# Supplementary material for: A modular design of molecular qubits to implement universal quantum gates
Source: Nat Commun. 2016 Apr 25;7:11377. doi: 10.1038/ncomms11377 (PMC4848482; doi:10.1038/ncomms11377)
Supplement: Supplementary Data 1 — Cif files for compounds 3 to 11 [file ncomms11377-s2.zip]

Archive with 24 entries (21 files):
- Supplementary Datasets/
- Supplementary Datasets/SupplementaryDataset1.cif
- __MACOSX/
- __MACOSX/Supplementary Datasets/
- __MACOSX/Supplementary Datasets/._SupplementaryDataset1.cif
- Supplementary Datasets/SupplementaryDataset10.cif
- __MACOSX/Supplementary Datasets/._SupplementaryDataset10.cif
- Supplementary Datasets/SupplementaryDataset2.cif
- __MACOSX/Supplementary Datasets/._SupplementaryDataset2.cif
- Supplementary Datasets/SupplementaryDataset3.cif
- __MACOSX/Supplementary Datasets/._SupplementaryDataset3.cif
- Supplementary Datasets/SupplementaryDataset4.cif
- __MACOSX/Supplementary Datasets/._SupplementaryDataset4.cif
- Supplementary Datasets/SupplementaryDataset5.cif
- __MACOSX/Supplementary Datasets/._SupplementaryDataset5.cif
- Supplementary Datasets/SupplementaryDataset6.cif
- __MACOSX/Supplementary Datasets/._SupplementaryDataset6.cif
- Supplementary Datasets/SupplementaryDataset7.cif
- __MACOSX/Supplementary Datasets/._SupplementaryDataset7.cif
- Supplementary Datasets/SupplementaryDataset8.cif
- __MACOSX/Supplementary Datasets/._SupplementaryDataset8.cif
- Supplementary Datasets/SupplementaryDataset9.cif
- __MACOSX/Supplementary Datasets/._SupplementaryDataset9.cif
- __MACOSX/._Supplementary Datasets
