# Supplementary material for: A modular design of molecular qubits to implement universal quantum gates
Source: Nat Commun. 2016 Apr 25;7:11377. doi: 10.1038/ncomms11377 (PMC4848482; doi:10.1038/ncomms11377)
Supplement: Supplementary Data 1 — Cif files for compounds 3 to 11 [file ncomms11377-s2.zip › Supplementary Datasets/SupplementaryDataset1.cif]

data_arepw210

_audit_update_record
;
2014-10-15 # Formatted by publCIF

;

# publcif _publ_body_element loop start
loop_
_publ_body_element
_publ_body_title
_publ_body_contents

 section 
;
Introduction
; 
;

;
 section 
;
Experimental
; 
;

;
 subsection 
;
Synthesis and crystallization
; 
;

;
 subsection 
;
Refinement
;
;
Crystal data, data collection and structure refinement details are summarized
in Table 1.
;

 section 
;
Results and discussion
; 
;

;
# publcif _publ_body_element loop end
_audit_creation_date              2014-10-13
_audit_creation_method
;
Olex2 1.2
(compiled 2014.05.21 svn.r2940 for OlexSys, GUI svn.r4846)
;
_shelxl_version_number            2014/6
_publ_contact_author_address      ?
_publ_contact_author_email        ?
_publ_contact_author_name         ''
_publ_contact_author_phone        ?
_publ_section_references
;
Dolomanov, O. V., Bourhis, L. J., Gildea, R. J., Howard, J. A. K. & Puschmann,
H. (2009). <i>J. Appl. Cryst.</i> <b>42</b>, 339--341.

Palatinus, L. & Chapuis, G. (2007). <i>J. Appl. Cryst.</i> <b>40</b>, 786--790
Palatinus, L. & van der Lee, A. (2008). J. Appl. Cryst. 41, 975-984;
Palatinus, L., Prathapa, S. J. & van Smaalen, S. (2012). J. Appl. Cryst. 45,
575-580.

Sheldrick, G. M. (2008). <i>Acta Cryst.</i> A<b>64</b>, 112--122.
;
_chemical_name_common             ?
_chemical_name_systematic         ?
_chemical_formula_moiety          'C91 H145 Cr7.04 F8 N3 Ni0.96 O32, C6 H16 N'
_chemical_formula_sum             'C97 H161 Cr7.04 F8 N4 Ni0.96 O32'
_chemical_formula_weight          2469.73
_chemical_melting_point           ?
_chemical_oxdiff_formula          Cr7Ni1F8O32C90H150
loop_
  _atom_type_symbol
  _atom_type_description
  _atom_type_scat_dispersion_real
  _atom_type_scat_dispersion_imag
  _atom_type_scat_source
 'C' 'C' 0.0033 0.0016 'International Tables Vol C Tables 4.2.6.8 and 6.1.1.4'
 'H' 'H' 0.0000 0.0000 'International Tables Vol C Tables 4.2.6.8 and 6.1.1.4'
 'Cr' 'Cr' 0.3209 0.6236 'International Tables Vol C Tables 4.2.6.8 and 6.1.1.4'
 'F' 'F' 0.0171 0.0103 'International Tables Vol C Tables 4.2.6.8 and 6.1.1.4'
 'N' 'N' 0.0061 0.0033 'International Tables Vol C Tables 4.2.6.8 and 6.1.1.4'
 'Ni' 'Ni' 0.3393 1.1124 'International Tables Vol C Tables 4.2.6.8 and 6.1.1.4'
 'O' 'O' 0.0106 0.0060 'International Tables Vol C Tables 4.2.6.8 and 6.1.1.4'

_shelx_space_group_comment
;
The symmetry employed for this shelxl refinement is uniquely defined
by the following loop, which should always be used as a source of
symmetry information in preference to the above space-group names.
They are only intended as comments.
;
_space_group_crystal_system       monoclinic
_space_group_IT_number            14
_space_group_name_H-M_alt         'P 1 21/c 1'
_space_group_name_Hall            '-P 2ybc'
loop_
  _space_group_symop_operation_xyz
 'x, y, z'
 '-x, y+1/2, -z+1/2'
 '-x, -y, -z'
 'x, -y-1/2, z-1/2'

_cell_length_a                    16.7978(4)
_cell_length_b                    31.2594(11)
_cell_length_c                    24.9128(9)
_cell_angle_alpha                 90
_cell_angle_beta                  103.209(3)
_cell_angle_gamma                 90
_cell_volume                      12735.3(7)
_cell_formula_units_Z             4
_cell_measurement_reflns_used     10808
_cell_measurement_temperature     150.06(14)
_cell_measurement_theta_max       27.8250
_cell_measurement_theta_min       3.2070
_shelx_estimated_absorpt_T_max    ?
_shelx_estimated_absorpt_T_min    ?
_exptl_absorpt_coefficient_mu     0.795
_exptl_absorpt_correction_T_max   1.00000
_exptl_absorpt_correction_T_min   0.83622
_exptl_absorpt_correction_type    multi-scan
_exptl_absorpt_process_details
;
CrysAlisPro, Agilent Technologies,
Version 1.171.37.33 (release 27-03-2014 CrysAlis171 .NET)
(compiled Mar 27 2014,17:12:48)
Empirical absorption correction using spherical harmonics,
 implemented in SCALE3 ABSPACK scaling algorithm.
;
_exptl_absorpt_special_details    ?
_exptl_crystal_colour             'clear green'
_exptl_crystal_colour_lustre      clear
_exptl_crystal_colour_primary     green
_exptl_crystal_density_diffrn     1.288
_exptl_crystal_density_meas       ?
_exptl_crystal_density_method     ?
_exptl_crystal_description        trapezoid
_exptl_crystal_F_000              5179
_exptl_crystal_size_max           0.7
_exptl_crystal_size_mid           0.15
_exptl_crystal_size_min           0.14
_exptl_transmission_factor_max    ?
_exptl_transmission_factor_min    ?
_diffrn_reflns_av_R_equivalents   0.0384
_diffrn_reflns_av_unetI/netI      0.0791
_diffrn_reflns_Laue_measured_fraction_full 0.993
_diffrn_reflns_Laue_measured_fraction_max 0.991
_diffrn_reflns_limit_h_max        20
_diffrn_reflns_limit_h_min        -12
_diffrn_reflns_limit_k_max        39
_diffrn_reflns_limit_k_min        -22
_diffrn_reflns_limit_l_max        31
_diffrn_reflns_limit_l_min        -26
_diffrn_reflns_number             44720
_diffrn_reflns_point_group_measured_fraction_full 0.993
_diffrn_reflns_point_group_measured_fraction_max 0.991
_diffrn_reflns_theta_full         25.242
_diffrn_reflns_theta_max          26.372
_diffrn_reflns_theta_min          3.025
_diffrn_ambient_environment       N~2~
_diffrn_ambient_temperature       150.06(14)
_diffrn_detector                  'CCD plate'
_diffrn_detector_area_resol_mean  8.0714
_diffrn_detector_type             Eos
_diffrn_measured_fraction_theta_full 0.993
_diffrn_measured_fraction_theta_max 0.991
_diffrn_measurement_details
;
In order to address the missing FCF reflexions, we tried a reduction of beam
 stop mask and it did not yield any significant improvement. Most of those
 missing strong reflections appeared to be very strong and were treated as
 overflows.


#__ type_ start__ end____ width___ exp.time_
  1 omega  -71.00   31.00   1.0000   10.7400
omega____ theta____ kappa____ phi______ frames
    -      -21.1798    0.0000 -180.0000 102

#__ type_ start__ end____ width___ exp.time_
  2 omega  -87.00   12.00   1.0000   10.7400
omega____ theta____ kappa____ phi______ frames
    -      -21.1798  -77.0000 -150.0000 99
;
_diffrn_measurement_device        'four-circle diffractometer'
_diffrn_measurement_device_type   'SuperNova, Single source at offset, Eos'
_diffrn_measurement_method        '\w scans'
_diffrn_orient_matrix_UB_11       0.0364772000
_diffrn_orient_matrix_UB_12       -0.0036573000
_diffrn_orient_matrix_UB_13       -0.0090853000
_diffrn_orient_matrix_UB_21       0.0231150000
_diffrn_orient_matrix_UB_22       0.0092851000
_diffrn_orient_matrix_UB_23       0.0246470000
_diffrn_orient_matrix_UB_31       0.0040047000
_diffrn_orient_matrix_UB_32       -0.0203713000
_diffrn_orient_matrix_UB_33       0.0128793000
_diffrn_radiation_monochromator   mirror
_diffrn_radiation_probe           x-ray
_diffrn_radiation_type            MoK\a
_diffrn_radiation_wavelength      0.71073
_diffrn_source                    'SuperNova (Mo) X-ray Source'
_reflns_Friedel_coverage          0.000
_reflns_Friedel_fraction_full     .
_reflns_Friedel_fraction_max      .
_reflns_number_gt                 17421
_reflns_number_total              25814
_reflns_odcompleteness_completeness 99.01
_reflns_odcompleteness_iscentric  1
_reflns_odcompleteness_theta      26.32
_reflns_special_details
;
 Reflections were merged by SHELXL according to the crystal
 class for the calculation of statistics and refinement.
 
 _reflns_Friedel_fraction is defined as the number of unique
 Friedel pairs measured divided by the number that would be
 possible theoretically, ignoring centric projections and
 systematic absences.
;
_reflns_threshold_expression      'I > 2\s(I)'
_computing_cell_refinement
;
CrysAlisPro, Agilent Technologies,
Version 1.171.37.33 (release 27-03-2014 CrysAlis171 .NET)
(compiled Mar 27 2014,17:12:48)
;
_computing_data_collection
;
CrysAlisPro, Agilent Technologies,
Version 1.171.37.33 (release 27-03-2014 CrysAlis171 .NET)
(compiled Mar 27 2014,17:12:48)
;
_computing_data_reduction
;
CrysAlisPro, Agilent Technologies,
Version 1.171.37.33 (release 27-03-2014 CrysAlis171 .NET)
(compiled Mar 27 2014,17:12:48)
;
_computing_molecular_graphics     'Olex2 (Dolomanov et al., 2009)'
_computing_publication_material   'Olex2 (Dolomanov et al., 2009)'
_computing_structure_refinement   'ShelXL (Sheldrick, 2008)'
_computing_structure_solution
;
Superflip (Palatinus & Chapuis, 2007;Palatinus & van der Lee, 2008;
Palatinus et al., 2012)
;
_refine_diff_density_max          0.611
_refine_diff_density_min          -0.548
_refine_diff_density_rms          0.079
_refine_ls_extinction_coef        .
_refine_ls_extinction_method      none
_refine_ls_goodness_of_fit_ref    1.025
_refine_ls_hydrogen_treatment     constr
_refine_ls_matrix_type            full
_refine_ls_number_parameters      1554
_refine_ls_number_reflns          25814
_refine_ls_number_restraints      445
_refine_ls_R_factor_all           0.0965
_refine_ls_R_factor_gt            0.0569
_refine_ls_restrained_S_all       1.039
_refine_ls_shift/su_max           0.002
_refine_ls_shift/su_mean          0.000
_refine_ls_structure_factor_coef  Fsqd
_refine_ls_weighting_details
'w=1/[\s^2^(Fo^2^)+(0.0404P)^2^+14.8057P] where P=(Fo^2^+2Fc^2^)/3'
_refine_ls_weighting_scheme       calc
_refine_ls_wR_factor_gt           0.1141
_refine_ls_wR_factor_ref          0.1341
_refine_special_details           
;
The pivalate ligands were disordered. The C-C distances corresponding to
the ter-buthyl groups were constrained to be the same using SADI command. The
adps were also restrained using RIGU command.  
The Cromium and Nickel metal atoms were dissordered over two positions. The
 occupancies of the nickel atoms were restrained to add 1 using the SUMP
 command.
The adps were restrained to be equal using EADP command.
;   
 
_olex2_refinement_description
;
1. Fixed Uiso
 At 1.2 times of:
  All C(H) groups, All C(H,H) groups, All C(H,H,H,H) groups, All N(H,H) groups
 At 1.5 times of:
  All C(H,H,H) groups, All C(H,H,H,H,H,H) groups
2. Shared sites
{Ni1B, Cr1A}
3. Restrained distances
 C93-C92
 1.54 with sigma of 0.02
 C93-C94
 1.54 with sigma of 0.02
 C76A-C73 \\sim C73-C75
 with sigma of 0.02
 C75A-C73 \\sim C73-C74
 with sigma of 0.02
 C74A-C73 \\sim C73-C76
 with sigma of 0.02
 C84-C83 \\sim C83-C84A
 with sigma of 0.02
 C85-C83 \\sim C83-C85A
 with sigma of 0.02
 C86-C83 \\sim C83-C86A
 with sigma of 0.02
 C30-C28 \\sim C28-C30A
 with sigma of 0.02
 C89-C88 \\sim C88-C89A
 with sigma of 0.02
 C90-C88 \\sim C88-C90A
 with sigma of 0.02
 C91-C88 \\sim C88-C91A
 with sigma of 0.02
 C39-C38 \\sim C38-C39A
 with sigma of 0.02
 C41A-C38 \\sim C38-C41
 with sigma of 0.02
 C40-C38 \\sim C38-C40A
 with sigma of 0.02
 C29-C28 \\sim C28-C29A
 with sigma of 0.02
 C71A-C68 \\sim C68-C71
 with sigma of 0.02
 C70A-C68 \\sim C68-C70
 with sigma of 0.02
 C69A-C68 \\sim C68-C69
 with sigma of 0.02
 C68-C69 \\sim C68-C70 \\sim C68-C71
 with sigma of 0.02
 C69-C70 \\sim C69-C71 \\sim C70-C71
 with sigma of 0.02
 C69A-C70A \\sim C69A-C71A \\sim C70A-C71A
 with sigma of 0.02
 C68-C69A \\sim C68-C70A \\sim C68-C71A
 with sigma of 0.02
 C95-N4 \\sim N4-C94
 with sigma of 0.02
 C31-C28 \\sim C28-C31A
 with sigma of 0.02
4. Uiso/Uaniso restraints and constraints
C69 \\sim C69A: within 1.7A with sigma of 0.04 and sigma for terminal atoms of
0.08
C70 \\sim C70A: within 1.7A with sigma of 0.04 and sigma for terminal atoms of
0.08
Uanis(Ni1B) = Uanis(Cr1A)
Uanis(Ni1B) = Uanis(Cr1A)
Uanis(Ni1A) = Uanis(Cr1)
5. Rigid body (RIGU) restrains
 C75, C73, C74, C76, C72
 with sigma for 1-2 distances of 0.004 and sigma for 1-3 distances of 0.004
 C75A, C74A, C76A, C73, C72
 with sigma for 1-2 distances of 0.004 and sigma for 1-3 distances of 0.004
 C85A, C83, C86A, C84A, C82
 with sigma for 1-2 distances of 0.004 and sigma for 1-3 distances of 0.004
 C86, C83, C85, C84, C82
 with sigma for 1-2 distances of 0.004 and sigma for 1-3 distances of 0.004
 C90A, C88, C91A, C89A, C87
 with sigma for 1-2 distances of 0.004 and sigma for 1-3 distances of 0.004
 C90, C88, C91, C89, F7, C87
 with sigma for 1-2 distances of 0.004 and sigma for 1-3 distances of 0.004
 C39, C38, C40, C41, C37
 with sigma for 1-2 distances of 0.004 and sigma for 1-3 distances of 0.004
 C40A, C41A, C38, C39A, C37
 with sigma for 1-2 distances of 0.004 and sigma for 1-3 distances of 0.004
 C29A, C31A, C30A, C28, C27
 with sigma for 1-2 distances of 0.004 and sigma for 1-3 distances of 0.004
 C70, C68, C71, C67
 with sigma for 1-2 distances of 0.004 and sigma for 1-3 distances of 0.004
 C70A, C68, C71A, C69A, C67
 with sigma for 1-2 distances of 0.004 and sigma for 1-3 distances of 0.004
 C97, C96, C95, N4, C94, C93, C92
 with sigma for 1-2 distances of 0.01 and sigma for 1-3 distances of 0.01
 C31, C28, C29, C30, C27
 with sigma for 1-2 distances of 0.004 and sigma for 1-3 distances of 0.004
 C56, C54, C55, C53, C52
 with sigma for 1-2 distances of 0.004 and sigma for 1-3 distances of 0.004
6. Others
 1*[Sof(Cr1)+Sof(Ni1A)]+1*[Sof(Cr1A)+Sof(Ni1B)]=1 with esd of 0.01
 Sof(C86A)=Sof(H86D)=Sof(H86E)=Sof(H86F)=1-FVAR(1)
 Sof(C86)=Sof(H86A)=Sof(H86B)=Sof(H86C)=FVAR(1)
 Sof(C84A)=Sof(H84D)=Sof(H84E)=Sof(H84F)=Sof(C85A)=Sof(H85D)=Sof(H85E)=
 Sof(H85F)=1-FVAR(2)
 Sof(C84)=Sof(H84A)=Sof(H84B)=Sof(H84C)=Sof(C85)=Sof(H85A)=Sof(H85B)=Sof(H85C)=
 FVAR(2)
 Sof(C74A)=Sof(H74D)=Sof(H74E)=Sof(H74F)=Sof(C75A)=Sof(H75D)=Sof(H75E)=
 Sof(H75F)=Sof(C76A)=Sof(H76D)=Sof(H76E)=Sof(H76F)=1-FVAR(3)
 Sof(C74)=Sof(H74A)=Sof(H74B)=Sof(H74C)=Sof(C75)=Sof(H75A)=Sof(H75B)=Sof(H75C)=
 Sof(C76)=Sof(H76A)=Sof(H76B)=Sof(H76C)=FVAR(3)
 Sof(C39A)=Sof(H39D)=Sof(H39E)=Sof(H39F)=Sof(C40A)=Sof(H40D)=Sof(H40E)=
 Sof(H40F)=Sof(C41A)=Sof(H41D)=Sof(H41E)=Sof(H41F)=1-FVAR(4)
 Sof(C39)=Sof(H39A)=Sof(H39B)=Sof(H39C)=Sof(C40)=Sof(H40A)=Sof(H40B)=Sof(H40C)=
 Sof(C41)=Sof(H41A)=Sof(H41B)=Sof(H41C)=FVAR(4)
 Sof(C29A)=Sof(H29D)=Sof(H29E)=Sof(H29F)=Sof(C30A)=Sof(H30D)=Sof(H30E)=
 Sof(H30F)=Sof(C31A)=Sof(H31D)=Sof(H31E)=Sof(H31F)=1-FVAR(5)
 Sof(C29)=Sof(H29A)=Sof(H29B)=Sof(H29C)=Sof(C30)=Sof(H30A)=Sof(H30B)=Sof(H30C)=
 Sof(C31)=Sof(H31A)=Sof(H31B)=Sof(H31C)=FVAR(5)
 Sof(C69A)=Sof(H69D)=Sof(H69E)=Sof(H69F)=Sof(C70A)=Sof(H70D)=Sof(H70E)=
 Sof(H70F)=Sof(C71A)=Sof(H71D)=Sof(H71E)=Sof(H71F)=1-FVAR(6)
 Sof(C69)=Sof(H69A)=Sof(H69B)=Sof(H69C)=Sof(C70)=Sof(H70A)=Sof(H70B)=Sof(H70C)=
 Sof(C71)=Sof(H71A)=Sof(H71B)=Sof(H71C)=FVAR(6)
 Sof(C89A)=Sof(H89D)=Sof(H89E)=Sof(H89F)=Sof(C90A)=Sof(H90D)=Sof(H90E)=
 Sof(H90F)=Sof(C91A)=Sof(H91D)=Sof(H91E)=Sof(H91F)=1-FVAR(7)
 Sof(C89)=Sof(H89A)=Sof(H89B)=Sof(H89C)=Sof(C90)=Sof(H90A)=Sof(H90B)=Sof(H90C)=
 Sof(C91)=Sof(H91A)=Sof(H91B)=Sof(H91C)=FVAR(7)
 Sof(Ni1A)=1-FVAR(8)
 Sof(Cr1)=FVAR(8)
 Sof(Ni1B)=1-FVAR(9)
 Sof(Cr1A)=FVAR(9)
 Sof(H95C)=Sof(H95D)=Sof(H97D)=Sof(H97E)=Sof(H97F)=Sof(C96A)=Sof(H96C)=
 Sof(H96D)=1-FVAR(10)
 Sof(H95A)=Sof(H95B)=Sof(C96)=Sof(H96A)=Sof(H96B)=Sof(H97A)=Sof(H97B)=
 Sof(H97C)=FVAR(10)
7.a Secondary CH2 refined with riding coordinates:
 N4(H4A,H4B), C93(H93A,H93B), C94(H94A,H94B), C95(H95A,H95B), C95(H95C,H95D),
 C96(H96A,H96B), C96A(H96C,H96D)
7.b Me refined with riding coordinates:
 C29(H29A,H29B,H29C), C29A(H29D,H29E,H29F), C30(H30A,H30B,H30C), C30A(H30D,
 H30E,H30F), C31(H31A,H31B,H31C), C31A(H31D,H31E,H31F), C39(H39A,H39B,H39C),
 C39A(H39D,H39E,H39F), C40(H40A,H40B,H40C), C40A(H40D,H40E,H40F), C41(H41A,H41B,
 H41C), C41A(H41D,H41E,H41F), C69(H69A,H69B,H69C), C69A(H69D,H69E,H69F),
 C70(H70A,H70B,H70C), C70A(H70D,H70E,H70F), C71(H71A,H71B,H71C), C71A(H71D,H71E,
 H71F), C74(H74A,H74B,H74C), C74A(H74D,H74E,H74F), C75(H75A,H75B,H75C),
 C75A(H75D,H75E,H75F), C76(H76A,H76B,H76C), C76A(H76D,H76E,H76F), C84(H84A,H84B,
 H84C), C84A(H84D,H84E,H84F), C85(H85A,H85B,H85C), C85A(H85D,H85E,H85F),
 C86(H86A,H86B,H86C), C86A(H86D,H86E,H86F), C89(H89A,H89B,H89C), C89A(H89D,H89E,
 H89F), C90(H90A,H90B,H90C), C90A(H90D,H90E,H90F), C91(H91A,H91B,H91C),
 C91A(H91D,H91E,H91F), C97(H97A,H97B,H97C), C97(H97D,H97E,H97F)
7.c Aromatic/amide H refined with riding coordinates:
 C3(H3), C4(H4), C8(H8), C9(H9), C10(H10), C11(H11), C13(H13), C14(H14),
 C15(H15), C16(H16)
7.d Idealised Me refined as rotating group:
 C19(H19A,H19B,H19C), C20(H20A,H20B,H20C), C21(H21A,H21B,H21C), C24(H24A,H24B,
 H24C), C25(H25A,H25B,H25C), C26(H26A,H26B,H26C), C34(H34A,H34B,H34C), C35(H35A,
 H35B,H35C), C36(H36A,H36B,H36C), C44(H44A,H44B,H44C), C45(H45A,H45B,H45C),
 C46(H46A,H46B,H46C), C49(H49A,H49B,H49C), C50(H50A,H50B,H50C), C51(H51A,H51B,
 H51C), C54(H54A,H54B,H54C), C55(H55A,H55B,H55C), C56(H56A,H56B,H56C), C59(H59A,
 H59B,H59C), C60(H60A,H60B,H60C), C61(H61A,H61B,H61C), C64(H64A,H64B,H64C),
 C65(H65A,H65B,H65C), C66(H66A,H66B,H66C), C79(H79A,H79B,H79C), C80(H80A,H80B,
 H80C), C81(H81A,H81B,H81C), C92(H92A,H92B,H92C)
;
_atom_sites_solution_hydrogens    geom
_atom_sites_solution_primary      iterative
_atom_sites_solution_secondary    ?
loop_
  _atom_site_label
  _atom_site_type_symbol
  _atom_site_fract_x
  _atom_site_fract_y
  _atom_site_fract_z
  _atom_site_U_iso_or_equiv
  _atom_site_adp_type
  _atom_site_occupancy
  _atom_site_site_symmetry_order
  _atom_site_calc_flag
  _atom_site_refinement_flags_posn
  _atom_site_refinement_flags_adp
  _atom_site_refinement_flags_occupancy
  _atom_site_disorder_assembly
  _atom_site_disorder_group
 Cr1A Cr 0.55989(3) 0.42463(2) 0.20473(2) 0.02115(19) Uani 0.707(9) 1 d . . P
 . .
 Cr1 Cr 0.5788(11) 0.3359(7) 0.2823(8) 0.0198(6) Uani 0.333(9) 1 d . . P . .
 Cr2 Cr 0.89921(3) 0.50604(2) 0.20158(2) 0.02331(14) Uani 1 1 d . . . . .
 Cr3 Cr 0.69239(3) 0.50216(2) 0.18540(2) 0.02253(14) Uani 1 1 d . . . . .
 Cr4 Cr 1.05769(3) 0.44736(2) 0.27638(2) 0.02310(14) Uani 1 1 d . . . . .
 Cr5 Cr 1.07259(3) 0.35685(2) 0.35406(3) 0.02790(15) Uani 1 1 d . . . . .
 Cr6 Cr 0.93827(3) 0.28437(2) 0.38299(2) 0.02560(14) Uani 1 1 d . . . . .
 Cr7 Cr 0.73246(3) 0.28206(2) 0.36739(3) 0.02831(15) Uani 1 1 d . . . . .
 F1 F 0.62024(11) 0.37448(6) 0.23793(8) 0.0223(4) Uani 1 1 d . . . . .
 F2 F 0.66449(11) 0.45630(6) 0.22775(7) 0.0216(4) Uani 1 1 d . . . . .
 F3 F 0.79878(11) 0.47476(6) 0.19211(8) 0.0232(5) Uani 1 1 d . . . . .
 F4 F 0.94757(11) 0.46898(6) 0.26262(8) 0.0228(4) Uani 1 1 d . . . . .
 F5 F 1.01996(11) 0.39151(6) 0.29188(8) 0.0223(4) Uani 1 1 d . . . . .
 F6 F 0.96812(11) 0.34190(6) 0.36735(8) 0.0241(5) Uani 1 1 d . . . . .
 F7 F 0.83018(11) 0.29587(6) 0.34076(8) 0.0232(5) Uani 1 1 d . . . . .
 F8 F 0.68615(11) 0.33283(6) 0.33279(8) 0.0247(5) Uani 1 1 d . . . . .
 O1 O 0.55167(14) 0.38318(8) 0.33124(10) 0.0240(6) Uani 1 1 d . . . . .
 O2 O 0.54068(14) 0.44180(8) 0.27727(9) 0.0232(6) Uani 1 1 d . . . . .
 O3 O 0.46629(15) 0.33301(8) 0.23081(10) 0.0299(6) Uani 1 1 d . . . . .
 O4 O 0.45996(15) 0.39178(9) 0.17823(11) 0.0318(6) Uani 1 1 d . . . . .
 O5 O 0.49968(15) 0.47673(8) 0.17412(10) 0.0287(6) Uani 1 1 d . . . . .
 O6 O 0.58884(15) 0.53080(8) 0.18133(11) 0.0313(6) Uani 1 1 d . . . . .
 O7 O 0.59097(16) 0.41096(8) 0.13406(10) 0.0311(6) Uani 1 1 d . . . . .
 O8 O 0.65337(15) 0.47099(9) 0.11668(10) 0.0295(6) Uani 1 1 d . . . . .
 O9 O 0.73596(15) 0.53470(8) 0.25357(11) 0.0321(6) Uani 1 1 d . . . . .
 O10 O 0.86697(14) 0.54623(8) 0.25278(11) 0.0299(6) Uani 1 1 d . . . . .
 O11 O 0.72131(15) 0.54909(9) 0.14111(11) 0.0344(7) Uani 1 1 d . . . . .
 O12 O 0.85308(15) 0.54276(9) 0.13892(11) 0.0349(7) Uani 1 1 d . . . . .
 O13 O 0.99869(15) 0.53992(9) 0.21127(11) 0.0342(7) Uani 1 1 d . . . . .
 O14 O 1.10041(16) 0.50366(9) 0.26460(13) 0.0452(8) Uani 1 1 d . . . . .
 O15 O 0.93780(15) 0.46830(9) 0.14971(10) 0.0343(7) Uani 1 1 d . . . . .
 O16 O 1.04491(17) 0.43291(10) 0.19846(11) 0.0391(7) Uani 1 1 d . . . . .
 O17 O 1.07608(17) 0.46370(8) 0.35369(11) 0.0380(7) Uani 1 1 d . . . . .
 O18 O 1.0781(2) 0.40519(10) 0.40392(11) 0.0509(9) Uani 1 1 d . . . . .
 O19 O 1.16980(15) 0.42682(9) 0.28825(12) 0.0395(7) Uani 1 1 d . . . . .
 O20 O 1.17981(16) 0.37114(10) 0.34336(15) 0.0573(10) Uani 1 1 d . . . . .
 O21 O 1.12933(17) 0.32395(10) 0.41854(14) 0.0577(10) Uani 1 1 d . . . . .
 O22 O 1.04704(16) 0.27109(10) 0.42726(12) 0.0439(8) Uani 1 1 d . . . . .
 O23 O 1.06942(18) 0.30766(9) 0.30576(13) 0.0445(8) Uani 1 1 d . . . . .
 O24 O 0.96990(16) 0.26400(9) 0.31610(12) 0.0378(7) Uani 1 1 d . . . . .
 O25 O 0.91141(16) 0.30410(10) 0.45092(10) 0.0385(7) Uani 1 1 d . . . . .
 O26 O 0.77748(16) 0.31480(11) 0.43568(11) 0.0448(8) Uani 1 1 d . . . . .
 O27 O 0.90990(16) 0.22561(9) 0.39776(12) 0.0419(8) Uani 1 1 d . . . . .
 O28 O 0.78165(16) 0.23002(10) 0.40530(13) 0.0456(8) Uani 1 1 d . . . . .
 O29 O 0.63738(17) 0.26924(11) 0.39572(13) 0.0534(9) Uani 1 1 d . . . . .
 O30 O 0.52966(15) 0.29439(9) 0.33448(12) 0.0355(7) Uani 1 1 d . . . . .
 O31 O 0.69553(16) 0.24780(8) 0.30183(12) 0.0394(7) Uani 1 1 d . . . . .
 O32 O 0.60587(16) 0.28616(8) 0.24035(10) 0.0338(7) Uani 1 1 d . . . . .
 N1 N 0.59261(18) 0.50416(10) 0.46599(12) 0.0261(7) Uani 1 1 d . . . . .
 N2 N 0.6079(2) 0.40269(12) 0.53434(14) 0.0404(9) Uani 1 1 d . . . . .
 N3 N 0.5727(2) 0.58591(11) 0.36193(14) 0.0365(8) Uani 1 1 d . . . . .
 C1 C 0.55083(19) 0.42299(12) 0.32332(15) 0.0219(8) Uani 1 1 d . . . . .
 C2 C 0.5639(2) 0.45154(12) 0.37319(14) 0.0212(8) Uani 1 1 d . . . . .
 C3 C 0.5673(2) 0.49574(12) 0.36771(15) 0.0251(8) Uani 1 1 d . . . . .
 H3 H 0.5606 0.5082 0.3331 0.030 Uiso 1 1 calc R . . . .
 C4 C 0.5757(2) 0.43413(12) 0.42591(15) 0.0255(8) Uani 1 1 d . . . . .
 H4 H 0.5737 0.4047 0.4308 0.031 Uiso 1 1 calc R . . . .
 C5 C 0.5810(2) 0.52109(12) 0.41522(15) 0.0266(9) Uani 1 1 d . . . . .
 C6 C 0.5905(2) 0.46140(12) 0.47101(14) 0.0241(8) Uani 1 1 d . . . . .
 C7 C 0.6046(2) 0.44491(13) 0.52850(15) 0.0292(9) Uani 1 1 d . . . . .
 C8 C 0.6141(2) 0.47239(15) 0.57289(16) 0.0369(10) Uani 1 1 d . . . . .
 H8 H 0.6114 0.5018 0.5672 0.044 Uiso 1 1 calc R . . . .
 C9 C 0.6278(3) 0.45615(17) 0.62554(17) 0.0441(12) Uani 1 1 d . . . . .
 H9 H 0.6344 0.4742 0.6559 0.053 Uiso 1 1 calc R . . . .
 C10 C 0.6314(3) 0.41284(17) 0.63202(18) 0.0484(12) Uani 1 1 d . . . . .
 H10 H 0.6407 0.4007 0.6670 0.058 Uiso 1 1 calc R . . . .
 C11 C 0.6212(3) 0.38747(17) 0.58614(19) 0.0516(13) Uani 1 1 d . . . . .
 H11 H 0.6235 0.3580 0.5911 0.062 Uiso 1 1 calc R . . . .
 C12 C 0.5833(2) 0.56873(13) 0.41230(16) 0.0302(9) Uani 1 1 d . . . . .
 C13 C 0.5952(3) 0.59337(14) 0.45947(18) 0.0405(11) Uani 1 1 d . . . . .
 H13 H 0.6023 0.5805 0.4939 0.049 Uiso 1 1 calc R . . . .
 C14 C 0.5964(3) 0.63773(15) 0.4549(2) 0.0523(13) Uani 1 1 d . . . . .
 H14 H 0.6038 0.6550 0.4861 0.063 Uiso 1 1 calc R . . . .
 C15 C 0.5866(3) 0.65545(15) 0.4036(2) 0.0509(13) Uani 1 1 d . . . . .
 H15 H 0.5878 0.6850 0.3991 0.061 Uiso 1 1 calc R . . . .
 C16 C 0.5749(3) 0.62856(14) 0.3589(2) 0.0435(11) Uani 1 1 d . . . . .
 H16 H 0.5680 0.6409 0.3241 0.052 Uiso 1 1 calc R . . . .
 C17 C 0.4384(2) 0.35447(13) 0.18809(15) 0.0269(9) Uani 1 1 d . . . . .
 C18 C 0.3717(2) 0.33381(15) 0.14233(18) 0.0428(11) Uani 1 1 d . . . . .
 C19 C 0.2997(3) 0.3642(2) 0.1263(2) 0.0774(19) Uani 1 1 d . . . . .
 H19A H 0.2748 0.3679 0.1570 0.116 Uiso 1 1 calc GR . . . .
 H19B H 0.2604 0.3525 0.0957 0.116 Uiso 1 1 calc GR . . . .
 H19C H 0.3185 0.3913 0.1160 0.116 Uiso 1 1 calc GR . . . .
 C20 C 0.4100(3) 0.3279(2) 0.0929(2) 0.080(2) Uani 1 1 d . . . . .
 H20A H 0.4268 0.3552 0.0816 0.120 Uiso 1 1 calc GR . . . .
 H20B H 0.3707 0.3153 0.0630 0.120 Uiso 1 1 calc GR . . . .
 H20C H 0.4568 0.3094 0.1029 0.120 Uiso 1 1 calc GR . . . .
 C21 C 0.3467(4) 0.29070(18) 0.1608(2) 0.082(2) Uani 1 1 d . . . . .
 H21A H 0.3947 0.2739 0.1751 0.123 Uiso 1 1 calc GR . . . .
 H21B H 0.3127 0.2762 0.1300 0.123 Uiso 1 1 calc GR . . . .
 H21C H 0.3170 0.2947 0.1891 0.123 Uiso 1 1 calc GR . . . .
 C22 C 0.5176(2) 0.51566(12) 0.17629(14) 0.0250(8) Uani 1 1 d . . . . .
 C23 C 0.4478(2) 0.54781(13) 0.17454(15) 0.0301(9) Uani 1 1 d . . . . .
 C24 C 0.4339(3) 0.54897(17) 0.23345(18) 0.0527(13) Uani 1 1 d . . . . .
 H24A H 0.4213 0.5207 0.2441 0.079 Uiso 1 1 calc GR . . . .
 H24B H 0.3892 0.5678 0.2346 0.079 Uiso 1 1 calc GR . . . .
 H24C H 0.4825 0.5591 0.2584 0.079 Uiso 1 1 calc GR . . . .
 C25 C 0.3703(3) 0.53136(17) 0.13523(19) 0.0554(14) Uani 1 1 d . . . . .
 H25A H 0.3798 0.5288 0.0988 0.083 Uiso 1 1 calc GR . . . .
 H25B H 0.3263 0.5511 0.1346 0.083 Uiso 1 1 calc GR . . . .
 H25C H 0.3561 0.5039 0.1475 0.083 Uiso 1 1 calc GR . . . .
 C26 C 0.4704(3) 0.59196(14) 0.1577(2) 0.0530(13) Uani 1 1 d . . . . .
 H26A H 0.5177 0.6021 0.1840 0.079 Uiso 1 1 calc GR . . . .
 H26B H 0.4256 0.6112 0.1567 0.079 Uiso 1 1 calc GR . . . .
 H26C H 0.4824 0.5905 0.1219 0.079 Uiso 1 1 calc GR . . . .
 C27 C 0.6223(2) 0.43430(14) 0.10421(16) 0.0304(9) Uani 1 1 d . . . . .
 C28 C 0.6219(3) 0.41875(18) 0.04570(18) 0.0523(12) Uani 1 1 d . . . . .
 C29 C 0.7003(9) 0.4345(6) 0.0314(7) 0.068(4) Uani 0.73(3) 1 d . . P A 1
 H29A H 0.7466 0.4232 0.0575 0.102 Uiso 0.73(3) 1 calc R . P A 1
 H29B H 0.7019 0.4250 -0.0050 0.102 Uiso 0.73(3) 1 calc R . P A 1
 H29C H 0.7018 0.4652 0.0326 0.102 Uiso 0.73(3) 1 calc R . P A 1
 C29A C 0.692(2) 0.4271(15) 0.0190(16) 0.055(7) Uani 0.27(3) 1 d . . P A 2
 H29D H 0.7149 0.4548 0.0300 0.082 Uiso 0.27(3) 1 calc R . P A 2
 H29E H 0.7331 0.4056 0.0302 0.082 Uiso 0.27(3) 1 calc R . P A 2
 H29F H 0.6727 0.4264 -0.0204 0.082 Uiso 0.27(3) 1 calc R . P A 2
 C30 C 0.6261(10) 0.3688(2) 0.0472(5) 0.074(3) Uani 0.73(3) 1 d . . P A 1
 H30A H 0.6775 0.3599 0.0700 0.111 Uiso 0.73(3) 1 calc R . P A 1
 H30B H 0.5822 0.3578 0.0621 0.111 Uiso 0.73(3) 1 calc R . P A 1
 H30C H 0.6210 0.3580 0.0105 0.111 Uiso 0.73(3) 1 calc R . P A 1
 C30A C 0.581(3) 0.3756(8) 0.0311(11) 0.068(7) Uani 0.27(3) 1 d . . P A 2
 H30D H 0.5368 0.3725 0.0495 0.102 Uiso 0.27(3) 1 calc R . P A 2
 H30E H 0.5596 0.3740 -0.0080 0.102 Uiso 0.27(3) 1 calc R . P A 2
 H30F H 0.6200 0.3532 0.0426 0.102 Uiso 0.27(3) 1 calc R . P A 2
 C31 C 0.5406(8) 0.4327(7) 0.0097(5) 0.108(5) Uani 0.73(3) 1 d . . P A 1
 H31A H 0.4968 0.4205 0.0235 0.162 Uiso 0.73(3) 1 calc R . P A 1
 H31B H 0.5368 0.4633 0.0102 0.162 Uiso 0.73(3) 1 calc R . P A 1
 H31C H 0.5369 0.4232 -0.0275 0.162 Uiso 0.73(3) 1 calc R . P A 1
 C31A C 0.5586(14) 0.4517(8) 0.0101(11) 0.050(5) Uani 0.27(3) 1 d . . P A 2
 H31D H 0.5080 0.4508 0.0218 0.075 Uiso 0.27(3) 1 calc R . P A 2
 H31E H 0.5808 0.4801 0.0151 0.075 Uiso 0.27(3) 1 calc R . P A 2
 H31F H 0.5488 0.4441 -0.0282 0.075 Uiso 0.27(3) 1 calc R . P A 2
 C32 C 0.8032(2) 0.55385(12) 0.26978(15) 0.0256(8) Uani 1 1 d . . . . .
 C33 C 0.8056(3) 0.58966(14) 0.31134(18) 0.0396(11) Uani 1 1 d . . . . .
 C34 C 0.8920(3) 0.60748(19) 0.3310(2) 0.0767(19) Uani 1 1 d . . . . .
 H34A H 0.9273 0.5856 0.3505 0.115 Uiso 1 1 calc GR . . . .
 H34B H 0.8911 0.6313 0.3551 0.115 Uiso 1 1 calc GR . . . .
 H34C H 0.9121 0.6167 0.2998 0.115 Uiso 1 1 calc GR . . . .
 C35 C 0.7745(3) 0.57307(18) 0.36003(19) 0.0625(15) Uani 1 1 d . . . . .
 H35A H 0.7206 0.5614 0.3472 0.094 Uiso 1 1 calc GR . . . .
 H35B H 0.7726 0.5961 0.3852 0.094 Uiso 1 1 calc GR . . . .
 H35C H 0.8106 0.5512 0.3786 0.094 Uiso 1 1 calc GR . . . .
 C36 C 0.7471(3) 0.62455(16) 0.2820(2) 0.0645(15) Uani 1 1 d . . . . .
 H36A H 0.7659 0.6350 0.2508 0.097 Uiso 1 1 calc GR . . . .
 H36B H 0.7458 0.6477 0.3071 0.097 Uiso 1 1 calc GR . . . .
 H36C H 0.6932 0.6128 0.2698 0.097 Uiso 1 1 calc GR . . . .
 C37 C 0.7822(2) 0.55848(13) 0.12234(16) 0.0314(9) Uani 1 1 d . . . . .
 C38 C 0.7694(3) 0.59077(16) 0.0751(2) 0.0516(12) Uani 1 1 d . . . . .
 C39 C 0.7222(7) 0.5659(4) 0.0240(3) 0.110(4) Uani 0.717(9) 1 d . . P B 1
 H39A H 0.7549 0.5424 0.0166 0.165 Uiso 0.717(9) 1 calc R . P B 1
 H39B H 0.6719 0.5553 0.0309 0.165 Uiso 0.717(9) 1 calc R . P B 1
 H39C H 0.7106 0.5847 -0.0074 0.165 Uiso 0.717(9) 1 calc R . P B 1
 C39A C 0.8200(15) 0.5782(8) 0.0350(8) 0.078(6) Uani 0.283(9) 1 d . . P B 2
 H39D H 0.8760 0.5746 0.0544 0.117 Uiso 0.283(9) 1 calc R . P B 2
 H39E H 0.7998 0.5518 0.0174 0.117 Uiso 0.283(9) 1 calc R . P B 2
 H39F H 0.8167 0.6001 0.0077 0.117 Uiso 0.283(9) 1 calc R . P B 2
 C40 C 0.7178(7) 0.6266(3) 0.0851(5) 0.104(4) Uani 0.717(9) 1 d . . P B 1
 H40A H 0.6684 0.6156 0.0932 0.156 Uiso 0.717(9) 1 calc R . P B 1
 H40B H 0.7468 0.6431 0.1159 0.156 Uiso 0.717(9) 1 calc R . P B 1
 H40C H 0.7044 0.6444 0.0529 0.156 Uiso 0.717(9) 1 calc R . P B 1
 C40A C 0.6821(9) 0.5974(9) 0.0509(9) 0.073(6) Uani 0.283(9) 1 d . . P B 2
 H40D H 0.6549 0.6053 0.0794 0.109 Uiso 0.283(9) 1 calc R . P B 2
 H40E H 0.6756 0.6198 0.0239 0.109 Uiso 0.283(9) 1 calc R . P B 2
 H40F H 0.6587 0.5714 0.0337 0.109 Uiso 0.283(9) 1 calc R . P B 2
 C41 C 0.8484(5) 0.6049(3) 0.0621(4) 0.084(3) Uani 0.717(9) 1 d . . P B 1
 H41A H 0.8792 0.5802 0.0560 0.126 Uiso 0.717(9) 1 calc R . P B 1
 H41B H 0.8370 0.6224 0.0296 0.126 Uiso 0.717(9) 1 calc R . P B 1
 H41C H 0.8794 0.6211 0.0925 0.126 Uiso 0.717(9) 1 calc R . P B 1
 C41A C 0.8103(17) 0.6313(6) 0.1054(9) 0.091(6) Uani 0.283(9) 1 d . . P B 2
 H41D H 0.8672 0.6257 0.1206 0.136 Uiso 0.283(9) 1 calc R . P B 2
 H41E H 0.8050 0.6546 0.0798 0.136 Uiso 0.283(9) 1 calc R . P B 2
 H41F H 0.7840 0.6386 0.1346 0.136 Uiso 0.283(9) 1 calc R . P B 2
 C42 C 1.0698(2) 0.53688(12) 0.24071(15) 0.0262(8) Uani 1 1 d . . . . .
 C43 C 1.1238(2) 0.57660(13) 0.24777(17) 0.0349(10) Uani 1 1 d . . . . .
 C44 C 1.1397(3) 0.58978(16) 0.3084(2) 0.0579(14) Uani 1 1 d . . . . .
 H44A H 1.0886 0.5960 0.3179 0.087 Uiso 1 1 calc GR . . . .
 H44B H 1.1738 0.6148 0.3142 0.087 Uiso 1 1 calc GR . . . .
 H44C H 1.1667 0.5669 0.3311 0.087 Uiso 1 1 calc GR . . . .
 C45 C 1.0799(3) 0.61287(15) 0.2115(2) 0.0624(16) Uani 1 1 d . . . . .
 H45A H 1.0680 0.6041 0.1736 0.094 Uiso 1 1 calc GR . . . .
 H45B H 1.1144 0.6377 0.2161 0.094 Uiso 1 1 calc GR . . . .
 H45C H 1.0299 0.6196 0.2221 0.094 Uiso 1 1 calc GR . . . .
 C46 C 1.2040(3) 0.56518(15) 0.2317(2) 0.0502(13) Uani 1 1 d . . . . .
 H46A H 1.2296 0.5417 0.2539 0.075 Uiso 1 1 calc GR . . . .
 H46B H 1.2399 0.5895 0.2377 0.075 Uiso 1 1 calc GR . . . .
 H46C H 1.1928 0.5572 0.1935 0.075 Uiso 1 1 calc GR . . . .
 C47 C 1.0007(2) 0.44621(12) 0.15372(15) 0.0272(9) Uani 1 1 d . . . . .
 C48 C 1.0292(3) 0.43571(15) 0.10144(17) 0.0418(11) Uani 1 1 d . . . . .
 C49 C 0.9656(3) 0.44853(18) 0.05032(18) 0.0606(15) Uani 1 1 d . . . . .
 H49A H 0.9159 0.4330 0.0491 0.091 Uiso 1 1 calc GR . . . .
 H49B H 0.9856 0.4421 0.0181 0.091 Uiso 1 1 calc GR . . . .
 H49C H 0.9551 0.4787 0.0515 0.091 Uiso 1 1 calc GR . . . .
 C50 C 1.1084(4) 0.4614(2) 0.1053(2) 0.094(2) Uani 1 1 d . . . . .
 H50A H 1.0970 0.4914 0.1072 0.140 Uiso 1 1 calc GR . . . .
 H50B H 1.1297 0.4559 0.0734 0.140 Uiso 1 1 calc GR . . . .
 H50C H 1.1480 0.4531 0.1379 0.140 Uiso 1 1 calc GR . . . .
 C51 C 1.0467(4) 0.38767(18) 0.1000(2) 0.0733(18) Uani 1 1 d . . . . .
 H51A H 1.0864 0.3797 0.1327 0.110 Uiso 1 1 calc GR . . . .
 H51B H 1.0677 0.3812 0.0681 0.110 Uiso 1 1 calc GR . . . .
 H51C H 0.9971 0.3719 0.0982 0.110 Uiso 1 1 calc GR . . . .
 C52 C 1.0871(2) 0.44423(13) 0.39857(15) 0.0270(9) Uani 1 1 d . . . . .
 C53 C 1.1167(3) 0.46993(15) 0.45127(17) 0.0422(11) Uani 1 1 d . . . . .
 C54 C 1.0965(5) 0.51572(19) 0.4414(2) 0.105(3) Uani 1 1 d . . . . .
 H54A H 1.1252 0.5269 0.4153 0.158 Uiso 1 1 calc GR . . . .
 H54B H 1.1126 0.5312 0.4755 0.158 Uiso 1 1 calc GR . . . .
 H54C H 1.0387 0.5188 0.4272 0.158 Uiso 1 1 calc GR . . . .
 C55 C 1.2077(3) 0.4612(3) 0.4700(3) 0.115(3) Uani 1 1 d . . . . .
 H55A H 1.2171 0.4309 0.4708 0.172 Uiso 1 1 calc GR . . . .
 H55B H 1.2277 0.4728 0.5063 0.172 Uiso 1 1 calc GR . . . .
 H55C H 1.2358 0.4744 0.4448 0.172 Uiso 1 1 calc GR . . . .
 C56 C 1.0761(4) 0.4533(2) 0.4956(2) 0.0726(17) Uani 1 1 d . . . . .
 H56A H 1.0178 0.4549 0.4827 0.109 Uiso 1 1 calc GR . . . .
 H56B H 1.0928 0.4704 0.5282 0.109 Uiso 1 1 calc GR . . . .
 H56C H 1.0920 0.4241 0.5038 0.109 Uiso 1 1 calc GR . . . .
 C57 C 1.2090(2) 0.39706(12) 0.31459(15) 0.0256(8) Uani 1 1 d . . . . .
 C58 C 1.2988(2) 0.39218(14) 0.31544(17) 0.0355(10) Uani 1 1 d . . . . .
 C59 C 1.3468(3) 0.3990(2) 0.3748(2) 0.082(2) Uani 1 1 d . . . . .
 H59A H 1.3426 0.4285 0.3849 0.123 Uiso 1 1 calc GR . . . .
 H59B H 1.4032 0.3919 0.3777 0.123 Uiso 1 1 calc GR . . . .
 H59C H 1.3247 0.3811 0.3991 0.123 Uiso 1 1 calc GR . . . .
 C60 C 1.3246(3) 0.42379(17) 0.2762(2) 0.0564(14) Uani 1 1 d . . . . .
 H60A H 1.2899 0.4206 0.2400 0.085 Uiso 1 1 calc GR . . . .
 H60B H 1.3803 0.4183 0.2747 0.085 Uiso 1 1 calc GR . . . .
 H60C H 1.3200 0.4524 0.2891 0.085 Uiso 1 1 calc GR . . . .
 C61 C 1.3122(3) 0.34609(17) 0.2988(3) 0.0732(17) Uani 1 1 d . . . . .
 H61A H 1.2954 0.3267 0.3240 0.110 Uiso 1 1 calc GR . . . .
 H61B H 1.3692 0.3418 0.2999 0.110 Uiso 1 1 calc GR . . . .
 H61C H 1.2806 0.3409 0.2622 0.110 Uiso 1 1 calc GR . . . .
 C62 C 1.1121(2) 0.29148(13) 0.44166(16) 0.0321(9) Uani 1 1 d . . . . .
 C63 C 1.1769(3) 0.27441(15) 0.4906(2) 0.0498(13) Uani 1 1 d . . . . .
 C64 C 1.1901(3) 0.3088(2) 0.5350(2) 0.080(2) Uani 1 1 d . . . . .
 H64A H 1.2047 0.3352 0.5200 0.121 Uiso 1 1 calc GR . . . .
 H64B H 1.2334 0.3002 0.5654 0.121 Uiso 1 1 calc GR . . . .
 H64C H 1.1407 0.3127 0.5475 0.121 Uiso 1 1 calc GR . . . .
 C65 C 1.2548(3) 0.2674(2) 0.4719(3) 0.088(2) Uani 1 1 d . . . . .
 H65A H 1.2455 0.2469 0.4425 0.132 Uiso 1 1 calc GR . . . .
 H65B H 1.2962 0.2568 0.5022 0.132 Uiso 1 1 calc GR . . . .
 H65C H 1.2725 0.2939 0.4592 0.132 Uiso 1 1 calc GR . . . .
 C66 C 1.1463(4) 0.2332(2) 0.5117(3) 0.104(3) Uani 1 1 d . . . . .
 H66A H 1.0975 0.2391 0.5244 0.156 Uiso 1 1 calc GR . . . .
 H66B H 1.1876 0.2221 0.5416 0.156 Uiso 1 1 calc GR . . . .
 H66C H 1.1344 0.2126 0.4824 0.156 Uiso 1 1 calc GR . . . .
 C67 C 1.0268(2) 0.27480(13) 0.29424(16) 0.0306(9) Uani 1 1 d . . . . .
 C68 C 1.0497(3) 0.24387(17) 0.2527(2) 0.0624(15) Uani 1 1 d . . . . .
 C69 C 1.0820(13) 0.2695(6) 0.2098(6) 0.130(6) Uani 0.76(3) 1 d . . P C 1
 H69A H 1.0393 0.2875 0.1895 0.194 Uiso 0.76(3) 1 calc R . P C 1
 H69B H 1.1273 0.2868 0.2281 0.194 Uiso 0.76(3) 1 calc R . P C 1
 H69C H 1.0997 0.2502 0.1849 0.194 Uiso 0.76(3) 1 calc R . P C 1
 C69A C 1.1148(18) 0.2608(11) 0.2251(14) 0.078(7) Uani 0.24(3) 1 d . . P C 2
 H69D H 1.1590 0.2726 0.2525 0.117 Uiso 0.24(3) 1 calc R . P C 2
 H69E H 1.1349 0.2379 0.2062 0.117 Uiso 0.24(3) 1 calc R . P C 2
 H69F H 1.0918 0.2826 0.1991 0.117 Uiso 0.24(3) 1 calc R . P C 2
 C70 C 1.1141(12) 0.2149(6) 0.2860(7) 0.161(8) Uani 0.76(3) 1 d . . P C 1
 H70A H 1.1608 0.2315 0.3035 0.241 Uiso 0.76(3) 1 calc R . P C 1
 H70B H 1.0924 0.2005 0.3136 0.241 Uiso 0.76(3) 1 calc R . P C 1
 H70C H 1.1301 0.1941 0.2621 0.241 Uiso 0.76(3) 1 calc R . P C 1
 C70A C 1.0888(19) 0.2060(9) 0.2910(15) 0.061(6) Uani 0.24(3) 1 d . . P C 2
 H70D H 1.0491 0.1945 0.3093 0.091 Uiso 0.24(3) 1 calc R . P C 2
 H70E H 1.1062 0.1841 0.2692 0.091 Uiso 0.24(3) 1 calc R . P C 2
 H70F H 1.1350 0.2163 0.3180 0.091 Uiso 0.24(3) 1 calc R . P C 2
 C71 C 0.9738(7) 0.2187(5) 0.2239(6) 0.072(3) Uani 0.76(3) 1 d . . P C 1
 H71A H 0.9340 0.2380 0.2031 0.109 Uiso 0.76(3) 1 calc R . P C 1
 H71B H 0.9887 0.1980 0.1995 0.109 Uiso 0.76(3) 1 calc R . P C 1
 H71C H 0.9510 0.2044 0.2510 0.109 Uiso 0.76(3) 1 calc R . P C 1
 C71A C 0.979(2) 0.2251(14) 0.2098(12) 0.055(7) Uani 0.24(3) 1 d . . P C 2
 H71D H 0.9382 0.2144 0.2277 0.083 Uiso 0.24(3) 1 calc R . P C 2
 H71E H 0.9557 0.2468 0.1838 0.083 Uiso 0.24(3) 1 calc R . P C 2
 H71F H 0.9988 0.2020 0.1909 0.083 Uiso 0.24(3) 1 calc R . P C 2
 C72 C 0.8479(2) 0.31655(13) 0.46536(15) 0.0318(9) Uani 1 1 d . . . . .
 C73 C 0.8574(3) 0.33320(17) 0.52402(18) 0.0517(12) Uani 1 1 d . . . . .
 C74 C 0.7886(9) 0.3610(6) 0.5304(8) 0.069(5) Uani 0.465(15) 1 d . . P D 1
 H74A H 0.7833 0.3845 0.5049 0.104 Uiso 0.465(15) 1 calc R . P D 1
 H74B H 0.7389 0.3447 0.5230 0.104 Uiso 0.465(15) 1 calc R . P D 1
 H74C H 0.7991 0.3719 0.5673 0.104 Uiso 0.465(15) 1 calc R . P D 1
 C74A C 0.8062(11) 0.3030(5) 0.5529(5) 0.087(5) Uani 0.535(15) 1 d . . P D 2
 H74D H 0.7504 0.3028 0.5324 0.131 Uiso 0.535(15) 1 calc R . P D 2
 H74E H 0.8280 0.2745 0.5543 0.131 Uiso 0.535(15) 1 calc R . P D 2
 H74F H 0.8087 0.3130 0.5896 0.131 Uiso 0.535(15) 1 calc R . P D 2
 C75 C 0.9375(7) 0.3607(5) 0.5379(7) 0.065(4) Uani 0.465(15) 1 d . . P D 1
 H75A H 0.9831 0.3434 0.5341 0.097 Uiso 0.465(15) 1 calc R . P D 1
 H75B H 0.9321 0.3845 0.5130 0.097 Uiso 0.465(15) 1 calc R . P D 1
 H75C H 0.9463 0.3710 0.5751 0.097 Uiso 0.465(15) 1 calc R . P D 1
 C75A C 0.8140(11) 0.3764(4) 0.5213(7) 0.078(4) Uani 0.535(15) 1 d . . P D 2
 H75D H 0.7591 0.3737 0.4996 0.117 Uiso 0.535(15) 1 calc R . P D 2
 H75E H 0.8126 0.3855 0.5579 0.117 Uiso 0.535(15) 1 calc R . P D 2
 H75F H 0.8429 0.3972 0.5047 0.117 Uiso 0.535(15) 1 calc R . P D 2
 C76 C 0.8747(15) 0.2946(4) 0.5610(5) 0.088(5) Uani 0.465(15) 1 d . . P D 1
 H76A H 0.9201 0.2791 0.5533 0.133 Uiso 0.465(15) 1 calc R . P D 1
 H76B H 0.8876 0.3037 0.5988 0.133 Uiso 0.465(15) 1 calc R . P D 1
 H76C H 0.8273 0.2765 0.5545 0.133 Uiso 0.465(15) 1 calc R . P D 1
 C76A C 0.9442(7) 0.3329(8) 0.5568(5) 0.101(5) Uani 0.535(15) 1 d . . P D 2
 H76D H 0.9463 0.3437 0.5932 0.152 Uiso 0.535(15) 1 calc R . P D 2
 H76E H 0.9649 0.3041 0.5593 0.152 Uiso 0.535(15) 1 calc R . P D 2
 H76F H 0.9770 0.3506 0.5390 0.152 Uiso 0.535(15) 1 calc R . P D 2
 C77 C 0.8477(2) 0.21117(12) 0.41198(15) 0.0277(9) Uani 1 1 d . . . . .
 C78 C 0.8547(3) 0.16731(13) 0.43897(17) 0.0342(10) Uani 1 1 d . . . . .
 C79 C 0.8394(3) 0.17345(16) 0.49695(19) 0.0581(14) Uani 1 1 d . . . . .
 H79A H 0.8801 0.1923 0.5178 0.087 Uiso 1 1 calc GR . . . .
 H79B H 0.8424 0.1463 0.5152 0.087 Uiso 1 1 calc GR . . . .
 H79C H 0.7861 0.1856 0.4941 0.087 Uiso 1 1 calc GR . . . .
 C80 C 0.9397(3) 0.14799(15) 0.4431(2) 0.0498(12) Uani 1 1 d . . . . .
 H80A H 0.9501 0.1458 0.4069 0.075 Uiso 1 1 calc GR . . . .
 H80B H 0.9419 0.1200 0.4593 0.075 Uiso 1 1 calc GR . . . .
 H80C H 0.9802 0.1660 0.4656 0.075 Uiso 1 1 calc GR . . . .
 C81 C 0.7881(3) 0.13870(15) 0.4057(2) 0.0602(14) Uani 1 1 d . . . . .
 H81A H 0.7355 0.1509 0.4052 0.090 Uiso 1 1 calc GR . . . .
 H81B H 0.7917 0.1108 0.4223 0.090 Uiso 1 1 calc GR . . . .
 H81C H 0.7951 0.1363 0.3687 0.090 Uiso 1 1 calc GR . . . .
 C82 C 0.5620(2) 0.27437(14) 0.37651(19) 0.0388(10) Uani 1 1 d . . . . .
 C83 C 0.5066(3) 0.2528(2) 0.4096(3) 0.0738(17) Uani 1 1 d . . . . .
 C84 C 0.4819(10) 0.2905(4) 0.4432(6) 0.105(5) Uani 0.579(14) 1 d . . P E 1
 H84A H 0.4565 0.3126 0.4184 0.158 Uiso 0.579(14) 1 calc R . P E 1
 H84B H 0.4442 0.2804 0.4641 0.158 Uiso 0.579(14) 1 calc R . P E 1
 H84C H 0.5298 0.3017 0.4679 0.158 Uiso 0.579(14) 1 calc R . P E 1
 C84A C 0.5405(12) 0.2683(8) 0.4729(6) 0.128(7) Uani 0.421(14) 1 d . . P E 2
 H84D H 0.5960 0.2589 0.4858 0.192 Uiso 0.421(14) 1 calc R . P E 2
 H84E H 0.5383 0.2989 0.4746 0.192 Uiso 0.421(14) 1 calc R . P E 2
 H84F H 0.5072 0.2562 0.4956 0.192 Uiso 0.421(14) 1 calc R . P E 2
 C85 C 0.5455(8) 0.2187(5) 0.4469(6) 0.093(5) Uani 0.579(14) 1 d . . P E 1
 H85A H 0.5068 0.2070 0.4658 0.139 Uiso 0.579(14) 1 calc R . P E 1
 H85B H 0.5640 0.1965 0.4259 0.139 Uiso 0.579(14) 1 calc R . P E 1
 H85C H 0.5913 0.2302 0.4733 0.139 Uiso 0.579(14) 1 calc R . P E 1
 C85A C 0.5257(13) 0.2053(4) 0.4099(11) 0.104(6) Uani 0.421(14) 1 d . . P E 2
 H85D H 0.5833 0.2014 0.4134 0.157 Uiso 0.421(14) 1 calc R . P E 2
 H85E H 0.5095 0.1919 0.4404 0.157 Uiso 0.421(14) 1 calc R . P E 2
 H85F H 0.4963 0.1926 0.3761 0.157 Uiso 0.421(14) 1 calc R . P E 2
 C86 C 0.4245(6) 0.2402(5) 0.3694(5) 0.113(5) Uani 0.687(16) 1 d . . P E 1
 H86A H 0.4035 0.2643 0.3467 0.169 Uiso 0.687(16) 1 calc R . P E 1
 H86B H 0.4338 0.2169 0.3465 0.169 Uiso 0.687(16) 1 calc R . P E 1
 H86C H 0.3857 0.2316 0.3902 0.169 Uiso 0.687(16) 1 calc R . P E 1
 C86A C 0.4238(13) 0.2723(10) 0.4048(15) 0.102(8) Uani 0.313(16) 1 d . . P E 2
 H86D H 0.4285 0.3029 0.4057 0.154 Uiso 0.313(16) 1 calc R . P E 2
 H86E H 0.3882 0.2636 0.3707 0.154 Uiso 0.313(16) 1 calc R . P E 2
 H86F H 0.4015 0.2629 0.4350 0.154 Uiso 0.313(16) 1 calc R . P E 2
 C87 C 0.6501(2) 0.25483(12) 0.25420(17) 0.0316(9) Uani 1 1 d . . . . .
 C88 C 0.6493(3) 0.21925(16) 0.2117(2) 0.0581(14) Uani 1 1 d . . . . .
 C89 C 0.7352(8) 0.2084(7) 0.2089(12) 0.084(6) Uani 0.63(3) 1 d . . P F 1
 H89A H 0.7668 0.2019 0.2452 0.126 Uiso 0.63(3) 1 calc R . P F 1
 H89B H 0.7347 0.1840 0.1854 0.126 Uiso 0.63(3) 1 calc R . P F 1
 H89C H 0.7592 0.2323 0.1943 0.126 Uiso 0.63(3) 1 calc R . P F 1
 C89A C 0.7297(12) 0.1966(10) 0.2184(19) 0.063(6) Uani 0.37(3) 1 d . . P F 2
 H89D H 0.7721 0.2171 0.2185 0.095 Uiso 0.37(3) 1 calc R . P F 2
 H89E H 0.7414 0.1811 0.2527 0.095 Uiso 0.37(3) 1 calc R . P F 2
 H89F H 0.7269 0.1769 0.1885 0.095 Uiso 0.37(3) 1 calc R . P F 2
 C90 C 0.6112(12) 0.1801(4) 0.2377(7) 0.092(4) Uani 0.63(3) 1 d . . P F 1
 H90A H 0.6463 0.1727 0.2726 0.138 Uiso 0.63(3) 1 calc R . P F 1
 H90B H 0.5582 0.1878 0.2430 0.138 Uiso 0.63(3) 1 calc R . P F 1
 H90C H 0.6061 0.1559 0.2133 0.138 Uiso 0.63(3) 1 calc R . P F 1
 C90A C 0.5800(12) 0.1897(7) 0.2112(13) 0.074(6) Uani 0.37(3) 1 d . . P F 2
 H90D H 0.5303 0.2059 0.2069 0.111 Uiso 0.37(3) 1 calc R . P F 2
 H90E H 0.5752 0.1700 0.1812 0.111 Uiso 0.37(3) 1 calc R . P F 2
 H90F H 0.5897 0.1742 0.2454 0.111 Uiso 0.37(3) 1 calc R . P F 2
 C91 C 0.5938(10) 0.2300(5) 0.1577(5) 0.078(4) Uani 0.63(3) 1 d . . P F 1
 H91A H 0.5404 0.2365 0.1631 0.116 Uiso 0.63(3) 1 calc R . P F 1
 H91B H 0.6150 0.2544 0.1421 0.116 Uiso 0.63(3) 1 calc R . P F 1
 H91C H 0.5905 0.2061 0.1332 0.116 Uiso 0.63(3) 1 calc R . P F 1
 C91A C 0.635(2) 0.2408(7) 0.1538(6) 0.079(5) Uani 0.37(3) 1 d . . P F 2
 H91D H 0.6787 0.2601 0.1530 0.118 Uiso 0.37(3) 1 calc R . P F 2
 H91E H 0.6322 0.2192 0.1261 0.118 Uiso 0.37(3) 1 calc R . P F 2
 H91F H 0.5840 0.2563 0.1468 0.118 Uiso 0.37(3) 1 calc R . P F 2
 N4 N 0.7872(2) 0.38335(18) 0.27504(17) 0.0790(17) Uani 1 1 d . . . . .
 H4A H 0.7402 0.3950 0.2574 0.095 Uiso 1 1 calc R . . . .
 H4B H 0.7744 0.3598 0.2913 0.095 Uiso 1 1 calc R . . . .
 C92 C 0.8103(4) 0.4539(2) 0.4013(2) 0.087(2) Uani 1 1 d D . . . .
 H92A H 0.8111 0.4825 0.3874 0.131 Uiso 1 1 calc GR . . . .
 H92B H 0.8651 0.4450 0.4178 0.131 Uiso 1 1 calc GR . . . .
 H92C H 0.7780 0.4532 0.4285 0.131 Uiso 1 1 calc GR . . . .
 C93 C 0.7756(3) 0.4257(2) 0.3571(2) 0.083(2) Uani 1 1 d D . . . .
 H93A H 0.7262 0.4391 0.3361 0.099 Uiso 1 1 calc R . . . .
 H93B H 0.7587 0.4000 0.3734 0.099 Uiso 1 1 calc R . . . .
 C94 C 0.8223(2) 0.41213(14) 0.31815(17) 0.0364(10) Uani 1 1 d D . . . .
 H94A H 0.8381 0.4377 0.3011 0.044 Uiso 1 1 calc R . . . .
 H94B H 0.8722 0.3991 0.3391 0.044 Uiso 1 1 calc R . . . .
 C95 C 0.8276(2) 0.36941(14) 0.23340(17) 0.0384(10) Uani 1 1 d . . . . .
 H95A H 0.8838 0.3629 0.2514 0.046 Uiso 0.62(2) 1 calc R . P G 1
 H95B H 0.8290 0.3935 0.2090 0.046 Uiso 0.62(2) 1 calc R . P G 1
 H95C H 0.8668 0.3915 0.2303 0.046 Uiso 0.38(2) 1 calc R . P G 2
 H95D H 0.8590 0.3443 0.2479 0.046 Uiso 0.38(2) 1 calc R . P G 2
 C96 C 0.7946(7) 0.3323(5) 0.1985(4) 0.052(3) Uani 0.62(2) 1 d . . P G 1
 H96A H 0.7361 0.3358 0.1850 0.062 Uiso 0.62(2) 1 calc R . P G 1
 H96B H 0.8036 0.3065 0.2208 0.062 Uiso 0.62(2) 1 calc R . P G 1
 C97 C 0.8341(4) 0.3272(2) 0.1501(2) 0.084(2) Uani 1 1 d . . . . .
 H97A H 0.8111 0.3029 0.1286 0.127 Uiso 0.62(2) 1 calc R . P G 1
 H97B H 0.8244 0.3525 0.1276 0.127 Uiso 0.62(2) 1 calc R . P G 1
 H97C H 0.8919 0.3232 0.1634 0.127 Uiso 0.62(2) 1 calc R . P G 1
 H97D H 0.8028 0.3215 0.1135 0.127 Uiso 0.38(2) 1 calc R . P G 2
 H97E H 0.8857 0.3395 0.1482 0.127 Uiso 0.38(2) 1 calc R . P G 2
 H97F H 0.8431 0.3010 0.1706 0.127 Uiso 0.38(2) 1 calc R . P G 2
 Ni1A Ni 0.5711(4) 0.3332(3) 0.2859(3) 0.0198(6) Uani 0.667(9) 1 d . . P . .
 Ni1B Ni 0.55989(3) 0.42463(2) 0.20473(2) 0.02115(19) Uani 0.293(9) 1 d . . P
 . .
 C96A C 0.7861(9) 0.3593(9) 0.1795(9) 0.064(7) Uani 0.38(2) 1 d . . P G 2
 H96C H 0.7761 0.3854 0.1580 0.077 Uiso 0.38(2) 1 calc R . P G 2
 H96D H 0.7335 0.3469 0.1804 0.077 Uiso 0.38(2) 1 calc R . P G 2

loop_
  _atom_site_aniso_label
  _atom_site_aniso_U_11
  _atom_site_aniso_U_22
  _atom_site_aniso_U_33
  _atom_site_aniso_U_23
  _atom_site_aniso_U_13
  _atom_site_aniso_U_12
 Cr1A 0.0169(3) 0.0232(3) 0.0233(3) -0.0006(2) 0.0046(2) -0.0010(2)
 Cr1 0.0135(13) 0.0198(11) 0.0250(11) 0.0003(7) 0.0022(7) -0.0025(8)
 Cr2 0.0142(3) 0.0281(3) 0.0277(3) 0.0068(3) 0.0048(2) 0.0010(2)
 Cr3 0.0160(3) 0.0243(3) 0.0282(3) 0.0033(3) 0.0070(2) 0.0004(2)
 Cr4 0.0143(3) 0.0249(3) 0.0294(3) 0.0060(3) 0.0035(2) -0.0011(2)
 Cr5 0.0152(3) 0.0241(3) 0.0421(4) 0.0091(3) 0.0019(3) -0.0011(2)
 Cr6 0.0157(3) 0.0272(3) 0.0329(4) 0.0107(3) 0.0034(2) 0.0001(2)
 Cr7 0.0172(3) 0.0327(4) 0.0340(4) 0.0110(3) 0.0038(3) 0.0022(3)
 F1 0.0178(10) 0.0242(11) 0.0249(11) 0.0019(9) 0.0050(8) 0.0014(8)
 F2 0.0149(9) 0.0279(11) 0.0220(11) 0.0018(9) 0.0045(8) -0.0030(8)
 F3 0.0162(10) 0.0263(11) 0.0268(11) 0.0016(9) 0.0044(8) 0.0015(8)
 F4 0.0174(10) 0.0270(12) 0.0245(11) 0.0036(9) 0.0062(8) 0.0006(8)
 F5 0.0168(10) 0.0212(11) 0.0280(11) 0.0002(9) 0.0034(8) -0.0011(8)
 F6 0.0193(10) 0.0217(11) 0.0309(12) 0.0030(9) 0.0053(8) 0.0012(8)
 F7 0.0179(10) 0.0256(11) 0.0249(11) 0.0043(9) 0.0024(8) 0.0001(8)
 F8 0.0187(10) 0.0251(11) 0.0279(11) -0.0011(9) 0.0004(8) -0.0010(9)
 O1 0.0216(13) 0.0235(15) 0.0271(14) 0.0020(11) 0.0058(10) 0.0007(11)
 O2 0.0254(13) 0.0240(14) 0.0215(13) 0.0031(11) 0.0083(10) 0.0012(11)
 O3 0.0219(13) 0.0326(16) 0.0321(15) 0.0011(12) -0.0001(11) -0.0064(12)
 O4 0.0223(14) 0.0322(16) 0.0373(16) 0.0038(13) -0.0007(11) -0.0017(12)
 O5 0.0231(13) 0.0321(16) 0.0294(15) 0.0033(12) 0.0031(11) -0.0004(12)
 O6 0.0200(13) 0.0272(15) 0.0489(17) 0.0031(13) 0.0125(12) 0.0028(11)
 O7 0.0390(16) 0.0294(15) 0.0254(15) -0.0019(12) 0.0087(12) -0.0015(13)
 O8 0.0217(13) 0.0424(17) 0.0244(14) 0.0040(12) 0.0051(11) -0.0005(12)
 O9 0.0256(14) 0.0333(16) 0.0404(16) -0.0085(13) 0.0138(12) -0.0103(12)
 O10 0.0199(13) 0.0270(15) 0.0413(16) -0.0041(12) 0.0038(11) 0.0019(11)
 O11 0.0228(14) 0.0339(16) 0.0483(17) 0.0150(13) 0.0116(12) 0.0031(12)
 O12 0.0204(13) 0.0428(18) 0.0411(17) 0.0184(13) 0.0062(12) 0.0016(12)
 O13 0.0181(13) 0.0370(17) 0.0463(17) 0.0149(13) 0.0049(12) -0.0022(12)
 O14 0.0202(14) 0.0364(18) 0.072(2) 0.0241(16) -0.0033(14) -0.0048(13)
 O15 0.0215(14) 0.0554(19) 0.0261(15) 0.0000(13) 0.0057(11) 0.0066(13)
 O16 0.0377(16) 0.053(2) 0.0306(16) 0.0106(14) 0.0162(13) 0.0205(14)
 O17 0.0509(18) 0.0263(16) 0.0282(16) -0.0017(13) -0.0083(13) 0.0033(13)
 O18 0.081(2) 0.0367(19) 0.0269(16) 0.0044(13) -0.0036(15) -0.0289(17)
 O19 0.0158(13) 0.0429(18) 0.0596(19) 0.0227(15) 0.0082(13) 0.0031(12)
 O20 0.0178(14) 0.051(2) 0.102(3) 0.041(2) 0.0113(16) 0.0038(14)
 O21 0.0260(16) 0.056(2) 0.080(2) 0.0425(19) -0.0126(15) -0.0100(15)
 O22 0.0222(15) 0.0473(19) 0.058(2) 0.0258(15) -0.0005(13) -0.0029(13)
 O23 0.0519(19) 0.0239(16) 0.071(2) 0.0010(15) 0.0409(16) 0.0016(14)
 O24 0.0272(15) 0.0302(16) 0.0593(19) -0.0080(14) 0.0169(14) -0.0031(12)
 O25 0.0274(15) 0.061(2) 0.0251(15) 0.0012(14) 0.0027(12) -0.0113(14)
 O26 0.0271(15) 0.077(2) 0.0281(16) -0.0008(15) 0.0024(12) 0.0185(15)
 O27 0.0261(15) 0.0344(17) 0.064(2) 0.0238(15) 0.0086(14) 0.0005(13)
 O28 0.0222(15) 0.0468(19) 0.067(2) 0.0318(16) 0.0086(14) 0.0041(13)
 O29 0.0247(16) 0.073(2) 0.066(2) 0.0373(18) 0.0156(14) 0.0068(15)
 O30 0.0236(14) 0.0286(16) 0.0519(18) 0.0102(14) 0.0036(13) -0.0021(12)
 O31 0.0258(15) 0.0248(15) 0.059(2) -0.0065(14) -0.0083(14) 0.0007(12)
 O32 0.0392(16) 0.0256(15) 0.0319(16) -0.0098(12) -0.0012(12) 0.0053(13)
 N1 0.0220(16) 0.0310(19) 0.0252(17) -0.0004(14) 0.0051(13) 0.0019(14)
 N2 0.049(2) 0.040(2) 0.032(2) 0.0109(17) 0.0097(16) 0.0039(18)
 N3 0.039(2) 0.027(2) 0.044(2) 0.0055(16) 0.0100(16) 0.0044(16)
 C1 0.0111(16) 0.026(2) 0.029(2) 0.0005(16) 0.0049(14) 0.0007(14)
 C2 0.0140(16) 0.027(2) 0.023(2) -0.0016(16) 0.0060(14) 0.0004(15)
 C3 0.0190(18) 0.032(2) 0.024(2) 0.0015(16) 0.0031(15) 0.0038(16)
 C4 0.0200(18) 0.027(2) 0.029(2) 0.0020(17) 0.0043(15) 0.0018(16)
 C5 0.0183(18) 0.030(2) 0.031(2) -0.0010(17) 0.0032(15) 0.0027(16)
 C6 0.0178(17) 0.035(2) 0.0197(19) 0.0003(16) 0.0038(14) -0.0018(16)
 C7 0.0228(19) 0.037(2) 0.027(2) 0.0009(18) 0.0031(16) -0.0010(17)
 C8 0.032(2) 0.045(3) 0.032(2) 0.000(2) 0.0058(18) -0.002(2)
 C9 0.041(3) 0.065(3) 0.024(2) 0.003(2) 0.0032(19) -0.003(2)
 C10 0.045(3) 0.071(4) 0.027(2) 0.010(2) 0.004(2) -0.001(3)
 C11 0.055(3) 0.054(3) 0.045(3) 0.020(3) 0.012(2) 0.002(3)
 C12 0.027(2) 0.030(2) 0.033(2) 0.0009(18) 0.0035(17) 0.0008(17)
 C13 0.038(2) 0.035(3) 0.045(3) -0.004(2) -0.001(2) 0.002(2)
 C14 0.056(3) 0.033(3) 0.064(4) -0.018(2) 0.005(3) 0.000(2)
 C15 0.039(3) 0.029(3) 0.079(4) 0.001(3) 0.003(2) 0.004(2)
 C16 0.038(2) 0.033(3) 0.059(3) 0.011(2) 0.012(2) 0.005(2)
 C17 0.0161(18) 0.035(2) 0.028(2) -0.0053(18) 0.0003(15) -0.0009(16)
 C18 0.027(2) 0.053(3) 0.041(3) -0.010(2) -0.0072(19) -0.013(2)
 C19 0.040(3) 0.101(5) 0.073(4) -0.016(3) -0.025(3) 0.004(3)
 C20 0.063(4) 0.117(5) 0.056(4) -0.039(4) 0.005(3) -0.021(4)
 C21 0.074(4) 0.069(4) 0.087(4) -0.022(3) -0.015(3) -0.038(3)
 C22 0.0244(19) 0.031(2) 0.0189(19) 0.0015(16) 0.0044(15) 0.0054(17)
 C23 0.026(2) 0.038(2) 0.026(2) 0.0047(18) 0.0046(16) 0.0102(18)
 C24 0.047(3) 0.073(4) 0.043(3) 0.007(2) 0.020(2) 0.031(3)
 C25 0.029(2) 0.074(4) 0.055(3) 0.004(3) -0.008(2) 0.016(2)
 C26 0.049(3) 0.039(3) 0.071(4) 0.012(2) 0.016(3) 0.020(2)
 C27 0.024(2) 0.040(2) 0.025(2) -0.0023(18) 0.0036(16) 0.0090(18)
 C28 0.058(3) 0.073(3) 0.029(2) -0.017(2) 0.0161(19) -0.008(2)
 C29 0.090(6) 0.084(7) 0.047(7) -0.028(5) 0.049(6) -0.005(5)
 C29A 0.061(8) 0.072(16) 0.034(12) -0.012(10) 0.016(8) -0.002(8)
 C30 0.088(8) 0.077(5) 0.067(7) -0.040(4) 0.036(6) -0.024(4)
 C30A 0.093(15) 0.079(8) 0.037(11) -0.022(7) 0.024(10) -0.021(8)
 C31 0.081(6) 0.194(14) 0.039(5) -0.021(7) -0.009(5) 0.016(7)
 C31A 0.045(8) 0.084(10) 0.019(8) -0.013(7) 0.004(6) -0.018(7)
 C32 0.0239(19) 0.026(2) 0.026(2) 0.0048(16) 0.0052(16) 0.0008(16)
 C33 0.035(2) 0.043(3) 0.041(3) -0.013(2) 0.0086(19) -0.005(2)
 C34 0.046(3) 0.086(4) 0.099(5) -0.060(4) 0.019(3) -0.023(3)
 C35 0.069(4) 0.080(4) 0.040(3) -0.017(3) 0.015(3) 0.004(3)
 C36 0.074(4) 0.040(3) 0.080(4) -0.007(3) 0.019(3) 0.012(3)
 C37 0.026(2) 0.033(2) 0.034(2) 0.0100(17) 0.0038(16) -0.0025(17)
 C38 0.040(2) 0.058(3) 0.056(3) 0.036(2) 0.008(2) 0.005(2)
 C39 0.137(9) 0.127(8) 0.053(5) 0.043(4) -0.009(5) -0.033(6)
 C39A 0.085(12) 0.091(13) 0.063(9) 0.050(8) 0.028(9) 0.022(9)
 C40 0.119(8) 0.074(6) 0.136(9) 0.072(5) 0.062(7) 0.043(6)
 C40A 0.053(6) 0.102(15) 0.061(11) 0.052(10) 0.006(6) 0.015(6)
 C41 0.061(5) 0.091(7) 0.104(8) 0.063(6) 0.029(4) 0.001(4)
 C41A 0.113(14) 0.064(8) 0.084(11) 0.038(6) -0.001(9) -0.010(8)
 C42 0.0198(18) 0.027(2) 0.032(2) 0.0059(17) 0.0079(16) -0.0006(16)
 C43 0.026(2) 0.031(2) 0.047(3) 0.0068(19) 0.0058(18) -0.0090(17)
 C44 0.058(3) 0.056(3) 0.063(3) -0.017(3) 0.021(3) -0.031(3)
 C45 0.047(3) 0.033(3) 0.102(4) 0.024(3) 0.007(3) -0.011(2)
 C46 0.034(2) 0.050(3) 0.069(3) 0.007(2) 0.017(2) -0.014(2)
 C47 0.0237(19) 0.030(2) 0.029(2) -0.0009(17) 0.0089(16) -0.0045(17)
 C48 0.042(3) 0.057(3) 0.031(2) -0.008(2) 0.0180(19) -0.001(2)
 C49 0.082(4) 0.073(4) 0.028(3) -0.005(2) 0.015(2) 0.014(3)
 C50 0.074(4) 0.162(7) 0.063(4) -0.033(4) 0.052(3) -0.050(4)
 C51 0.085(4) 0.079(4) 0.060(4) -0.017(3) 0.024(3) 0.033(3)
 C52 0.0164(17) 0.037(2) 0.027(2) -0.0063(18) 0.0041(15) -0.0004(16)
 C53 0.038(2) 0.053(3) 0.034(2) -0.019(2) 0.0065(18) -0.007(2)
 C54 0.203(8) 0.060(4) 0.052(4) -0.032(3) 0.028(4) -0.004(4)
 C55 0.044(3) 0.189(7) 0.100(5) -0.099(5) -0.007(3) -0.013(4)
 C56 0.085(4) 0.096(4) 0.037(3) -0.012(3) 0.016(3) -0.002(3)
 C57 0.0173(18) 0.027(2) 0.032(2) -0.0002(17) 0.0039(15) 0.0022(16)
 C58 0.0165(19) 0.046(3) 0.044(3) 0.002(2) 0.0080(17) 0.0026(18)
 C59 0.029(3) 0.152(6) 0.060(4) -0.001(4) 0.000(2) -0.026(3)
 C60 0.027(2) 0.068(4) 0.081(4) 0.011(3) 0.025(2) -0.002(2)
 C61 0.060(3) 0.065(4) 0.108(5) 0.013(3) 0.048(3) 0.030(3)
 C62 0.023(2) 0.032(2) 0.038(2) 0.0075(19) -0.0002(17) 0.0016(17)
 C63 0.031(2) 0.051(3) 0.055(3) 0.022(2) -0.016(2) -0.001(2)
 C64 0.065(4) 0.113(5) 0.047(3) 0.001(3) -0.022(3) 0.006(4)
 C65 0.043(3) 0.111(5) 0.098(5) 0.019(4) -0.009(3) 0.034(3)
 C66 0.079(4) 0.083(5) 0.114(5) 0.069(4) -0.052(4) -0.017(4)
 C67 0.029(2) 0.026(2) 0.036(2) -0.0012(17) 0.0049(17) 0.0071(17)
 C68 0.057(3) 0.064(3) 0.068(3) -0.034(3) 0.019(2) 0.011(2)
 C69 0.110(11) 0.209(16) 0.095(9) -0.064(9) 0.077(9) -0.036(11)
 C69A 0.082(12) 0.068(13) 0.100(14) -0.051(10) 0.054(11) -0.004(9)
 C70 0.141(11) 0.148(11) 0.154(11) -0.084(8) -0.047(10) 0.111(9)
 C70A 0.050(12) 0.052(8) 0.079(10) -0.037(7) 0.010(8) 0.011(8)
 C71 0.102(6) 0.061(6) 0.054(6) -0.031(5) 0.016(5) 0.001(5)
 C71A 0.065(9) 0.068(14) 0.040(9) -0.008(8) 0.029(7) -0.016(9)
 C72 0.037(2) 0.031(2) 0.025(2) 0.0043(16) 0.0013(17) 0.0027(18)
 C73 0.065(3) 0.060(3) 0.028(2) -0.009(2) 0.006(2) -0.002(2)
 C74 0.062(7) 0.095(10) 0.051(9) -0.022(8) 0.012(6) 0.008(7)
 C74A 0.132(10) 0.095(8) 0.042(6) -0.007(5) 0.037(7) -0.019(7)
 C75 0.056(6) 0.071(8) 0.062(9) -0.038(6) 0.001(5) 0.001(5)
 C75A 0.123(11) 0.066(6) 0.051(7) -0.022(5) 0.034(7) 0.006(6)
 C76 0.153(15) 0.084(7) 0.027(6) 0.003(5) 0.019(7) 0.015(7)
 C76A 0.081(6) 0.171(15) 0.042(7) -0.022(8) -0.006(5) 0.003(6)
 C77 0.0225(19) 0.028(2) 0.031(2) 0.0043(17) 0.0030(16) -0.0007(16)
 C78 0.041(2) 0.022(2) 0.042(3) 0.0092(18) 0.0160(19) 0.0020(18)
 C79 0.080(4) 0.050(3) 0.051(3) 0.021(2) 0.029(3) 0.018(3)
 C80 0.052(3) 0.039(3) 0.060(3) 0.021(2) 0.017(2) 0.016(2)
 C81 0.057(3) 0.038(3) 0.089(4) -0.002(3) 0.024(3) -0.020(2)
 C82 0.024(2) 0.035(2) 0.061(3) 0.017(2) 0.0165(19) 0.0091(18)
 C83 0.038(3) 0.087(4) 0.107(4) 0.057(3) 0.040(3) 0.023(3)
 C84 0.091(10) 0.122(8) 0.129(9) 0.037(6) 0.082(8) 0.022(6)
 C84A 0.100(11) 0.184(16) 0.118(8) 0.041(8) 0.063(7) 0.024(11)
 C85 0.072(7) 0.103(8) 0.119(10) 0.074(8) 0.054(7) 0.021(7)
 C85A 0.080(12) 0.084(7) 0.175(16) 0.070(7) 0.081(12) 0.017(6)
 C86 0.047(5) 0.143(11) 0.146(9) 0.067(7) 0.019(5) -0.023(6)
 C86A 0.049(7) 0.116(16) 0.161(17) 0.057(13) 0.063(8) 0.026(8)
 C87 0.0225(19) 0.023(2) 0.049(3) -0.0067(18) 0.0067(18) -0.0022(16)
 C88 0.050(3) 0.043(3) 0.075(3) -0.035(2) 0.002(2) 0.008(2)
 C89 0.066(5) 0.070(11) 0.119(13) -0.028(9) 0.028(5) 0.019(6)
 C89A 0.048(7) 0.050(12) 0.091(14) -0.027(9) 0.015(7) 0.011(7)
 C90 0.097(9) 0.053(6) 0.117(9) -0.036(5) 0.004(7) -0.026(6)
 C90A 0.047(8) 0.059(8) 0.113(15) -0.050(8) 0.012(8) -0.006(6)
 C91 0.074(8) 0.071(7) 0.074(5) -0.058(4) -0.013(5) 0.019(6)
 C91A 0.081(13) 0.076(10) 0.074(6) -0.034(6) 0.008(6) 0.011(9)
 N4 0.029(2) 0.141(5) 0.068(3) -0.055(3) 0.012(2) -0.023(3)
 C92 0.095(5) 0.083(5) 0.079(4) -0.032(4) 0.011(4) -0.014(4)
 C93 0.053(3) 0.129(6) 0.068(4) -0.056(4) 0.017(3) -0.036(4)
 C94 0.024(2) 0.040(3) 0.043(3) 0.000(2) 0.0050(18) -0.0036(18)
 C95 0.032(2) 0.043(3) 0.044(3) 0.002(2) 0.0152(19) 0.0029(19)
 C96 0.059(6) 0.057(8) 0.044(5) -0.009(5) 0.021(4) -0.013(5)
 C97 0.098(5) 0.106(5) 0.062(4) -0.004(4) 0.043(3) 0.017(4)
 Ni1A 0.0135(13) 0.0198(11) 0.0250(11) 0.0003(7) 0.0022(7) -0.0025(8)
 Ni1B 0.0169(3) 0.0232(3) 0.0233(3) -0.0006(2) 0.0046(2) -0.0010(2)
 C96A 0.047(8) 0.059(14) 0.082(13) -0.021(11) 0.005(8) 0.018(8)

_geom_special_details
;
 All esds (except the esd in the dihedral angle between two l.s. planes)
 are estimated using the full covariance matrix.  The cell esds are taken
 into account individually in the estimation of esds in distances, angles
 and torsion angles; correlations between esds in cell parameters are only
 used when they are defined by crystal symmetry.  An approximate (isotropic)
 treatment of cell esds is used for estimating esds involving l.s. planes.
;
loop_
  _geom_bond_atom_site_label_1
  _geom_bond_atom_site_label_2
  _geom_bond_distance
  _geom_bond_site_symmetry_2
  _geom_bond_publ_flag
 Cr1A F1 1.9458(19) . ?
 Cr1A F2 1.9838(19) . ?
 Cr1A O2 1.981(2) . ?
 Cr1A O4 1.950(3) . ?
 Cr1A O5 1.976(3) . ?
 Cr1A O7 1.994(3) . ?
 Cr1 F1 1.873(16) . ?
 Cr1 F8 1.95(2) . ?
 Cr1 O1 2.03(2) . ?
 Cr1 O3 2.029(19) . ?
 Cr1 O30 2.133(16) . ?
 Cr1 O32 1.98(2) . ?
 Cr2 F3 1.9173(19) . ?
 Cr2 F4 1.9367(19) . ?
 Cr2 O10 1.953(3) . ?
 Cr2 O12 1.950(3) . ?
 Cr2 O13 1.946(3) . ?
 Cr2 O15 1.966(3) . ?
 Cr3 F2 1.901(2) . ?
 Cr3 F3 1.9542(19) . ?
 Cr3 O6 1.938(2) . ?
 Cr3 O8 1.949(3) . ?
 Cr3 O9 1.971(3) . ?
 Cr3 O11 1.962(3) . ?
 Cr4 F4 1.9250(19) . ?
 Cr4 F5 1.926(2) . ?
 Cr4 O14 1.948(3) . ?
 Cr4 O16 1.956(3) . ?
 Cr4 O17 1.948(3) . ?
 Cr4 O19 1.947(3) . ?
 Cr5 F5 1.9311(19) . ?
 Cr5 F6 1.917(2) . ?
 Cr5 O18 1.945(3) . ?
 Cr5 O20 1.932(3) . ?
 Cr5 O21 1.962(3) . ?
 Cr5 O23 1.946(3) . ?
 Cr6 F6 1.930(2) . ?
 Cr6 F7 1.9130(18) . ?
 Cr6 O22 1.951(3) . ?
 Cr6 O24 1.967(3) . ?
 Cr6 O25 1.949(3) . ?
 Cr6 O27 1.954(3) . ?
 Cr7 F7 1.954(2) . ?
 Cr7 F8 1.887(2) . ?
 Cr7 O26 1.981(3) . ?
 Cr7 O28 1.966(3) . ?
 Cr7 O29 1.930(3) . ?
 Cr7 O31 1.933(3) . ?
 F1 Ni1A 2.056(6) . ?
 F8 Ni1A 2.017(8) . ?
 O1 C1 1.260(4) . ?
 O1 Ni1A 1.999(9) . ?
 O2 C1 1.265(4) . ?
 O3 C17 1.255(4) . ?
 O3 Ni1A 1.970(8) . ?
 O4 C17 1.262(4) . ?
 O5 C22 1.252(4) . ?
 O6 C22 1.266(4) . ?
 O7 C27 1.241(5) . ?
 O8 C27 1.269(5) . ?
 O9 C32 1.261(4) . ?
 O10 C32 1.261(4) . ?
 O11 C37 1.253(5) . ?
 O12 C37 1.267(4) . ?
 O13 C42 1.254(4) . ?
 O14 C42 1.248(4) . ?
 O15 C47 1.247(4) . ?
 O16 C47 1.260(4) . ?
 O17 C52 1.249(5) . ?
 O18 C52 1.240(5) . ?
 O19 C57 1.238(4) . ?
 O20 C57 1.253(5) . ?
 O21 C62 1.234(5) . ?
 O22 C62 1.246(4) . ?
 O23 C67 1.247(5) . ?
 O24 C67 1.250(5) . ?
 O25 C72 1.263(5) . ?
 O26 C72 1.245(4) . ?
 O27 C77 1.261(4) . ?
 O28 C77 1.234(4) . ?
 O29 C82 1.258(5) . ?
 O30 C82 1.234(5) . ?
 O30 Ni1A 1.951(7) . ?
 O31 C87 1.275(5) . ?
 O32 C87 1.230(4) . ?
 O32 Ni1A 2.022(9) . ?
 N1 C5 1.344(5) . ?
 N1 C6 1.344(5) . ?
 N2 C7 1.328(5) . ?
 N2 C11 1.345(5) . ?
 N3 C12 1.339(5) . ?
 N3 C16 1.336(5) . ?
 C1 C2 1.505(5) . ?
 C2 C3 1.391(5) . ?
 C2 C4 1.393(5) . ?
 C3 H3 0.9300 . ?
 C3 C5 1.399(5) . ?
 C4 H4 0.9300 . ?
 C4 C6 1.387(5) . ?
 C5 C12 1.492(5) . ?
 C6 C7 1.489(5) . ?
 C7 C8 1.381(5) . ?
 C8 H8 0.9300 . ?
 C8 C9 1.376(6) . ?
 C9 H9 0.9300 . ?
 C9 C10 1.363(7) . ?
 C10 H10 0.9300 . ?
 C10 C11 1.369(7) . ?
 C11 H11 0.9300 . ?
 C12 C13 1.381(6) . ?
 C13 H13 0.9300 . ?
 C13 C14 1.392(6) . ?
 C14 H14 0.9300 . ?
 C14 C15 1.369(7) . ?
 C15 H15 0.9300 . ?
 C15 C16 1.374(6) . ?
 C16 H16 0.9300 . ?
 C17 C18 1.545(5) . ?
 C18 C19 1.517(7) . ?
 C18 C20 1.527(7) . ?
 C18 C21 1.514(7) . ?
 C19 H19A 0.9600 . ?
 C19 H19B 0.9600 . ?
 C19 H19C 0.9600 . ?
 C20 H20A 0.9600 . ?
 C20 H20B 0.9600 . ?
 C20 H20C 0.9600 . ?
 C21 H21A 0.9600 . ?
 C21 H21B 0.9600 . ?
 C21 H21C 0.9600 . ?
 C22 C23 1.537(5) . ?
 C23 C24 1.538(6) . ?
 C23 C25 1.529(5) . ?
 C23 C26 1.516(6) . ?
 C24 H24A 0.9600 . ?
 C24 H24B 0.9600 . ?
 C24 H24C 0.9600 . ?
 C25 H25A 0.9600 . ?
 C25 H25B 0.9600 . ?
 C25 H25C 0.9600 . ?
 C26 H26A 0.9600 . ?
 C26 H26B 0.9600 . ?
 C26 H26C 0.9600 . ?
 C27 C28 1.535(6) . ?
 C28 C29 1.522(9) . ?
 C28 C29A 1.502(16) . ?
 C28 C30 1.564(9) . ?
 C28 C30A 1.521(15) . ?
 C28 C31 1.516(9) . ?
 C28 C31A 1.598(15) . ?
 C29 H29A 0.9600 . ?
 C29 H29B 0.9600 . ?
 C29 H29C 0.9600 . ?
 C29A H29D 0.9600 . ?
 C29A H29E 0.9600 . ?
 C29A H29F 0.9600 . ?
 C30 H30A 0.9600 . ?
 C30 H30B 0.9600 . ?
 C30 H30C 0.9600 . ?
 C30A H30D 0.9600 . ?
 C30A H30E 0.9600 . ?
 C30A H30F 0.9600 . ?
 C31 H31A 0.9600 . ?
 C31 H31B 0.9600 . ?
 C31 H31C 0.9600 . ?
 C31A H31D 0.9600 . ?
 C31A H31E 0.9600 . ?
 C31A H31F 0.9600 . ?
 C32 C33 1.519(5) . ?
 C33 C34 1.528(6) . ?
 C33 C35 1.517(6) . ?
 C33 C36 1.536(6) . ?
 C34 H34A 0.9600 . ?
 C34 H34B 0.9600 . ?
 C34 H34C 0.9600 . ?
 C35 H35A 0.9600 . ?
 C35 H35B 0.9600 . ?
 C35 H35C 0.9600 . ?
 C36 H36A 0.9600 . ?
 C36 H36B 0.9600 . ?
 C36 H36C 0.9600 . ?
 C37 C38 1.529(5) . ?
 C38 C39 1.547(10) . ?
 C38 C39A 1.503(16) . ?
 C38 C40 1.473(9) . ?
 C38 C40A 1.467(14) . ?
 C38 C41 1.501(8) . ?
 C38 C41A 1.552(16) . ?
 C39 H39A 0.9600 . ?
 C39 H39B 0.9600 . ?
 C39 H39C 0.9600 . ?
 C39A H39D 0.9600 . ?
 C39A H39E 0.9600 . ?
 C39A H39F 0.9600 . ?
 C40 H40A 0.9600 . ?
 C40 H40B 0.9600 . ?
 C40 H40C 0.9600 . ?
 C40A H40D 0.9600 . ?
 C40A H40E 0.9600 . ?
 C40A H40F 0.9600 . ?
 C41 H41A 0.9600 . ?
 C41 H41B 0.9600 . ?
 C41 H41C 0.9600 . ?
 C41A H41D 0.9600 . ?
 C41A H41E 0.9600 . ?
 C41A H41F 0.9600 . ?
 C42 C43 1.524(5) . ?
 C43 C44 1.528(6) . ?
 C43 C45 1.529(6) . ?
 C43 C46 1.533(6) . ?
 C44 H44A 0.9600 . ?
 C44 H44B 0.9600 . ?
 C44 H44C 0.9600 . ?
 C45 H45A 0.9600 . ?
 C45 H45B 0.9600 . ?
 C45 H45C 0.9600 . ?
 C46 H46A 0.9600 . ?
 C46 H46B 0.9600 . ?
 C46 H46C 0.9600 . ?
 C47 C48 1.522(5) . ?
 C48 C49 1.517(6) . ?
 C48 C50 1.539(7) . ?
 C48 C51 1.532(7) . ?
 C49 H49A 0.9600 . ?
 C49 H49B 0.9600 . ?
 C49 H49C 0.9600 . ?
 C50 H50A 0.9600 . ?
 C50 H50B 0.9600 . ?
 C50 H50C 0.9600 . ?
 C51 H51A 0.9600 . ?
 C51 H51B 0.9600 . ?
 C51 H51C 0.9600 . ?
 C52 C53 1.522(5) . ?
 C53 C54 1.478(7) . ?
 C53 C55 1.518(7) . ?
 C53 C56 1.516(7) . ?
 C54 H54A 0.9600 . ?
 C54 H54B 0.9600 . ?
 C54 H54C 0.9600 . ?
 C55 H55A 0.9600 . ?
 C55 H55B 0.9600 . ?
 C55 H55C 0.9600 . ?
 C56 H56A 0.9600 . ?
 C56 H56B 0.9600 . ?
 C56 H56C 0.9600 . ?
 C57 C58 1.512(5) . ?
 C58 C59 1.529(6) . ?
 C58 C60 1.522(6) . ?
 C58 C61 1.530(7) . ?
 C59 H59A 0.9600 . ?
 C59 H59B 0.9600 . ?
 C59 H59C 0.9600 . ?
 C60 H60A 0.9600 . ?
 C60 H60B 0.9600 . ?
 C60 H60C 0.9600 . ?
 C61 H61A 0.9600 . ?
 C61 H61B 0.9600 . ?
 C61 H61C 0.9600 . ?
 C62 C63 1.532(5) . ?
 C63 C64 1.523(7) . ?
 C63 C65 1.501(7) . ?
 C63 C66 1.524(7) . ?
 C64 H64A 0.9600 . ?
 C64 H64B 0.9600 . ?
 C64 H64C 0.9600 . ?
 C65 H65A 0.9600 . ?
 C65 H65B 0.9600 . ?
 C65 H65C 0.9600 . ?
 C66 H66A 0.9600 . ?
 C66 H66B 0.9600 . ?
 C66 H66C 0.9600 . ?
 C67 C68 1.529(6) . ?
 C68 C69 1.531(10) . ?
 C68 C69A 1.514(15) . ?
 C68 C70 1.507(9) . ?
 C68 C70A 1.567(14) . ?
 C68 C71 1.529(8) . ?
 C68 C71A 1.520(14) . ?
 C69 H69A 0.9600 . ?
 C69 H69B 0.9600 . ?
 C69 H69C 0.9600 . ?
 C69A H69D 0.9600 . ?
 C69A H69E 0.9600 . ?
 C69A H69F 0.9600 . ?
 C70 H70A 0.9600 . ?
 C70 H70B 0.9600 . ?
 C70 H70C 0.9600 . ?
 C70A H70D 0.9600 . ?
 C70A H70E 0.9600 . ?
 C70A H70F 0.9600 . ?
 C71 H71A 0.9600 . ?
 C71 H71B 0.9600 . ?
 C71 H71C 0.9600 . ?
 C71A H71D 0.9600 . ?
 C71A H71E 0.9600 . ?
 C71A H71F 0.9600 . ?
 C72 C73 1.525(6) . ?
 C73 C74 1.484(12) . ?
 C73 C74A 1.560(11) . ?
 C73 C75 1.566(11) . ?
 C73 C75A 1.530(11) . ?
 C73 C76 1.505(11) . ?
 C73 C76A 1.499(11) . ?
 C74 H74A 0.9600 . ?
 C74 H74B 0.9600 . ?
 C74 H74C 0.9600 . ?
 C74A H74D 0.9600 . ?
 C74A H74E 0.9600 . ?
 C74A H74F 0.9600 . ?
 C75 H75A 0.9600 . ?
 C75 H75B 0.9600 . ?
 C75 H75C 0.9600 . ?
 C75A H75D 0.9600 . ?
 C75A H75E 0.9600 . ?
 C75A H75F 0.9600 . ?
 C76 H76A 0.9600 . ?
 C76 H76B 0.9600 . ?
 C76 H76C 0.9600 . ?
 C76A H76D 0.9600 . ?
 C76A H76E 0.9600 . ?
 C76A H76F 0.9600 . ?
 C77 C78 1.520(5) . ?
 C78 C79 1.536(6) . ?
 C78 C80 1.531(6) . ?
 C78 C81 1.521(6) . ?
 C79 H79A 0.9600 . ?
 C79 H79B 0.9600 . ?
 C79 H79C 0.9600 . ?
 C80 H80A 0.9600 . ?
 C80 H80B 0.9600 . ?
 C80 H80C 0.9600 . ?
 C81 H81A 0.9600 . ?
 C81 H81B 0.9600 . ?
 C81 H81C 0.9600 . ?
 C82 C83 1.534(6) . ?
 C83 C84 1.556(12) . ?
 C83 C84A 1.623(16) . ?
 C83 C85 1.466(10) . ?
 C83 C85A 1.518(13) . ?
 C83 C86 1.558(10) . ?
 C83 C86A 1.498(14) . ?
 C84 H84A 0.9600 . ?
 C84 H84B 0.9600 . ?
 C84 H84C 0.9600 . ?
 C84A H84D 0.9600 . ?
 C84A H84E 0.9600 . ?
 C84A H84F 0.9600 . ?
 C85 H85A 0.9600 . ?
 C85 H85B 0.9600 . ?
 C85 H85C 0.9600 . ?
 C85A H85D 0.9600 . ?
 C85A H85E 0.9600 . ?
 C85A H85F 0.9600 . ?
 C86 H86A 0.9600 . ?
 C86 H86B 0.9600 . ?
 C86 H86C 0.9600 . ?
 C86A H86D 0.9600 . ?
 C86A H86E 0.9600 . ?
 C86A H86F 0.9600 . ?
 C87 C88 1.533(6) . ?
 C88 C89 1.500(11) . ?
 C88 C89A 1.500(14) . ?
 C88 C90 1.587(11) . ?
 C88 C90A 1.484(14) . ?
 C88 C91 1.490(9) . ?
 C88 C91A 1.560(14) . ?
 C89 H89A 0.9600 . ?
 C89 H89B 0.9600 . ?
 C89 H89C 0.9600 . ?
 C89A H89D 0.9600 . ?
 C89A H89E 0.9600 . ?
 C89A H89F 0.9600 . ?
 C90 H90A 0.9600 . ?
 C90 H90B 0.9600 . ?
 C90 H90C 0.9600 . ?
 C90A H90D 0.9600 . ?
 C90A H90E 0.9600 . ?
 C90A H90F 0.9600 . ?
 C91 H91A 0.9600 . ?
 C91 H91B 0.9600 . ?
 C91 H91C 0.9600 . ?
 C91A H91D 0.9600 . ?
 C91A H91E 0.9600 . ?
 C91A H91F 0.9600 . ?
 N4 H4A 0.8900 . ?
 N4 H4B 0.8900 . ?
 N4 C94 1.422(5) . ?
 N4 C95 1.430(5) . ?
 C92 H92A 0.9600 . ?
 C92 H92B 0.9600 . ?
 C92 H92C 0.9600 . ?
 C92 C93 1.428(6) . ?
 C93 H93A 0.9700 . ?
 C93 H93B 0.9700 . ?
 C93 C94 1.444(6) . ?
 C94 H94A 0.9700 . ?
 C94 H94B 0.9700 . ?
 C95 H95A 0.9700 . ?
 C95 H95B 0.9700 . ?
 C95 H95C 0.9700 . ?
 C95 H95D 0.9700 . ?
 C95 C96 1.480(11) . ?
 C95 C96A 1.401(17) . ?
 C96 H96A 0.9700 . ?
 C96 H96B 0.9700 . ?
 C96 C97 1.512(9) . ?
 C97 H97A 0.9600 . ?
 C97 H97B 0.9600 . ?
 C97 H97C 0.9600 . ?
 C97 H97D 0.9600 . ?
 C97 H97E 0.9600 . ?
 C97 H97F 0.9600 . ?
 C97 C96A 1.567(15) . ?
 C96A H96C 0.9700 . ?
 C96A H96D 0.9700 . ?

loop_
  _geom_angle_atom_site_label_1
  _geom_angle_atom_site_label_2
  _geom_angle_atom_site_label_3
  _geom_angle
  _geom_angle_site_symmetry_1
  _geom_angle_site_symmetry_3
  _geom_angle_publ_flag
 F1 Cr1A F2 86.46(8) . . ?
 F1 Cr1A O2 90.46(9) . . ?
 F1 Cr1A O4 92.53(10) . . ?
 F1 Cr1A O5 177.57(10) . . ?
 F1 Cr1A O7 89.23(10) . . ?
 F2 Cr1A O7 88.22(10) . . ?
 O2 Cr1A F2 85.37(9) . . ?
 O2 Cr1A O7 173.58(11) . . ?
 O4 Cr1A F2 176.20(10) . . ?
 O4 Cr1A O2 98.31(11) . . ?
 O4 Cr1A O5 88.76(11) . . ?
 O4 Cr1A O7 88.11(11) . . ?
 O5 Cr1A F2 92.39(9) . . ?
 O5 Cr1A O2 87.31(10) . . ?
 O5 Cr1A O7 92.87(11) . . ?
 F1 Cr1 F8 89.9(7) . . ?
 F1 Cr1 O1 92.9(9) . . ?
 F1 Cr1 O3 94.2(9) . . ?
 F1 Cr1 O30 177.5(13) . . ?
 F1 Cr1 O32 91.9(8) . . ?
 F8 Cr1 O1 87.1(9) . . ?
 F8 Cr1 O3 174.5(11) . . ?
 F8 Cr1 O30 90.4(8) . . ?
 F8 Cr1 O32 90.6(9) . . ?
 O1 Cr1 O30 84.6(7) . . ?
 O3 Cr1 O1 96.2(9) . . ?
 O3 Cr1 O30 85.6(6) . . ?
 O32 Cr1 O1 174.7(10) . . ?
 O32 Cr1 O3 85.7(8) . . ?
 O32 Cr1 O30 90.6(8) . . ?
 F3 Cr2 F4 89.48(8) . . ?
 F3 Cr2 O10 92.35(10) . . ?
 F3 Cr2 O12 91.38(10) . . ?
 F3 Cr2 O13 177.69(10) . . ?
 F3 Cr2 O15 91.49(10) . . ?
 F4 Cr2 O10 90.06(10) . . ?
 F4 Cr2 O12 178.21(11) . . ?
 F4 Cr2 O13 91.94(9) . . ?
 F4 Cr2 O15 90.85(10) . . ?
 O10 Cr2 O15 176.06(12) . . ?
 O12 Cr2 O10 91.47(12) . . ?
 O12 Cr2 O15 87.56(12) . . ?
 O13 Cr2 O10 85.83(12) . . ?
 O13 Cr2 O12 87.25(11) . . ?
 O13 Cr2 O15 90.31(12) . . ?
 F2 Cr3 F3 87.63(8) . . ?
 F2 Cr3 O6 92.59(10) . . ?
 F2 Cr3 O8 91.97(10) . . ?
 F2 Cr3 O9 90.06(10) . . ?
 F2 Cr3 O11 179.42(11) . . ?
 F3 Cr3 O9 90.02(10) . . ?
 F3 Cr3 O11 92.10(10) . . ?
 O6 Cr3 F3 177.65(10) . . ?
 O6 Cr3 O8 93.87(11) . . ?
 O6 Cr3 O9 87.64(11) . . ?
 O6 Cr3 O11 87.70(11) . . ?
 O8 Cr3 F3 88.47(9) . . ?
 O8 Cr3 O9 177.41(11) . . ?
 O8 Cr3 O11 87.51(12) . . ?
 O11 Cr3 O9 90.45(12) . . ?
 F4 Cr4 F5 90.40(8) . . ?
 F4 Cr4 O14 91.61(10) . . ?
 F4 Cr4 O16 91.22(10) . . ?
 F4 Cr4 O17 90.74(10) . . ?
 F4 Cr4 O19 177.98(11) . . ?
 F5 Cr4 O14 176.79(10) . . ?
 F5 Cr4 O16 91.32(11) . . ?
 F5 Cr4 O17 91.40(10) . . ?
 F5 Cr4 O19 91.24(10) . . ?
 O14 Cr4 O16 91.13(13) . . ?
 O17 Cr4 O14 86.08(13) . . ?
 O17 Cr4 O16 176.64(13) . . ?
 O19 Cr4 O14 86.79(12) . . ?
 O19 Cr4 O16 87.57(12) . . ?
 O19 Cr4 O17 90.40(12) . . ?
 F5 Cr5 O18 91.30(10) . . ?
 F5 Cr5 O20 91.72(11) . . ?
 F5 Cr5 O21 177.32(11) . . ?
 F5 Cr5 O23 90.26(11) . . ?
 F6 Cr5 F5 90.34(8) . . ?
 F6 Cr5 O18 89.47(12) . . ?
 F6 Cr5 O20 177.87(12) . . ?
 F6 Cr5 O21 91.34(11) . . ?
 F6 Cr5 O23 90.99(11) . . ?
 O18 Cr5 O21 86.62(14) . . ?
 O18 Cr5 O23 178.37(14) . . ?
 O20 Cr5 O18 89.94(15) . . ?
 O20 Cr5 O21 86.58(13) . . ?
 O20 Cr5 O23 89.54(14) . . ?
 O23 Cr5 O21 91.81(15) . . ?
 F6 Cr6 O22 93.41(10) . . ?
 F6 Cr6 O24 89.86(10) . . ?
 F6 Cr6 O25 90.17(11) . . ?
 F6 Cr6 O27 178.59(12) . . ?
 F7 Cr6 F6 88.37(8) . . ?
 F7 Cr6 O22 178.09(11) . . ?
 F7 Cr6 O24 90.06(10) . . ?
 F7 Cr6 O25 92.24(10) . . ?
 F7 Cr6 O27 92.21(10) . . ?
 O22 Cr6 O24 90.61(13) . . ?
 O22 Cr6 O27 86.02(11) . . ?
 O25 Cr6 O22 87.08(13) . . ?
 O25 Cr6 O24 177.70(11) . . ?
 O25 Cr6 O27 91.09(13) . . ?
 O27 Cr6 O24 88.85(13) . . ?
 F7 Cr7 O26 89.54(10) . . ?
 F7 Cr7 O28 93.00(10) . . ?
 F8 Cr7 F7 87.11(9) . . ?
 F8 Cr7 O26 89.68(11) . . ?
 F8 Cr7 O28 178.46(12) . . ?
 F8 Cr7 O29 93.01(11) . . ?
 F8 Cr7 O31 93.49(10) . . ?
 O28 Cr7 O26 88.79(13) . . ?
 O29 Cr7 F7 178.31(13) . . ?
 O29 Cr7 O26 88.78(14) . . ?
 O29 Cr7 O28 86.84(12) . . ?
 O29 Cr7 O31 93.52(14) . . ?
 O31 Cr7 F7 88.15(11) . . ?
 O31 Cr7 O26 175.98(11) . . ?
 O31 Cr7 O28 88.05(13) . . ?
 Cr1A F1 Ni1A 120.9(2) . . ?
 Cr1 F1 Cr1A 122.8(6) . . ?
 Cr1 F1 Ni1A 1.9(8) . . ?
 Cr3 F2 Cr1A 122.03(9) . . ?
 Cr2 F3 Cr3 123.28(11) . . ?
 Cr4 F4 Cr2 124.29(10) . . ?
 Cr4 F5 Cr5 123.91(10) . . ?
 Cr5 F6 Cr6 123.54(10) . . ?
 Cr6 F7 Cr7 122.49(10) . . ?
 Cr1 F8 Ni1A 5.3(6) . . ?
 Cr7 F8 Cr1 124.1(6) . . ?
 Cr7 F8 Ni1A 120.6(2) . . ?
 C1 O1 Cr1 128.3(5) . . ?
 C1 O1 Ni1A 133.0(3) . . ?
 Ni1A O1 Cr1 5.4(6) . . ?
 C1 O2 Cr1A 133.2(2) . . ?
 C17 O3 Cr1 128.7(5) . . ?
 C17 O3 Ni1A 133.7(3) . . ?
 Ni1A O3 Cr1 5.3(6) . . ?
 C17 O4 Cr1A 133.2(2) . . ?
 C22 O5 Cr1A 133.4(2) . . ?
 C22 O6 Cr3 130.5(3) . . ?
 C27 O7 Cr1A 129.5(3) . . ?
 C27 O8 Cr3 134.8(3) . . ?
 C32 O9 Cr3 130.5(3) . . ?
 C32 O10 Cr2 136.4(2) . . ?
 C37 O11 Cr3 135.5(3) . . ?
 C37 O12 Cr2 131.4(3) . . ?
 C42 O13 Cr2 135.0(3) . . ?
 C42 O14 Cr4 134.2(2) . . ?
 C47 O15 Cr2 132.9(2) . . ?
 C47 O16 Cr4 135.3(3) . . ?
 C52 O17 Cr4 135.6(3) . . ?
 C52 O18 Cr5 133.2(3) . . ?
 C57 O19 Cr4 135.0(3) . . ?
 C57 O20 Cr5 136.6(2) . . ?
 C62 O21 Cr5 133.8(3) . . ?
 C62 O22 Cr6 134.5(3) . . ?
 C67 O23 Cr5 136.6(3) . . ?
 C67 O24 Cr6 131.5(3) . . ?
 C72 O25 Cr6 136.3(2) . . ?
 C72 O26 Cr7 131.1(3) . . ?
 C77 O27 Cr6 130.0(3) . . ?
 C77 O28 Cr7 136.6(3) . . ?
 C82 O29 Cr7 132.8(3) . . ?
 C82 O30 Cr1 132.0(6) . . ?
 C82 O30 Ni1A 133.7(3) . . ?
 Ni1A O30 Cr1 1.8(8) . . ?
 C87 O31 Cr7 134.4(3) . . ?
 Cr1 O32 Ni1A 5.4(6) . . ?
 C87 O32 Cr1 132.3(6) . . ?
 C87 O32 Ni1A 130.9(3) . . ?
 C6 N1 C5 118.6(3) . . ?
 C7 N2 C11 116.7(4) . . ?
 C16 N3 C12 117.0(4) . . ?
 O1 C1 O2 126.5(3) . . ?
 O1 C1 C2 117.5(3) . . ?
 O2 C1 C2 115.9(3) . . ?
 C3 C2 C1 120.6(3) . . ?
 C3 C2 C4 118.7(3) . . ?
 C4 C2 C1 120.6(3) . . ?
 C2 C3 H3 120.6 . . ?
 C2 C3 C5 118.8(3) . . ?
 C5 C3 H3 120.6 . . ?
 C2 C4 H4 120.5 . . ?
 C6 C4 C2 119.0(3) . . ?
 C6 C4 H4 120.5 . . ?
 N1 C5 C3 122.3(3) . . ?
 N1 C5 C12 116.0(3) . . ?
 C3 C5 C12 121.7(3) . . ?
 N1 C6 C4 122.7(3) . . ?
 N1 C6 C7 115.6(3) . . ?
 C4 C6 C7 121.7(3) . . ?
 N2 C7 C6 116.3(3) . . ?
 N2 C7 C8 122.5(4) . . ?
 C8 C7 C6 121.3(4) . . ?
 C7 C8 H8 120.1 . . ?
 C9 C8 C7 119.8(4) . . ?
 C9 C8 H8 120.1 . . ?
 C8 C9 H9 120.9 . . ?
 C10 C9 C8 118.2(4) . . ?
 C10 C9 H9 120.9 . . ?
 C9 C10 H10 120.6 . . ?
 C9 C10 C11 118.9(4) . . ?
 C11 C10 H10 120.6 . . ?
 N2 C11 C10 123.9(5) . . ?
 N2 C11 H11 118.0 . . ?
 C10 C11 H11 118.0 . . ?
 N3 C12 C5 116.5(3) . . ?
 N3 C12 C13 122.4(4) . . ?
 C13 C12 C5 121.0(4) . . ?
 C12 C13 H13 120.4 . . ?
 C12 C13 C14 119.3(4) . . ?
 C14 C13 H13 120.4 . . ?
 C13 C14 H14 120.7 . . ?
 C15 C14 C13 118.6(4) . . ?
 C15 C14 H14 120.7 . . ?
 C14 C15 H15 120.8 . . ?
 C14 C15 C16 118.3(4) . . ?
 C16 C15 H15 120.8 . . ?
 N3 C16 C15 124.4(4) . . ?
 N3 C16 H16 117.8 . . ?
 C15 C16 H16 117.8 . . ?
 O3 C17 O4 126.2(3) . . ?
 O3 C17 C18 118.0(4) . . ?
 O4 C17 C18 115.8(3) . . ?
 C19 C18 C17 109.4(4) . . ?
 C19 C18 C20 108.7(4) . . ?
 C20 C18 C17 106.1(4) . . ?
 C21 C18 C17 110.6(4) . . ?
 C21 C18 C19 112.2(4) . . ?
 C21 C18 C20 109.5(5) . . ?
 C18 C19 H19A 109.5 . . ?
 C18 C19 H19B 109.5 . . ?
 C18 C19 H19C 109.5 . . ?
 H19A C19 H19B 109.5 . . ?
 H19A C19 H19C 109.5 . . ?
 H19B C19 H19C 109.5 . . ?
 C18 C20 H20A 109.5 . . ?
 C18 C20 H20B 109.5 . . ?
 C18 C20 H20C 109.5 . . ?
 H20A C20 H20B 109.5 . . ?
 H20A C20 H20C 109.5 . . ?
 H20B C20 H20C 109.5 . . ?
 C18 C21 H21A 109.5 . . ?
 C18 C21 H21B 109.5 . . ?
 C18 C21 H21C 109.5 . . ?
 H21A C21 H21B 109.5 . . ?
 H21A C21 H21C 109.5 . . ?
 H21B C21 H21C 109.5 . . ?
 O5 C22 O6 125.5(3) . . ?
 O5 C22 C23 117.4(3) . . ?
 O6 C22 C23 117.1(3) . . ?
 C22 C23 C24 105.6(3) . . ?
 C25 C23 C22 109.3(3) . . ?
 C25 C23 C24 109.0(4) . . ?
 C26 C23 C22 111.4(3) . . ?
 C26 C23 C24 110.2(4) . . ?
 C26 C23 C25 111.1(4) . . ?
 C23 C24 H24A 109.5 . . ?
 C23 C24 H24B 109.5 . . ?
 C23 C24 H24C 109.5 . . ?
 H24A C24 H24B 109.5 . . ?
 H24A C24 H24C 109.5 . . ?
 H24B C24 H24C 109.5 . . ?
 C23 C25 H25A 109.5 . . ?
 C23 C25 H25B 109.5 . . ?
 C23 C25 H25C 109.5 . . ?
 H25A C25 H25B 109.5 . . ?
 H25A C25 H25C 109.5 . . ?
 H25B C25 H25C 109.5 . . ?
 C23 C26 H26A 109.5 . . ?
 C23 C26 H26B 109.5 . . ?
 C23 C26 H26C 109.5 . . ?
 H26A C26 H26B 109.5 . . ?
 H26A C26 H26C 109.5 . . ?
 H26B C26 H26C 109.5 . . ?
 O7 C27 O8 126.3(4) . . ?
 O7 C27 C28 118.2(4) . . ?
 O8 C27 C28 115.5(4) . . ?
 C27 C28 C30 107.6(6) . . ?
 C27 C28 C31A 100.4(11) . . ?
 C29 C28 C27 107.7(7) . . ?
 C29 C28 C30 107.0(9) . . ?
 C29A C28 C27 122.2(15) . . ?
 C29A C28 C30A 114.1(19) . . ?
 C29A C28 C31A 98(2) . . ?
 C30A C28 C27 114.2(10) . . ?
 C30A C28 C31A 103.4(15) . . ?
 C31 C28 C27 106.2(7) . . ?
 C31 C28 C29 118.6(13) . . ?
 C31 C28 C30 109.3(7) . . ?
 C28 C29 H29A 109.5 . . ?
 C28 C29 H29B 109.5 . . ?
 C28 C29 H29C 109.5 . . ?
 H29A C29 H29B 109.5 . . ?
 H29A C29 H29C 109.5 . . ?
 H29B C29 H29C 109.5 . . ?
 C28 C29A H29D 109.5 . . ?
 C28 C29A H29E 109.5 . . ?
 C28 C29A H29F 109.5 . . ?
 H29D C29A H29E 109.5 . . ?
 H29D C29A H29F 109.5 . . ?
 H29E C29A H29F 109.5 . . ?
 C28 C30 H30A 109.5 . . ?
 C28 C30 H30B 109.5 . . ?
 C28 C30 H30C 109.5 . . ?
 H30A C30 H30B 109.5 . . ?
 H30A C30 H30C 109.5 . . ?
 H30B C30 H30C 109.5 . . ?
 C28 C30A H30D 109.5 . . ?
 C28 C30A H30E 109.5 . . ?
 C28 C30A H30F 109.5 . . ?
 H30D C30A H30E 109.5 . . ?
 H30D C30A H30F 109.5 . . ?
 H30E C30A H30F 109.5 . . ?
 C28 C31 H31A 109.5 . . ?
 C28 C31 H31B 109.5 . . ?
 C28 C31 H31C 109.5 . . ?
 H31A C31 H31B 109.5 . . ?
 H31A C31 H31C 109.5 . . ?
 H31B C31 H31C 109.5 . . ?
 C28 C31A H31D 109.5 . . ?
 C28 C31A H31E 109.5 . . ?
 C28 C31A H31F 109.5 . . ?
 H31D C31A H31E 109.5 . . ?
 H31D C31A H31F 109.5 . . ?
 H31E C31A H31F 109.5 . . ?
 O9 C32 C33 116.7(3) . . ?
 O10 C32 O9 124.8(4) . . ?
 O10 C32 C33 118.5(3) . . ?
 C32 C33 C34 111.2(4) . . ?
 C32 C33 C36 106.6(3) . . ?
 C34 C33 C36 110.5(4) . . ?
 C35 C33 C32 109.4(4) . . ?
 C35 C33 C34 110.1(4) . . ?
 C35 C33 C36 108.9(4) . . ?
 C33 C34 H34A 109.5 . . ?
 C33 C34 H34B 109.5 . . ?
 C33 C34 H34C 109.5 . . ?
 H34A C34 H34B 109.5 . . ?
 H34A C34 H34C 109.5 . . ?
 H34B C34 H34C 109.5 . . ?
 C33 C35 H35A 109.5 . . ?
 C33 C35 H35B 109.5 . . ?
 C33 C35 H35C 109.5 . . ?
 H35A C35 H35B 109.5 . . ?
 H35A C35 H35C 109.5 . . ?
 H35B C35 H35C 109.5 . . ?
 C33 C36 H36A 109.5 . . ?
 C33 C36 H36B 109.5 . . ?
 C33 C36 H36C 109.5 . . ?
 H36A C36 H36B 109.5 . . ?
 H36A C36 H36C 109.5 . . ?
 H36B C36 H36C 109.5 . . ?
 O11 C37 O12 125.0(4) . . ?
 O11 C37 C38 117.3(3) . . ?
 O12 C37 C38 117.6(4) . . ?
 C37 C38 C39 105.0(5) . . ?
 C37 C38 C41A 101.2(8) . . ?
 C39A C38 C37 109.7(9) . . ?
 C39A C38 C41A 106.4(15) . . ?
 C40 C38 C37 110.8(5) . . ?
 C40 C38 C39 108.1(7) . . ?
 C40 C38 C41 113.4(7) . . ?
 C40A C38 C37 111.1(8) . . ?
 C40A C38 C39A 115.4(14) . . ?
 C40A C38 C41A 112.0(16) . . ?
 C41 C38 C37 112.6(4) . . ?
 C41 C38 C39 106.4(7) . . ?
 C38 C39 H39A 109.5 . . ?
 C38 C39 H39B 109.5 . . ?
 C38 C39 H39C 109.5 . . ?
 H39A C39 H39B 109.5 . . ?
 H39A C39 H39C 109.5 . . ?
 H39B C39 H39C 109.5 . . ?
 C38 C39A H39D 109.5 . . ?
 C38 C39A H39E 109.5 . . ?
 C38 C39A H39F 109.5 . . ?
 H39D C39A H39E 109.5 . . ?
 H39D C39A H39F 109.5 . . ?
 H39E C39A H39F 109.5 . . ?
 C38 C40 H40A 109.5 . . ?
 C38 C40 H40B 109.5 . . ?
 C38 C40 H40C 109.5 . . ?
 H40A C40 H40B 109.5 . . ?
 H40A C40 H40C 109.5 . . ?
 H40B C40 H40C 109.5 . . ?
 C38 C40A H40D 109.5 . . ?
 C38 C40A H40E 109.5 . . ?
 C38 C40A H40F 109.5 . . ?
 H40D C40A H40E 109.5 . . ?
 H40D C40A H40F 109.5 . . ?
 H40E C40A H40F 109.5 . . ?
 C38 C41 H41A 109.5 . . ?
 C38 C41 H41B 109.5 . . ?
 C38 C41 H41C 109.5 . . ?
 H41A C41 H41B 109.5 . . ?
 H41A C41 H41C 109.5 . . ?
 H41B C41 H41C 109.5 . . ?
 C38 C41A H41D 109.5 . . ?
 C38 C41A H41E 109.5 . . ?
 C38 C41A H41F 109.5 . . ?
 H41D C41A H41E 109.5 . . ?
 H41D C41A H41F 109.5 . . ?
 H41E C41A H41F 109.5 . . ?
 O13 C42 C43 117.9(3) . . ?
 O14 C42 O13 125.2(3) . . ?
 O14 C42 C43 117.0(3) . . ?
 C42 C43 C44 107.4(3) . . ?
 C42 C43 C45 110.0(3) . . ?
 C42 C43 C46 108.4(3) . . ?
 C44 C43 C45 109.6(4) . . ?
 C44 C43 C46 110.7(4) . . ?
 C45 C43 C46 110.6(4) . . ?
 C43 C44 H44A 109.5 . . ?
 C43 C44 H44B 109.5 . . ?
 C43 C44 H44C 109.5 . . ?
 H44A C44 H44B 109.5 . . ?
 H44A C44 H44C 109.5 . . ?
 H44B C44 H44C 109.5 . . ?
 C43 C45 H45A 109.5 . . ?
 C43 C45 H45B 109.5 . . ?
 C43 C45 H45C 109.5 . . ?
 H45A C45 H45B 109.5 . . ?
 H45A C45 H45C 109.5 . . ?
 H45B C45 H45C 109.5 . . ?
 C43 C46 H46A 109.5 . . ?
 C43 C46 H46B 109.5 . . ?
 C43 C46 H46C 109.5 . . ?
 H46A C46 H46B 109.5 . . ?
 H46A C46 H46C 109.5 . . ?
 H46B C46 H46C 109.5 . . ?
 O15 C47 O16 124.8(4) . . ?
 O15 C47 C48 118.5(3) . . ?
 O16 C47 C48 116.7(3) . . ?
 C47 C48 C50 105.6(4) . . ?
 C47 C48 C51 109.3(4) . . ?
 C49 C48 C47 111.3(4) . . ?
 C49 C48 C50 110.3(5) . . ?
 C49 C48 C51 110.0(4) . . ?
 C51 C48 C50 110.2(5) . . ?
 C48 C49 H49A 109.5 . . ?
 C48 C49 H49B 109.5 . . ?
 C48 C49 H49C 109.5 . . ?
 H49A C49 H49B 109.5 . . ?
 H49A C49 H49C 109.5 . . ?
 H49B C49 H49C 109.5 . . ?
 C48 C50 H50A 109.5 . . ?
 C48 C50 H50B 109.5 . . ?
 C48 C50 H50C 109.5 . . ?
 H50A C50 H50B 109.5 . . ?
 H50A C50 H50C 109.5 . . ?
 H50B C50 H50C 109.5 . . ?
 C48 C51 H51A 109.5 . . ?
 C48 C51 H51B 109.5 . . ?
 C48 C51 H51C 109.5 . . ?
 H51A C51 H51B 109.5 . . ?
 H51A C51 H51C 109.5 . . ?
 H51B C51 H51C 109.5 . . ?
 O17 C52 C53 117.9(4) . . ?
 O18 C52 O17 125.4(3) . . ?
 O18 C52 C53 116.8(4) . . ?
 C54 C53 C52 110.5(4) . . ?
 C54 C53 C55 113.6(5) . . ?
 C54 C53 C56 109.2(5) . . ?
 C55 C53 C52 106.1(4) . . ?
 C56 C53 C52 109.5(4) . . ?
 C56 C53 C55 107.7(5) . . ?
 C53 C54 H54A 109.5 . . ?
 C53 C54 H54B 109.5 . . ?
 C53 C54 H54C 109.5 . . ?
 H54A C54 H54B 109.5 . . ?
 H54A C54 H54C 109.5 . . ?
 H54B C54 H54C 109.5 . . ?
 C53 C55 H55A 109.5 . . ?
 C53 C55 H55B 109.5 . . ?
 C53 C55 H55C 109.5 . . ?
 H55A C55 H55B 109.5 . . ?
 H55A C55 H55C 109.5 . . ?
 H55B C55 H55C 109.5 . . ?
 C53 C56 H56A 109.5 . . ?
 C53 C56 H56B 109.5 . . ?
 C53 C56 H56C 109.5 . . ?
 H56A C56 H56B 109.5 . . ?
 H56A C56 H56C 109.5 . . ?
 H56B C56 H56C 109.5 . . ?
 O19 C57 O20 124.0(3) . . ?
 O19 C57 C58 119.4(4) . . ?
 O20 C57 C58 116.5(3) . . ?
 C57 C58 C59 107.7(4) . . ?
 C57 C58 C60 110.9(3) . . ?
 C57 C58 C61 107.5(4) . . ?
 C59 C58 C61 108.4(4) . . ?
 C60 C58 C59 111.4(4) . . ?
 C60 C58 C61 110.9(4) . . ?
 C58 C59 H59A 109.5 . . ?
 C58 C59 H59B 109.5 . . ?
 C58 C59 H59C 109.5 . . ?
 H59A C59 H59B 109.5 . . ?
 H59A C59 H59C 109.5 . . ?
 H59B C59 H59C 109.5 . . ?
 C58 C60 H60A 109.5 . . ?
 C58 C60 H60B 109.5 . . ?
 C58 C60 H60C 109.5 . . ?
 H60A C60 H60B 109.5 . . ?
 H60A C60 H60C 109.5 . . ?
 H60B C60 H60C 109.5 . . ?
 C58 C61 H61A 109.5 . . ?
 C58 C61 H61B 109.5 . . ?
 C58 C61 H61C 109.5 . . ?
 H61A C61 H61B 109.5 . . ?
 H61A C61 H61C 109.5 . . ?
 H61B C61 H61C 109.5 . . ?
 O21 C62 O22 124.8(3) . . ?
 O21 C62 C63 117.3(4) . . ?
 O22 C62 C63 117.9(4) . . ?
 C64 C63 C62 106.9(4) . . ?
 C64 C63 C66 110.5(5) . . ?
 C65 C63 C62 108.4(4) . . ?
 C65 C63 C64 109.6(4) . . ?
 C65 C63 C66 111.7(5) . . ?
 C66 C63 C62 109.5(4) . . ?
 C63 C64 H64A 109.5 . . ?
 C63 C64 H64B 109.5 . . ?
 C63 C64 H64C 109.5 . . ?
 H64A C64 H64B 109.5 . . ?
 H64A C64 H64C 109.5 . . ?
 H64B C64 H64C 109.5 . . ?
 C63 C65 H65A 109.5 . . ?
 C63 C65 H65B 109.5 . . ?
 C63 C65 H65C 109.5 . . ?
 H65A C65 H65B 109.5 . . ?
 H65A C65 H65C 109.5 . . ?
 H65B C65 H65C 109.5 . . ?
 C63 C66 H66A 109.5 . . ?
 C63 C66 H66B 109.5 . . ?
 C63 C66 H66C 109.5 . . ?
 H66A C66 H66B 109.5 . . ?
 H66A C66 H66C 109.5 . . ?
 H66B C66 H66C 109.5 . . ?
 O23 C67 O24 125.3(4) . . ?
 O23 C67 C68 117.2(4) . . ?
 O24 C67 C68 117.4(4) . . ?
 C67 C68 C69 109.0(7) . . ?
 C67 C68 C70A 101.5(17) . . ?
 C69A C68 C67 114.0(14) . . ?
 C69A C68 C70A 107.1(13) . . ?
 C69A C68 C71A 110.2(14) . . ?
 C70 C68 C67 105.5(8) . . ?
 C70 C68 C69 112.0(7) . . ?
 C70 C68 C71 111.5(8) . . ?
 C71 C68 C67 109.3(7) . . ?
 C71 C68 C69 109.4(6) . . ?
 C71A C68 C67 116(2) . . ?
 C71A C68 C70A 106.7(15) . . ?
 C68 C69 H69A 109.5 . . ?
 C68 C69 H69B 109.5 . . ?
 C68 C69 H69C 109.5 . . ?
 H69A C69 H69B 109.5 . . ?
 H69A C69 H69C 109.5 . . ?
 H69B C69 H69C 109.5 . . ?
 C68 C69A H69D 109.5 . . ?
 C68 C69A H69E 109.5 . . ?
 C68 C69A H69F 109.5 . . ?
 H69D C69A H69E 109.5 . . ?
 H69D C69A H69F 109.5 . . ?
 H69E C69A H69F 109.5 . . ?
 C68 C70 H70A 109.5 . . ?
 C68 C70 H70B 109.5 . . ?
 C68 C70 H70C 109.5 . . ?
 H70A C70 H70B 109.5 . . ?
 H70A C70 H70C 109.5 . . ?
 H70B C70 H70C 109.5 . . ?
 C68 C70A H70D 109.5 . . ?
 C68 C70A H70E 109.5 . . ?
 C68 C70A H70F 109.5 . . ?
 H70D C70A H70E 109.5 . . ?
 H70D C70A H70F 109.5 . . ?
 H70E C70A H70F 109.5 . . ?
 C68 C71 H71A 109.5 . . ?
 C68 C71 H71B 109.5 . . ?
 C68 C71 H71C 109.5 . . ?
 H71A C71 H71B 109.5 . . ?
 H71A C71 H71C 109.5 . . ?
 H71B C71 H71C 109.5 . . ?
 C68 C71A H71D 109.5 . . ?
 C68 C71A H71E 109.5 . . ?
 C68 C71A H71F 109.5 . . ?
 H71D C71A H71E 109.5 . . ?
 H71D C71A H71F 109.5 . . ?
 H71E C71A H71F 109.5 . . ?
 O25 C72 C73 117.9(4) . . ?
 O26 C72 O25 124.6(4) . . ?
 O26 C72 C73 117.5(4) . . ?
 C72 C73 C74A 106.6(5) . . ?
 C72 C73 C75 107.2(6) . . ?
 C72 C73 C75A 108.4(7) . . ?
 C74 C73 C72 112.9(8) . . ?
 C74 C73 C75 107.8(9) . . ?
 C74 C73 C76 116.7(10) . . ?
 C75A C73 C74A 104.3(8) . . ?
 C76 C73 C72 106.1(6) . . ?
 C76 C73 C75 105.6(9) . . ?
 C76A C73 C72 113.4(7) . . ?
 C76A C73 C74A 108.3(8) . . ?
 C76A C73 C75A 115.1(10) . . ?
 C73 C74 H74A 109.5 . . ?
 C73 C74 H74B 109.5 . . ?
 C73 C74 H74C 109.5 . . ?
 H74A C74 H74B 109.5 . . ?
 H74A C74 H74C 109.5 . . ?
 H74B C74 H74C 109.5 . . ?
 C73 C74A H74D 109.5 . . ?
 C73 C74A H74E 109.5 . . ?
 C73 C74A H74F 109.5 . . ?
 H74D C74A H74E 109.5 . . ?
 H74D C74A H74F 109.5 . . ?
 H74E C74A H74F 109.5 . . ?
 C73 C75 H75A 109.5 . . ?
 C73 C75 H75B 109.5 . . ?
 C73 C75 H75C 109.5 . . ?
 H75A C75 H75B 109.5 . . ?
 H75A C75 H75C 109.5 . . ?
 H75B C75 H75C 109.5 . . ?
 C73 C75A H75D 109.5 . . ?
 C73 C75A H75E 109.5 . . ?
 C73 C75A H75F 109.5 . . ?
 H75D C75A H75E 109.5 . . ?
 H75D C75A H75F 109.5 . . ?
 H75E C75A H75F 109.5 . . ?
 C73 C76 H76A 109.5 . . ?
 C73 C76 H76B 109.5 . . ?
 C73 C76 H76C 109.5 . . ?
 H76A C76 H76B 109.5 . . ?
 H76A C76 H76C 109.5 . . ?
 H76B C76 H76C 109.5 . . ?
 C73 C76A H76D 109.5 . . ?
 C73 C76A H76E 109.5 . . ?
 C73 C76A H76F 109.5 . . ?
 H76D C76A H76E 109.5 . . ?
 H76D C76A H76F 109.5 . . ?
 H76E C76A H76F 109.5 . . ?
 O27 C77 C78 117.5(3) . . ?
 O28 C77 O27 124.6(4) . . ?
 O28 C77 C78 117.9(4) . . ?
 C77 C78 C79 106.9(3) . . ?
 C77 C78 C80 111.2(3) . . ?
 C77 C78 C81 108.5(3) . . ?
 C80 C78 C79 109.9(4) . . ?
 C81 C78 C79 109.0(4) . . ?
 C81 C78 C80 111.3(4) . . ?
 C78 C79 H79A 109.5 . . ?
 C78 C79 H79B 109.5 . . ?
 C78 C79 H79C 109.5 . . ?
 H79A C79 H79B 109.5 . . ?
 H79A C79 H79C 109.5 . . ?
 H79B C79 H79C 109.5 . . ?
 C78 C80 H80A 109.5 . . ?
 C78 C80 H80B 109.5 . . ?
 C78 C80 H80C 109.5 . . ?
 H80A C80 H80B 109.5 . . ?
 H80A C80 H80C 109.5 . . ?
 H80B C80 H80C 109.5 . . ?
 C78 C81 H81A 109.5 . . ?
 C78 C81 H81B 109.5 . . ?
 C78 C81 H81C 109.5 . . ?
 H81A C81 H81B 109.5 . . ?
 H81A C81 H81C 109.5 . . ?
 H81B C81 H81C 109.5 . . ?
 O29 C82 C83 114.9(4) . . ?
 O30 C82 O29 126.7(4) . . ?
 O30 C82 C83 118.4(4) . . ?
 C82 C83 C84 103.0(6) . . ?
 C82 C83 C84A 105.6(8) . . ?
 C82 C83 C86 108.8(6) . . ?
 C84 C83 C86 103.4(10) . . ?
 C85 C83 C82 115.0(6) . . ?
 C85 C83 C84 110.2(9) . . ?
 C85 C83 C86 115.2(9) . . ?
 C85A C83 C82 106.2(8) . . ?
 C85A C83 C84A 105.1(12) . . ?
 C86A C83 C82 116.4(9) . . ?
 C86A C83 C84A 94.0(18) . . ?
 C86A C83 C85A 126.2(16) . . ?
 C83 C84 H84A 109.5 . . ?
 C83 C84 H84B 109.5 . . ?
 C83 C84 H84C 109.5 . . ?
 H84A C84 H84B 109.5 . . ?
 H84A C84 H84C 109.5 . . ?
 H84B C84 H84C 109.5 . . ?
 C83 C84A H84D 109.5 . . ?
 C83 C84A H84E 109.5 . . ?
 C83 C84A H84F 109.5 . . ?
 H84D C84A H84E 109.5 . . ?
 H84D C84A H84F 109.5 . . ?
 H84E C84A H84F 109.5 . . ?
 C83 C85 H85A 109.5 . . ?
 C83 C85 H85B 109.5 . . ?
 C83 C85 H85C 109.5 . . ?
 H85A C85 H85B 109.5 . . ?
 H85A C85 H85C 109.5 . . ?
 H85B C85 H85C 109.5 . . ?
 C83 C85A H85D 109.5 . . ?
 C83 C85A H85E 109.5 . . ?
 C83 C85A H85F 109.5 . . ?
 H85D C85A H85E 109.5 . . ?
 H85D C85A H85F 109.5 . . ?
 H85E C85A H85F 109.5 . . ?
 C83 C86 H86A 109.5 . . ?
 C83 C86 H86B 109.5 . . ?
 C83 C86 H86C 109.5 . . ?
 H86A C86 H86B 109.5 . . ?
 H86A C86 H86C 109.5 . . ?
 H86B C86 H86C 109.5 . . ?
 C83 C86A H86D 109.5 . . ?
 C83 C86A H86E 109.5 . . ?
 C83 C86A H86F 109.5 . . ?
 H86D C86A H86E 109.5 . . ?
 H86D C86A H86F 109.5 . . ?
 H86E C86A H86F 109.5 . . ?
 O31 C87 C88 115.2(4) . . ?
 O32 C87 O31 126.4(4) . . ?
 O32 C87 C88 118.3(4) . . ?
 C87 C88 C90 102.6(6) . . ?
 C87 C88 C91A 107.4(9) . . ?
 C89 C88 C87 109.9(11) . . ?
 C89 C88 C90 109.1(10) . . ?
 C89A C88 C87 113.6(16) . . ?
 C89A C88 C91A 104.8(18) . . ?
 C90A C88 C87 109.9(9) . . ?
 C90A C88 C89A 113.0(15) . . ?
 C90A C88 C91A 107.7(11) . . ?
 C91 C88 C87 111.4(5) . . ?
 C91 C88 C89 114.7(13) . . ?
 C91 C88 C90 108.4(7) . . ?
 C88 C89 H89A 109.5 . . ?
 C88 C89 H89B 109.5 . . ?
 C88 C89 H89C 109.5 . . ?
 H89A C89 H89B 109.5 . . ?
 H89A C89 H89C 109.5 . . ?
 H89B C89 H89C 109.5 . . ?
 C88 C89A H89D 109.5 . . ?
 C88 C89A H89E 109.5 . . ?
 C88 C89A H89F 109.5 . . ?
 H89D C89A H89E 109.5 . . ?
 H89D C89A H89F 109.5 . . ?
 H89E C89A H89F 109.5 . . ?
 C88 C90 H90A 109.5 . . ?
 C88 C90 H90B 109.5 . . ?
 C88 C90 H90C 109.5 . . ?
 H90A C90 H90B 109.5 . . ?
 H90A C90 H90C 109.5 . . ?
 H90B C90 H90C 109.5 . . ?
 C88 C90A H90D 109.5 . . ?
 C88 C90A H90E 109.5 . . ?
 C88 C90A H90F 109.5 . . ?
 H90D C90A H90E 109.5 . . ?
 H90D C90A H90F 109.5 . . ?
 H90E C90A H90F 109.5 . . ?
 C88 C91 H91A 109.5 . . ?
 C88 C91 H91B 109.5 . . ?
 C88 C91 H91C 109.5 . . ?
 H91A C91 H91B 109.5 . . ?
 H91A C91 H91C 109.5 . . ?
 H91B C91 H91C 109.5 . . ?
 C88 C91A H91D 109.5 . . ?
 C88 C91A H91E 109.5 . . ?
 C88 C91A H91F 109.5 . . ?
 H91D C91A H91E 109.5 . . ?
 H91D C91A H91F 109.5 . . ?
 H91E C91A H91F 109.5 . . ?
 H4A N4 H4B 106.4 . . ?
 C94 N4 H4A 106.4 . . ?
 C94 N4 H4B 106.4 . . ?
 C94 N4 C95 123.9(4) . . ?
 C95 N4 H4A 106.4 . . ?
 C95 N4 H4B 106.4 . . ?
 H92A C92 H92B 109.5 . . ?
 H92A C92 H92C 109.5 . . ?
 H92B C92 H92C 109.5 . . ?
 C93 C92 H92A 109.5 . . ?
 C93 C92 H92B 109.5 . . ?
 C93 C92 H92C 109.5 . . ?
 C92 C93 H93A 107.2 . . ?
 C92 C93 H93B 107.2 . . ?
 C92 C93 C94 120.7(5) . . ?
 H93A C93 H93B 106.8 . . ?
 C94 C93 H93A 107.2 . . ?
 C94 C93 H93B 107.2 . . ?
 N4 C94 C93 119.8(4) . . ?
 N4 C94 H94A 107.4 . . ?
 N4 C94 H94B 107.4 . . ?
 C93 C94 H94A 107.4 . . ?
 C93 C94 H94B 107.4 . . ?
 H94A C94 H94B 106.9 . . ?
 N4 C95 H95A 107.5 . . ?
 N4 C95 H95B 107.5 . . ?
 N4 C95 H95C 106.5 . . ?
 N4 C95 H95D 106.5 . . ?
 N4 C95 C96 119.3(5) . . ?
 H95A C95 H95B 107.0 . . ?
 H95C C95 H95D 106.5 . . ?
 C96 C95 H95A 107.5 . . ?
 C96 C95 H95B 107.5 . . ?
 C96A C95 N4 123.4(7) . . ?
 C96A C95 H95C 106.5 . . ?
 C96A C95 H95D 106.5 . . ?
 C95 C96 H96A 109.2 . . ?
 C95 C96 H96B 109.2 . . ?
 C95 C96 C97 112.1(7) . . ?
 H96A C96 H96B 107.9 . . ?
 C97 C96 H96A 109.2 . . ?
 C97 C96 H96B 109.2 . . ?
 C96 C97 H97A 109.5 . . ?
 C96 C97 H97B 109.5 . . ?
 C96 C97 H97C 109.5 . . ?
 H97A C97 H97B 109.5 . . ?
 H97A C97 H97C 109.5 . . ?
 H97B C97 H97C 109.5 . . ?
 H97D C97 H97E 109.5 . . ?
 H97D C97 H97F 109.5 . . ?
 H97E C97 H97F 109.5 . . ?
 C96A C97 H97D 109.5 . . ?
 C96A C97 H97E 109.5 . . ?
 C96A C97 H97F 109.5 . . ?
 F8 Ni1A F1 83.2(2) . . ?
 F8 Ni1A O32 87.7(3) . . ?
 O1 Ni1A F1 88.6(3) . . ?
 O1 Ni1A F8 86.3(3) . . ?
 O1 Ni1A O32 172.2(3) . . ?
 O3 Ni1A F1 90.6(3) . . ?
 O3 Ni1A F8 171.6(4) . . ?
 O3 Ni1A O1 99.2(4) . . ?
 O3 Ni1A O32 86.2(3) . . ?
 O30 Ni1A F1 177.0(5) . . ?
 O30 Ni1A F8 93.9(3) . . ?
 O30 Ni1A O1 90.4(3) . . ?
 O30 Ni1A O3 92.4(3) . . ?
 O30 Ni1A O32 95.0(3) . . ?
 O32 Ni1A F1 85.7(3) . . ?
 C95 C96A C97 113.4(11) . . ?
 C95 C96A H96C 108.9 . . ?
 C95 C96A H96D 108.9 . . ?
 C97 C96A H96C 108.9 . . ?
 C97 C96A H96D 108.9 . . ?
 H96C C96A H96D 107.7 . . ?

loop_
  _geom_torsion_atom_site_label_1
  _geom_torsion_atom_site_label_2
  _geom_torsion_atom_site_label_3
  _geom_torsion_atom_site_label_4
  _geom_torsion
  _geom_torsion_site_symmetry_1
  _geom_torsion_site_symmetry_2
  _geom_torsion_site_symmetry_3
  _geom_torsion_site_symmetry_4
  _geom_torsion_publ_flag
 Cr1A O2 C1 O1 -24.9(5) . . . . ?
 Cr1A O2 C1 C2 154.4(2) . . . . ?
 Cr1A O4 C17 O3 24.4(6) . . . . ?
 Cr1A O4 C17 C18 -155.0(3) . . . . ?
 Cr1A O5 C22 O6 28.8(6) . . . . ?
 Cr1A O5 C22 C23 -149.1(3) . . . . ?
 Cr1A O7 C27 O8 11.8(6) . . . . ?
 Cr1A O7 C27 C28 -166.3(3) . . . . ?
 Cr1 O1 C1 O2 24.6(8) . . . . ?
 Cr1 O1 C1 C2 -154.8(7) . . . . ?
 Cr1 O3 C17 O4 -28.0(10) . . . . ?
 Cr1 O3 C17 C18 151.4(8) . . . . ?
 Cr1 O30 C82 O29 -10.2(11) . . . . ?
 Cr1 O30 C82 C83 170.3(9) . . . . ?
 Cr1 O32 C87 O31 -4.3(9) . . . . ?
 Cr1 O32 C87 C88 173.0(6) . . . . ?
 Cr2 O10 C32 O9 -2.1(6) . . . . ?
 Cr2 O10 C32 C33 -179.9(3) . . . . ?
 Cr2 O12 C37 O11 -8.6(7) . . . . ?
 Cr2 O12 C37 C38 172.7(3) . . . . ?
 Cr2 O13 C42 O14 17.3(7) . . . . ?
 Cr2 O13 C42 C43 -163.2(3) . . . . ?
 Cr2 O15 C47 O16 22.7(6) . . . . ?
 Cr2 O15 C47 C48 -154.7(3) . . . . ?
 Cr3 O6 C22 O5 1.9(6) . . . . ?
 Cr3 O6 C22 C23 179.8(2) . . . . ?
 Cr3 O8 C27 O7 17.7(6) . . . . ?
 Cr3 O8 C27 C28 -164.2(3) . . . . ?
 Cr3 O9 C32 O10 -21.5(6) . . . . ?
 Cr3 O9 C32 C33 156.3(3) . . . . ?
 Cr3 O11 C37 O12 -17.4(7) . . . . ?
 Cr3 O11 C37 C38 161.4(3) . . . . ?
 Cr4 O14 C42 O13 -8.4(7) . . . . ?
 Cr4 O14 C42 C43 172.1(3) . . . . ?
 Cr4 O16 C47 O15 -16.3(6) . . . . ?
 Cr4 O16 C47 C48 161.1(3) . . . . ?
 Cr4 O17 C52 O18 -10.3(6) . . . . ?
 Cr4 O17 C52 C53 167.6(3) . . . . ?
 Cr4 O19 C57 O20 -1.2(7) . . . . ?
 Cr4 O19 C57 C58 -177.8(3) . . . . ?
 Cr5 O18 C52 O17 18.1(7) . . . . ?
 Cr5 O18 C52 C53 -159.9(3) . . . . ?
 Cr5 O20 C57 O19 11.0(7) . . . . ?
 Cr5 O20 C57 C58 -172.4(3) . . . . ?
 Cr5 O21 C62 O22 -1.1(8) . . . . ?
 Cr5 O21 C62 C63 177.0(3) . . . . ?
 Cr5 O23 C67 O24 -3.2(7) . . . . ?
 Cr5 O23 C67 C68 -179.0(3) . . . . ?
 Cr6 O22 C62 O21 -20.1(7) . . . . ?
 Cr6 O22 C62 C63 161.8(3) . . . . ?
 Cr6 O24 C67 O23 -13.9(6) . . . . ?
 Cr6 O24 C67 C68 162.0(3) . . . . ?
 Cr6 O25 C72 O26 8.0(7) . . . . ?
 Cr6 O25 C72 C73 -174.6(3) . . . . ?
 Cr6 O27 C77 O28 20.7(6) . . . . ?
 Cr6 O27 C77 C78 -159.7(3) . . . . ?
 Cr7 O26 C72 O25 16.5(7) . . . . ?
 Cr7 O26 C72 C73 -160.9(3) . . . . ?
 Cr7 O28 C77 O27 7.8(7) . . . . ?
 Cr7 O28 C77 C78 -171.8(3) . . . . ?
 Cr7 O29 C82 O30 -8.9(8) . . . . ?
 Cr7 O29 C82 C83 170.6(4) . . . . ?
 Cr7 O31 C87 O32 -12.3(7) . . . . ?
 Cr7 O31 C87 C88 170.4(3) . . . . ?
 F7 Cr7 F8 Cr1 129.2(7) . . . . ?
 F7 Cr7 F8 Ni1A 133.9(3) . . . . ?
 F8 Cr1 F1 Cr1A -138.5(4) . . . . ?
 F8 Cr1 F1 Ni1A -148(29) . . . . ?
 O1 Cr1 F1 Cr1A -51.3(9) . . . . ?
 O1 Cr1 F1 Ni1A -61(28) . . . . ?
 O1 C1 C2 C3 177.2(3) . . . . ?
 O1 C1 C2 C4 -0.6(5) . . . . ?
 O2 C1 C2 C3 -2.3(5) . . . . ?
 O2 C1 C2 C4 180.0(3) . . . . ?
 O3 Cr1 F1 Cr1A 45.1(10) . . . . ?
 O3 Cr1 F1 Ni1A 35(28) . . . . ?
 O3 C17 C18 C19 128.9(4) . . . . ?
 O3 C17 C18 C20 -113.9(5) . . . . ?
 O3 C17 C18 C21 4.8(6) . . . . ?
 O4 C17 C18 C19 -51.6(5) . . . . ?
 O4 C17 C18 C20 65.5(5) . . . . ?
 O4 C17 C18 C21 -175.7(4) . . . . ?
 O5 C22 C23 C24 80.1(4) . . . . ?
 O5 C22 C23 C25 -37.1(5) . . . . ?
 O5 C22 C23 C26 -160.3(4) . . . . ?
 O6 C22 C23 C24 -98.0(4) . . . . ?
 O6 C22 C23 C25 144.8(4) . . . . ?
 O6 C22 C23 C26 21.6(5) . . . . ?
 O7 C27 C28 C29 -145.8(9) . . . . ?
 O7 C27 C28 C29A -143(2) . . . . ?
 O7 C27 C28 C30 -30.7(8) . . . . ?
 O7 C27 C28 C30A 1(2) . . . . ?
 O7 C27 C28 C31 86.3(11) . . . . ?
 O7 C27 C28 C31A 110.8(11) . . . . ?
 O8 C27 C28 C29 36.0(10) . . . . ?
 O8 C27 C28 C29A 38(2) . . . . ?
 O8 C27 C28 C30 151.1(7) . . . . ?
 O8 C27 C28 C30A -177.3(19) . . . . ?
 O8 C27 C28 C31 -92.0(11) . . . . ?
 O8 C27 C28 C31A -67.4(11) . . . . ?
 O9 C32 C33 C34 175.2(4) . . . . ?
 O9 C32 C33 C35 53.3(5) . . . . ?
 O9 C32 C33 C36 -64.2(5) . . . . ?
 O10 C32 C33 C34 -6.8(6) . . . . ?
 O10 C32 C33 C35 -128.7(4) . . . . ?
 O10 C32 C33 C36 113.7(4) . . . . ?
 O11 C37 C38 C39 -73.9(7) . . . . ?
 O11 C37 C38 C39A -142.7(13) . . . . ?
 O11 C37 C38 C40 42.5(8) . . . . ?
 O11 C37 C38 C40A -13.9(15) . . . . ?
 O11 C37 C38 C41 170.7(7) . . . . ?
 O11 C37 C38 C41A 105.2(12) . . . . ?
 O12 C37 C38 C39 104.9(7) . . . . ?
 O12 C37 C38 C39A 36.2(14) . . . . ?
 O12 C37 C38 C40 -138.6(7) . . . . ?
 O12 C37 C38 C40A 164.9(14) . . . . ?
 O12 C37 C38 C41 -10.4(8) . . . . ?
 O12 C37 C38 C41A -76.0(12) . . . . ?
 O13 C42 C43 C44 114.2(4) . . . . ?
 O13 C42 C43 C45 -5.0(6) . . . . ?
 O13 C42 C43 C46 -126.1(4) . . . . ?
 O14 C42 C43 C44 -66.3(5) . . . . ?
 O14 C42 C43 C45 174.5(4) . . . . ?
 O14 C42 C43 C46 53.4(5) . . . . ?
 O15 C47 C48 C49 -9.6(6) . . . . ?
 O15 C47 C48 C50 110.2(5) . . . . ?
 O15 C47 C48 C51 -131.2(4) . . . . ?
 O16 C47 C48 C49 172.8(4) . . . . ?
 O16 C47 C48 C50 -67.4(5) . . . . ?
 O16 C47 C48 C51 51.2(5) . . . . ?
 O17 C52 C53 C54 22.4(6) . . . . ?
 O17 C52 C53 C55 -101.2(5) . . . . ?
 O17 C52 C53 C56 142.8(4) . . . . ?
 O18 C52 C53 C54 -159.5(5) . . . . ?
 O18 C52 C53 C55 76.9(6) . . . . ?
 O18 C52 C53 C56 -39.1(5) . . . . ?
 O19 C57 C58 C59 115.5(5) . . . . ?
 O19 C57 C58 C60 -6.6(5) . . . . ?
 O19 C57 C58 C61 -127.9(4) . . . . ?
 O20 C57 C58 C59 -61.3(5) . . . . ?
 O20 C57 C58 C60 176.5(4) . . . . ?
 O20 C57 C58 C61 55.3(5) . . . . ?
 O21 C62 C63 C64 63.0(6) . . . . ?
 O21 C62 C63 C65 -55.1(6) . . . . ?
 O21 C62 C63 C66 -177.3(5) . . . . ?
 O22 C62 C63 C64 -118.8(5) . . . . ?
 O22 C62 C63 C65 123.1(5) . . . . ?
 O22 C62 C63 C66 1.0(7) . . . . ?
 O23 C67 C68 C69 -34.2(10) . . . . ?
 O23 C67 C68 C69A -8.0(16) . . . . ?
 O23 C67 C68 C70 86.3(11) . . . . ?
 O23 C67 C68 C70A 106.7(13) . . . . ?
 O23 C67 C68 C71 -153.8(8) . . . . ?
 O23 C67 C68 C71A -137.9(15) . . . . ?
 O24 C67 C68 C69 149.6(10) . . . . ?
 O24 C67 C68 C69A 175.8(16) . . . . ?
 O24 C67 C68 C70 -89.9(11) . . . . ?
 O24 C67 C68 C70A -69.5(13) . . . . ?
 O24 C67 C68 C71 30.0(9) . . . . ?
 O24 C67 C68 C71A 45.9(16) . . . . ?
 O25 C72 C73 C74 158.7(9) . . . . ?
 O25 C72 C73 C74A -118.3(9) . . . . ?
 O25 C72 C73 C75 40.2(8) . . . . ?
 O25 C72 C73 C75A 129.9(8) . . . . ?
 O25 C72 C73 C76 -72.3(11) . . . . ?
 O25 C72 C73 C76A 0.8(12) . . . . ?
 O26 Cr7 F8 Cr1 -141.3(7) . . . . ?
 O26 Cr7 F8 Ni1A -136.6(3) . . . . ?
 O26 C72 C73 C74 -23.7(10) . . . . ?
 O26 C72 C73 C74A 59.2(9) . . . . ?
 O26 C72 C73 C75 -142.3(8) . . . . ?
 O26 C72 C73 C75A -52.5(9) . . . . ?
 O26 C72 C73 C76 105.3(11) . . . . ?
 O26 C72 C73 C76A 178.4(11) . . . . ?
 O27 C77 C78 C79 119.1(4) . . . . ?
 O27 C77 C78 C80 -0.9(5) . . . . ?
 O27 C77 C78 C81 -123.5(4) . . . . ?
 O28 C77 C78 C79 -61.2(5) . . . . ?
 O28 C77 C78 C80 178.8(4) . . . . ?
 O28 C77 C78 C81 56.1(5) . . . . ?
 O29 Cr7 F8 Cr1 -52.5(7) . . . . ?
 O29 Cr7 F8 Ni1A -47.8(3) . . . . ?
 O29 C82 C83 C84 100.8(8) . . . . ?
 O29 C82 C83 C84A 51.4(11) . . . . ?
 O29 C82 C83 C85 -19.1(11) . . . . ?
 O29 C82 C83 C85A -59.8(13) . . . . ?
 O29 C82 C83 C86 -149.9(8) . . . . ?
 O29 C82 C83 C86A 154(2) . . . . ?
 O30 C82 C83 C84 -79.6(9) . . . . ?
 O30 C82 C83 C84A -129.0(10) . . . . ?
 O30 C82 C83 C85 160.4(10) . . . . ?
 O30 C82 C83 C85A 119.7(12) . . . . ?
 O30 C82 C83 C86 29.6(10) . . . . ?
 O30 C82 C83 C86A -26(2) . . . . ?
 O31 Cr7 F8 Cr1 41.2(7) . . . . ?
 O31 Cr7 F8 Ni1A 45.9(3) . . . . ?
 O31 C87 C88 C89 -52.5(12) . . . . ?
 O31 C87 C88 C89A -33.9(17) . . . . ?
 O31 C87 C88 C90 63.4(9) . . . . ?
 O31 C87 C88 C90A 93.9(15) . . . . ?
 O31 C87 C88 C91 179.3(10) . . . . ?
 O31 C87 C88 C91A -149.3(14) . . . . ?
 O32 Cr1 F1 Cr1A 130.9(5) . . . . ?
 O32 Cr1 F1 Ni1A 121(29) . . . . ?
 O32 C87 C88 C89 129.9(11) . . . . ?
 O32 C87 C88 C89A 148.5(17) . . . . ?
 O32 C87 C88 C90 -114.2(9) . . . . ?
 O32 C87 C88 C90A -83.7(15) . . . . ?
 O32 C87 C88 C91 1.7(11) . . . . ?
 O32 C87 C88 C91A 33.1(14) . . . . ?
 N1 C5 C12 N3 179.3(3) . . . . ?
 N1 C5 C12 C13 -1.2(5) . . . . ?
 N1 C6 C7 N2 -175.8(3) . . . . ?
 N1 C6 C7 C8 3.7(5) . . . . ?
 N2 C7 C8 C9 0.0(6) . . . . ?
 N3 C12 C13 C14 -0.1(6) . . . . ?
 C1 C2 C3 C5 -178.9(3) . . . . ?
 C1 C2 C4 C6 177.7(3) . . . . ?
 C2 C3 C5 N1 1.4(5) . . . . ?
 C2 C3 C5 C12 -178.5(3) . . . . ?
 C2 C4 C6 N1 1.2(5) . . . . ?
 C2 C4 C6 C7 -179.3(3) . . . . ?
 C3 C2 C4 C6 -0.1(5) . . . . ?
 C3 C5 C12 N3 -0.8(5) . . . . ?
 C3 C5 C12 C13 178.7(4) . . . . ?
 C4 C2 C3 C5 -1.1(5) . . . . ?
 C4 C6 C7 N2 4.7(5) . . . . ?
 C4 C6 C7 C8 -175.9(4) . . . . ?
 C5 N1 C6 C4 -0.9(5) . . . . ?
 C5 N1 C6 C7 179.5(3) . . . . ?
 C5 C12 C13 C14 -179.6(4) . . . . ?
 C6 N1 C5 C3 -0.4(5) . . . . ?
 C6 N1 C5 C12 179.5(3) . . . . ?
 C6 C7 C8 C9 -179.4(4) . . . . ?
 C7 N2 C11 C10 -0.3(7) . . . . ?
 C7 C8 C9 C10 0.0(6) . . . . ?
 C8 C9 C10 C11 -0.1(7) . . . . ?
 C9 C10 C11 N2 0.3(8) . . . . ?
 C11 N2 C7 C6 179.5(4) . . . . ?
 C11 N2 C7 C8 0.1(6) . . . . ?
 C12 N3 C16 C15 -0.5(7) . . . . ?
 C12 C13 C14 C15 -0.7(7) . . . . ?
 C13 C14 C15 C16 0.8(7) . . . . ?
 C14 C15 C16 N3 -0.3(7) . . . . ?
 C16 N3 C12 C5 -179.9(4) . . . . ?
 C16 N3 C12 C13 0.6(6) . . . . ?
 N4 C95 C96 C97 169.0(7) . . . . ?
 N4 C95 C96A C97 -154.9(11) . . . . ?
 C92 C93 C94 N4 178.8(6) . . . . ?
 C94 N4 C95 C96 165.9(8) . . . . ?
 C94 N4 C95 C96A -148.4(16) . . . . ?
 C95 N4 C94 C93 177.6(5) . . . . ?
 Ni1A O1 C1 O2 20.9(6) . . . . ?
 Ni1A O1 C1 C2 -158.5(3) . . . . ?
 Ni1A O3 C17 O4 -25.7(7) . . . . ?
 Ni1A O3 C17 C18 153.8(4) . . . . ?
 Ni1A O30 C82 O29 -11.1(8) . . . . ?
 Ni1A O30 C82 C83 169.4(5) . . . . ?
 Ni1A O32 C87 O31 -11.3(7) . . . . ?
 Ni1A O32 C87 C88 166.0(4) . . . . ?

_shelx_res_file
;
TITL arepw210 in P2/c
CELL 0.71073 16.797753 31.259386 24.912795 90 103.2087 90
ZERR 4 0.000411 0.001081 0.000869 0 0.0028 0
LATT 1
SYMM -X,0.5+Y,0.5-Z

SFAC C H Cr F N Ni O
UNIT 388 644 28.15832 32 16 3.84168 128
DFIX 1.54 C93 C92
DFIX 1.54 C93 C94
SADI C76A C73 C73 C75
SADI C75A C73 C73 C74
SADI C74A C73 C73 C76
SADI C84 C83 C83 C84A
SADI C85 C83 C83 C85A
SADI C86 C83 C83 C86A
SADI C30 C28 C28 C30A
SADI C89 C88 C88 C89A
SADI C90 C88 C88 C90A
SADI C91 C88 C88 C91A
SADI C39 C38 C38 C39A
SADI C41A C38 C38 C41
SADI C40 C38 C38 C40A
SADI C29 C28 C28 C29A
SADI C71A C68 C68 C71
SADI C70A C68 C68 C70
SADI C69A C68 C68 C69
SADI C68 C69 C68 C70 C68 C71
SADI C69 C70 C69 C71 C70 C71
SADI C69A C70A C69A C71A C70A C71A
SADI C68 C69A C68 C70A C68 C71A
SADI C95 N4 N4 C94
SADI C31 C28 C28 C31A
SIMU 0.04 0.08 1.7 C69 C69A
SIMU 0.04 0.08 1.7 C70 C70A
RIGU C75 C73 C74 C76 C72
RIGU C75A C74A C76A C73 C72
RIGU C85A C83 C86A C84A C82
RIGU C86 C83 C85 C84 C82
RIGU C90A C88 C91A C89A C87
RIGU C90 C88 C91 C89 F7 C87
RIGU C39 C38 C40 C41 C37
RIGU C40A C41A C38 C39A C37
RIGU C29A C31A C30A C28 C27
RIGU C70 C68 C71 C67
RIGU C70A C68 C71A C69A C67
RIGU 0.01 0.01 C97 C96 C95 N4 C94 C93 C92
RIGU C31 C28 C29 C30 C27
RIGU C56 C54 C55 C53 C52
EADP Ni1B Cr1A
EADP Ni1B Cr1A
EADP Ni1A Cr1
EXYZ Ni1B Cr1A
SUMP 1 0.01 1 9 1 10

L.S. 12 0 0
PLAN  40
MORE -1
BOND $H
CONF
fmap 2 53
acta
SHEL 100 0.8
REM <HKL>C:/crystal_structures/Eufemio%20Nat%20something/Inigos/nature%20somet
REM hing%20data/olex2_arepw210/arepw210.hkl</HKL>

WGHT    0.040400   14.805700
FVAR       1.37155   0.68747   0.57919   0.46499   0.71683   0.72774   0.75946
FVAR       0.63215   0.33327   0.70686   0.61966
CR1A  3    0.559889    0.424634    0.204728   101.00000    0.01690    0.02323 =
         0.02333   -0.00058    0.00459   -0.00102
CR1   3    0.578800    0.335934    0.282295    91.00000    0.01349    0.01980 =
         0.02497    0.00026    0.00216   -0.00251
CR2   3    0.899205    0.506043    0.201576    11.00000    0.01415    0.02812 =
         0.02767    0.00680    0.00484    0.00096
CR3   3    0.692390    0.502162    0.185404    11.00000    0.01598    0.02429 =
         0.02822    0.00325    0.00696    0.00037
CR4   3    1.057691    0.447364    0.276377    11.00000    0.01428    0.02493 =
         0.02935    0.00601    0.00347   -0.00109
CR5   3    1.072590    0.356855    0.354058    11.00000    0.01522    0.02407 =
         0.04214    0.00909    0.00189   -0.00114
CR6   3    0.938271    0.284373    0.382988    11.00000    0.01566    0.02716 =
         0.03293    0.01069    0.00339    0.00013
CR7   3    0.732457    0.282057    0.367393    11.00000    0.01716    0.03275 =
         0.03403    0.01105    0.00379    0.00222
F1    4    0.620237    0.374485    0.237928    11.00000    0.01783    0.02421 =
         0.02490    0.00188    0.00501    0.00140
F2    4    0.664486    0.456302    0.227746    11.00000    0.01493    0.02787 =
         0.02203    0.00179    0.00452   -0.00298
F3    4    0.798775    0.474759    0.192106    11.00000    0.01624    0.02631 =
         0.02678    0.00162    0.00440    0.00153
F4    4    0.947574    0.468980    0.262623    11.00000    0.01744    0.02699 =
         0.02453    0.00356    0.00622    0.00064
F5    4    1.019955    0.391510    0.291877    11.00000    0.01683    0.02116 =
         0.02797    0.00016    0.00345   -0.00108
F6    4    0.968123    0.341897    0.367348    11.00000    0.01926    0.02174 =
         0.03095    0.00296    0.00528    0.00118
F7    4    0.830181    0.295872    0.340760    11.00000    0.01795    0.02561 =
         0.02490    0.00432    0.00238    0.00012
F8    4    0.686154    0.332832    0.332789    11.00000    0.01870    0.02514 =
         0.02785   -0.00105    0.00041   -0.00102
O1    7    0.551670    0.383176    0.331238    11.00000    0.02160    0.02345 =
         0.02713    0.00199    0.00584    0.00070
O2    7    0.540683    0.441800    0.277268    11.00000    0.02544    0.02396 =
         0.02150    0.00307    0.00826    0.00120
O3    7    0.466292    0.333010    0.230807    11.00000    0.02188    0.03260 =
         0.03214    0.00113   -0.00014   -0.00637
O4    7    0.459965    0.391781    0.178233    11.00000    0.02232    0.03222 =
         0.03728    0.00384   -0.00066   -0.00167
O5    7    0.499677    0.476731    0.174120    11.00000    0.02312    0.03206 =
         0.02942    0.00333    0.00313   -0.00045
O6    7    0.588836    0.530803    0.181334    11.00000    0.01996    0.02715 =
         0.04891    0.00308    0.01249    0.00276
O7    7    0.590970    0.410963    0.134058    11.00000    0.03905    0.02942 =
         0.02544   -0.00192    0.00875   -0.00148
O8    7    0.653375    0.470985    0.116683    11.00000    0.02173    0.04242 =
         0.02436    0.00404    0.00514   -0.00052
O9    7    0.735961    0.534699    0.253571    11.00000    0.02558    0.03332 =
         0.04045   -0.00850    0.01379   -0.01031
O10   7    0.866975    0.546225    0.252783    11.00000    0.01992    0.02703 =
         0.04130   -0.00412    0.00385    0.00188
O11   7    0.721310    0.549092    0.141109    11.00000    0.02279    0.03388 =
         0.04832    0.01500    0.01163    0.00305
O12   7    0.853077    0.542755    0.138915    11.00000    0.02037    0.04282 =
         0.04110    0.01839    0.00617    0.00156
O13   7    0.998690    0.539922    0.211272    11.00000    0.01812    0.03698 =
         0.04628    0.01493    0.00489   -0.00217
O14   7    1.100412    0.503660    0.264595    11.00000    0.02025    0.03639 =
         0.07233    0.02410   -0.00334   -0.00480
O15   7    0.937798    0.468300    0.149713    11.00000    0.02150    0.05541 =
         0.02607    0.00002    0.00569    0.00662
O16   7    1.044906    0.432912    0.198462    11.00000    0.03766    0.05307 =
         0.03061    0.01060    0.01615    0.02054
O17   7    1.076082    0.463697    0.353689    11.00000    0.05094    0.02634 =
         0.02820   -0.00171   -0.00834    0.00329
O18   7    1.078065    0.405194    0.403922    11.00000    0.08127    0.03673 =
         0.02693    0.00440   -0.00356   -0.02888
O19   7    1.169804    0.426816    0.288247    11.00000    0.01583    0.04292 =
         0.05960    0.02274    0.00818    0.00313
O20   7    1.179808    0.371144    0.343356    11.00000    0.01783    0.05139 =
         0.10163    0.04143    0.01132    0.00381
O21   7    1.129333    0.323951    0.418544    11.00000    0.02604    0.05566 =
         0.07953    0.04245   -0.01262   -0.01005
O22   7    1.047036    0.271089    0.427258    11.00000    0.02224    0.04731 =
         0.05752    0.02584   -0.00049   -0.00287
O23   7    1.069418    0.307660    0.305763    11.00000    0.05189    0.02389 =
         0.07078    0.00098    0.04086    0.00161
O24   7    0.969898    0.264004    0.316101    11.00000    0.02716    0.03023 =
         0.05932   -0.00800    0.01691   -0.00309
O25   7    0.911409    0.304095    0.450921    11.00000    0.02737    0.06137 =
         0.02511    0.00123    0.00272   -0.01131
O26   7    0.777484    0.314804    0.435684    11.00000    0.02707    0.07738 =
         0.02811   -0.00077    0.00236    0.01847
O27   7    0.909901    0.225606    0.397756    11.00000    0.02610    0.03442 =
         0.06435    0.02383    0.00862    0.00054
O28   7    0.781654    0.230025    0.405297    11.00000    0.02217    0.04678 =
         0.06720    0.03183    0.00859    0.00410
O29   7    0.637380    0.269244    0.395721    11.00000    0.02468    0.07266 =
         0.06551    0.03727    0.01557    0.00678
O30   7    0.529659    0.294386    0.334476    11.00000    0.02358    0.02857 =
         0.05186    0.01021    0.00362   -0.00212
O31   7    0.695535    0.247797    0.301831    11.00000    0.02579    0.02482 =
         0.05898   -0.00648   -0.00827    0.00073
O32   7    0.605875    0.286156    0.240351    11.00000    0.03922    0.02563 =
         0.03195   -0.00981   -0.00124    0.00529
N1    5    0.592610    0.504157    0.465992    11.00000    0.02205    0.03096 =
         0.02516   -0.00044    0.00512    0.00188
N2    5    0.607949    0.402686    0.534338    11.00000    0.04932    0.04004 =
         0.03190    0.01086    0.00970    0.00389
N3    5    0.572712    0.585913    0.361934    11.00000    0.03867    0.02670 =
         0.04433    0.00553    0.00996    0.00443
C1    1    0.550830    0.422989    0.323316    11.00000    0.01111    0.02569 =
         0.02912    0.00051    0.00485    0.00072
C2    1    0.563904    0.451541    0.373193    11.00000    0.01397    0.02698 =
         0.02343   -0.00156    0.00604    0.00042
C3    1    0.567288    0.495735    0.367705    11.00000    0.01896    0.03172 =
         0.02383    0.00146    0.00312    0.00383
AFIX  43
H3    2    0.560574    0.508216    0.333072    11.00000   -1.20000
AFIX   0
C4    1    0.575696    0.434135    0.425909    11.00000    0.02004    0.02738 =
         0.02851    0.00203    0.00433    0.00179
AFIX  43
H4    2    0.573661    0.404691    0.430773    11.00000   -1.20000
AFIX   0
C5    1    0.580973    0.521086    0.415215    11.00000    0.01833    0.02954 =
         0.03070   -0.00099    0.00320    0.00265
C6    1    0.590515    0.461398    0.471013    11.00000    0.01779    0.03473 =
         0.01966    0.00034    0.00385   -0.00176
C7    1    0.604554    0.444909    0.528499    11.00000    0.02278    0.03677 =
         0.02671    0.00091    0.00311   -0.00097
C8    1    0.614130    0.472395    0.572893    11.00000    0.03210    0.04544 =
         0.03242   -0.00030    0.00576   -0.00192
AFIX  43
H8    2    0.611360    0.501816    0.567228    11.00000   -1.20000
AFIX   0
C9    1    0.627784    0.456149    0.625540    11.00000    0.04066    0.06539 =
         0.02433    0.00343    0.00323   -0.00290
AFIX  43
H9    2    0.634360    0.474230    0.655883    11.00000   -1.20000
AFIX   0
C10   1    0.631412    0.412841    0.632023    11.00000    0.04506    0.07136 =
         0.02665    0.00967    0.00403   -0.00123
AFIX  43
H10   2    0.640667    0.400731    0.667001    11.00000   -1.20000
AFIX   0
C11   1    0.621194    0.387474    0.586141    11.00000    0.05536    0.05436 =
         0.04522    0.01978    0.01166    0.00224
AFIX  43
H11   2    0.623550    0.357973    0.591085    11.00000   -1.20000
AFIX   0
C12   1    0.583323    0.568725    0.412302    11.00000    0.02682    0.02972 =
         0.03262    0.00086    0.00355    0.00079
C13   1    0.595214    0.593368    0.459472    11.00000    0.03756    0.03451 =
         0.04452   -0.00357   -0.00078    0.00215
AFIX  43
H13   2    0.602320    0.580468    0.493880    11.00000   -1.20000
AFIX   0
C14   1    0.596446    0.637726    0.454941    11.00000    0.05571    0.03266 =
         0.06449   -0.01842    0.00524   -0.00028
AFIX  43
H14   2    0.603810    0.654952    0.486126    11.00000   -1.20000
AFIX   0
C15   1    0.586585    0.655454    0.403607    11.00000    0.03945    0.02937 =
         0.07869    0.00109    0.00292    0.00350
AFIX  43
H15   2    0.587788    0.684964    0.399120    11.00000   -1.20000
AFIX   0
C16   1    0.574868    0.628561    0.358884    11.00000    0.03803    0.03341 =
         0.05942    0.01109    0.01189    0.00527
AFIX  43
H16   2    0.567970    0.640864    0.324135    11.00000   -1.20000
AFIX   0
C17   1    0.438370    0.354470    0.188086    11.00000    0.01611    0.03484 =
         0.02761   -0.00535    0.00033   -0.00091
C18   1    0.371670    0.333809    0.142332    11.00000    0.02744    0.05285 =
         0.04102   -0.00996   -0.00716   -0.01253
C19   1    0.299726    0.364165    0.126286    11.00000    0.04003    0.10094 =
         0.07291   -0.01564   -0.02506    0.00416
AFIX 137
H19A  2    0.274758    0.367918    0.156995    11.00000   -1.50000
H19B  2    0.260407    0.352472    0.095663    11.00000   -1.50000
H19C  2    0.318472    0.391322    0.116044    11.00000   -1.50000
AFIX   0
C20   1    0.410029    0.327861    0.092876    11.00000    0.06322    0.11683 =
         0.05588   -0.03905    0.00549   -0.02098
AFIX 137
H20A  2    0.426753    0.355154    0.081612    11.00000   -1.50000
H20B  2    0.370682    0.315264    0.062981    11.00000   -1.50000
H20C  2    0.456774    0.309423    0.102934    11.00000   -1.50000
AFIX   0
C21   1    0.346744    0.290703    0.160840    11.00000    0.07420    0.06947 =
         0.08703   -0.02208   -0.01488   -0.03773
AFIX 137
H21A  2    0.394720    0.273880    0.175128    11.00000   -1.50000
H21B  2    0.312709    0.276171    0.130037    11.00000   -1.50000
H21C  2    0.316997    0.294722    0.189093    11.00000   -1.50000
AFIX   0
C22   1    0.517620    0.515662    0.176288    11.00000    0.02439    0.03135 =
         0.01888    0.00154    0.00441    0.00539
C23   1    0.447830    0.547812    0.174543    11.00000    0.02593    0.03813 =
         0.02564    0.00467    0.00459    0.01019
C24   1    0.433891    0.548972    0.233452    11.00000    0.04738    0.07266 =
         0.04265    0.00701    0.01997    0.03134
AFIX 137
H24A  2    0.421323    0.520704    0.244116    11.00000   -1.50000
H24B  2    0.389169    0.567808    0.234591    11.00000   -1.50000
H24C  2    0.482483    0.559126    0.258407    11.00000   -1.50000
AFIX   0
C25   1    0.370313    0.531361    0.135226    11.00000    0.02940    0.07388 =
         0.05471    0.00351   -0.00751    0.01613
AFIX 137
H25A  2    0.379784    0.528763    0.098796    11.00000   -1.50000
H25B  2    0.326337    0.551098    0.134646    11.00000   -1.50000
H25C  2    0.356132    0.503893    0.147543    11.00000   -1.50000
AFIX   0
C26   1    0.470437    0.591963    0.157707    11.00000    0.04933    0.03927 =
         0.07139    0.01200    0.01614    0.01963
AFIX 137
H26A  2    0.517705    0.602126    0.183952    11.00000   -1.50000
H26B  2    0.425565    0.611207    0.156651    11.00000   -1.50000
H26C  2    0.482357    0.590519    0.121855    11.00000   -1.50000
AFIX   0
C27   1    0.622261    0.434298    0.104210    11.00000    0.02443    0.04039 =
         0.02526   -0.00229    0.00360    0.00899
C28   1    0.621914    0.418753    0.045701    11.00000    0.05791    0.07346 =
         0.02851   -0.01691    0.01615   -0.00793
PART 1
C29   1    0.700304    0.434500    0.031389    61.00000    0.08959    0.08436 =
         0.04654   -0.02780    0.04851   -0.00487
AFIX  33
H29A  2    0.746637    0.423228    0.057497    61.00000   -1.50000
H29B  2    0.701886    0.425011   -0.005001    61.00000   -1.50000
H29C  2    0.701818    0.465189    0.032647    61.00000   -1.50000
AFIX   0
PART 0
PART 2
C29A  1    0.691975    0.427131    0.018963   -61.00000    0.06121    0.07206 =
         0.03410   -0.01202    0.01603   -0.00247
AFIX  33
H29D  2    0.714860    0.454775    0.029980   -61.00000   -1.50000
H29E  2    0.733138    0.405588    0.030211   -61.00000   -1.50000
H29F  2    0.672710    0.426387   -0.020394   -61.00000   -1.50000
AFIX   0
PART 0
PART 1
C30   1    0.626065    0.368786    0.047226    61.00000    0.08776    0.07721 =
         0.06674   -0.04018    0.03600   -0.02405
AFIX  33
H30A  2    0.677472    0.359875    0.070019    61.00000   -1.50000
H30B  2    0.582244    0.357786    0.062083    61.00000   -1.50000
H30C  2    0.621029    0.358020    0.010513    61.00000   -1.50000
AFIX   0
PART 0
PART 2
C30A  1    0.580770    0.375609    0.031093   -61.00000    0.09261    0.07916 =
         0.03700   -0.02160    0.02411   -0.02067
AFIX  33
H30D  2    0.536806    0.372466    0.049548   -61.00000   -1.50000
H30E  2    0.559556    0.373967   -0.008047   -61.00000   -1.50000
H30F  2    0.619983    0.353168    0.042558   -61.00000   -1.50000
AFIX   0
PART 0
PART 1
C31   1    0.540647    0.432713    0.009668    61.00000    0.08078    0.19449 =
         0.03862   -0.02119   -0.00861    0.01614
AFIX  33
H31A  2    0.496840    0.420465    0.023458    61.00000   -1.50000
H31B  2    0.536793    0.463344    0.010192    61.00000   -1.50000
H31C  2    0.536861    0.423166   -0.027456    61.00000   -1.50000
AFIX   0
PART 0
PART 2
C31A  1    0.558573    0.451749    0.010055   -61.00000    0.04492    0.08351 =
         0.01934   -0.01315    0.00358   -0.01757
AFIX  33
H31D  2    0.508030    0.450800    0.021831   -61.00000   -1.50000
H31E  2    0.580844    0.480133    0.015144   -61.00000   -1.50000
H31F  2    0.548788    0.444138   -0.028228   -61.00000   -1.50000
AFIX   0
PART 0
C32   1    0.803233    0.553854    0.269778    11.00000    0.02387    0.02640 =
         0.02637    0.00483    0.00523    0.00084
C33   1    0.805586    0.589662    0.311343    11.00000    0.03451    0.04283 =
         0.04142   -0.01317    0.00860   -0.00456
C34   1    0.892026    0.607484    0.330990    11.00000    0.04633    0.08582 =
         0.09914   -0.05976    0.01933   -0.02299
AFIX 137
H34A  2    0.927256    0.585619    0.350469    11.00000   -1.50000
H34B  2    0.891076    0.631343    0.355097    11.00000   -1.50000
H34C  2    0.912070    0.616690    0.299750    11.00000   -1.50000
AFIX   0
C35   1    0.774507    0.573072    0.360032    11.00000    0.06924    0.07964 =
         0.03999   -0.01694    0.01532    0.00366
AFIX 137
H35A  2    0.720648    0.561408    0.347178    11.00000   -1.50000
H35B  2    0.772595    0.596135    0.385152    11.00000   -1.50000
H35C  2    0.810613    0.551177    0.378572    11.00000   -1.50000
AFIX   0
C36   1    0.747140    0.624554    0.282033    11.00000    0.07387    0.04023 =
         0.08010   -0.00691    0.01891    0.01191
AFIX 137
H36A  2    0.765878    0.634953    0.250812    11.00000   -1.50000
H36B  2    0.745790    0.647705    0.307130    11.00000   -1.50000
H36C  2    0.693220    0.612813    0.269837    11.00000   -1.50000
AFIX   0
C37   1    0.782206    0.558481    0.122342    11.00000    0.02561    0.03285 =
         0.03428    0.01005    0.00383   -0.00253
C38   1    0.769434    0.590773    0.075063    11.00000    0.03994    0.05771 =
         0.05591    0.03611    0.00832    0.00529
PART 1
C39   1    0.722232    0.565929    0.023952    51.00000    0.13702    0.12683 =
         0.05254    0.04259   -0.00864   -0.03262
AFIX  33
H39A  2    0.754906    0.542388    0.016642    51.00000   -1.50000
H39B  2    0.671902    0.555282    0.030859    51.00000   -1.50000
H39C  2    0.710587    0.584695   -0.007372    51.00000   -1.50000
AFIX   0
PART 0
PART 2
C39A  1    0.820039    0.578171    0.035027   -51.00000    0.08515    0.09101 =
         0.06292    0.04968    0.02819    0.02209
AFIX  33
H39D  2    0.875979    0.574587    0.054428   -51.00000   -1.50000
H39E  2    0.799795    0.551753    0.017433   -51.00000   -1.50000
H39F  2    0.816656    0.600126    0.007653   -51.00000   -1.50000
AFIX   0
PART 0
PART 1
C40   1    0.717753    0.626588    0.085136    51.00000    0.11864    0.07372 =
         0.13597    0.07151    0.06208    0.04299
AFIX  33
H40A  2    0.668399    0.615567    0.093156    51.00000   -1.50000
H40B  2    0.746820    0.643136    0.115877    51.00000   -1.50000
H40C  2    0.704355    0.644403    0.052941    51.00000   -1.50000
AFIX   0
PART 0
PART 2
C40A  1    0.682136    0.597364    0.050924   -51.00000    0.05265    0.10218 =
         0.06061    0.05166    0.00611    0.01530
AFIX  33
H40D  2    0.654928    0.605270    0.079405   -51.00000   -1.50000
H40E  2    0.675603    0.619754    0.023894   -51.00000   -1.50000
H40F  2    0.658742    0.571381    0.033675   -51.00000   -1.50000
AFIX   0
PART 0
PART 1
C41   1    0.848380    0.604897    0.062110    51.00000    0.06079    0.09147 =
         0.10444    0.06309    0.02893    0.00053
AFIX  33
H41A  2    0.879216    0.580244    0.055984    51.00000   -1.50000
H41B  2    0.836975    0.622373    0.029564    51.00000   -1.50000
H41C  2    0.879440    0.621107    0.092499    51.00000   -1.50000
AFIX   0
PART 0
PART 2
C41A  1    0.810303    0.631287    0.105400   -51.00000    0.11298    0.06448 =
         0.08415    0.03763   -0.00053   -0.01021
AFIX  33
H41D  2    0.867199    0.625710    0.120573   -51.00000   -1.50000
H41E  2    0.804952    0.654646    0.079807   -51.00000   -1.50000
H41F  2    0.784034    0.638561    0.134583   -51.00000   -1.50000
AFIX   0
PART 0
C42   1    1.069783    0.536879    0.240709    11.00000    0.01975    0.02746 =
         0.03243    0.00592    0.00795   -0.00063
C43   1    1.123760    0.576603    0.247774    11.00000    0.02550    0.03111 =
         0.04680    0.00679    0.00584   -0.00899
C44   1    1.139693    0.589783    0.308352    11.00000    0.05752    0.05647 =
         0.06323   -0.01682    0.02097   -0.03108
AFIX 137
H44A  2    1.088648    0.595979    0.317858    11.00000   -1.50000
H44B  2    1.173763    0.614788    0.314203    11.00000   -1.50000
H44C  2    1.166679    0.566863    0.331058    11.00000   -1.50000
AFIX   0
C45   1    1.079940    0.612867    0.211513    11.00000    0.04668    0.03313 =
         0.10238    0.02357    0.00684   -0.01050
AFIX 137
H45A  2    1.068041    0.604089    0.173588    11.00000   -1.50000
H45B  2    1.114414    0.637718    0.216125    11.00000   -1.50000
H45C  2    1.029858    0.619557    0.222064    11.00000   -1.50000
AFIX   0
C46   1    1.204008    0.565176    0.231738    11.00000    0.03413    0.05008 =
         0.06870    0.00715    0.01670   -0.01430
AFIX 137
H46A  2    1.229640    0.541689    0.253943    11.00000   -1.50000
H46B  2    1.239871    0.589487    0.237697    11.00000   -1.50000
H46C  2    1.192762    0.557198    0.193534    11.00000   -1.50000
AFIX   0
C47   1    1.000713    0.446214    0.153718    11.00000    0.02375    0.03024 =
         0.02896   -0.00090    0.00892   -0.00454
C48   1    1.029182    0.435706    0.101438    11.00000    0.04244    0.05696 =
         0.03078   -0.00823    0.01803   -0.00063
C49   1    0.965621    0.448532    0.050318    11.00000    0.08150    0.07301 =
         0.02849   -0.00481    0.01516    0.01369
AFIX 137
H49A  2    0.915946    0.432982    0.049061    11.00000   -1.50000
H49B  2    0.985587    0.442066    0.018077    11.00000   -1.50000
H49C  2    0.955106    0.478666    0.051466    11.00000   -1.50000
AFIX   0
C50   1    1.108423    0.461439    0.105340    11.00000    0.07353    0.16170 =
         0.06314   -0.03259    0.05170   -0.04967
AFIX 137
H50A  2    1.096957    0.491423    0.107151    11.00000   -1.50000
H50B  2    1.129727    0.455852    0.073406    11.00000   -1.50000
H50C  2    1.148006    0.453091    0.137897    11.00000   -1.50000
AFIX   0
C51   1    1.046738    0.387665    0.099996    11.00000    0.08456    0.07857 =
         0.06026   -0.01744    0.02368    0.03293
AFIX 137
H51A  2    1.086417    0.379730    0.132706    11.00000   -1.50000
H51B  2    1.067668    0.381236    0.068135    11.00000   -1.50000
H51C  2    0.997126    0.371934    0.098246    11.00000   -1.50000
AFIX   0
C52   1    1.087094    0.444228    0.398573    11.00000    0.01641    0.03739 =
         0.02667   -0.00627    0.00409   -0.00040
C53   1    1.116661    0.469931    0.451274    11.00000    0.03793    0.05336 =
         0.03448   -0.01922    0.00652   -0.00720
C54   1    1.096518    0.515716    0.441434    11.00000    0.20317    0.06012 =
         0.05186   -0.03160    0.02756   -0.00372
AFIX 137
H54A  2    1.125151    0.526878    0.415259    11.00000   -1.50000
H54B  2    1.112633    0.531180    0.475485    11.00000   -1.50000
H54C  2    1.038689    0.518826    0.427167    11.00000   -1.50000
AFIX   0
C55   1    1.207681    0.461239    0.469999    11.00000    0.04374    0.18905 =
         0.10006   -0.09932   -0.00677   -0.01331
AFIX 137
H55A  2    1.217140    0.430934    0.470763    11.00000   -1.50000
H55B  2    1.227704    0.472842    0.506253    11.00000   -1.50000
H55C  2    1.235775    0.474442    0.444825    11.00000   -1.50000
AFIX   0
C56   1    1.076078    0.453298    0.495574    11.00000    0.08531    0.09585 =
         0.03749   -0.01172    0.01587   -0.00217
AFIX 137
H56A  2    1.017754    0.454887    0.482693    11.00000   -1.50000
H56B  2    1.092809    0.470371    0.528241    11.00000   -1.50000
H56C  2    1.091964    0.424100    0.503849    11.00000   -1.50000
AFIX   0
C57   1    1.208960    0.397057    0.314591    11.00000    0.01726    0.02715 =
         0.03151   -0.00020    0.00392    0.00222
C58   1    1.298769    0.392182    0.315443    11.00000    0.01654    0.04643 =
         0.04401    0.00212    0.00802    0.00261
C59   1    1.346796    0.399036    0.374774    11.00000    0.02928    0.15152 =
         0.05982   -0.00054    0.00002   -0.02649
AFIX 137
H59A  2    1.342639    0.428454    0.384854    11.00000   -1.50000
H59B  2    1.403191    0.391874    0.377654    11.00000   -1.50000
H59C  2    1.324719    0.381083    0.399076    11.00000   -1.50000
AFIX   0
C60   1    1.324631    0.423790    0.276194    11.00000    0.02662    0.06786 =
         0.08106    0.01148    0.02543   -0.00204
AFIX 137
H60A  2    1.289913    0.420565    0.240037    11.00000   -1.50000
H60B  2    1.380322    0.418329    0.274698    11.00000   -1.50000
H60C  2    1.319976    0.452419    0.289085    11.00000   -1.50000
AFIX   0
C61   1    1.312249    0.346088    0.298831    11.00000    0.06049    0.06535 =
         0.10755    0.01258    0.04802    0.02964
AFIX 137
H61A  2    1.295419    0.326715    0.324021    11.00000   -1.50000
H61B  2    1.369166    0.341758    0.299888    11.00000   -1.50000
H61C  2    1.280619    0.340874    0.262161    11.00000   -1.50000
AFIX   0
C62   1    1.112143    0.291476    0.441662    11.00000    0.02297    0.03193 =
         0.03793    0.00753   -0.00020    0.00159
C63   1    1.176926    0.274411    0.490559    11.00000    0.03119    0.05070 =
         0.05487    0.02184   -0.01628   -0.00115
C64   1    1.190142    0.308820    0.534982    11.00000    0.06532    0.11266 =
         0.04662    0.00135   -0.02177    0.00599
AFIX 137
H64A  2    1.204717    0.335228    0.520040    11.00000   -1.50000
H64B  2    1.233353    0.300199    0.565374    11.00000   -1.50000
H64C  2    1.140688    0.312725    0.547538    11.00000   -1.50000
AFIX   0
C65   1    1.254786    0.267363    0.471935    11.00000    0.04315    0.11067 =
         0.09768    0.01935   -0.00915    0.03449
AFIX 137
H65A  2    1.245485    0.246855    0.442477    11.00000   -1.50000
H65B  2    1.296172    0.256807    0.502216    11.00000   -1.50000
H65C  2    1.272513    0.293918    0.459198    11.00000   -1.50000
AFIX   0
C66   1    1.146282    0.233234    0.511707    11.00000    0.07931    0.08290 =
         0.11408    0.06875   -0.05209   -0.01688
AFIX 137
H66A  2    1.097531    0.239090    0.524366    11.00000   -1.50000
H66B  2    1.187578    0.222102    0.541627    11.00000   -1.50000
H66C  2    1.134437    0.212577    0.482449    11.00000   -1.50000
AFIX   0
C67   1    1.026792    0.274804    0.294239    11.00000    0.02861    0.02587 =
         0.03612   -0.00124    0.00485    0.00707
C68   1    1.049656    0.243867    0.252665    11.00000    0.05705    0.06442 =
         0.06808   -0.03429    0.01927    0.01097
PART 1
C69   1    1.082020    0.269483    0.209775    71.00000    0.11016    0.20945 =
         0.09503   -0.06437    0.07701   -0.03559
AFIX  33
H69A  2    1.039346    0.287510    0.189468    71.00000   -1.50000
H69B  2    1.127278    0.286840    0.228064    71.00000   -1.50000
H69C  2    1.099731    0.250162    0.184899    71.00000   -1.50000
AFIX   0
PART 0
PART 2
C69A  1    1.114818    0.260785    0.225086   -71.00000    0.08164    0.06839 =
         0.10028   -0.05142    0.05400   -0.00440
AFIX  33
H69D  2    1.159032    0.272571    0.252486   -71.00000   -1.50000
H69E  2    1.134923    0.237859    0.206201   -71.00000   -1.50000
H69F  2    1.091805    0.282649    0.199088   -71.00000   -1.50000
AFIX   0
PART 0
PART 1
C70   1    1.114112    0.214860    0.285976    71.00000    0.14132    0.14754 =
         0.15427   -0.08401   -0.04670    0.11066
AFIX  33
H70A  2    1.160842    0.231535    0.303481    71.00000   -1.50000
H70B  2    1.092427    0.200493    0.313576    71.00000   -1.50000
H70C  2    1.130115    0.194080    0.262085    71.00000   -1.50000
AFIX   0
PART 0
PART 2
C70A  1    1.088785    0.206032    0.291002   -71.00000    0.04960    0.05204 =
         0.07877   -0.03682    0.01000    0.01078
AFIX  33
H70D  2    1.049077    0.194450    0.309263   -71.00000   -1.50000
H70E  2    1.106197    0.184125    0.269216   -71.00000   -1.50000
H70F  2    1.135050    0.216344    0.318009   -71.00000   -1.50000
AFIX   0
PART 0
PART 1
C71   1    0.973772    0.218725    0.223897    71.00000    0.10188    0.06087 =
         0.05376   -0.03070    0.01616    0.00096
AFIX  33
H71A  2    0.933963    0.238024    0.203080    71.00000   -1.50000
H71B  2    0.988703    0.197977    0.199531    71.00000   -1.50000
H71C  2    0.951015    0.204390    0.251022    71.00000   -1.50000
AFIX   0
PART 0
PART 2
C71A  1    0.979102    0.225065    0.209811   -71.00000    0.06524    0.06841 =
         0.04009   -0.00845    0.02880   -0.01604
AFIX  33
H71D  2    0.938187    0.214447    0.227717   -71.00000   -1.50000
H71E  2    0.955725    0.246833    0.183773   -71.00000   -1.50000
H71F  2    0.998843    0.202044    0.190886   -71.00000   -1.50000
AFIX   0
PART 0
C72   1    0.847906    0.316547    0.465362    11.00000    0.03679    0.03075 =
         0.02516    0.00431    0.00132    0.00267
C73   1    0.857447    0.333203    0.524018    11.00000    0.06544    0.06008 =
         0.02754   -0.00891    0.00639   -0.00237
PART 1
C74   1    0.788611    0.361046    0.530358    41.00000    0.06202    0.09490 =
         0.05098   -0.02246    0.01224    0.00818
AFIX  33
H74A  2    0.783321    0.384466    0.504858    41.00000   -1.50000
H74B  2    0.738871    0.344738    0.522980    41.00000   -1.50000
H74C  2    0.799120    0.371944    0.567337    41.00000   -1.50000
AFIX   0
PART 0
PART 2
C74A  1    0.806196    0.302951    0.552864   -41.00000    0.13230    0.09512 =
         0.04209   -0.00682    0.03699   -0.01939
AFIX  33
H74D  2    0.750361    0.302771    0.532365   -41.00000   -1.50000
H74E  2    0.828034    0.274484    0.554348   -41.00000   -1.50000
H74F  2    0.808659    0.312985    0.589627   -41.00000   -1.50000
AFIX   0
PART 0
PART 1
C75   1    0.937494    0.360671    0.537905    41.00000    0.05621    0.07052 =
         0.06193   -0.03794    0.00107    0.00054
AFIX  33
H75A  2    0.983095    0.343361    0.534108    41.00000   -1.50000
H75B  2    0.932109    0.384501    0.513026    41.00000   -1.50000
H75C  2    0.946349    0.370991    0.575095    41.00000   -1.50000
AFIX   0
PART 0
PART 2
C75A  1    0.813962    0.376408    0.521338   -41.00000    0.12305    0.06625 =
         0.05091   -0.02183    0.03395    0.00604
AFIX  33
H75D  2    0.759083    0.373668    0.499641   -41.00000   -1.50000
H75E  2    0.812628    0.385459    0.557945   -41.00000   -1.50000
H75F  2    0.842884    0.397213    0.504747   -41.00000   -1.50000
AFIX   0
PART 0
PART 1
C76   1    0.874678    0.294645    0.561007    41.00000    0.15303    0.08404 =
         0.02718    0.00265    0.01870    0.01493
AFIX  33
H76A  2    0.920125    0.279121    0.553329    41.00000   -1.50000
H76B  2    0.887575    0.303709    0.598825    41.00000   -1.50000
H76C  2    0.827326    0.276502    0.554468    41.00000   -1.50000
AFIX   0
PART 0
PART 2
C76A  1    0.944205    0.332877    0.556828   -41.00000    0.08110    0.17100 =
         0.04190   -0.02180   -0.00646    0.00287
AFIX  33
H76D  2    0.946277    0.343661    0.593202   -41.00000   -1.50000
H76E  2    0.964854    0.304134    0.559305   -41.00000   -1.50000
H76F  2    0.977037    0.350627    0.538987   -41.00000   -1.50000
AFIX   0
PART 0
C77   1    0.847696    0.211165    0.411984    11.00000    0.02248    0.02792 =
         0.03131    0.00432    0.00299   -0.00068
C78   1    0.854702    0.167306    0.438971    11.00000    0.04110    0.02236 =
         0.04242    0.00917    0.01604    0.00200
C79   1    0.839409    0.173450    0.496954    11.00000    0.07955    0.05019 =
         0.05140    0.02076    0.02940    0.01777
AFIX 137
H79A  2    0.880101    0.192307    0.517768    11.00000   -1.50000
H79B  2    0.842435    0.146264    0.515233    11.00000   -1.50000
H79C  2    0.786132    0.185620    0.494100    11.00000   -1.50000
AFIX   0
C80   1    0.939653    0.147994    0.443059    11.00000    0.05194    0.03918 =
         0.06038    0.02078    0.01696    0.01551
AFIX 137
H80A  2    0.950131    0.145839    0.406854    11.00000   -1.50000
H80B  2    0.941895    0.120032    0.459269    11.00000   -1.50000
H80C  2    0.980192    0.166005    0.465616    11.00000   -1.50000
AFIX   0
C81   1    0.788135    0.138699    0.405738    11.00000    0.05712    0.03838 =
         0.08850   -0.00221    0.02382   -0.01981
AFIX 137
H81A  2    0.735533    0.150913    0.405235    11.00000   -1.50000
H81B  2    0.791710    0.110835    0.422321    11.00000   -1.50000
H81C  2    0.795138    0.136290    0.368677    11.00000   -1.50000
AFIX   0
C82   1    0.561971    0.274372    0.376506    11.00000    0.02412    0.03450 =
         0.06100    0.01716    0.01655    0.00912
C83   1    0.506563    0.252779    0.409614    11.00000    0.03839    0.08701 =
         0.10723    0.05728    0.03963    0.02268
PART 1
C84   1    0.481885    0.290471    0.443231    31.00000    0.09135    0.12226 =
         0.12937    0.03733    0.08212    0.02214
AFIX  33
H84A  2    0.456454    0.312593    0.418438    31.00000   -1.50000
H84B  2    0.444183    0.280398    0.464118    31.00000   -1.50000
H84C  2    0.529788    0.301682    0.467880    31.00000   -1.50000
AFIX   0
PART 0
PART 2
C84A  1    0.540463    0.268266    0.472888   -31.00000    0.10021    0.18373 =
         0.11765    0.04100    0.06337    0.02381
AFIX  33
H84D  2    0.595966    0.258894    0.485822   -31.00000   -1.50000
H84E  2    0.538290    0.298910    0.474641   -31.00000   -1.50000
H84F  2    0.507187    0.256155    0.495634   -31.00000   -1.50000
AFIX   0
PART 0
PART 1
C85   1    0.545536    0.218673    0.446883    31.00000    0.07186    0.10298 =
         0.11931    0.07369    0.05351    0.02111
AFIX  33
H85A  2    0.506756    0.206987    0.465846    31.00000   -1.50000
H85B  2    0.564038    0.196534    0.425949    31.00000   -1.50000
H85C  2    0.591333    0.230166    0.473257    31.00000   -1.50000
AFIX   0
PART 0
PART 2
C85A  1    0.525692    0.205302    0.409911   -31.00000    0.07988    0.08391 =
         0.17460    0.07041    0.08101    0.01719
AFIX  33
H85D  2    0.583340    0.201377    0.413438   -31.00000   -1.50000
H85E  2    0.509541    0.191879    0.440420   -31.00000   -1.50000
H85F  2    0.496293    0.192628    0.376063   -31.00000   -1.50000
AFIX   0
PART 0
PART 1
C86   1    0.424507    0.240203    0.369394    21.00000    0.04744    0.14310 =
         0.14594    0.06678    0.01914   -0.02336
AFIX  33
H86A  2    0.403466    0.264316    0.346690    21.00000   -1.50000
H86B  2    0.433827    0.216907    0.346478    21.00000   -1.50000
H86C  2    0.385665    0.231638    0.390229    21.00000   -1.50000
AFIX   0
PART 0
PART 2
C86A  1    0.423768    0.272310    0.404812   -21.00000    0.04873    0.11619 =
         0.16094    0.05742    0.06285    0.02611
AFIX  33
H86D  2    0.428527    0.302919    0.405688   -21.00000   -1.50000
H86E  2    0.388242    0.263636    0.370657   -21.00000   -1.50000
H86F  2    0.401490    0.262887    0.435014   -21.00000   -1.50000
AFIX   0
PART 0
C87   1    0.650074    0.254826    0.254198    11.00000    0.02248    0.02279 =
         0.04893   -0.00670    0.00666   -0.00220
C88   1    0.649301    0.219250    0.211730    11.00000    0.05023    0.04265 =
         0.07527   -0.03513    0.00175    0.00768
PART 1
C89   1    0.735221    0.208404    0.208909    81.00000    0.06607    0.06992 =
         0.11854   -0.02834    0.02821    0.01856
AFIX  33
H89A  2    0.766752    0.201896    0.245229    81.00000   -1.50000
H89B  2    0.734697    0.184032    0.185385    81.00000   -1.50000
H89C  2    0.759212    0.232341    0.194308    81.00000   -1.50000
AFIX   0
PART 0
PART 2
C89A  1    0.729670    0.196560    0.218440   -81.00000    0.04821    0.05027 =
         0.09102   -0.02689    0.01453    0.01113
AFIX  33
H89D  2    0.772145    0.217116    0.218481   -81.00000   -1.50000
H89E  2    0.741410    0.181142    0.252672   -81.00000   -1.50000
H89F  2    0.726887    0.176902    0.188462   -81.00000   -1.50000
AFIX   0
PART 0
PART 1
C90   1    0.611203    0.180054    0.237734    81.00000    0.09655    0.05273 =
         0.11688   -0.03622    0.00368   -0.02605
AFIX  33
H90A  2    0.646271    0.172694    0.272628    81.00000   -1.50000
H90B  2    0.558212    0.187818    0.242988    81.00000   -1.50000
H90C  2    0.606085    0.155945    0.213312    81.00000   -1.50000
AFIX   0
PART 0
PART 2
C90A  1    0.580004    0.189716    0.211232   -81.00000    0.04661    0.05893 =
         0.11332   -0.05019    0.01231   -0.00623
AFIX  33
H90D  2    0.530337    0.205877    0.206854   -81.00000   -1.50000
H90E  2    0.575156    0.169960    0.181154   -81.00000   -1.50000
H90F  2    0.589679    0.174199    0.245364   -81.00000   -1.50000
AFIX   0
PART 0
PART 1
C91   1    0.593848    0.230028    0.157717    81.00000    0.07358    0.07089 =
         0.07378   -0.05845   -0.01302    0.01914
AFIX  33
H91A  2    0.540370    0.236533    0.163116    81.00000   -1.50000
H91B  2    0.614976    0.254404    0.142074    81.00000   -1.50000
H91C  2    0.590461    0.206095    0.133151    81.00000   -1.50000
AFIX   0
PART 0
PART 2
C91A  1    0.634646    0.240797    0.153835   -81.00000    0.08071    0.07639 =
         0.07400   -0.03376    0.00818    0.01064
AFIX  33
H91D  2    0.678714    0.260148    0.152970   -81.00000   -1.50000
H91E  2    0.632210    0.219198    0.126114   -81.00000   -1.50000
H91F  2    0.583995    0.256310    0.146786   -81.00000   -1.50000
AFIX   0

PART 0
N4    5    0.787235    0.383346    0.275043    11.00000    0.02874    0.14101 =
         0.06805   -0.05485    0.01244   -0.02303
AFIX  23
H4A   2    0.740159    0.395002    0.257425    11.00000   -1.20000
H4B   2    0.774425    0.359791    0.291290    11.00000   -1.20000
AFIX   0
C92   1    0.810287    0.453887    0.401307    11.00000    0.09511    0.08292 =
         0.07887   -0.03241    0.01083   -0.01371
AFIX 137
H92A  2    0.811113    0.482475    0.387366    11.00000   -1.50000
H92B  2    0.865109    0.444969    0.417793    11.00000   -1.50000
H92C  2    0.777977    0.453198    0.428490    11.00000   -1.50000
AFIX   0
C93   1    0.775566    0.425651    0.357080    11.00000    0.05305    0.12902 =
         0.06787   -0.05593    0.01655   -0.03555
AFIX  23
H93A  2    0.726187    0.439147    0.336108    11.00000   -1.20000
H93B  2    0.758694    0.399995    0.373376    11.00000   -1.20000
AFIX   0
C94   1    0.822315    0.412129    0.318148    11.00000    0.02428    0.04039 =
         0.04317    0.00020    0.00503   -0.00364
AFIX  23
H94A  2    0.838132    0.437690    0.301103    11.00000   -1.20000
H94B  2    0.872247    0.399107    0.339059    11.00000   -1.20000
AFIX   0
C95   1    0.827562    0.369409    0.233397    11.00000    0.03152    0.04294 =
         0.04394    0.00244    0.01523    0.00294
PART 1
AFIX  23
H95A  2    0.883770    0.362877    0.251409   111.00000   -1.20000
H95B  2    0.828973    0.393470    0.209044   111.00000   -1.20000
AFIX  23
PART 0
PART 2
H95C  2    0.866840    0.391498    0.230335  -111.00000   -1.20000
H95D  2    0.859020    0.344264    0.247947  -111.00000   -1.20000
AFIX   0
PART 0
PART 1
C96   1    0.794572    0.332268    0.198541   111.00000    0.05862    0.05659 =
         0.04394   -0.00928    0.02098   -0.01288
AFIX  23
H96A  2    0.736052    0.335808    0.184982   111.00000   -1.20000
H96B  2    0.803593    0.306475    0.220751   111.00000   -1.20000
AFIX   0
PART 0
C97   1    0.834088    0.327233    0.150120    11.00000    0.09758    0.10598 =
         0.06170   -0.00440    0.04295    0.01723
PART 1
AFIX  33
H97A  2    0.811071    0.302871    0.128624   111.00000   -1.50000
H97B  2    0.824386    0.352475    0.127621   111.00000   -1.50000
H97C  2    0.891894    0.323157    0.163373   111.00000   -1.50000
AFIX  33
PART 0
PART 2
H97D  2    0.802760    0.321540    0.113497  -111.00000   -1.50000
H97E  2    0.885740    0.339544    0.148245  -111.00000   -1.50000
H97F  2    0.843146    0.300993    0.170634  -111.00000   -1.50000
AFIX   0

PART 0
NI1A  6    0.571136    0.333161    0.285877   -91.00000    0.01349    0.01980 =
         0.02497    0.00026    0.00216   -0.00251
NI1B  6    0.559889    0.424634    0.204728  -101.00000    0.01690    0.02323 =
         0.02333   -0.00058    0.00459   -0.00102

PART 2
C96A  1    0.786138    0.359255    0.179467  -111.00000    0.04673    0.05947 =
         0.08188   -0.02075    0.00533    0.01765
AFIX  23
H96C  2    0.776090    0.385389    0.157989  -111.00000   -1.20000
H96D  2    0.733519    0.346860    0.180365  -111.00000   -1.20000
AFIX   0
HKLF 4

REM  arepw210 in P2/c
REM R1 =  0.0569 for   17421 Fo > 4sig(Fo)  and  0.0965 for all   25814 data
REM   1554 parameters refined using    445 restraints

END

WGHT      0.0407     14.8133

REM Highest difference peak  0.611,  deepest hole -0.548,  1-sigma level  0.079
Q1    1   1.1976  0.4998  0.4408  11.00000  0.05    0.61
Q2    1   0.9173  0.2402  0.4357  11.00000  0.05    0.49
Q3    1   1.1249  0.3184  0.3791  11.00000  0.05    0.45
Q4    1   0.7927  0.4016  0.2472  11.00000  0.05    0.44
Q5    1   0.8786  0.4207  0.3220  11.00000  0.05    0.43
Q6    1   1.1622  0.3623  0.3069  11.00000  0.05    0.41
Q7    1   0.8620  0.3207  0.4998  11.00000  0.05    0.40
Q8    1   1.0437  0.2989  0.4550  11.00000  0.05    0.40
Q9    1   0.4203  0.2217  0.2649  11.00000  0.05    0.39
Q10   1   1.1341  0.4423  0.5039  11.00000  0.05    0.37
Q11   1   1.0646  0.4183  0.3966  11.00000  0.05    0.35
Q12   1   1.1249  0.4016  0.3995  11.00000  0.05    0.34
Q13   1   0.5608  0.4387  0.3985  11.00000  0.05    0.34
Q14   1   0.7812  0.2153  0.3738  11.00000  0.05    0.34
Q15   1   1.0398  0.4637  0.3608  11.00000  0.05    0.34
Q16   1   0.7581  0.6384  0.1029  11.00000  0.05    0.33
Q17   1   1.0322  0.3062  0.2796  11.00000  0.05    0.33
Q18   1   0.3649  0.2206  0.2618  11.00000  0.05    0.33
Q19   1   0.7269  0.2594  0.3371  11.00000  0.05    0.32
Q20   1   0.8158  0.6419  0.0817  11.00000  0.05    0.32
Q21   1   1.2631  0.3204  0.4989  11.00000  0.05    0.32
Q22   1   0.5406  0.3622  0.3020  11.00000  0.05    0.31
Q23   1   0.8559  0.6212  0.1006  11.00000  0.05    0.31
Q24   1   0.5945  0.3623  0.2596  11.00000  0.05    0.31
Q25   1   0.4822  0.2004  0.2209  11.00000  0.05    0.30
Q26   1   0.6641  0.1807  0.2220  11.00000  0.05    0.30
Q27   1   0.6276  0.2552  0.3603  11.00000  0.05    0.30
Q28   1   0.3238  0.2225  0.2772  11.00000  0.05    0.30
Q29   1   0.4632  0.1955  0.2998  11.00000  0.05    0.30
Q30   1   0.5661  0.6206  0.4722  11.00000  0.05    0.29
Q31   1   0.7181  0.2585  0.2784  11.00000  0.05    0.29
Q32   1   0.9860  0.2613  0.3581  11.00000  0.05    0.29
Q33   1   0.6795  0.1785  0.2375  11.00000  0.05    0.29
Q34   1   1.2435  0.3030  0.5166  11.00000  0.05    0.29
Q35   1   0.7164  0.3421  0.3210  11.00000  0.05    0.28
Q36   1   1.1380  0.3404  0.5603  11.00000  0.05    0.28
Q37   1   1.0530  0.5212  0.4188  11.00000  0.05    0.28
Q38   1   0.7822  0.5801  0.0963  11.00000  0.05    0.28
Q39   1   1.1598  0.2617  0.2598  11.00000  0.05    0.28
Q40   1   0.5585  0.4166  0.1008  11.00000  0.05    0.28
;
_shelx_res_checksum               62844
_shelx_hkl_file
;
   0   0   4 5149.04 350.681   1
   0   0  -5 1974.97 325.054   1
   0   0   5 2129.91 319.018   1
   0   0   6 21029.0 917.768   1
   0   0  -6 15522.3 848.112   1
   0   0   7 17975.3 905.583   1
   0   0  -7 13244.7 828.319   1
   0   0   8 5425.31 533.557   1
   0   0   8 1725.34 134.189   2
   0   0   9 202.162 200.723   1
   0   0   9 117.607 44.9159   2
   0   0  10 1187.43 301.706   1
   0   0  10 1762.80 132.277   2
   0   0  11 14.9149 55.4639   2
   0   0  11 626.313 352.384   1
   0   0  12 139008. 3525.79   1
   0   0  12 138791. 2225.73   2
   0   0  13 196.911 71.5709   2
   0   0  13 1147.03 468.711   1
   0   0  14 13149.5 420.374   2
   0   0  14 13193.5 1057.90   1
   0   0  15 12.0528 47.4839   2
   0   0  15-280.974 280.513   1
   0   0  16 444.354 83.7203   2
   0   0  16 469.730 361.187   1
   0   0  17-123.884 291.345   1
   0   0  17-22.6666 50.1454   2
   0   0  18 10358.1 1067.81   1
   0   0  19 806.785 483.425   1
   0   0  20 505.124 454.363   1
   0   0  21-219.035 404.290   1
   0   0  22 5967.46 915.190   1
   0   0  23-48.7376 430.875   1
   0   0  24 214.473 388.629   1
   0   0  25-1051.74 607.579   1
   0   0  26 335.063 396.955   1
   0   0  27 498.046 491.625   1
   0   0  28 799.890 494.201   1
   0   0  29 190.823 497.774   1
   0   0  30 898.838 552.097   1
   0   0  31-593.822 590.605   1
   0   0  32 498.032 569.861   1
   0   1   4 281.096 167.752   1
   0  -1   4 12.2279 92.3359   1
   0  -1  -5 28545.3 1014.53   1
   0   1  -5 27778.7 933.659   1
   0   1   5 29207.5 994.537   1
   0  -1   5 28531.0 923.310   1
   0  -1  -6 37634.8 1270.70   1
   0   1  -6 38742.6 1210.45   1
   0   1   6 34948.6 1200.67   1
   0  -1   6 35741.9 1168.97   1
   0  -1   7 2446.79 318.426   1
   0   1  -7 2305.33 312.356   1
   0   1   7 2807.65 366.253   1
   0   1   7 2224.79 154.544   2
   0   1   8 23565.5 574.633   2
   0  -1   8 22074.9 991.235   1
   0  -1   8 21805.1 492.860   2
   0   1   8 21091.2 1033.59   1
   0   1   9 3416.38 451.446   1
   0  -1   9 3197.47 164.463   2
   0   1   9 3260.25 196.219   2
   0  -1   9 3708.24 436.297   1
   0   1  10 275.757 292.228   1
   0  -1  10 131.406 49.7422   2
   0  -1  10 541.473 302.881   1
   0   1  10 130.013 58.7575   2
   0   1  11 124659. 3217.80   1
   0  -1  11 122247. 1970.96   2
   0  -1  11 120802. 3115.55   1
   0   1  11 124334. 2064.27   2
   0   1  12 5818.27 285.741   2
   0  -1  12 6572.37 267.317   2
   0   1  12 8028.12 799.564   1
   0  -1  12 7961.42 768.398   1
   0  -1  13 75665.3 2517.76   1
   0   1  13 77685.7 1433.49   2
   0  -1  13 75893.4 1356.66   2
   0   1  13 81103.7 2623.19   1
   0  -1  14 4937.66 662.628   1
   0   1  14 5230.76 683.927   1
   0   1  14 5142.87 268.061   2
   0  -1  14 4274.70 226.705   2
   0  -1  15 22210.2 573.546   2
   0  -1  15 22545.0 1403.84   1
   0   1  15 24440.2 641.036   2
   0   1  15 25354.4 1511.75   1
   0  -1  16 1778.20 479.976   1
   0   1  16 1371.01 143.384   2
   0  -1  16 1341.71 126.695   2
   0   1  16 2176.56 502.179   1
   0   1  17 1342.85 438.287   1
   0  -1  17 880.711 396.026   1
   0   1  17 871.677 118.513   2
   0   1  18 654.150 435.000   1
   0  -1  18 338.432 294.080   1
   0  -1  19 1161.10 466.629   1
   0   1  19 1418.69 489.130   1
   0  -1  20 10773.5 1136.52   1
   0   1  20 10688.5 1170.87   1
   0   1  21 9103.39 1093.48   1
   0  -1  21 10104.0 1093.32   1
   0  -1  22 7809.19 1003.72   1
   0   1  22 7404.40 1054.19   1
   0   1  23 15999.9 1498.26   1
   0  -1  23 16750.7 1503.88   1
   0   1  24 4616.69 862.734   1
   0  -1  24 3199.97 720.410   1
   0   1  25 4701.31 931.118   1
   0  -1  25 5613.97 976.997   1
   0  -1  26 1005.95 483.135   1
   0   1  26 1001.24 389.844   1
   0   1  27 3449.86 792.887   1
   0  -1  27 2896.31 751.737   1
   0  -1  28 210.076 452.952   1
   0   1  28-435.208 437.437   1
   0   1  29 290.199 443.132   1
   0  -1  29 1003.29 548.052   1
   0  -1  30-39.3336 460.172   1
   0   1  30-394.578 529.510   1
   0  -1  31 1809.80 701.668   1
   0   1  31 2659.57 833.118   1
   0   1  32-246.183 529.822   1
   0  -1  32-291.286 515.840   1
   0   2  -4 65508.3 1417.10   1
   0  -2   4 64829.6 1399.92   1
   0   2   4 70002.8 1607.63   1
   0  -2  -5 140814. 2833.86   1
   0  -2   5 133442. 2542.10   1
   0   2  -5 136825. 2599.40   1
   0   2   5 137872. 2769.66   1
   0   2   6 19444.9 901.443   1
   0  -2  -6 20056.3 921.542   1
   0  -2   6 20763.2 815.164   1
   0   2  -6 20656.8 835.942   1
   0   2   7 1428.66 270.264   1
   0   2  -7 1350.75 237.863   1
   0  -2   7 1287.05 245.949   1
   0   2   8 5159.77 515.537   1
   0  -2   8 5366.08 473.258   1
   0   2  -8 5753.82 214.923   2
   0  -2   8 5548.92 230.425   2
   0   2  -9 5521.85 222.346   2
   0  -2   9 5101.86 225.000   2
   0   2   9 5419.66 568.728   1
   0  -2   9 5094.23 498.299   1
   0  -2  10 2200.71 405.368   1
   0   2  10 1721.13 169.223   2
   0   2  10 1998.02 432.558   1
   0  -2  10 2034.12 149.151   2
   0   2  11 19856.5 1184.48   1
   0  -2  11 21298.4 1127.30   1
   0   2  11 20928.9 629.237   2
   0  -2  11 20884.2 538.226   2
   0   2  12 1512.58 166.012   2
   0   2  12 1789.27 388.919   1
   0  -2  12 1321.03 384.202   1
   0  -2  12 1216.64 127.123   2
   0   2  13 40714.9 1856.28   1
   0  -2  13 42625.9 1759.39   1
   0  -2  13 38476.0 832.091   2
   0   2  13 40966.9 954.735   2
   0   2  14 3386.71 591.588   1
   0  -2  14 3003.78 188.978   2
   0   2  14 3414.01 242.184   2
   0  -2  14 2666.83 483.104   1
   0  -2  15 12955.8 1038.05   1
   0  -2  15 12201.8 390.079   2
   0   2  15 14876.2 508.759   2
   0   2  15 12948.8 1092.85   1
   0   2  16 819.208 364.166   1
   0   2  16 594.934 113.356   2
   0  -2  16 919.057 350.914   1
   0   2  17 13263.3 1195.17   1
   0   2  17 12534.1 469.374   2
   0  -2  17 13627.0 1155.01   1
   0  -2  18 14205.1 1209.51   1
   0   2  18 15118.6 1298.36   1
   0  -2  19 4172.13 687.127   1
   0   2  19 3867.21 676.149   1
   0   2  20-302.154 419.174   1
   0  -2  20 60.8572 355.158   1
   0   2  21 397.577 443.335   1
   0  -2  21-113.878 474.457   1
   0   2  22 4894.70 848.434   1
   0  -2  22 5800.73 885.450   1
   0  -2  23 1043.25 492.355   1
   0   2  23 867.831 505.409   1
   0  -2  24 4444.25 812.414   1
   0   2  24 4037.28 823.729   1
   0   2  25 664.746 531.274   1
   0  -2  25 538.006 429.257   1
   0   2  26 819.776 577.122   1
   0  -2  26 1622.43 538.855   1
   0  -2  27-666.546 497.494   1
   0   2  27 320.701 569.818   1
   0   2  28-206.054 470.913   1
   0  -2  28 182.515 414.625   1
   0   2  29 1.28575 567.202   1
   0  -2  29-239.943 516.572   1
   0   2  30 1800.97 716.742   1
   0  -2  30 398.780 432.805   1
   0   2  31-26.2901 473.359   1
   0  -2  31 83.9237 435.158   1
   0   2  32 1038.44 670.277   1
   0  -2  32 597.897 507.856   1
   0  -2  33 91.7498 419.897   1
   0   3  -3 612921. 8664.44   2
   0   3   3 612197. 9086.98   1
   0  -3  -4 150616. 3002.60   1
   0   3   4 161909. 3020.23   1
   0   3  -4 165035. 2479.18   2
   0  -3   4 159691. 2651.83   1
   0   3  -4 157868. 2678.65   1
   0   3   5 265573. 4688.06   1
   0   3  -5 271784. 4374.21   1
   0  -3   5 265754. 4316.53   1
   0   3  -5 271968. 3946.71   2
   0  -3  -5 273727. 4777.09   1
   0  -3   6 29298.2 979.782   1
   0  -3  -6 30072.7 1193.90   1
   0   3   6 33745.9 1220.29   1
   0   3  -6 28250.9 994.081   1
   0  -3   6 28729.0 676.555   2
   0   3  -6 26267.7 603.437   2
   0   3  -7 2328.01 332.416   1
   0   3  -7 2191.57 135.240   2
   0   3   7 3275.09 441.067   1
   0  -3   7 2324.57 341.372   1
   0  -3   7 2095.75 153.920   2
   0   3   8 3927.26 465.192   1
   0   3  -8 3996.52 183.747   2
   0   3  -8 3660.44 409.720   1
   0  -3   8 3513.67 206.562   2
   0  -3   8 3758.36 394.580   1
   0  -3   9 20445.8 967.574   1
   0  -3   9 21720.2 573.590   2
   0   3   9 21529.8 1133.29   1
   0   3  -9 21098.3 504.573   2
   0   3  10 690.735 330.749   1
   0  -3  10 969.927 300.181   1
   0  -3  10 882.220 109.504   2
   0   3 -10 783.995 92.9711   2
   0   3  11 771.304 346.376   1
   0  -3  11 918.834 369.836   1
   0   3 -11 413.940 74.1260   2
   0  -3  11 583.166 103.337   2
   0  -3  12 81759.7 2455.50   1
   0   3  12 82535.3 1654.68   2
   0   3  12 80583.5 2644.67   1
   0  -3  12 79548.7 1457.14   2
   0   3  13 77006.3 1546.46   2
   0   3  13 71077.2 2552.69   1
   0  -3  13 70127.1 1333.68   2
   0  -3  13 73665.4 2382.23   1
   0   3  14 57055.7 1250.30   2
   0   3  14 56362.3 2279.31   1
   0  -3  14 58771.2 2135.75   1
   0   3  15 39471.4 1942.66   1
   0   3  15 40221.3 1018.68   2
   0  -3  15 38745.2 1782.66   1
   0  -3  16 2869.94 572.562   1
   0   3  16 2776.46 565.024   1
   0   3  16 2222.09 216.318   2
   0  -3  17 10356.3 1003.79   1
   0   3  17 11630.7 1093.12   1
   0   3  17 10639.2 466.448   2
   0  -3  18 296.529 393.978   1
   0   3  18 238.836 349.222   1
   0  -3  19 4533.50 747.005   1
   0   3  19 7082.70 945.768   1
   0  -3  20 1621.20 546.152   1
   0   3  20 2441.65 657.609   1
   0   3  21 5174.92 895.263   1
   0  -3  21 5023.66 777.360   1
   0   3  22 908.666 552.468   1
   0  -3  22 189.224 346.163   1
   0   3  23 699.030 496.526   1
   0  -3  23-66.1136 355.188   1
   0   3  24 4916.38 930.537   1
   0  -3  24 4734.95 853.214   1
   0  -3  25 886.475 485.423   1
   0   3  25 728.243 566.875   1
   0   3  26 8769.42 1224.26   1
   0  -3  26 9572.90 1241.11   1
   0   3  27-724.914 598.755   1
   0  -3  27-153.639 429.890   1
   0   3  28 1470.35 699.433   1
   0  -3  28 1681.42 622.149   1
   0  -3  29-285.471 427.129   1
   0   3  29-293.463 467.551   1
   0   3  30-407.205 539.176   1
   0  -3  30 145.526 428.370   1
   0  -3  31 880.987 568.635   1
   0   3  31 1054.89 541.290   1
   0  -3  32 327.405 529.600   1
   0   4   2 14832.5 574.806   1
   0  -4  -3 12157.2 605.263   1
   0   4   3 12708.3 608.648   1
   0   4  -4 4147.89 259.191   2
   0  -4  -4 4449.55 412.843   1
   0   4  -4 4133.56 262.942   1
   0   4   4 4682.28 412.431   1
   0  -4   4 4733.56 262.204   1
   0  -4  -5 128667. 2783.19   1
   0   4  -5 130532. 2138.09   2
   0  -4   5 125120. 2288.30   1
   0   4   5 126220. 2733.24   1
   0   4  -5 122539. 2323.51   1
   0   4  -6 7534.20 452.936   1
   0   4   6 8071.97 611.359   1
   0   4  -6 6542.56 298.618   2
   0  -4   6 7289.40 438.507   1
   0   4  -7 840.476 243.674   1
   0   4   7 919.767 328.702   1
   0   4  -7 354.005 67.7736   2
   0  -4   7 612.881 223.297   1
   0   4  -8 7981.32 589.047   1
   0   4   8 9152.62 736.080   1
   0  -4   8 9535.34 600.044   1
   0  -4   9 108375. 1924.86   2
   0   4   9 110445. 2903.46   1
   0  -4   9 109006. 2557.56   1
   0   4  -9 110619. 1810.27   2
   0   4  10 16771.3 1070.92   1
   0   4 -10 16927.1 462.143   2
   0  -4  10 17080.8 541.252   2
   0  -4  10 15928.5 898.127   1
   0   4  11 69571.3 2390.00   1
   0   4 -11 69671.2 1255.85   2
   0  -4  11 67994.8 2092.06   1
   0  -4  12 1189.20 368.795   1
   0   4 -12 831.495 103.278   2
   0   4  12 1185.76 416.597   1
   0   4  13 1539.31 208.256   2
   0   4 -13 1402.09 130.025   2
   0  -4  13 1481.49 368.192   1
   0   4  13 1729.60 451.183   1
   0   4  14 23213.5 1453.27   1
   0   4  14 23170.8 787.131   2
   0  -4  14 23791.4 1324.44   1
   0   4  15 7150.88 411.472   2
   0  -4  15 5998.56 701.122   1
   0   4  15 7652.77 856.382   1
   0   4  16 44970.0 2168.45   1
   0  -4  16 44520.1 1969.87   1
   0   4  16 45639.9 1174.46   2
   0   4  17 28181.3 1760.65   1
   0  -4  17 29183.7 1618.56   1
   0   4  17 28300.0 874.237   2
   0   4  18 2150.33 595.070   1
   0  -4  18 1931.17 552.145   1
   0  -4  19 339.120 337.799   1
   0   4  19 629.020 443.906   1
   0  -4  20 447.480 373.275   1
   0   4  20-291.830 472.395   1
   0   4  21 4328.46 862.432   1
   0  -4  21 2733.95 586.024   1
   0  -4  22 789.297 410.060   1
   0   4  22 1653.40 634.772   1
   0  -4  23 6026.78 899.803   1
   0   4  23 5855.48 1015.67   1
   0  -4  24-391.479 453.044   1
   0   4  24 396.610 527.547   1
   0  -4  25 1746.76 618.438   1
   0   4  25 1530.42 651.667   1
   0  -4  26 2210.68 573.167   1
   0   4  26 2386.17 730.893   1
   0   4  27 13.4900 455.115   1
   0  -4  27 647.888 573.057   1
   0  -4  28 3313.92 796.261   1
   0   4  28 1848.25 697.885   1
   0   4  29-224.617 553.562   1
   0  -4  29-348.023 364.854   1
   0  -4  30-325.365 505.462   1
   0   4  30 228.078 529.796   1
   0   4  31-531.070 579.320   1
   0  -4  31 1412.50 658.349   1
   0   5   1 82625.0 1605.42   1
   0  -5  -2 53092.5 1312.49   1
   0   5   2 56128.0 1319.08   1
   0  -5  -3 196272. 3480.40   1
   0   5   3 186279. 3424.71   1
   0   5  -4 9114.21 424.380   2
   0   5   4 9598.87 582.629   1
   0  -5   4 9599.92 346.565   1
   0  -5  -4 9127.69 583.600   1
   0   5   5 105590. 2443.69   1
   0  -5   5 106001. 1931.76   1
   0   5  -5 106362. 1950.33   2
   0  -5  -5 104294. 2495.34   1
   0   5  -6 714.489 123.037   2
   0   5   6 1211.87 271.041   1
   0  -5   6 617.563 128.344   1
   0   5  -7 6394.98 322.653   2
   0  -5   7 7129.21 451.276   1
   0   5   7 6025.39 555.128   1
   0   5   8 14838.8 929.917   1
   0   5  -8 16243.7 516.375   2
   0  -5   8 16021.4 752.881   1
   0   5  -9 936.116 128.324   2
   0  -5   9 1096.77 248.797   1
   0   5   9 617.293 312.500   1
   0   5  10 36962.7 1630.26   1
   0  -5  10 37657.3 1363.78   1
   0   5 -10 36804.2 831.745   2
   0  -5  11 136666. 3158.85   1
   0   5  11 135714. 3602.32   1
   0   5 -11 138021. 2249.49   2
   0   5 -12 3072.61 196.428   2
   0   5  12 3025.88 508.740   1
   0  -5  12 2583.15 427.726   1
   0   5  13 1238.99 436.096   1
   0  -5  13 1433.76 351.662   1
   0   5 -13 1459.95 137.389   2
   0   5 -14 5296.05 256.002   2
   0  -5  14 4634.00 569.997   1
   0   5  14 4619.18 659.230   1
   0   5  15 216.963 295.559   1
   0  -5  15 487.721 297.150   1
   0   5  16 18842.4 1419.25   1
   0  -5  16 19929.4 1285.04   1
   0  -5  17 1911.14 442.414   1
   0   5  17 2912.12 624.401   1
   0  -5  18 33374.8 1767.99   1
   0   5  18 34458.1 2012.11   1
   0  -5  19 5541.98 760.281   1
   0   5  19 6948.28 954.644   1
   0  -5  20 14149.0 1238.93   1
   0   5  20 18339.0 1559.52   1
   0   5  21 19112.8 1650.47   1
   0  -5  21 18847.4 1468.74   1
   0  -5  22 1526.79 573.399   1
   0   5  22-2.99381 477.310   1
   0   5  23 658.172 373.913   1
   0  -5  23 520.888 426.893   1
   0  -5  24 1189.24 509.697   1
   0   5  24-110.639 459.399   1
   0   5  25 2373.87 714.671   1
   0  -5  25 3025.88 716.013   1
   0  -5  26 1515.42 604.208   1
   0   5  26 409.393 505.317   1
   0  -5  27 3081.82 701.766   1
   0   5  27 2891.49 736.290   1
   0  -5  28-571.295 469.630   1
   0   5  28 111.447 439.597   1
   0  -5  29 840.952 512.512   1
   0   5  29 634.883 594.503   1
   0   5  30 1177.20 597.503   1
   0  -5  30 558.028 516.703   1
   0   5  31 481.671 602.081   1
   0   6   0 128294. 2095.54   1
   0  -6   0 120472. 2094.87   1
   0  -6  -1 13034.2 533.118   1
   0   6   1 13033.7 521.308   1
   0  -6  -2 2085.27 261.252   1
   0   6   2 2431.21 269.154   1
   0  -6  -3 249323. 4308.36   1
   0   6   3 241268. 4243.42   1
   0  -6  -4 3979.87 411.763   1
   0   6   4 4155.35 424.785   1
   0   6  -5 5439.10 354.810   2
   0   6   5 5688.95 499.912   1
   0  -6   5 5772.27 289.135   1
   0   6   6 14221.2 853.762   1
   0   6  -6 13636.5 561.306   2
   0  -6   6 13525.2 545.649   1
   0  -6   7 5581.72 375.338   1
   0   6  -7 5805.93 340.424   2
   0   6   7 5820.28 558.102   1
   0  -6   8 63473.2 1607.86   1
   0   6  -8 64007.5 1359.52   2
   0   6   8 63591.4 2067.41   1
   0  -6   9 1562.69 287.863   1
   0   6  -9 1385.33 173.351   2
   0   6   9 1374.35 350.103   1
   0   6 -10 18444.5 579.134   2
   0   6  10 15747.4 1097.79   1
   0  -6  10 17156.2 874.133   1
   0  -6  11 43299.3 1519.63   1
   0   6  11 46104.8 1915.08   1
   0   6 -11 40221.5 936.473   2
   0   6  12 1356.43 475.742   1
   0   6 -12 1572.70 157.888   2
   0  -6  12 1519.20 339.156   1
   0   6 -13 9395.21 369.952   2
   0   6  13 8253.54 882.809   1
   0  -6  13 10885.8 818.758   1
   0   6  14 1132.97 411.002   1
   0   6 -14 998.680 120.830   2
   0  -6  14 1290.99 343.173   1
   0   6  15 956.251 445.155   1
   0   6 -15 466.817 93.9950   2
   0  -6  15 636.874 316.017   1
   0   6 -16 418.804 79.8583   2
   0  -6  16 1211.99 384.559   1
   0   6  16 957.049 515.412   1
   0  -6  17 11576.8 981.622   1
   0   6  17 13600.0 1256.93   1
   0  -6  18-61.3891 343.157   1
   0   6  18 1535.92 614.809   1
   0  -6  19 13054.8 1119.43   1
   0   6  19 13599.6 1315.70   1
   0  -6  20-64.4887 310.590   1
   0   6  20-21.1199 382.306   1
   0   6  21-171.126 399.708   1
   0  -6  21 278.074 340.803   1
   0  -6  22 955.668 486.465   1
   0   6  22 224.414 385.040   1
   0  -6  23-221.069 361.957   1
   0   6  23-177.704 461.016   1
   0  -6  24 1980.08 545.467   1
   0   6  24 1401.73 553.288   1
   0  -6  25 150.228 327.886   1
   0   6  25 2023.34 768.685   1
   0   6  26 488.402 480.850   1
   0  -6  26 349.398 360.655   1
   0  -6  27 5218.48 940.948   1
   0   6  27 5441.07 1081.34   1
   0  -6  28 664.103 373.240   1
   0   6  28 266.887 434.760   1
   0   6  29 155.839 400.983   1
   0  -6  29 281.019 510.157   1
   0   6  30 765.785 550.320   1
   0   6  31-957.198 607.394   1
   0   7   0 4107.86 294.236   1
   0  -7  -1 68547.6 1533.48   1
   0   7   1 67985.4 1487.75   1
   0  -7  -2 1198.18 218.195   1
   0   7   2 1494.43 233.789   1
   0  -7  -3 133379. 2739.52   1
   0   7   3 130076. 2668.07   1
   0  -7  -4 42902.0 1419.32   1
   0   7   4 42016.5 1353.46   1
   0   7  -5 1539.54 218.749   2
   0  -7   5 1369.74 130.311   1
   0   7   5 1895.16 330.046   1
   0   7   6 47331.9 1625.82   1
   0  -7   6 46756.4 1072.91   1
   0   7  -6 48297.2 1252.57   2
   0  -7   7 15377.2 622.513   1
   0   7  -7 14010.1 609.579   2
   0   7   7 16234.9 970.311   1
   0   7   8 8524.57 713.750   1
   0  -7   8 8053.69 491.575   1
   0   7  -8 8584.03 455.358   2
   0   7  -9 1144.47 180.268   2
   0   7   9 1233.45 340.607   1
   0  -7   9 1313.92 248.295   1
   0  -7  10 35832.6 1264.21   1
   0   7  10 32932.0 1584.39   1
   0   7 -10 36659.9 958.350   2
   0  -7  11 13894.5 815.044   1
   0   7 -11 14283.2 541.674   2
   0   7  11 14220.7 1093.58   1
   0   7 -12 30492.4 807.633   2
   0   7  12 28843.6 1582.23   1
   0  -7  12 28913.5 1260.16   1
   0  -7  13 31035.5 1376.21   1
   0   7  13 32012.8 1734.27   1
   0   7 -13 32431.9 822.933   2
   0   7 -14 983.888 133.150   2
   0   7  14 1934.90 510.374   1
   0  -7  14 1252.04 316.362   1
   0   7  15 3610.60 659.255   1
   0  -7  15 3291.50 508.287   1
   0   7 -15 3328.91 225.656   2
   0   7  16 897.694 431.332   1
   0   7 -16 495.123 94.6511   2
   0  -7  16 569.938 343.124   1
   0   7  17 53758.0 2535.10   1
   0  -7  17 50053.7 2078.50   1
   0  -7  18 2162.28 538.980   1
   0   7  18 1440.35 641.162   1
   0   7  19 16869.5 1476.81   1
   0  -7  19 18132.0 1300.57   1
   0  -7  20 147.368 363.414   1
   0   7  20-393.889 551.036   1
   0  -7  21-372.425 305.254   1
   0   7  21-401.631 460.989   1
   0   7  22 5290.20 978.935   1
   0  -7  22 4190.63 706.176   1
   0  -7  23 240.018 311.255   1
   0   7  23 732.586 525.125   1
   0   7  24 5148.75 988.692   1
   0  -7  24 4184.18 796.624   1
   0   7  25-203.063 430.641   1
   0  -7  25 349.229 363.748   1
   0   7  26 1204.71 618.523   1
   0  -7  26 238.567 336.669   1
   0  -7  27 1850.07 635.741   1
   0   7  27 792.385 514.357   1
   0  -7  28 850.251 452.467   1
   0   7  28 26.6761 466.077   1
   0   7  29 6822.16 1186.00   1
   0   7  30-380.245 589.185   1
   0   8   0 78256.2 1531.16   1
   0   8  -1 611.263 104.388   1
   0  -8  -1 930.765 177.163   1
   0   8   1 483.889 135.850   1
   0  -8  -2 2765.10 304.006   1
   0   8   2 2529.07 289.765   1
   0  -8  -3 22734.9 938.322   1
   0   8   3 20439.4 866.989   1
   0   8   4 46884.3 1481.68   1
   0  -8  -4 47375.0 1556.31   1
   0   8   5 550.331 263.789   1
   0   8   6 34671.8 1379.19   1
   0  -8   6 36155.9 842.061   1
   0   8  -6 34889.0 1102.69   2
   0  -8   7 3500.34 275.379   1
   0   8   7 2843.61 448.626   1
   0   8  -7 4020.16 347.097   2
   0  -8   8 41373.4 1138.76   1
   0   8   8 41592.4 1679.78   1
   0   8  -8 41492.3 1175.77   2
   0   8   9 973.006 357.923   1
   0  -8   9 1271.54 234.711   1
   0   8  -9 1416.20 213.375   2
   0   8 -10 5397.90 365.148   2
   0  -8  10 5790.45 470.982   1
   0   8  10 5128.29 650.474   1
   0   8  11 9598.99 881.696   1
   0  -8  11 9969.34 664.447   1
   0   8 -11 8971.35 465.655   2
   0  -8  12 18123.0 951.863   1
   0   8  12 17169.4 1255.84   1
   0   8 -12 18254.9 648.943   2
   0   8 -13 3690.24 266.925   2
   0   8  13 2841.92 538.966   1
   0  -8  13 3269.68 435.061   1
   0   8  14 33156.4 1821.15   1
   0  -8  14 33214.1 1451.38   1
   0   8 -14 33464.2 876.923   2
   0  -8  15 54542.3 1987.09   1
   0   8 -15 56098.2 1202.19   2
   0   8  15 55008.1 2459.75   1
   0   8 -16 27370.4 738.798   2
   0   8  16 31258.8 1856.05   1
   0  -8  16 28671.7 1448.02   1
   0   8  17 39041.3 2149.99   1
   0  -8  17 36753.7 1723.82   1
   0  -8  18 31081.3 1626.43   1
   0   8  18 26006.6 1816.11   1
   0  -8  19 482.704 315.483   1
   0   8  19 2095.74 661.714   1
   0   8  20 2169.62 616.897   1
   0  -8  20 1808.05 487.687   1
   0  -8  21 2326.96 539.213   1
   0   8  21 1950.44 782.605   1
   0  -8  22 895.256 431.771   1
   0   8  22-157.704 373.687   1
   0   8  23 5888.45 1037.62   1
   0  -8  23 8237.97 989.701   1
   0  -8  24 446.564 322.840   1
   0   8  24 594.626 442.409   1
   0   8  25 6231.83 1109.85   1
   0  -8  25 6647.53 948.916   1
   0   8  26 964.629 505.039   1
   0  -8  26 248.489 342.538   1
   0   8  27-675.411 561.783   1
   0   8  28 97.4316 441.354   1
   0   8  29 2376.09 790.423   1
   0   8  30 265.754 431.037   1
   0   9   0 225.802 111.725   1
   0   9   1 42059.9 1141.32   1
   0   9  -1 42683.3 911.478   1
   0   9   2 15110.1 707.767   1
   0  -9  -2 16741.1 767.051   1
   0  -9  -3 2731.19 388.284   1
   0   9   3 3404.36 408.593   1
   0   9   4 67693.3 1877.60   1
   0   9   5 46546.2 1588.14   1
   0  -9   6 2109.22 174.095   1
   0   9   6 2728.89 472.123   1
   0   9  -6 2647.91 337.928   2
   0  -9   7 119247. 2113.39   1
   0   9  -7 119584. 2511.86   2
   0   9   7 118107. 3027.09   1
   0   9   8 956.657 431.512   1
   0   9  -8 359.089 201.501   2
   0  -9   8 393.959 131.653   1
   0   9   9 12794.1 1038.97   1
   0   9  -9 9954.13 598.218   2
   0  -9   9 11082.8 607.385   1
   0   9 -10 20319.0 798.930   2
   0   9  10 20776.6 1293.34   1
   0  -9  10 21619.1 880.635   1
   0  -9  11 12956.7 728.931   1
   0   9  11 14717.3 1125.48   1
   0   9 -11 13556.6 624.010   2
   0   9  12 1307.76 477.528   1
   0  -9  12 1488.62 330.684   1
   0   9 -12 1088.73 201.828   2
   0   9  13 8006.66 921.182   1
   0   9 -13 8106.25 441.295   2
   0  -9  13 8217.31 647.375   1
   0   9 -14 5290.54 339.240   2
   0   9  14 6042.58 838.900   1
   0  -9  14 5153.05 573.570   1
   0  -9  15 9428.73 790.730   1
   0   9  15 10708.7 1135.45   1
   0   9 -15 7988.37 407.795   2
   0  -9  16 34740.5 1568.31   1
   0   9  16 34583.7 2014.62   1
   0   9 -16 34777.4 905.695   2
   0   9  17 3717.64 726.967   1
   0  -9  17 3702.58 556.827   1
   0   9  18 17721.3 1465.50   1
   0  -9  18 18251.2 1215.46   1
   0  -9  19 67.9145 267.375   1
   0   9  19-138.516 406.888   1
   0  -9  20 4210.09 674.117   1
   0   9  20 4149.19 798.480   1
   0   9  21 97.9697 428.359   1
   0  -9  21-363.513 377.348   1
   0   9  22 2612.53 712.067   1
   0  -9  22 1995.50 528.396   1
   0  -9  23 1573.11 513.168   1
   0   9  23 1495.16 638.600   1
   0  -9  24 559.370 386.578   1
   0   9  24 957.464 560.237   1
   0   9  25 4035.59 911.656   1
   0  -9  25 3795.36 747.620   1
   0   9  26-24.1082 382.239   1
   0   9  27 3824.08 924.258   1
   0   9  28 3553.29 899.350   1
   0   9  29-296.598 475.987   1
   0   9  30 2500.38 776.426   1
   0  10   0 46487.9 1135.24   1
   0  10  -1 22684.4 633.290   1
   0  10   1 22055.6 816.703   1
   0  10   2 11247.5 626.464   1
   0  10   3 50268.2 1531.99   1
   0 -10  -3 53073.5 1620.18   1
   0  10   4 22674.3 1025.72   1
   0  10   5 69000.2 2033.87   1
   0  10  -6 43778.4 1396.37   2
   0  10   6 43810.0 1639.50   1
   0  10   7 7417.50 735.801   1
   0  10  -7 5674.25 488.970   2
   0 -10   7 5787.93 287.858   1
   0  10   8 210096. 4693.70   1
   0  10  -8 215376. 4005.48   2
   0 -10   8 219615. 3547.36   1
   0  10   9 217179. 4869.57   1
   0  10  -9 219278. 4001.50   2
   0 -10   9 219948. 3739.28   1
   0  10  10 28335.8 1559.32   1
   0 -10  10 26966.7 960.851   1
   0  10 -10 25899.0 979.020   2
   0  10  11 20114.0 1313.57   1
   0  10 -11 18647.1 792.798   2
   0 -10  11 20554.4 889.920   1
   0  10  12 1210.43 365.119   1
   0  10 -12 1754.85 250.640   2
   0 -10  12 1647.65 263.408   1
   0  10  13 17673.2 1342.32   1
   0 -10  13 13743.7 814.579   1
   0  10 -13 14219.1 640.250   2
   0 -10  14 40758.3 1523.76   1
   0  10  14 41524.5 2082.81   1
   0  10 -14 38898.8 1107.03   2
   0 -10  15 48421.0 1752.45   1
   0  10  15 44635.7 2252.52   1
   0  10 -15 45085.1 1163.85   2
   0  10 -16 41455.7 1068.19   2
   0 -10  16 41032.1 1682.98   1
   0  10  16 40950.5 2213.80   1
   0 -10  17 13319.8 981.205   1
   0  10  17 14018.9 1328.25   1
   0  10  18 2195.95 597.710   1
   0 -10  18 1932.50 440.504   1
   0 -10  19 3148.95 540.429   1
   0  10  19 2064.66 664.727   1
   0  10  20 338.472 419.595   1
   0 -10  20 826.291 349.869   1
   0 -10  21 1257.61 420.383   1
   0  10  21 852.089 446.938   1
   0  10  22 854.622 466.377   1
   0 -10  22 2485.57 566.341   1
   0 -10  23 1411.94 451.501   1
   0  10  23 1645.87 633.847   1
   0 -10  24 3362.29 652.730   1
   0  10  24 5285.93 1045.78   1
   0  10  25 3717.72 859.746   1
   0  10  26 185.557 394.646   1
   0  10  27 2735.41 801.530   1
   0  10  28-444.415 411.786   1
   0  10  29 579.974 551.763   1
   0  11   0 442.635 154.858   1
   0  11  -1 3269.42 238.128   1
   0  11   1 3254.22 316.693   1
   0  11   2 12594.7 677.405   1
   0  11   3 34214.1 1228.91   1
   0  11   4 180.619 245.042   1
   0  11   5 15108.6 899.095   1
   0  11  -6 8017.04 602.298   2
   0  11   6 8574.37 710.734   1
   0  11  -7 12603.0 745.005   2
   0  11   7 12590.1 935.209   1
   0 -11   7 11250.8 361.862   1
   0 -11   8 14411.0 501.996   1
   0  11   8 16050.1 1120.77   1
   0  11  -8 13664.4 771.654   2
   0  11   9 4230.94 609.738   1
   0  11  -9 5623.85 484.265   2
   0 -11   9 4934.33 329.976   1
   0  11  10 121.936 351.313   1
   0  11 -10 17.9175 137.337   2
   0 -11  10 394.246 162.879   1
   0  11 -11 3470.06 397.358   2
   0 -11  11 4768.47 438.906   1
   0  11  12 25460.3 1543.04   1
   0 -11  12 28249.3 1065.93   1
   0  11 -12 26632.4 999.777   2
   0  11 -13 1847.18 258.590   2
   0  11  13 1183.09 458.612   1
   0 -11  13 1755.61 308.992   1
   0  11 -14 30066.2 1004.98   2
   0  11  14 30455.0 1813.20   1
   0 -11  14 31420.8 1289.56   1
   0  11 -15 32810.3 1014.04   2
   0 -11  15 30332.1 1340.64   1
   0  11  15 31091.8 1882.42   1
   0  11  16 2651.24 655.473   1
   0  11 -16 2847.77 273.835   2
   0 -11  16 3309.17 508.943   1
   0 -11  17 2377.73 426.752   1
   0  11  17 2740.85 696.260   1
   0  11  18 5225.69 930.918   1
   0 -11  18 3982.29 571.110   1
   0 -11  19 380.916 310.407   1
   0  11  19 922.471 526.320   1
   0  11  20-342.875 535.479   1
   0 -11  20-203.565 312.055   1
   0 -11  21 827.174 353.047   1
   0  11  21 912.867 606.310   1
   0  11  22 3979.80 864.594   1
   0 -11  22 3205.35 610.657   1
   0  11  23 382.053 503.844   1
   0 -11  23 550.665 338.840   1
   0  11  24 3301.82 916.690   1
   0  11  25 81.7673 419.045   1
   0  11  26 8898.24 1334.88   1
   0  11  27 973.312 555.955   1
   0  11  28 1729.01 668.395   1
   0  11  29 1990.86 779.821   1
   0  12   0 45280.1 1187.36   1
   0  12  -1 84859.5 1651.27   1
   0  12   1 84416.8 1934.50   1
   0  12  -2 2897.54 186.765   1
   0  12   2 2603.44 324.279   1
   0  12   3 4681.74 471.745   1
   0  12   4 26057.4 1163.43   1
   0  12   5 182.124 249.206   1
   0  12   6 26496.4 1284.51   1
   0  12  -7-248.166 241.952   2
   0  12   7 611.796 300.709   1
   0 -12   8 174962. 2772.31   1
   0  12   8 184656. 4268.97   1
   0  12  -8 180184. 3675.20   2
   0 -12   9 236.922 90.9072   1
   0  12  -9 234.487 167.783   2
   0  12 -10 85122.2 2177.13   2
   0  12  10 84452.6 2844.35   1
   0 -12  10 84475.9 1773.65   1
   0 -12  11 13159.0 624.325   1
   0  12  11 12813.0 1089.36   1
   0  12 -11 13022.7 728.233   2
   0  12  12 11194.5 1069.87   1
   0 -12  12 10687.0 615.660   1
   0  12 -12 9298.07 608.990   2
   0  12 -13 32839.9 1152.81   2
   0 -12  13 32837.8 1195.73   1
   0  12  13 33457.9 1853.52   1
   0 -12  14 3046.82 389.611   1
   0  12  14 3129.30 642.390   1
   0  12 -14 3006.91 340.413   2
   0  12  15 12053.8 1210.96   1
   0 -12  15 12301.5 806.831   1
   0  12 -15 12145.8 630.933   2
   0  12  16 260.906 365.096   1
   0 -12  16 431.048 228.446   1
   0  12 -16 612.678 161.192   2
   0 -12  17 4613.81 561.405   1
   0  12  17 5305.62 819.175   1
   0 -12  18 22155.7 1248.36   1
   0  12  18 24234.3 1812.89   1
   0  12  19 441.042 497.569   1
   0 -12  19-227.423 274.898   1
   0 -12  20 7549.74 795.950   1
   0  12  20 6273.68 988.122   1
   0 -12  21-76.6882 280.856   1
   0  12  21 223.286 480.998   1
   0  12  22 292.934 426.490   1
   0  12  23-521.719 582.767   1
   0  12  24-25.7949 517.011   1
   0  12  25-130.394 528.998   1
   0  12  26 2689.35 790.146   1
   0  12  27-23.4961 431.050   1
   0  12  28 2631.40 816.077   1
   0  12  29-452.455 546.274   1
   0  13   0 1222.90 238.525   1
   0  13   1 246.961 179.956   1
   0  13  -1 575.886 156.959   1
   0  13   2 70244.9 1869.45   1
   0  13  -2 72346.0 1338.21   1
   0  13   3 17023.2 884.493   1
   0  13   4 4517.80 509.343   1
   0  13   5 55318.2 1866.17   1
   0  13   6 146354. 3530.32   1
   0  13   7 84510.1 2584.00   1
   0  13  -7 81177.5 2280.48   2
   0  13   8 17999.9 1190.83   1
   0  13  -8 18850.5 997.031   2
   0 -13   9 3014.00 208.095   1
   0  13   9 3548.95 566.961   1
   0  13  -9 3251.80 415.906   2
   0  13  10 16172.6 1169.91   1
   0 -13  10 16814.1 595.640   1
   0  13 -10 17725.0 923.172   2
   0 -13  11 23521.8 803.535   1
   0  13  11 23189.0 1489.68   1
   0  13 -11 23444.4 1043.48   2
   0  13  12 8653.26 929.923   1
   0  13 -12 7023.21 558.498   2
   0 -13  12 7282.79 475.838   1
   0  13 -13 24102.1 1012.10   2
   0 -13  13 23012.4 949.148   1
   0  13  13 23539.3 1574.16   1
   0  13  14-80.6309 351.520   1
   0 -13  14 461.472 187.027   1
   0  13 -14 265.844 150.036   2
   0  13 -15 316.110 148.332   2
   0 -13  15 120.025 166.580   1
   0 -13  16 401.727 239.147   1
   0  13  16 12.7791 443.432   1
   0  13 -16 122.229 152.926   2
   0  13  17 1287.21 513.271   1
   0 -13  17 1212.98 329.560   1
   0 -13  18 2605.23 440.502   1
   0  13  18 3748.54 833.416   1
   0  13  19 2397.97 632.727   1
   0 -13  19 3425.31 521.797   1
   0 -13  20 1093.76 380.390   1
   0  13  20 1404.38 709.298   1
   0  13  21 1701.19 649.296   1
   0  13  22-5.71213 357.073   1
   0  13  23 5057.19 1031.79   1
   0  13  24 332.690 502.755   1
   0  13  25 3735.40 917.689   1
   0  13  26 2347.16 810.327   1
   0  13  27 440.685 546.388   1
   0  13  28 2250.00 791.489   1
   0  14   0 53472.4 1388.15   1
   0  14   1 2363.72 290.171   1
   0  14  -1 1849.72 211.418   1
   0  14  -2 1196.06 147.396   1
   0  14   2 606.925 224.602   1
   0  14   3 3900.29 454.368   1
   0  14   4 48444.6 1674.23   1
   0  14   5 18920.4 1058.03   1
   0  14   6 9099.83 792.982   1
   0  14   7 6898.02 733.062   1
   0  14  -7 7479.69 644.146   2
   0  14   8-228.929 243.348   1
   0  14  -8-108.537 205.146   2
   0  14  -9 1923.93 341.192   2
   0  14   9 2203.28 488.651   1
   0  14  10 8938.45 868.761   1
   0  14 -10 9381.98 694.112   2
   0 -14  10 9428.11 387.250   1
   0  14 -11 9807.85 698.257   2
   0 -14  11 9506.35 454.668   1
   0  14  11 9272.20 938.621   1
   0  14 -12 44794.5 1538.48   2
   0 -14  12 44325.2 1204.91   1
   0  14  12 43100.3 2128.05   1
   0 -14  13 6365.82 453.980   1
   0  14  13 6550.76 890.203   1
   0  14 -13 7024.89 575.169   2
   0  14 -14 3013.22 367.451   2
   0  14  14 3307.57 662.904   1
   0 -14  14 3152.18 361.324   1
   0 -14  15 132.106 144.425   1
   0  14  15 234.525 337.641   1
   0  14 -15 437.130 164.607   2
   0  14 -16 6597.17 505.869   2
   0 -14  16 6292.96 565.487   1
   0  14  16 6804.09 947.580   1
   0  14  17 12872.8 1334.39   1
   0 -14  17 11944.2 815.515   1
   0 -14  18 4490.80 534.864   1
   0  14  18 3616.17 748.957   1
   0  14  19 356.156 531.667   1
   0  14  20 2780.60 666.488   1
   0  14  21 1522.27 683.725   1
   0  14  22 1112.97 456.298   1
   0  14  23 1455.57 558.768   1
   0  14  24-956.914 593.794   1
   0  14  25 3833.52 966.544   1
   0  14  26-1295.42 725.681   1
   0  14  27 2829.19 865.844   1
   0  14  28 1496.07 721.089   1
   0  15   0 573.813 215.482   1
   0  15   1 4018.27 403.512   1
   0  15  -1 3963.15 302.211   1
   0  15   2 4001.24 424.881   1
   0  15  -2 3335.23 231.603   1
   0  15   3 7585.65 617.831   1
   0  15   4 14439.9 911.580   1
   0  15   5 43529.6 1687.38   1
   0  15   6 95060.0 2763.66   1
   0  15  -7 53768.6 1900.95   2
   0  15   7 54295.1 2069.34   1
   0  15  -8 11908.8 841.450   2
   0  15   8 12485.9 1020.08   1
   0  15  -9 23483.9 1181.43   2
   0  15   9 23203.2 1418.17   1
   0  15 -10 1369.34 336.274   2
   0  15  10 1417.05 462.554   1
   0 -15  11 17658.3 567.745   1
   0  15 -11 17137.0 969.153   2
   0  15  11 17026.4 1295.41   1
   0 -15  12 162.401 102.134   1
   0  15  12-149.655 269.098   1
   0  15 -12-12.8654 159.040   2
   0 -15  13 34337.1 1050.22   1
   0  15 -13 32755.1 1332.89   2
   0  15  13 34693.9 1963.27   1
   0  15 -14 389.985 188.744   2
   0  15  14 346.454 343.581   1
   0 -15  14 629.470 184.330   1
   0  15  15 6751.85 1000.95   1
   0  15 -15 6239.29 546.362   2
   0 -15  15 5315.27 465.429   1
   0  15 -16 1227.18 248.745   2
   0  15  16 1112.22 434.133   1
   0 -15  16 944.354 248.982   1
   0 -15  17 4557.66 498.320   1
   0  15  17 4666.19 818.141   1
   0  15  18 2559.51 680.865   1
   0  15  19 1393.03 606.686   1
   0  15  20-578.043 516.749   1
   0  15  21 1258.82 530.983   1
   0  15  22 1012.32 623.423   1
   0  15  23-265.371 562.508   1
   0  15  24 754.970 602.556   1
   0  15  25 1769.71 771.035   1
   0  15  26 278.796 457.803   1
   0  15  27 2911.97 816.114   1
   0  15  28 632.933 614.121   1
   0  16   0 33765.7 1100.12   1
   0  16  -1 5318.99 359.297   1
   0  16   1 4245.56 417.855   1
   0  16  -2 7524.87 366.562   1
   0  16   2 7548.34 596.090   1
   0  16   3 1305.57 331.376   1
   0  16   4 110513. 2847.60   1
   0  16   5 33756.7 1490.65   1
   0  16   6 1172.94 358.880   1
   0  16   7 1344.34 424.460   1
   0  16  -7 884.631 314.792   2
   0  16   8 37770.1 1787.80   1
   0  16  -8 40208.0 1645.03   2
   0  16  -9 16929.8 1038.95   2
   0  16   9 19064.4 1293.10   1
   0  16 -10 11257.5 849.461   2
   0  16  10 11373.3 1035.65   1
   0  16  11 7298.53 881.230   1
   0  16 -11 7790.67 670.221   2
   0  16 -12 3089.47 448.642   2
   0 -16  12 2810.79 225.284   1
   0  16  12 3690.86 673.181   1
   0  16 -13 61.9895 213.718   2
   0 -16  13 212.005 110.989   1
   0  16  14 1926.08 629.526   1
   0 -16  14 1904.17 247.188   1
   0  16 -14 1743.98 346.310   2
   0  16 -15 8472.31 649.248   2
   0 -16  15 8427.66 537.487   1
   0  16  15 7438.17 977.655   1
   0  16  16 6390.95 953.166   1
   0  16 -16 5992.22 540.295   2
   0  16  17 5949.53 992.641   1
   0  16  18 186.115 369.487   1
   0  16  19 7084.98 1052.96   1
   0  16  20 1481.24 627.953   1
   0  16  21 7192.84 1143.18   1
   0  16  22 367.061 535.805   1
   0  16  23 1124.83 597.017   1
   0  16  24 2713.91 861.721   1
   0  16  25-180.470 468.319   1
   0  16  26 3700.14 867.635   1
   0  16  27 8.77299 430.998   1
   0  17   0 706.918 226.807   1
   0  17  -1 8967.95 481.409   1
   0  17   1 7474.16 548.178   1
   0  17  -2 104229. 1921.30   1
   0  17   2 101483. 2526.57   1
   0  17   3 4681.87 508.081   1
   0  17   4 806.749 301.489   1
   0  17   5 2586.57 446.096   1
   0  17   6-63.9324 243.067   1
   0  17  -7 22560.2 1248.57   2
   0  17   7 21249.1 1290.81   1
   0  17   8 18512.6 1226.29   1
   0  17  -8 16731.0 1074.39   2
   0  17   9 6246.59 770.680   1
   0  17  -9 6258.32 667.371   2
   0  17  10 50580.1 2240.27   1
   0  17 -10 48796.1 1863.48   2
   0  17  11 1636.61 463.181   1
   0  17 -11 572.956 277.303   2
   0  17 -12 1692.43 368.075   2
   0  17  12 1085.40 452.449   1
   0  17  13 7692.11 955.513   1
   0  17 -13 9700.18 756.879   2
   0 -17  13 7360.91 365.621   1
   0  17  14 5601.07 869.905   1
   0  17 -14 7427.88 654.008   2
   0  17 -15 2966.62 421.448   2
   0  17  15 3610.35 763.685   1
   0  17 -16 3388.83 428.510   2
   0  17  16 3909.90 803.427   1
   0  17  17 121.285 415.240   1
   0  17  18-302.269 437.933   1
   0  17  19 261.973 434.567   1
   0  17  20 5269.21 1041.74   1
   0  17  21 18560.4 1785.28   1
   0  17  22 6842.67 1126.24   1
   0  17  23 6645.29 1166.67   1
   0  17  24 1216.40 676.662   1
   0  17  25 1552.44 739.461   1
   0  17  26 269.334 577.518   1
   0  17  27-925.415 709.165   1
   0  18   0 115846. 2467.59   1
   0  18   1 938.408 223.987   1
   0  18  -1 1308.53 197.999   1
   0  18  -2 31197.5 850.200   1
   0  18   2 29438.7 1221.65   1
   0  18  -3 4043.26 202.939   1
   0  18   3 4719.20 529.917   1
   0  18   4 5721.27 614.254   1
   0  18   5 21846.8 1204.04   1
   0  18   6 4415.39 569.130   1
   0  18  -7 4394.49 596.442   2
   0  18   7 4566.71 623.278   1
   0  18   8 4720.03 637.883   1
   0  18  -8 3984.38 566.613   2
   0  18   9 10559.1 1044.44   1
   0  18  -9 9934.66 861.613   2
   0  18 -10 48477.0 1924.15   2
   0  18  10 50983.2 2270.18   1
   0  18  11 316.311 411.527   1
   0  18 -11 587.117 335.030   2
   0  18  12 10176.7 1087.57   1
   0  18 -12 12456.3 907.279   2
   0  18 -13 757.948 291.594   2
   0  18  13 235.018 331.999   1
   0  18  14 6178.73 919.300   1
   0  18 -14 4604.71 547.083   2
   0  18 -15-177.358 233.251   2
   0  18  15 69.7596 462.079   1
   0  18 -16 1773.76 342.966   2
   0  18  16 1717.79 523.528   1
   0  18  17 660.890 537.471   1
   0  18  18 14085.3 1472.66   1
   0  18  19 830.395 584.693   1
   0  18  20 17760.2 1721.45   1
   0  18  21 1644.08 650.779   1
   0  18  22-388.197 513.662   1
   0  18  23 770.810 536.739   1
   0  18  24 757.843 661.966   1
   0  18  25 584.859 503.638   1
   0  18  26-26.0634 510.865   1
   0  19   0 2091.51 311.188   1
   0  19   1 6421.49 521.062   1
   0  19  -1 6854.54 439.464   1
   0  19   2 1284.63 289.104   1
   0  19  -2 1262.86 175.876   1
   0  19   3 7374.74 639.523   1
   0  19  -3 7053.00 282.283   1
   0  19   4 11.4448 194.793   1
   0  19   5-327.026 266.590   1
   0  19   6-14.2627 217.952   1
   0  19   7 798.929 357.114   1
   0  19  -7 1159.17 384.824   2
   0  19  -8 9791.86 887.683   2
   0  19   8 11281.7 995.302   1
   0  19   9 67798.0 2603.51   1
   0  19  -9 67644.4 2403.05   2
   0  19 -10 8902.89 847.137   2
   0  19  10 7825.22 899.652   1
   0  19  11 18901.7 1426.21   1
   0  19 -11 16665.0 1106.45   2
   0  19 -12 255.326 210.892   2
   0  19  12-560.692 409.250   1
   0  19 -13 1145.14 383.563   2
   0  19  13 1336.12 497.003   1
   0  19 -14 11773.3 879.479   2
   0  19  14 13617.1 1311.61   1
   0  19 -15 1039.15 301.324   2
   0  19  15 986.648 461.777   1
   0  19  16 425.836 390.379   1
   0  19 -16-54.1322 196.622   2
   0  19  17 202.599 411.489   1
   0  19  18 4680.04 909.568   1
   0  19  19 5300.09 973.539   1
   0  19  20 3857.78 885.181   1
   0  19  21 13421.0 1546.16   1
   0  19  22 10081.4 1369.25   1
   0  19  23 4422.17 975.006   1
   0  19  24 1550.36 749.138   1
   0  19  25 279.657 484.411   1
   0  19  26-248.755 472.633   1
   0  20   0 857.415 220.814   1
   0  20   1 29282.8 1177.57   1
   0  20  -1 31913.8 1014.30   1
   0  20   2 2912.91 403.123   1
   0  20  -2 3326.30 266.114   1
   0  20  -3 1911.80 148.477   1
   0  20   3 2778.74 411.207   1
   0  20   4 785.950 332.077   1
   0  20   5 4318.60 576.458   1
   0  20   6 7119.76 763.412   1
   0  20  -7 14308.1 1101.60   2
   0  20   7 15124.5 1119.50   1
   0  20  -8 3095.42 538.561   2
   0  20   8 3643.13 607.230   1
   0  20  -9 3106.12 534.500   2
   0  20   9 2833.75 586.002   1
   0  20  10 6640.19 831.768   1
   0  20 -10 5203.98 681.495   2
   0  20 -11 1470.72 389.408   2
   0  20  11 1773.91 487.508   1
   0  20  12 542.102 421.800   1
   0  20 -12 585.466 307.064   2
   0  20 -13 3216.76 506.283   2
   0  20  13 3730.32 732.273   1
   0  20  14 4646.55 837.383   1
   0  20 -14 4008.04 570.731   2
   0  20 -15 1027.84 316.278   2
   0  20  15 1047.62 579.709   1
   0  20  16 108.604 348.413   1
   0  20 -16 282.731 206.305   2
   0  20  17 2393.02 697.946   1
   0  20  18-469.235 511.196   1
   0  20  19 6891.79 1049.50   1
   0  20  20 710.257 553.859   1
   0  20  21 648.467 541.403   1
   0  20  22 5070.99 1053.11   1
   0  20  23 2375.46 824.483   1
   0  20  24 5844.50 1122.51   1
   0  20  25 2380.30 763.701   1
   0  20  26 371.102 577.177   1
   0  21   0 392.581 149.735   1
   0  21  -1 623.083 172.366   1
   0  21   1 434.474 213.789   1
   0  21   2 2636.19 375.513   1
   0  21  -2 2191.15 221.393   1
   0  21  -3 11507.4 384.384   1
   0  21   3 13791.8 900.230   1
   0  21   4 51250.6 1907.73   1
   0  21   5 2223.77 443.104   1
   0  21   6 20485.4 1262.40   1
   0  21  -7 290.242 288.531   2
   0  21   7 175.504 302.563   1
   0  21  -8 5748.63 721.045   2
   0  21   8 5823.33 749.550   1
   0  21  -9 1201.68 396.431   2
   0  21   9 1365.10 480.868   1
   0  21 -10 2423.80 515.280   2
   0  21  10 2151.23 557.382   1
   0  21 -11 1184.28 410.562   2
   0  21  11 770.329 357.976   1
   0  21  12 3770.03 728.848   1
   0  21 -12 3253.37 571.268   2
   0  21  13-427.866 423.869   1
   0  21 -13-211.755 277.864   2
   0  21 -14 5070.82 631.900   2
   0  21  14 5213.07 869.067   1
   0  21  15 7368.51 1056.98   1
   0  21 -15 7180.03 728.130   2
   0  21 -16 446.813 201.394   2
   0  21  16 1698.27 545.444   1
   0  21  17 2425.65 637.036   1
   0  21  18 1954.03 782.871   1
   0  21  19-218.922 505.305   1
   0  21  20 643.293 469.815   1
   0  21  21 11553.1 1482.57   1
   0  21  22 1146.45 708.303   1
   0  21  23 4080.38 1024.40   1
   0  21  24 1208.33 766.782   1
   0  21  25 568.030 521.002   1
   0  22   0 16633.1 810.851   1
   0  22   1 33827.5 1293.98   1
   0  22  -1 35850.7 1118.74   1
   0  22  -2 2286.35 230.195   1
   0  22   2 2615.92 379.333   1
   0  22  -3 199.891 66.5669   1
   0  22   3 857.809 330.710   1
   0  22   4 1791.77 375.899   1
   0  22   5 318.228 260.264   1
   0  22   6 1088.04 333.574   1
   0  22  -6 700.104 291.598   2
   0  22   7 373.001 304.263   1
   0  22  -7-84.2938 299.916   2
   0  22   8 13650.0 1129.14   1
   0  22  -8 11983.8 1069.20   2
   0  22   9 57.6797 294.319   1
   0  22  -9 564.802 377.378   2
   0  22 -10 4247.07 626.786   2
   0  22  10 5648.41 795.164   1
   0  22 -11 14399.9 1136.20   2
   0  22  11 15013.6 1304.54   1
   0  22 -12 3050.19 544.104   2
   0  22  12 1805.99 541.166   1
   0  22 -13 7256.73 790.961   2
   0  22  13 7043.58 957.359   1
   0  22  14 267.617 389.689   1
   0  22 -14 449.823 302.946   2
   0  22 -15 1759.32 423.331   2
   0  22  15 125.562 463.625   1
   0  22  16 2875.20 719.432   1
   0  22  17-527.076 559.686   1
   0  22  18 5789.18 1009.71   1
   0  22  19 260.274 463.764   1
   0  22  20 201.978 474.771   1
   0  22  21 687.067 542.009   1
   0  22  22 8713.23 1305.12   1
   0  22  23 13333.2 1664.03   1
   0  22  24 3193.41 893.259   1
   0  22  25 296.933 629.943   1
   0  23   0 892.750 252.194   1
   0  23  -1 1386.34 234.066   1
   0  23   1 1978.90 341.803   1
   0  23   2 13840.0 885.253   1
   0  23  -2 15007.6 595.084   1
   0  23   3-128.243 186.811   1
   0  23   4 2695.88 455.479   1
   0  23   5 4377.93 590.617   1
   0  23   6 1179.89 376.186   1
   0  23  -6 341.653 289.045   2
   0  23  -7 15018.4 1229.05   2
   0  23   7 12324.7 1064.29   1
   0  23   8 14485.8 1181.79   1
   0  23  -8 12433.4 1110.75   2
   0  23  -9 7422.63 873.466   2
   0  23   9 9422.76 985.796   1
   0  23  10 1361.54 504.095   1
   0  23 -10 1293.49 416.627   2
   0  23  11 5255.74 840.098   1
   0  23 -11 4333.64 648.781   2
   0  23 -12 650.156 391.760   2
   0  23  12 506.701 492.385   1
   0  23 -13 7001.34 816.560   2
   0  23  13 6526.04 915.060   1
   0  23 -14 69.2184 278.785   2
   0  23  14-893.117 560.303   1
   0  23  15-37.3231 456.026   1
   0  23 -15-172.664 309.055   2
   0  23  16 10995.8 1294.17   1
   0  23  17-202.709 431.882   1
   0  23  18 210.372 458.024   1
   0  23  19 792.812 600.964   1
   0  23  20 3260.17 851.484   1
   0  23  21 9257.09 1366.01   1
   0  23  22 8208.59 1323.47   1
   0  23  23 3144.17 803.657   1
   0  23  24-559.733 652.784   1
   0  24   0 50129.3 1532.24   1
   0  24   1 7697.18 607.693   1
   0  24  -1 7684.95 502.512   1
   0  24   2 46431.9 1678.29   1
   0  24   3 13793.5 931.380   1
   0  24   4 12842.2 958.316   1
   0  24   5 908.940 346.886   1
   0  24  -6 154.865 281.386   2
   0  24   6-161.585 248.579   1
   0  24  -7 47618.0 2276.51   2
   0  24   7 49191.4 2154.08   1
   0  24  -8 3564.86 646.402   2
   0  24   8 3123.57 594.916   1
   0  24   9 12154.8 1139.08   1
   0  24  -9 13601.9 1172.32   2
   0  24  10 1037.25 415.817   1
   0  24 -10 772.605 370.440   2
   0  24  11 5155.23 837.749   1
   0  24 -11 5965.39 804.170   2
   0  24  12 5403.24 853.502   1
   0  24 -12 5974.82 768.788   2
   0  24 -13 203.800 299.009   2
   0  24  13 800.106 457.515   1
   0  24  14 1087.74 554.072   1
   0  24 -14 727.765 330.228   2
   0  24  15 813.925 527.004   1
   0  24 -15 606.070 315.142   2
   0  24  16 200.260 340.776   1
   0  24  17 1160.08 632.225   1
   0  24  18 151.426 450.251   1
   0  24  19 6977.84 1115.88   1
   0  24  20 132.548 535.589   1
   0  24  21 6451.09 1153.62   1
   0  24  22 70.5635 539.841   1
   0  24  23 1768.18 706.524   1
   0  24  24 1935.79 729.648   1
   0  25   0 938.314 248.672   1
   0  25   1 5382.47 516.324   1
   0  25   2 13689.8 891.686   1
   0  25   3 7039.07 685.129   1
   0  25   4 12172.1 928.265   1
   0  25   5 153.178 237.388   1
   0  25  -6 1555.98 532.918   2
   0  25   6 1489.21 437.890   1
   0  25  -7 4599.81 780.299   2
   0  25   7 5142.26 730.567   1
   0  25  -8 21742.7 1532.47   2
   0  25   8 18556.5 1358.18   1
   0  25  -9 6354.80 845.321   2
   0  25   9 4974.24 771.723   1
   0  25 -10 446.616 304.220   2
   0  25  10 576.814 404.927   1
   0  25  11 4240.99 754.721   1
   0  25 -11 3551.09 648.756   2
   0  25 -12 6341.15 815.221   2
   0  25  12 5423.93 843.493   1
   0  25  13 1269.84 565.127   1
   0  25 -13 2665.80 571.382   2
   0  25 -14 2087.68 489.975   2
   0  25  14 1761.54 611.466   1
   0  25  15 6438.86 1014.43   1
   0  25 -15 8140.05 891.980   2
   0  25  16 2124.25 664.835   1
   0  25  17 1037.40 607.099   1
   0  25  18 3396.19 850.967   1
   0  25  19 2040.26 711.360   1
   0  25  20 14040.5 1664.10   1
   0  25  21 1244.59 662.714   1
   0  25  22 3182.64 890.024   1
   0  25  23 212.133 477.932   1
   0  26   2 5488.55 572.908   1
   0  26   3 6183.57 649.101   1
   0  26   4 4748.31 611.345   1
   0  26  -5 15389.1 1325.26   2
   0  26   5 14231.6 1066.34   1
   0  26   6 7043.42 793.315   1
   0  26  -6 6170.35 889.105   2
   0  26  -7 4543.97 810.920   2
   0  26   7 4438.98 673.839   1
   0  26  -8 14450.0 1298.44   2
   0  26   8 11724.8 1118.80   1
   0  26   9 198.597 341.838   1
   0  26  -9 404.537 341.740   2
   0  26  10 6939.28 898.786   1
   0  26 -10 6829.01 887.439   2
   0  26  11 3448.89 680.544   1
   0  26 -11 3919.25 704.391   2
   0  26 -12 668.237 392.258   2
   0  26  12-356.537 424.286   1
   0  26 -13 2077.16 517.566   2
   0  26  13 1344.56 506.125   1
   0  26 -14 690.237 397.611   2
   0  26  14-82.6256 376.767   1
   0  26  15 3873.27 808.064   1
   0  26 -15 4951.45 715.463   2
   0  26  16 1970.41 644.940   1
   0  26  17 23400.3 1957.38   1
   0  26  18 10032.3 1340.24   1
   0  26  19 9421.50 1337.44   1
   0  26  20 3767.59 882.236   1
   0  26  21 1609.12 663.711   1
   0  26  22-158.159 517.518   1
   0  26  23 943.874 652.249   1
   0  27   3 6072.01 642.311   1
   0  27   4 4013.50 561.434   1
   0  27   5 38129.3 1790.08   1
   0  27  -5 36948.3 2132.05   2
   0  27  -6 11608.0 1221.12   2
   0  27   6 11510.5 1000.55   1
   0  27  -7 42898.9 2287.77   2
   0  27   7 42791.4 2044.01   1
   0  27  -8 1198.85 466.502   2
   0  27   8 1058.51 427.896   1
   0  27  -9 1587.32 466.081   2
   0  27   9 2490.28 543.106   1
   0  27  10 3810.03 734.469   1
   0  27 -10 4342.97 741.997   2
   0  27 -11 2688.26 609.536   2
   0  27  11 3089.51 656.867   1
   0  27  12 3836.62 747.452   1
   0  27 -12 3879.60 705.688   2
   0  27  13 2149.03 640.965   1
   0  27 -13 2291.32 537.175   2
   0  27  14 297.864 393.820   1
   0  27 -14-141.072 284.917   2
   0  27 -15-146.532 314.322   2
   0  27  15 398.262 357.567   1
   0  27  16 292.329 443.254   1
   0  27  17 428.939 527.708   1
   0  27  18 720.098 571.004   1
   0  27  19 3516.65 920.439   1
   0  27  20-731.733 564.216   1
   0  27  21 1050.78 591.205   1
   0  27  22-283.674 588.836   1
   0  28  -4 6670.06 953.244   2
   0  28   5 93.2366 275.083   1
   0  28  -5 837.933 535.563   2
   0  28   6 2294.45 515.893   1
   0  28  -6 5286.39 877.581   2
   0  28   7 71.3724 274.163   1
   0  28  -7 820.637 447.359   2
   0  28   8-283.408 349.488   1
   0  28  -8 418.423 351.515   2
   0  28   9 2863.09 606.403   1
   0  28  -9 2328.55 564.848   2
   0  28  10 2392.72 597.771   1
   0  28 -10 1401.45 484.428   2
   0  28 -11 667.475 355.790   2
   0  28  11 580.458 397.934   1
   0  28  12 958.073 417.750   1
   0  28 -12 1849.41 543.831   2
   0  28 -13 898.413 442.771   2
   0  28  13 905.269 569.314   1
   0  28 -14 3204.77 665.311   2
   0  28  14 3251.46 760.551   1
   0  28  15 382.866 455.053   1
   0  28  16 13748.7 1507.82   1
   0  28  17 1914.12 657.102   1
   0  28  18 8929.76 1273.22   1
   0  28  19-120.013 427.509   1
   0  28  20 5456.63 1084.08   1
   0  28  21 696.656 569.115   1
   0  28  22 2416.92 814.225   1
   0  29  -4-456.959 480.992   2
   0  29  -5 7135.22 1021.78   2
   0  29  -6 8625.16 1105.84   2
   0  29   6 9326.96 927.439   1
   0  29   7 6787.91 825.242   1
   0  29  -7 8669.52 1084.20   2
   0  29   8 9093.31 986.285   1
   0  29  -8 8238.54 1048.85   2
   0  29  -9 9462.94 1120.61   2
   0  29   9 8865.86 1001.89   1
   0  29  10 1461.33 513.690   1
   0  29 -10 1450.37 506.407   2
   0  29 -11 590.187 391.909   2
   0  29  11 1312.30 517.343   1
   0  29  12 526.521 412.846   1
   0  29 -12 600.301 420.813   2
   0  29  13 3420.53 723.240   1
   0  29 -13 2524.95 607.425   2
   0  29  14 6511.64 996.997   1
   0  29 -14 5542.92 806.234   2
   0  29  15 2784.63 653.393   1
   0  29  16 1454.33 546.424   1
   0  29  17 984.819 560.678   1
   0  29  18 2333.81 589.222   1
   0  29  19 772.963 472.937   1
   0  29  20 1622.21 720.128   1
   0  29  21 1267.71 682.931   1
   0  30  -3 3932.24 766.196   2
   0  30  -4 5085.86 886.731   2
   0  30  -5 1849.58 580.691   2
   0  30  -6-10.6380 421.728   2
   0  30  -7 2377.47 675.456   2
   0  30   8 13264.9 1199.48   1
   0  30  -8 13997.8 1389.94   2
   0  30   9 338.147 396.653   1
   0  30  -9 287.043 315.343   2
   0  30  10 1775.38 538.763   1
   0  30 -10 2352.34 593.368   2
   0  30  11-889.587 488.013   1
   0  30 -11-41.8643 383.600   2
   0  30 -12 406.287 374.580   2
   0  30  12 27.3581 354.779   1
   0  30 -13-260.695 386.697   2
   0  30  13-176.985 354.946   1
   0  30  14 684.081 571.905   1
   0  30 -14 149.991 299.202   2
   0  30  15 1143.61 563.589   1
   0  30  16 1003.46 537.774   1
   0  30  17 703.435 521.280   1
   0  30  18 1581.84 651.866   1
   0  30  19 575.787 523.548   1
   0  30  20 1779.68 725.624   1
   0  30  21 166.620 472.135   1
   0  31  -3 2303.50 590.919   2
   0  31  -4 3850.71 784.689   2
   0  31  -5 570.627 471.637   2
   0  31  -6 4948.66 892.319   2
   0  31  -7 1799.03 573.960   2
   0  31  -8 698.427 392.244   2
   0  31  -9-712.780 483.553   2
   0  31 -10 6006.75 932.380   2
   0  31  10 6708.42 940.690   1
   0  31 -11 1105.43 543.745   2
   0  31  11 1895.07 566.272   1
   0  31  12-100.261 349.586   1
   0  31 -12 11.2080 362.819   2
   0  31 -13 308.411 312.668   2
   0  31  13-348.147 360.709   1
   0  31  14 609.575 484.805   1
   0  31 -14 307.598 348.031   2
   0  31  15-113.343 383.753   1
   0  31  16 3751.35 816.089   1
   0  31  17 4372.91 919.651   1
   0  31  18 362.252 459.020   1
   0  31  19 1536.48 700.286   1
   0  31  20 785.677 567.497   1
   0  32  -2 224.286 485.089   2
   0  32  -3-930.943 618.773   2
   0  32  -4 2115.73 648.055   2
   0  32  -5 329.622 492.198   2
   0  32  -6 1274.01 595.102   2
   0  32  -7 370.882 324.157   2
   0  32  -8 5159.83 893.546   2
   0  32  -9 700.602 460.272   2
   0  32 -10 303.659 407.915   2
   0  32 -11-164.988 407.116   2
   0  32 -12 1657.75 459.135   2
   0  32  12 1048.50 499.762   1
   0  32  13 2716.56 729.962   1
   0  32 -13 2062.14 608.076   2
   0  32  14 7007.30 1175.15   1
   0  32 -14 6928.83 978.251   2
   0  32  15 4319.02 888.851   1
   0  32  16 7227.39 1138.52   1
   0  32  17-382.455 607.683   1
   0  32  18 1070.50 595.149   1
   0  32  19-947.883 538.669   1
   0  32  20 1040.34 605.797   1
   0  33  -1 149.050 445.656   2
   0  33  -2 479.313 555.113   2
   0  33  -3 1622.80 746.805   2
   0  33  -4 813.343 541.703   2
   0  33  -5 4660.98 883.172   2
   0  33  -6 1156.24 544.783   2
   0  33  -7-141.595 382.433   2
   0  33  -8 363.854 446.976   2
   0  33  -9 1760.13 579.564   2
   0  33 -10-221.130 352.805   2
   0  33 -11 1396.13 555.571   2
   0  33 -12 4421.75 866.242   2
   0  33 -13 880.240 510.001   2
   0  33  14 11743.1 1389.89   1
   0  33  15 652.082 514.197   1
   0  33  16 2437.72 773.212   1
   0  33  17 707.665 600.887   1
   0  33  18 1030.51 592.937   1
   0  33  19-616.847 550.812   1
   0  33  20-286.979 564.037   2
   0  34   0-509.643 500.999   2
   0  34  -1 13867.7 1547.64   2
   0  34  -2 872.680 493.447   2
   0  34  -3 16068.7 1648.03   2
   0  34  -4 298.578 377.490   2
   0  34  -5 615.180 525.366   2
   0  34  -6 2412.77 673.074   2
   0  34  -7 10420.3 1315.36   2
   0  34  -8 2920.11 746.645   2
   0  34  -9 7627.64 1114.24   2
   0  34 -10 1686.81 571.937   2
   0  34 -11 2206.85 630.562   2
   0  34 -12 8683.85 1168.05   2
   0  34 -13 4578.79 848.566   2
   0  34  17 1145.90 659.162   1
   0  34  18 749.013 653.740   1
   0  34  19 787.189 615.594   1
   0  34  19-579.211 609.373   2
   0  35   0 2050.78 724.283   2
   0  35  -1 2275.31 794.322   2
   0  35   1 2331.82 829.834   2
   0  35  -2 120.540 451.537   2
   0  35  -3 238.947 504.704   2
   0  35  -4-532.885 531.043   2
   0  35  -5 5419.99 1040.90   2
   0  35  -6 1943.53 717.427   2
   0  35  -7 2963.19 795.058   2
   0  35  -8 1232.91 571.323   2
   0  35  -9-223.227 509.331   2
   0  35 -10 10357.8 1299.94   2
   0  35 -11 4252.62 872.361   2
   0  35 -12 1826.18 649.221   2
   0  35 -13 10215.7 1290.79   2
   0  36   0 20833.5 1960.02   2
   0  36  -1 14290.2 1618.25   2
   0  36   1 12895.2 1558.90   2
   0  36  -2 7534.40 1160.17   2
   0  36   2 12331.4 1543.68   2
   0  36  -3 5330.10 1048.92   2
   0  36   3 6237.17 1120.13   2
   0  36  -4-826.783 619.991   2
   0  36  -5 670.876 451.041   2
   0  36  -6 654.846 487.155   2
   0  36  -7-184.569 491.293   2
   0  36  -8 155.142 428.636   2
   0  36  -9 3012.68 723.340   2
   0  36 -10 751.976 525.325   2
   0  36 -11 15007.7 1579.37   2
   0  36 -12 4844.60 981.099   2
   0  36 -13 3182.75 740.620   2
   0  37   0 871.930 626.067   2
   0  37   1 1456.04 630.842   2
   0  37  -1 47.6437 466.365   2
   0  37  -2 6095.93 1122.02   2
   0  37   2 6230.67 1137.44   2
   0  37  -3 1028.58 653.277   2
   0  37   3 182.806 399.266   2
   0  37  -4 6383.03 1136.03   2
   0  37   4 6573.90 1167.53   2
   0  37   5-220.466 479.159   2
   0  37  -5 729.485 568.157   2
   0  37  -6 4307.45 935.542   2
   0  37   6 4397.94 1020.49   2
   0  37  -7 659.034 568.739   2
   0  37  -8 2257.65 740.156   2
   0  37  -9 15669.6 1693.70   2
   0  37 -10 1118.06 631.743   2
   0  37 -11 8232.74 1193.69   2
   0  37 -12 441.431 545.258   2
   0  38   0 1509.68 768.156   2
   0  38   1 86.0289 465.763   2
   0  38  -1 83.6912 433.884   2
   0  38  -2 2689.94 777.104   2
   0  38   2 2533.59 879.696   2
   0  38  -3 1299.25 704.031   2
   0  38   3 1899.32 723.402   2
   0  38  -4-285.955 634.206   2
   0  38   4 2283.36 854.533   2
   0  38  -5 527.987 582.486   2
   0  38   5 361.486 429.694   2
   0  38  -6 1220.73 738.310   2
   0  38   6-143.216 525.214   2
   0  38   7 6011.69 1173.98   2
   0  38  -7 6605.19 1175.60   2
   0  38  -8-51.3833 466.903   2
   0  38  -9 6739.79 1139.01   2
   0  38 -10 1365.08 664.871   2
   0  38 -11 228.265 459.746   2
   0  38 -12 540.163 472.855   2
   0  39   0-258.960 561.375   2
   0  39  -1 1525.56 755.421   2
   0  39   1 3061.51 896.985   2
   0  39   2 855.588 569.366   2
   0  39  -2 553.565 579.223   2
   0  39  -3 5055.00 1064.26   2
   0  39  -4 3283.07 859.161   2
   0  39  -5 1565.60 690.852   2
   0  39  -6 3033.56 889.324   2
   0  39  -7 1424.93 760.378   2
   0  39  -8 5688.66 1061.60   2
   0  39  -9 250.645 460.593   2
   0  39 -10 127.003 453.741   2
   0  39 -11-69.1412 410.978   2
   0  39 -12 1413.17 608.447   2
  -1   0  33-1032.17 737.316   1
  -1   0  32 936.263 606.829   1
  -1   0  31 274.060 539.989   1
  -1   0  30 329.996 509.407   1
  -1   0  29 634.436 578.967   1
  -1   0  28 8735.70 1262.71   1
  -1   0  27-375.767 515.610   1
  -1   0  26 12936.5 1462.56   1
  -1   0  25 971.048 634.636   1
  -1   0  24 3042.96 752.570   1
  -1   0  23 165.594 538.166   1
  -1   0  22 26883.0 1887.39   1
  -1   0  21 677.038 518.602   1
  -1   0  20 68352.3 2921.34   1
  -1   0  19 348.902 435.882   1
  -1   0  18-514.315 487.163   1
  -1   0  17 28.2830 86.7381   2
  -1   0  17 681.142 511.204   1
  -1   0  16 6395.05 808.822   1
  -1   0  16 7310.69 377.552   2
  -1   0  15-10.8835 74.0071   2
  -1   0  15 324.151 321.490   1
  -1   0  14 55799.4 1220.25   2
  -1   0  14 53400.3 2159.89   1
  -1   0  13 301.216 360.429   1
  -1   0  13 78.5460 79.0118   2
  -1   0  12 35998.8 887.677   2
  -1   0  12 35164.1 1606.32   1
  -1   0  11 5.21065 88.3069   2
  -1   0  11-172.042 286.886   1
  -1   0  10 123.720 74.9444   2
  -1   0  10-122.550 210.902   1
  -1   0   9 22.9562 160.453   1
  -1   0   9-15.5382 63.1414   2
  -1   0   8 207.520 60.5263   2
  -1   0   8 141.029 147.426   1
  -1   0   7 62.0293 59.2707   2
  -1   0   7 17.3917 162.270   1
   1   0  -7 38.7416 62.1336   2
   1   0  -6 652219. 9134.40   2
  -1   0   6 631513. 9851.43   1
  -1   0   6 634831. 9095.12   2
   1   0  -5-50.9639 68.1230   2
  -1   0   5 200.895 70.0886   2
   1   0  -4 97058.8 1597.69   2
   1   0   3 112.420 79.1460   1
   1   0   4 2313.60 255.684   1
  -1   0  -4 2081.73 247.810   1
  -1   0  -5 54.0687 103.543   1
   1   0   5 86.5121 133.634   1
  -1   0  -6 75126.0 1900.64   1
   1   0   6 71087.1 1821.74   1
   1   0   7 42.2431 147.156   1
   1   0   8 8980.48 661.397   1
   1   0   9-280.224 229.142   1
   1   0  10 504.894 274.745   1
   1   0  11 142.999 237.462   1
   1   0  12-72.6035 260.462   1
   1   0  13 30.6645 248.803   1
   1   0  14 602.093 358.034   1
   1   0  15-130.055 296.072   1
   1   0  16 19444.4 1350.12   1
   1   0  17 237.895 293.274   1
   1   0  18 367.871 324.969   1
   1   0  19 630.812 433.129   1
   1   0  20 31012.3 1920.95   1
   1   0  21 414.398 350.453   1
   1   0  22 986.775 521.208   1
   1   0  23-768.121 579.768   1
   1   0  24 30075.7 2094.55   1
   1   0  25-447.363 472.797   1
   1   0  26 1895.21 667.794   1
   1   0  27 638.993 497.259   1
   1   0  28-600.886 490.586   1
   1   0  29-168.543 403.366   1
   1   0  30 73.5123 498.216   1
   1   0  31-309.699 556.641   1
   1   0  32-224.970 530.875   1
  -1  -1  33 1016.44 586.817   1
  -1  -1  32 1788.63 743.647   1
  -1   1  32 9.94987 482.122   1
  -1   1  31 180.726 445.148   1
  -1  -1  31-112.592 400.132   1
  -1   1  30 295.214 457.747   1
  -1  -1  30 123.525 472.879   1
  -1  -1  29 55.3682 460.202   1
  -1   1  29 277.534 472.758   1
  -1   1  28 497.500 523.613   1
  -1  -1  28 2232.88 712.827   1
  -1  -1  27 2019.35 688.067   1
  -1   1  27 1826.88 680.650   1
  -1   1  26 3306.25 872.926   1
  -1  -1  26 4185.22 896.800   1
  -1   1  25 3760.03 827.276   1
  -1  -1  25 3843.65 808.465   1
  -1  -1  24 9597.22 1162.67   1
  -1   1  24 9784.58 1228.49   1
  -1  -1  23 638.493 466.864   1
  -1   1  23 1037.34 502.425   1
  -1  -1  22 8054.90 1047.55   1
  -1   1  22 9440.32 1146.72   1
  -1   1  21 4709.09 839.743   1
  -1  -1  21 3059.66 666.487   1
  -1   1  20 3199.75 766.288   1
  -1  -1  20 2705.27 655.040   1
  -1   1  19 6775.05 900.171   1
  -1  -1  19 7896.88 949.642   1
  -1  -1  18 1096.50 372.542   1
  -1   1  18 1874.79 591.214   1
  -1  -1  17 60357.7 2512.05   1
  -1  -1  17 61911.9 1334.66   2
  -1   1  17 59589.3 1342.09   2
  -1   1  17 57567.0 2494.92   1
  -1  -1  16 36.6702 73.6606   2
  -1   1  16-143.931 302.971   1
  -1   1  16 79.5910 75.2352   2
  -1   1  15 33068.2 1722.65   1
  -1   1  15 33318.9 900.550   2
  -1  -1  15 32620.5 873.700   2
  -1  -1  15 34836.9 1726.54   1
  -1  -1  14 2531.91 218.545   2
  -1   1  14 2823.36 576.982   1
  -1  -1  14 2734.34 502.457   1
  -1   1  14 1972.93 204.426   2
  -1   1  13 1892.99 423.612   1
  -1   1  13 2717.74 229.595   2
  -1  -1  13 2119.19 465.232   1
  -1  -1  13 2745.60 221.415   2
  -1   1  12 434.514 115.167   2
  -1  -1  12 361.374 266.366   1
  -1   1  12 312.500 300.886   1
  -1  -1  12 681.274 118.384   2
  -1  -1  11 3104.72 490.006   1
  -1   1  11 2985.62 477.755   1
  -1   1  11 3235.32 245.012   2
  -1  -1  11 3662.73 236.672   2
  -1  -1  10 19627.8 574.277   2
   1   1 -10 20910.4 615.460   2
  -1   1  10 18843.4 600.841   2
  -1  -1  10 18804.8 1040.18   1
  -1   1  10 17633.1 1054.36   1
  -1  -1   9 1619.91 155.444   2
  -1  -1   9 1543.53 317.702   1
  -1   1   9 1828.42 173.141   2
  -1   1   9 1583.68 341.222   1
   1   1  -9 1619.34 158.722   2
  -1  -1   8 23607.6 1032.14   1
  -1  -1   8 22618.4 608.168   2
  -1   1   8 22551.8 1065.70   1
  -1   1   8 23673.3 657.258   2
   1   1  -8 23922.3 626.831   2
  -1   1   7 31430.8 1235.55   1
  -1   1   7 30720.5 774.362   2
   1   1  -7 33248.3 748.174   2
  -1  -1   7 33030.9 739.636   2
  -1  -1   7 31225.1 1153.13   1
   1   1  -6 6206.63 269.826   2
  -1  -1   6 6293.78 271.823   2
  -1  -1   6 7154.25 520.714   1
  -1   1   6 6670.74 546.241   1
  -1   1   6 6135.98 283.316   2
  -1   1   5 39361.8 859.143   2
  -1  -1   5 40698.6 822.995   2
   1   1  -5 40912.6 821.387   2
   1   1  -4 4030.72 194.582   2
   1   1   3 14032.6 563.039   1
   1  -1   4 130.570 120.854   1
   1   1   4 22.0607 123.024   1
  -1  -1  -4 44.7397 98.0402   1
  -1   1  -4 48.2577 98.2630   1
   1  -1   5 115361. 2340.82   1
  -1  -1  -5 116155. 2482.03   1
   1   1   5 113459. 2439.04   1
  -1   1  -5 119117. 2389.63   1
  -1   1  -6 25222.2 976.084   1
   1   1   6 25034.0 1006.84   1
  -1  -1  -6 27007.1 1061.84   1
   1  -1   6 24851.0 954.171   1
   1  -1   7 10406.7 636.190   1
   1   1   7 10579.5 667.384   1
  -1   1  -7 9532.92 629.494   1
   1  -1   8 15.4837 151.897   1
   1   1   8 1828.29 371.881   1
   1  -1   9 747.071 232.503   1
   1   1   9 859.248 242.163   1
   1   1  10 3835.34 507.118   1
   1  -1  10 3503.86 486.088   1
   1   1  10 3604.75 180.672   2
   1   1  11 5512.78 632.741   1
   1  -1  11 4879.62 565.476   1
   1   1  11 5225.18 221.317   2
   1  -1  12 17795.5 1094.87   1
   1   1  12 16619.1 429.156   2
   1   1  12 17626.8 1139.24   1
   1  -1  13 9122.57 829.658   1
   1   1  13 7189.45 253.213   2
   1   1  13 8838.58 819.258   1
   1   1  14 3982.20 179.779   2
   1   1  14 5404.28 675.759   1
   1  -1  14 4823.63 655.930   1
   1   1  15-105.271 362.106   1
   1  -1  15 57.2758 253.857   1
   1  -1  16 1321.04 383.600   1
   1   1  16 1342.82 441.817   1
   1   1  17 2855.74 611.982   1
   1  -1  17 2474.97 515.846   1
   1   1  18 1526.23 467.992   1
   1  -1  18 996.202 427.295   1
   1  -1  19 240.777 350.020   1
   1   1  19 333.305 321.738   1
   1   1  20 9411.90 1078.50   1
   1  -1  20 10359.7 1098.76   1
   1  -1  21 6964.28 924.735   1
   1   1  21 7497.84 1006.63   1
   1   1  22 2119.07 628.964   1
   1  -1  22 4271.56 781.379   1
   1  -1  23-384.214 428.886   1
   1   1  23-94.9739 394.795   1
   1  -1  24-84.0632 412.860   1
   1   1  24 522.392 497.185   1
   1   1  25 1753.09 603.948   1
   1  -1  25 1494.66 584.546   1
   1  -1  26 1016.35 514.666   1
   1   1  26 356.698 364.264   1
   1   1  27 954.966 552.711   1
   1  -1  27 887.580 520.525   1
   1   1  28-484.433 555.206   1
   1  -1  28 186.379 390.530   1
   1  -1  29-341.232 476.665   1
   1   1  29-527.022 566.811   1
   1   1  30 1637.04 603.631   1
   1  -1  30 3327.05 864.901   1
   1  -1  31 1085.14 507.382   1
   1   1  31 1274.31 639.957   1
   1  -1  32-2.72005 451.691   1
   1   1  32-925.313 651.491   1
  -1  -2  33 229.529 612.476   1
  -1   2  32 416.391 559.962   1
  -1  -2  32 45.9625 469.075   1
  -1   2  31 306.782 651.652   1
  -1  -2  31 591.260 508.101   1
  -1  -2  30 646.066 559.420   1
  -1   2  30 1590.56 716.952   1
  -1  -2  29 504.843 470.687   1
  -1   2  29-849.048 549.875   1
  -1  -2  28 1142.00 556.665   1
  -1   2  28 414.762 464.030   1
  -1   2  27 3198.15 798.576   1
  -1  -2  27 2910.67 771.591   1
  -1   2  26 219.160 419.319   1
  -1  -2  26-3.19631 423.374   1
  -1  -2  25 3794.21 810.684   1
  -1   2  25 2816.86 741.226   1
  -1   2  24 3090.20 725.004   1
  -1  -2  24 3149.91 722.699   1
  -1  -2  23 864.615 522.969   1
  -1   2  23 1483.30 636.162   1
  -1  -2  22 1210.38 516.002   1
  -1   2  22 825.124 583.801   1
  -1  -2  21 12653.0 1229.23   1
  -1   2  21 12565.4 1282.22   1
  -1  -2  20 23318.9 1622.07   1
  -1   2  20 21596.0 1643.11   1
  -1   2  19 6612.26 936.076   1
  -1  -2  19 6658.47 872.517   1
  -1   2  18 856.234 482.321   1
  -1  -2  18 241.118 338.723   1
  -1   2  17 277.257 108.891   2
  -1  -2  17 255.435 84.5417   2
  -1  -2  17 857.755 423.387   1
  -1   2  17 431.932 458.820   1
  -1  -2  16 35246.7 932.805   2
  -1  -2  16 36857.4 1834.84   1
  -1   2  16 35193.8 1893.19   1
  -1   2  16 35835.7 980.379   2
  -1  -2  15 790.491 421.060   1
  -1   2  15 693.998 138.839   2
  -1   2  15 778.897 421.084   1
  -1  -2  15 962.025 162.002   2
  -1  -2  14 108413. 3119.54   1
  -1   2  14 105925. 3234.28   1
  -1   2  14 104014. 2024.71   2
  -1  -2  14 102844. 1931.22   2
  -1  -2  13 2555.07 216.823   2
  -1   2  13 2938.74 253.902   2
  -1   2  13 2432.61 537.601   1
  -1  -2  13 3123.85 517.898   1
  -1   2  12 8585.09 424.315   2
  -1  -2  12 8582.56 776.733   1
  -1   2  12 7944.01 784.323   1
   1   2 -12 9064.50 404.697   2
  -1  -2  12 8932.76 392.359   2
   1   2 -11 6231.66 321.182   2
  -1  -2  11 6555.96 330.542   2
  -1   2  11 6824.15 368.135   2
  -1   2  11 6504.52 701.865   1
  -1  -2  11 6623.03 637.179   1
   1   2 -10 15023.7 494.994   2
  -1   2  10 13977.9 539.010   2
  -1  -2  10 14947.4 501.576   2
  -1  -2  10 14390.5 890.723   1
  -1   2  10 12187.1 908.556   1
  -1   2   9 63477.5 1361.29   2
   1   2  -9 65167.5 1271.19   2
  -1   2   9 62940.7 2024.76   1
  -1  -2   9 65575.1 1932.08   1
  -1  -2   9 65783.8 1282.24   2
  -1  -2   8 17431.1 527.079   2
  -1  -2   8 16556.0 840.032   1
  -1   2   8 16885.5 578.867   2
  -1   2   8 17879.6 954.010   1
   1   2  -8 17747.6 514.890   2
   1   2  -7 57397.0 1107.57   2
  -1   2   7 53804.3 1715.81   1
  -1  -2   7 57558.3 1137.81   2
  -1   2   7 56764.1 1225.78   2
  -1  -2   7 57518.5 1601.36   1
   1   2  -6 77173.6 1382.81   2
  -1  -2   6 78171.8 1413.74   2
  -1   2   6 77134.3 1498.76   2
  -1   2   6 77810.7 1997.57   1
   1   2  -5 4733.52 224.825   2
  -1  -2   5 5382.27 255.289   2
   1   2  -4 113466. 1818.49   2
  -1  -2   4 111376. 1852.14   2
   1   2   3 185974. 3221.81   1
  -1   2  -4 5467.32 350.846   1
   1   2   4 4187.42 357.322   1
  -1  -2  -4 5045.53 398.501   1
   1  -2   4 5142.64 323.550   1
   1  -2   5 197503. 3423.67   1
  -1   2  -5 194889. 3478.06   1
  -1  -2  -5 194762. 3689.17   1
   1   2   5 196225. 3666.81   1
  -1   2  -6 21178.1 854.133   1
   1   2   6 20743.7 917.166   1
   1  -2   6 19743.9 802.296   1
   1   2   7 293.125 189.970   1
  -1   2  -7 147.142 130.845   1
   1  -2   7 8.53961 121.414   1
   1  -2   8 12398.2 732.851   1
   1   2   8 13972.5 850.129   1
   1  -2   9 938.938 282.631   1
   1   2   9 729.464 275.747   1
   1  -2  10 294.714 208.502   1
   1   2  10 737.404 363.485   1
   1  -2  11 2273.80 404.686   1
   1   2  11 2803.16 477.077   1
   1   2  12 20006.6 556.928   2
   1   2  12 19320.9 1208.58   1
   1  -2  12 17693.3 1091.94   1
   1  -2  13 3751.73 526.674   1
   1   2  13 3446.42 563.106   1
   1   2  13 3558.83 211.714   2
   1  -2  14 2506.07 487.938   1
   1   2  14 2661.92 183.510   2
   1   2  14 2765.98 509.178   1
   1   2  15 5554.33 256.160   2
   1  -2  15 5460.76 698.386   1
   1   2  15 4755.99 718.969   1
   1   2  16 7463.89 290.494   2
   1   2  16 7753.98 865.648   1
   1  -2  16 8205.66 853.642   1
   1   2  17 91.1017 43.3155   2
   1   2  17 407.292 347.943   1
   1   2  17 51.8989 46.7240   2
   1  -2  17-40.5944 287.698   1
   1   2  18 723.411 331.582   1
   1  -2  18 947.466 454.442   1
   1  -2  19 14441.2 1240.16   1
   1   2  19 13290.3 1245.44   1
   1   2  20 14364.7 1358.13   1
   1  -2  20 13890.1 1271.13   1
   1  -2  21 15845.6 1380.41   1
   1   2  21 17816.2 1525.59   1
   1   2  22-292.217 391.645   1
   1  -2  22 142.424 382.567   1
   1  -2  23 14247.3 1377.24   1
   1   2  23 14040.5 1443.82   1
   1  -2  24 63.8441 407.007   1
   1   2  24 20.6685 370.160   1
   1  -2  25 7438.07 1067.86   1
   1   2  25 7338.78 1087.23   1
   1  -2  26 240.670 452.137   1
   1   2  26 535.766 461.644   1
   1   2  27 901.547 609.274   1
   1  -2  27 1023.68 522.026   1
   1   2  28-268.892 488.532   1
   1  -2  28 935.485 559.559   1
   1   2  29-10.2685 524.433   1
   1  -2  29 1003.03 607.001   1
   1   2  30 326.878 505.238   1
   1  -2  30-586.526 591.490   1
   1   2  31 19.4002 483.091   1
   1  -2  31 668.188 590.017   1
   1  -2  32 1018.28 685.322   1
  -1   3  32 2577.21 901.610   1
  -1  -3  32 570.100 562.188   1
  -1   3  31 162.703 541.924   1
  -1  -3  31 878.893 608.236   1
  -1  -3  30 102.046 505.779   1
  -1   3  30-158.112 525.374   1
  -1  -3  29 603.686 579.549   1
  -1   3  29-19.6626 448.833   1
  -1  -3  28 4069.64 899.064   1
  -1   3  28 2425.62 814.886   1
  -1  -3  27 2013.92 688.096   1
  -1   3  27 1873.10 595.228   1
  -1  -3  26 965.130 531.899   1
  -1   3  26 625.975 602.977   1
  -1  -3  25 22449.0 1785.36   1
  -1   3  25 24294.7 1961.54   1
  -1  -3  24 2264.49 630.944   1
  -1   3  24 1950.95 719.444   1
  -1  -3  23 25990.2 1836.94   1
  -1   3  23 26551.2 1944.19   1
  -1  -3  22 2178.18 587.015   1
  -1   3  22 1054.36 591.429   1
  -1  -3  21 1602.35 496.233   1
  -1   3  21 1308.63 513.772   1
  -1   3  20-13.8778 397.511   1
  -1  -3  20 445.886 341.780   1
  -1  -3  19 5559.46 816.552   1
  -1   3  19 3805.74 743.930   1
  -1  -3  18 16302.7 1267.65   1
  -1   3  18 13664.0 1243.00   1
  -1   3  17 76397.6 2975.68   1
  -1   3  17 79866.5 1729.07   2
  -1  -3  17 79416.0 1643.76   2
  -1  -3  17 81773.3 2881.71   1
  -1   3  16 26914.3 863.090   2
  -1  -3  16 26491.5 1518.75   1
  -1   3  16 25889.5 1624.20   1
  -1  -3  16 26020.0 797.286   2
  -1  -3  15 37034.4 975.280   2
  -1   3  15 37508.3 1884.18   1
  -1  -3  15 34191.1 1696.34   1
  -1   3  15 35060.7 1020.68   2
  -1  -3  14 3191.53 506.061   1
  -1   3  14 4307.60 669.554   1
  -1  -3  14 3958.52 287.299   2
  -1   3  14 4186.02 310.899   2
  -1   3  13 43259.6 1955.71   1
  -1  -3  13 45840.9 1829.56   1
   1   3 -13 45262.5 1058.83   2
  -1  -3  13 45914.8 1100.90   2
  -1   3  13 45671.3 1184.80   2
  -1   3  12 25610.2 830.470   2
  -1  -3  12 23197.6 1240.55   1
  -1   3  12 24227.6 1398.41   1
  -1  -3  12 24569.1 733.218   2
   1   3 -12 25054.1 704.879   2
   1   3 -11 51926.9 1102.08   2
  -1  -3  11 51241.1 1151.71   2
  -1   3  11 48799.3 1954.30   1
  -1   3  11 49238.0 1241.11   2
  -1  -3  11 50691.9 1791.45   1
  -1  -3  10 81163.6 2282.97   1
  -1   3  10 82341.9 2498.25   1
  -1  -3  10 82094.5 1609.00   2
  -1   3  10 84421.1 1733.83   2
   1   3 -10 83275.4 1549.83   2
  -1  -3   9 11658.1 744.366   1
  -1   3   9 10802.6 488.394   2
  -1   3   9 10807.0 800.535   1
  -1  -3   9 11351.2 448.490   2
   1   3  -9 10902.9 407.534   2
   1   3  -8 1217.79 132.757   2
  -1   3   8 1435.14 312.221   1
  -1  -3   8 1242.27 146.536   2
  -1  -3   8 1380.50 272.974   1
   1   3  -7 15.8224 53.4562   2
  -1  -3   7-28.9473 121.258   1
  -1  -3   7 42.5779 66.0097   2
  -1   3   7 17.5592 185.534   1
  -1  -3   6 34232.9 837.074   2
  -1   3   6 34853.3 1272.81   1
   1   3  -6 35102.4 800.156   2
  -1   3   5 13505.7 722.119   1
   1   3  -5 13066.7 434.114   2
  -1  -3   5 13282.7 462.280   2
   1   3  -4 120309. 2035.94   2
  -1  -3   4 121752. 2080.83   2
   1   3  -3 2381.58 180.534   2
   1   3   2 75540.3 1562.54   1
   1   3   3-66.7675 134.812   1
  -1   3  -3 38.6286 67.5596   1
   1  -3   3 32.4925 61.8515   1
   1  -3   4 161474. 2737.99   1
  -1  -3  -4 165382. 3131.14   1
  -1   3  -4 161668. 2791.75   1
   1   3   4 162490. 3076.36   1
  -1  -3  -5 85071.2 2096.02   1
   1   3   5 84342.2 2067.86   1
   1  -3   5 85835.2 1778.44   1
  -1   3  -5 86597.0 1834.55   1
   1  -3   6 51265.9 1370.94   1
   1   3   6 52888.1 1607.03   1
  -1   3  -6 52983.6 1434.05   1
  -1   3  -7 56891.9 1594.55   1
   1   3   7 55511.2 1739.05   1
   1  -3   7 55697.2 1533.85   1
   1   3   8 48691.1 1674.12   1
   1  -3   8 45665.7 1446.95   1
   1   3   9 83634.8 2419.59   1
   1  -3   9 82272.9 2167.97   1
   1   3  10 75166.1 2368.04   1
   1  -3  10 72971.7 2128.86   1
   1  -3  11 8.00405 217.994   1
   1   3  11 225.793 264.585   1
   1  -3  12 3059.75 458.091   1
   1   3  12 3014.56 530.546   1
   1   3  13 22.5933 78.7098   2
   1  -3  13 113.943 238.433   1
   1   3  14 1288.09 371.758   1
   1   3  14 914.360 124.971   2
   1  -3  14 803.849 301.352   1
   1  -3  15 10784.6 927.953   1
   1   3  15 11593.6 446.012   2
   1   3  15 11366.6 1025.99   1
   1   3  16 11619.2 1082.58   1
   1   3  16 9763.83 400.582   2
   1  -3  16 10802.7 964.281   1
   1  -3  17 304.936 269.884   1
   1   3  17 224.541 77.9716   2
   1   3  17 151.916 384.763   1
   1  -3  18 4647.47 685.677   1
   1   3  18 5243.43 313.616   2
   1   3  18 5044.55 768.664   1
   1  -3  19 26835.2 1675.63   1
   1   3  19 26174.1 1790.72   1
   1   3  20 4749.59 824.567   1
   1  -3  20 5135.76 813.174   1
   1  -3  21 5941.63 828.255   1
   1   3  21 5916.38 959.652   1
   1  -3  22 1678.96 497.992   1
   1   3  22 2677.75 741.851   1
   1  -3  23 2787.58 669.031   1
   1   3  23 2714.93 657.978   1
   1  -3  24 3021.97 631.199   1
   1   3  24 3312.48 738.974   1
   1   3  25-98.3427 552.136   1
   1  -3  25 841.342 505.430   1
   1  -3  26 151.978 443.465   1
   1   3  26-47.3657 422.814   1
   1   3  27 99.8214 499.485   1
   1  -3  27-67.6531 412.021   1
   1   3  28 2822.56 834.828   1
   1  -3  28 3131.25 729.344   1
   1   3  29-1325.54 713.659   1
   1  -3  29 245.855 457.916   1
   1   3  30 1463.98 572.174   1
   1  -3  30 3060.20 830.338   1
   1   3  31 571.795 588.829   1
   1  -3  31 624.513 561.168   1
  -1   4  31 661.091 598.801   1
  -1  -4  31 1148.82 597.069   1
  -1   4  30 692.373 531.242   1
  -1  -4  30-353.277 532.250   1
  -1  -4  29-565.162 456.469   1
  -1   4  29 319.081 419.462   1
  -1  -4  28 5428.87 1025.62   1
  -1   4  28 4097.50 882.682   1
  -1   4  27 1206.08 688.440   1
  -1  -4  27 2022.83 696.191   1
  -1   4  26 4196.48 953.203   1
  -1  -4  26 4135.06 844.943   1
  -1  -4  25 1059.57 538.183   1
  -1   4  25 716.981 536.146   1
  -1  -4  24 1174.98 505.036   1
  -1   4  24 1591.44 596.168   1
  -1  -4  23 19293.3 1605.07   1
  -1   4  23 19928.1 1752.22   1
  -1   4  22 4606.35 930.240   1
  -1  -4  22 6338.53 880.818   1
  -1   4  21 10866.5 1199.62   1
  -1  -4  21 11888.4 1186.63   1
  -1   4  20 266.966 434.442   1
  -1  -4  20-117.267 377.918   1
  -1   4  19 4769.01 806.088   1
  -1  -4  19 4571.01 754.895   1
  -1   4  18 1034.24 449.256   1
  -1  -4  18 1016.04 394.114   1
  -1  -4  17 15354.4 1191.68   1
  -1  -4  17 15022.7 599.789   2
  -1   4  17 13805.2 1279.11   1
  -1   4  16-121.224 363.494   1
  -1  -4  16 117.951 98.2188   2
  -1  -4  16-47.1867 254.880   1
  -1   4  15 6118.04 802.027   1
  -1  -4  15 7297.59 405.679   2
   1   4 -15 7016.04 366.578   2
  -1  -4  15 7120.54 751.768   1
   1   4 -14 16035.0 563.005   2
  -1  -4  14 16298.9 1083.98   1
  -1  -4  14 15642.3 608.887   2
  -1   4  14 13509.8 1107.29   1
  -1   4  13 12019.3 571.382   2
  -1  -4  13 10600.2 493.444   2
  -1   4  13 11302.7 997.534   1
   1   4 -13 10659.6 442.409   2
  -1  -4  13 12190.3 896.256   1
  -1   4  12 19880.1 1268.69   1
  -1  -4  12 22509.3 732.059   2
  -1  -4  12 20605.7 1142.73   1
   1   4 -12 22028.9 657.042   2
  -1   4  12 21998.8 793.302   2
  -1  -4  11 107880. 2026.64   2
  -1   4  11 108501. 3075.81   1
  -1  -4  11 104695. 2714.31   1
  -1   4  11 103173. 2133.34   2
   1   4 -11 104146. 1895.81   2
   1   4 -10 35079.9 860.164   2
  -1  -4  10 35839.6 951.205   2
  -1  -4  10 35258.5 1376.80   1
  -1   4  10 33528.5 1533.26   1
  -1  -4   9 34973.0 1288.83   1
  -1   4   9 34826.8 1507.04   1
   1   4  -9 36158.5 858.383   2
  -1  -4   9 34595.7 929.214   2
  -1  -4   8-27.3439 78.4504   2
  -1   4   8-95.3359 182.075   1
   1   4  -8 25.0830 58.6418   2
  -1  -4   8-114.724 125.585   1
  -1  -4   7 22050.9 686.750   2
  -1  -4   7 21231.2 873.186   1
   1   4  -7 22965.9 641.259   2
  -1   4   7 21583.9 1048.71   1
  -1  -4   6 197943. 3311.67   2
   1   4  -6 205549. 3238.27   2
  -1   4   6 202599. 3991.29   1
  -1   4   5 150290. 3118.26   1
  -1  -4   5 152181. 2621.91   2
   1   4  -5 152884. 2552.05   2
  -1  -4   4 309873. 4795.27   2
   1   4  -4 308779. 4744.72   2
   1   4  -3 65202.7 1351.06   2
   1   4  -2 25647.4 733.637   2
   1   4   1 754.421 123.447   1
   1   4   2 56062.9 1313.21   1
   1   4   3 103495. 2156.44   1
   1  -4   3 108271. 1762.36   1
  -1  -4  -3 97344.3 2148.23   1
  -1   4  -3 102957. 1787.91   1
  -1  -4  -4 195.044 203.135   1
   1  -4   4 82.1279 74.0622   1
  -1   4  -4 120.639 107.130   1
   1   4   4 111.807 160.041   1
  -1  -4  -5 13284.1 734.453   1
  -1   4  -5 12620.3 557.614   1
   1   4   5 12005.8 692.963   1
   1  -4   5 12653.8 526.475   1
   1   4   6 17007.8 875.624   1
   1  -4   6 15884.5 664.189   1
  -1   4  -6 16593.9 474.526   2
  -1   4  -6 16316.1 710.131   1
  -1   4  -7 2264.09 291.609   1
   1  -4   7 2662.07 290.206   1
  -1   4  -7 2542.09 161.321   2
   1   4   7 3049.10 421.330   1
   1   4   8 5984.87 588.992   1
  -1   4  -8 4613.53 448.644   1
   1  -4   8 4402.35 404.712   1
   1  -4   9 22788.7 1009.46   1
   1   4   9 23121.0 1216.86   1
   1  -4  10 312.284 199.404   1
   1   4  10 747.304 382.597   1
   1  -4  11 24031.5 1156.78   1
   1   4  11 23445.6 1346.60   1
   1   4  12 4512.98 635.143   1
   1  -4  12 7663.69 670.987   1
   1   4  13 3740.61 587.206   1
   1  -4  13 4033.91 530.872   1
   1  -4  14 1533.83 385.822   1
   1   4  14 2737.95 564.125   1
   1   4  15 24875.6 769.833   2
   1   4  15 22908.0 1495.94   1
   1  -4  15 25873.4 1427.02   1
   1   4  16 255.466 81.2788   2
   1  -4  16 291.231 306.505   1
   1   4  16 610.025 365.600   1
   1   4  17 35037.4 1940.21   1
   1  -4  17 30007.0 1659.86   1
   1   4  17 31249.5 857.300   2
   1  -4  18 5469.33 731.089   1
   1   4  18 5908.37 865.250   1
   1  -4  19 533.935 332.245   1
   1   4  19 1094.09 468.834   1
   1   4  20 5071.13 865.887   1
   1  -4  20 6492.78 892.862   1
   1  -4  21 2627.57 607.071   1
   1   4  21 3080.46 717.179   1
   1  -4  22 1706.22 593.668   1
   1   4  22 2045.50 681.392   1
   1   4  23 5540.30 993.652   1
   1  -4  23 3812.20 784.985   1
   1  -4  24 3829.88 769.128   1
   1   4  24 3235.96 767.615   1
   1  -4  25-222.988 415.285   1
   1   4  25 653.337 490.097   1
   1  -4  26-503.453 500.715   1
   1   4  26 205.295 427.480   1
   1  -4  27 10.4984 418.224   1
   1   4  27 644.549 512.620   1
   1  -4  28 647.386 501.403   1
   1   4  28 322.581 508.575   1
   1   4  29-212.629 455.083   1
   1  -4  29-628.570 526.706   1
   1   4  30 1388.36 822.666   1
   1  -4  30 736.325 571.458   1
   1   4  31 2739.92 803.826   1
  -1   5  31-235.454 509.084   1
  -1   5  30-320.853 515.987   1
  -1  -5  30-332.924 417.617   1
  -1  -5  29 5310.89 965.796   1
  -1   5  29 4229.82 965.531   1
  -1   5  28 276.280 482.875   1
  -1  -5  28 1049.33 607.732   1
  -1   5  27 3510.34 989.638   1
  -1  -5  27 3675.13 791.198   1
  -1  -5  26-637.077 462.695   1
  -1   5  26-123.697 446.758   1
  -1  -5  25 991.560 502.723   1
  -1   5  25 924.836 518.673   1
  -1   5  24-44.9633 445.514   1
  -1  -5  24 646.796 419.498   1
  -1  -5  23 551.254 427.436   1
  -1   5  23 361.909 479.776   1
  -1  -5  22 10197.7 1134.72   1
  -1   5  22 10631.4 1265.69   1
  -1  -5  21 795.205 430.528   1
  -1   5  21 1053.85 518.508   1
  -1  -5  20 13347.3 1195.88   1
  -1   5  20 12367.8 1287.74   1
  -1  -5  19 18635.6 1349.86   1
  -1   5  19 17491.8 1504.45   1
  -1  -5  18 1258.43 485.146   1
  -1   5  18 1268.40 528.009   1
  -1   5  17 107469. 3659.03   1
  -1  -5  17 106260. 2120.46   2
  -1  -5  17 108156. 3311.22   1
  -1  -5  16 2278.21 249.620   2
  -1  -5  16 2059.42 506.430   1
   1   5 -16 2350.73 221.823   2
  -1   5  16 1821.96 568.819   1
   1   5 -15 57709.9 1267.05   2
  -1  -5  15 56002.8 1374.92   2
  -1   5  15 57898.6 2448.20   1
  -1  -5  15 57596.0 2179.24   1
   1   5 -14 5418.64 319.954   2
  -1  -5  14 6113.55 650.566   1
  -1   5  14 6446.94 803.488   1
  -1  -5  14 5657.16 377.854   2
  -1   5  13 269.165 349.540   1
   1   5 -13 143.440 95.8296   2
  -1  -5  13 202.277 245.379   1
  -1  -5  13-105.197 112.323   2
  -1  -5  12 11960.2 547.713   2
  -1   5  12 10876.1 965.465   1
   1   5 -12 11368.8 465.677   2
  -1  -5  12 11089.4 834.828   1
   1   5 -11 12612.2 486.254   2
  -1   5  11 13326.5 1022.61   1
  -1  -5  11 12441.6 827.282   1
  -1  -5  11 13107.6 573.062   2
  -1   5  10 13341.8 983.610   1
  -1  -5  10 13168.3 568.958   2
  -1  -5  10 12432.3 789.756   1
   1   5 -10 13320.6 495.919   2
   1   5  -9 23504.6 701.218   2
  -1  -5   9 24788.3 1043.82   1
  -1   5   9 25328.0 1280.34   1
  -1  -5   9 24656.8 802.989   2
  -1  -5   8 94726.2 1893.85   2
  -1   5   8 93581.7 2599.52   1
   1   5  -8 91697.1 1771.01   2
  -1  -5   8 94012.2 2172.36   1
  -1  -5   7 13918.7 678.179   1
   1   5  -7 15070.8 547.614   2
  -1  -5   7 14926.6 594.387   2
  -1   5   7 14189.5 863.878   1
  -1   5   6 65674.7 1919.66   1
   1   5  -6 64756.8 1396.04   2
  -1  -5   6 66650.2 1484.20   2
   1   5  -5 355145. 5632.62   2
  -1   5   5 371165. 6260.55   1
  -1  -5   5 363883. 5713.43   2
   1   5  -4 67685.7 1465.63   2
  -1  -5   4 67773.7 1510.51   2
   1   5  -3 894.612 150.200   2
  -1  -5   3 693.526 147.260   2
   1   5  -2 898.879 151.397   2
   1   5  -1 140980. 2506.01   2
   1   5  -1 147894. 2127.33   1
   1   5   0 2262.32 182.122   1
   1   5   1 18980.8 628.391   1
  -1  -5  -2 59651.2 1431.68   1
   1   5   2 60492.5 1409.68   1
  -1  -5  -3 70572.0 1722.75   1
  -1   5  -3 72246.8 1284.03   1
   1   5   3 67312.1 1668.57   1
   1  -5   3 72258.2 1253.68   1
   1  -5   4 279717. 4170.40   1
  -1   5  -4 284388. 4241.69   1
  -1  -5  -4 274745. 4819.59   1
   1   5   4 273012. 4777.09   1
   1  -5   5 733.884 133.198   1
  -1   5  -5 690.503 137.329   1
   1   5   5 1339.03 282.803   1
   1   5   6 39432.9 1420.61   1
   1  -5   6 40946.9 1091.77   1
  -1   5  -6 39396.6 1130.87   1
   1   5   7 861.045 285.850   1
  -1   5  -7 1217.89 223.797   1
  -1   5  -7 826.557 120.752   2
   1  -5   7 760.749 156.838   1
   1   5   8 74395.0 2240.81   1
   1  -5   8 75265.9 1865.46   1
  -1   5  -8 76367.1 1974.06   1
  -1   5  -8 76874.7 1399.59   2
  -1   5  -9 23420.9 576.177   2
   1  -5   9 23202.0 985.591   1
   1   5   9 23449.6 1243.72   1
   1   5  10 44171.3 1841.97   1
   1  -5  10 47697.9 1556.96   1
  -1   5 -10 44422.9 849.025   2
   1  -5  11 32881.8 1336.75   1
   1   5  11 34486.2 1614.54   1
   1   5  12 13.1537 278.442   1
   1  -5  12 136.227 207.688   1
   1   5  13 404.005 327.067   1
   1  -5  13 532.552 268.560   1
   1   5  14 207.421 287.011   1
   1  -5  14-404.244 320.838   1
   1  -5  15-75.7074 235.925   1
   1   5  15-516.401 355.237   1
   1   5  16 1895.30 468.712   1
   1  -5  16 2325.99 473.576   1
   1   5  16 2277.89 244.128   2
   1   5  17 22129.4 1577.33   1
   1  -5  17 20481.4 1344.70   1
   1  -5  18 11056.3 1025.85   1
   1   5  18 12577.5 1191.91   1
   1   5  19 6188.13 932.648   1
   1  -5  19 7516.00 910.264   1
   1  -5  20 24222.1 1589.78   1
   1   5  20 22368.5 1713.04   1
   1  -5  21 3309.40 668.296   1
   1   5  21 3873.61 825.306   1
   1   5  22 6656.95 1007.37   1
   1  -5  22 8228.05 987.676   1
   1   5  23 883.520 527.415   1
   1  -5  23 395.346 388.052   1
   1  -5  24 91.5433 373.086   1
   1   5  24 210.597 399.737   1
   1   5  25 434.467 496.292   1
   1  -5  25-231.507 359.504   1
   1  -5  26 2583.90 655.238   1
   1   5  26 1099.41 527.669   1
   1  -5  27 3199.83 746.359   1
   1   5  27 4200.04 930.049   1
   1   5  28 560.349 538.674   1
   1  -5  28 240.436 381.015   1
   1   5  29 2384.73 756.448   1
   1  -5  29 2135.70 699.121   1
   1   5  30 2141.62 869.083   1
  -1   6  31 1246.18 724.460   1
  -1   6  30 5286.97 1108.11   1
  -1  -6  29-82.5360 458.980   1
  -1   6  29 158.627 573.746   1
  -1   6  28 5290.19 1092.31   1
  -1  -6  28 5373.70 922.592   1
  -1   6  27 6070.34 1091.51   1
  -1  -6  27 5589.33 959.962   1
  -1   6  26 868.251 530.885   1
  -1  -6  26 275.799 435.902   1
  -1   6  25 816.987 642.276   1
  -1  -6  25 1477.05 548.441   1
  -1  -6  24 3004.54 624.966   1
  -1   6  24 3001.80 799.035   1
  -1  -6  23 403.959 446.783   1
  -1   6  23 518.042 483.921   1
  -1   6  22 25574.7 1970.67   1
  -1  -6  22 25655.7 1711.51   1
  -1  -6  21-363.007 359.791   1
  -1   6  21 809.654 488.099   1
  -1   6  20 48467.1 2546.39   1
  -1  -6  20 47090.2 2238.65   1
  -1   6  19 12510.8 1276.06   1
  -1  -6  19 10644.1 1023.63   1
  -1  -6  18 43010.0 2008.81   1
  -1   6  18 40954.5 2251.98   1
   1   6 -17 555.690 118.426   2
  -1  -6  17 424.458 343.436   1
  -1   6  17 961.896 505.393   1
  -1   6  16 1311.89 470.722   1
  -1  -6  16 1147.38 382.799   1
   1   6 -16 918.030 145.167   2
   1   6 -15 47751.6 1138.85   2
  -1  -6  15 45243.2 1887.05   1
  -1  -6  15 49739.8 1306.69   2
  -1   6  15 47140.4 2222.39   1
  -1   6  14 27682.7 1645.46   1
   1   6 -14 28766.7 814.501   2
  -1  -6  14 28911.7 951.205   2
  -1  -6  14 28034.7 1397.73   1
   1   6 -13 7888.01 394.430   2
  -1  -6  13 7773.91 465.254   2
  -1   6  13 7385.06 832.492   1
  -1  -6  13 8160.15 728.254   1
   1   6 -12 55340.4 1254.90   2
  -1  -6  12 58438.9 1915.32   1
  -1  -6  12 57722.8 1437.74   2
  -1   6  12 56532.7 2229.77   1
  -1  -6  11 16787.9 693.808   2
  -1   6  11 15559.9 1122.02   1
  -1  -6  11 15964.8 922.056   1
   1   6 -11 16394.1 591.690   2
   1   6 -10 2352.41 228.562   2
  -1  -6  10 2438.94 374.389   1
  -1   6  10 2875.58 565.766   1
  -1  -6  10 2560.28 271.798   2
  -1  -6   9 998.062 181.964   2
   1   6  -9 910.265 167.848   2
  -1  -6   9 743.205 247.845   1
  -1   6   9 1317.18 415.204   1
  -1   6   8 6123.97 638.151   1
   1   6  -8 6213.56 367.194   2
  -1  -6   8 5873.31 442.463   1
  -1  -6   8 6271.23 413.741   2
  -1  -6   7 2900.47 297.730   1
   1   6  -7 3267.83 268.747   2
  -1  -6   7 3829.69 321.308   2
  -1   6   7 3537.16 470.079   1
  -1  -6   6 34750.9 1045.11   2
  -1   6   6 34404.7 1351.18   1
  -1  -6   6 34096.7 980.009   1
   1   6  -6 34832.8 978.915   2
  -1   6   5 7413.10 579.559   1
   1   6  -5 7437.96 423.199   2
  -1  -6   5 7958.84 460.458   2
  -1   6   4 45813.2 1411.59   1
   1   6  -4 46570.5 1202.59   2
   1   6  -3 215067. 3686.28   2
   1   6  -2 23626.4 822.102   2
   1   6  -1 888.862 195.178   2
  -1  -6   1 897.279 110.179   1
   1   6  -1 809.531 98.9412   1
   1   6   0 18962.5 567.829   1
  -1  -6   0 18099.7 587.805   1
   1   6   1 98602.0 1902.06   1
  -1  -6  -1 97538.5 1943.86   1
   1   6   2 116358. 2322.73   1
  -1  -6  -2 122629. 2390.69   1
  -1  -6  -3 91875.9 2098.41   1
   1   6   3 93093.4 2077.40   1
   1   6   4 180756. 3568.64   1
  -1   6  -4 186264. 2964.05   1
  -1  -6  -4 187036. 3643.85   1
   1  -6   4 188997. 2910.13   1
   1  -6   5 1722.08 168.970   1
  -1   6  -5 1818.20 198.468   1
   1   6   5 2002.77 334.368   1
   1   6   6 9393.99 670.396   1
  -1   6  -6 8519.69 465.888   1
   1  -6   6 8755.73 435.726   1
  -1   6  -7 129517. 2318.33   2
   1  -6   7 128883. 2497.88   1
  -1   6  -7 129493. 2631.65   1
   1   6   7 129533. 3104.01   1
  -1   6  -8 186.925 81.7739   2
   1   6   8 13.2677 205.122   1
  -1   6  -8 164.135 146.416   1
   1  -6   8 289.463 145.095   1
   1   6   9 33340.3 1522.69   1
  -1   6  -9 33948.3 827.143   2
   1  -6   9 33702.2 1175.86   1
   1  -6  10 113066. 2618.58   1
  -1   6 -10 113002. 1922.91   2
   1   6  10 109166. 3121.41   1
  -1   6 -11 15997.5 456.737   2
   1   6  11 15354.0 1096.32   1
   1  -6  11 15267.0 873.475   1
   1   6  12-120.021 326.431   1
   1  -6  12 389.710 225.715   1
  -1   6 -12 54.3112 40.3378   2
   1  -6  13 467.235 275.115   1
   1   6  13-43.0440 264.399   1
   1  -6  14-47.6569 208.710   1
   1   6  14 134.165 293.027   1
   1   6  15 505.728 388.805   1
   1  -6  15-134.154 225.004   1
   1  -6  16 5893.04 667.155   1
   1   6  16 4113.97 714.930   1
   1  -6  17 1824.40 435.937   1
   1   6  17 1145.41 461.848   1
   1  -6  18 2527.44 522.568   1
   1   6  18 2821.22 594.263   1
   1   6  19 7241.96 985.376   1
   1  -6  19 6308.15 799.462   1
   1  -6  20 46.3300 323.601   1
   1   6  20-268.188 500.207   1
   1  -6  21 1611.92 518.663   1
   1   6  21 2168.45 693.069   1
   1  -6  22 906.904 420.964   1
   1   6  22 769.645 509.901   1
   1  -6  23 628.020 481.708   1
   1   6  23 733.977 528.054   1
   1  -6  24-161.868 334.220   1
   1   6  24-104.239 385.438   1
   1   6  25 1625.10 693.342   1
   1  -6  25 1076.88 468.350   1
   1  -6  26-26.8891 366.007   1
   1   6  26-133.027 453.767   1
   1   6  27 938.897 547.571   1
   1  -6  27 777.041 458.290   1
   1   6  28 134.217 522.137   1
   1  -6  28 307.921 336.833   1
   1   6  29 1523.41 677.873   1
   1   6  30 2972.25 855.108   1
  -1   7  31 343.367 592.473   1
  -1   7  30 390.272 543.519   1
  -1   7  29 698.991 645.003   1
  -1   7  28 70.7635 517.250   1
  -1  -7  28 583.630 404.265   1
  -1   7  27 2711.58 851.027   1
  -1  -7  27 2991.11 754.457   1
  -1   7  26-40.8635 503.576   1
  -1  -7  26 134.850 372.361   1
  -1   7  25 8145.83 1217.13   1
  -1  -7  25 8521.13 1061.67   1
  -1  -7  24 496.307 425.907   1
  -1   7  24 680.929 481.438   1
  -1  -7  23 890.417 391.868   1
  -1   7  23 498.720 423.114   1
  -1  -7  22 5090.02 816.547   1
  -1   7  22 4347.45 879.316   1
  -1  -7  21 8925.29 956.602   1
  -1   7  21 9433.40 1183.93   1
  -1   7  20 1516.27 607.692   1
  -1  -7  20 819.790 432.626   1
  -1   7  19 18027.7 1532.95   1
  -1  -7  19 17922.5 1322.43   1
  -1   7  18 1784.99 577.543   1
  -1  -7  18 363.865 261.691   1
  -1  -7  17 472.987 254.628   1
   1   7 -17 189.826 78.9190   2
  -1   7  17 51.9715 374.016   1
   1   7 -16 3608.99 274.835   2
  -1   7  16 2325.75 550.593   1
  -1  -7  16 4031.97 579.120   1
  -1  -7  15 14035.2 998.214   1
   1   7 -15 14426.7 565.830   2
  -1   7  15 15890.9 1278.24   1
   1   7 -14 1630.54 188.213   2
  -1   7  14 1244.53 401.195   1
  -1  -7  14 1755.35 397.919   1
  -1  -7  13 50557.3 1820.85   1
   1   7 -13 53800.0 1250.67   2
  -1   7  13 50530.3 2200.04   1
  -1  -7  12 69.1450 133.623   2
   1   7 -12 367.140 113.194   2
  -1   7  12-154.787 372.672   1
  -1  -7  12 457.723 238.266   1
   1   7 -11 19940.2 700.894   2
  -1   7  11 20662.4 1295.45   1
  -1  -7  11 20257.6 1007.12   1
  -1  -7  11 19477.7 794.481   2
   1   7 -10 1293.36 193.101   2
  -1  -7  10 1107.01 277.358   1
  -1  -7  10 1134.84 231.605   2
  -1   7  10 1982.65 474.085   1
   1   7  -9 315665. 5030.54   2
  -1  -7   9 314679. 5373.73   1
  -1  -7   9 313230. 5208.68   2
  -1   7   9 312834. 6165.10   1
  -1   7   8 293.598 247.541   1
   1   7  -8 272.980 116.674   2
  -1  -7   8 503.708 190.478   1
  -1  -7   8 827.026 212.620   2
  -1  -7   7 201854. 3487.73   1
  -1   7   7 208585. 4282.80   1
   1   7  -7 197283. 3514.28   2
  -1   7   6 23765.3 1124.26   1
  -1  -7   6 24379.2 745.198   1
   1   7  -6 23247.8 836.205   2
  -1   7   5 1847.09 304.579   1
   1   7  -5 2051.12 242.807   2
  -1   7   4 8346.91 579.276   1
   1   7  -4 7647.82 475.064   2
  -1   7   3 151948. 3001.24   1
   1   7  -3 148052. 2866.21   2
   1   7  -2 14759.1 680.602   2
   1   7  -1 640.215 91.4283   1
  -1  -7   1 536.466 101.673   1
   1   7   0 21267.5 639.724   1
  -1  -7   0 20349.0 658.938   1
   1   7   1 16933.6 633.386   1
  -1  -7  -1 17295.4 666.676   1
  -1  -7  -2 13354.9 640.795   1
   1   7   2 14506.0 639.312   1
  -1  -7  -3 183997. 3496.01   1
   1   7   3 181462. 3428.87   1
  -1   7  -4 9689.63 355.466   1
   1   7   4 9486.94 620.768   1
   1  -7   4 9643.86 327.119   1
   1   7   5 151418. 3226.72   1
   1  -7   5 148615. 2452.00   1
  -1   7  -5 149617. 2541.52   1
   1  -7   6 120.568 84.7186   1
   1   7   6-52.5750 176.451   1
  -1   7  -6 209.722 84.1835   1
  -1   7  -7 31469.8 1041.90   1
   1  -7   7 33990.5 978.750   1
   1   7   7 33568.3 1412.09   1
  -1   7  -8 42496.9 1087.35   2
   1   7   8 40126.2 1631.30   1
   1  -7   8 41706.9 1194.24   1
  -1   7  -8 38864.7 1264.08   1
   1  -7   9 14241.2 722.268   1
  -1   7  -9 16198.8 825.398   1
   1   7   9 14624.3 1008.46   1
  -1   7  -9 16012.7 589.506   2
   1   7  10 2975.40 532.131   1
  -1   7 -10 3046.23 246.587   2
   1  -7  10 2305.61 327.895   1
  -1   7 -11 9553.89 396.831   2
   1   7  11 9768.23 857.152   1
   1  -7  11 9298.96 668.244   1
   1   7  12 2769.70 543.839   1
  -1   7 -12 2969.74 202.290   2
   1  -7  12 3020.84 408.025   1
   1  -7  13-94.5645 210.122   1
   1   7  13 23.0159 321.150   1
  -1   7 -13 8.29680 49.1025   2
   1   7  14 8793.45 917.584   1
  -1   7 -14 8417.96 292.612   2
   1  -7  14 10534.0 801.082   1
   1  -7  15 3392.09 501.227   1
   1   7  15 3147.81 622.039   1
   1   7  16 3897.86 705.672   1
   1  -7  16 4211.71 607.822   1
   1  -7  17 5501.78 690.244   1
   1   7  17 6244.07 896.713   1
   1   7  18 24328.1 1754.11   1
   1  -7  18 25722.7 1482.84   1
   1  -7  19 25786.2 1534.79   1
   1   7  19 26542.2 1853.99   1
   1  -7  20 6895.41 845.637   1
   1   7  20 5490.20 908.258   1
   1  -7  21 7176.31 893.370   1
   1   7  21 8656.88 1126.97   1
   1  -7  22 502.428 355.054   1
   1   7  22-313.207 484.830   1
   1   7  23-231.869 456.829   1
   1  -7  23 245.335 290.915   1
   1   7  24 832.809 479.287   1
   1  -7  24 728.862 318.725   1
   1  -7  25 1408.97 471.308   1
   1   7  25 2174.24 699.674   1
   1  -7  26 803.299 463.583   1
   1   7  26 134.458 476.650   1
   1  -7  27 1120.77 527.044   1
   1   7  27 66.8651 522.157   1
   1   7  28-173.530 516.585   1
   1   7  29-44.3354 518.019   1
   1   7  30 1418.79 687.724   1
  -1   8  30 372.327 575.187   1
  -1   8  29 672.380 503.967   1
  -1   8  28-189.462 541.273   1
  -1  -8  27 730.552 554.028   1
  -1   8  27 1824.91 780.092   1
  -1  -8  26 1789.75 552.931   1
  -1   8  26 1146.83 667.498   1
  -1  -8  25-642.368 438.346   1
  -1   8  25-749.300 660.096   1
  -1   8  24 5582.20 958.620   1
  -1  -8  24 5564.18 843.131   1
  -1  -8  23 4346.07 782.336   1
  -1   8  23 4192.01 889.124   1
  -1   8  22 19405.8 1737.86   1
  -1  -8  22 19508.0 1477.86   1
  -1  -8  21-15.6266 336.514   1
  -1   8  21-288.177 350.704   1
  -1  -8  20 9837.27 993.536   1
  -1   8  20 10508.5 1218.31   1
  -1  -8  19 15342.7 1187.07   1
  -1   8  19 14141.5 1370.27   1
  -1   8  18 12235.7 1249.73   1
  -1  -8  18 10353.6 950.556   1
   1   8 -17 15525.0 605.344   2
  -1   8  17 18927.8 1486.60   1
  -1  -8  17 16418.1 1145.47   1
  -1  -8  16 939.527 281.406   1
   1   8 -16 1343.91 184.183   2
  -1   8  16 1933.67 593.449   1
  -1   8  15 3557.44 668.984   1
  -1  -8  15 3071.07 475.855   1
   1   8 -15 2585.28 245.939   2
  -1   8  14 34917.1 1869.26   1
  -1  -8  14 34135.0 1484.19   1
   1   8 -14 34072.6 981.455   2
  -1  -8  13 14630.7 919.054   1
   1   8 -13 13159.8 583.275   2
  -1   8  13 13789.0 1129.98   1
  -1   8  12 10046.2 950.335   1
   1   8 -12 11303.2 539.992   2
  -1  -8  12 10861.7 747.599   1
  -1   8  11 111962. 3294.48   1
  -1  -8  11 107498. 2590.91   1
   1   8 -11 111044. 2215.91   2
   1   8 -10 110159. 2225.35   2
  -1   8  10 107836. 3146.00   1
  -1  -8  10 109569. 2485.18   1
   1   8  -9 6463.71 445.376   2
  -1  -8   9 5525.69 451.583   1
  -1   8   9 7135.76 738.762   1
  -1  -8   8 14457.5 660.437   1
   1   8  -8 14673.9 665.486   2
  -1   8   8 13662.5 955.567   1
   1   8  -7 10191.0 558.007   2
  -1  -8   7 10897.0 500.014   1
  -1   8   7 10949.7 805.629   1
  -1   8   6 9928.07 738.151   1
  -1  -8   6 11050.1 449.775   1
   1   8  -6 10568.9 579.848   2
   1   8  -5 51408.8 1416.98   2
  -1   8   5 50041.5 1652.85   1
  -1   8   4 32204.1 1206.97   1
   1   8  -4 32800.6 1104.26   2
  -1   8   3 7820.98 538.341   1
   1   8  -3 8208.88 536.353   2
   1   8  -2 106550. 1659.39   1
   1   8  -2 107351. 2293.53   2
  -1  -8   1 39293.4 932.188   1
   1   8  -1 41836.4 896.547   1
  -1  -8   0 375.197 112.829   1
   1   8   0 521.211 129.779   1
   1   8   1 2007.38 224.515   1
  -1  -8  -1 2262.81 254.809   1
  -1  -8  -2 4352.10 382.845   1
   1   8   2 3882.75 349.755   1
  -1  -8  -3 20245.6 903.180   1
   1   8   3 20582.0 875.450   1
   1   8   4 786.922 259.350   1
   1   8   5 34269.9 1309.26   1
  -1   8  -5 32538.5 808.018   1
   1  -8   5 33551.5 755.627   1
  -1   8  -6 1206.11 169.317   1
   1  -8   6 1337.76 158.156   1
   1   8   6 1487.02 318.450   1
   1  -8   7 12336.8 524.995   1
  -1   8  -7 11407.2 559.083   1
   1   8   7 11474.4 815.942   1
   1   8   8 7644.72 718.685   1
   1  -8   8 8497.18 479.100   1
  -1   8  -8 8591.78 488.207   2
  -1   8  -8 7947.98 519.432   1
  -1   8  -9 15105.8 782.691   1
  -1   8  -9 15433.0 636.303   2
   1  -8   9 15200.2 704.341   1
   1   8   9 14376.4 1018.35   1
   1  -8  10 3813.09 398.967   1
  -1   8 -10 3655.61 283.452   2
   1   8  10 3923.18 617.921   1
  -1   8 -11 12405.5 518.433   2
   1  -8  11 11789.1 716.268   1
   1   8  11 12353.7 1022.88   1
  -1   8 -12 9708.46 421.548   2
   1   8  12 9382.32 920.571   1
   1  -8  12 10258.6 701.607   1
   1  -8  13 1052.58 255.416   1
   1   8  13 1605.38 448.979   1
  -1   8 -13 1639.17 162.972   2
   1   8  14 27327.1 1648.66   1
   1  -8  14 25644.6 1255.81   1
  -1   8 -14 25722.0 654.879   2
  -1   8 -15 167.186 53.5877   2
   1   8  15 433.788 352.265   1
   1  -8  15 425.675 247.977   1
   1  -8  16 7098.86 717.537   1
   1   8  16 8519.80 954.648   1
   1  -8  17 12.5596 248.353   1
   1   8  17-394.055 469.690   1
   1   8  18-364.721 421.659   1
   1  -8  18 240.211 285.437   1
   1  -8  19 3901.84 610.431   1
   1   8  19 5882.50 897.132   1
   1   8  20 654.444 496.369   1
   1  -8  20 295.506 321.032   1
   1   8  21 3165.53 734.869   1
   1  -8  21 1938.59 519.749   1
   1  -8  22 2233.52 532.232   1
   1   8  22 2057.57 634.131   1
   1   8  23 4439.99 921.283   1
   1  -8  23 5138.45 790.235   1
   1  -8  24 218.801 360.321   1
   1   8  24-253.100 611.773   1
   1   8  25 1169.10 598.768   1
   1  -8  25 2170.64 575.934   1
   1   8  26 756.456 572.466   1
   1  -8  26 2540.91 606.659   1
   1   8  27-1075.29 703.552   1
   1   8  28 828.720 455.933   1
   1   8  29 1178.75 656.984   1
   1   8  30 448.803 432.605   1
  -1   9  30-346.431 525.446   1
  -1   9  29 2379.91 804.177   1
  -1   9  28 893.531 595.264   1
  -1   9  27 2389.83 760.720   1
  -1  -9  26 4100.53 743.670   1
  -1   9  26 2715.12 784.725   1
  -1  -9  25 2038.24 572.185   1
  -1   9  25 558.153 475.651   1
  -1   9  24 1002.18 609.448   1
  -1  -9  24 386.608 346.798   1
  -1  -9  23 758.914 423.874   1
  -1   9  23 1188.48 602.435   1
  -1  -9  22 1252.54 501.596   1
  -1   9  22 1775.77 839.620   1
  -1  -9  21 14734.7 1219.59   1
  -1   9  21 16769.0 1580.33   1
  -1  -9  20 979.435 400.188   1
  -1   9  20 399.194 433.823   1
  -1  -9  19 347.489 361.486   1
  -1   9  19 1271.89 518.835   1
  -1  -9  18 1106.42 372.247   1
  -1   9  18 434.984 380.704   1
  -1  -9  17 42207.4 1827.96   1
  -1   9  17 38682.9 2179.85   1
   1   9 -17 41538.3 1107.64   2
  -1   9  16-114.863 371.788   1
   1   9 -16 182.203 108.510   2
  -1  -9  16 318.716 262.019   1
  -1   9  15 7029.44 882.015   1
  -1  -9  15 6717.80 674.846   1
   1   9 -15 7085.57 425.264   2
  -1   9  14 21085.3 1456.48   1
  -1  -9  14 19748.7 1087.78   1
   1   9 -14 20173.9 762.289   2
   1   9 -13 9989.31 527.327   2
  -1  -9  13 9448.42 712.299   1
  -1   9  13 8704.36 925.401   1
  -1   9  12 35686.7 1795.70   1
   1   9 -12 34539.4 1076.02   2
  -1  -9  12 35157.1 1336.51   1
  -1  -9  11 4226.59 440.952   1
   1   9 -11 3616.53 346.882   2
  -1   9  11 4048.95 671.771   1
  -1   9  10 43654.6 1903.57   1
   1   9 -10 42392.9 1256.50   2
  -1  -9  10 43986.4 1349.68   1
   1   9  -9 5289.06 437.993   2
  -1   9   9 6745.02 740.791   1
  -1  -9   9 5943.98 440.932   1
  -1  -9   8 16525.9 659.457   1
  -1   9   8 15825.2 1058.69   1
   1   9  -8 17239.0 775.208   2
  -1   9   7 4108.77 521.106   1
  -1  -9   7 4633.58 307.714   1
   1   9  -7 4379.38 402.589   2
   1   9  -6 2469.78 308.201   2
  -1   9   6 2861.73 427.308   1
  -1  -9   6 1985.03 173.379   1
   1   9  -5 317.512 176.073   2
  -1   9   5-48.3801 219.183   1
  -1   9   4 10704.4 685.444   1
   1   9  -4 10767.0 639.375   2
   1   9  -3 42432.9 1354.22   2
  -1   9   3 40425.8 1334.97   1
  -1  -9   2-9.10504 49.9848   1
  -1   9   2 195.219 148.261   1
   1   9  -2 34.6862 36.6806   1
   1   9  -1 5984.65 300.290   1
  -1  -9   1 5978.81 322.603   1
  -1  -9   0 23278.3 774.399   1
   1   9   0 23303.0 731.517   1
  -1  -9  -1 9751.59 530.101   1
   1   9   1 10234.0 511.032   1
   1   9   2 797.820 194.919   1
  -1  -9  -2 731.098 166.169   1
  -1  -9  -3 977.865 224.551   1
   1   9   3 587.611 199.278   1
   1   9   4 676.121 209.286   1
   1   9   5 12738.8 799.434   1
   1  -9   5 13118.7 390.374   1
  -1   9  -5 12358.6 426.965   1
   1   9   6 42635.0 1592.03   1
  -1   9  -6 43063.9 1035.02   1
   1  -9   6 43542.4 945.052   1
   1  -9   7 3624.63 258.402   1
   1   9   7 2294.64 416.542   1
  -1   9  -7 3092.34 277.759   1
  -1   9  -8 842.703 202.287   1
   1  -9   8 971.533 182.259   1
   1   9   8 1042.05 422.753   1
  -1   9  -8 644.159 181.934   2
   1   9   9 6695.64 709.782   1
  -1   9  -9 5642.22 459.229   1
  -1   9  -9 6360.22 435.780   2
   1  -9   9 6633.49 436.768   1
   1   9  10 4756.29 647.602   1
   1  -9  10 4921.80 417.532   1
  -1   9 -10 5927.92 504.728   1
  -1   9 -10 5244.49 383.289   2
   1   9  11 485.979 341.839   1
   1  -9  11 693.194 197.971   1
  -1   9 -11 580.598 149.414   2
   1  -9  12 18018.2 915.360   1
  -1   9 -12 17395.6 657.044   2
   1   9  12 17917.7 1262.31   1
   1   9  13 449.522 415.468   1
   1  -9  13 86.4525 184.277   1
  -1   9 -13 291.902 118.445   2
   1   9  14 2881.08 560.661   1
  -1   9 -14 2639.46 218.052   2
   1  -9  14 2569.80 412.062   1
   1  -9  15 16166.8 1000.92   1
   1   9  15 17092.7 1363.19   1
  -1   9 -15 16543.8 523.708   2
  -1   9 -16 293.195 74.4437   2
   1   9  16 163.394 327.914   1
   1  -9  16-178.544 266.794   1
   1  -9  17-102.102 273.278   1
   1   9  17 476.718 358.008   1
   1  -9  18 4898.76 635.066   1
   1   9  18 3061.73 646.597   1
   1  -9  19 1837.61 463.325   1
   1   9  19 1779.85 555.778   1
   1   9  20 4146.04 813.186   1
   1  -9  20 5682.30 744.177   1
   1  -9  21 1209.89 409.411   1
   1   9  21 1365.05 544.062   1
   1  -9  22 1274.87 406.677   1
   1   9  22 2125.33 656.813   1
   1   9  23 382.446 451.310   1
   1  -9  23 305.067 351.258   1
   1   9  24 879.908 496.743   1
   1  -9  24 956.913 472.614   1
   1  -9  25-17.5489 357.012   1
   1   9  25 866.559 584.477   1
   1   9  26 696.837 551.948   1
   1   9  27-131.114 577.655   1
   1   9  28-443.709 554.312   1
   1   9  29-826.343 670.620   1
  -1  10  30-331.778 491.074   1
  -1  10  29 1877.26 755.010   1
  -1  10  28 878.880 643.080   1
  -1  10  27-96.7305 545.396   1
  -1  10  26 1007.00 613.003   1
  -1  10  25-83.3355 458.262   1
  -1 -10  24 2496.11 583.147   1
  -1  10  24 711.794 477.650   1
  -1 -10  23 2803.31 584.054   1
  -1  10  23 3156.66 859.805   1
  -1 -10  22 18575.7 1398.66   1
  -1  10  22 19384.9 1754.98   1
  -1 -10  21 4716.07 709.272   1
  -1  10  21 4457.97 895.234   1
  -1 -10  20 4076.21 628.038   1
  -1  10  20 3956.19 847.301   1
  -1 -10  19 426.863 291.421   1
  -1  10  19 430.154 407.333   1
  -1  10  18 401.865 448.278   1
  -1 -10  18-69.0844 267.354   1
  -1  10  17 135.966 380.374   1
  -1 -10  17 171.046 229.482   1
   1  10 -17-113.817 121.093   2
  -1  10  16 535.688 440.607   1
   1  10 -16 273.373 107.490   2
  -1 -10  16 215.111 249.577   1
  -1  10  15 531.487 376.525   1
   1  10 -15 1049.23 194.191   2
  -1 -10  15 546.384 212.303   1
  -1  10  14 2631.09 560.124   1
   1  10 -14 2135.51 264.209   2
  -1 -10  14 2061.23 362.074   1
   1  10 -13 11516.8 603.028   2
  -1 -10  13 10935.6 742.571   1
  -1  10  13 10330.9 1007.52   1
   1  10 -12 57056.0 1526.37   2
  -1  10  12 58090.2 2389.33   1
  -1 -10  12 57479.3 1728.64   1
  -1 -10  11 4683.44 440.273   1
  -1  10  11 4134.77 638.093   1
   1  10 -11 4177.56 384.807   2
   1  10 -10 202232. 3742.84   2
  -1 -10  10 199519. 3705.25   1
  -1  10  10 201851. 4774.99   1
   1  10  -9 27886.6 1051.11   2
  -1 -10   9 27031.2 914.256   1
  -1  10   9 28210.9 1488.61   1
   1  10  -8 20201.5 895.075   2
  -1 -10   8 19925.2 695.425   1
  -1  10   8 17925.0 1133.73   1
   1  10  -7 439.458 198.185   2
  -1  10   7 967.116 349.695   1
  -1 -10   7 283.337 85.5234   1
   1  10  -6 174807. 3483.31   2
  -1  10   6 176935. 3901.61   1
   1  10  -5 246.513 147.447   2
  -1  10   5 264.287 229.708   1
   1  10  -4 51136.2 1570.26   2
  -1  10   4 50927.0 1625.43   1
   1  10  -3 3270.02 379.975   2
  -1  10   3 2862.91 351.993   1
  -1  10   2 204.503 147.219   1
  -1 -10   2 74.1271 62.1739   1
   1  10  -2 115.260 55.7014   1
  -1 -10   1 30978.9 852.006   1
  -1  10   1 30065.1 990.111   1
   1  10  -1 30341.8 791.354   1
  -1  10   0 9284.43 470.755   1
  -1 -10   0 9381.34 486.646   1
   1  10   0 9064.19 452.726   1
  -1 -10  -1 73377.1 1780.27   1
   1  10   1 73931.4 1696.95   1
   1  10   2 189.926 129.609   1
  -1 -10  -2 116.141 115.243   1
   1  10   3 18276.7 863.835   1
   1  10   4 371.661 217.342   1
   1  10   5 3430.89 452.371   1
   1  10   6 9001.11 729.433   1
  -1  10  -6 7389.12 349.085   1
   1 -10   6 7193.84 304.159   1
   1  10   7 15263.7 985.951   1
   1 -10   7 14708.1 511.762   1
  -1  10  -7 14868.6 583.023   1
   1  10   8 153927. 3771.97   1
  -1  10  -8 152740. 3098.10   2
  -1  10  -8 154179. 2913.77   1
   1 -10   8 159885. 2739.76   1
  -1  10  -9 6732.24 492.621   2
   1  10   9 7036.71 745.047   1
   1 -10   9 6671.54 419.102   1
  -1  10  -9 6425.15 468.344   1
  -1  10 -10 18511.3 892.066   1
  -1  10 -10 19006.8 808.133   2
   1 -10  10 18825.5 783.789   1
   1  10  10 18341.1 1212.29   1
  -1  10 -11 2524.60 294.303   2
   1 -10  11 2685.01 336.745   1
   1  10  11 2732.81 548.863   1
  -1  10 -12 455.604 133.422   2
   1 -10  12 176.624 137.265   1
   1  10  12 317.978 302.317   1
   1  10  13 47045.8 2181.77   1
  -1  10 -13 47061.6 1215.72   2
   1 -10  13 47648.2 1593.12   1
  -1  10 -14 11026.8 498.909   2
   1  10  14 12779.8 1166.92   1
   1 -10  14 10570.0 755.886   1
   1  10  15 34563.9 1971.35   1
  -1  10 -15 35983.8 931.514   2
   1 -10  15 36022.5 1490.19   1
   1 -10  16 403.577 232.934   1
   1  10  16-52.9807 329.541   1
  -1  10 -16 382.899 101.526   2
   1 -10  17-99.3125 206.582   1
   1  10  17-279.332 389.742   1
   1  10  18 4914.71 837.391   1
   1 -10  18 5056.79 639.134   1
   1  10  19 764.676 509.600   1
   1 -10  19 363.937 282.263   1
   1 -10  20 501.372 334.020   1
   1  10  20-237.539 461.556   1
   1 -10  21 702.504 333.297   1
   1  10  21 405.794 465.750   1
   1 -10  22 1236.37 418.866   1
   1  10  22 1847.72 677.923   1
   1  10  23-73.6975 422.462   1
   1 -10  23-188.077 333.282   1
   1 -10  24 2177.22 530.802   1
   1  10  24 2403.69 725.410   1
   1  10  25-799.702 667.512   1
   1  10  26-573.276 653.098   1
   1  10  27 366.959 540.873   1
   1  10  28 2363.66 831.981   1
   1  10  29 8800.61 1375.65   1
  -1  11  29 581.498 583.782   1
  -1  11  28 4549.28 1066.25   1
  -1  11  27 4010.54 960.912   1
  -1  11  26 219.013 632.148   1
  -1  11  25-154.888 545.963   1
  -1  11  24 442.906 615.904   1
  -1 -11  23-335.064 398.943   1
  -1  11  23-343.975 500.213   1
  -1 -11  22 6185.91 818.761   1
  -1  11  22 8101.56 1186.00   1
  -1  11  21 2992.58 717.050   1
  -1 -11  21 2024.02 515.405   1
  -1 -11  20 12463.6 1041.33   1
  -1  11  20 13045.0 1395.73   1
  -1  11  19 1239.02 564.294   1
  -1 -11  19 1297.55 381.085   1
  -1 -11  18 1076.00 360.811   1
  -1  11  18 810.702 365.065   1
  -1 -11  17 2148.34 406.421   1
   1  11 -17 2297.81 260.419   2
  -1  11  17 3225.31 697.246   1
  -1  11  16 3732.62 691.618   1
   1  11 -16 3287.76 317.130   2
  -1 -11  16 4342.16 547.267   1
  -1  11  15 594.656 338.488   1
   1  11 -15 1235.11 200.808   2
  -1 -11  15 1229.50 299.953   1
  -1  11  14 2596.34 601.948   1
   1  11 -14 3071.53 331.709   2
  -1 -11  14 2481.04 373.187   1
  -1 -11  13 8436.65 628.818   1
   1  11 -13 8758.42 554.024   2
  -1  11  13 8253.39 924.922   1
  -1 -11  12 1649.71 290.870   1
   1  11 -12 1266.79 235.193   2
  -1  11  12 987.686 404.280   1
  -1 -11  11 46640.9 1367.46   1
  -1  11  11 43267.0 1995.02   1
   1  11 -11 45205.6 1412.90   2
   1  11 -10 29072.6 1115.84   2
  -1  11  10 30081.3 1586.99   1
  -1 -11  10 30553.2 996.573   1
   1  11  -9 104984. 2436.98   2
  -1 -11   9 102485. 2053.83   1
  -1  11   9 104408. 3074.68   1
  -1 -11   8 132810. 2366.07   1
   1  11  -8 136137. 2935.72   2
  -1  11   8 138402. 3533.34   1
   1  11  -7 122541. 2732.12   2
  -1 -11   7 115968. 2003.31   1
  -1  11   7 126956. 3213.88   1
  -1  11   6 54280.6 1885.62   1
   1  11  -6 52787.9 1656.74   2
  -1  11   5 35308.2 1425.55   1
   1  11  -5 34294.1 1300.86   2
  -1  11   4 3734.01 443.386   1
   1  11  -4 3153.35 386.279   2
  -1  11   3 26593.1 1081.01   1
  -1  11   2 247.830 136.653   1
  -1 -11   2 100.902 72.5465   1
   1  11  -2 93.1586 63.0742   1
   1  11  -1 373.427 106.198   1
  -1 -11   1 649.143 149.260   1
  -1  11   1 281.866 114.963   1
   1  11   0 2638.37 268.830   1
  -1 -11   0 1562.03 205.451   1
  -1  11   0 1869.51 232.962   1
   1  11   1 554.696 161.576   1
  -1 -11  -1 100.327 111.695   1
  -1  11  -1 285.127 84.9966   1
   1  11   2 4577.54 402.338   1
  -1 -11  -2 3407.55 391.211   1
   1  11   3 2438.18 319.196   1
   1  11   4 25099.1 1111.03   1
   1  11   5 6490.61 606.729   1
   1 -11   6 2037.88 149.488   1
   1  11   6 2013.74 398.651   1
  -1  11  -6 2334.30 176.774   1
   1  11   7 161137. 3781.42   1
   1 -11   7 157855. 2586.93   1
  -1  11  -7 161354. 2733.65   1
   1 -11   8 1627.59 184.695   1
   1  11   8 2325.24 434.614   1
  -1  11  -8 1489.93 209.914   1
  -1  11  -9 15270.1 784.053   2
   1  11   9 15535.6 1083.38   1
   1 -11   9 15775.4 615.878   1
   1 -11  10 468.035 170.089   1
  -1  11 -10 579.773 169.569   2
   1  11  10 301.081 303.305   1
   1 -11  11 4427.93 387.409   1
   1  11  11 4393.64 644.285   1
  -1  11 -11 4245.44 390.139   2
   1  11  12 212.425 339.875   1
  -1  11 -12 6.86835 128.456   2
   1 -11  12-27.3944 156.750   1
  -1  11 -13 5247.46 400.259   2
   1 -11  13 5194.59 484.916   1
   1  11  13 6134.18 830.453   1
   1 -11  14 442.613 218.312   1
   1  11  14-96.4259 364.002   1
  -1  11 -14 512.784 167.418   2
   1  11  15 3471.88 653.608   1
  -1  11 -15 4587.92 328.426   2
   1 -11  15 4289.68 496.222   1
   1 -11  16 2499.36 405.924   1
  -1  11 -16 2704.85 240.314   2
   1  11  16 2263.90 611.405   1
   1 -11  17-0.45586 221.105   1
   1  11  17-131.356 398.066   1
   1  11  18-806.387 502.694   1
   1 -11  18-193.764 249.396   1
   1 -11  19 2325.09 457.561   1
   1  11  19 2224.42 674.975   1
   1  11  20-316.286 366.267   1
   1 -11  20 165.263 296.985   1
   1  11  21 178.565 425.356   1
   1 -11  21-24.6334 254.222   1
   1 -11  22 804.651 368.731   1
   1  11  22-218.582 432.151   1
   1  11  23 152.197 393.963   1
   1  11  24 607.181 556.040   1
   1  11  25-435.978 546.597   1
   1  11  26 1094.79 563.584   1
   1  11  27 926.404 618.259   1
   1  11  28 483.593 609.133   1
   1  11  29 1269.00 608.969   1
  -1  12  29 95.3570 476.079   1
  -1  12  28 1813.79 657.969   1
  -1  12  27 549.954 559.901   1
  -1  12  26 764.778 525.531   1
  -1  12  25 1628.06 670.378   1
  -1  12  24 128.859 544.569   1
  -1  12  23-655.310 645.112   1
  -1 -12  22 196.231 272.217   1
  -1  12  22 318.971 389.977   1
  -1 -12  21 306.991 279.247   1
  -1  12  21-24.6769 450.343   1
  -1 -12  20-487.574 311.896   1
  -1  12  20-207.836 440.290   1
  -1 -12  19 12034.8 960.204   1
  -1  12  19 10075.0 1211.66   1
  -1 -12  18 7604.98 741.583   1
  -1  12  18 7195.02 1025.94   1
  -1  12  17-212.795 320.148   1
  -1 -12  17 9.84550 222.831   1
   1  12 -17 337.017 139.381   2
   1  12 -16 10837.7 614.579   2
  -1  12  16 10428.8 1149.75   1
  -1 -12  16 12171.3 843.907   1
   1  12 -15 2012.75 275.362   2
  -1  12  15 2003.91 608.457   1
  -1 -12  15 2401.39 368.435   1
  -1  12  14 645.383 405.181   1
  -1 -12  14 171.210 168.716   1
   1  12 -14 303.908 164.579   2
  -1 -12  13 4433.80 440.041   1
   1  12 -13 4162.23 407.943   2
  -1  12  13 3723.56 640.436   1
  -1 -12  12 3633.98 364.476   1
   1  12 -12 3399.73 377.209   2
  -1  12  12 2723.32 523.747   1
   1  12 -11 49.7078 166.967   2
  -1  12  11 401.757 354.509   1
  -1 -12  11 260.374 148.093   1
  -1 -12  10 494.857 135.716   1
  -1  12  10 975.573 459.765   1
   1  12 -10 883.215 259.941   2
  -1  12   9 3464.45 601.212   1
   1  12  -9 2078.24 334.261   2
  -1 -12   9 2060.61 214.270   1
  -1 -12   8 1250.26 145.745   1
  -1  12   8 1564.93 454.655   1
   1  12  -8 1732.24 327.374   2
   1  12  -7 24846.4 1108.19   2
  -1  12   7 25240.2 1319.92   1
   1  12  -6 11142.7 742.638   2
  -1  12   6 10494.9 827.356   1
  -1  12   5 17373.8 1021.08   1
   1  12  -5 15431.3 890.352   2
   1  12  -4 3473.39 447.771   2
  -1  12   4 4084.35 476.117   1
  -1  12   3 11736.9 721.902   1
  -1 -12   2 7715.75 382.048   1
  -1  12   2 8201.26 561.801   1
   1  12  -2 7897.05 333.710   1
   1  12  -1 6046.53 340.266   1
  -1 -12   1 5332.19 356.119   1
  -1  12   1 4502.51 392.753   1
  -1 -12   0 181665. 3312.70   1
  -1  12   0 179204. 3216.14   1
   1  12   0 176549. 3168.37   1
  -1  12  -1 362.299 117.043   1
  -1 -12  -1 507.497 194.598   1
   1  12   1 360.317 147.571   1
   1  12   2 50702.7 1496.25   1
  -1 -12  -2 51534.9 1595.70   1
  -1  12  -2 51397.1 1093.13   1
   1  12   3 9636.93 646.639   1
   1  12   4 1209.65 303.205   1
   1  12   5 76664.9 2244.70   1
   1  12   6 1353.03 408.788   1
   1 -12   7 71084.0 1298.20   1
   1  12   7 81051.7 2443.24   1
   1  12   8 16073.8 1099.75   1
   1 -12   8 15497.4 512.953   1
  -1  12  -9 8128.11 595.706   2
   1 -12   9 7806.24 400.110   1
   1  12   9 7554.92 800.824   1
   1 -12  10 10108.7 504.713   1
   1  12  10 11258.7 1003.48   1
  -1  12 -10 10770.6 680.051   2
  -1  12 -11 913.271 225.417   2
   1 -12  11 680.683 182.682   1
   1  12  11 1267.93 483.060   1
  -1  12 -12 87060.4 2111.46   2
   1  12  12 88150.1 3071.35   1
   1 -12  12 89363.4 2098.57   1
   1  12  13 24005.4 1575.81   1
   1 -12  13 24016.9 1014.43   1
  -1  12 -13 24642.8 952.278   2
   1 -12  14 54981.8 1721.65   1
   1  12  14 56374.8 2524.13   1
  -1  12 -14 55929.6 1492.64   2
  -1  12 -15 9882.78 529.274   2
   1  12  15 8291.81 1001.03   1
   1 -12  15 10840.4 747.438   1
   1  12  16 17445.6 1449.51   1
   1 -12  16 19586.5 1061.17   1
  -1  12 -16 18616.7 708.125   2
   1  12  17-2.64680 433.412   1
   1 -12  17 479.640 247.931   1
   1 -12  18 3402.84 501.756   1
   1  12  18 3746.03 754.650   1
   1 -12  19 46.4098 203.331   1
   1  12  19 810.289 586.716   1
   1 -12  20 3615.85 578.969   1
   1  12  20 3053.42 742.601   1
   1 -12  21 699.622 339.855   1
   1  12  21 23.5268 410.818   1
   1  12  22 58.4137 469.094   1
   1  12  23 525.339 433.800   1
   1  12  24 1714.72 689.910   1
   1  12  25-462.056 684.944   1
   1  12  26 3765.55 936.076   1
   1  12  27 423.805 621.162   1
   1  12  28 5295.77 1117.05   1
  -1  13  29 225.285 565.698   1
  -1  13  28 7727.33 1303.63   1
  -1  13  27 599.353 594.354   1
  -1  13  26 2847.02 906.114   1
  -1  13  25 971.922 472.806   1
  -1  13  24 1540.20 615.308   1
  -1  13  23-438.563 458.627   1
  -1  13  22 357.899 419.085   1
  -1  13  21 2335.59 657.027   1
  -1 -13  20 11001.8 926.783   1
  -1  13  20 12671.9 1397.49   1
  -1  13  19 3118.49 687.915   1
  -1 -13  19 3142.03 507.777   1
  -1 -13  18-86.6507 204.565   1
  -1  13  18 94.7795 496.763   1
  -1  13  17 920.806 485.696   1
   1  13 -17 688.008 215.995   2
  -1 -13  17 1102.61 331.706   1
   1  13 -16 2327.28 301.509   2
  -1 -13  16 2709.99 418.883   1
  -1  13  16 3267.78 745.013   1
  -1  13  15 1260.26 474.156   1
  -1 -13  15 996.110 263.548   1
   1  13 -15 1445.28 268.592   2
   1  13 -14 11937.3 702.529   2
  -1  13  14 12285.8 1141.68   1
  -1 -13  14 11197.4 695.434   1
  -1  13  13 4722.17 699.184   1
  -1 -13  13 5193.48 443.630   1
   1  13 -13 5714.38 496.266   2
  -1  13  12 2191.50 476.942   1
  -1 -13  12 2356.14 293.417   1
   1  13 -12 2207.42 326.487   2
  -1  13  11 18102.3 1305.65   1
   1  13 -11 17612.5 924.784   2
  -1 -13  11 16850.6 693.459   1
  -1 -13  10 11040.7 494.474   1
   1  13 -10 11669.3 756.399   2
  -1  13  10 11562.5 1007.98   1
   1  13  -9 45729.6 1573.97   2
  -1  13   9 46028.4 1988.47   1
  -1 -13   9 43966.8 1000.04   1
  -1  13   8 7442.17 751.163   1
   1  13  -8 7216.55 628.146   2
   1  13  -7 82352.6 2306.59   2
  -1  13   7 84162.6 2604.32   1
  -1  13   6 13815.0 967.483   1
   1  13  -6 13671.1 867.624   2
   1  13  -5 57942.5 1900.63   2
  -1  13   5 61738.4 2008.95   1
   1  13  -4 6884.29 626.806   2
  -1  13   4 6292.35 600.376   1
  -1 -13   3 57.6547 60.5711   1
  -1  13   3 246.975 221.477   1
   1  13  -3 48.9949 42.9284   1
  -1  13   2 1722.94 288.634   1
   1  13  -2 2000.94 182.043   1
  -1 -13   2 2049.72 210.972   1
  -1 -13   1 64.1072 116.696   1
   1  13  -1 257.828 125.066   1
  -1  13   1 361.537 194.036   1
  -1 -13   0 1178.26 237.144   1
   1  13   0 1630.23 260.086   1
  -1  13   0 604.067 172.317   1
  -1 -13  -1 6870.73 525.606   1
  -1  13  -1 6334.93 390.779   1
   1  13   1 6459.52 471.459   1
  -1  13  -2 31340.6 807.966   1
   1  13   2 33984.3 1199.21   1
   1  13   3 17020.7 898.671   1
   1  13   4 32415.2 1321.74   1
   1  13   5 24038.3 1185.94   1
   1  13   6 20923.8 1155.42   1
   1  13   7 465.185 329.833   1
   1  13   8 1809.75 400.775   1
   1 -13   8 2064.46 161.350   1
  -1  13  -9 8144.55 634.723   2
   1  13   9 8050.46 801.713   1
   1 -13   9 8600.77 384.313   1
   1 -13  10 30466.1 881.084   1
  -1  13 -10 28878.1 1203.32   2
   1  13  10 30824.9 1647.44   1
   1 -13  11 21133.5 775.171   1
  -1  13 -11 19070.4 937.858   2
   1  13  11 19681.7 1357.65   1
   1  13  12 1063.55 450.251   1
   1 -13  12 750.769 187.151   1
  -1  13 -12 1132.75 255.381   2
   1  13  13 3032.91 666.086   1
  -1  13 -13 2284.78 323.435   2
   1 -13  13 2125.02 307.413   1
   1  13  14 4369.51 780.063   1
  -1  13 -14 4348.74 404.835   2
   1 -13  14 3488.42 400.442   1
   1  13  15 18795.8 1478.91   1
   1 -13  15 19626.8 985.326   1
  -1  13 -15 19239.2 814.064   2
  -1  13 -16 98.8206 110.941   2
   1 -13  16-148.529 189.483   1
   1  13  16-250.573 416.119   1
   1  13  17 12222.8 1284.87   1
   1 -13  17 12271.1 856.254   1
   1  13  18 2211.05 688.837   1
   1 -13  18 2432.17 434.336   1
   1 -13  19 331.216 265.671   1
   1  13  19-424.871 447.816   1
   1 -13  20 2656.62 472.689   1
   1  13  20 1380.88 536.039   1
   1  13  21 1863.08 582.419   1
   1  13  22 2147.17 716.608   1
   1  13  23 299.367 496.388   1
   1  13  24 324.287 432.975   1
   1  13  25 253.507 459.112   1
   1  13  26 2305.82 774.433   1
   1  13  27-240.435 553.107   1
   1  13  28 1419.59 749.921   1
  -1  14  28 580.734 615.317   1
  -1  14  27 122.904 556.010   1
  -1  14  26 463.626 652.792   1
  -1  14  25-46.2980 538.316   1
  -1  14  24-214.554 510.304   1
  -1  14  23 960.720 587.176   1
  -1  14  22 5079.63 1002.34   1
  -1  14  21 740.251 529.579   1
  -1  14  20 3420.22 795.771   1
  -1  14  19-405.693 475.219   1
  -1 -14  19 808.695 316.776   1
  -1  14  18 9527.09 1203.41   1
  -1 -14  18 10184.2 795.866   1
  -1  14  17 4377.75 813.744   1
  -1 -14  17 3773.90 487.670   1
   1  14 -17 4704.89 435.975   2
   1  14 -16 568.234 189.617   2
  -1 -14  16 833.629 263.531   1
  -1  14  16 118.643 353.201   1
  -1  14  15 814.014 371.315   1
   1  14 -15 756.623 190.891   2
  -1 -14  15 477.344 193.479   1
   1  14 -14 659.853 218.402   2
  -1 -14  14 267.005 186.215   1
  -1  14  14 857.955 459.169   1
  -1 -14  13 4088.41 374.088   1
  -1  14  13 2774.31 584.226   1
   1  14 -13 3845.34 445.764   2
   1  14 -12 6213.94 569.579   2
  -1  14  12 6957.53 848.365   1
  -1 -14  12 6678.82 434.804   1
  -1 -14  11 1846.54 215.245   1
  -1  14  11 1834.34 470.801   1
   1  14 -11 1649.16 303.423   2
  -1 -14  10 1528.13 163.335   1
   1  14 -10 1957.78 356.026   2
  -1  14  10 1878.92 424.189   1
  -1  14   9 222.292 296.120   1
   1  14  -9 97.0917 220.774   2
  -1  14   8 31207.2 1565.43   1
   1  14  -8 29226.6 1308.09   2
  -1  14   7 9516.66 849.346   1
   1  14  -7 9266.99 743.141   2
  -1  14   6 119700. 3180.98   1
   1  14  -6 124198. 3073.03   2
   1  14  -5 74721.2 2274.86   2
  -1  14   5 74511.9 2276.11   1
  -1  14   4 451.490 264.823   1
   1  14  -4 383.895 285.721   2
  -1  14   3 34366.1 1325.66   1
   1  14  -3 32771.1 731.998   1
  -1 -14   2 7282.69 404.782   1
  -1  14   2 6862.67 546.138   1
   1  14  -2 6213.37 325.874   1
  -1  14   1 9587.06 604.646   1
  -1 -14   1 10285.5 561.136   1
   1  14  -1 10284.9 490.882   1
  -1 -14   0 438.277 184.639   1
  -1  14   0 359.774 130.163   1
   1  14   0 345.182 140.953   1
  -1 -14  -1 57091.5 1673.46   1
  -1  14  -1 55489.5 1331.89   1
   1  14   1 53966.8 1522.78   1
  -1  14  -2 13169.2 493.676   1
   1  14   2 13321.1 754.048   1
   1  14   3 349.077 228.100   1
   1  14   4 104298. 2689.18   1
   1  14   5 3186.04 478.716   1
   1  14   6 132433. 3355.21   1
   1  14   7 4622.87 604.082   1
   1  14   8 1013.96 323.967   1
   1 -14   9 24174.1 637.315   1
  -1  14  -9 24335.3 1151.37   2
   1  14   9 24754.7 1436.41   1
   1 -14  10 1632.42 182.935   1
  -1  14 -10 2215.53 364.836   2
   1  14  10 1795.62 475.914   1
   1 -14  11 41862.9 1098.77   1
  -1  14 -11 40328.8 1481.39   2
   1  14  11 38411.6 1950.96   1
  -1  14 -12 188.163 176.532   2
   1 -14  12 281.439 115.900   1
   1  14  13 32296.1 1883.73   1
  -1  14 -13 35238.0 1314.80   2
   1 -14  13 36222.5 1160.53   1
   1 -14  14 84.3723 139.373   1
  -1  14 -14-86.5175 145.901   2
   1  14  14-2.34147 357.991   1
   1 -14  15 14618.2 802.209   1
  -1  14 -15 12625.7 701.071   2
   1  14  15 12687.6 1249.48   1
   1  14  16-579.948 579.275   1
   1 -14  16 288.608 230.317   1
   1  14  17 24851.5 1822.97   1
   1 -14  17 21504.6 1103.77   1
   1 -14  18 723.934 285.136   1
   1  14  18 53.0638 427.252   1
   1  14  19 2874.63 639.171   1
   1  14  20-289.887 438.070   1
   1  14  21 973.530 497.653   1
   1  14  22 1498.90 611.919   1
   1  14  23-186.837 507.148   1
   1  14  24 2402.68 701.845   1
   1  14  25 1067.29 517.099   1
   1  14  26-191.421 427.935   1
   1  14  27 842.907 509.451   1
   1  14  28 1553.02 724.430   1
  -1  15  28 1378.01 820.171   1
  -1  15  27 2391.03 790.261   1
  -1  15  26 10963.4 1496.18   1
  -1  15  25 1303.89 536.320   1
  -1  15  24 7071.01 1153.79   1
  -1  15  23-629.446 503.533   1
  -1  15  22 371.049 564.922   1
  -1  15  21 872.930 471.173   1
  -1  15  20 2453.42 620.093   1
  -1  15  19 2841.04 692.921   1
  -1  15  18 375.261 439.424   1
  -1 -15  17-42.5431 179.156   1
  -1  15  17-47.7980 401.755   1
   1  15 -17 8.01503 137.212   2
  -1  15  16-30.2000 363.503   1
   1  15 -16 93.5667 157.652   2
  -1 -15  16 165.719 194.894   1
  -1 -15  15 1623.68 279.809   1
   1  15 -15 1500.03 291.672   2
  -1  15  15 1284.11 455.928   1
   1  15 -14 9240.70 675.830   2
  -1  15  14 10650.5 1111.61   1
  -1 -15  14 10105.9 591.227   1
  -1 -15  13 2923.42 294.871   1
   1  15 -13 2539.18 403.527   2
  -1  15  13 3954.69 715.900   1
  -1 -15  12 11702.7 528.948   1
  -1  15  12 13247.3 1203.74   1
   1  15 -12 12072.6 813.968   2
  -1 -15  11 396.571 101.231   1
   1  15 -11 448.419 205.795   2
  -1  15  11 72.7850 320.989   1
  -1  15  10 1587.66 404.299   1
   1  15 -10 1400.23 301.752   2
  -1  15   9 121.051 353.139   1
   1  15  -9 375.873 238.484   2
   1  15  -8 9522.99 757.788   2
  -1  15   8 10846.6 932.176   1
  -1  15   7 10144.8 865.955   1
   1  15  -7 10481.6 807.565   2
   1  15  -6 14571.7 964.828   2
  -1  15   6 14973.9 1008.08   1
   1  15  -5 3219.15 525.101   2
  -1  15   5 3630.87 500.923   1
  -1  15   4 46166.9 1680.58   1
   1  15  -4 46005.8 1770.10   2
  -1  15   3 19169.8 986.647   1
   1  15  -3 19463.7 531.571   1
   1  15  -2 84346.7 1639.43   1
  -1  15   2 85312.5 2205.31   1
   1  15  -1 3400.10 296.172   1
  -1  15   1 3031.67 359.197   1
  -1 -15   1 3474.15 361.179   1
  -1 -15   0 15058.9 765.395   1
   1  15   0 14075.4 664.034   1
  -1  15   0 14162.4 676.729   1
   1  15   1 291.648 197.110   1
  -1  15  -1 220.529 140.715   1
   1  15   2 39542.2 1370.85   1
  -1  15  -2 38569.5 960.973   1
   1  15   3 7444.81 619.402   1
   1  15   4 34818.4 1418.67   1
   1  15   5 157.967 245.631   1
   1  15   6 27939.9 1393.00   1
   1  15   7 36463.0 1669.00   1
   1  15   8 38180.2 1769.57   1
   1  15   9 24604.7 1456.14   1
  -1  15  -9 25553.9 1235.19   2
   1 -15  10 111.195 63.1758   1
   1  15  10-173.267 286.056   1
  -1  15 -10-5.78170 208.222   2
   1 -15  11 26744.7 782.033   1
   1  15  11 25271.7 1577.97   1
  -1  15 -11 26878.7 1237.05   2
   1 -15  12 775.142 153.147   1
  -1  15 -12 668.860 247.377   2
   1  15  12 201.068 372.065   1
   1  15  13 942.581 437.762   1
   1 -15  13 1081.26 201.417   1
  -1  15 -13 1035.40 273.168   2
   1 -15  14 9353.56 565.820   1
  -1  15 -14 9172.55 662.835   2
   1  15  14 9190.08 1059.86   1
   1  15  15-71.5494 427.380   1
   1 -15  15 519.557 163.802   1
  -1  15 -15 430.745 180.024   2
   1  15  16 9425.36 1123.47   1
   1 -15  16 10504.3 698.557   1
   1  15  17 9207.94 1158.17   1
   1 -15  17 8461.79 666.518   1
   1  15  18 3640.26 748.576   1
   1  15  19 16883.3 1583.68   1
   1  15  20 140.902 444.926   1
   1  15  21-1108.86 708.915   1
   1  15  22 1105.05 461.309   1
   1  15  23-629.580 619.004   1
   1  15  24 1823.97 800.182   1
   1  15  25 207.060 513.212   1
   1  15  26 959.799 574.562   1
   1  15  27-693.359 465.871   1
  -1  16  27 1274.06 670.531   1
  -1  16  26 851.363 515.979   1
  -1  16  25 1112.24 655.585   1
  -1  16  24 793.236 544.684   1
  -1  16  23 1584.19 659.273   1
  -1  16  22 317.706 597.570   1
  -1  16  21-114.063 572.522   1
  -1  16  20 159.254 467.021   1
  -1  16  19 1325.15 549.081   1
  -1  16  18 745.884 513.059   1
   1  16 -17 9630.86 678.206   2
  -1  16  17 8543.30 1132.71   1
   1  16 -16 2272.59 346.497   2
  -1  16  16 2303.32 622.941   1
  -1 -16  15-131.940 136.512   1
   1  16 -15-74.7257 169.626   2
  -1 -16  14 2240.64 267.616   1
   1  16 -14 2512.79 385.852   2
  -1  16  14 2922.65 628.217   1
   1  16 -13 809.096 238.151   2
  -1  16  13 655.872 285.129   1
  -1 -16  13 772.223 151.808   1
   1  16 -12 10163.2 783.079   2
  -1  16  12 12711.7 1171.37   1
  -1 -16  12 9461.21 416.077   1
   1  16 -11 17928.3 1040.87   2
  -1  16  11 15662.8 1243.05   1
  -1  16  10 554.324 400.505   1
   1  16 -10 192.778 193.706   2
   1  16  -9 18653.1 1085.17   2
  -1  16   9 17425.3 1241.01   1
  -1  16   8 2292.46 431.583   1
   1  16  -8 2226.09 433.145   2
   1  16  -7 893.411 275.012   2
  -1  16   7 666.291 299.042   1
   1  16  -6 12118.9 916.905   2
  -1  16   6 11400.1 898.721   1
  -1  16   5 15937.7 1004.96   1
   1  16  -5 15527.1 1023.94   2
  -1  16   4 52504.4 1848.84   1
   1  16  -4 54911.5 2012.16   2
   1  16  -3 1104.11 126.102   1
  -1  16   3 1177.24 311.755   1
  -1  16   2 54458.1 1695.49   1
   1  16  -2 54346.6 1219.62   1
  -1  16   1 2626.85 355.195   1
   1  16  -1 2876.62 279.029   1
  -1 -16   0 35.7613 146.377   1
  -1  16   0 369.353 166.184   1
   1  16   0 416.271 172.731   1
   1  16   1 5125.19 458.709   1
  -1  16  -1 4321.07 348.881   1
   1  16   2 1943.85 330.298   1
  -1  16  -2 1833.00 196.138   1
   1  16   3 10892.3 741.768   1
   1  16   4 320.334 255.368   1
   1  16   5 1603.19 378.159   1
   1  16   6 2717.82 483.166   1
   1  16   7 15126.8 1062.56   1
   1  16   8 13988.7 1070.88   1
   1  16   9 14491.1 1102.19   1
  -1  16  -9 13247.0 912.652   2
   1  16  10 5247.93 722.688   1
  -1  16 -10 5302.72 591.910   2
  -1  16 -11-81.3452 193.694   2
   1 -16  11-19.7534 49.4482   1
   1  16  11-322.230 383.551   1
   1  16  12 351.110 340.571   1
  -1  16 -12 933.556 291.520   2
   1 -16  12 1084.09 159.206   1
  -1  16 -13-110.567 195.915   2
   1  16  13-93.6316 382.453   1
   1 -16  13 79.8250 95.9266   1
   1  16  14 584.106 370.597   1
  -1  16 -14 199.901 190.260   2
   1 -16  14 318.113 134.241   1
   1 -16  15 334.088 175.623   1
  -1  16 -15 81.3462 155.238   2
   1  16  16 3787.79 785.519   1
   1  16  17 1963.69 660.332   1
   1  16  18 3650.13 790.944   1
   1  16  19-209.934 420.080   1
   1  16  20 1781.09 627.272   1
   1  16  21 1258.52 535.838   1
   1  16  22 97.1360 488.686   1
   1  16  23-536.908 617.711   1
   1  16  24 6.49593 534.939   1
   1  16  25-234.906 553.797   1
   1  16  26-469.930 666.605   1
   1  16  27 473.314 644.994   1
  -1  17  27-141.531 531.180   1
  -1  17  26 389.617 537.192   1
  -1  17  25 1214.28 702.798   1
  -1  17  24 855.082 593.139   1
  -1  17  23 2730.25 872.130   1
  -1  17  22 174.776 443.508   1
  -1  17  21 287.875 484.785   1
  -1  17  20 1189.22 654.025   1
  -1  17  19 9491.71 1243.24   1
  -1  17  18 15791.2 1561.67   1
  -1  17  17 2134.84 640.212   1
   1  17 -17 1712.04 323.892   2
  -1  17  16 3538.63 759.674   1
   1  17 -16 5370.57 559.872   2
   1  17 -15 2486.88 408.150   2
  -1  17  15 2246.57 631.978   1
  -1  17  14 1215.73 570.896   1
   1  17 -14 307.657 218.584   2
  -1 -17  13 55.9008 60.3891   1
   1  17 -13 415.914 242.342   2
   1  17 -12 11726.6 864.681   2
  -1  17  12 11660.2 1149.10   1
  -1  17  11 2592.36 597.546   1
   1  17 -11 2382.40 433.616   2
   1  17 -10 614.862 271.825   2
  -1  17  10 465.802 388.970   1
  -1  17   9 4330.12 636.707   1
   1  17  -9 3436.45 509.070   2
  -1  17   8 10496.1 943.535   1
   1  17  -8 11821.0 904.759   2
   1  17  -7 568.320 295.152   2
  -1  17   7-29.1295 237.487   1
   1  17  -6 29525.6 1457.70   2
  -1  17   6 27509.5 1414.08   1
   1  17  -5-276.440 297.206   2
  -1  17   5 20.9755 227.039   1
   1  17  -4 64776.0 2289.11   2
  -1  17   4 68512.7 2140.89   1
   1  17  -3 18801.7 544.364   1
  -1  17   3 18702.5 996.529   1
   1  17  -2 836.250 152.429   1
  -1  17   2 1035.38 286.887   1
  -1  17   1 9497.54 635.676   1
   1  17  -1 10749.2 542.770   1
  -1  17   0 4919.75 422.002   1
   1  17   0 5273.20 424.055   1
   1  17   1 44122.2 1405.11   1
  -1  17  -1 41867.8 1172.54   1
  -1  17  -2 125.057 97.3960   1
   1  17   2 31.7483 160.100   1
   1  17   3 44508.6 1596.03   1
   1  17   4 853.522 234.678   1
   1  17   5 2771.43 436.241   1
   1  17   6 8103.31 754.036   1
   1  17   7 24326.8 1367.85   1
   1  17   8 460.400 247.305   1
  -1  17  -9 2342.86 427.998   2
   1  17   9 1693.32 404.109   1
   1  17  10 2189.25 516.610   1
  -1  17 -10 3102.04 458.875   2
   1  17  11 2024.27 570.525   1
  -1  17 -11 2892.68 437.308   2
   1 -17  12 5598.05 300.118   1
  -1  17 -12 6323.39 632.748   2
   1  17  12 6784.99 856.140   1
   1  17  13 5226.67 810.794   1
  -1  17 -13 5916.89 598.530   2
   1 -17  13 5048.12 327.236   1
   1  17  14 4403.07 784.137   1
  -1  17 -14 4968.81 541.356   2
   1  17  15 3330.64 729.518   1
  -1  17 -15 2659.16 397.389   2
   1  17  16 15696.2 1450.50   1
   1  17  17 1881.28 580.752   1
   1  17  18 15967.0 1539.89   1
   1  17  19 1133.14 522.652   1
   1  17  20 5531.28 987.797   1
   1  17  21-50.1087 427.036   1
   1  17  22 1466.40 648.428   1
   1  17  23-222.335 526.516   1
   1  17  24 260.297 484.816   1
   1  17  25-237.681 592.296   1
   1  17  26 2479.22 841.240   1
  -1  18  27-72.6735 550.821   1
  -1  18  26 2424.72 835.171   1
  -1  18  25 182.176 558.071   1
  -1  18  24 5594.22 1087.36   1
  -1  18  23 3865.31 932.016   1
  -1  18  22 9578.39 1352.73   1
  -1  18  21 5015.90 963.145   1
  -1  18  20 4800.17 991.214   1
  -1  18  19-203.527 470.925   1
  -1  18  18 247.445 339.932   1
   1  18 -17 177.706 192.645   2
  -1  18  17 1610.04 629.959   1
   1  18 -16 2159.80 378.287   2
  -1  18  16 2052.81 605.521   1
  -1  18  15 304.988 405.910   1
   1  18 -15 119.173 193.828   2
  -1  18  14 70.6543 379.832   1
   1  18 -14 55.2883 228.562   2
  -1  18  13 2691.91 627.026   1
   1  18 -13 2251.37 422.631   2
   1  18 -12 33011.5 1519.61   2
  -1  18  12 34421.2 1972.78   1
  -1  18  11 14338.6 1249.60   1
   1  18 -11 11811.7 889.323   2
   1  18 -10 62360.9 2201.34   2
  -1  18  10 64975.4 2606.36   1
   1  18  -9-28.5525 247.516   2
  -1  18   9-278.556 337.297   1
  -1  18   8-9.99698 246.862   1
   1  18  -8 406.645 289.024   2
  -1  18   7 11695.1 953.825   1
   1  18  -7 9633.08 839.479   2
   1  18  -6 40437.4 1791.54   2
  -1  18   6 39418.3 1756.05   1
   1  18  -5 682.921 335.930   2
  -1  18   5 87.8280 238.527   1
   1  18  -4 415.373 330.649   2
  -1  18   4 76.8204 185.169   1
  -1  18   3 8227.65 684.588   1
   1  18  -3 7960.98 342.653   1
  -1  18   2 15584.8 874.200   1
   1  18  -2 15986.0 601.666   1
  -1  18   1 5168.62 463.280   1
   1  18  -1 5757.28 402.318   1
  -1  18   0 4454.27 405.246   1
   1  18   0 5435.17 435.323   1
  -1  18  -1 29844.3 973.318   1
   1  18   1 30501.0 1164.14   1
  -1  18  -2 5259.28 333.596   1
   1  18   2 5253.87 508.613   1
  -1  18  -3 69.0129 57.3712   1
   1  18   3 434.456 260.576   1
   1  18   4 2656.91 431.862   1
   1  18   5 5638.21 623.130   1
   1  18   6 4935.35 612.803   1
   1  18   7 238.291 213.138   1
   1  18   8-98.2898 252.745   1
  -1  18  -9 4686.45 574.348   2
   1  18   9 4993.21 648.371   1
  -1  18 -10 3800.82 501.473   2
   1  18  10 3340.67 600.341   1
  -1  18 -11 1406.50 339.425   2
   1  18  11 2026.52 517.085   1
   1  18  12-77.0305 305.823   1
  -1  18 -12 393.814 259.366   2
  -1  18 -13 4997.61 569.817   2
   1  18  13 4325.07 723.998   1
  -1  18 -14 943.493 303.534   2
   1  18  14 516.917 370.139   1
   1  18  15 729.512 488.306   1
  -1  18 -15 20.8240 189.050   2
   1  18  16 2080.97 647.124   1
   1  18  17 5990.24 979.003   1
   1  18  18 3199.93 752.337   1
   1  18  19 615.172 604.917   1
   1  18  20 238.958 412.915   1
   1  18  21 1033.88 548.595   1
   1  18  22 269.421 515.376   1
   1  18  23-349.760 615.161   1
   1  18  24 508.001 523.059   1
   1  18  25 1565.75 676.008   1
   1  18  26-270.390 444.020   1
  -1  19  26 6728.68 1310.15   1
  -1  19  25-25.6595 467.682   1
  -1  19  24 8077.95 1347.21   1
  -1  19  23 1052.56 690.183   1
  -1  19  22-204.655 492.329   1
  -1  19  21-816.841 548.609   1
  -1  19  20 493.164 493.546   1
  -1  19  19 3585.32 819.223   1
  -1  19  18 547.948 407.792   1
  -1  19  17 27073.9 2008.95   1
  -1  19  16 124.198 439.498   1
   1  19 -16 329.654 228.043   2
  -1  19  15 6818.52 965.959   1
   1  19 -15 6133.42 634.583   2
   1  19 -14 1231.96 360.105   2
  -1  19  14 776.838 409.831   1
   1  19 -13 6345.26 683.266   2
  -1  19  13 6478.01 910.703   1
   1  19 -12 18040.5 1150.66   2
  -1  19  12 18367.9 1441.09   1
  -1  19  11 549.996 436.704   1
   1  19 -11 45.9342 254.577   2
  -1  19  10 1095.87 447.562   1
   1  19 -10 389.555 292.705   2
   1  19  -9 6019.32 703.864   2
  -1  19   9 7189.45 838.435   1
   1  19  -8 30114.5 1542.29   2
  -1  19   8 30982.7 1668.76   1
   1  19  -7 4055.03 599.273   2
  -1  19   7 3447.79 569.925   1
   1  19  -6 246.876 252.663   2
  -1  19   6 289.428 238.842   1
  -1  19   5 57901.4 2104.76   1
   1  19  -5 60446.2 2273.22   2
  -1  19   4 12972.3 902.014   1
   1  19  -4 12818.2 1022.90   2
   1  19  -3 1603.78 160.891   1
  -1  19   3 1790.94 368.977   1
   1  19  -2 4465.11 320.821   1
  -1  19   2 4136.88 480.201   1
   1  19  -1 1193.82 233.673   1
  -1  19   1 958.092 261.787   1
  -1  19   0 16970.8 809.634   1
   1  19   0 18438.7 821.247   1
  -1  19  -1 12842.3 624.483   1
   1  19   1 12952.1 754.472   1
   1  19   2 11134.1 731.469   1
  -1  19  -2 10361.1 478.326   1
  -1  19  -3 77.1558 54.1133   1
   1  19   3 98.3113 179.095   1
   1  19   4 53.8717 187.360   1
   1  19   5 255.132 217.411   1
   1  19   6-157.696 252.357   1
   1  19   7 7251.55 761.999   1
   1  19   8 274.803 277.866   1
   1  19   9 1343.30 393.839   1
  -1  19  -9 614.312 226.448   2
  -1  19 -10 10970.9 919.998   2
   1  19  10 8430.50 933.562   1
  -1  19 -11 1055.71 361.934   2
   1  19  11 673.598 377.297   1
   1  19  12 10438.9 1094.81   1
  -1  19 -12 9050.56 819.863   2
   1  19  13 9439.90 1065.78   1
  -1  19 -13 8891.03 788.921   2
   1  19  14-62.0352 398.001   1
  -1  19 -14 147.077 179.340   2
   1  19  15 7446.59 1032.04   1
  -1  19 -15 8043.65 716.570   2
   1  19  16-115.973 464.720   1
   1  19  17 6798.36 1009.77   1
   1  19  18 509.029 540.722   1
   1  19  19 3158.95 766.207   1
   1  19  20-424.761 623.340   1
   1  19  21 731.017 427.243   1
   1  19  22-197.557 579.125   1
   1  19  23-243.402 550.009   1
   1  19  24 4635.76 1048.82   1
   1  19  25 3436.66 964.298   1
   1  19  26 30.8585 467.641   1
  -1  20  26-892.270 659.098   1
  -1  20  25 268.095 590.766   1
  -1  20  24 1038.58 583.518   1
  -1  20  23 3010.04 803.994   1
  -1  20  22 813.336 621.554   1
  -1  20  21 1001.73 580.262   1
  -1  20  20 12465.1 1467.84   1
  -1  20  19 171.617 372.609   1
  -1  20  18 573.338 432.367   1
  -1  20  17 3225.74 769.776   1
   1  20 -16 9405.45 796.436   2
  -1  20  16 9295.71 1172.68   1
   1  20 -15 16920.6 1086.21   2
  -1  20  15 18741.4 1591.59   1
   1  20 -14 18203.9 1160.19   2
  -1  20  14 19662.1 1585.58   1
  -1  20  13 2570.77 674.204   1
   1  20 -13 1576.85 394.927   2
   1  20 -12 2323.96 456.201   2
  -1  20  12 2382.07 603.885   1
  -1  20  11 17951.9 1395.23   1
   1  20 -11 17702.1 1181.12   2
   1  20 -10 176.587 232.558   2
  -1  20  10-417.161 355.254   1
  -1  20   9 3040.86 600.440   1
   1  20  -9 2657.41 499.844   2
  -1  20   8 1276.46 353.202   1
   1  20  -8 1676.38 419.660   2
   1  20  -7 33920.8 1693.75   2
  -1  20   7 33570.6 1696.26   1
   1  20  -6 654.230 268.160   2
  -1  20   6 705.260 329.356   1
  -1  20   5 66.7579 199.045   1
   1  20  -5 843.176 459.091   2
   1  20  -4 17481.1 1215.82   2
  -1  20   4 18315.6 1097.38   1
   1  20  -3 67934.9 1353.11   1
  -1  20   3 68430.1 2147.41   1
   1  20  -2 94162.5 1896.48   1
  -1  20   2 92582.5 2469.29   1
  -1  20   1 68905.6 1948.41   1
   1  20  -1 70939.2 1699.03   1
   1  20   0 44156.3 1366.32   1
  -1  20   0 42635.7 1359.63   1
   1  20   1 3461.32 401.951   1
  -1  20  -1 4025.03 358.677   1
  -1  20  -2 4631.70 318.267   1
   1  20   2 3078.03 420.381   1
   1  20   3 5576.33 573.443   1
  -1  20  -3 4213.84 223.815   1
   1  20   4 590.659 222.025   1
   1  20   5 5680.69 642.658   1
   1  20   6 4728.93 616.792   1
   1  20   7 4722.71 649.614   1
   1  20   8 2714.07 523.526   1
   1  20   9 699.581 354.101   1
  -1  20  -9 902.790 323.038   2
   1  20  10 2880.96 587.455   1
  -1  20 -10 2768.55 490.285   2
   1  20  11-101.741 348.098   1
  -1  20 -11-486.546 338.325   2
   1  20  12 2717.42 592.868   1
  -1  20 -12 3097.05 523.326   2
   1  20  13 2880.94 645.670   1
  -1  20 -13 2979.54 498.932   2
  -1  20 -14 3841.42 554.508   2
   1  20  14 3404.49 703.150   1
  -1  20 -15 4481.32 569.042   2
   1  20  15 5451.37 869.695   1
   1  20  16 3979.77 794.647   1
   1  20  17-575.300 520.614   1
   1  20  18 2733.24 627.669   1
   1  20  19 1455.79 600.002   1
   1  20  20 346.255 430.202   1
   1  20  21-320.906 457.259   1
   1  20  22-219.189 429.462   1
   1  20  23 95.8913 527.401   1
   1  20  24 6989.93 1237.46   1
   1  20  25 98.8694 522.529   1
  -1  21  25 15909.1 1863.59   1
  -1  21  24 711.802 741.194   1
  -1  21  23 10549.8 1476.26   1
  -1  21  22-413.636 494.963   1
  -1  21  21 1824.69 640.195   1
  -1  21  20 221.363 458.913   1
  -1  21  19 16.0798 449.800   1
  -1  21  18 772.218 443.629   1
  -1  21  17 270.840 586.683   1
   1  21 -16 2509.20 483.445   2
  -1  21  16 1874.50 655.326   1
  -1  21  15 7856.08 1087.37   1
   1  21 -15 9309.90 832.048   2
  -1  21  14 75.8306 366.147   1
   1  21 -14 548.925 295.556   2
   1  21 -13 27513.7 1500.21   2
  -1  21  13 29319.0 1917.68   1
  -1  21  12 342.749 380.840   1
   1  21 -12 84.2873 225.855   2
   1  21 -11 338.261 290.729   2
  -1  21  11-112.753 339.211   1
  -1  21  10 2101.44 493.304   1
   1  21 -10 1973.55 445.787   2
   1  21  -9 7353.71 801.724   2
  -1  21   9 8347.17 891.611   1
   1  21  -8 13.8566 286.028   2
  -1  21   8 737.329 356.269   1
   1  21  -7 1261.85 417.961   2
  -1  21   7 1039.65 352.281   1
  -1  21   6 610.999 296.125   1
   1  21  -6 483.084 292.254   2
   1  21  -5 26849.8 1581.31   2
  -1  21   5 27015.0 1423.11   1
  -1  21   4 1338.54 348.476   1
   1  21  -4 2684.90 532.798   2
   1  21  -3 12145.4 468.458   1
  -1  21   3 13117.4 893.578   1
   1  21  -2 14662.6 608.133   1
  -1  21   2 14830.6 903.236   1
   1  21  -1 9931.23 567.860   1
  -1  21   1 8117.35 629.040   1
   1  21   0 15302.5 777.331   1
  -1  21   0 14834.4 762.162   1
  -1  21  -1 5800.58 425.873   1
   1  21   1 6173.17 532.717   1
   1  21   2-208.066 186.104   1
  -1  21  -2 191.337 95.2144   1
   1  21   3 6864.92 635.232   1
  -1  21  -3 5437.22 256.724   1
   1  21   4 174.178 220.284   1
   1  21   5 554.839 299.823   1
   1  21   6-13.9005 217.115   1
   1  21   7 10601.5 945.350   1
   1  21   8-21.1441 298.025   1
   1  21   9 242.578 267.054   1
  -1  21  -9 786.162 365.531   2
  -1  21 -10 4749.85 685.336   2
   1  21  10 5269.52 767.439   1
   1  21  11 9881.13 1047.92   1
  -1  21 -11 10342.6 947.857   2
   1  21  12 12206.0 1191.53   1
  -1  21 -12 10504.8 930.572   2
   1  21  13 12238.4 1239.08   1
  -1  21 -13 11042.0 940.950   2
  -1  21 -14 561.269 231.405   2
   1  21  14 775.051 530.151   1
  -1  21 -15 427.671 276.169   2
   1  21  15-329.636 385.020   1
   1  21  16 1642.80 661.968   1
   1  21  17 5133.70 932.087   1
   1  21  18 292.515 508.554   1
   1  21  19 515.575 419.293   1
   1  21  20 138.306 504.020   1
   1  21  21-24.8215 474.736   1
   1  21  22 768.191 596.013   1
   1  21  23-279.281 536.929   1
   1  21  24 102.004 540.101   1
   1  21  25 5500.25 1190.63   1
  -1  22  25 1106.40 778.851   1
  -1  22  24 131.705 444.047   1
  -1  22  23 4766.82 999.473   1
  -1  22  22 546.340 566.114   1
  -1  22  21 3268.08 777.418   1
  -1  22  20 720.997 561.492   1
  -1  22  19 3707.17 863.665   1
  -1  22  18 100.613 492.703   1
  -1  22  17 6285.63 1036.87   1
   1  22 -16 8012.64 785.253   2
  -1  22  16 9102.04 1171.94   1
   1  22 -15 9099.56 856.941   2
  -1  22  15 8700.86 1141.28   1
  -1  22  14 1520.71 648.293   1
   1  22 -14 735.131 334.770   2
  -1  22  13-564.189 434.592   1
   1  22 -13-28.3936 246.410   2
   1  22 -12 10411.3 944.587   2
  -1  22  12 10717.4 1142.12   1
   1  22 -11 989.459 345.863   2
  -1  22  11 520.540 352.925   1
   1  22 -10 12485.1 1063.78   2
  -1  22  10 12777.4 1167.16   1
   1  22  -9 475.517 346.715   2
  -1  22   9 406.915 303.475   1
   1  22  -8 4063.76 633.891   2
  -1  22   8 3799.60 618.223   1
  -1  22   7 17264.6 1215.92   1
   1  22  -7 16262.1 1240.48   2
   1  22  -6 5081.45 725.423   2
  -1  22   6 4615.97 648.347   1
   1  22  -5 1739.10 515.634   2
  -1  22   5 962.404 328.022   1
   1  22  -4 32257.2 1766.05   2
  -1  22   4 31801.6 1492.65   1
   1  22  -3 30209.6 808.096   1
  -1  22   3 32218.6 1424.59   1
   1  22  -2 42662.4 1142.49   1
  -1  22   2 44220.8 1618.78   1
   1  22  -1 35567.2 1140.69   1
  -1  22   1 35281.5 1349.67   1
  -1  22   0 31016.6 1160.02   1
   1  22   0 30859.3 1156.25   1
  -1  22  -1 21499.8 851.037   1
   1  22   1 22692.5 1039.08   1
  -1  22  -2 2511.69 245.861   1
   1  22   2 2468.51 379.409   1
  -1  22  -3 3493.36 196.185   1
   1  22   3 4689.31 537.424   1
   1  22   4 9781.55 814.911   1
   1  22   5 17234.1 1123.65   1
   1  22   6 384.858 292.420   1
   1  22   7 190.977 288.654   1
   1  22   8 3838.41 637.745   1
  -1  22  -9 1044.46 412.082   2
   1  22   9 705.574 352.099   1
   1  22  10 7874.67 910.607   1
  -1  22 -10 9398.00 926.589   2
  -1  22 -11 1734.19 460.564   2
   1  22  11 2403.73 604.817   1
   1  22  12 234.526 365.218   1
  -1  22 -12-71.8862 286.886   2
  -1  22 -13 501.974 300.572   2
   1  22  13 50.9666 323.983   1
  -1  22 -14 13460.5 1059.44   2
   1  22  14 12001.1 1276.29   1
  -1  22 -15 15877.2 1127.64   2
   1  22  15 15072.5 1477.42   1
   1  22  16 4481.10 840.127   1
   1  22  17 8338.59 1153.74   1
   1  22  18 298.967 491.174   1
   1  22  19 750.910 574.507   1
   1  22  20-228.442 378.604   1
   1  22  21-304.707 547.153   1
   1  22  22 143.354 404.882   1
   1  22  23 2448.42 887.523   1
   1  22  24 1451.38 703.483   1
  -1  23  25-75.4458 483.501   1
  -1  23  24 3349.91 871.446   1
  -1  23  23 704.363 579.504   1
  -1  23  22 2948.22 822.108   1
  -1  23  21 455.070 511.494   1
  -1  23  20 700.662 570.509   1
  -1  23  19 3018.23 803.559   1
  -1  23  18 3058.67 837.018   1
  -1  23  17 16267.8 1614.83   1
  -1  23  16 251.397 403.457   1
   1  23 -16 848.995 350.614   2
   1  23 -15 12519.8 1042.89   2
  -1  23  15 11237.4 1263.03   1
  -1  23  14 3911.23 784.991   1
   1  23 -14 5042.88 671.258   2
   1  23 -13 568.242 362.546   2
  -1  23  13-164.138 428.186   1
   1  23 -12 362.871 339.420   2
  -1  23  12 32.9127 402.522   1
   1  23 -11 5118.54 707.721   2
  -1  23  11 5508.74 813.251   1
  -1  23  10 1216.68 420.185   1
   1  23 -10 2014.66 503.159   2
   1  23  -9 4144.50 675.546   2
  -1  23   9 3196.01 612.139   1
   1  23  -8 1342.88 485.937   2
  -1  23   8 519.953 322.315   1
   1  23  -7 121.613 268.608   2
  -1  23   7-139.087 240.925   1
  -1  23   6 14334.4 1098.61   1
   1  23  -6 13477.0 1178.34   2
   1  23  -5 21808.7 1483.73   2
  -1  23   5 24329.8 1364.39   1
  -1  23   4 94.9504 242.046   1
   1  23  -4 617.944 375.051   2
   1  23  -3 1174.72 488.345   2
  -1  23   3 110.660 211.633   1
   1  23  -2 4848.35 355.068   1
  -1  23   2 4542.83 526.530   1
   1  23  -1 36499.3 1162.05   1
  -1  23   1 35726.6 1362.15   1
   1  23   0 42335.8 1384.48   1
  -1  23   0 41266.5 1367.32   1
   1  23   1 33176.4 1306.30   1
  -1  23  -1 32656.4 1082.60   1
  -1  23  -2 35136.7 985.032   1
   1  23   2 38512.8 1487.87   1
   1  23   3 7544.97 684.965   1
   1  23   4 7099.15 694.187   1
   1  23   5 1421.04 385.144   1
   1  23   6 101.234 243.619   1
   1  23   7 2761.47 515.049   1
   1  23   8 247.838 295.693   1
  -1  23  -8 1117.21 430.001   2
   1  23   9 2842.20 606.706   1
  -1  23  -9 1984.53 528.440   2
  -1  23 -10 2693.66 569.042   2
   1  23  10 3424.33 644.450   1
   1  23  11 451.807 314.792   1
  -1  23 -11 1089.56 450.191   2
  -1  23 -12 1618.46 413.886   2
   1  23  12 1722.62 527.093   1
  -1  23 -13 10745.2 980.971   2
   1  23  13 12731.0 1288.72   1
  -1  23 -14 68.5202 257.329   2
   1  23  14 343.793 396.959   1
  -1  23 -15-168.600 265.629   2
   1  23  15-146.350 377.882   1
   1  23  16 7.18057 350.571   1
   1  23  17-790.597 413.703   1
   1  23  18 1844.89 605.330   1
   1  23  19 293.095 367.795   1
   1  23  20-216.815 465.152   1
   1  23  21 1306.39 567.049   1
   1  23  22-1053.94 663.525   1
   1  23  23 3556.10 881.151   1
   1  23  24 856.133 616.211   1
  -1  24  24 1754.40 667.798   1
  -1  24  23 479.563 491.688   1
  -1  24  22 3414.66 881.779   1
  -1  24  21 59.1613 446.747   1
  -1  24  20 2260.62 691.339   1
  -1  24  19 6271.77 1077.19   1
  -1  24  18 168.159 405.189   1
  -1  24  17 421.481 390.163   1
  -1  24  16 4595.86 890.901   1
   1  24 -16 3889.14 576.527   2
  -1  24  15 8981.76 1169.51   1
   1  24 -15 9971.82 948.262   2
  -1  24  14 4110.13 801.171   1
   1  24 -14 5799.15 759.142   2
  -1  24  13 12307.6 1256.28   1
   1  24 -13 12192.4 1073.56   2
   1  24 -12 1787.55 471.226   2
  -1  24  12 3092.10 643.351   1
  -1  24  11 2588.97 605.429   1
   1  24 -11 2657.84 544.087   2
   1  24 -10 238.868 281.381   2
  -1  24  10 1637.49 488.702   1
   1  24  -9 1390.48 496.809   2
  -1  24   9 230.239 328.800   1
   1  24  -8 2703.60 552.528   2
  -1  24   8 3271.08 620.019   1
   1  24  -7-138.952 307.454   2
  -1  24   7-310.065 324.486   1
   1  24  -6 5589.94 796.489   2
  -1  24   6 6528.16 769.684   1
  -1  24   5-332.825 277.070   1
   1  24  -5-164.490 359.780   2
  -1  24   4 2581.69 457.364   1
   1  24  -4 2538.95 585.177   2
   1  24  -3 8591.61 960.045   2
  -1  24   3 9138.81 761.433   1
  -1  24   2 13887.2 894.333   1
  -1  24   1 906.930 289.958   1
   1  24  -1 1059.22 240.434   1
  -1  24   0 22204.0 977.812   1
   1  24   0 23790.6 1011.64   1
   1  24   1 17402.1 932.251   1
  -1  24  -1 18285.4 784.589   1
   1  24   2 6549.12 624.556   1
   1  24   3 10077.0 801.128   1
   1  24   4-111.712 212.116   1
   1  24   5 327.632 216.364   1
   1  24   6-99.3803 231.373   1
   1  24   7 299.243 266.309   1
   1  24   8 425.435 275.940   1
  -1  24  -8-141.059 284.533   2
  -1  24  -9 3609.67 619.451   2
   1  24   9 3027.96 545.267   1
  -1  24 -10-448.541 329.115   2
   1  24  10-162.273 396.040   1
  -1  24 -11-138.692 301.489   2
   1  24  11 176.864 360.886   1
  -1  24 -12 4483.13 693.837   2
   1  24  12 5297.19 860.767   1
   1  24  13 11289.0 1212.57   1
  -1  24 -13 9926.71 971.494   2
   1  24  14 8319.54 1082.58   1
  -1  24 -14 8875.85 910.522   2
   1  24  15 7803.81 1104.77   1
   1  24  16 3587.99 780.103   1
   1  24  17 8705.45 1171.09   1
   1  24  18 516.916 493.737   1
   1  24  19 458.724 410.485   1
   1  24  20 3590.24 904.423   1
   1  24  21 706.538 519.180   1
   1  24  22-983.741 602.472   1
   1  24  23 197.620 579.554   1
  -1  25  24 431.391 557.172   1
  -1  25  23 361.518 524.470   1
  -1  25  22-147.295 569.196   1
  -1  25  21 1481.96 611.643   1
  -1  25  20 1580.02 565.367   1
  -1  25  19 717.399 605.263   1
  -1  25  18 511.092 535.165   1
  -1  25  17 846.853 518.361   1
   1  25 -16 1811.71 443.062   2
  -1  25  16 2968.20 760.975   1
  -1  25  15-115.756 478.134   1
   1  25 -15 561.742 371.836   2
   1  25 -14 325.126 310.146   2
  -1  25  14-708.552 542.644   1
   1  25 -13 389.591 291.864   2
  -1  25  13 846.609 420.785   1
  -1  25  12 261.683 442.860   1
   1  25 -12-161.725 285.271   2
   1  25 -11 1093.77 393.549   2
  -1  25  11 1248.80 492.174   1
   1  25 -10 4942.47 719.891   2
  -1  25  10 4324.74 767.065   1
  -1  25   9 11278.4 1101.63   1
   1  25  -9 10931.3 1073.08   2
   1  25  -8 70.8471 297.135   2
  -1  25   8 167.952 274.168   1
   1  25  -7 1809.82 487.295   2
  -1  25   7 1714.71 461.361   1
  -1  25   6 13085.6 1058.71   1
   1  25  -6 13469.6 1228.58   2
   1  25  -5-501.392 396.326   2
  -1  25   5-151.069 241.542   1
  -1  25   4 4549.07 594.727   1
   1  25  -4 4904.28 808.194   2
   1  25  -3 940.671 477.343   2
  -1  25   3 150.960 244.843   1
  -1  25   2 178.528 201.225   1
  -1  25   1 5613.85 536.439   1
   1  25   0 578.034 187.226   1
   1  25   1 23682.3 1108.48   1
   1  25   2 2243.04 389.855   1
   1  25   3 23617.0 1233.72   1
   1  25   4 8974.71 800.874   1
   1  25   5 79.0163 243.186   1
   1  25   6 1402.38 399.317   1
   1  25   7 11075.3 1001.92   1
  -1  25  -8 3136.84 615.855   2
   1  25   8 2934.93 596.296   1
  -1  25  -9 2845.37 599.191   2
   1  25   9 2659.35 570.612   1
  -1  25 -10 675.478 293.640   2
   1  25  10 852.552 405.646   1
  -1  25 -11 583.330 340.694   2
   1  25  11 1141.97 497.160   1
  -1  25 -12 394.542 289.601   2
   1  25  12 423.550 394.121   1
   1  25  13 2656.08 681.556   1
  -1  25 -13 2849.11 573.805   2
  -1  25 -14-110.902 268.051   2
   1  25  14-315.803 405.428   1
   1  25  15 328.104 405.622   1
   1  25  16 881.745 533.084   1
   1  25  17 284.298 424.815   1
   1  25  18 2692.60 754.462   1
   1  25  19-524.921 521.546   1
   1  25  20 1034.98 516.755   1
   1  25  21 459.392 579.566   1
   1  25  22 355.451 551.394   1
   1  25  23 643.560 559.065   1
  -1  26  23 3874.44 1040.56   1
  -1  26  22-541.643 541.265   1
  -1  26  21 2493.48 860.469   1
  -1  26  20 259.844 430.119   1
  -1  26  19 40.0210 470.516   1
  -1  26  18 1350.70 608.614   1
  -1  26  17 764.933 428.610   1
  -1  26  16 1460.93 616.577   1
  -1  26  15 4086.48 852.317   1
   1  26 -15 3257.79 606.312   2
   1  26 -14 6333.07 834.437   2
  -1  26  14 7002.94 1000.68   1
   1  26 -13 9184.89 975.264   2
  -1  26  13 9543.14 1175.00   1
  -1  26  12 305.040 429.809   1
   1  26 -12-494.725 393.358   2
   1  26 -11 6439.98 859.379   2
  -1  26  11 6471.74 900.981   1
   1  26 -10 2720.92 547.153   2
  -1  26  10 2103.57 484.946   1
  -1  26   9-86.9676 331.526   1
   1  26  -9-418.472 289.405   2
  -1  26   8 548.607 373.569   1
   1  26  -8 565.845 357.192   2
  -1  26   7 1181.72 416.057   1
   1  26  -7 896.655 435.488   2
   1  26  -6 2627.77 523.534   2
  -1  26   6 2521.74 508.412   1
  -1  26   5 7284.73 777.842   1
   1  26  -5 6059.23 894.843   2
  -1  26   4 28483.3 1466.31   1
   1  26  -4 33126.5 1967.55   2
  -1  26   3 18852.0 1123.16   1
   1  26  -3 20034.0 1533.15   2
   1  26  -2 9039.05 1060.87   2
  -1  26   2 7212.45 655.574   1
   1  26   1 6498.12 581.569   1
   1  26   2 1657.38 332.058   1
   1  26   3 1508.85 362.983   1
   1  26   4 2574.30 469.248   1
   1  26   5 1787.19 431.580   1
   1  26   6 1939.76 492.957   1
   1  26   7 502.497 394.298   1
  -1  26  -8 632.604 357.517   2
   1  26   8 1027.05 369.148   1
  -1  26  -9 1460.57 453.562   2
   1  26   9 1415.58 431.103   1
  -1  26 -10 2173.94 528.228   2
   1  26  10 3290.10 601.504   1
   1  26  11 463.873 436.650   1
  -1  26 -11 1013.11 363.855   2
  -1  26 -12 2702.30 612.547   2
   1  26  12 1845.34 557.286   1
   1  26  13 2600.03 657.105   1
  -1  26 -13 3048.94 587.211   2
   1  26  14 833.216 419.641   1
  -1  26 -14 1217.82 407.030   2
   1  26  15 2082.31 616.018   1
   1  26  16 673.225 454.428   1
   1  26  17 2851.91 766.572   1
   1  26  18-400.380 432.415   1
   1  26  19 5077.09 1025.60   1
   1  26  20 248.515 486.753   1
   1  26  21 763.923 535.101   1
   1  26  22-275.857 506.735   1
  -1  27  23 1434.36 712.387   1
  -1  27  22 326.377 478.621   1
  -1  27  21 4638.00 1043.61   1
  -1  27  20-32.9046 459.883   1
  -1  27  19 2102.32 719.329   1
  -1  27  18 5347.98 1002.79   1
  -1  27  17-894.118 584.516   1
  -1  27  16 9377.08 1225.53   1
  -1  27  15 1499.00 596.084   1
   1  27 -15 412.570 328.920   2
  -1  27  14 326.617 463.024   1
   1  27 -14-54.0731 292.619   2
   1  27 -13 1229.56 446.378   2
  -1  27  13 480.097 417.298   1
   1  27 -12 1689.22 491.598   2
  -1  27  12 1558.88 607.273   1
  -1  27  11-88.6425 366.199   1
   1  27 -11-325.090 297.511   2
  -1  27  10 3740.05 723.386   1
   1  27 -10 2805.26 647.888   2
   1  27  -9 372.797 385.731   2
  -1  27   9 93.1522 302.774   1
   1  27  -8 663.821 443.174   2
  -1  27   8 405.052 274.428   1
  -1  27   7-82.4138 315.946   1
   1  27  -7 24.0870 365.683   2
  -1  27   6 8461.42 867.378   1
   1  27  -6 7533.03 974.822   2
  -1  27   5 4681.62 629.665   1
   1  27  -5 6397.54 923.793   2
   1  27  -4 2237.83 617.016   2
  -1  27   4 1138.01 351.530   1
  -1  27   3 454.962 261.703   1
   1  27  -3 484.987 442.042   2
   1  27  -2 3620.45 675.448   2
   1  27   3 11361.5 869.087   1
   1  27   4 4685.55 608.792   1
   1  27   5 7671.57 803.596   1
   1  27   6 6890.85 787.463   1
  -1  27  -7 3039.11 677.304   2
   1  27   7 2593.96 521.016   1
   1  27   8 4026.64 677.511   1
  -1  27  -8 3632.09 725.608   2
   1  27   9 95.8102 282.512   1
  -1  27  -9 372.636 384.846   2
  -1  27 -10 278.105 357.024   2
   1  27  10 2163.35 568.317   1
   1  27  11 5146.41 812.629   1
  -1  27 -11 5972.16 822.247   2
  -1  27 -12 944.048 446.514   2
   1  27  12 1033.03 378.560   1
   1  27  13 495.029 304.669   1
  -1  27 -13 312.402 280.034   2
  -1  27 -14 2106.84 537.475   2
   1  27  14 1690.98 590.840   1
   1  27  15 10413.4 1267.89   1
   1  27  16 1846.10 655.789   1
   1  27  17 16559.3 1661.46   1
   1  27  18 737.231 540.621   1
   1  27  19 3247.91 839.261   1
   1  27  20 76.8803 419.336   1
   1  27  20 372.817 464.139   2
   1  27  21 511.368 572.285   1
   1  27  22 187.504 504.799   1
  -1  28  22 2993.43 889.555   1
  -1  28  21 7488.90 1277.27   1
  -1  28  20 1540.81 765.734   1
  -1  28  19 12277.0 1530.46   1
  -1  28  18 1243.97 629.301   1
  -1  28  17 942.960 521.923   1
  -1  28  16 1382.86 548.327   1
  -1  28  15 2184.16 683.437   1
   1  28 -15 920.612 438.528   2
  -1  28  14 2096.66 603.250   1
   1  28 -14 916.161 389.186   2
  -1  28  13 3129.31 672.011   1
   1  28 -13 1767.89 486.025   2
  -1  28  12 2482.02 620.749   1
   1  28 -12 2840.84 630.363   2
   1  28 -11 436.168 389.443   2
  -1  28  11 1040.52 481.144   1
   1  28 -10 36.7766 367.457   2
  -1  28  10 496.280 390.936   1
  -1  28   9 1187.05 452.714   1
   1  28  -9 1232.87 470.851   2
  -1  28   8 10828.1 1062.63   1
   1  28  -8 11139.0 1192.39   2
   1  28  -7 3468.90 771.609   2
  -1  28   7 1522.43 435.351   1
   1  28  -6 3968.90 749.060   2
  -1  28   6 5763.68 732.718   1
  -1  28   5 1277.03 332.936   1
   1  28  -5 616.926 464.162   2
   1  28  -4 1292.81 554.584   2
   1  28  -3 385.722 394.422   2
   1  28  -2 566.345 413.032   2
   1  28  -1 2525.95 641.095   2
   1  28   4 24933.6 1378.69   1
   1  28   5 1043.30 338.553   1
   1  28   6 7856.63 846.410   1
   1  28   7-612.714 402.873   1
  -1  28  -7 34.3493 404.334   2
  -1  28  -8 6402.16 922.728   2
   1  28   8 5764.72 792.191   1
  -1  28  -9-435.477 337.942   2
   1  28   9-194.868 366.799   1
  -1  28 -10 13371.7 1288.61   2
   1  28  10 11457.2 1151.79   1
  -1  28 -11-53.6440 307.760   2
   1  28  11 106.609 314.526   1
  -1  28 -12-127.483 330.425   2
   1  28  12 222.411 448.179   1
   1  28  13 3818.05 751.642   1
  -1  28 -13 3569.31 680.866   2
   1  28  14 867.546 404.440   1
  -1  28 -14 823.354 448.960   2
   1  28  15 6204.57 991.758   1
   1  28  16 499.030 496.291   1
   1  28  17 820.244 495.613   1
   1  28  18 1353.19 587.271   1
   1  28  19-193.184 480.526   1
   1  28  20 324.579 421.628   1
   1  28  20 343.325 386.793   2
   1  28  21-129.394 461.715   1
  -1  29  22 1017.69 676.283   1
  -1  29  21 2975.07 936.443   1
  -1  29  20 14243.6 1720.43   1
  -1  29  19 1263.75 736.310   1
  -1  29  18 5297.05 1044.63   1
  -1  29  17 763.160 573.281   1
  -1  29  16 3485.70 840.035   1
  -1  29  15-156.551 437.844   1
   1  29 -15 153.089 318.348   2
  -1  29  14 2053.66 617.236   1
   1  29 -14 2054.18 546.191   2
   1  29 -13-110.508 294.333   2
  -1  29  13 576.172 419.149   1
   1  29 -12 791.271 371.595   2
  -1  29  12 66.6557 391.528   1
   1  29 -11 3071.38 617.417   2
  -1  29  11 2733.36 642.184   1
  -1  29  10 8419.97 1029.30   1
   1  29 -10 8021.97 1004.65   2
  -1  29   9 10768.2 1123.62   1
   1  29  -9 10250.8 1167.28   2
   1  29  -8 22258.0 1712.77   2
  -1  29   8 22431.6 1546.12   1
  -1  29   7 12913.8 1154.81   1
   1  29  -7 12544.3 1311.82   2
   1  29  -6 10305.7 1156.80   2
   1  29  -5 1275.23 461.728   2
   1  29  -4 7064.10 1036.67   2
   1  29  -3 5468.97 867.615   2
   1  29  -2 1925.81 579.721   2
   1  29  -1 1129.96 458.002   2
   1  29   0-101.409 445.330   2
   1  29   6 285.876 284.740   1
  -1  29  -6 782.795 452.062   2
   1  29   7 626.281 354.268   1
  -1  29  -7 1275.99 483.117   2
  -1  29  -8 398.496 340.352   2
   1  29   8-436.937 346.282   1
   1  29   9 254.774 378.050   1
  -1  29  -9-372.961 499.219   2
   1  29  10 5139.71 807.730   1
  -1  29 -10 4021.91 757.687   2
   1  29  11 227.023 358.702   1
  -1  29 -11-586.436 417.279   2
  -1  29 -12 1127.00 479.541   2
   1  29  12 1340.10 523.849   1
   1  29  13 2472.04 646.200   1
  -1  29 -13 3487.66 710.131   2
   1  29  14 2924.45 733.084   1
  -1  29 -14 4311.73 739.308   2
   1  29  15-24.6607 398.129   1
   1  29  16 11773.8 1379.05   1
   1  29  17-843.071 604.750   1
   1  29  18 6312.59 1075.77   1
   1  29  19 462.321 497.000   2
   1  29  19-1025.81 623.118   1
   1  29  20 2301.54 712.899   1
   1  29  20 4849.15 944.541   2
   1  29  21-54.3335 446.992   1
  -1  30  21 345.283 503.492   1
  -1  30  20 8290.66 1299.93   1
  -1  30  19 2620.50 865.623   1
  -1  30  18 15746.2 1697.18   1
  -1  30  17 2009.68 714.816   1
  -1  30  16 2783.75 745.997   1
  -1  30  15 7.76841 477.571   1
   1  30 -15 165.248 297.179   2
  -1  30  14 3868.87 794.712   1
   1  30 -14 2497.44 589.739   2
  -1  30  13 5241.09 921.569   1
   1  30 -13 2850.06 643.539   2
  -1  30  12 1226.61 515.340   1
   1  30 -12 537.797 377.902   2
   1  30 -11 6401.68 963.025   2
  -1  30  11 3987.24 767.312   1
   1  30 -10-151.111 371.903   2
  -1  30  10 169.270 291.334   1
   1  30  -9 1609.99 576.987   2
  -1  30   9 2241.20 562.792   1
  -1  30   8 3448.31 644.264   1
   1  30  -8 3266.30 734.652   2
   1  30  -7 1142.05 522.001   2
   1  30  -6 2653.24 700.412   2
   1  30  -5 4070.73 821.758   2
   1  30  -4 239.805 408.720   2
   1  30  -3 10772.6 1272.69   2
   1  30  -2 2152.81 683.641   2
   1  30  -1 10318.4 1232.10   2
   1  30   0 6277.30 1010.02   2
   1  30   1 11318.8 1309.30   2
  -1  30  -6 55.3213 414.874   2
  -1  30  -7 1190.34 493.875   2
  -1  30  -8 890.955 451.456   2
   1  30   8 205.977 289.460   1
  -1  30  -9 3994.23 733.642   2
   1  30   9 4447.30 754.025   1
   1  30  10 1644.15 530.130   1
  -1  30 -10 1202.05 468.161   2
  -1  30 -11 805.744 458.282   2
   1  30  11 197.665 308.181   1
  -1  30 -12 22580.2 1723.18   2
   1  30  12 22118.1 1722.69   1
   1  30  13-87.6760 326.754   1
  -1  30 -13 447.080 377.954   2
   1  30  14 10460.6 1242.19   1
   1  30  15-269.622 463.450   1
   1  30  16 2591.56 742.365   1
   1  30  17 539.292 473.752   1
   1  30  18 291.391 480.257   2
   1  30  18 366.811 395.384   1
   1  30  19 751.979 391.719   1
   1  30  19 296.072 379.985   2
   1  30  20 30.4585 403.966   2
   1  30  20-563.011 657.463   1
  -1  31  21-204.697 517.682   1
  -1  31  20 96.1037 458.271   1
  -1  31  19 3200.98 879.889   1
  -1  31  18 15531.0 1726.29   1
  -1  31  17 2814.63 788.842   1
  -1  31  16 22726.2 1952.45   1
  -1  31  15 940.994 521.016   1
   1  31 -14 1699.54 493.525   2
  -1  31  14 2536.14 663.863   1
  -1  31  13 827.997 469.074   1
   1  31 -13 642.542 395.126   2
  -1  31  12 2153.83 627.858   1
   1  31 -12 2609.97 660.821   2
  -1  31  11 2393.17 626.778   1
   1  31 -11 2349.15 606.628   2
   1  31 -10 4076.02 812.518   2
  -1  31  10 3310.50 694.267   1
   1  31  -9 7064.23 1003.74   2
   1  31  -8 1375.46 539.879   2
   1  31  -7 5694.38 984.402   2
   1  31  -6 10503.4 1283.61   2
   1  31  -5 1233.03 475.469   2
   1  31  -4 8913.03 1176.19   2
   1  31  -3 2062.18 634.268   2
   1  31  -2-169.398 355.625   2
   1  31  -1 654.895 541.528   2
   1  31   0 3683.17 841.881   2
   1  31   1 9598.83 1198.80   2
   1  31   2-622.029 504.962   2
  -1  31  -5 2382.70 628.030   2
  -1  31  -6-756.242 531.565   2
  -1  31  -7-155.165 465.534   2
  -1  31  -8-74.0776 350.170   2
  -1  31  -9 312.684 402.786   2
  -1  31 -10 2897.71 691.668   2
   1  31  10 1449.53 457.954   1
  -1  31 -11 1928.60 637.420   2
   1  31  11 945.559 431.304   1
   1  31  12 2762.32 670.843   1
  -1  31 -12 2275.27 626.942   2
  -1  31 -13 149.158 334.252   2
   1  31  13 487.758 412.769   1
   1  31  14 698.620 504.071   1
   1  31  15 549.645 494.596   1
   1  31  16-22.0644 492.506   1
   1  31  17 430.250 461.645   1
   1  31  17 282.817 422.208   2
   1  31  18-594.089 561.763   1
   1  31  18 231.059 380.948   2
   1  31  19 2031.97 728.418   2
   1  31  19 1008.40 628.136   1
   1  31  20 476.365 473.250   1
  -1  32  20 64.8778 579.089   1
  -1  32  19 265.012 531.390   1
  -1  32  18 218.539 441.328   1
  -1  32  17 4959.27 987.847   1
  -1  32  16 3409.62 850.020   1
  -1  32  15 6294.76 1042.07   1
   1  32 -14 3189.58 705.690   2
  -1  32  14 3546.31 847.492   1
   1  32 -13 2566.12 663.982   2
  -1  32  13 3246.06 742.275   1
   1  32 -12 10295.7 1238.03   2
  -1  32  12 10381.8 1242.95   1
   1  32 -11 5442.62 908.453   2
   1  32 -10 19619.4 1696.96   2
   1  32  -9-206.993 414.019   2
   1  32  -8-190.606 345.969   2
   1  32  -7 5445.73 936.919   2
   1  32  -6 308.118 428.928   2
   1  32  -5 7339.93 1089.48   2
   1  32  -4 450.628 478.119   2
   1  32  -3 6365.73 1014.08   2
   1  32  -2-190.403 451.277   2
   1  32  -1 12997.7 1452.70   2
   1  32   0-177.676 368.913   2
   1  32   1 11988.5 1402.50   2
   1  32   2 1894.63 579.195   2
   1  32   3-34.3634 407.337   2
  -1  32  -5 143.712 393.183   2
  -1  32  -6 1730.58 577.596   2
  -1  32  -7 208.454 402.419   2
  -1  32  -8 709.972 506.807   2
  -1  32  -9 681.344 405.463   2
  -1  32 -10 668.692 456.842   2
  -1  32 -11 4407.95 832.021   2
   1  32  12 634.598 376.487   1
  -1  32 -12-16.7144 412.789   2
   1  32  13 3130.60 749.552   1
  -1  32 -13 5176.85 870.771   2
   1  32  14-605.127 472.502   1
   1  32  15 1274.73 538.039   1
   1  32  15 2645.71 724.999   2
   1  32  16-523.039 587.352   2
   1  32  16-67.0691 478.873   1
   1  32  17 688.202 549.721   1
   1  32  17 960.828 545.421   2
   1  32  18 620.131 586.576   1
   1  32  18-464.584 512.774   2
   1  32  19-590.782 622.680   1
   1  32  19-71.6637 455.671   2
  -1  33  19-1140.07 607.908   1
  -1  33  18 221.296 458.986   1
  -1  33  17 11953.7 1507.22   1
  -1  33  16-137.246 445.629   1
  -1  33  15 8690.79 1227.26   1
   1  33 -14 4422.88 846.712   2
   1  33 -13 401.929 373.186   2
   1  33 -12 6071.44 967.533   2
   1  33 -11-124.177 375.594   2
   1  33 -10 5751.07 989.577   2
   1  33  -9 245.915 356.272   2
   1  33  -8 7703.71 1096.37   2
   1  33  -7 920.206 501.321   2
   1  33  -6 649.358 447.097   2
   1  33  -5 4137.70 870.632   2
   1  33  -4 350.639 482.000   2
   1  33  -3 432.781 424.203   2
   1  33  -2-116.698 452.864   2
   1  33  -1 2637.12 743.502   2
   1  33   0 112.304 448.268   2
   1  33   1 198.768 391.565   2
   1  33   2-700.322 595.334   2
   1  33   3 863.885 518.481   2
   1  33   4 6.98119 472.922   2
  -1  33  -4-520.495 483.545   2
   1  33   5 478.686 468.233   2
  -1  33  -5 376.682 447.637   2
  -1  33  -6 2849.33 733.868   2
  -1  33  -7 869.376 453.399   2
  -1  33  -8 5923.68 974.547   2
  -1  33  -9 469.624 385.098   2
  -1  33 -10 1200.52 548.059   2
  -1  33 -11 588.532 487.491   2
  -1  33 -12 818.961 455.759   2
  -1  33 -13-42.2182 362.331   2
   1  33  13 1848.53 706.455   2
   1  33  14 1030.31 618.785   2
   1  33  14 510.682 393.372   1
   1  33  15 623.592 475.231   1
   1  33  15 208.182 504.964   2
   1  33  16-36.9498 441.826   1
   1  33  16 293.052 444.587   2
   1  33  17-512.508 603.565   2
   1  33  17-935.104 564.127   1
   1  33  18-1327.97 777.212   2
   1  33  18-300.898 459.499   1
   1  33  19 255.230 513.478   2
   1  33  19-24.4673 476.108   1
  -1  34  19 3426.26 958.830   1
  -1  34  18 1087.09 590.909   1
  -1  34  17 1738.26 644.323   1
   1  34 -14 6937.22 1053.64   2
   1  34 -13 3358.20 753.404   2
   1  34 -12 78.2382 442.178   2
   1  34 -11 1356.76 522.511   2
   1  34 -10 203.773 369.956   2
   1  34  -9 1399.33 658.839   2
   1  34  -8 2530.37 737.213   2
   1  34  -7 230.152 476.090   2
   1  34  -6 2241.65 731.381   2
   1  34  -5 3110.23 778.576   2
   1  34  -4 2751.45 785.822   2
   1  34  -3 6572.49 1084.27   2
   1  34  -2 12312.9 1435.91   2
   1  34  -1 978.110 456.759   2
   1  34   0 3502.80 850.498   2
   1  34   1 855.194 456.797   2
   1  34   2-309.889 501.208   2
  -1  34  -3-675.513 655.980   2
   1  34   3 259.873 464.419   2
  -1  34  -4 1089.75 522.063   2
   1  34   4 830.221 497.313   2
   1  34   5 859.904 534.140   2
  -1  34  -5 668.820 502.068   2
  -1  34  -6 2320.35 705.886   2
   1  34   6 1500.58 725.998   2
  -1  34  -7-1358.57 611.706   2
   1  34   7 496.848 595.377   2
   1  34   8 1159.26 651.268   2
  -1  34  -8 83.4074 423.835   2
  -1  34  -9 392.709 462.455   2
   1  34   9-197.011 539.427   2
  -1  34 -10 384.901 373.540   2
   1  34  10-161.907 533.244   2
   1  34  11 91.8180 519.833   2
  -1  34 -11 631.160 432.806   2
   1  34  12-1545.56 762.745   2
  -1  34 -12-792.479 512.434   2
   1  34  13 140.114 537.268   2
   1  34  14-145.193 409.299   2
   1  34  15 366.567 509.722   2
   1  34  16-433.906 586.231   2
   1  34  17 621.533 630.563   2
   1  34  17-634.646 591.260   1
   1  34  18 977.212 557.068   1
   1  34  18 586.736 619.723   2
   1  34  19 37.8169 498.575   2
   1  35 -14 1223.40 620.085   2
   1  35 -13 3863.22 862.345   2
   1  35 -12 3910.19 844.304   2
   1  35 -11-134.757 446.847   2
   1  35 -10 1726.56 552.626   2
   1  35  -9 10912.3 1362.83   2
   1  35  -8 988.893 576.436   2
   1  35  -7 8699.49 1207.73   2
   1  35  -6 889.932 488.455   2
   1  35  -5 1114.93 592.503   2
   1  35  -4-240.375 425.600   2
   1  35  -3 24.0221 482.085   2
   1  35  -2 1699.42 696.203   2
   1  35  -1 651.061 569.389   2
   1  35   0 2578.92 774.690   2
   1  35   1 300.534 511.020   2
  -1  35  -2 1381.48 567.012   2
   1  35   2 349.279 502.748   2
  -1  35  -3 818.598 464.203   2
   1  35   3 666.316 446.840   2
  -1  35  -4 344.866 389.718   2
   1  35   4 497.606 451.411   2
  -1  35  -5 1099.55 560.383   2
   1  35   5 586.894 528.344   2
  -1  35  -6 491.442 411.628   2
   1  35   6-560.931 619.080   2
  -1  35  -7 3325.41 812.368   2
   1  35   7 4344.89 939.584   2
   1  35   8 2578.94 745.978   2
  -1  35  -8 2211.33 727.985   2
  -1  35  -9 460.851 348.882   2
   1  35   9 434.800 384.905   2
  -1  35 -10 1390.44 571.187   2
   1  35  10-273.691 443.960   2
  -1  35 -11-519.983 414.811   2
   1  35  11 229.438 489.468   2
  -1  35 -12 2647.73 709.250   2
   1  35  12 1342.19 517.118   2
   1  35  13 1387.96 698.132   2
   1  35  14-743.234 620.190   2
   1  35  15 146.239 494.790   2
   1  35  16-9.63767 499.821   2
   1  35  17 98.2144 604.368   2
   1  36 -13 718.214 516.468   2
   1  36 -12 641.775 542.310   2
   1  36 -11 9838.63 1293.47   2
   1  36 -10 630.919 448.071   2
   1  36  -9 722.095 512.800   2
   1  36  -8 781.511 599.488   2
   1  36  -7 10279.4 1329.51   2
   1  36  -6 1429.98 612.254   2
   1  36  -5 5925.39 1039.10   2
   1  36  -4-631.250 540.021   2
   1  36  -3-98.1669 433.240   2
   1  36  -2-427.787 502.146   2
   1  36  -1 653.436 628.946   2
   1  36   0-138.616 521.142   2
   1  36   1 129.653 415.062   2
  -1  36  -2 62.2901 504.909   2
   1  36   2-989.276 633.854   2
   1  36   3 2197.07 755.534   2
  -1  36  -3 996.380 635.871   2
   1  36   4-358.237 473.569   2
  -1  36  -4-1386.41 707.280   2
  -1  36  -5 6606.38 1093.18   2
   1  36   5 4808.95 977.967   2
   1  36   6-654.061 579.008   2
  -1  36  -6-855.995 576.938   2
  -1  36  -7 2015.34 678.098   2
   1  36   7 1720.31 667.093   2
  -1  36  -8-408.338 469.852   2
   1  36   8 529.947 452.534   2
   1  36   9 142.259 582.650   2
  -1  36  -9-559.056 546.242   2
  -1  36 -10 3493.98 809.276   2
   1  36  10 5829.93 1156.96   2
   1  36  11 790.867 704.154   2
  -1  36 -11 624.217 472.196   2
  -1  36 -12 1602.27 580.434   2
   1  36  12 2644.51 822.879   2
   1  36  13-396.650 490.918   2
   1  36  14-699.389 685.440   2
   1  37 -13 4695.09 951.626   2
   1  37 -12 471.884 447.314   2
   1  37 -11-523.665 453.856   2
   1  37 -10 22.7942 487.645   2
   1  37  -9 817.274 446.247   2
   1  37  -8 1163.90 589.685   2
   1  37  -7 608.918 536.977   2
   1  37  -6 1352.38 583.394   2
   1  37  -5 1357.78 608.409   2
   1  37  -4 2305.73 761.387   2
   1  37  -3 543.993 474.523   2
   1  37  -2-86.8888 494.093   2
   1  37  -1 4537.66 987.872   2
  -1  37   0-378.518 567.887   2
   1  37   0-956.007 671.381   2
  -1  37  -1 150.037 508.775   2
   1  37   1 1032.04 603.846   2
  -1  37  -2-888.618 668.914   2
   1  37   2-571.318 497.376   2
  -1  37  -3 266.989 498.357   2
   1  37   3 2524.99 831.057   2
   1  37   4-36.6902 498.910   2
  -1  37  -4-838.054 625.555   2
   1  37   5 1150.95 612.802   2
  -1  37  -5 1814.04 652.605   2
   1  37   6 4668.29 1041.98   2
  -1  37  -6 3463.36 950.816   2
   1  37   7-357.192 650.898   2
  -1  37  -7-245.095 556.791   2
   1  37   8 7986.49 1374.63   2
  -1  37  -8 6069.68 1070.60   2
   1  37   9 1001.66 708.198   2
  -1  37  -9 933.400 480.812   2
  -1  37 -10 616.211 491.320   2
   1  37  10 429.353 490.200   2
  -1  37 -11 368.301 407.597   2
   1  37  11 1524.49 628.593   2
  -1  37 -12-109.635 442.467   2
   1  38 -13 266.476 410.485   2
   1  38 -12 77.6207 403.817   2
   1  38 -11-419.187 484.340   2
   1  38 -10 122.107 452.007   2
   1  38  -9-234.267 522.672   2
   1  38  -8 1952.05 667.863   2
   1  38  -7 1033.29 584.859   2
   1  38  -6 10439.3 1426.93   2
   1  38  -5 6993.30 1204.51   2
   1  38  -4 6195.67 1125.63   2
   1  38  -3 6687.74 1188.13   2
   1  38  -2 230.420 492.382   2
   1  38  -1 1508.99 723.170   2
  -1  38   1 1683.89 678.800   2
   1  38   0-513.734 559.864   2
  -1  38   0 83.1597 410.862   2
  -1  38  -1 88.1892 531.497   2
   1  38   1-252.527 603.000   2
  -1  38  -2 257.987 555.316   2
   1  38   2 580.947 542.287   2
   1  38   3 520.915 624.937   2
  -1  38  -3-544.200 686.579   2
   1  38   4-366.059 440.230   2
  -1  38  -4-540.833 627.685   2
  -1  38  -5-158.588 447.231   2
   1  38   5-509.771 540.307   2
   1  38   6-458.420 661.807   2
  -1  38  -6 484.715 540.068   2
  -1  38  -7 1380.69 682.889   2
   1  38   7 1409.87 697.133   2
  -1  38  -8 1315.37 738.345   2
  -1  38  -9 7066.44 1167.02   2
  -1  38 -10-624.877 479.580   2
  -1  38 -11 445.306 472.832   2
   1  39 -12-784.987 570.235   2
   1  39 -11 394.226 429.210   2
   1  39 -10 825.240 521.822   2
   1  39  -9-1041.26 661.142   2
   1  39  -8 1401.34 650.323   2
   1  39  -7 5241.45 1094.02   2
   1  39  -6 1405.32 710.951   2
   1  39  -5 6163.94 1123.69   2
   1  39  -4-312.838 622.773   2
   1  39  -3 1040.92 649.759   2
  -1  39   2 203.443 562.448   2
   1  39  -2-676.997 603.580   2
   1  39  -1-174.147 483.190   2
  -1  39   1-303.650 466.299   2
   1  39   0-743.294 623.876   2
  -1  39   0 732.969 531.894   2
  -1  39  -1-1284.97 684.715   2
   1  39   1 166.693 386.615   2
  -1  39  -2 1328.07 602.059   2
  -1  39  -3-740.356 646.001   2
  -1  39  -4 586.920 419.513   2
  -1  39  -5 10808.8 1478.60   2
  -1  39  -6 773.851 572.171   2
  -1  39  -7 19667.3 1958.04   2
  -1  39  -8 1669.81 764.901   2
  -1  39  -9 4655.33 1051.91   2
  -1  39 -10-1141.94 597.345   2
  -1  39 -11-316.874 493.193   2
  -2   0  33 247.615 643.284   1
  -2   0  32 4350.27 1047.03   1
  -2   0  31 260.043 438.802   1
  -2   0  30-5.21715 434.156   1
  -2   0  29 1713.55 704.981   1
  -2   0  28 2293.45 826.366   1
  -2   0  27 697.056 614.861   1
  -2   0  26 1241.90 641.176   1
  -2   0  25 129.156 449.198   1
  -2   0  24 124.087 495.397   1
  -2   0  23-171.012 397.597   1
  -2   0  22 1944.70 521.652   1
  -2   0  21 149.473 394.955   1
  -2   0  20 31.3137 382.526   1
  -2   0  19-55.9817 330.447   1
  -2   0  18 104307. 3531.22   1
  -2   0  17 522.518 521.298   1
  -2   0  16 151664. 4207.68   1
  -2   0  15 53.7348 90.1176   2
  -2   0  15-178.887 293.824   1
  -2   0  14 1299.99 184.395   2
  -2   0  14 1335.65 429.601   1
  -2   0  13 265.597 320.833   1
  -2   0  13 111.268 101.790   2
  -2   0  12 12201.0 529.874   2
  -2   0  12 11228.2 903.190   1
  -2   0  11 56.9108 257.399   1
  -2   0  11 43.2741 100.069   2
  -2   0  10 18769.0 1076.66   1
   2   0 -10 18801.4 685.295   2
  -2   0  10 19026.4 653.275   2
  -2   0   9 74.0474 83.8113   2
   2   0  -9-65.4659 82.2926   2
   2   0  -8 63716.5 1392.44   2
  -2   0   8 65066.6 1358.99   2
   2   0  -7 219.296 98.5667   2
  -2   0   7-32.2548 68.5041   2
   2   0  -6 55616.3 1199.15   2
  -2   0   6 54782.1 1179.78   2
  -2   0   5 115.829 88.2559   2
   2   0  -5 84.7926 85.2815   2
   2   0  -4 33719.5 794.589   2
  -2   0   4 28375.2 749.384   2
   2   0  -3-21.0889 60.1626   2
   2   0   2 5438.34 324.213   1
   2   0   3 33.4090 118.937   1
  -2   0  -3-89.6667 105.056   1
   2   0   3 48.3688 47.5568   2
  -2   0  -3 30.4058 45.1988   2
  -2   0  -4 26450.7 926.233   1
  -2   0  -4 26818.7 574.510   2
   2   0   4 26902.4 896.637   1
   2   0   4 26883.4 545.038   2
  -2   0  -5 9.42505 106.630   1
   2   0   5 12.3801 119.594   1
   2   0   6 287.935 157.970   1
   2   0   7 50.8986 149.755   1
   2   0   8 256.234 199.731   1
   2   0   9-93.1012 184.205   1
   2   0  10 5395.76 603.744   1
   2   0  11 254.645 293.668   1
   2   0  12 99890.1 2881.85   1
   2   0  13 183.759 245.305   1
   2   0  14 36011.6 1729.91   1
   2   0  15 109.901 282.106   1
   2   0  16 1358.28 399.389   1
   2   0  17-254.062 343.931   1
   2   0  18-77.2920 283.436   1
   2   0  19-710.798 487.087   1
   2   0  20 4803.63 803.820   1
   2   0  21 598.123 501.625   1
   2   0  22 4006.00 710.697   1
   2   0  23 99.3451 392.467   1
   2   0  24 20174.5 1686.94   1
   2   0  25-159.799 393.637   1
   2   0  26 5900.70 947.681   1
   2   0  27-312.814 410.219   1
   2   0  28 114.134 444.464   1
   2   0  29-164.512 503.487   1
   2   0  30 1934.82 750.255   1
   2   0  31-742.814 590.403   1
  -2  -1  33-906.972 548.625   1
  -2   1  33 262.649 579.461   1
  -2  -1  32 2453.43 868.200   1
  -2   1  32 1957.74 690.943   1
  -2  -1  31 2803.01 844.108   1
  -2   1  31 2703.98 865.995   1
  -2  -1  30 2098.22 743.087   1
  -2   1  30 661.485 563.671   1
  -2   1  29 9285.73 1340.03   1
  -2  -1  29 8402.27 1253.78   1
  -2   1  28 8918.64 1293.35   1
  -2  -1  28 9258.98 1265.16   1
  -2  -1  27 15529.7 1618.04   1
  -2   1  27 17187.0 1685.08   1
  -2  -1  26 8193.27 1165.42   1
  -2   1  26 8196.12 1212.12   1
  -2   1  25 2629.25 685.915   1
  -2  -1  25 1661.07 505.230   1
  -2  -1  24-695.389 630.637   1
  -2   1  24-392.850 568.924   1
  -2  -1  23 1234.93 588.527   1
  -2   1  23 945.546 485.832   1
  -2   1  22 2839.03 684.504   1
  -2  -1  22 2750.55 669.781   1
  -2   1  21 955.235 490.218   1
  -2  -1  21 1930.77 583.076   1
  -2   1  20 8316.55 1026.26   1
  -2  -1  20 6335.65 877.211   1
  -2   1  19 15408.1 1323.28   1
  -2  -1  19 16506.7 1341.73   1
  -2  -1  18 3040.11 661.676   1
  -2   1  18 2714.61 670.122   1
  -2  -1  17 19611.9 1415.28   1
  -2  -1  17 19493.3 739.882   2
  -2   1  17 20642.2 1437.01   1
  -2  -1  16 20254.3 1380.43   1
  -2   1  16 21617.4 1463.23   1
  -2  -1  16 19053.4 723.264   2
  -2  -1  15 8816.19 890.160   1
  -2   1  15 8006.41 861.110   1
  -2  -1  15 8000.31 442.997   2
  -2  -1  14 19784.2 1261.80   1
  -2   1  14 20200.5 728.361   2
  -2  -1  14 18450.3 682.280   2
  -2   1  14 18676.2 1267.92   1
  -2   1  13 4506.41 623.334   1
  -2   1  13 4151.87 318.363   2
  -2  -1  13 4406.61 315.490   2
  -2  -1  13 4726.74 643.933   1
  -2  -1  12 4275.68 306.129   2
  -2   1  12 4404.84 624.924   1
  -2   1  12 4375.17 326.452   2
  -2  -1  12 3975.02 570.803   1
   2   1 -12 3578.35 298.644   2
  -2  -1  11 51364.8 1880.58   1
  -2   1  11 49961.7 1223.70   2
   2   1 -11 51551.6 1243.44   2
  -2  -1  11 49438.7 1189.35   2
  -2   1  11 45652.3 1849.11   1
   2   1 -10 10628.6 487.871   2
  -2  -1  10 10601.6 799.741   1
  -2  -1  10 11178.6 476.866   2
  -2   1  10 10385.7 810.987   1
  -2   1  10 10608.3 482.877   2
  -2   1   9 24374.8 756.003   2
   2   1  -9 24789.5 748.331   2
  -2  -1   9 23615.4 722.583   2
  -2   1   8 309.239 91.5916   2
   2   1  -8 248.098 77.8293   2
  -2  -1   8 269.100 79.2888   2
   2   1  -7-37.2699 74.8215   2
   2  -1  -7-28.7169 77.2264   2
  -2   1   7 50.8597 64.1444   2
  -2  -1   7-24.0033 62.4606   2
   2  -1  -6 6611.83 353.206   2
  -2   1   6 7216.95 356.220   2
  -2  -1   6 6656.86 332.613   2
   2   1  -6 6299.82 322.418   2
  -2   1   5 249452. 3859.75   2
   2   1  -5 254083. 3820.28   2
   2  -1  -5 255854. 3894.46   2
   2  -1  -4 20361.9 613.039   2
  -2   1   4 19321.1 588.494   2
  -2  -1   4 18971.2 573.019   2
   2   1  -4 20003.2 583.139   2
   2  -1  -3 106.384 77.0374   2
   2   1  -3 63.5199 71.2157   2
   2  -1   2 144140. 2130.60   2
   2  -1   2 132974. 2378.68   1
   2   1   2 140152. 2469.16   1
  -2   1  -2 131048. 2114.60   2
  -2  -1  -3 42022.3 1176.19   1
   2   1   3 43017.8 1148.47   1
   2  -1   3 45289.7 814.657   2
  -2   1  -3 43399.2 800.354   2
  -2  -1  -3 43646.2 897.329   2
   2  -1   3 43217.4 1092.76   1
  -2   1  -3 42864.3 1129.58   1
   2   1   3 43483.1 858.623   2
  -2  -1  -4 122892. 1994.57   2
   2   1   4 121717. 1934.85   2
  -2   1  -4 121366. 2402.90   1
  -2  -1  -4 122111. 2505.77   1
   2  -1   4 115515. 2330.68   1
   2   1   4 118134. 2427.68   1
  -2  -1  -5 1317.29 125.060   2
   2   1   5 1509.01 252.418   1
   2  -1   5 1162.17 212.671   1
  -2  -1  -5 1024.62 217.517   1
   2   1   5 1493.48 118.979   2
  -2   1  -5 1610.33 234.008   1
   2   1   6 6407.35 501.071   1
   2   1   6 6458.95 245.957   2
   2  -1   6 6855.61 494.741   1
  -2   1  -6 6690.68 505.556   1
   2   1   7 3668.38 179.971   2
   2  -1   7 3584.27 380.355   1
   2   1   7 4378.87 429.898   1
   2  -1   8 10046.2 669.992   1
   2   1   8 8806.77 285.394   2
   2   1   8 8251.80 641.276   1
   2   1   9 6903.22 633.653   1
   2  -1   9 6969.27 598.056   1
   2   1  10 2958.78 468.355   1
   2  -1  10 2654.41 421.833   1
   2  -1  11 2967.09 469.623   1
   2   1  11 2458.39 458.900   1
   2  -1  12 221.270 312.822   1
   2   1  12 218.574 252.794   1
   2   1  13 5098.68 655.866   1
   2  -1  13 6508.24 716.873   1
   2  -1  14 25028.5 1417.35   1
   2   1  14 26829.7 1515.83   1
   2   1  15 2930.02 594.739   1
   2  -1  15 2064.99 485.570   1
   2  -1  16 1002.68 356.342   1
   2   1  16 1800.81 487.461   1
   2   1  17 3929.69 667.913   1
   2  -1  17 3432.99 602.856   1
   2   1  18-68.9333 337.758   1
   2  -1  18 320.597 393.353   1
   2   1  19 3044.71 654.961   1
   2  -1  19 2895.25 580.610   1
   2   1  20 6488.95 917.778   1
   2  -1  20 6722.99 913.412   1
   2  -1  21 314.320 381.817   1
   2   1  21 1072.28 484.658   1
   2   1  22 7.34073 344.738   1
   2  -1  22 309.630 374.535   1
   2   1  23 11210.6 1274.54   1
   2  -1  23 12725.8 1310.75   1
   2   1  24 3193.93 764.723   1
   2  -1  24 3399.01 728.739   1
   2  -1  25 1643.18 551.404   1
   2   1  25 2369.61 707.010   1
   2  -1  26 697.498 455.291   1
   2   1  26 710.425 540.944   1
   2   1  27 1265.24 580.866   1
   2  -1  27 945.016 499.501   1
   2   1  28 23.0917 421.971   1
   2  -1  28-589.971 571.070   1
   2   1  29-92.2347 419.954   1
   2  -1  29-153.498 413.219   1
   2   1  30 85.3008 457.848   1
   2  -1  30-443.608 482.517   1
   2  -1  31 775.179 595.449   1
   2   1  31 391.081 487.825   1
   2  -1  32 139.305 448.645   1
  -2  -2  33-64.7810 515.548   1
  -2  -2  32 1838.46 664.554   1
  -2   2  32 2434.72 865.466   1
  -2   2  31 295.492 622.986   1
  -2  -2  31 112.611 575.912   1
  -2   2  30 8769.88 1325.59   1
  -2  -2  30 8711.27 1288.60   1
  -2  -2  29-181.474 465.325   1
  -2   2  29 1501.27 761.719   1
  -2   2  28 1974.38 822.395   1
  -2  -2  28 1202.97 648.423   1
  -2   2  27 1099.80 595.571   1
  -2  -2  27 2291.11 681.644   1
  -2   2  26 11681.2 1406.62   1
  -2  -2  26 8991.74 1211.15   1
  -2   2  25 3351.23 743.516   1
  -2  -2  25 3022.29 723.646   1
  -2  -2  24 5899.16 905.592   1
  -2   2  24 6503.29 1003.48   1
  -2  -2  23 3525.42 759.917   1
  -2   2  23 3853.99 775.269   1
  -2  -2  22 665.607 396.081   1
  -2   2  22 238.107 376.694   1
  -2  -2  21-567.203 410.410   1
  -2   2  21 73.9379 393.276   1
  -2  -2  20-252.091 427.761   1
  -2   2  20-352.820 475.573   1
  -2   2  19 825.620 532.833   1
  -2  -2  19 768.239 504.600   1
  -2  -2  18 7020.74 862.855   1
  -2  -2  18 9430.76 512.857   2
  -2   2  18 9215.17 1029.09   1
  -2  -2  17 8546.16 479.252   2
  -2  -2  17 9873.45 975.565   1
  -2   2  17 6821.22 876.645   1
  -2  -2  16 19602.8 1331.67   1
  -2   2  16 18849.8 1358.44   1
  -2  -2  16 18399.4 712.337   2
  -2  -2  15 8056.42 820.004   1
  -2   2  15 6692.33 804.524   1
  -2  -2  15 6814.47 415.135   2
  -2  -2  14 21282.1 1298.31   1
  -2   2  14 23757.1 1440.47   1
  -2  -2  14 22508.4 778.262   2
   2   2 -14 22612.1 795.586   2
   2   2 -13 16119.6 654.065   2
  -2  -2  13 17704.4 661.135   2
  -2   2  13 15779.8 1144.76   1
  -2  -2  13 15324.5 1052.29   1
  -2   2  12 7550.01 780.797   1
  -2   2  12 7401.61 438.072   2
  -2  -2  12 8267.67 771.009   1
  -2  -2  12 7735.12 420.496   2
   2   2 -12 7699.85 425.239   2
  -2  -2  11 38882.6 1028.08   2
   2   2 -11 37109.3 1016.65   2
  -2   2  11 38554.2 1681.64   1
  -2   2  11 39077.4 1076.64   2
  -2  -2  11 40618.9 1618.34   1
  -2   2  10 13429.2 577.412   2
   2   2 -10 14147.3 559.354   2
  -2  -2  10 13719.2 887.094   1
  -2  -2  10 14052.9 551.381   2
  -2   2  10 12552.2 921.410   1
  -2  -2   9 11580.7 486.638   2
   2   2  -9 11756.9 485.154   2
  -2   2   9 10733.0 503.513   2
   2   2  -8 4146.47 276.846   2
  -2   2   8 3862.02 293.865   2
  -2  -2   8 4571.55 292.238   2
  -2  -2   7 12131.6 476.929   2
   2   2  -7 11373.7 458.386   2
  -2   2   7 12647.8 520.485   2
   2   2  -6 12663.2 474.698   2
  -2  -2   6 14215.0 502.608   2
  -2   2   6 12389.4 509.165   2
  -2  -2   5 43515.8 1000.05   2
   2   2  -5 42901.6 987.055   2
  -2   2   5 44028.0 1041.92   2
  -2  -2   4 1250.62 155.531   2
  -2   2   4 1396.69 164.769   2
   2   2  -4 1489.73 150.212   2
   2   2  -3 89890.4 1633.07   2
   2   2   1 79697.1 1579.99   1
  -2  -2  -2 4385.33 258.682   2
   2   2   2 4174.63 311.192   1
   2  -2   2 4677.87 285.282   1
   2   2   2 4473.71 248.081   2
  -2   2  -2 4471.80 212.386   2
  -2  -2  -3 71287.8 1662.85   1
  -2   2  -3 65951.8 1495.39   1
   2   2   3 72005.5 1620.94   1
   2  -2   3 70423.0 1480.76   1
  -2  -2  -3 66415.7 1365.69   2
   2   2   3 70102.0 1321.91   2
  -2   2  -3 71237.3 1205.98   2
   2   2   4 29822.2 1020.91   1
  -2   2  -4 31703.2 621.485   2
  -2  -2  -4 29286.9 1048.43   1
   2   2   4 32014.9 750.417   2
  -2  -2  -4 31908.2 795.583   2
   2  -2   4 30977.4 927.303   1
  -2   2  -4 31899.1 967.429   1
  -2   2  -5 1525.69 232.758   1
   2   2   5 1225.04 257.392   1
   2  -2   5 1307.14 203.128   1
   2   2   5 1334.18 134.647   2
   2   2   6 16559.9 838.673   1
  -2   2  -6 17132.3 800.660   1
   2   2   6 16636.7 506.819   2
   2  -2   6 17233.9 759.675   1
   2   2   7 6791.62 569.395   1
   2  -2   7 6108.21 484.988   1
   2   2   7 6799.04 305.597   2
   2   2   8 3068.57 419.558   1
   2   2   8 2876.09 197.716   2
   2  -2   8 2992.88 379.265   1
   2   2   9 357.370 86.5733   2
   2  -2   9 216.666 188.700   1
   2   2   9 343.400 225.116   1
   2  -2  10 3863.59 478.835   1
   2   2  10 3575.80 222.083   2
   2   2  10 3519.82 500.943   1
   2  -2  11 9991.70 785.172   1
   2   2  11 10828.7 384.595   2
   2   2  11 8902.58 797.742   1
   2   2  12 6886.81 710.474   1
   2   2  12 5855.22 269.165   2
   2  -2  12 5191.44 599.949   1
   2   2  13 72798.1 1292.81   2
   2   2  13 73982.1 1329.10   2
   2   2  13 80282.9 2662.24   1
   2  -2  13 79926.5 2516.94   1
   2  -2  14 15270.7 1083.07   1
   2   2  14 15917.1 1180.79   1
   2  -2  15 18817.3 1252.96   1
   2   2  15 18321.0 1296.32   1
   2   2  16 10810.0 1049.90   1
   2  -2  16 11001.8 990.645   1
   2   2  17 344.199 311.231   1
   2  -2  17 513.125 321.485   1
   2  -2  18 5873.68 763.697   1
   2   2  18 6582.13 859.577   1
   2   2  19-269.543 461.837   1
   2  -2  19-124.223 325.545   1
   2   2  20 302.639 396.509   1
   2  -2  20 176.132 332.422   1
   2   2  21 1935.01 573.517   1
   2  -2  21 3312.05 673.158   1
   2   2  22 457.896 365.370   1
   2  -2  22-53.5203 352.162   1
   2   2  23 2819.43 690.324   1
   2  -2  23 2083.70 589.039   1
   2  -2  24 566.138 424.206   1
   2   2  24 710.719 469.669   1
   2  -2  25 8530.71 1135.17   1
   2   2  25 6412.54 1057.07   1
   2   2  26 380.796 428.876   1
   2  -2  26 708.042 401.546   1
   2   2  27 4826.33 983.207   1
   2  -2  27 4781.61 912.626   1
   2  -2  28 603.251 380.245   1
   2   2  28 720.397 528.842   1
   2  -2  29 744.443 560.271   1
   2   2  29 1807.63 630.879   1
   2  -2  30 3389.13 851.170   1
   2   2  30 4101.34 976.657   1
   2   2  31-508.429 487.911   1
   2  -2  31-71.2910 465.920   1
   2  -2  32 363.231 539.365   1
  -2   3  32 1738.64 842.589   1
  -2  -3  32 865.611 543.180   1
  -2   3  31 11688.1 1598.13   1
  -2  -3  31 10383.5 1464.76   1
  -2  -3  30 44.6567 435.233   1
  -2   3  30 395.466 491.862   1
  -2   3  29 3946.75 928.084   1
  -2  -3  29 3307.73 850.993   1
  -2   3  28-1538.91 736.865   1
  -2  -3  28 395.489 440.811   1
  -2  -3  27 237.656 444.140   1
  -2   3  27 551.462 562.937   1
  -2   3  26 1235.31 717.343   1
  -2  -3  26 1077.80 572.146   1
  -2  -3  25 1268.77 514.837   1
  -2   3  25 384.208 409.403   1
  -2  -3  24 6544.77 992.510   1
  -2   3  24 7622.15 1115.90   1
  -2  -3  23 1469.28 501.418   1
  -2   3  23 2802.61 705.289   1
  -2   3  22 1406.58 598.914   1
  -2  -3  22 1823.04 553.994   1
  -2   3  21 25564.5 1849.42   1
  -2  -3  21 25015.7 1716.49   1
  -2   3  20 2334.62 565.079   1
  -2  -3  20 3959.00 763.789   1
  -2   3  19 55105.5 2602.19   1
  -2  -3  19 57955.1 2536.39   1
  -2  -3  18 14076.9 651.067   2
  -2   3  18 16213.2 1349.41   1
  -2  -3  18 16641.5 1289.70   1
  -2  -3  17 13636.3 628.295   2
  -2  -3  17 15553.3 1200.24   1
  -2   3  17 11917.3 1125.55   1
  -2  -3  16 23576.5 838.358   2
  -2   3  16 22415.4 1516.16   1
  -2  -3  16 22313.0 1408.16   1
   2   3 -15 11040.3 541.432   2
  -2   3  15 11704.7 1062.51   1
  -2  -3  15 11337.4 974.584   1
  -2  -3  15 11653.7 565.421   2
   2   3 -14 31280.2 940.980   2
  -2   3  14 30414.8 1684.50   1
  -2  -3  14 31947.4 975.806   2
  -2  -3  14 29893.3 1545.74   1
   2   3 -13 16934.5 656.743   2
  -2   3  13 17545.0 1239.79   1
  -2  -3  13 14312.2 1018.95   1
  -2  -3  13 18071.8 692.690   2
  -2   3  12 103194. 3127.85   1
  -2  -3  12 102161. 2907.72   1
  -2  -3  12 108417. 2129.29   2
   2   3 -12 108780. 2082.18   2
  -2  -3  11 6039.96 625.477   1
   2   3 -11 6216.26 367.484   2
  -2  -3  11 6299.57 384.248   2
  -2   3  11 5046.04 644.362   1
  -2  -3  10 39745.1 1063.95   2
   2   3 -10 40549.1 1027.33   2
  -2   3  10 39397.2 1118.73   2
  -2  -3  10 41087.4 1530.88   1
  -2   3  10 39890.0 1666.99   1
   2   3  -9 4349.52 297.204   2
  -2   3   9 4921.25 545.355   1
  -2   3   9 4955.83 355.342   2
  -2  -3   9 5090.27 335.814   2
  -2   3   8 1458.65 190.087   2
   2   3  -8 1440.01 166.340   2
  -2  -3   8 1613.61 189.225   2
  -2   3   7 1481.23 186.621   2
  -2  -3   7 2009.36 204.962   2
   2   3  -7 1837.21 187.480   2
  -2   3   6 129.169 97.2229   2
  -2  -3   6 17.0115 69.9974   2
   2   3  -6 62.0134 67.6846   2
   2   3  -5 15910.4 551.089   2
  -2  -3   5 16988.3 591.182   2
  -2   3   5 16631.8 614.892   2
   2   3  -4 226420. 3487.46   2
  -2  -3   4 207303. 3493.04   2
  -2  -3   3 14251.6 531.310   2
   2   3  -3 16251.8 540.623   2
   2   3  -2 19845.5 615.362   2
   2   3  -1 244.710 69.1235   1
   2   3   0 186726. 3018.27   2
   2   3   0 184939. 3028.10   1
   2  -3   1 2522.44 195.628   1
   2   3   1 1905.96 193.402   2
   2   3   1 2349.48 220.302   1
  -2  -3  -2 115891. 2124.50   2
   2  -3   2 111607. 2023.39   1
   2   3   2 115534. 2074.98   2
  -2  -3  -2 118976. 2279.60   1
   2   3   2 125066. 2273.72   1
  -2   3  -2 108905. 2020.92   1
   2   3   3 20180.7 776.336   1
   2   3   3 20539.2 640.449   2
   2  -3   3 20208.6 650.224   1
  -2  -3  -3 21681.2 820.213   1
  -2  -3  -3 19973.4 659.097   2
  -2   3  -3 19408.6 662.174   1
   2  -3   4 8227.20 425.970   1
   2   3   4 8295.06 528.791   1
  -2  -3  -4 8736.43 557.525   1
  -2   3  -4 8229.28 444.610   1
   2   3   4 8592.11 393.036   2
   2   3   5 818.736 209.657   1
  -2   3  -5 998.680 186.570   1
  -2   3  -5 890.488 85.7808   2
   2  -3   5 668.710 145.372   1
   2   3   5 1000.31 137.421   2
   2   3   6 228.435 140.858   1
   2  -3   6 104.920 100.944   1
   2   3   6 88.9660 84.3590   2
  -2   3  -6 66.3799 108.866   1
   2  -3   7 636.331 181.388   1
   2   3   7 530.316 218.778   1
   2   3   7 832.870 146.446   2
   2  -3   8 14873.9 780.185   1
   2   3   8 14925.9 902.391   1
   2   3   8 14299.2 539.260   2
   2   3   9 1669.00 186.782   2
   2  -3   9 1871.40 318.063   1
   2   3   9 1094.72 322.825   1
   2   3  10 7605.93 384.586   2
   2  -3  10 8342.40 673.145   1
   2   3  10 6777.20 681.962   1
   2   3  11 948.258 151.218   2
   2   3  11 733.558 335.354   1
   2  -3  11 928.621 332.689   1
   2   3  12 1280.61 360.695   1
   2  -3  12 1325.21 337.817   1
   2   3  12 1347.55 167.630   2
   2   3  13 12179.6 478.325   2
   2   3  13 12508.7 1034.62   1
   2  -3  13 13474.8 975.497   1
   2  -3  14 4635.60 596.886   1
   2   3  14 4909.92 670.900   1
   2   3  14 4436.88 271.708   2
   2   3  15 32910.2 809.745   2
   2  -3  15 34853.0 1690.19   1
   2   3  15 32746.3 1767.27   1
   2   3  15 33585.1 771.418   2
   2  -3  16 5793.29 714.925   1
   2   3  16 6070.09 815.680   1
   2   3  16 5317.90 244.372   2
   2   3  16 5272.38 262.647   2
   2   3  17 4280.38 695.055   1
   2  -3  17 4072.89 609.066   1
   2  -3  18-27.9824 289.806   1
   2   3  18 91.1369 401.192   1
   2   3  19 6449.05 867.597   1
   2  -3  19 6948.84 858.784   1
   2   3  20 342.930 371.136   1
   2  -3  20 1510.19 486.307   1
   2  -3  21 2818.66 610.111   1
   2   3  21 1905.16 548.862   1
   2   3  22-77.4992 349.538   1
   2  -3  22-127.960 328.708   1
   2  -3  23 1027.02 410.615   1
   2   3  23 224.420 433.562   1
   2  -3  24 1984.18 591.865   1
   2   3  24 2759.13 739.988   1
   2  -3  25 9204.44 1157.04   1
   2   3  25 6822.50 1084.37   1
   2   3  26 2388.14 693.416   1
   2  -3  26 2218.42 620.285   1
   2  -3  27 5147.04 929.963   1
   2   3  27 5877.93 1103.65   1
   2   3  28 304.370 461.399   1
   2  -3  28 1073.04 577.531   1
   2   3  29-395.444 547.913   1
   2  -3  29 262.937 436.306   1
   2  -3  30 3312.17 869.845   1
   2   3  30 3414.21 885.331   1
   2   3  31 1667.52 690.712   1
   2  -3  31 458.421 440.352   1
  -2   4  32 1882.40 768.264   1
  -2  -4  31 4730.08 975.338   1
  -2   4  31 4998.04 1070.53   1
  -2  -4  30 541.823 536.022   1
  -2   4  30 1402.59 772.752   1
  -2  -4  29 7932.46 1212.37   1
  -2   4  29 7548.92 1241.75   1
  -2  -4  28 3163.73 827.241   1
  -2   4  28 3544.76 921.043   1
  -2  -4  27 1238.51 525.466   1
  -2   4  27 1584.18 667.172   1
  -2  -4  26 523.560 375.791   1
  -2   4  26 1043.10 636.464   1
  -2  -4  25 622.254 461.504   1
  -2   4  25 1575.88 668.519   1
  -2   4  24 1293.70 582.248   1
  -2  -4  24 1522.54 556.704   1
  -2  -4  23 604.344 450.329   1
  -2   4  23 392.735 514.972   1
  -2   4  22 3143.60 769.949   1
  -2  -4  22 4752.35 795.387   1
  -2   4  21 666.669 508.591   1
  -2  -4  21 725.220 458.057   1
  -2  -4  20 937.133 464.081   1
  -2   4  20 1091.26 507.542   1
  -2  -4  19 8772.06 969.943   1
  -2   4  19 6589.84 932.212   1
  -2  -4  18 18973.9 1356.96   1
  -2   4  18 19548.0 1495.97   1
  -2  -4  17 25238.4 916.063   2
  -2   4  17 25016.0 1660.03   1
   2   4 -17 27242.9 896.153   2
  -2  -4  17 25742.0 1553.04   1
   2   4 -16 11397.9 556.765   2
  -2  -4  16 11897.6 600.520   2
  -2   4  16 11419.9 1078.27   1
  -2  -4  16 12652.9 1037.39   1
   2   4 -15 3113.42 284.239   2
  -2  -4  15 2925.93 297.068   2
  -2   4  15 3033.41 583.345   1
  -2  -4  15 2859.55 514.807   1
   2   4 -14 6135.64 383.231   2
  -2  -4  14 6493.24 704.837   1
  -2   4  14 6413.84 793.614   1
  -2  -4  14 6413.91 425.079   2
  -2  -4  13 13403.6 618.966   2
  -2   4  13 13910.7 1107.09   1
  -2  -4  13 13602.6 991.485   1
   2   4 -13 13356.2 574.101   2
   2   4 -12 19404.7 702.745   2
  -2  -4  12 19984.6 757.928   2
  -2   4  12 17344.6 1221.94   1
  -2  -4  12 19299.1 1113.72   1
  -2  -4  11 19294.4 730.107   2
  -2   4  11 16217.7 1145.31   1
  -2  -4  11 17888.8 1029.98   1
   2   4 -11 18691.2 666.590   2
  -2  -4  10 10223.7 730.903   1
  -2  -4  10 9579.87 493.030   2
   2   4 -10 9848.27 468.550   2
  -2   4  10 8948.80 804.182   1
  -2  -4   9 134.005 105.634   2
  -2   4   9 108.527 113.644   2
   2   4  -9 355.785 100.867   2
  -2   4   9 324.902 276.738   1
   2   4  -8 2704.11 231.712   2
  -2  -4   8 2763.00 261.055   2
  -2  -4   7 1828.66 214.662   2
   2   4  -7 1689.83 187.534   2
  -2  -4   6 143661. 2634.54   2
   2   4  -6 147699. 2566.42   2
  -2  -4   5 1158.73 169.658   2
   2   4  -5 883.034 148.958   2
  -2  -4   4 1254.23 174.788   2
   2   4  -4 1079.15 166.360   2
  -2  -4   3 105065. 2070.11   2
   2   4  -3 110944. 2041.29   2
  -2  -4   2 3805.86 294.945   2
   2   4  -2 4414.39 302.259   2
  -2  -4   2 3895.41 237.074   1
   2   4  -1 2144.91 212.323   2
   2   4  -1 2556.34 201.707   1
   2   4   0 17873.9 584.005   1
  -2  -4   0 15530.9 608.358   2
   2   4   0 17693.4 631.845   2
   2   4   1 131706. 2320.28   1
  -2   4  -1 116419. 2110.93   1
  -2  -4  -1 119721. 2323.91   1
  -2  -4  -1 126050. 2351.46   2
   2   4   1 133169. 2326.08   2
   2   4   2 13663.2 596.872   1
  -2  -4  -2 13860.6 623.646   1
  -2  -4  -2 13153.7 565.254   2
   2  -4   2 13557.9 475.558   1
  -2   4  -2 13519.6 475.260   1
   2   4   2 13989.9 556.298   2
   2  -4   3 87130.5 1675.90   1
   2   4   3 87759.8 1792.37   2
   2   4   3 86360.3 1959.15   1
  -2   4  -3 89224.3 1701.24   1
  -2  -4  -3 87615.7 2006.30   1
   2  -4   4 32817.4 906.411   1
  -2  -4  -4 33271.1 1170.72   1
   2   4   4 33209.1 932.544   2
  -2   4  -4 33718.1 954.629   1
   2   4   4 31809.0 1109.70   1
   2   4   5 5112.77 456.524   1
  -2   4  -5 4501.53 351.789   1
   2  -4   5 4543.93 334.555   1
   2   4   5 5090.45 334.466   2
   2   4   6 2400.93 234.725   2
   2   4   6 2077.27 310.765   1
  -2   4  -6 2958.12 318.036   1
   2  -4   6 2894.39 293.922   1
  -2   4  -7 6386.85 495.369   1
   2  -4   7 6177.65 467.213   1
   2   4   7 7248.16 625.098   1
   2   4   7 6994.40 411.794   2
   2  -4   8 5166.96 452.773   1
   2   4   8 5077.89 571.513   1
   2   4   8 5378.16 351.103   2
   2   4   9 37555.3 1052.21   2
   2  -4   9 38730.6 1360.91   1
   2   4   9 35844.7 1541.95   1
   2   4  10 7918.11 442.524   2
   2   4  10 6684.92 680.837   1
   2  -4  10 8187.59 655.395   1
   2   4  11 57.1882 122.563   2
   2  -4  11 102.554 211.412   1
   2   4  11 112.852 278.380   1
   2   4  12 1560.68 381.036   1
   2  -4  12 1899.14 411.006   1
   2   4  12 1882.24 233.504   2
   2   4  13-114.571 308.459   1
   2   4  13 591.205 142.628   2
   2  -4  13 644.170 257.310   1
   2   4  14 29390.2 892.534   2
   2  -4  14 31420.1 1511.85   1
   2   4  14 29521.6 1640.32   1
   2   4  15 21949.2 1454.82   1
   2  -4  15 22066.4 1321.35   1
   2   4  15 22630.5 742.622   2
   2   4  16 6730.89 857.977   1
   2   4  16 6541.85 337.116   2
   2   4  16 6844.51 376.111   2
   2  -4  16 7189.85 786.491   1
   2   4  17 4401.41 697.039   1
   2  -4  17 4815.74 685.622   1
   2   4  17 5143.25 307.970   2
   2   4  18 2383.37 552.114   1
   2  -4  18 2559.83 536.916   1
   2  -4  19 3554.60 654.995   1
   2   4  19 2631.65 572.844   1
   2  -4  20 3468.86 663.905   1
   2   4  20 3840.63 750.781   1
   2  -4  21 1159.83 509.523   1
   2   4  21 858.201 501.541   1
   2  -4  22 1278.99 448.355   1
   2   4  22 1726.88 535.496   1
   2   4  23 2313.71 689.274   1
   2  -4  23 2180.63 585.176   1
   2   4  24 256.183 389.089   1
   2  -4  24 373.880 404.308   1
   2   4  25 883.505 595.638   1
   2  -4  25 1261.47 598.927   1
   2   4  26 13022.7 1484.90   1
   2  -4  26 13110.0 1366.89   1
   2  -4  27 1602.35 577.132   1
   2   4  27 1881.63 767.836   1
   2   4  28 6070.17 1109.59   1
   2  -4  28 5926.88 1051.04   1
   2   4  29 479.424 478.830   1
   2  -4  29 785.003 481.781   1
   2  -4  30 1141.68 524.255   1
   2   4  30 524.835 515.614   1
  -2   5  31 2414.63 787.549   1
  -2  -5  30 2074.74 683.448   1
  -2   5  30 1113.94 638.696   1
  -2   5  29 4618.51 1026.24   1
  -2  -5  29 6488.11 1136.16   1
  -2   5  28 2393.60 786.511   1
  -2  -5  28 1462.74 575.320   1
  -2   5  27 6542.76 1174.23   1
  -2  -5  27 7891.81 1120.61   1
  -2  -5  26 1034.85 461.094   1
  -2   5  26 2331.55 703.549   1
  -2   5  25 773.507 498.971   1
  -2  -5  25-1081.80 483.243   1
  -2  -5  24 2204.85 519.342   1
  -2   5  24 2682.57 777.187   1
  -2  -5  23 13187.0 1294.36   1
  -2   5  23 13087.7 1422.58   1
  -2  -5  22-334.936 415.421   1
  -2   5  22-115.958 477.856   1
  -2   5  21 22361.5 1759.75   1
  -2  -5  21 21343.8 1575.35   1
  -2  -5  20 1300.31 529.271   1
  -2   5  20 567.325 454.272   1
  -2   5  19 10444.7 1152.62   1
  -2  -5  19 11612.4 1125.89   1
  -2  -5  18 19745.9 1371.69   1
  -2   5  18 18276.6 1489.96   1
   2   5 -18 19168.3 741.823   2
   2   5 -17-28.7648 104.213   2
  -2  -5  17 327.351 362.973   1
  -2  -5  17-52.2951 152.930   2
  -2   5  17-318.480 465.677   1
  -2  -5  16 39583.8 1216.41   2
   2   5 -16 38946.8 1098.05   2
  -2  -5  16 37502.4 1806.45   1
  -2   5  16 39392.3 2071.90   1
  -2  -5  15 13095.5 654.624   2
  -2   5  15 12218.0 1139.59   1
  -2  -5  15 12494.5 1006.06   1
   2   5 -15 13587.8 589.898   2
  -2  -5  14 23470.5 1314.73   1
   2   5 -14 23729.9 805.614   2
  -2   5  14 25560.2 1561.06   1
  -2  -5  14 24606.5 906.088   2
  -2   5  13 86367.8 2911.44   1
  -2  -5  13 87989.5 2616.81   1
   2   5 -13 84538.5 1812.45   2
  -2  -5  13 88913.0 1970.16   2
  -2  -5  12 33913.9 1476.60   1
  -2  -5  12 33562.2 1064.74   2
  -2   5  12 33000.0 1690.17   1
   2   5 -12 34175.8 976.226   2
  -2   5  11 43841.9 1892.71   1
  -2  -5  11 43292.9 1226.09   2
  -2  -5  11 43721.0 1609.88   1
   2   5 -11 42594.3 1116.01   2
  -2  -5  10 356.185 277.063   1
   2   5 -10 124.212 111.734   2
  -2  -5  10 361.206 157.897   2
  -2   5  10 590.532 334.935   1
   2   5  -9 13050.3 555.789   2
  -2   5   9 13401.6 940.246   1
  -2  -5   9 13750.5 626.339   2
  -2  -5   8 3188.39 293.049   2
   2   5  -8 2582.88 246.517   2
  -2  -5   7 2737.56 269.516   2
   2   5  -7 3475.24 274.932   2
  -2  -5   6 3409.00 303.459   2
   2   5  -6 3120.43 267.555   2
  -2  -5   5 19839.0 749.507   2
   2   5  -5 20501.3 714.127   2
   2   5  -4 49960.4 1241.63   2
  -2  -5   4 51967.0 1307.57   2
  -2  -5   3 167128. 2636.14   1
   2   5  -3 161597. 2873.84   2
  -2  -5   3 160631. 2939.52   2
   2   5  -2 332.338 149.784   2
  -2  -5   2 309.550 128.751   2
  -2  -5   2 338.511 93.5124   1
   2   5  -2 64.8398 69.2680   1
   2   5  -1 38079.7 899.866   1
  -2  -5   1 36868.1 897.105   1
   2   5  -1 35885.3 1030.79   2
  -2  -5   1 37786.1 1078.97   2
  -2  -5   0 509706. 7971.29   2
   2   5   0 561297. 7790.64   1
   2   5   0 555693. 7973.11   2
  -2  -5  -1 8269.63 450.061   1
   2   5   1 8454.54 441.764   1
  -2   5  -1 8220.21 355.919   1
  -2  -5  -1 8287.72 477.697   2
   2   5   1 8497.79 465.606   2
   2   5   2 30106.1 946.861   2
  -2  -5  -2 31553.0 1016.95   1
  -2   5  -2 31560.7 781.008   1
   2   5   2 31510.1 989.620   1
   2  -5   2 31616.5 787.280   1
  -2  -5  -3 39421.1 1250.03   1
   2   5   3 39126.2 1101.20   2
   2   5   3 40205.0 1206.87   1
   2  -5   3 39199.5 928.535   1
  -2   5  -3 39503.4 957.570   1
  -2   5  -4 23922.2 751.950   1
   2   5   4 22909.5 813.120   2
   2  -5   4 23825.3 721.663   1
   2   5   4 23498.8 959.074   1
   2   5   5 65579.6 1555.05   2
  -2   5  -5 67262.1 1556.05   1
   2  -5   5 65398.3 1481.15   1
   2   5   5 68068.0 1851.85   1
   2   5   6 28316.8 1180.92   1
  -2   5  -6 28478.1 988.581   1
   2  -5   6 27672.3 914.234   1
   2   5   6 27414.0 913.034   2
  -2   5  -7 21871.2 911.930   1
   2   5   7 19627.3 763.888   2
   2   5   7 21336.1 1068.74   1
   2  -5   7 19763.8 815.857   1
   2   5   8 123255. 2470.62   2
   2   5   8 129954. 3146.42   1
   2  -5   8 125709. 2673.47   1
  -2   5  -9 2970.69 175.016   2
   2   5   9 4239.81 552.517   1
   2  -5   9 2939.50 375.703   1
   2  -5  10 18765.9 967.933   1
   2   5  10 19981.7 1201.04   1
   2   5  10 21481.0 808.833   2
   2   5  11 280.077 163.323   2
   2   5  11 399.373 396.438   1
   2  -5  11 313.293 233.980   1
   2   5  12 35930.6 1717.92   1
   2   5  12 33197.9 1043.07   2
   2  -5  12 31935.5 1384.79   1
   2  -5  13-129.840 237.635   1
   2   5  13 42.0797 119.862   2
   2   5  13-499.857 330.388   1
   2   5  14 5894.76 412.908   2
   2  -5  14 5504.09 636.351   1
   2   5  14 6001.10 805.633   1
   2   5  15 472.935 156.003   2
   2  -5  15 644.304 339.483   1
   2   5  15 932.916 439.495   1
   2   5  16 65389.6 1548.24   2
   2  -5  16 62122.9 2321.18   1
   2   5  16 63979.5 2683.44   1
   2   5  17 5299.29 370.241   2
   2   5  17 5367.87 800.722   1
   2  -5  17 5456.65 731.925   1
   2  -5  18 20372.0 1367.69   1
   2   5  18 20566.2 1543.06   1
   2  -5  19 10606.9 1024.70   1
   2   5  19 11481.3 1206.07   1
   2   5  20 24.3151 469.515   1
   2  -5  20 232.803 311.710   1
   2   5  21 10792.3 1218.01   1
   2  -5  21 10421.7 1069.78   1
   2  -5  22 194.445 319.502   1
   2   5  22 813.291 511.775   1
   2   5  23 2547.34 690.402   1
   2  -5  23 3046.77 656.699   1
   2   5  24-493.420 521.945   1
   2  -5  24 42.7350 339.960   1
   2  -5  25-0.93379 336.918   1
   2   5  25 323.004 407.842   1
   2   5  26 954.550 605.991   1
   2  -5  26 634.672 438.951   1
   2  -5  27 281.120 423.981   1
   2   5  27-288.416 399.432   1
   2  -5  28 3707.99 773.122   1
   2   5  28 4284.71 981.712   1
   2  -5  29 1600.41 593.254   1
   2   5  29 1135.31 624.615   1
   2   5  30 12192.7 1556.28   1
  -2   6  31 1575.33 805.771   1
  -2   6  30-439.189 658.662   1
  -2   6  29 1788.92 753.845   1
  -2  -6  29 704.159 526.772   1
  -2  -6  28 5248.74 1034.77   1
  -2   6  28 4178.60 920.284   1
  -2  -6  27 4496.90 901.471   1
  -2   6  27 5335.20 1074.43   1
  -2   6  26 6475.94 1105.26   1
  -2  -6  26 5884.16 947.234   1
  -2   6  25 4541.36 957.204   1
  -2  -6  25 6456.47 975.704   1
  -2  -6  24 1392.82 429.655   1
  -2   6  24 253.663 458.795   1
  -2   6  23 616.187 517.844   1
  -2  -6  23 2214.28 623.711   1
  -2  -6  22 5250.42 842.855   1
  -2   6  22 5309.88 963.085   1
  -2   6  21 3167.28 845.802   1
  -2  -6  21 1881.29 545.993   1
  -2   6  20 3762.23 766.562   1
  -2  -6  20 3657.39 716.122   1
  -2   6  19 193.533 398.150   1
  -2  -6  19 776.108 431.669   1
   2   6 -18 19320.6 742.313   2
  -2   6  18 20900.2 1582.21   1
  -2  -6  18 18237.9 1308.29   1
   2   6 -17 5754.26 393.908   2
  -2   6  17 6317.12 894.891   1
  -2  -6  17 4955.52 676.103   1
   2   6 -16 43162.5 1185.80   2
  -2   6  16 46556.6 2255.62   1
  -2  -6  16 40936.9 1858.38   1
   2   6 -15 2034.76 240.419   2
  -2   6  15 2024.48 520.670   1
  -2  -6  15 2041.46 439.836   1
  -2  -6  14 14502.6 1019.64   1
  -2   6  14 12542.7 1104.63   1
   2   6 -14 13838.8 605.083   2
   2   6 -13 253.733 100.428   2
  -2   6  13 693.051 340.842   1
  -2  -6  13 338.098 264.952   1
  -2   6  12 328.005 336.999   1
  -2  -6  12 648.523 173.227   2
   2   6 -12 212.723 114.292   2
  -2   6  11-105.151 327.125   1
  -2  -6  11-198.623 260.281   1
   2   6 -11 86.7937 110.372   2
  -2  -6  11 218.142 141.460   2
  -2  -6  10 159085. 3466.14   1
  -2   6  10 161232. 3986.99   1
  -2  -6  10 162784. 3107.85   2
   2   6 -10 163936. 2929.13   2
   2   6  -9 5036.47 351.339   2
  -2   6   9 4390.00 562.318   1
  -2  -6   9 4567.81 381.443   2
   2   6  -8 48965.5 1260.92   2
  -2  -6   8 49932.3 1367.13   2
  -2   6   8 49099.8 1806.32   1
  -2  -6   7 5470.98 407.707   2
   2   6  -7 4643.12 340.128   2
   2   6  -6 17138.2 682.689   2
  -2  -6   6 16958.2 725.967   2
   2   6  -5 28224.2 913.838   2
  -2  -6   5 27966.3 961.943   2
   2   6  -4 68147.1 1602.55   2
  -2  -6   4 67952.6 1653.46   2
   2   6  -3 5350.63 380.766   2
  -2  -6   3 5204.40 398.984   2
  -2  -6   3 4752.56 261.106   1
   2   6  -2 143104. 2754.72   2
  -2  -6   2 148169. 2832.90   2
  -2  -6   2 147538. 2424.74   1
   2   6  -2 143614. 2420.27   1
  -2  -6   1 75290.3 1508.62   1
   2   6  -1 77110.0 1494.88   1
   2   6  -1 76114.6 1738.58   2
  -2  -6   1 76779.0 1802.85   2
  -2  -6   0 4278.96 302.510   1
   2   6   0 3761.94 337.896   2
   2   6   0 3919.15 284.187   1
  -2  -6   0 4112.30 369.549   2
   2   6   1 22085.5 835.618   2
   2   6   1 21895.1 760.569   1
  -2  -6  -1 22997.3 801.808   1
  -2  -6  -2 172640. 3190.72   1
   2   6   2 168461. 3103.90   1
   2   6   2 166968. 3129.18   2
  -2   6  -2 166812. 2738.05   1
   2   6   3 61654.6 1604.31   1
  -2   6  -3 59712.2 1241.81   1
   2  -6   3 59594.2 1231.85   1
   2   6   3 59088.1 1525.31   2
  -2  -6  -3 61204.9 1654.62   1
   2   6   4 44735.4 1281.19   2
   2  -6   4 45958.9 1064.34   1
  -2   6  -4 45834.0 1096.77   1
   2   6   4 45774.5 1432.21   1
   2   6   5 40.6327 121.264   2
  -2   6  -5 23.3386 86.4758   1
   2  -6   5 63.6573 72.5065   1
   2   6   5 119.731 169.993   1
  -2   6  -6 2185.09 265.589   1
   2  -6   6 1542.88 212.439   1
   2   6   6 2144.18 350.655   1
   2  -6   7 1365.38 220.644   1
   2   6   7 1162.95 306.052   1
  -2   6  -7 1614.48 258.445   1
   2   6   8 16310.5 1026.20   1
  -2   6  -8 16905.2 846.831   1
   2  -6   8 16888.0 773.600   1
   2   6   9 5252.54 644.400   1
  -2   6  -9 5204.90 293.904   2
   2  -6   9 4977.10 460.762   1
   2   6  10 2722.99 486.976   1
   2  -6  10 2545.37 356.339   1
  -2   6 -10 3067.56 194.366   2
   2  -6  11 1138.35 285.586   1
   2   6  11 1530.01 410.285   1
   2  -6  12 9922.04 745.992   1
   2   6  12 7796.42 817.795   1
   2   6  13 763.476 198.814   2
   2   6  13 365.873 312.910   1
   2  -6  13 774.797 275.510   1
   2   6  14 5340.75 755.934   1
   2  -6  14 5400.66 611.406   1
   2   6  14 4889.62 416.275   2
   2   6  15 1600.22 447.087   1
   2  -6  15 1450.24 403.632   1
   2   6  15 1135.91 213.113   2
   2   6  16 12917.3 662.067   2
   2  -6  16 10956.2 938.623   1
   2   6  16 13192.7 1204.24   1
   2   6  17 2923.19 319.664   2
   2  -6  17 3060.76 563.679   1
   2   6  17 3593.60 716.616   1
   2  -6  18 32943.2 1729.80   1
   2   6  18 30164.5 1923.65   1
   2   6  19 9375.91 1128.86   1
   2  -6  19 8881.04 915.043   1
   2  -6  20 40.8375 299.791   1
   2   6  20-174.268 369.869   1
   2  -6  21-28.7433 285.072   1
   2   6  21-284.172 506.803   1
   2   6  22 509.557 441.167   1
   2  -6  22 1026.48 384.470   1
   2   6  23 1449.07 661.061   1
   2  -6  23 354.501 311.117   1
   2  -6  24 1614.74 535.251   1
   2   6  24 904.220 511.278   1
   2  -6  25-500.826 454.125   1
   2   6  25 230.062 432.278   1
   2   6  26 608.059 612.383   1
   2  -6  26 933.099 466.997   1
   2   6  27 437.740 428.313   1
   2  -6  27 961.376 519.909   1
   2  -6  28 3156.58 794.730   1
   2   6  28 1636.07 676.721   1
   2   6  29 2320.15 795.473   1
   2   6  30 612.873 581.219   1
  -2   7  31 6455.52 1266.83   1
  -2   7  30-63.6120 487.564   1
  -2   7  29 1513.63 746.570   1
  -2   7  28 1338.86 726.375   1
  -2  -7  28 1878.39 635.339   1
  -2   7  27 1720.93 690.164   1
  -2  -7  27 820.865 505.445   1
  -2  -7  26 1763.86 606.880   1
  -2   7  26 206.318 421.842   1
  -2  -7  25 268.249 410.691   1
  -2   7  25 761.682 611.558   1
  -2  -7  24 1963.34 532.166   1
  -2   7  24 2698.83 746.848   1
  -2  -7  23 444.815 385.339   1
  -2   7  23 302.499 422.231   1
  -2   7  22 414.063 375.911   1
  -2  -7  22 137.513 425.154   1
  -2  -7  21 30672.5 1827.75   1
  -2   7  21 28306.2 2012.51   1
  -2   7  20 25878.9 1885.35   1
  -2  -7  20 24584.4 1589.16   1
  -2  -7  19 10871.1 1033.62   1
  -2   7  19 9449.24 1103.78   1
  -2   7  18 9117.14 1097.71   1
   2   7 -18 11137.1 557.944   2
  -2  -7  18 9545.59 931.454   1
   2   7 -17 3803.48 323.490   2
  -2  -7  17 2571.29 519.267   1
  -2   7  17 3398.98 697.882   1
  -2  -7  16 3795.51 568.198   1
  -2   7  16 3519.78 678.934   1
   2   7 -16 2569.54 269.515   2
  -2  -7  15 70901.8 2392.97   1
  -2   7  15 69161.5 2761.47   1
   2   7 -15 70157.5 1628.03   2
  -2  -7  14 6662.00 680.846   1
  -2   7  14 5601.14 771.380   1
   2   7 -14 5402.18 382.910   2
   2   7 -13 9867.45 517.127   2
  -2   7  13 11788.4 1032.06   1
  -2  -7  13 10595.4 822.540   1
  -2   7  12 45695.9 2055.61   1
   2   7 -12 46306.7 1244.59   2
  -2  -7  12 46248.8 1686.06   1
   2   7 -11 12312.8 589.976   2
  -2  -7  11 12826.3 827.545   1
  -2   7  11 12820.0 1046.71   1
  -2  -7  10 99836.9 2472.60   1
   2   7 -10 103319. 2122.93   2
  -2   7  10 99267.7 3018.08   1
  -2   7   9 90028.8 2754.71   1
   2   7  -9 95028.0 2014.41   2
  -2   7   8 2827.19 452.034   1
   2   7  -8 2473.86 275.805   2
   2   7  -7 1742.17 230.287   2
  -2  -7   7 1972.62 266.069   2
  -2  -7   6 24791.1 952.153   2
   2   7  -6 24070.4 866.628   2
  -2  -7   5 38576.9 1213.04   2
   2   7  -5 35665.5 1123.34   2
  -2  -7   4 28764.0 721.351   1
  -2  -7   4 27001.5 1004.47   2
   2   7  -4 27149.2 968.618   2
  -2  -7   3 195519. 3590.53   2
  -2  -7   3 193646. 3028.44   1
   2   7  -3 185916. 3477.89   2
   2   7  -2 14976.4 707.074   2
  -2  -7   2 15690.0 520.948   1
  -2  -7   2 15492.6 741.992   2
   2   7  -2 16268.4 521.436   1
   2   7  -1 33193.7 1097.92   2
  -2  -7   1 33738.8 1132.78   2
  -2  -7   1 33425.1 892.754   1
   2   7  -1 34588.5 873.705   1
   2   7   0 1432.46 230.843   2
   2   7   0 1573.31 190.246   1
  -2  -7   0 1470.80 187.367   1
   2   7   1 4067.80 322.811   1
   2   7   1 4038.38 359.614   2
  -2  -7  -1 4050.66 337.087   1
   2   7   2 77954.6 1906.66   2
  -2  -7  -2 82434.1 1932.42   1
  -2   7  -2 81485.4 1505.94   1
   2   7   2 79171.6 1851.74   1
   2  -7   3 4957.22 272.272   1
   2   7   3 5255.93 420.417   2
   2   7   3 4321.59 406.619   1
  -2   7  -3 4618.60 266.292   1
  -2  -7  -3 4322.02 414.049   1
  -2   7  -4 68977.6 1415.20   1
   2   7   4 65792.0 1717.42   2
   2  -7   4 68156.7 1379.54   1
   2   7   4 67602.9 1857.22   1
  -2   7  -5 7966.81 429.557   1
   2   7   5 8955.10 646.270   1
   2  -7   5 7509.47 386.879   1
  -2   7  -6 62382.8 1517.24   1
   2  -7   6 60377.0 1409.60   1
   2   7   6 61614.6 1905.83   1
   2   7   7 97641.6 2616.41   1
   2  -7   7 95866.4 2021.97   1
  -2   7  -7 94891.7 2142.94   1
   2   7   8 57309.4 2013.45   1
   2  -7   8 59371.5 1562.43   1
  -2   7  -8 61414.2 1690.38   1
   2   7   9 63509.6 2176.82   1
  -2   7  -9 60356.7 1347.72   2
   2  -7   9 60603.7 1669.31   1
  -2   7 -10 8872.46 403.801   2
   2   7  10 9587.38 860.047   1
   2  -7  10 8736.55 605.450   1
   2   7  11 60506.3 2280.68   1
   2  -7  11 58280.7 1794.12   1
  -2   7 -11 58762.3 1182.92   2
   2   7  12 10974.2 978.049   1
  -2   7 -12 11707.5 365.559   2
   2  -7  12 12712.5 808.688   1
   2  -7  13 77.1050 180.908   1
   2   7  13 476.187 339.574   1
   2  -7  14 7555.62 706.316   1
   2   7  14 8693.08 949.861   1
   2   7  15 7167.57 906.427   1
   2  -7  15 7460.16 719.023   1
   2   7  15 6804.15 510.768   2
   2   7  16 2238.47 506.162   1
   2  -7  16 2389.85 452.502   1
   2   7  16 1603.31 283.359   2
   2  -7  17 29849.5 1572.03   1
   2   7  17 30413.8 1879.06   1
   2   7  17 28270.4 1091.21   2
   2   7  18 2927.76 344.081   2
   2  -7  18 2134.06 489.236   1
   2   7  18 3785.80 732.648   1
   2  -7  19 1431.87 428.927   1
   2   7  19 1675.54 567.991   1
   2   7  20 2593.01 673.995   1
   2  -7  20 3203.58 585.055   1
   2   7  21 509.234 477.229   1
   2  -7  21 644.980 317.557   1
   2  -7  22 1064.92 487.357   1
   2   7  22 752.656 502.491   1
   2   7  23-60.3459 450.157   1
   2  -7  23 122.749 298.881   1
   2   7  24 790.194 608.958   1
   2  -7  24 102.111 315.682   1
   2   7  25 5635.78 1021.32   1
   2  -7  25 4455.59 821.141   1
   2  -7  26 649.964 462.139   1
   2   7  26 78.6936 374.010   1
   2  -7  27 1807.02 602.558   1
   2   7  27 1396.52 646.933   1
   2   7  28-392.893 479.085   1
   2   7  29 10769.7 1494.42   1
  -2   8  30-605.418 693.535   1
  -2   8  29 154.667 512.324   1
  -2   8  28 5626.60 1077.96   1
  -2  -8  27-606.066 483.886   1
  -2   8  27 679.163 549.365   1
  -2  -8  26 7639.78 1040.15   1
  -2   8  26 7945.93 1257.68   1
  -2   8  25 640.521 530.271   1
  -2  -8  25-241.567 482.275   1
  -2   8  24 12954.5 1477.43   1
  -2  -8  24 13098.3 1265.89   1
  -2   8  23 7050.08 1042.24   1
  -2  -8  23 10032.9 1118.38   1
  -2   8  22 9041.00 1199.47   1
  -2  -8  22 8982.18 998.353   1
  -2  -8  21 9305.04 1005.92   1
  -2   8  21 8925.22 1171.45   1
  -2   8  20 922.426 578.952   1
  -2  -8  20 771.398 415.242   1
  -2   8  19 874.294 500.646   1
  -2  -8  19 341.634 305.622   1
  -2  -8  18 2226.91 448.914   1
   2   8 -18 1469.84 225.571   2
  -2   8  18 1891.35 572.242   1
  -2   8  17 132.171 316.068   1
  -2  -8  17 207.260 293.285   1
   2   8 -17 378.693 149.020   2
   2   8 -16 2490.93 269.950   2
  -2   8  16 3055.30 669.634   1
  -2  -8  16 2338.81 460.205   1
  -2   8  15 42324.0 2168.40   1
  -2  -8  15 44501.7 1814.59   1
   2   8 -15 46669.2 1264.08   2
  -2  -8  14 11410.0 853.934   1
  -2   8  14 11179.8 1052.90   1
   2   8 -14 10890.4 567.760   2
  -2  -8  13 2226.21 411.411   1
  -2   8  13 2430.38 582.979   1
   2   8 -13 2658.22 286.132   2
  -2   8  12 1274.76 452.226   1
   2   8 -12 1770.77 241.198   2
  -2  -8  12 2186.60 368.451   1
  -2  -8  11 90014.8 2361.70   1
  -2   8  11 84366.7 2879.40   1
   2   8 -11 90577.6 2002.97   2
  -2  -8  10 135815. 2998.07   1
  -2   8  10 136255. 3653.75   1
   2   8 -10 137945. 2708.19   2
   2   8  -9 159792. 3028.25   2
  -2   8   9 154370. 3882.96   1
   2   8  -8 1034.24 204.614   2
  -2   8   8 1218.83 392.499   1
   2   8  -7 15851.3 726.356   2
  -2   8   7 15440.5 960.442   1
   2   8  -6 976.024 192.501   2
   2   8  -5 11068.0 611.602   2
  -2  -8   4 25958.3 666.054   1
   2   8  -4 24985.9 967.642   2
  -2  -8   3 64668.4 1269.57   1
   2   8  -3 65130.8 1694.28   2
   2   8  -2 19428.6 591.975   1
   2   8  -2 20356.5 857.295   2
  -2  -8   2 19373.4 608.671   1
  -2  -8   1 34956.2 951.041   1
   2   8  -1 37127.9 929.814   1
   2   8  -1 35562.5 1197.04   2
   2   8   0 13174.0 705.577   2
  -2  -8   0 14037.2 605.073   1
   2   8   0 14380.6 580.059   1
   2   8   1 6771.95 435.171   1
  -2  -8  -1 6822.58 454.927   1
   2   8   1 6237.62 484.122   2
   2   8   2 49785.4 1392.59   1
   2   8   2 48754.1 1482.67   2
  -2   8  -2 51095.7 1071.31   1
  -2  -8  -2 52383.2 1484.82   1
   2   8   3 6862.53 509.296   2
   2   8   3 7464.92 527.751   1
  -2   8  -3 7180.16 327.050   1
   2   8   4 24348.7 1045.73   1
  -2   8  -4 24730.6 707.472   1
   2  -8   4 25404.1 699.477   1
  -2   8  -5 118453. 2273.50   1
   2  -8   5 126386. 2226.47   1
   2   8   5 127934. 2913.67   1
   2   8   6 17423.9 966.921   1
   2  -8   6 19649.8 671.325   1
  -2   8  -6 18018.6 706.774   1
   2  -8   7 21272.3 765.884   1
   2   8   7 20590.6 1131.60   1
  -2   8  -7 22045.1 848.837   1
  -2   8  -8 33070.5 1168.44   1
   2   8   8 33920.1 1523.76   1
   2  -8   8 33036.6 1056.72   1
   2  -8   9 216540. 3943.83   1
   2   8   9 217295. 4782.94   1
  -2   8 -10 11375.7 515.595   2
   2  -8  10 10654.7 649.089   1
   2   8  10 10382.3 916.844   1
   2   8  11 2750.24 516.147   1
   2  -8  11 2422.83 339.205   1
  -2   8 -11 2417.76 226.619   2
   2  -8  12 5915.90 548.366   1
   2   8  12 7681.25 824.896   1
  -2   8 -12 6422.28 324.212   2
  -2   8 -13 17851.0 504.398   2
   2  -8  13 17836.4 997.075   1
   2   8  13 19588.7 1363.70   1
   2  -8  14 14905.4 939.437   1
   2   8  14 14489.4 1220.52   1
   2   8  15 3844.27 687.203   1
   2  -8  15 3215.09 480.696   1
   2   8  16 6760.51 530.471   2
   2  -8  16 7391.93 725.109   1
   2   8  16 6826.49 890.167   1
   2   8  17 68.6116 174.526   2
   2  -8  17 300.658 253.469   1
   2  -8  18 19725.5 1283.39   1
   2   8  18 20532.1 963.098   2
   2   8  18 20424.3 1592.08   1
   2   8  19 1979.37 594.557   1
   2  -8  19 2891.12 511.869   1
   2   8  20-315.810 401.677   1
   2  -8  20-149.375 320.013   1
   2  -8  21 4069.85 617.093   1
   2   8  21 3417.28 765.189   1
   2   8  22 559.716 491.105   1
   2  -8  22 22.0032 301.617   1
   2   8  23 10295.1 1306.88   1
   2  -8  23 9316.27 1042.55   1
   2  -8  24 4551.84 782.999   1
   2   8  24 3817.68 892.791   1
   2  -8  25-328.875 343.410   1
   2   8  25 186.949 391.393   1
   2   8  26 2039.51 661.520   1
   2  -8  26 2175.09 597.206   1
   2   8  27 4683.64 996.714   1
   2   8  28 1552.00 667.802   1
   2   8  29 1457.16 773.348   1
  -2   9  30-104.055 609.559   1
  -2   9  29 200.082 553.029   1
  -2   9  28 708.738 557.791   1
  -2   9  27-371.996 478.238   1
  -2   9  26 2416.22 737.022   1
  -2  -9  26 3351.54 716.917   1
  -2   9  25 5945.82 1092.19   1
  -2  -9  25 7393.39 987.638   1
  -2   9  24 2508.85 818.484   1
  -2  -9  24 1884.18 620.759   1
  -2   9  23 28387.4 2153.06   1
  -2  -9  23 28184.7 1811.03   1
  -2   9  22 643.340 740.106   1
  -2  -9  22 65.3966 346.114   1
  -2   9  21 3631.56 761.666   1
  -2  -9  21 2730.95 586.468   1
  -2   9  20 35.1055 398.926   1
  -2  -9  20 919.509 417.446   1
  -2   9  19 14728.7 1392.21   1
  -2  -9  19 17254.8 1234.81   1
  -2   9  18 5056.16 828.743   1
  -2  -9  18 5275.09 694.880   1
   2   9 -18 5218.18 388.495   2
  -2  -9  17 6633.74 719.699   1
  -2   9  17 6884.21 912.238   1
   2   9 -17 7772.10 477.872   2
   2   9 -16 4536.33 369.622   2
  -2  -9  16 4627.78 590.842   1
   2   9 -15 11373.2 595.288   2
  -2  -9  15 12249.2 904.543   1
  -2   9  15 11047.1 1122.03   1
  -2  -9  14 77.2217 175.826   1
  -2   9  14 604.119 445.889   1
   2   9 -14 141.328 104.161   2
  -2   9  13 65001.2 2600.62   1
   2   9 -13 66236.0 1659.63   2
  -2  -9  13 68804.8 2096.86   1
  -2  -9  12 4373.40 479.330   1
   2   9 -12 4096.88 369.577   2
  -2   9  12 4412.68 667.306   1
  -2   9  11 170423. 4390.88   1
   2   9 -11 182012. 3351.47   2
  -2  -9  11 168701. 3618.29   1
   2   9 -10 3866.81 374.702   2
  -2   9  10 3995.48 651.513   1
  -2  -9  10 3235.97 393.179   1
   2   9  -9 152240. 3005.61   2
  -2   9   9 145503. 3787.89   1
  -2   9   8 20137.2 1206.86   1
   2   9  -8 21205.1 898.634   2
   2   9  -7 1264.49 234.811   2
  -2   9   7 1761.55 393.486   1
   2   9  -6 11475.7 643.289   2
   2   9  -5 1561.70 267.438   2
  -2  -9   5 1586.67 146.531   1
   2   9  -4 73340.6 1916.34   2
  -2  -9   4 75716.2 1401.82   1
   2   9  -3 7958.34 351.125   1
  -2  -9   3 8113.27 355.352   1
   2   9  -3 9226.95 598.711   2
  -2  -9   2 17674.5 595.976   1
   2   9  -2 18610.0 869.281   2
   2   9  -2 17911.3 577.378   1
   2   9  -1 20329.9 671.440   1
  -2  -9   1 21617.1 729.534   1
   2   9  -1 20460.0 918.976   2
  -2  -9   0 10032.2 526.119   1
   2   9   0 9998.66 486.608   1
   2   9   0 9815.79 637.863   2
   2   9   1 9272.38 513.204   1
   2   9   1 8887.18 606.255   2
  -2  -9  -1 8734.60 537.627   1
  -2  -9  -2 3168.20 347.839   1
   2   9   2 4086.82 410.273   2
   2   9   2 3752.19 369.537   1
  -2   9  -2 3527.00 226.625   1
  -2   9  -3 22040.3 608.905   1
   2   9   3 21131.6 930.450   1
  -2   9  -4 7292.75 345.278   1
   2   9   4 7450.99 579.106   1
   2   9   5 1746.94 322.749   1
   2  -9   5 1544.43 165.632   1
  -2   9  -5 1710.74 197.239   1
   2  -9   6 1051.56 166.034   1
   2   9   6 983.552 309.759   1
  -2   9  -6 1083.50 172.708   1
   2  -9   7 39228.4 1045.12   1
   2   9   7 36916.3 1558.88   1
  -2   9  -7 36068.7 1121.83   1
   2   9   8 80152.8 2505.54   1
  -2   9  -8 82969.0 1980.27   1
   2  -9   8 84505.5 1842.36   1
  -2   9  -9 1355.35 287.304   1
   2  -9   9 1029.67 209.352   1
   2  -9  10 102429. 2339.66   1
  -2   9 -10 102905. 2141.04   2
   2   9  10 102091. 3088.71   1
   2   9  11 1890.20 454.355   1
  -2   9 -11 2342.64 245.512   2
   2  -9  11 1736.09 288.403   1
   2  -9  12 16352.5 883.105   1
  -2   9 -12 17008.1 625.983   2
   2   9  12 15542.1 1195.40   1
  -2   9 -13 819.043 132.194   2
   2   9  13 1780.87 514.324   1
   2  -9  13 1150.00 263.449   1
   2   9  14 3786.16 671.604   1
  -2   9 -14 3952.11 236.397   2
   2  -9  14 3905.53 493.324   1
   2  -9  15 35027.0 1494.15   1
   2   9  15 34335.2 1927.33   1
   2   9  16 8996.89 671.139   2
   2   9  16 9979.29 1086.19   1
   2  -9  16 9799.51 837.367   1
   2   9  17 22349.0 1075.54   2
   2   9  17 24417.6 1726.88   1
   2  -9  17 24997.0 1351.20   1
   2   9  18 898.167 498.552   1
   2  -9  18 483.964 324.999   1
   2   9  18 152.588 193.369   2
   2   9  19 3551.09 768.154   1
   2  -9  19 2756.19 517.169   1
   2   9  20 1095.59 483.666   1
   2  -9  20 1419.98 421.811   1
   2   9  21 2542.32 650.268   1
   2  -9  21 2171.16 537.914   1
   2  -9  22 403.298 295.708   1
   2   9  22 873.716 486.002   1
   2   9  23-82.4078 444.154   1
   2  -9  23-168.400 298.542   1
   2  -9  24 188.886 356.951   1
   2   9  24 67.7865 424.825   1
   2   9  25 6003.80 1056.51   1
   2  -9  25 4982.17 818.940   1
   2   9  26 505.558 561.005   1
   2   9  27 61.9437 518.038   1
   2   9  28 3254.44 879.315   1
   2   9  29 286.050 550.216   1
  -2  10  30 1786.47 784.797   1
  -2  10  29 2476.77 854.923   1
  -2  10  28 956.779 628.206   1
  -2  10  27 752.738 669.229   1
  -2  10  26 7297.38 1190.94   1
  -2  10  25 1718.87 676.992   1
  -2 -10  25 2058.49 573.162   1
  -2 -10  24 13942.0 1281.29   1
  -2  10  24 13909.2 1554.88   1
  -2 -10  23 1723.38 511.177   1
  -2  10  23 2431.52 807.128   1
  -2 -10  22 23212.0 1584.88   1
  -2  10  22 22358.6 1883.35   1
  -2  10  21 8737.60 1183.96   1
  -2 -10  21 7169.47 847.199   1
  -2 -10  20 106.926 312.899   1
  -2  10  20-282.255 471.900   1
  -2 -10  19-638.266 367.657   1
  -2  10  19 1078.65 579.989   1
  -2  10  18-212.782 355.607   1
   2  10 -18 84.4088 107.098   2
  -2 -10  18 339.425 291.279   1
   2  10 -17 14824.0 694.622   2
  -2 -10  17 14592.0 1047.39   1
  -2  10  17 14339.0 1325.72   1
  -2  10  16 916.398 488.990   1
   2  10 -16 1663.61 243.232   2
  -2 -10  15-143.361 232.019   1
  -2  10  15 23.0406 332.338   1
   2  10 -15 130.166 122.637   2
  -2  10  14 2582.95 562.560   1
   2  10 -14 2037.73 274.752   2
  -2 -10  14 1784.46 368.355   1
  -2 -10  13 6813.91 609.423   1
  -2  10  13 6972.28 875.584   1
   2  10 -13 6746.66 486.586   2
   2  10 -12 5711.82 459.716   2
  -2 -10  12 5101.00 503.091   1
  -2  10  12 4723.69 720.087   1
   2  10 -11 2332.79 318.560   2
  -2 -10  11 2415.35 345.321   1
  -2  10  11 3365.63 638.813   1
  -2 -10  10 16124.5 781.316   1
   2  10 -10 15204.8 773.711   2
  -2  10  10 14816.1 1139.40   1
  -2  10   9 30398.3 1553.68   1
   2  10  -9 29748.9 1113.03   2
  -2  10   8 20575.7 1204.37   1
   2  10  -8 18737.7 877.246   2
  -2  10   7 10791.7 853.257   1
   2  10  -7 11137.6 677.528   2
   2  10  -6 7199.02 543.067   2
  -2 -10   6 7666.70 336.313   1
  -2  10   6 8612.24 718.344   1
   2  10  -5 10758.1 663.753   2
  -2 -10   5 10622.8 386.414   1
  -2 -10   4 24885.1 656.069   1
   2  10  -4 26026.9 1079.40   2
  -2 -10   3 5204.52 287.195   1
   2  10  -3 4122.97 436.181   2
   2  10  -3 4913.26 271.570   1
  -2 -10   2 77533.0 1584.13   1
   2  10  -2 73780.8 2035.52   2
   2  10  -2 79574.6 1544.87   1
  -2 -10   1 2379.04 253.029   1
   2  10  -1 2459.40 358.573   2
   2  10  -1 2510.51 234.647   1
   2  10   0 28476.4 1170.55   2
   2  10   0 28927.4 908.288   1
  -2 -10   0 29072.2 982.396   1
  -2 -10  -1 35496.6 1181.56   1
   2  10   1 36493.9 1337.35   2
   2  10   1 35043.5 1109.08   1
   2  10   2 9140.19 574.955   1
  -2  10  -2 9239.92 381.666   1
  -2  10  -3 47111.8 1003.89   1
   2  10   3 47691.6 1503.04   1
  -2  10  -4 2074.03 176.643   1
   2  10   4 1875.88 307.178   1
   2  10   5 84.7968 222.477   1
   2 -10   5 129.139 72.1754   1
  -2  10  -5 312.162 111.372   1
   2  10   6 6521.46 625.168   1
  -2  10  -6 5403.77 347.804   1
   2 -10   6 6344.96 341.541   1
   2 -10   7 20498.0 695.272   1
  -2  10  -7 19434.6 762.853   1
   2  10   7 19794.4 1134.77   1
   2 -10   8 3916.15 318.119   1
  -2  10  -8 3025.36 330.487   1
   2  10   8 4060.46 588.701   1
   2 -10   9 41307.0 1201.42   1
   2  10   9 44074.7 1859.85   1
  -2  10  -9 41139.7 1350.34   1
   2  10  10 876.200 412.605   1
   2 -10  10 269.883 130.087   1
  -2  10 -10 486.141 163.087   2
  -2  10 -11 75146.4 1758.41   2
   2  10  11 72209.7 2628.01   1
   2 -10  11 75284.2 1940.52   1
  -2  10 -12 6294.52 408.046   2
   2  10  12 6287.95 802.290   1
   2 -10  12 6552.54 535.695   1
  -2  10 -13 50973.1 1258.38   2
   2 -10  13 52493.4 1706.06   1
   2  10  13 50664.5 2289.25   1
   2 -10  14 24828.7 1176.70   1
   2  10  14 26009.2 1646.88   1
  -2  10 -14 24360.1 733.019   2
   2  10  15 19339.8 1454.34   1
   2 -10  15 17065.6 1009.05   1
  -2  10 -15 16118.9 517.414   2
   2  10  16 1153.66 507.438   1
   2 -10  16 659.184 272.360   1
   2  10  17 6608.54 938.930   1
   2 -10  17 5118.91 610.380   1
   2  10  17 6401.58 597.833   2
   2  10  18-214.608 226.907   2
   2 -10  18 8.37685 215.183   1
   2  10  18 96.3183 427.027   1
   2  10  19-103.526 380.959   1
   2 -10  19-95.7619 256.115   1
   2 -10  20 3550.60 584.457   1
   2  10  20 3131.09 688.912   1
   2  10  21-657.240 521.284   1
   2 -10  21 424.083 258.677   1
   2  10  22 3906.86 822.718   1
   2 -10  22 2986.09 590.649   1
   2  10  23 793.623 590.166   1
   2 -10  23-465.496 383.057   1
   2  10  24 119.944 471.808   1
   2  10  25 323.857 373.912   1
   2  10  26 1959.03 680.284   1
   2  10  27 2651.12 888.538   1
   2  10  28 7573.15 1331.64   1
  -2  11  30 2110.19 849.054   1
  -2  11  29 143.061 513.655   1
  -2  11  28 3206.61 869.283   1
  -2  11  27 2086.41 807.036   1
  -2  11  26 6142.08 1171.96   1
  -2  11  25 3191.49 859.849   1
  -2  11  24 10992.0 1431.05   1
  -2 -11  23 3673.85 646.487   1
  -2  11  23 3549.96 860.654   1
  -2  11  22 10575.0 1321.69   1
  -2 -11  22 8215.63 917.105   1
  -2 -11  21 4903.50 693.012   1
  -2  11  21 5386.82 953.208   1
  -2 -11  20 5634.86 716.088   1
  -2  11  20 6032.75 965.204   1
  -2  11  19 1859.02 659.951   1
  -2 -11  19 2282.03 465.822   1
  -2 -11  18 17755.9 1173.38   1
   2  11 -18 16807.9 766.599   2
  -2  11  18 15912.5 1457.75   1
  -2  11  17 3400.43 726.339   1
  -2 -11  17 3211.91 480.146   1
   2  11 -17 3244.67 339.162   2
  -2  11  16 5716.35 871.598   1
  -2 -11  16 4961.82 595.899   1
   2  11 -16 4713.87 415.758   2
  -2 -11  15 14958.6 956.251   1
   2  11 -15 12911.0 682.451   2
  -2  11  15 12559.5 1185.36   1
  -2  11  14 13403.6 1184.50   1
   2  11 -14 12870.0 697.542   2
  -2 -11  14 13572.0 874.674   1
  -2  11  13 5346.57 741.633   1
  -2 -11  13 5765.85 541.076   1
   2  11 -13 5908.96 466.435   2
  -2 -11  12 37135.1 1336.21   1
  -2  11  12 34250.9 1822.93   1
   2  11 -12 37583.2 1269.58   2
  -2 -11  11 2059.08 294.206   1
  -2  11  11 1614.81 418.713   1
   2  11 -11 2014.18 307.363   2
   2  11 -10 4969.86 459.204   2
  -2  11  10 4636.56 657.900   1
  -2 -11  10 5058.89 418.892   1
   2  11  -9 396.749 231.121   2
  -2  11   9 218.328 358.735   1
  -2 -11   9 93.2109 145.979   1
   2  11  -8 5332.54 495.394   2
  -2  11   8 4370.75 624.142   1
  -2  11   7 411.020 312.557   1
   2  11  -7 194.453 196.562   2
  -2 -11   6 28271.7 707.883   1
  -2  11   6 30044.4 1365.74   1
   2  11  -6 29038.0 1175.96   2
   2  11  -5 19814.0 973.051   2
  -2  11   5 19767.5 1064.67   1
  -2 -11   5 19996.9 552.042   1
  -2 -11   4 28619.7 717.231   1
   2  11  -4 28157.8 1176.64   2
   2  11  -3 62904.2 1269.96   1
   2  11  -3 60738.9 1856.46   2
  -2 -11   3 62905.5 1311.58   1
   2  11  -2 62953.9 1336.41   1
   2  11  -2 63163.3 1891.00   2
  -2 -11   2 63378.4 1408.46   1
   2  11  -1 212.320 93.8663   1
  -2 -11   1 29.0400 96.6962   1
   2  11  -1 108.849 230.166   2
   2  11   0 43286.7 1549.63   2
   2  11   0 48077.1 1264.92   1
  -2 -11   0 46355.8 1342.55   1
   2  11   1 32762.3 1083.87   1
   2  11   1 32384.8 1308.96   2
  -2 -11  -1 33726.5 1175.56   1
   2  11   2 23567.7 961.614   1
   2  11   3 3491.06 414.892   1
  -2  11  -3 3039.52 203.864   1
   2  11   4 1522.50 327.088   1
  -2  11  -4 1517.31 146.785   1
   2  11   5-130.019 207.438   1
  -2  11  -5 96.2936 71.7064   1
   2 -11   6 41110.9 976.421   1
  -2  11  -6 40865.0 1039.21   1
   2  11   6 38559.9 1573.64   1
  -2  11  -7 1094.65 198.165   1
   2  11   7 1375.14 342.210   1
   2 -11   7 1047.00 159.317   1
   2 -11   8 20747.3 717.932   1
   2  11   8 18706.2 1167.57   1
  -2  11  -8 19681.5 808.866   1
   2 -11   9 33045.1 1005.27   1
   2  11   9 31757.7 1582.69   1
  -2  11  -9 31895.2 1125.38   1
   2  11  10 7236.92 785.780   1
  -2  11 -10 7666.88 539.947   2
   2 -11  10 8085.66 505.348   1
  -2  11 -10 8313.42 602.271   1
   2  11  11 6097.38 765.420   1
   2 -11  11 4591.24 413.470   1
  -2  11 -11 4331.21 395.151   2
   2 -11  12 3264.26 379.945   1
   2  11  12 2992.45 611.905   1
  -2  11 -12 3403.97 333.165   2
   2  11  13-29.5788 366.137   1
   2 -11  13-213.105 194.246   1
  -2  11 -13 164.718 122.942   2
   2  11  14 1261.59 501.834   1
   2 -11  14 714.930 215.126   1
  -2  11 -14 1218.89 185.348   2
  -2  11 -15 10507.9 466.699   2
   2 -11  15 10335.2 764.632   1
   2  11  15 9444.67 1042.77   1
   2  11  16 5192.19 779.292   1
   2 -11  16 5558.27 598.645   1
   2 -11  17 2609.28 430.914   1
   2  11  17 4016.89 760.430   1
   2  11  18 284.661 356.537   1
   2 -11  18 353.013 282.435   1
   2  11  18 73.0624 192.455   2
   2 -11  19 888.724 323.330   1
   2  11  19 227.301 408.374   1
   2  11  20 2110.73 606.877   1
   2 -11  20 2405.78 477.599   1
   2 -11  21 158.770 281.236   1
   2  11  21 490.338 543.851   1
   2 -11  22 1296.81 467.116   1
   2  11  22 291.760 443.280   1
   2  11  23-134.669 483.908   1
   2  11  24 5805.80 1047.77   1
   2  11  25 10.0440 378.398   1
   2  11  26 7286.96 1219.79   1
   2  11  27 399.940 496.689   1
   2  11  28-12.7540 567.720   1
  -2  12  29-243.967 449.868   1
  -2  12  28-458.682 534.270   1
  -2  12  27 3550.47 1065.82   1
  -2  12  26 17533.8 1880.31   1
  -2  12  25 9186.94 1358.38   1
  -2  12  24 18434.8 1827.73   1
  -2  12  23 604.619 599.880   1
  -2  12  22 734.689 613.788   1
  -2 -12  22 1301.37 465.755   1
  -2  12  21 1264.15 581.758   1
  -2 -12  21 655.420 344.514   1
  -2 -12  20 611.618 367.650   1
  -2  12  20-84.4369 391.543   1
  -2 -12  19 463.935 285.865   1
  -2  12  19 166.840 432.265   1
  -2 -12  18 1699.38 389.082   1
  -2  12  18 1350.82 562.181   1
   2  12 -18 1643.65 266.973   2
  -2  12  17-366.869 404.522   1
   2  12 -17-129.181 135.574   2
  -2 -12  17 76.5060 234.057   1
  -2 -12  16 269.581 223.699   1
   2  12 -16-36.1519 115.707   2
   2  12 -15 1420.52 242.890   2
  -2  12  15 1285.03 517.589   1
  -2 -12  15 1642.42 364.452   1
  -2 -12  14 590.666 212.497   1
  -2  12  14 648.268 383.968   1
   2  12 -14 834.565 215.377   2
  -2  12  13 213.110 295.623   1
  -2 -12  13 856.422 219.278   1
   2  12 -13 729.625 221.810   2
   2  12 -12 16924.0 861.440   2
  -2 -12  12 16722.6 834.044   1
  -2  12  12 16745.6 1300.70   1
  -2  12  11 8163.87 874.884   1
  -2 -12  11 6227.73 468.034   1
   2  12 -11 7016.62 559.039   2
   2  12 -10 6815.96 550.200   2
  -2  12  10 6340.46 774.675   1
  -2 -12  10 6239.39 444.622   1
  -2  12   9 1647.86 418.129   1
   2  12  -9 1741.77 305.096   2
  -2 -12   9 1725.92 220.095   1
  -2  12   8 197070. 4664.49   1
   2  12  -8 207435. 4088.98   2
  -2 -12   7 47.8898 64.5883   1
   2  12  -7 422.204 238.839   2
  -2  12   7 637.741 360.551   1
  -2  12   6 39234.5 1639.34   1
  -2 -12   6 37514.0 822.753   1
   2  12  -6 39415.8 1446.89   2
  -2  12   5 23416.5 1185.13   1
   2  12  -5 22537.9 1078.18   2
  -2 -12   5 21502.0 578.427   1
   2  12  -4 3083.50 418.703   2
  -2 -12   4 3169.01 226.672   1
  -2  12   4 3382.06 416.983   1
   2  12  -3 725.674 128.621   1
  -2 -12   3 736.962 127.849   1
   2  12  -3 947.547 287.741   2
   2  12  -2 5018.40 313.902   1
   2  12  -2 4310.25 486.929   2
  -2 -12   2 5238.32 358.988   1
   2  12  -1 95290.3 1920.89   1
  -2 -12   1 93032.6 2036.35   1
   2  12  -1 93324.0 2501.90   2
  -2 -12   0 66.7714 130.476   1
   2  12   0 218.526 240.172   2
   2  12   0 166.015 109.511   1
   2  12   1 26454.4 982.191   1
  -2 -12  -1 26587.8 1066.08   1
   2  12   2 1052.15 253.789   1
   2  12   3 1026.03 247.010   1
  -2  12  -3 1345.17 141.393   1
  -2  12  -4-44.1024 58.1667   1
   2  12   4-118.340 199.898   1
   2  12   5 6178.82 595.278   1
  -2  12  -5 6624.64 326.081   1
   2  12   6 1396.88 349.980   1
  -2  12  -6 1575.24 186.909   1
  -2  12  -7 1885.73 222.777   1
   2  12   7 2464.83 451.814   1
   2 -12   7 2130.38 208.483   1
   2 -12   8 26106.2 791.954   1
  -2  12  -8 25193.2 883.027   1
   2  12   8 24910.0 1365.78   1
   2 -12   9 21096.9 745.814   1
   2  12   9 19218.0 1245.26   1
  -2  12  -9 20154.0 835.963   1
   2 -12  10 10291.6 545.442   1
  -2  12 -10 8890.78 606.914   1
   2  12  10 8359.15 847.173   1
  -2  12 -11 44193.7 1428.29   2
   2 -12  11 46695.2 1343.11   1
   2  12  11 44853.7 2050.98   1
   2  12  12 6382.79 819.713   1
   2 -12  12 7468.57 532.440   1
  -2  12 -12 7742.82 541.247   2
   2  12  13 30473.8 1772.83   1
   2 -12  13 33069.2 1227.80   1
  -2  12 -13 31787.1 1087.48   2
   2  12  14 41598.7 2154.54   1
  -2  12 -14 45182.4 1270.92   2
   2 -12  14 44466.7 1532.70   1
   2  12  15 1105.18 454.144   1
   2 -12  15 1142.25 283.970   1
  -2  12 -15 1003.35 174.346   2
   2 -12  16 10096.4 771.353   1
   2  12  16 11485.6 1205.55   1
   2  12  17-185.438 424.826   1
   2 -12  17-84.0091 258.286   1
   2  12  18 10056.3 1187.53   1
   2  12  18 10587.9 843.814   2
   2 -12  18 9309.07 805.040   1
   2  12  19 98.7154 489.342   1
   2 -12  19 44.3605 211.612   1
   2 -12  20 4342.48 618.350   1
   2  12  20 5203.80 944.939   1
   2 -12  21-310.354 311.478   1
   2  12  21 309.779 437.113   1
   2  12  22 1136.62 433.941   1
   2  12  23-275.021 464.694   1
   2  12  24-448.859 513.940   1
   2  12  25 313.727 531.487   1
   2  12  26-21.2147 473.561   1
   2  12  27 696.965 637.168   1
   2  12  28-80.5061 558.510   1
  -2  13  29 5447.67 1172.03   1
  -2  13  28 3712.76 999.107   1
  -2  13  27 12309.7 1606.66   1
  -2  13  26 1632.58 802.443   1
  -2  13  25 4685.08 986.613   1
  -2  13  24 11521.2 1470.90   1
  -2  13  23-54.9475 447.376   1
  -2  13  22 3433.01 880.180   1
  -2  13  21-591.820 420.012   1
  -2 -13  21 946.025 378.090   1
  -2  13  20 289.726 435.266   1
  -2 -13  20-207.100 307.799   1
  -2  13  19-327.369 477.423   1
  -2 -13  19 1146.97 351.751   1
   2  13 -18 2135.42 297.380   2
  -2 -13  18 2907.48 481.394   1
  -2  13  18 2569.13 665.038   1
  -2  13  17 5173.23 864.270   1
   2  13 -17 3724.51 392.386   2
  -2 -13  17 4430.42 541.834   1
   2  13 -16 9658.69 631.226   2
  -2  13  16 8181.08 1008.75   1
  -2 -13  16 10170.9 767.760   1
  -2 -13  15 9038.07 696.373   1
   2  13 -15 8679.22 608.961   2
  -2  13  15 9491.34 1077.37   1
  -2 -13  14 7741.74 612.070   1
  -2  13  14 7725.19 952.275   1
   2  13 -14 7748.64 584.971   2
  -2 -13  13 237.367 155.394   1
  -2  13  13 442.152 380.079   1
   2  13 -13 147.231 153.641   2
  -2  13  12-102.892 370.594   1
   2  13 -12 322.664 177.529   2
  -2 -13  12 36.3766 141.757   1
  -2 -13  11 12540.6 633.523   1
   2  13 -11 11510.4 748.333   2
  -2  13  11 12373.7 1078.09   1
  -2  13  10 12358.2 1064.65   1
  -2 -13  10 13753.8 619.341   1
   2  13 -10 12164.3 776.380   2
  -2 -13   9 13417.8 566.585   1
   2  13  -9 13435.4 839.315   2
  -2  13   9 13806.5 1088.91   1
  -2 -13   8 2107.47 201.643   1
  -2 -13   8 1941.67 165.564   1
  -2  13   8 1973.02 450.257   1
   2  13  -8 1694.37 311.973   2
  -2  13   7 1007.19 400.249   1
   2  13  -7 1518.92 366.099   2
  -2 -13   7 482.338 90.9352   1
  -2 -13   6 18470.3 509.646   1
  -2  13   6 19197.8 1140.94   1
   2  13  -6 21418.4 1073.99   2
  -2  13   5 22896.7 1199.56   1
   2  13  -5 23211.9 1139.23   2
  -2 -13   5 22473.9 602.753   1
   2  13  -4 34731.2 1435.12   2
  -2  13   4 37933.4 1461.22   1
  -2 -13   4 34334.9 863.426   1
   2  13  -3 18357.1 1041.74   2
  -2 -13   3 21461.2 699.822   1
  -2  13   3 22096.2 1066.25   1
   2  13  -3 20600.4 634.316   1
   2  13  -2 2310.83 404.942   2
   2  13  -2 2420.48 227.130   1
  -2 -13   2 2463.91 273.444   1
   2  13  -1 10205.2 512.387   1
   2  13  -1 11087.9 814.764   2
  -2 -13   1 10266.9 571.473   1
   2  13   0 16159.0 992.372   2
   2  13   0 16484.8 723.700   1
  -2 -13   0 16411.9 778.500   1
   2  13   1 108763. 2389.25   1
   2  13   2 6246.75 519.105   1
  -2  13  -3 13241.5 451.498   1
   2  13   3 13621.7 808.538   1
  -2  13  -4 9847.21 366.408   1
   2  13   4 10383.6 749.161   1
   2  13   5 4.28283 248.423   1
  -2  13  -5 103.233 74.8142   1
   2  13   6 590.478 297.751   1
  -2  13  -6 520.172 113.796   1
  -2  13  -7 22.2081 79.3183   1
   2  13   7-85.6324 242.161   1
   2  13   8 4115.17 577.777   1
  -2  13  -8 4079.84 329.100   1
   2 -13   8 4222.39 285.284   1
   2 -13   9 5161.52 337.069   1
   2  13   9 4257.39 616.571   1
  -2  13  -9 4356.29 368.557   1
   2 -13  10 5343.76 371.848   1
  -2  13 -10 5455.08 445.114   1
   2  13  10 4056.20 592.492   1
  -2  13 -11 1386.12 267.017   2
   2 -13  11 1323.78 209.303   1
  -2  13 -11 1512.39 254.764   1
   2  13  11 1631.72 417.653   1
  -2  13 -12 15126.2 800.776   2
   2  13  12 13423.1 1141.27   1
   2 -13  12 15992.5 757.546   1
   2 -13  13 342.074 184.362   1
  -2  13 -13 409.023 161.580   2
   2  13  13 421.336 366.447   1
   2 -13  14 614.646 186.750   1
  -2  13 -14 1291.03 229.765   2
  -2  13 -15 2744.67 312.192   2
   2 -13  15 2702.43 392.148   1
   2  13  15 2656.60 590.293   1
   2 -13  16 22172.7 1119.24   1
   2  13  16 22861.0 1673.92   1
   2  13  17 3620.74 697.309   1
   2 -13  17 3723.18 490.668   1
   2 -13  18 9634.92 799.274   1
   2  13  18 9871.85 834.519   2
   2  13  18 9534.69 1184.40   1
   2  13  19 7043.97 1041.04   1
   2 -13  19 8214.45 770.876   1
   2  13  20 638.805 388.910   1
   2  13  21 238.664 415.992   1
   2  13  22 9002.66 1240.39   1
   2  13  23 1602.94 677.729   1
   2  13  24 6890.28 1164.32   1
   2  13  25-335.547 580.184   1
   2  13  26 3219.12 857.750   1
   2  13  27-466.939 618.820   1
  -2  14  28 359.942 531.299   1
  -2  14  27 567.037 626.670   1
  -2  14  26 2593.65 891.235   1
  -2  14  25 1162.95 626.425   1
  -2  14  24-598.546 508.628   1
  -2  14  23 3012.84 822.871   1
  -2  14  22 12513.4 1457.29   1
  -2  14  21 502.600 472.164   1
  -2  14  20 14870.1 1523.78   1
  -2 -14  19 659.839 284.157   1
  -2  14  19 627.368 410.997   1
  -2  14  18 340.713 428.152   1
   2  14 -18 632.095 202.614   2
  -2 -14  18 650.432 281.735   1
  -2 -14  17 2336.66 386.468   1
   2  14 -17 2777.05 361.591   2
  -2  14  16 835.627 434.051   1
  -2 -14  16 1445.32 310.535   1
   2  14 -16 1388.14 280.704   2
  -2  14  15 1677.27 565.687   1
  -2 -14  15 1961.68 331.409   1
   2  14 -15 1628.16 295.336   2
   2  14 -14 480.130 212.306   2
  -2 -14  14 280.894 185.419   1
  -2  14  14 264.115 382.972   1
  -2  14  13 1143.79 421.149   1
   2  14 -13 640.019 197.918   2
  -2 -14  13 1045.77 224.355   1
   2  14 -12 2409.36 360.746   2
  -2  14  12 2266.48 531.753   1
  -2 -14  12 2820.84 303.521   1
  -2  14  11 2528.47 542.458   1
   2  14 -11 1452.58 319.999   2
  -2 -14  11 1912.79 243.321   1
  -2 -14  10 55.9969 79.0718   1
   2  14 -10-80.9821 166.812   2
  -2 -14   9 27572.6 785.553   1
  -2  14   9 26810.4 1533.82   1
   2  14  -9 27642.2 1258.33   2
  -2 -14   9 28085.8 711.052   1
  -2  14   8 9179.75 869.817   1
  -2 -14   8 10231.6 406.895   1
  -2 -14   8 10428.1 352.620   1
   2  14  -8 11078.6 791.677   2
   2  14  -7 604.199 261.042   2
  -2  14   7 346.862 280.204   1
   2  14  -6 4583.64 529.038   2
  -2  14   6 4236.98 564.980   1
  -2 -14   5 5366.63 279.508   1
   2  14  -5 6160.30 616.914   2
  -2  14   5 5810.88 612.461   1
  -2  14   4 5572.52 584.026   1
  -2 -14   4 4636.09 290.160   1
   2  14  -4 4947.32 586.683   2
   2  14  -3 1003.09 384.004   2
  -2 -14   3 1299.54 191.891   1
  -2  14   3 1408.53 330.551   1
   2  14  -3 1451.42 179.302   1
  -2 -14   2 13676.7 627.169   1
   2  14  -2 14285.4 566.040   1
   2  14  -2 12465.4 898.193   2
  -2  14   2 13802.8 805.688   1
  -2 -14   1 1127.14 211.505   1
   2  14  -1 1227.79 343.290   2
   2  14  -1 1367.83 207.847   1
   2  14   0 319.104 176.993   1
   2  14   0-60.8929 293.612   2
  -2 -14   0 118.992 162.723   1
   2  14   1 5815.72 484.757   1
   2  14   2 950.803 256.109   1
  -2  14  -3 479.079 96.1050   1
   2  14   3 475.146 254.205   1
  -2  14  -4 5702.81 267.306   1
   2  14   4 6046.97 589.250   1
   2  14   5 6785.38 661.656   1
  -2  14  -5 6547.70 290.561   1
  -2  14  -6 5302.50 278.066   1
   2  14   6 6151.13 637.719   1
  -2  14  -7 459.553 102.767   1
   2  14   7 57.0044 219.774   1
   2  14   8 2291.29 483.689   1
  -2  14  -8 2013.11 213.541   1
   2  14   9 400.277 302.048   1
   2 -14   9 688.208 127.213   1
  -2  14  -9 482.986 119.102   1
  -2  14 -10 1382.23 221.201   1
   2 -14  10 1484.89 195.979   1
   2  14  10 1463.54 411.691   1
  -2  14 -11 1288.02 277.547   2
   2 -14  11 1528.88 226.420   1
   2  14  11 1236.37 387.706   1
  -2  14 -11 1419.58 239.542   1
  -2  14 -12 18205.9 939.028   2
   2 -14  12 20346.1 825.162   1
   2  14  12 20455.2 1442.72   1
   2  14  13 1630.91 509.122   1
  -2  14 -13 2583.67 351.960   2
   2 -14  13 1976.33 300.217   1
  -2  14 -14 1059.97 242.381   2
   2 -14  14 1005.67 268.431   1
   2  14  14 902.748 448.409   1
  -2  14 -15 3233.02 360.241   2
   2  14  15 2589.05 610.037   1
   2 -14  15 3331.64 400.174   1
   2 -14  16 2323.13 366.589   1
   2  14  16 2890.89 676.052   1
   2  14  17 534.539 431.208   1
   2 -14  17 1259.38 323.531   1
   2  14  18 1092.99 378.921   2
   2  14  18 366.536 406.822   1
   2 -14  18 486.389 241.432   1
   2  14  19 1861.88 420.631   2
   2  14  19 2318.31 627.747   1
   2  14  20 862.957 559.413   1
   2  14  21-6.65641 433.063   1
   2  14  22 6046.76 1058.00   1
   2  14  23 1119.40 555.177   1
   2  14  24 416.551 511.322   1
   2  14  25 1913.80 769.823   1
   2  14  26 1992.05 700.958   1
   2  14  27 891.180 497.514   1
  -2  15  28 2409.57 903.454   1
  -2  15  27 776.967 553.349   1
  -2  15  26 3177.91 938.271   1
  -2  15  25 53.7611 496.683   1
  -2  15  24 265.798 498.678   1
  -2  15  23 2894.97 881.699   1
  -2  15  22 622.047 568.011   1
  -2  15  21 10733.9 1365.54   1
  -2  15  20 16640.7 1651.45   1
  -2  15  19 2356.54 700.016   1
  -2  15  18 1989.80 645.174   1
   2  15 -18 2480.86 349.029   2
  -2 -15  17 1549.93 321.484   1
  -2  15  17 1440.30 531.820   1
   2  15 -17 1201.33 265.537   2
  -2  15  16 804.062 489.343   1
   2  15 -16 641.856 241.998   2
  -2 -15  16 668.183 277.076   1
   2  15 -15 4367.09 482.698   2
  -2  15  15 4982.09 805.650   1
  -2 -15  15 4539.66 459.157   1
  -2 -15  14 7902.29 552.280   1
   2  15 -14 7127.31 617.376   2
  -2  15  14 8059.01 977.591   1
  -2  15  13 1483.95 466.836   1
   2  15 -13 1585.43 313.643   2
  -2 -15  13 1280.85 231.796   1
   2  15 -12 500.766 235.042   2
  -2  15  12 520.573 295.175   1
  -2 -15  12 552.710 145.729   1
  -2 -15  11 27849.4 859.388   1
   2  15 -11 28458.9 1292.97   2
  -2  15  11 27582.6 1663.13   1
   2  15 -10 14353.1 916.427   2
  -2  15  10 12305.2 1087.88   1
  -2 -15  10 12628.6 505.621   1
  -2 -15  10 13076.4 453.248   1
  -2 -15   9 36335.9 807.814   1
   2  15  -9 41129.9 1580.69   2
  -2  15   9 40853.5 1897.12   1
   2  15  -8 1869.10 421.305   2
  -2  15   8 1717.21 411.438   1
   2  15  -7 16215.4 1011.96   2
  -2  15   7 16862.4 1132.36   1
  -2  15   6 379.216 254.392   1
   2  15  -6 243.186 210.440   2
   2  15  -5 2949.39 499.063   2
  -2 -15   5 2563.04 191.506   1
  -2  15   5 3286.19 518.066   1
   2  15  -4 8405.83 760.863   2
  -2 -15   4 9178.21 418.821   1
  -2  15   4 8976.94 735.157   1
  -2  15   3 303.470 218.451   1
   2  15  -3 201.620 266.243   2
   2  15  -3 86.9227 88.1804   1
  -2 -15   3 14.6812 106.163   1
   2  15  -2 12773.2 549.537   1
  -2  15   2 13731.5 807.317   1
   2  15  -2 12099.3 908.309   2
  -2 -15   2 13160.7 626.019   1
   2  15  -1 5159.00 632.779   2
   2  15  -1 5724.86 408.959   1
  -2 -15   1 5603.01 455.685   1
  -2  15   1 6138.39 506.651   1
  -2  15   0 48130.1 1421.06   1
  -2 -15   0 42396.3 1433.61   1
   2  15   0 46600.1 1355.41   1
   2  15   0 48068.8 1830.44   2
   2  15   1 12373.6 695.473   1
   2  15   2 4435.27 465.425   1
   2  15   3 4867.06 512.827   1
  -2  15  -3 5179.56 274.356   1
  -2  15  -4 18331.5 506.524   1
   2  15   4 20306.4 1064.42   1
   2  15   5 6554.09 637.549   1
   2  15   6 78418.0 2464.11   1
  -2  15  -7 28148.7 719.419   1
   2  15   7 33091.9 1562.45   1
  -2  15  -8 51227.9 1154.18   1
   2  15   8 52498.1 2109.79   1
   2  15   9 2815.81 536.343   1
  -2  15  -9 2728.25 252.515   1
   2 -15  10 9031.83 443.209   1
   2  15  10 9875.55 954.439   1
   2 -15  11 4686.20 340.523   1
   2  15  11 5388.17 736.974   1
  -2  15 -11 3121.45 417.222   2
  -2  15 -12 19427.1 1015.40   2
   2 -15  12 20031.4 784.968   1
   2  15  12 18328.9 1355.12   1
   2  15  13 1734.52 578.446   1
  -2  15 -13 1316.80 283.495   2
   2 -15  13 962.724 199.525   1
  -2  15 -14 28324.0 1178.50   2
   2 -15  14 28882.6 1089.77   1
   2  15  14 28327.6 1826.87   1
   2  15  15 34584.1 2044.59   1
  -2  15 -15 32107.6 1206.63   2
   2 -15  15 32279.0 1216.73   1
   2  15  16 1150.67 534.538   1
   2 -15  16 123.802 155.497   1
   2  15  17 34907.1 2180.84   1
   2  15  18 1467.66 526.871   1
   2  15  19 26079.5 1966.60   1
   2  15  19 27909.7 1503.48   2
   2  15  20 3887.22 826.614   1
   2  15  21-460.818 505.435   1
   2  15  22 8115.04 1202.59   1
   2  15  23 3630.76 913.725   1
   2  15  24 6584.43 1136.38   1
   2  15  25 6656.10 1180.55   1
   2  15  26 827.582 560.515   1
   2  15  27 1205.77 602.707   1
  -2  16  28-45.8210 462.895   1
  -2  16  27 1091.50 777.061   1
  -2  16  26 6229.48 1147.43   1
  -2  16  25 4409.41 988.885   1
  -2  16  24 6742.75 1147.98   1
  -2  16  23 1980.55 668.550   1
  -2  16  22 481.673 495.002   1
  -2  16  21 15710.8 1647.01   1
  -2  16  20 617.040 488.381   1
  -2  16  19 29062.5 2086.58   1
  -2  16  18 11855.5 1309.05   1
   2  16 -18 11181.7 739.595   2
  -2  16  17 7377.35 1054.91   1
   2  16 -17 6588.44 567.342   2
  -2  16  16 1487.87 529.308   1
   2  16 -16 2307.18 368.550   2
  -2 -16  16 2308.17 339.982   1
   2  16 -15 3427.29 439.786   2
  -2  16  15 2758.68 680.257   1
  -2 -16  15 3717.32 389.003   1
  -2 -16  14 2417.40 303.034   1
   2  16 -14 2943.01 423.967   2
  -2  16  14 3073.99 688.366   1
   2  16 -13 5109.32 545.676   2
  -2  16  13 6050.99 840.448   1
  -2 -16  13 5213.98 384.336   1
   2  16 -12 467.281 211.182   2
  -2  16  12 90.2271 307.670   1
  -2 -16  12 225.779 99.0561   1
  -2 -16  11 2505.11 192.490   1
   2  16 -11 2705.76 435.420   2
  -2  16  11 2295.56 526.855   1
  -2 -16  11 2708.15 219.727   1
  -2  16  10 69.4174 296.621   1
   2  16 -10 587.658 245.566   2
  -2  16   9 19075.0 1321.91   1
   2  16  -9 20493.3 1150.96   2
  -2  16   8 17876.4 1226.44   1
   2  16  -8 17785.5 1095.53   2
  -2  16   7 76742.5 2623.04   1
   2  16  -7 82544.3 2492.66   2
  -2  16   6 1722.59 419.532   1
   2  16  -6 1888.06 402.343   2
  -2 -16   5 29761.8 725.137   1
   2  16  -5 31047.0 1475.75   2
  -2  16   5 31214.3 1467.26   1
   2  16  -4 2585.45 460.235   2
  -2 -16   4 3496.38 265.784   1
  -2  16   4 3191.16 466.477   1
   2  16  -3 11847.4 927.965   2
  -2  16   3 12951.6 837.253   1
   2  16  -3 12290.0 501.094   1
  -2 -16   3 12526.4 574.761   1
   2  16  -2 176.455 244.417   2
   2  16  -2 750.103 169.659   1
  -2 -16   2 403.856 158.054   1
  -2  16   2 436.737 206.768   1
   2  16  -1 81578.9 1829.14   1
   2  16  -1 78910.8 2541.85   2
  -2 -16   1 79056.9 2002.30   1
  -2  16   1 79128.7 2100.95   1
   2  16   0 12826.6 974.502   2
   2  16   0 13050.6 684.221   1
  -2  16   0 12947.0 707.327   1
   2  16   1 18504.6 876.716   1
  -2  16  -1 16891.1 747.605   1
   2  16   2 1897.72 345.199   1
  -2  16  -2 1743.74 219.398   1
  -2  16  -3 4591.75 298.580   1
  -2  16  -3 4293.33 251.320   1
   2  16   3 3708.49 468.023   1
  -2  16  -4 16.5118 43.8858   1
   2  16   4 210.336 225.145   1
   2  16   5 1466.35 368.243   1
   2  16   6 7092.80 728.672   1
   2  16   7 15892.0 1096.31   1
   2  16   8 10934.0 968.048   1
   2  16   9 16424.8 1202.53   1
   2  16  10 6418.67 787.352   1
   2 -16  11 2785.62 252.425   1
   2  16  11 3043.26 593.965   1
  -2  16 -11 2382.04 393.884   2
   2 -16  12 153.543 101.863   1
  -2  16 -12 260.246 216.106   2
   2  16  13 2246.69 577.174   1
   2 -16  13 2324.90 273.471   1
  -2  16 -13 1796.62 344.291   2
   2 -16  14 292.440 173.126   1
  -2  16 -14-5.58733 185.831   2
   2  16  15 3106.67 709.117   1
  -2  16 -15 3247.92 414.096   2
   2 -16  15 3161.96 358.798   1
   2  16  16 1065.69 531.236   1
   2  16  17 926.393 528.642   1
   2  16  18 225.531 430.254   1
   2  16  19 893.748 466.999   1
   2  16  19 896.417 359.633   2
   2  16  20 3475.37 887.521   1
   2  16  21 251.842 499.850   1
   2  16  22-503.426 435.897   1
   2  16  23 888.807 620.209   1
   2  16  24 2002.86 776.122   1
   2  16  25 4.05296 494.912   1
   2  16  26 994.304 600.051   1
  -2  17  27 859.367 613.176   1
  -2  17  26 902.634 605.330   1
  -2  17  25-314.656 575.558   1
  -2  17  24 2747.86 876.437   1
  -2  17  23 3076.69 900.806   1
  -2  17  22 3067.96 792.520   1
  -2  17  21 143.546 485.359   1
  -2  17  20 335.433 471.377   1
  -2  17  19 22529.9 1892.40   1
  -2  17  18 2146.28 762.522   1
  -2  17  17 3555.42 770.088   1
   2  17 -17 2399.33 381.681   2
   2  17 -16 2651.64 397.495   2
  -2  17  16 3157.42 724.316   1
   2  17 -15 428.625 205.035   2
  -2  17  15 542.496 421.601   1
  -2 -17  14-6.63146 100.105   1
  -2  17  14 156.402 380.251   1
   2  17 -14-169.005 211.633   2
  -2  17  13 2335.00 546.215   1
  -2 -17  13 3346.90 276.320   1
   2  17 -13 3535.11 488.393   2
  -2  17  12 3042.02 626.901   1
   2  17 -12 2181.77 396.038   2
  -2 -17  12 1929.52 167.479   1
  -2 -17  12 1976.54 183.408   1
  -2  17  11 550.694 332.000   1
   2  17 -11 901.350 258.288   2
  -2  17  10 200.617 254.118   1
   2  17 -10 62.0856 236.883   2
  -2  17   9 3242.74 548.684   1
   2  17  -9 3899.50 535.707   2
  -2  17   8 30642.8 1652.46   1
   2  17  -8 32361.0 1505.88   2
   2  17  -7 2497.01 487.439   2
  -2  17   7 2447.33 539.371   1
  -2  17   6 15545.0 1092.62   1
   2  17  -6 15348.2 1077.79   2
  -2  17   5 15716.4 1050.90   1
   2  17  -5 16891.3 1110.56   2
   2  17  -4 143.303 336.718   2
  -2 -17   4 159.575 104.335   1
  -2  17   4 74.6741 255.256   1
   2  17  -3 2684.28 499.173   2
  -2 -17   3 2971.95 293.701   1
  -2  17   3 2914.03 420.550   1
   2  17  -3 2722.77 245.712   1
  -2  17   2 8646.62 672.240   1
   2  17  -2 8668.80 819.659   2
   2  17  -2 8189.13 451.622   1
  -2 -17   2 8222.86 519.433   1
   2  17  -1 10838.8 914.698   2
  -2  17   1 10844.0 699.469   1
  -2 -17   1 10232.3 632.208   1
   2  17  -1 10891.1 580.500   1
   2  17   0 4885.32 646.567   2
   2  17   0 4627.47 411.872   1
  -2  17   0 4762.78 429.117   1
   2  17   1 8916.96 618.329   1
  -2  17  -1 8700.78 549.669   1
   2  17   2 1349.21 276.288   1
  -2  17  -2 1734.27 232.687   1
   2  17   3 22833.6 1121.99   1
  -2  17  -3 22408.7 712.298   1
  -2  17  -3 23711.5 645.225   1
   2  17   4 37632.1 1538.73   1
   2  17   5 30689.8 1426.07   1
   2  17   6 51871.1 1988.40   1
   2  17   7 17870.7 1186.48   1
   2  17   8 67610.2 2477.29   1
   2  17   9 398.608 344.848   1
   2  17  10 36362.1 1880.10   1
  -2  17 -11 3829.44 529.040   2
   2  17  11 4376.75 696.811   1
  -2  17 -12 4666.14 554.865   2
   2 -17  12 3521.54 287.393   1
   2  17  12 4077.65 749.646   1
   2  17  13 1190.26 426.956   1
   2 -17  13 1228.52 197.682   1
  -2  17 -13 1271.11 318.331   2
  -2  17 -14 2499.68 395.807   2
   2  17  14 2450.41 607.123   1
  -2  17 -15 1713.66 328.616   2
   2  17  15 2319.92 602.219   1
   2  17  16 5538.35 858.051   1
   2  17  17 100.643 332.450   1
   2  17  18 15836.5 1532.56   1
   2  17  19 3327.74 571.609   2
   2  17  19 3471.79 818.043   1
   2  17  20 36671.8 2432.92   1
   2  17  21 5706.38 1008.30   1
   2  17  22 11741.3 1438.45   1
   2  17  23 4379.04 964.262   1
   2  17  24 372.892 519.279   1
   2  17  25 3380.19 975.447   1
   2  17  26-138.173 499.105   1
  -2  18  27 1072.39 662.414   1
[truncated: 1,334,158 more chars]
