# Supplementary material for: A modular design of molecular qubits to implement universal quantum gates
Source: Nat Commun. 2016 Apr 25;7:11377. doi: 10.1038/ncomms11377 (PMC4848482; doi:10.1038/ncomms11377)
Supplement: Supplementary Data 1 — Cif files for compounds 3 to 11 [file ncomms11377-s2.zip › Supplementary Datasets/SupplementaryDataset10.cif]

data_Co(LT)2

_audit_update_record
;
2014-10-15 # Formatted by publCIF

;

# publcif _publ_body_element loop start
loop_
_publ_body_element
_publ_body_title
_publ_body_contents

 section 
;
Introduction
; 
;

;
 section 
;
Experimental
; 
;

;
 subsection 
;
Synthesis and crystallization
; 
;

;
 subsection 
;
Refinement
;
;
Crystal data, data collection and structure refinement details are summarized
in Table 1.
;

 section 
;
Results and discussion
; 
;

;
# publcif _publ_body_element loop end
_audit_creation_date              2014-10-14
_audit_creation_method
;
Olex2 1.2
(compiled 2014.08.28 svn.r2986 for OlexSys, GUI svn.r4874)
;
_shelxl_version_number            2014/6
_publ_contact_author_address      
			'The University of Manchester, Chemistry School'
_publ_contact_author_email        eufemio.morenopineda@manchester.ac.uk
_publ_contact_author_name         'Eufemio Moreno Pineda'
_publ_contact_author_phone        ?
_publ_section_references
;
Dolomanov, O. V., Bourhis, L. J., Gildea, R. J., Howard, J. A. K. & Puschmann,
H. (2009). <i>J. Appl. Cryst.</i> <b>42</b>, 339--341.

Palatinus, L. & Chapuis, G. (2007). <i>J. Appl. Cryst.</i> <b>40</b>, 786--790
Palatinus, L. & van der Lee, A. (2008). J. Appl. Cryst. 41, 975-984;
Palatinus, L., Prathapa, S. J. & van Smaalen, S. (2012). J. Appl. Cryst. 45,
575-580.

Sheldrick, G. M. (2008). <i>Acta Cryst.</i> A<b>64</b>, 112--122.
;
_chemical_name_common             ?
_chemical_name_systematic         ?
_chemical_formula_moiety          'C44 H28 Co N6 O4, 2(B F4), 0.5(C H2 Cl2)'
_chemical_formula_sum             'C44.50 H29 B2 Cl Co F8 N6 O4'
_chemical_formula_weight          979.74
_chemical_melting_point           ?
_chemical_oxdiff_formula          CoC20O4BF42H50
loop_
  _atom_type_symbol
  _atom_type_description
  _atom_type_scat_dispersion_real
  _atom_type_scat_dispersion_imag
  _atom_type_scat_source
 'C' 'C' 0.0181 0.0091 'International Tables Vol C Tables 4.2.6.8 and 6.1.1.4'
 'H' 'H' 0.0000 0.0000 'International Tables Vol C Tables 4.2.6.8 and 6.1.1.4'
 'B' 'B' 0.0090 0.0039 'International Tables Vol C Tables 4.2.6.8 and 6.1.1.4'
 'Cl' 'Cl' 0.3639 0.7018 'International Tables Vol C Tables 4.2.6.8 and 6.1.1.4'
 'Co' 'Co' -2.3653 3.6143
 'International Tables Vol C Tables 4.2.6.8 and 6.1.1.4'
 'F' 'F' 0.0727 0.0534 'International Tables Vol C Tables 4.2.6.8 and 6.1.1.4'
 'N' 'N' 0.0311 0.0180 'International Tables Vol C Tables 4.2.6.8 and 6.1.1.4'
 'O' 'O' 0.0492 0.0322 'International Tables Vol C Tables 4.2.6.8 and 6.1.1.4'

_shelx_space_group_comment
;
The symmetry employed for this shelxl refinement is uniquely defined
by the following loop, which should always be used as a source of
symmetry information in preference to the above space-group names.
They are only intended as comments.
;
_space_group_crystal_system       triclinic
_space_group_IT_number            2
_space_group_name_H-M_alt         'P -1'
_space_group_name_Hall            '-P 1'
loop_
  _space_group_symop_operation_xyz
 'x, y, z'
 '-x, -y, -z'

_cell_length_a                    9.2332(6)
_cell_length_b                    12.2853(9)
_cell_length_c                    19.3386(11)
_cell_angle_alpha                 85.098(5)
_cell_angle_beta                  76.757(5)
_cell_angle_gamma                 88.790(5)
_cell_volume                      2127.5(2)
_cell_formula_units_Z             2
_cell_measurement_reflns_used     9167
_cell_measurement_temperature     100
_cell_measurement_theta_max       67.4190
_cell_measurement_theta_min       3.5880
_shelx_estimated_absorpt_T_max    ?
_shelx_estimated_absorpt_T_min    ?
_exptl_absorpt_coefficient_mu     4.511
_exptl_absorpt_correction_T_max   1.00000
_exptl_absorpt_correction_T_min   0.31141
_exptl_absorpt_correction_type    multi-scan
_exptl_absorpt_process_details
;
CrysAlisPro, Agilent Technologies,
Version 1.171.37.34 (release 22-05-2014 CrysAlis171 .NET)
(compiled May 22 2014,16:03:01)
Empirical absorption correction using spherical harmonics,
 implemented in SCALE3 ABSPACK scaling algorithm.
;
_exptl_absorpt_special_details    ?
_exptl_crystal_colour             'clear red'
_exptl_crystal_colour_lustre      clear
_exptl_crystal_colour_primary     red
_exptl_crystal_density_diffrn     1.529
_exptl_crystal_density_meas       ?
_exptl_crystal_density_method     ?
_exptl_crystal_description        ''
_exptl_crystal_F_000              992
_exptl_crystal_size_max           0.08
_exptl_crystal_size_mid           0.05
_exptl_crystal_size_min           0.04
_exptl_transmission_factor_max    ?
_exptl_transmission_factor_min    ?
_diffrn_reflns_av_R_equivalents   0.0930
_diffrn_reflns_av_unetI/netI      0.0646
_diffrn_reflns_Laue_measured_fraction_full 0.779
_diffrn_reflns_Laue_measured_fraction_max 0.980
_diffrn_reflns_limit_h_max        10
_diffrn_reflns_limit_h_min        -9
_diffrn_reflns_limit_k_max        13
_diffrn_reflns_limit_k_min        -13
_diffrn_reflns_limit_l_max        21
_diffrn_reflns_limit_l_min        -21
_diffrn_reflns_number             28635
_diffrn_reflns_point_group_measured_fraction_full 0.779
_diffrn_reflns_point_group_measured_fraction_max 0.980
_diffrn_reflns_theta_full         67.684
_diffrn_reflns_theta_max          58.934
_diffrn_reflns_theta_min          2.355
_diffrn_ambient_temperature       100
_diffrn_detector                  'CCD plate'
_diffrn_detector_area_resol_mean  ?
_diffrn_measured_fraction_theta_full 0.779
_diffrn_measured_fraction_theta_max 0.980
_diffrn_measurement_details
;

The crystallographic data of this sample was collected in a Bruker Prospector 
X-ray equipment with copper source. No diffraction beyond 0.9 A was observed 
with exposure rimes longer than 40 seconds, therefore the collection was 
performed between the lowest angle and 0.9 A.

#__ type_ start__ end____ width___ exp.time_
  1 omega   52.51  238.71   1.9000   35.0000
omega____ theta____ kappa____ phi______ frames
    -       80.0000   73.8669   79.2087 98

#__ type_ start__ end____ width___ exp.time_
  2 omega   53.13  237.43   1.9000   35.0000
omega____ theta____ kappa____ phi______ frames
    -       80.0000   73.8669  -45.7906 97

#__ type_ start__ end____ width___ exp.time_
  3 omega   74.23  247.16   1.9003   35.0000
omega____ theta____ kappa____ phi______ frames
    -      100.0000   73.8669 -175.7906 91

#__ type_ start__ end____ width___ exp.time_
  4 phi   -194.50   84.89   1.9006   30.0000
omega____ theta____ kappa____ phi______ frames
 151.3494   18.0000   73.8669     -     147

#__ type_ start__ end____ width___ exp.time_
  5 phi     13.45  222.59   1.9012   35.0000
omega____ theta____ kappa____ phi______ frames
 130.6797   95.0000   73.8669     -     110

#__ type_ start__ end____ width___ exp.time_
  6 phi    -25.79  168.07   1.9006   35.0000
omega____ theta____ kappa____ phi______ frames
  92.5194  100.0000   73.8669     -     102

#__ type_ start__ end____ width___ exp.time_
  7 omega  139.71  251.81   1.9000   35.0000
omega____ theta____ kappa____ phi______ frames
    -       95.0000   73.8669   39.2088 59

#__ type_ start__ end____ width___ exp.time_
  8 omega   44.61  211.84   1.9003   30.0000
omega____ theta____ kappa____ phi______ frames
    -       55.0000   73.8669 -155.7906 88

#__ type_ start__ end____ width___ exp.time_
  9 omega   72.51  152.32   1.9003   35.0000
omega____ theta____ kappa____ phi______ frames
    -       98.0000   73.8669 -150.7900 42

#__ type_ start__ end____ width___ exp.time_
 10 omega  162.85  235.04   1.8997   35.0000
omega____ theta____ kappa____ phi______ frames
    -       80.0000   73.8669 -130.7906 38

#__ type_ start__ end____ width___ exp.time_
 11 omega   -0.30  102.28   1.8997   30.0000
omega____ theta____ kappa____ phi______ frames
    -      -12.0000   73.8669 -160.7906 54

#__ type_ start__ end____ width___ exp.time_
 12 omega  -86.87   40.43   1.9000   35.0000
omega____ theta____ kappa____ phi______ frames
    -      -65.0000   73.8669  -20.7900 67

#__ type_ start__ end____ width___ exp.time_
 13 omega  147.31  253.71   1.9000   35.0000
omega____ theta____ kappa____ phi______ frames
    -       95.0000   73.8669   84.2087 56

#__ type_ start__ end____ width___ exp.time_
 14 omega   47.87  194.19   1.9003   30.0000
omega____ theta____ kappa____ phi______ frames
    -       55.0000   73.8669  119.2100 77

#__ type_ start__ end____ width___ exp.time_
 15 phi    -19.53  117.32   1.9006   35.0000
omega____ theta____ kappa____ phi______ frames
  22.1497  -70.0000   73.8669     -     72

#__ type_ start__ end____ width___ exp.time_
 16 omega  -95.31   35.81   1.9003   35.0000
omega____ theta____ kappa____ phi______ frames
    -      -70.0000   73.8669  139.2094 69

#__ type_ start__ end____ width___ exp.time_
 17 omega   68.40  210.90   1.9000   35.0000
omega____ theta____ kappa____ phi______ frames
    -       95.0000   73.8669  104.2088 75

#__ type_ start__ end____ width___ exp.time_
 18 omega   72.51  258.71   1.9000   35.0000
omega____ theta____ kappa____ phi______ frames
    -      100.0000   73.8669  -55.7912 98

#__ type_ start__ end____ width___ exp.time_
 19 phi     36.71  264.78   1.9006   30.0000
omega____ theta____ kappa____ phi______ frames
 154.7097   15.0000   73.8669     -     120

#__ type_ start__ end____ width___ exp.time_
 20 phi    -15.42  186.11   1.9013   35.0000
omega____ theta____ kappa____ phi______ frames
 173.6294   60.0000   73.8669     -     106

#__ type_ start__ end____ width___ exp.time_
 21 phi    -24.91  322.90   1.9006   35.0000
omega____ theta____ kappa____ phi______ frames
 174.4094   80.0000   73.8669     -     183
;
_diffrn_measurement_device        'abstract diffractometer'
_diffrn_measurement_device_type
'Saxi-CrysAlisPro-abstract goniometer imported SAXI images'
_diffrn_measurement_method        '\w and \p scans'
_diffrn_orient_matrix_UB_11       -0.0137553000
_diffrn_orient_matrix_UB_12       -0.0999860000
_diffrn_orient_matrix_UB_13       0.0548966000
_diffrn_orient_matrix_UB_21       -0.0240277000
_diffrn_orient_matrix_UB_22       -0.0739847000
_diffrn_orient_matrix_UB_23       -0.0567586000
_diffrn_orient_matrix_UB_31       0.1692358000
_diffrn_orient_matrix_UB_32       -0.0190755000
_diffrn_orient_matrix_UB_33       -0.0226369000
_diffrn_radiation_monochromator   graphite
_diffrn_radiation_probe           x-ray
_diffrn_radiation_type            CuK\a
_diffrn_radiation_wavelength      1.54184
_diffrn_source                    'Enhance (Cu) X-ray Source'
_reflns_Friedel_coverage          0.000
_reflns_Friedel_fraction_full     .
_reflns_Friedel_fraction_max      .
_reflns_number_gt                 4359
_reflns_number_total              5992
_reflns_odcompleteness_completeness 92.28
_reflns_odcompleteness_iscentric  1
_reflns_odcompleteness_theta      68.47
_reflns_special_details
;
 Reflections were merged by SHELXL according to the crystal
 class for the calculation of statistics and refinement.
 
 _reflns_Friedel_fraction is defined as the number of unique
 Friedel pairs measured divided by the number that would be
 possible theoretically, ignoring centric projections and
 systematic absences.
;
_reflns_threshold_expression      'I > 2\s(I)'
_computing_cell_refinement
;
CrysAlisPro, Agilent Technologies,
Version 1.171.37.34 (release 22-05-2014 CrysAlis171 .NET)
(compiled May 22 2014,16:03:01)
;
_computing_data_collection
;
CrysAlisPro, Agilent Technologies,
Version 1.171.37.34 (release 22-05-2014 CrysAlis171 .NET)
(compiled May 22 2014,16:03:01)
;
_computing_data_reduction
;
CrysAlisPro, Agilent Technologies,
Version 1.171.37.34 (release 22-05-2014 CrysAlis171 .NET)
(compiled May 22 2014,16:03:01)
;
_computing_molecular_graphics     'Olex2 (Dolomanov et al., 2009)'
_computing_publication_material   'Olex2 (Dolomanov et al., 2009)'
_computing_structure_refinement   'ShelXL (Sheldrick, 2008)'
_computing_structure_solution
;
Superflip (Palatinus & Chapuis, 2007;Palatinus & van der Lee, 2008;
Palatinus et al., 2012)
;
_refine_diff_density_max          2.426
_refine_diff_density_min          -0.819
_refine_diff_density_rms          0.137
_refine_ls_extinction_coef        .
_refine_ls_extinction_method      none
_refine_ls_goodness_of_fit_ref    1.040
_refine_ls_hydrogen_treatment     constr
_refine_ls_matrix_type            full
_refine_ls_number_parameters      652
_refine_ls_number_reflns          5992
_refine_ls_number_restraints      123
_refine_ls_R_factor_all           0.1357
_refine_ls_R_factor_gt            0.1045
_refine_ls_restrained_S_all       1.061
_refine_ls_shift/su_max           0.000
_refine_ls_shift/su_mean          0.000
_refine_ls_structure_factor_coef  Fsqd
_refine_ls_weighting_details
'w=1/[\s^2^(Fo^2^)+(0.1970P)^2^+10.5130P] where P=(Fo^2^+2Fc^2^)/3'
_refine_ls_weighting_scheme       calc
_refine_ls_wR_factor_gt           0.2864
_refine_ls_wR_factor_ref          0.3166
_refine_special_details           
;
The B-F distances were restrained to be the same using the command SADI. The
 adps were restrained using RIGU and ISOR commands. Hydrogens corresponding to
 the carboxylate groups were omitted but included in the formula.   

;
_atom_sites_solution_hydrogens    geom
_atom_sites_solution_primary      iterative
_atom_sites_solution_secondary    ?
loop_
  _atom_site_label
  _atom_site_type_symbol
  _atom_site_fract_x
  _atom_site_fract_y
  _atom_site_fract_z
  _atom_site_U_iso_or_equiv
  _atom_site_adp_type
  _atom_site_occupancy
  _atom_site_site_symmetry_order
  _atom_site_calc_flag
  _atom_site_refinement_flags_posn
  _atom_site_refinement_flags_adp
  _atom_site_refinement_flags_occupancy
  _atom_site_disorder_assembly
  _atom_site_disorder_group
 Co1 Co 0.72849(14) 0.74968(10) 0.75145(7) 0.0275(4) Uani 1 1 d . . . . .
 O1A O 0.5571(8) 0.6219(6) 1.3378(4) 0.0561(19) Uani 1 1 d . . . . .
 O1B O 1.1501(6) 0.9114(5) 0.1685(3) 0.0385(15) Uani 1 1 d . . . . .
 O2A O 0.3159(9) 0.6407(8) 1.3375(4) 0.071(2) Uani 1 1 d . . . . .
 O2B O 0.9240(7) 0.8612(5) 0.1589(3) 0.0382(14) Uani 1 1 d . . . . .
 N4 N 0.7803(7) 0.7708(5) 0.6506(3) 0.0245(14) Uani 1 1 d . . . . .
 N10 N 0.6779(7) 0.7276(5) 0.8516(3) 0.0273(15) Uani 1 1 d . . . . .
 N11 N 0.5378(7) 0.6886(5) 0.7267(4) 0.0307(16) Uani 1 1 d . . . . .
 N12 N 0.8234(7) 0.5982(6) 0.7652(4) 0.0315(16) Uani 1 1 d . . . . .
 N13 N 0.6154(7) 0.8919(5) 0.7744(3) 0.0279(15) Uani 1 1 d . . . . .
 N15 N 0.9379(7) 0.8210(5) 0.7360(3) 0.0283(16) Uani 1 1 d . . . . .
 C1A C 0.4561(12) 0.6373(7) 1.3060(5) 0.040(2) Uani 1 1 d . . . . .
 C1B C 1.0122(10) 0.8751(7) 0.1951(4) 0.032(2) Uani 1 1 d . . . . .
 C2A C 0.4897(10) 0.6507(7) 1.2264(4) 0.034(2) Uani 1 1 d . . . . .
 C2B C 0.9764(9) 0.8511(6) 0.2737(4) 0.0276(18) Uani 1 1 d . . . . .
 C3A C 0.6323(10) 0.6305(7) 1.1883(4) 0.034(2) Uani 1 1 d . . . . .
 H3A H 0.7055 0.6080 1.2124 0.041 Uiso 1 1 calc R . . . .
 C3B C 1.0778(11) 0.8684(9) 0.3143(5) 0.048(3) Uani 1 1 d . . . . .
 H3B H 1.1731 0.8923 0.2917 0.058 Uiso 1 1 calc R . . . .
 C4A C 0.3814(10) 0.6873(7) 1.1897(4) 0.033(2) Uani 1 1 d . . . . .
 H4A H 0.2856 0.7025 1.2148 0.040 Uiso 1 1 calc R . . . .
 C4B C 0.8394(9) 0.8115(7) 0.3077(4) 0.035(2) Uani 1 1 d . . . . .
 H4B H 0.7718 0.7959 0.2809 0.042 Uiso 1 1 calc R . . . .
 C5A C 0.6668(10) 0.6436(7) 1.1144(4) 0.034(2) Uani 1 1 d . . . . .
 H5A H 0.7627 0.6284 1.0894 0.041 Uiso 1 1 calc R . . . .
 C5B C 1.0407(10) 0.8510(9) 0.3869(4) 0.046(2) Uani 1 1 d . . . . .
 H5B H 1.1114 0.8636 0.4127 0.055 Uiso 1 1 calc R . . . .
 C6A C 0.4166(9) 0.7007(7) 1.1164(4) 0.0311(19) Uani 1 1 d . . . . .
 H6A H 0.3436 0.7245 1.0925 0.037 Uiso 1 1 calc R . . . .
 C6B C 0.7985(10) 0.7939(7) 0.3818(4) 0.034(2) Uani 1 1 d . . . . .
 H6B H 0.7039 0.7680 0.4040 0.041 Uiso 1 1 calc R . . . .
 C7A C 0.5601(9) 0.6792(6) 1.0772(4) 0.0296(19) Uani 1 1 d . . . . .
 C7B C 0.9008(9) 0.8153(7) 0.4229(4) 0.0299(19) Uani 1 1 d . . . . .
 C8A C 0.5984(9) 0.6949(6) 0.9992(4) 0.0274(18) Uani 1 1 d . . . . .
 C8B C 0.8579(9) 0.7982(7) 0.5022(4) 0.0313(19) Uani 1 1 d . . . . .
 C9A C 0.6878(9) 0.6196(6) 0.9584(4) 0.0294(19) Uani 1 1 d . . . . .
 H9A H 0.7216 0.5572 0.9807 0.035 Uiso 1 1 calc R . . . .
 C9B C 0.9521(9) 0.8314(6) 0.5439(4) 0.0278(18) Uani 1 1 d . . . . .
 H9B H 1.0433 0.8633 0.5219 0.033 Uiso 1 1 calc R . . . .
 C10A C 0.5495(9) 0.7884(6) 0.9632(4) 0.0277(18) Uani 1 1 d . . . . .
 H10A H 0.4884 0.8393 0.9887 0.033 Uiso 1 1 calc R . . . .
 C10B C 0.7222(9) 0.7517(7) 0.5379(4) 0.0313(19) Uani 1 1 d . . . . .
 H10B H 0.6561 0.7288 0.5124 0.038 Uiso 1 1 calc R . . . .
 C11A C 0.7259(9) 0.6378(6) 0.8849(4) 0.0258(18) Uani 1 1 d . . . . .
 C11B C 0.9113(8) 0.8173(6) 0.6166(4) 0.0242(17) Uani 1 1 d . . . . .
 C12A C 0.5930(8) 0.8038(6) 0.8897(4) 0.0234(17) Uani 1 1 d . . . . .
 C12B C 0.6863(9) 0.7397(6) 0.6116(4) 0.0271(18) Uani 1 1 d . . . . .
 C13A C 0.8149(8) 0.5671(6) 0.8355(4) 0.0255(17) Uani 1 1 d . . . . .
 C13B C 1.0036(9) 0.8439(6) 0.6659(4) 0.0265(18) Uani 1 1 d . . . . .
 C14A C 0.8910(9) 0.4760(7) 0.8557(4) 0.0310(19) Uani 1 1 d . . . . .
 H14A H 0.8877 0.4566 0.9036 0.037 Uiso 1 1 calc R . . . .
 C14B C 1.1442(9) 0.8902(7) 0.6448(4) 0.0304(19) Uani 1 1 d . . . . .
 H14B H 1.1868 0.9066 0.5967 0.036 Uiso 1 1 calc R . . . .
 C15A C 0.9733(9) 0.4134(7) 0.8026(4) 0.033(2) Uani 1 1 d . . . . .
 H15A H 1.0246 0.3514 0.8147 0.039 Uiso 1 1 calc R . . . .
 C15B C 1.2209(9) 0.9119(7) 0.6959(4) 0.0324(19) Uani 1 1 d . . . . .
 H15B H 1.3150 0.9434 0.6827 0.039 Uiso 1 1 calc R . . . .
 C16A C 0.9767(10) 0.4451(7) 0.7330(5) 0.037(2) Uani 1 1 d . . . . .
 H16A H 1.0299 0.4042 0.6973 0.044 Uiso 1 1 calc R . . . .
 C16B C 1.1548(10) 0.8858(7) 0.7662(4) 0.034(2) Uani 1 1 d . . . . .
 H16B H 1.2048 0.8980 0.8014 0.041 Uiso 1 1 calc R . . . .
 C17A C 0.9018(9) 0.5375(7) 0.7154(4) 0.034(2) Uani 1 1 d . . . . .
 H17A H 0.9058 0.5582 0.6676 0.041 Uiso 1 1 calc R . . . .
 C17B C 1.0142(9) 0.8417(7) 0.7845(4) 0.031(2) Uani 1 1 d . . . . .
 H17B H 0.9704 0.8256 0.8325 0.037 Uiso 1 1 calc R . . . .
 C18A C 0.5544(8) 0.8976(6) 0.8443(4) 0.0228(17) Uani 1 1 d . . . . .
 C18B C 0.5442(9) 0.6942(6) 0.6562(4) 0.0295(19) Uani 1 1 d . . . . .
 C19A C 0.4700(9) 0.9861(6) 0.8693(4) 0.0280(18) Uani 1 1 d . . . . .
 H19A H 0.4333 0.9896 0.9181 0.034 Uiso 1 1 calc R . . . .
 C19B C 0.4237(10) 0.6653(7) 0.6293(5) 0.036(2) Uani 1 1 d . . . . .
 H19B H 0.4301 0.6701 0.5805 0.043 Uiso 1 1 calc R . . . .
 C20A C 0.4401(9) 1.0690(7) 0.8222(4) 0.0290(18) Uani 1 1 d . . . . .
 H20A H 0.3795 1.1275 0.8381 0.035 Uiso 1 1 calc R . . . .
 C20B C 0.2958(10) 0.6298(7) 0.6765(5) 0.041(2) Uani 1 1 d . . . . .
 H20B H 0.2146 0.6096 0.6596 0.049 Uiso 1 1 calc R . . . .
 C21A C 0.5028(9) 1.0631(7) 0.7506(4) 0.031(2) Uani 1 1 d . . . . .
 H21A H 0.4880 1.1192 0.7175 0.038 Uiso 1 1 calc R . . . .
 C21B C 0.2869(10) 0.6237(7) 0.7491(5) 0.038(2) Uani 1 1 d . . . . .
 H21B H 0.2003 0.6001 0.7815 0.046 Uiso 1 1 calc R . . . .
 C22A C 0.5873(9) 0.9734(7) 0.7285(4) 0.0282(18) Uani 1 1 d . . . . .
 H22A H 0.6263 0.9692 0.6800 0.034 Uiso 1 1 calc R . . . .
 C22B C 0.4112(10) 0.6539(7) 0.7725(5) 0.036(2) Uani 1 1 d . . . . .
 H22B H 0.4066 0.6499 0.8212 0.043 Uiso 1 1 calc R . . . .
 F1 F 1.195(3) 0.4691(18) 0.5500(11) 0.180(8) Uani 0.5 1 d . . P . .
 F2 F 1.020(3) 0.576(2) 0.5475(12) 0.189(9) Uani 0.5 1 d . . P . .
 F3 F 1.101(3) 0.4937(19) 0.4528(10) 0.164(8) Uani 0.5 1 d . . P . .
 F4 F 1.234(3) 0.6088(15) 0.4809(7) 0.127(6) Uani 0.5 1 d . . P . .
 B1 B 1.154(7) 0.535(2) 0.5074(10) 0.137(7) Uani 0.5 1 d . . P . .
 F5 F 0.7634(8) 0.3868(5) 1.0499(4) 0.081(2) Uani 1 1 d . . . . .
 F6 F 0.8844(9) 0.2773(5) 0.9721(3) 0.077(2) Uani 1 1 d . . . . .
 F7 F 0.9815(8) 0.3073(7) 1.0647(4) 0.094(3) Uani 1 1 d . . . . .
 F8 F 0.7795(7) 0.2061(5) 1.0795(3) 0.0642(17) Uani 1 1 d . . . . .
 B2 B 0.8531(12) 0.2986(8) 1.0437(5) 0.036(2) Uani 1 1 d . . . . .
 Cl1 Cl 0.7747(7) 1.0510(6) 0.9691(3) 0.0749(17) Uani 0.5 1 d . U P . .
 Cl2 Cl 0.8499(12) 0.8708(10) 1.0256(6) 0.133(3) Uani 0.5 1 d . U P . .
 C1 C 0.855(4) 0.9583(17) 0.9797(16) 0.101(10) Uani 0.5 1 d . U P . .
 H2A H 0.8653 0.9257 0.9349 0.122 Uiso 0.5 1 calc R . P . .
 H2B H 0.9522 0.9878 0.9779 0.122 Uiso 0.5 1 calc R . P . .
 F9 F 1.2855(10) 0.9635(7) 0.4664(5) 0.0351(15) Uani 0.5 1 d . U P . .
 F10 F 1.5053(13) 1.0177(10) 0.4242(5) 0.059(3) Uani 0.5 1 d . . P . .
 F11 F 1.4281(10) 0.8457(7) 0.4284(5) 0.0351(15) Uani 0.5 1 d . . P . .
 F12 F 1.4574(11) 0.9148(9) 0.5234(5) 0.051(3) Uani 0.5 1 d . . P . .
 B3 B 1.413(2) 0.9316(18) 0.4600(11) 0.039(3) Uani 0.5 1 d . . P . .

loop_
  _atom_site_aniso_label
  _atom_site_aniso_U_11
  _atom_site_aniso_U_22
  _atom_site_aniso_U_33
  _atom_site_aniso_U_23
  _atom_site_aniso_U_13
  _atom_site_aniso_U_12
 Co1 0.0262(8) 0.0236(7) 0.0295(8) 0.0034(5) -0.0019(5) 0.0024(5)
 O1A 0.068(5) 0.066(5) 0.040(4) 0.000(3) -0.026(4) 0.003(4)
 O1B 0.032(4) 0.048(4) 0.031(3) 0.004(3) -0.001(3) -0.001(3)
 O2A 0.051(5) 0.120(7) 0.033(4) 0.008(4) -0.001(3) -0.004(4)
 O2B 0.040(4) 0.048(4) 0.025(3) 0.001(3) -0.007(3) 0.006(3)
 N4 0.018(4) 0.022(3) 0.030(4) 0.005(3) -0.003(3) 0.003(3)
 N10 0.019(4) 0.027(4) 0.032(4) 0.005(3) 0.001(3) 0.002(3)
 N11 0.028(4) 0.025(4) 0.033(4) 0.004(3) 0.003(3) 0.007(3)
 N12 0.027(4) 0.033(4) 0.031(4) 0.009(3) -0.005(3) -0.002(3)
 N13 0.028(4) 0.031(4) 0.023(4) 0.000(3) -0.004(3) -0.001(3)
 N15 0.034(4) 0.024(4) 0.025(4) 0.006(3) -0.007(3) 0.005(3)
 C1A 0.062(7) 0.027(5) 0.030(5) 0.002(4) -0.009(5) -0.005(4)
 C1B 0.032(5) 0.029(5) 0.032(5) 0.004(4) -0.004(4) 0.007(4)
 C2A 0.037(5) 0.031(5) 0.029(5) 0.009(4) -0.001(4) -0.007(4)
 C2B 0.025(5) 0.028(4) 0.028(4) 0.002(3) -0.005(3) 0.006(3)
 C3A 0.043(6) 0.028(5) 0.030(5) 0.009(4) -0.011(4) 0.002(4)
 C3B 0.030(5) 0.076(7) 0.033(5) 0.003(5) 0.004(4) -0.013(5)
 C4A 0.031(5) 0.034(5) 0.030(5) 0.004(4) -0.002(4) -0.004(4)
 C4B 0.029(5) 0.043(5) 0.034(5) 0.001(4) -0.012(4) 0.008(4)
 C5A 0.030(5) 0.032(5) 0.037(5) 0.006(4) -0.008(4) 0.007(4)
 C5B 0.034(5) 0.084(8) 0.022(5) -0.002(4) -0.008(4) -0.013(5)
 C6A 0.030(5) 0.037(5) 0.026(4) 0.005(4) -0.008(4) -0.005(4)
 C6B 0.030(5) 0.040(5) 0.030(5) 0.001(4) -0.005(4) -0.002(4)
 C7A 0.033(5) 0.019(4) 0.034(5) 0.005(3) -0.004(4) -0.004(3)
 C7B 0.030(5) 0.032(5) 0.027(4) -0.003(3) -0.004(4) 0.002(4)
 C8A 0.023(4) 0.028(4) 0.029(4) 0.003(3) -0.002(3) -0.002(3)
 C8B 0.024(5) 0.036(5) 0.029(4) 0.004(4) -0.001(4) 0.008(4)
 C9A 0.029(5) 0.025(4) 0.031(5) 0.010(3) -0.007(4) 0.000(3)
 C9B 0.023(5) 0.029(5) 0.028(4) 0.004(3) -0.001(3) -0.001(3)
 C10A 0.025(5) 0.025(4) 0.031(4) 0.004(3) -0.005(3) 0.001(3)
 C10B 0.034(5) 0.033(5) 0.029(4) 0.000(4) -0.010(4) -0.004(4)
 C11A 0.028(5) 0.018(4) 0.028(4) 0.007(3) -0.003(3) -0.001(3)
 C11B 0.017(4) 0.027(4) 0.025(4) 0.007(3) -0.002(3) 0.005(3)
 C12A 0.022(4) 0.022(4) 0.024(4) 0.000(3) -0.002(3) 0.005(3)
 C12B 0.024(5) 0.022(4) 0.031(4) 0.004(3) -0.001(3) -0.001(3)
 C13A 0.021(4) 0.022(4) 0.030(4) 0.007(3) -0.002(3) -0.004(3)
 C13B 0.028(5) 0.019(4) 0.028(4) 0.006(3) 0.000(3) -0.001(3)
 C14A 0.025(5) 0.031(5) 0.034(5) 0.005(4) -0.003(4) 0.001(4)
 C14B 0.025(5) 0.040(5) 0.020(4) 0.007(3) 0.003(3) -0.002(4)
 C15A 0.030(5) 0.027(5) 0.039(5) 0.000(4) -0.005(4) 0.005(4)
 C15B 0.028(5) 0.041(5) 0.028(4) -0.002(4) -0.007(4) -0.002(4)
 C16A 0.033(5) 0.030(5) 0.043(5) -0.005(4) 0.002(4) 0.000(4)
 C16B 0.036(5) 0.036(5) 0.031(5) 0.001(4) -0.012(4) 0.010(4)
 C17A 0.035(5) 0.034(5) 0.028(5) 0.004(4) 0.002(4) -0.004(4)
 C17B 0.033(5) 0.032(5) 0.021(4) 0.012(3) 0.001(4) 0.009(4)
 C18A 0.018(4) 0.020(4) 0.025(4) 0.004(3) 0.002(3) 0.000(3)
 C18B 0.037(5) 0.027(4) 0.024(4) -0.003(3) -0.006(4) 0.003(4)
 C19A 0.028(5) 0.024(4) 0.029(4) 0.006(3) -0.002(3) 0.001(3)
 C19B 0.036(5) 0.037(5) 0.034(5) 0.001(4) -0.008(4) -0.007(4)
 C20A 0.026(5) 0.030(5) 0.029(4) 0.004(3) -0.005(3) -0.001(3)
 C20B 0.033(5) 0.037(5) 0.047(6) 0.005(4) -0.001(4) -0.004(4)
 C21A 0.030(5) 0.029(5) 0.033(5) 0.018(4) -0.011(4) -0.004(4)
 C21B 0.041(6) 0.024(5) 0.043(5) 0.003(4) 0.004(4) 0.001(4)
 C22A 0.030(5) 0.035(5) 0.015(4) 0.005(3) 0.000(3) -0.003(4)
 C22B 0.037(5) 0.028(5) 0.036(5) 0.004(4) 0.001(4) 0.006(4)
 F1 0.34(2) 0.122(13) 0.076(10) 0.005(9) -0.046(12) -0.023(13)
 F2 0.278(19) 0.168(18) 0.090(11) -0.013(11) 0.024(11) -0.009(13)
 F3 0.27(2) 0.150(16) 0.061(8) -0.008(9) -0.008(11) -0.024(13)
 F4 0.226(18) 0.117(12) 0.026(7) 0.008(7) -0.004(8) -0.020(10)
 B1 0.246(19) 0.116(13) 0.029(9) 0.003(8) 0.012(9) -0.027(11)
 F5 0.094(5) 0.059(4) 0.071(4) 0.016(3) 0.009(3) 0.031(3)
 F6 0.111(6) 0.067(4) 0.046(3) 0.005(3) -0.006(3) 0.025(4)
 F7 0.085(4) 0.098(5) 0.107(5) 0.046(4) -0.057(4) -0.036(4)
 F8 0.062(4) 0.059(3) 0.070(4) 0.034(3) -0.026(3) -0.011(3)
 B2 0.041(5) 0.037(4) 0.026(4) 0.010(3) -0.003(3) 0.000(3)
 Cl1 0.069(4) 0.092(5) 0.059(3) -0.004(3) -0.007(3) -0.010(3)
 Cl2 0.129(8) 0.136(8) 0.139(8) -0.025(6) -0.039(6) 0.014(6)
 C1 0.107(13) 0.102(13) 0.091(12) -0.001(9) -0.016(9) -0.014(9)
 F9 0.035(3) 0.031(3) 0.046(4) 0.012(3) -0.027(3) -0.003(3)
 F10 0.053(6) 0.077(6) 0.043(6) 0.018(5) -0.010(4) -0.023(5)
 F11 0.035(3) 0.031(3) 0.046(4) 0.012(3) -0.027(3) -0.003(3)
 F12 0.035(6) 0.074(7) 0.041(5) 0.019(4) -0.013(4) -0.001(5)
 B3 0.036(6) 0.046(6) 0.034(6) 0.014(4) -0.013(4) -0.006(4)

_geom_special_details
;
 All esds (except the esd in the dihedral angle between two l.s. planes)
 are estimated using the full covariance matrix.  The cell esds are taken
 into account individually in the estimation of esds in distances, angles
 and torsion angles; correlations between esds in cell parameters are only
 used when they are defined by crystal symmetry.  An approximate (isotropic)
 treatment of cell esds is used for estimating esds involving l.s. planes.
;
loop_
  _geom_bond_atom_site_label_1
  _geom_bond_atom_site_label_2
  _geom_bond_distance
  _geom_bond_site_symmetry_2
  _geom_bond_publ_flag
 Co1 N4 1.895(6) . ?
 Co1 N10 1.883(6) . ?
 Co1 N11 2.097(7) . ?
 Co1 N12 2.063(7) . ?
 Co1 N13 2.045(7) . ?
 Co1 N15 2.087(7) . ?
 O1A C1A 1.233(12) . ?
 O1B C1B 1.330(10) . ?
 O2A C1A 1.299(12) . ?
 O2B C1B 1.213(10) . ?
 N4 C11B 1.350(10) . ?
 N4 C12B 1.354(10) . ?
 N10 C11A 1.348(10) . ?
 N10 C12A 1.362(10) . ?
 N11 C18B 1.348(10) . ?
 N11 C22B 1.347(11) . ?
 N12 C13A 1.365(10) . ?
 N12 C17A 1.338(11) . ?
 N13 C18A 1.348(10) . ?
 N13 C22A 1.341(10) . ?
 N15 C13B 1.362(10) . ?
 N15 C17B 1.338(11) . ?
 C1A C2A 1.495(12) . ?
 C1B C2B 1.484(11) . ?
 C2A C3A 1.382(12) . ?
 C2A C4A 1.400(12) . ?
 C2B C3B 1.382(13) . ?
 C2B C4B 1.364(12) . ?
 C3A C5A 1.387(12) . ?
 C3B C5B 1.366(12) . ?
 C4A C6A 1.375(11) . ?
 C4B C6B 1.395(12) . ?
 C5A C7A 1.389(12) . ?
 C5B C7B 1.380(12) . ?
 C6A C7A 1.400(12) . ?
 C6B C7B 1.408(12) . ?
 C7A C8A 1.465(11) . ?
 C7B C8B 1.491(11) . ?
 C8A C9A 1.398(11) . ?
 C8A C10A 1.412(11) . ?
 C8B C9B 1.403(12) . ?
 C8B C10B 1.393(12) . ?
 C9A C11A 1.384(11) . ?
 C9B C11B 1.366(11) . ?
 C10A C12A 1.383(11) . ?
 C10B C12B 1.382(11) . ?
 C11A C13A 1.448(11) . ?
 C11B C13B 1.475(11) . ?
 C12A C18A 1.476(10) . ?
 C12B C18B 1.486(11) . ?
 C13A C14A 1.385(11) . ?
 C13B C14B 1.387(11) . ?
 C14A C15A 1.407(12) . ?
 C14B C15B 1.385(12) . ?
 C15A C16A 1.361(12) . ?
 C15B C16B 1.371(12) . ?
 C16A C17A 1.375(12) . ?
 C16B C17B 1.375(12) . ?
 C18A C19A 1.380(11) . ?
 C18B C19B 1.394(12) . ?
 C19A C20A 1.374(11) . ?
 C19B C20B 1.371(12) . ?
 C20A C21A 1.381(12) . ?
 C20B C21B 1.384(13) . ?
 C21A C22A 1.377(12) . ?
 C21B C22B 1.393(13) . ?
 F1 B1 1.22(4) . ?
 F2 F3 1.43(4) 2_766 ?
 F2 B1 1.40(5) . ?
 F3 F2 1.43(4) 2_766 ?
 F3 B1 1.39(5) . ?
 F4 B1 1.19(4) . ?
 F5 B2 1.346(12) . ?
 F6 B2 1.394(12) . ?
 F7 B2 1.348(13) . ?
 F8 B2 1.385(12) . ?
 Cl1 C1 1.371(16) . ?
 Cl2 C1 1.329(16) . ?
 F9 B3 1.21(2) . ?
 F10 F12 1.465(16) 2_876 ?
 F10 B3 1.40(2) . ?
 F11 B3 1.25(2) . ?
 F12 F10 1.465(16) 2_876 ?
 F12 B3 1.38(2) . ?

loop_
  _geom_angle_atom_site_label_1
  _geom_angle_atom_site_label_2
  _geom_angle_atom_site_label_3
  _geom_angle
  _geom_angle_site_symmetry_1
  _geom_angle_site_symmetry_3
  _geom_angle_publ_flag
 N4 Co1 N11 79.5(3) . . ?
 N4 Co1 N12 99.4(3) . . ?
 N4 Co1 N13 99.9(3) . . ?
 N4 Co1 N15 79.7(3) . . ?
 N10 Co1 N4 179.5(3) . . ?
 N10 Co1 N11 100.6(3) . . ?
 N10 Co1 N12 80.1(3) . . ?
 N10 Co1 N13 80.6(3) . . ?
 N10 Co1 N15 100.2(3) . . ?
 N12 Co1 N11 94.8(3) . . ?
 N12 Co1 N15 89.3(3) . . ?
 N13 Co1 N11 88.6(3) . . ?
 N13 Co1 N12 160.7(3) . . ?
 N13 Co1 N15 94.2(3) . . ?
 N15 Co1 N11 159.2(3) . . ?
 C11B N4 Co1 120.5(5) . . ?
 C11B N4 C12B 119.0(6) . . ?
 C12B N4 Co1 120.4(5) . . ?
 C11A N10 Co1 120.2(5) . . ?
 C11A N10 C12A 120.7(7) . . ?
 C12A N10 Co1 119.0(5) . . ?
 C18B N11 Co1 113.4(5) . . ?
 C22B N11 Co1 127.5(6) . . ?
 C22B N11 C18B 118.9(8) . . ?
 C13A N12 Co1 111.7(5) . . ?
 C17A N12 Co1 128.4(6) . . ?
 C17A N12 C13A 119.5(7) . . ?
 C18A N13 Co1 113.8(5) . . ?
 C22A N13 Co1 127.9(5) . . ?
 C22A N13 C18A 118.1(7) . . ?
 C13B N15 Co1 112.7(5) . . ?
 C17B N15 Co1 129.1(5) . . ?
 C17B N15 C13B 118.2(7) . . ?
 O1A C1A O2A 124.0(8) . . ?
 O1A C1A C2A 120.6(9) . . ?
 O2A C1A C2A 115.4(8) . . ?
 O1B C1B C2B 113.7(7) . . ?
 O2B C1B O1B 123.6(8) . . ?
 O2B C1B C2B 122.7(8) . . ?
 C3A C2A C1A 119.3(8) . . ?
 C3A C2A C4A 119.3(8) . . ?
 C4A C2A C1A 121.4(8) . . ?
 C3B C2B C1B 122.0(8) . . ?
 C4B C2B C1B 119.7(7) . . ?
 C4B C2B C3B 118.3(8) . . ?
 C2A C3A C5A 120.4(8) . . ?
 C5B C3B C2B 121.3(9) . . ?
 C6A C4A C2A 120.0(8) . . ?
 C2B C4B C6B 121.5(8) . . ?
 C3A C5A C7A 120.9(8) . . ?
 C3B C5B C7B 121.5(8) . . ?
 C4A C6A C7A 121.2(8) . . ?
 C4B C6B C7B 119.8(8) . . ?
 C5A C7A C6A 118.2(7) . . ?
 C5A C7A C8A 120.5(7) . . ?
 C6A C7A C8A 121.3(7) . . ?
 C5B C7B C6B 117.5(7) . . ?
 C5B C7B C8B 122.1(7) . . ?
 C6B C7B C8B 120.4(8) . . ?
 C9A C8A C7A 121.1(7) . . ?
 C9A C8A C10A 118.0(7) . . ?
 C10A C8A C7A 120.8(7) . . ?
 C9B C8B C7B 120.8(7) . . ?
 C10B C8B C7B 121.9(8) . . ?
 C10B C8B C9B 117.2(7) . . ?
 C11A C9A C8A 120.0(7) . . ?
 C11B C9B C8B 120.7(7) . . ?
 C12A C10A C8A 119.7(7) . . ?
 C12B C10B C8B 119.7(8) . . ?
 N10 C11A C9A 120.9(7) . . ?
 N10 C11A C13A 112.4(7) . . ?
 C9A C11A C13A 126.6(7) . . ?
 N4 C11B C9B 121.5(7) . . ?
 N4 C11B C13B 112.9(6) . . ?
 C9B C11B C13B 125.6(7) . . ?
 N10 C12A C10A 120.5(7) . . ?
 N10 C12A C18A 113.0(6) . . ?
 C10A C12A C18A 126.5(7) . . ?
 N4 C12B C10B 121.8(7) . . ?
 N4 C12B C18B 113.0(7) . . ?
 C10B C12B C18B 125.1(7) . . ?
 N12 C13A C11A 115.0(7) . . ?
 N12 C13A C14A 120.9(7) . . ?
 C14A C13A C11A 124.1(7) . . ?
 N15 C13B C11B 114.1(7) . . ?
 N15 C13B C14B 121.2(7) . . ?
 C14B C13B C11B 124.6(7) . . ?
 C13A C14A C15A 118.8(8) . . ?
 C15B C14B C13B 119.7(7) . . ?
 C16A C15A C14A 118.9(8) . . ?
 C16B C15B C14B 118.4(8) . . ?
 C15A C16A C17A 120.3(8) . . ?
 C15B C16B C17B 119.8(8) . . ?
 N12 C17A C16A 121.7(8) . . ?
 N15 C17B C16B 122.7(7) . . ?
 N13 C18A C12A 113.3(6) . . ?
 N13 C18A C19A 121.8(7) . . ?
 C19A C18A C12A 124.8(7) . . ?
 N11 C18B C12B 113.6(7) . . ?
 N11 C18B C19B 122.0(8) . . ?
 C19B C18B C12B 124.3(7) . . ?
 C20A C19A C18A 120.0(7) . . ?
 C20B C19B C18B 118.6(8) . . ?
 C19A C20A C21A 118.0(8) . . ?
 C19B C20B C21B 120.3(9) . . ?
 C22A C21A C20A 119.6(7) . . ?
 C20B C21B C22B 118.2(8) . . ?
 N13 C22A C21A 122.4(7) . . ?
 N11 C22B C21B 122.0(8) . . ?
 B1 F2 F3 110(3) . 2_766 ?
 B1 F3 F2 133(2) . 2_766 ?
 F1 B1 F2 103.4(15) . . ?
 F1 B1 F3 118(2) . . ?
 F3 B1 F2 100(5) . . ?
 F4 B1 F1 118(6) . . ?
 F4 B1 F2 109(3) . . ?
 F4 B1 F3 106.9(15) . . ?
 F5 B2 F6 106.7(8) . . ?
 F5 B2 F7 116.1(10) . . ?
 F5 B2 F8 111.3(8) . . ?
 F7 B2 F6 109.4(9) . . ?
 F7 B2 F8 108.2(7) . . ?
 F8 B2 F6 104.4(8) . . ?
 Cl2 C1 Cl1 140(3) . . ?
 B3 F10 F12 109.3(12) . 2_876 ?
 B3 F12 F10 137.1(14) . 2_876 ?
 F9 B3 F10 106.9(16) . . ?
 F9 B3 F11 108.9(17) . . ?
 F9 B3 F12 114.2(18) . . ?
 F11 B3 F10 114.2(17) . . ?
 F11 B3 F12 110.3(16) . . ?
 F12 B3 F10 102.2(15) . . ?

loop_
  _geom_torsion_atom_site_label_1
  _geom_torsion_atom_site_label_2
  _geom_torsion_atom_site_label_3
  _geom_torsion_atom_site_label_4
  _geom_torsion
  _geom_torsion_site_symmetry_1
  _geom_torsion_site_symmetry_2
  _geom_torsion_site_symmetry_3
  _geom_torsion_site_symmetry_4
  _geom_torsion_publ_flag
 Co1 N4 C11B C9B 178.7(6) . . . . ?
 Co1 N4 C11B C13B 1.8(8) . . . . ?
 Co1 N4 C12B C10B -178.5(6) . . . . ?
 Co1 N4 C12B C18B 2.3(9) . . . . ?
 Co1 N10 C11A C9A -179.0(6) . . . . ?
 Co1 N10 C11A C13A 0.0(9) . . . . ?
 Co1 N10 C12A C10A 177.8(6) . . . . ?
 Co1 N10 C12A C18A -1.2(9) . . . . ?
 Co1 N11 C18B C12B 1.6(8) . . . . ?
 Co1 N11 C18B C19B -175.1(6) . . . . ?
 Co1 N11 C22B C21B 174.3(6) . . . . ?
 Co1 N12 C13A C11A 7.9(8) . . . . ?
 Co1 N12 C13A C14A -170.4(6) . . . . ?
 Co1 N12 C17A C16A 170.3(6) . . . . ?
 Co1 N13 C18A C12A 4.7(8) . . . . ?
 Co1 N13 C18A C19A -177.9(6) . . . . ?
 Co1 N13 C22A C21A 176.6(6) . . . . ?
 Co1 N15 C13B C11B 2.1(8) . . . . ?
 Co1 N15 C13B C14B -179.1(6) . . . . ?
 Co1 N15 C17B C16B 177.5(6) . . . . ?
 O1A C1A C2A C3A 9.0(13) . . . . ?
 O1A C1A C2A C4A -168.5(9) . . . . ?
 O1B C1B C2B C3B 1.6(12) . . . . ?
 O1B C1B C2B C4B -178.8(7) . . . . ?
 O2A C1A C2A C3A -169.5(9) . . . . ?
 O2A C1A C2A C4A 13.0(12) . . . . ?
 O2B C1B C2B C3B -179.4(9) . . . . ?
 O2B C1B C2B C4B 0.2(12) . . . . ?
 N4 C11B C13B N15 -2.5(9) . . . . ?
 N4 C11B C13B C14B 178.8(7) . . . . ?
 N4 C12B C18B N11 -2.4(10) . . . . ?
 N4 C12B C18B C19B 174.1(7) . . . . ?
 N10 C11A C13A N12 -5.5(10) . . . . ?
 N10 C11A C13A C14A 172.7(7) . . . . ?
 N10 C12A C18A N13 -2.5(10) . . . . ?
 N10 C12A C18A C19A -179.8(7) . . . . ?
 N11 Co1 N4 C11B 178.7(6) . . . . ?
 N11 Co1 N4 C12B -1.2(6) . . . . ?
 N11 Co1 N10 C11A 96.4(6) . . . . ?
 N11 Co1 N10 C12A -83.9(6) . . . . ?
 N11 C18B C19B C20B -0.3(12) . . . . ?
 N12 Co1 N4 C11B -88.1(6) . . . . ?
 N12 Co1 N4 C12B 92.0(6) . . . . ?
 N12 Co1 N10 C11A 3.4(6) . . . . ?
 N12 Co1 N10 C12A -176.9(6) . . . . ?
 N12 C13A C14A C15A -2.2(12) . . . . ?
 N13 Co1 N4 C11B 92.0(6) . . . . ?
 N13 Co1 N4 C12B -87.9(6) . . . . ?
 N13 Co1 N10 C11A -176.8(6) . . . . ?
 N13 Co1 N10 C12A 2.9(6) . . . . ?
 N13 C18A C19A C20A 3.2(12) . . . . ?
 N15 Co1 N4 C11B -0.5(5) . . . . ?
 N15 Co1 N4 C12B 179.6(6) . . . . ?
 N15 Co1 N10 C11A -84.2(6) . . . . ?
 N15 Co1 N10 C12A 95.5(6) . . . . ?
 N15 C13B C14B C15B 1.2(12) . . . . ?
 C1A C2A C3A C5A -179.2(8) . . . . ?
 C1A C2A C4A C6A 178.8(8) . . . . ?
 C1B C2B C3B C5B 176.7(9) . . . . ?
 C1B C2B C4B C6B -176.3(8) . . . . ?
 C2A C3A C5A C7A 1.3(13) . . . . ?
 C2A C4A C6A C7A -0.5(13) . . . . ?
 C2B C3B C5B C7B 0.2(16) . . . . ?
 C2B C4B C6B C7B -1.1(13) . . . . ?
 C3A C2A C4A C6A 1.3(13) . . . . ?
 C3A C5A C7A C6A -0.5(12) . . . . ?
 C3A C5A C7A C8A 178.8(8) . . . . ?
 C3B C2B C4B C6B 3.3(13) . . . . ?
 C3B C5B C7B C6B 2.0(15) . . . . ?
 C3B C5B C7B C8B -178.8(9) . . . . ?
 C4A C2A C3A C5A -1.7(13) . . . . ?
 C4A C6A C7A C5A 0.1(12) . . . . ?
 C4A C6A C7A C8A -179.2(8) . . . . ?
 C4B C2B C3B C5B -2.9(15) . . . . ?
 C4B C6B C7B C5B -1.6(13) . . . . ?
 C4B C6B C7B C8B 179.2(7) . . . . ?
 C5A C7A C8A C9A 42.1(12) . . . . ?
 C5A C7A C8A C10A -136.0(8) . . . . ?
 C5B C7B C8B C9B 8.4(13) . . . . ?
 C5B C7B C8B C10B -173.3(9) . . . . ?
 C6A C7A C8A C9A -138.7(8) . . . . ?
 C6A C7A C8A C10A 43.3(12) . . . . ?
 C6B C7B C8B C9B -172.4(8) . . . . ?
 C6B C7B C8B C10B 5.9(12) . . . . ?
 C7A C8A C9A C11A -178.1(7) . . . . ?
 C7A C8A C10A C12A 176.9(7) . . . . ?
 C7B C8B C9B C11B 178.8(7) . . . . ?
 C7B C8B C10B C12B -178.6(7) . . . . ?
 C8A C9A C11A N10 0.0(12) . . . . ?
 C8A C9A C11A C13A -178.9(8) . . . . ?
 C8A C10A C12A N10 2.4(12) . . . . ?
 C8A C10A C12A C18A -178.7(7) . . . . ?
 C8B C9B C11B N4 0.3(11) . . . . ?
 C8B C9B C11B C13B 176.9(7) . . . . ?
 C8B C10B C12B N4 -0.8(12) . . . . ?
 C8B C10B C12B C18B 178.3(7) . . . . ?
 C9A C8A C10A C12A -1.2(12) . . . . ?
 C9A C11A C13A N12 173.4(8) . . . . ?
 C9A C11A C13A C14A -8.4(13) . . . . ?
 C9B C8B C10B C12B -0.3(12) . . . . ?
 C9B C11B C13B N15 -179.3(7) . . . . ?
 C9B C11B C13B C14B 2.0(12) . . . . ?
 C10A C8A C9A C11A 0.0(12) . . . . ?
 C10A C12A C18A N13 178.6(7) . . . . ?
 C10A C12A C18A C19A 1.3(13) . . . . ?
 C10B C8B C9B C11B 0.5(12) . . . . ?
 C10B C12B C18B N11 178.4(7) . . . . ?
 C10B C12B C18B C19B -5.1(13) . . . . ?
 C11A N10 C12A C10A -2.5(11) . . . . ?
 C11A N10 C12A C18A 178.5(7) . . . . ?
 C11A C13A C14A C15A 179.7(8) . . . . ?
 C11B N4 C12B C10B 1.6(11) . . . . ?
 C11B N4 C12B C18B -177.6(6) . . . . ?
 C11B C13B C14B C15B 179.9(8) . . . . ?
 C12A N10 C11A C9A 1.3(12) . . . . ?
 C12A N10 C11A C13A -179.7(7) . . . . ?
 C12A C18A C19A C20A -179.7(7) . . . . ?
 C12B N4 C11B C9B -1.4(11) . . . . ?
 C12B N4 C11B C13B -178.3(6) . . . . ?
 C12B C18B C19B C20B -176.5(8) . . . . ?
 C13A N12 C17A C16A -1.2(12) . . . . ?
 C13A C14A C15A C16A 0.7(12) . . . . ?
 C13B N15 C17B C16B 0.7(11) . . . . ?
 C13B C14B C15B C16B 0.4(12) . . . . ?
 C14A C15A C16A C17A 0.6(13) . . . . ?
 C14B C15B C16B C17B -1.5(12) . . . . ?
 C15A C16A C17A N12 -0.4(13) . . . . ?
 C15B C16B C17B N15 1.0(12) . . . . ?
 C17A N12 C13A C11A -179.3(7) . . . . ?
 C17A N12 C13A C14A 2.5(11) . . . . ?
 C17B N15 C13B C11B 179.4(6) . . . . ?
 C17B N15 C13B C14B -1.8(11) . . . . ?
 C18A N13 C22A C21A 2.0(12) . . . . ?
 C18A C19A C20A C21A -3.1(12) . . . . ?
 C18B N11 C22B C21B 0.0(11) . . . . ?
 C18B C19B C20B C21B 0.5(13) . . . . ?
 C19A C20A C21A C22A 2.5(12) . . . . ?
 C19B C20B C21B C22B -0.5(13) . . . . ?
 C20A C21A C22A N13 -2.0(13) . . . . ?
 C20B C21B C22B N11 0.2(12) . . . . ?
 C22A N13 C18A C12A -179.9(7) . . . . ?
 C22A N13 C18A C19A -2.5(11) . . . . ?
 C22B N11 C18B C12B 176.7(7) . . . . ?
 C22B N11 C18B C19B 0.1(11) . . . . ?
 F2 F3 B1 F1 61(7) 2_766 . . . ?
 F2 F3 B1 F2 -50(4) 2_766 . . . ?
 F2 F3 B1 F4 -164(3) 2_766 . . . ?
 F3 F2 B1 F1 -85(4) 2_766 . . . ?
 F3 F2 B1 F3 37(3) 2_766 . . . ?
 F3 F2 B1 F4 149(3) 2_766 . . . ?
 F10 F12 B3 F9 -72(2) 2_876 . . . ?
 F10 F12 B3 F10 43(3) 2_876 . . . ?
 F10 F12 B3 F11 165.0(13) 2_876 . . . ?
 F12 F10 B3 F9 90.7(16) 2_876 . . . ?
 F12 F10 B3 F11 -148.7(13) 2_876 . . . ?
 F12 F10 B3 F12 -29.5(19) 2_876 . . . ?

_iucr_refine_instructions_details
;
TITL CF solution in P-1
CELL 1.54184 9.233167 12.285335 19.338581 85.0975 76.7571 88.7898
ZERR 2 0.000571 0.000864 0.00108 0.0051 0.005 0.0053
LATT 1
 
SFAC C H B Cl Co F N O
UNIT 89 58 4 2 2 16 12 8
SADI F4 B1 B1 F1
SADI F2 B1 B1 F3
SADI F11 F9 F12 F10 F4 F3 F2 F1
SADI Cl2 C1 C1 Cl1
RIGU B2 F8 F7 F5 F6 F11 F9 B3 F12 F10 F4 B1 F3 F2 F1
ISOR 0.01 0.02 F9
ISOR 0.01 0.02 F9
ISOR 0.01 0.02 C1 Cl1 Cl2
EADP F9 F11
 
L.S. 10
PLAN  25
BOND
MORE -1
CONF
fmap 2
acta
SHEL 100 0.9
REM <HKL>/Volumes/Eufemio's%20HDD/Papers/L-Switchable%20Rings/Crystallography/
REM Precursors/xrepw352%20CoLT%20precursor%20(Nature)/struct/olex2_xrepw352/xr
REM epw352.hkl</HKL>
 
WGHT    0.197000   10.513000
FVAR       2.23949
CO1   5    0.728486    0.749680    0.751446    11.00000    0.02618    0.02358 =
         0.02955    0.00338   -0.00187    0.00235
O1A   8    0.557127    0.621859    1.337842    11.00000    0.06842    0.06612 =
         0.03952    0.00036   -0.02609    0.00261
O1B   8    1.150136    0.911393    0.168489    11.00000    0.03249    0.04779 =
         0.03132    0.00388   -0.00144   -0.00142
O2A   8    0.315853    0.640707    1.337460    11.00000    0.05115    0.12028 =
         0.03339    0.00849   -0.00071   -0.00440
O2B   8    0.923957    0.861211    0.158878    11.00000    0.04009    0.04822 =
         0.02518    0.00101   -0.00735    0.00579
N4    7    0.780349    0.770816    0.650605    11.00000    0.01828    0.02219 =
         0.03023    0.00498   -0.00262    0.00263
N10   7    0.677889    0.727614    0.851625    11.00000    0.01877    0.02690 =
         0.03162    0.00462    0.00117    0.00235
N11   7    0.537796    0.688570    0.726697    11.00000    0.02768    0.02482 =
         0.03337    0.00437    0.00271    0.00663
N12   7    0.823397    0.598210    0.765173    11.00000    0.02705    0.03333 =
         0.03146    0.00931   -0.00540   -0.00193
N13   7    0.615412    0.891875    0.774364    11.00000    0.02767    0.03122 =
         0.02335    0.00048   -0.00387   -0.00096
N15   7    0.937855    0.821001    0.736038    11.00000    0.03414    0.02397 =
         0.02512    0.00586   -0.00651    0.00475
C1A   1    0.456051    0.637340    1.306039    11.00000    0.06163    0.02696 =
         0.02983    0.00176   -0.00902   -0.00488
C1B   1    1.012245    0.875134    0.195094    11.00000    0.03214    0.02853 =
         0.03177    0.00360   -0.00417    0.00728
C2A   1    0.489742    0.650701    1.226377    11.00000    0.03651    0.03084 =
         0.02928    0.00889   -0.00113   -0.00668
C2B   1    0.976419    0.851143    0.273673    11.00000    0.02514    0.02803 =
         0.02816    0.00211   -0.00512    0.00567
C3A   1    0.632288    0.630528    1.188290    11.00000    0.04276    0.02816 =
         0.02983    0.00862   -0.01109    0.00172
AFIX  43
H3A   2    0.705541    0.608015    1.212357    11.00000   -1.20000
AFIX   0
C3B   1    1.077780    0.868383    0.314251    11.00000    0.02981    0.07560 =
         0.03346    0.00269    0.00405   -0.01336
AFIX  43
H3B   2    1.173140    0.892267    0.291667    11.00000   -1.20000
AFIX   0
C4A   1    0.381396    0.687292    1.189654    11.00000    0.03094    0.03450 =
         0.03035    0.00428   -0.00186   -0.00420
AFIX  43
H4A   2    0.285623    0.702519    1.214794    11.00000   -1.20000
AFIX   0
C4B   1    0.839442    0.811514    0.307708    11.00000    0.02871    0.04284 =
         0.03367    0.00089   -0.01189    0.00829
AFIX  43
H4B   2    0.771829    0.795920    0.280923    11.00000   -1.20000
AFIX   0
C5A   1    0.666814    0.643642    1.114395    11.00000    0.03025    0.03205 =
         0.03713    0.00565   -0.00765    0.00733
AFIX  43
H5A   2    0.762680    0.628396    1.089379    11.00000   -1.20000
AFIX   0
C5B   1    1.040731    0.851049    0.386881    11.00000    0.03365    0.08370 =
         0.02188   -0.00161   -0.00843   -0.01349
AFIX  43
H5B   2    1.111415    0.863600    0.412668    11.00000   -1.20000
AFIX   0
C6A   1    0.416564    0.700721    1.116416    11.00000    0.02984    0.03702 =
         0.02619    0.00502   -0.00831   -0.00480
AFIX  43
H6A   2    0.343647    0.724511    1.092455    11.00000   -1.20000
AFIX   0
C6B   1    0.798503    0.793851    0.381812    11.00000    0.03027    0.04008 =
         0.02969    0.00139   -0.00526   -0.00184
AFIX  43
H6B   2    0.703921    0.767961    0.404033    11.00000   -1.20000
AFIX   0
C7A   1    0.560149    0.679237    1.077247    11.00000    0.03346    0.01910 =
         0.03351    0.00520   -0.00415   -0.00385
C7B   1    0.900819    0.815340    0.422867    11.00000    0.03033    0.03155 =
         0.02675   -0.00283   -0.00439    0.00171
C8A   1    0.598361    0.694887    0.999242    11.00000    0.02259    0.02765 =
         0.02932    0.00252   -0.00207   -0.00194
C8B   1    0.857891    0.798171    0.502159    11.00000    0.02429    0.03637 =
         0.02923    0.00359   -0.00083    0.00812
C9A   1    0.687782    0.619576    0.958449    11.00000    0.02930    0.02546 =
         0.03106    0.01049   -0.00679    0.00045
AFIX  43
H9A   2    0.721646    0.557240    0.980718    11.00000   -1.20000
AFIX   0
C9B   1    0.952147    0.831381    0.543917    11.00000    0.02304    0.02928 =
         0.02760    0.00377   -0.00086   -0.00146
AFIX  43
H9B   2    1.043301    0.863317    0.521886    11.00000   -1.20000
AFIX   0
C10A  1    0.549537    0.788350    0.963165    11.00000    0.02468    0.02512 =
         0.03147    0.00413   -0.00499    0.00137
AFIX  43
H10A  2    0.488420    0.839311    0.988725    11.00000   -1.20000
AFIX   0
C10B  1    0.722249    0.751672    0.537949    11.00000    0.03355    0.03264 =
         0.02887   -0.00045   -0.00964   -0.00445
AFIX  43
H10B  2    0.656137    0.728803    0.512396    11.00000   -1.20000
AFIX   0
C11A  1    0.725910    0.637779    0.884936    11.00000    0.02775    0.01827 =
         0.02822    0.00651   -0.00258   -0.00113
C11B  1    0.911350    0.817271    0.616621    11.00000    0.01709    0.02691 =
         0.02518    0.00701   -0.00164    0.00502
C12A  1    0.592954    0.803823    0.889667    11.00000    0.02160    0.02180 =
         0.02446   -0.00013   -0.00178    0.00487
C12B  1    0.686290    0.739652    0.611603    11.00000    0.02447    0.02189 =
         0.03112    0.00448   -0.00094   -0.00077
C13A  1    0.814942    0.567140    0.835463    11.00000    0.02082    0.02202 =
         0.03029    0.00681   -0.00192   -0.00435
C13B  1    1.003608    0.843860    0.665862    11.00000    0.02830    0.01855 =
         0.02838    0.00622   -0.00049   -0.00077
C14A  1    0.890976    0.476011    0.855747    11.00000    0.02487    0.03071 =
         0.03413    0.00460   -0.00254    0.00140
AFIX  43
H14A  2    0.887669    0.456560    0.903626    11.00000   -1.20000
AFIX   0
C14B  1    1.144219    0.890213    0.644848    11.00000    0.02526    0.04046 =
         0.01991    0.00703    0.00285   -0.00246
AFIX  43
H14B  2    1.186790    0.906631    0.596726    11.00000   -1.20000
AFIX   0
C15A  1    0.973337    0.413396    0.802551    11.00000    0.02958    0.02683 =
         0.03939    0.00046   -0.00468    0.00454
AFIX  43
H15A  2    1.024596    0.351377    0.814704    11.00000   -1.20000
AFIX   0
C15B  1    1.220918    0.911932    0.695853    11.00000    0.02841    0.04090 =
         0.02813   -0.00181   -0.00729   -0.00227
AFIX  43
H15B  2    1.314976    0.943439    0.682704    11.00000   -1.20000
AFIX   0
C16A  1    0.976729    0.445110    0.733027    11.00000    0.03318    0.02999 =
         0.04276   -0.00481    0.00175   -0.00025
AFIX  43
H16A  2    1.029927    0.404152    0.697317    11.00000   -1.20000
AFIX   0
C16B  1    1.154768    0.885840    0.766188    11.00000    0.03627    0.03631 =
         0.03119    0.00135   -0.01220    0.01033
AFIX  43
H16B  2    1.204824    0.897954    0.801434    11.00000   -1.20000
AFIX   0
C17A  1    0.901828    0.537461    0.715352    11.00000    0.03494    0.03362 =
         0.02783    0.00411    0.00203   -0.00418
AFIX  43
H17A  2    0.905792    0.558209    0.667567    11.00000   -1.20000
AFIX   0
C17B  1    1.014202    0.841709    0.784471    11.00000    0.03279    0.03153 =
         0.02136    0.01220    0.00057    0.00868
AFIX  43
H17B  2    0.970385    0.825588    0.832485    11.00000   -1.20000
AFIX   0
C18A  1    0.554391    0.897632    0.844291    11.00000    0.01824    0.02022 =
         0.02546    0.00434    0.00210   -0.00003
C18B  1    0.544161    0.694219    0.656157    11.00000    0.03709    0.02726 =
         0.02375   -0.00320   -0.00600    0.00332
C19A  1    0.470000    0.986080    0.869323    11.00000    0.02773    0.02387 =
         0.02884    0.00619   -0.00224    0.00054
AFIX  43
H19A  2    0.433325    0.989564    0.918061    11.00000   -1.20000
AFIX   0
C19B  1    0.423733    0.665333    0.629319    11.00000    0.03624    0.03677 =
         0.03390    0.00073   -0.00835   -0.00709
AFIX  43
H19B  2    0.430076    0.670108    0.580461    11.00000   -1.20000
AFIX   0
C20A  1    0.440142    1.069031    0.822226    11.00000    0.02605    0.03048 =
         0.02861    0.00446   -0.00468   -0.00110
AFIX  43
H20A  2    0.379540    1.127467    0.838120    11.00000   -1.20000
AFIX   0
C20B  1    0.295812    0.629752    0.676496    11.00000    0.03302    0.03689 =
         0.04710    0.00541   -0.00052   -0.00361
AFIX  43
H20B  2    0.214564    0.609566    0.659607    11.00000   -1.20000
AFIX   0
C21A  1    0.502795    1.063052    0.750589    11.00000    0.03038    0.02949 =
         0.03303    0.01750   -0.01117   -0.00421
AFIX  43
H21A  2    0.488015    1.119214    0.717492    11.00000   -1.20000
AFIX   0
C21B  1    0.286921    0.623706    0.749148    11.00000    0.04108    0.02365 =
         0.04252    0.00282    0.00423    0.00078
AFIX  43
H21B  2    0.200301    0.600135    0.781524    11.00000   -1.20000
AFIX   0
C22A  1    0.587300    0.973367    0.728496    11.00000    0.03033    0.03550 =
         0.01508    0.00510    0.00028   -0.00317
AFIX  43
H22A  2    0.626306    0.969152    0.679994    11.00000   -1.20000
AFIX   0
C22B  1    0.411196    0.653874    0.772492    11.00000    0.03722    0.02847 =
         0.03631    0.00426    0.00075    0.00588
AFIX  43
H22B  2    0.406593    0.649933    0.821187    11.00000   -1.20000
AFIX   0
 
F1    6    1.194947    0.469078    0.550022    10.50000    0.34080    0.12221 =
         0.07605    0.00465   -0.04578   -0.02315
F2    6    1.020481    0.576179    0.547482    10.50000    0.27787    0.16790 =
         0.09050   -0.01272    0.02426   -0.00866
F3    6    1.100736    0.493725    0.452820    10.50000    0.26678    0.15041 =
         0.06064   -0.00833   -0.00811   -0.02389
F4    6    1.234040    0.608782    0.480889    10.50000    0.22554    0.11673 =
         0.02641    0.00772   -0.00380   -0.02009
B1    3    1.153533    0.534915    0.507377    10.50000    0.24622    0.11552 =
         0.02871    0.00266    0.01206   -0.02665
F5    6    0.763392    0.386761    1.049904    11.00000    0.09391    0.05936 =
         0.07052    0.01615    0.00916    0.03139
F6    6    0.884427    0.277259    0.972100    11.00000    0.11117    0.06660 =
         0.04550    0.00478   -0.00607    0.02537
F7    6    0.981509    0.307327    1.064672    11.00000    0.08478    0.09838 =
         0.10651    0.04627   -0.05705   -0.03584
F8    6    0.779478    0.206068    1.079540    11.00000    0.06168    0.05950 =
         0.07020    0.03390   -0.02554   -0.01144
B2    3    0.853084    0.298601    1.043670    11.00000    0.04077    0.03732 =
         0.02590    0.00956   -0.00272    0.00015
CL1   4    0.774657    1.050963    0.969058    10.50000    0.06930    0.09248 =
         0.05919   -0.00377   -0.00694   -0.01038
CL2   4    0.849854    0.870763    1.025618    10.50000    0.12878    0.13601 =
         0.13928   -0.02494   -0.03940    0.01356
C1    1    0.854694    0.958273    0.979722    10.50000    0.10743    0.10204 =
         0.09135   -0.00121   -0.01647   -0.01365
AFIX  23
H2A   2    0.865273    0.925679    0.934877    10.50000   -1.20000
H2B   2    0.952217    0.987790    0.977938    10.50000   -1.20000
AFIX   0
 
F9    6    1.285500    0.963516    0.466413    10.50000    0.03478    0.03077 =
         0.04577    0.01159   -0.02656   -0.00250
F10   6    1.505303    1.017725    0.424207    10.50000    0.05297    0.07658 =
         0.04287    0.01833   -0.01041   -0.02279
F11   6    1.428111    0.845745    0.428402    10.50000    0.03478    0.03077 =
         0.04577    0.01159   -0.02656   -0.00250
F12   6    1.457433    0.914814    0.523430    10.50000    0.03458    0.07350 =
         0.04125    0.01894   -0.01273   -0.00102
B3    3    1.412673    0.931613    0.460001    10.50000    0.03552    0.04633 =
         0.03368    0.01402   -0.01270   -0.00564
HKLF 4
 
REM  CF solution in P-1
REM R1 =  0.1045 for    4359 Fo > 4sig(Fo)  and  0.1357 for all    5992 data
REM    652 parameters refined using    123 restraints
 
END  
     
WGHT      0.1966     10.5169 

REM Highest difference peak  2.426,  deepest hole -0.819,  1-sigma level  0.137
Q1    1   1.4385  0.4368  0.5307  11.00000  0.05    1.97
Q2    1   1.3774  0.8400  0.4674  11.00000  0.05    1.26
Q3    1   1.4274  0.8638  0.3919  11.00000  0.05    0.92
Q4    1   0.9787  0.3133  0.9849  11.00000  0.05    0.91
Q5    1   0.9037  0.3472  1.1039  11.00000  0.05    0.86
Q6    1   1.3092  0.5373  0.4862  11.00000  0.05    0.83
Q7    1   1.2029  0.6195  0.4973  11.00000  0.05    0.78
Q8    1   0.7387  0.6723  0.7298  11.00000  0.05    0.76
Q9    1   1.1729  0.5844  0.5090  11.00000  0.05    0.72
Q10   1   0.7307  0.8205  0.7712  11.00000  0.05    0.66
Q11   1   1.5167  0.8651  0.4203  11.00000  0.05    0.62
Q12   1   1.1130  0.6275  0.5501  11.00000  0.05    0.61
Q13   1   0.8900  0.9405  0.9875  11.00000  0.05    0.53
Q14   1   0.8367  0.7383  0.7205  11.00000  0.05    0.49
Q15   1   1.1728  0.9212  0.1198  11.00000  0.05    0.45
Q16   1   0.7974  1.1246  0.9979  11.00000  0.05    0.45
Q17   1   1.0532  0.5799  0.4698  11.00000  0.05    0.43
Q18   1   0.8756  0.7577  0.6251  11.00000  0.05    0.43
Q19   1   0.8550  0.6052  0.7493  11.00000  0.05    0.40
Q20   1   0.9683  0.4754  0.8284  11.00000  0.05    0.39
Q21   1   1.4602  0.8448  0.5083  11.00000  0.05    0.38
Q22   1   0.6168  0.7667  0.7742  11.00000  0.05    0.36
Q23   1   1.0890  0.5234  0.5665  11.00000  0.05    0.36
Q24   1   0.8257  0.4141  1.0560  11.00000  0.05    0.36
Q25   1   1.0341  0.8947  0.6696  11.00000  0.05    0.35

REM The information below was added by Olex2.
REM
REM R1 = 0.1045 for 4359 Fo > 4sig(Fo) and 0.1357 for all 30684 data
REM n/a parameters refined using n/a restraints
REM Highest difference peak 2.43, deepest hole -0.82
REM Mean Shift 0, Max Shift 0.000.

REM +++ Tabular Listing of Refinement Information +++
REM R1_all = 0.1357
REM R1_gt = 0.1045
REM wR_ref = 0.3166
REM GOOF = 1.040
REM Shift_max = 0.000
REM Shift_mean = 0
REM Reflections_all = 30684
REM Reflections_gt = 4359
REM Parameters = n/a
REM Hole = -0.82
REM Peak = 2.43
REM Flack = n/a

;
_olex2_submission_special_instructions 'No special instructions were received'
loop_
  _refln_index_h
  _refln_index_k
  _refln_index_l
  _refln_F_squared_meas
  _refln_F_squared_sigma
  _refln_scale_group_code
 0 0 -1 29.8612 25.6828 4
 0 0 -1 39.6571 22.5996 19
 0 0 1 21.6585 23.3054 4
 0 0 -2 33082.3 295.086 19
 0 0 2 31811.9 301.383 4
 0 0 -2 32868.7 309.462 4
 0 0 -2 32716.4 314.855 4
 0 0 3 464.498 87.5256 4
 0 0 3 396.551 105.715 4
 0 0 -3 399.833 102.718 4
 0 0 -3 538.992 101.871 19
 0 0 3 407.87 69.6064 19
 0 0 -3 480.382 112.863 4
 0 0 -4 52742.6 580.122 4
 0 0 4 53434.7 579.956 4
 0 0 4 54656.2 542.887 19
 0 0 -4 53400.5 547.233 19
 0 0 4 52298.6 557.931 4
 0 0 -4 53668.4 583.104 4
 0 0 -5 398.738 130.528 4
 0 0 5 971.326 122.198 19
 0 0 5 625.509 177.307 14
 0 0 -5 425.314 131.452 4
 0 0 -5 426.852 116.966 19
 0 0 5 583.77 137.27 4
 0 0 6 1713.21 176.398 4
 0 0 6 1986.07 229.376 14
 0 0 -6 1758.11 184.87 4
 0 0 -6 1228.81 161.545 4
 0 0 -6 1619.45 162.919 19
 0 0 -6 1309.35 146.207 8
 0 0 -7 968.081 161.275 19
 0 0 7 837.384 218.147 14
 0 0 -7 931.023 155.144 8
 0 0 -7 978.855 179.071 4
 0 0 -7 878.256 208.81 16
 0 0 7 1009.88 184.599 4
 0 0 -7 933.584 184.839 4
 0 0 8 4831.94 378.659 14
 0 0 -8 4462.48 274.284 8
 0 0 -8 4339.26 293.866 19
 0 0 -8 4110.81 333.237 16
 0 0 8 4640.52 314.217 4
 0 0 -8 4124.23 298.051 4
 0 0 9 41.3241 291.321 14
 0 0 -9 102.043 204.375 8
 0 0 -9 122.467 273.369 16
 0 0 -9 86.1541 212.079 4
 0 0 -9 78.9183 201.538 19
 0 0 -10 30744.9 729.416 8
 0 0 -10 30065.4 755.65 19
 0 0 10 28922.2 838.835 14
 0 0 -10 29102 793.655 4
 0 0 -10 29132.6 812.963 16
 0 0 -11 -17.1064 211.188 8
 0 0 -11 10.9515 197.806 19
 0 0 11 221.187 191.894 1
 0 0 -11 239.386 195.723 4
 0 0 11 138.505 281.719 14
 0 0 -11 -84.3173 221.831 2
 0 0 -11 -75.7807 290.334 16
 0 0 -12 1897.99 283.055 2
 0 0 -12 1465.45 350.535 16
 0 0 12 1401.61 257.124 1
 0 0 12 1063.4 325.58 14
 0 0 -12 1111.72 266.342 4
 0 0 -13 -54.2141 326.691 16
 0 0 -13 -165.77 216.045 2
 0 0 13 13.7856 263.116 17
 0 0 -13 -407.092 336.21 15
 0 0 13 -109.417 303.686 14
 0 0 -14 10138.2 686.354 16
 0 0 14 10416.2 626.528 17
 0 0 -14 14445.3 625.963 18
 0 0 -14 13888.2 452.408 15
 0 0 14 11192.5 708.481 14
 0 0 14 12392.5 585.485 6
 0 0 -15 380.449 290.044 18
 0 0 15 -30.8024 303.778 17
 0 0 15 -118.21 353.098 14
 0 0 15 -398.036 276.003 6
 0 0 -15 -250.043 409.492 16
 0 0 -16 -130.062 307.193 18
 0 0 16 -581.656 383.756 14
 0 0 -16 -491.845 432.224 16
 0 0 16 238.672 314.097 17
 0 0 16 432.95 272.272 6
 0 0 17 124.766 355.718 14
 0 0 17 -185.652 337.194 17
 0 0 -17 -172.878 298.321 18
 0 0 17 -61.2435 257.989 6
 0 0 -17 -504.7 447.125 16
 0 0 18 -202.79 334.751 17
 0 0 -18 -72.9415 404.757 16
 0 0 18 32.6726 233.603 6
 0 0 -18 334.361 293.198 18
 0 0 19 172.098 311.907 17
 0 0 19 268.508 222.49 6
 0 0 -19 -495.961 394.927 16
 0 0 20 3.51336 163.351 6
 0 0 20 -215.756 263.505 17
 0 0 21 232.598 211.653 17
 0 -1 21 -266.522 220.581 17
 0 -1 20 116.287 245.3 17
 0 1 -20 444.878 253.873 18
 0 -1 20 263.436 164.111 6
 0 -1 19 441.702 284.666 17
 0 -1 19 244.985 208.839 6
 0 1 -19 -58.1319 285.292 18
 0 1 -18 540.632 394.149 16
 0 -1 18 647.354 240.056 6
 0 -1 18 400.41 283.944 17
 0 1 -18 957.594 354.123 18
 0 -1 17 35.2673 349.09 14
 0 -1 17 411.185 309.737 17
 0 1 -17 516.697 427.735 16
 0 1 -17 1109.04 367.139 18
 0 -1 17 866.237 276.109 6
 0 1 -16 1279.56 368.431 18
 0 1 -16 1354.53 338.961 2
 0 -1 16 729.097 367.773 14
 0 1 -16 1178.94 464.127 16
 0 -1 16 1245.4 356.841 17
 0 -1 16 940.925 268.783 6
 0 1 -15 3106.19 395.709 2
 0 -1 15 3082.21 335.825 6
 0 1 -15 3453.26 407.862 18
 0 -1 15 2876.91 399.632 17
 0 1 -15 1975.26 473.506 16
 0 -1 15 2937.58 475.863 14
 0 1 -14 76.7186 257.145 15
 0 1 -14 362.648 278.982 2
 0 -1 14 170.053 320.57 14
 0 1 -14 699.801 408.324 16
 0 -1 14 -25.0014 221.509 6
 0 -1 14 212.342 286.011 17
 0 1 -14 236.829 282.155 18
 0 -1 13 162.803 249.663 17
 0 1 -13 762.977 278.013 18
 0 -1 13 366.263 192.952 6
 0 1 -13 657.098 243.584 2
 0 -1 13 828.749 350.101 14
 0 1 -13 505.115 331.112 16
 0 -1 12 1808.78 352.737 14
 0 1 -12 1458.83 344.656 16
 0 1 -12 1703.39 290.443 2
 0 1 -11 13496.7 590.218 4
 0 1 -11 15070.4 538.99 2
 0 1 -11 14201.8 640.854 16
 0 1 -11 13726.9 578.749 19
 0 -1 11 13559.7 642.301 14
 0 1 -10 -34.165 208.27 4
 0 1 -10 59.6206 263.848 16
 0 -1 10 142.965 287.859 14
 0 1 -10 -125.924 214.92 8
 0 1 -10 26.1992 210.602 2
 0 1 -10 255.2 191.782 19
 0 1 -9 25643.7 637.839 8
 0 -1 9 24558.7 713.589 14
 0 1 -9 25211.6 646.509 19
 0 1 -9 24796 687.141 16
 0 -1 9 23067.7 457.07 12
 0 1 -9 24960.4 677.472 4
 0 -1 8 5401.74 384.564 14
 0 -1 8 5155.54 227.508 12
 0 1 -8 5568.53 368.516 16
 0 1 -8 5034.11 329.003 4
 0 1 -8 5027.24 311.924 19
 0 -1 8 5839.55 331.16 19
 0 1 -8 5761.06 313.731 8
 0 -1 8 5142.86 345.867 4
 0 -1 7 5048.23 291.513 4
 0 1 -7 4845.54 266.703 19
 0 1 -7 4838.13 276.725 4
 0 1 -7 4929.55 305.208 16
 0 1 -7 4701.39 262.128 8
 0 -1 7 4807.09 267.602 19
 0 -1 7 5286.95 328.392 14
 0 1 -6 4489.12 258.128 4
 0 1 -6 4048.81 234.63 4
 0 1 -6 4162.92 222.723 19
 0 -1 6 4206.78 187.22 11
 0 1 -6 3877.23 207.85 8
 0 -1 6 4265.26 269.319 14
 0 -1 6 4419.79 232.836 19
 0 -1 6 4220.67 240.104 4
 0 1 -5 87193.4 873.566 4
 0 1 -5 85288.8 792.197 19
 0 -1 5 84160.3 810.071 19
 0 -1 5 83091.2 789.691 19
 0 -1 5 82800.9 875.034 14
 0 -1 5 85709.9 861.689 4
 0 1 -5 82842.2 824.332 4
 0 -1 5 81566.6 679.604 11
 0 -1 4 11027.7 309.595 4
 0 -1 4 11948.7 328.378 14
 0 -1 4 12272.7 298.634 19
 0 -1 4 12291.4 283.769 19
 0 -1 4 11641 242.066 11
 0 1 -4 11833.2 276.333 19
 0 1 -4 12543.2 319.705 4
 0 1 -4 12049.3 300.347 4
 0 -1 4 12790.7 307.139 4
 0 -1 3 5282.8 174.154 19
 0 1 -3 5162.36 200.206 4
 0 1 -3 5252.92 189.451 4
 0 1 -3 5388.71 178.386 19
 0 -1 3 5205.57 153.154 11
 0 -1 3 5222.3 208.255 4
 0 -1 3 5474.75 188.916 4
 0 -1 3 5501.83 196.048 19
 0 -1 2 59.0413 58.0863 11
 0 1 -2 60.7961 70.3945 4
 0 1 -2 7.19475 78.4124 4
 0 -1 2 62.6531 75.2417 19
 0 1 -2 1.05105 57.311 11
 0 -1 2 127.837 70.4887 4
 0 -1 2 61.2359 95.282 4
 0 1 -2 21.4436 77.4487 19
 0 1 -2 58.7881 66.6398 19
 0 -1 2 80.0353 65.6302 19
 0 1 -1 23360.3 252.971 19
 0 -1 1 23708.5 237.094 11
 0 1 -1 24046.7 241.531 19
 0 -1 1 23251 244.694 19
 0 1 -1 24087.8 231.228 11
 0 -1 1 23592.1 274.269 4
 0 1 -1 23601.4 242.33 4
 0 1 -1 23072.6 267.745 4
 0 -1 1 23298.9 255.187 19
 0 -1 1 23704.8 248.375 4
 0 -1 0 671.562 67.9359 11
 0 -1 0 682.794 50.1335 4
 0 1 0 699.866 61.7719 11
 0 -1 0 683.624 56.8093 19
 0 1 0 703.761 48.8528 4
 0 -1 -1 42947.7 385.881 4
 0 1 1 43990.8 406.277 4
 0 -1 -1 56178.2 476.537 11
 0 -1 -1 57944.9 476.672 19
 0 1 2 164.072 96.2755 4
 0 -1 -2 64.3963 98.3184 4
 0 -1 -2 121.406 89.049 19
 0 1 3 3591.46 193.112 4
 0 -1 -3 3641.94 209.356 4
 0 -1 -3 3611.06 198.619 4
 0 -1 -3 3739.58 187.103 19
 0 -1 -4 18015.4 403.185 4
 0 1 4 20657.2 402.333 4
 0 -1 -4 20040.7 388.055 19
 0 -1 -4 18835.8 389.29 4
 0 -1 -5 6671.1 245.113 8
 0 -1 -5 7241.37 276.227 19
 0 -1 -5 7029.2 281.243 4
 0 -1 -5 7333.02 296.837 4
 0 -1 -6 2865.13 210.317 19
 0 -1 -6 2494.56 188.44 8
 0 -1 -6 2722.22 221.812 4
 0 1 6 3322.59 226.137 4
 0 -1 -6 2981.19 230.429 4
 0 1 7 73769.5 961.014 4
 0 -1 -7 68823 1043.47 15
 0 -1 -7 65217.6 821.165 8
 0 -1 -7 68565.2 956.643 4
 0 -1 -7 70749.7 909.795 19
 0 -1 -7 70242.3 957.288 4
 0 1 7 71494.8 1075.62 14
 0 -1 -8 8922.59 404.428 19
 0 1 8 9828 485.62 14
 0 -1 -8 9708.44 377.749 8
 0 -1 -8 9396.21 434.796 16
 0 -1 -8 8921.67 419.911 4
 0 1 8 10763.3 445.235 4
 0 -1 -9 54551.9 883.555 8
 0 -1 -9 54824 1023.9 4
 0 -1 -9 55893.3 1020.79 16
 0 -1 -9 54748.7 960.424 19
 0 1 10 788.975 257.231 1
 0 -1 -10 884.155 298.185 16
 0 -1 -10 233.531 405.992 15
 0 -1 -10 1219.62 255.536 4
 0 -1 -10 958.106 234.427 19
 0 1 10 770.039 315.481 14
 0 -1 -10 683.415 225.602 8
 0 -1 -11 15671.9 568.44 8
 0 -1 -11 14495.6 608.487 4
 0 1 11 15018.9 691.152 14
 0 -1 -11 14658.9 646.768 16
 0 1 11 13973.2 561.403 1
 0 -1 -11 13780.2 591.504 19
 0 1 12 3124.69 417.453 14
 0 -1 -12 2698.5 390.907 16
 0 -1 -12 3741.35 424.702 15
 0 -1 -12 3425.75 378.401 4
 0 -1 -12 2826.57 329.562 8
 0 1 12 2940.98 333.208 1
 0 1 13 1424.28 374.596 14
 0 1 13 1175.97 327.751 17
 0 -1 -13 1198.12 358.286 16
 0 1 13 1450.66 281.346 1
 0 1 14 -109.93 333.674 14
 0 1 14 187.667 248.442 6
 0 1 14 77.277 298.685 17
 0 -1 -14 -184.457 370.758 16
 0 -1 -14 -50.2348 99.7741 15
 0 1 14 31.1982 251.344 1
 0 1 15 68.1587 350.845 17
 0 1 15 7.21542 241.565 1
 0 1 15 3.6073 260.858 6
 0 -1 -15 95.0024 393.507 16
 0 1 15 -92.3011 393.896 14
 0 -1 -16 -374.794 421.295 16
 0 1 16 -209.695 273.701 6
 0 1 16 -191.354 397.276 14
 0 1 16 -341.271 366.275 17
 0 1 17 357.47 371.361 14
 0 -1 -17 -231.192 406.54 16
 0 1 17 333.843 272.19 6
 0 1 17 141.783 335.925 17
 0 -1 -18 229.911 390.873 16
 0 1 18 144.001 325.415 17
 0 1 18 441.263 252.859 6
 0 1 19 1707.34 362.629 17
 0 -1 -19 1905.88 425.93 16
 0 1 19 1894.74 288.182 6
 0 1 20 391.711 185.112 6
 0 1 20 208.492 273.152 17
 0 1 21 1743.57 292.802 17
 0 1 21 1691.8 150.697 6
 0 1 22 143.176 183.148 17
 0 2 -21 -90.1689 210.4 18
 0 2 -20 1688.76 324.995 18
 0 -2 20 1313.75 270.79 17
 0 2 -19 89.4251 298.865 18
 0 -2 19 85.4022 240.71 17
 0 -2 19 26.2017 190.072 6
 0 2 -18 1166.91 335.715 2
 0 2 -18 523.038 405.208 16
 0 -2 18 891.421 250.442 6
 0 2 -18 1231.32 357.299 18
 0 -2 18 648.695 291.747 17
 0 -2 17 405.149 293.756 17
 0 2 -17 562.299 349.329 18
 0 -2 17 549.543 352.069 14
 0 -2 17 166.626 237.869 6
 0 2 -17 328.328 326.869 2
 0 2 -17 326.132 417.839 16
 0 -2 16 -22.6621 238.703 6
 0 2 -16 -270.943 342.255 18
 0 -2 16 286.409 306.302 17
 0 2 -16 364.159 313.504 2
 0 -2 16 169.743 338.728 14
 0 2 -16 63.4517 425.102 16
 0 2 -15 3266.9 411.956 18
 0 2 -15 2520.42 497.497 16
 0 2 -15 2930.72 404.23 2
 0 -2 15 3038.66 399.623 17
 0 -2 15 2850.38 341.07 6
 0 -2 15 3103.86 472.674 14
 0 -2 14 150.886 326.848 14
 0 -2 14 -0.78468 221.571 6
 0 2 -14 133.925 290.011 2
 0 2 -14 291.065 373.171 16
 0 2 -14 615.789 318.386 18
 0 -2 14 231.313 263.41 17
 0 2 -13 -207.891 272.059 18
 0 -2 13 28.2297 291.269 14
 0 -2 13 -44.4911 241.475 17
 0 2 -13 195.765 348.905 16
 0 -2 13 132.578 215.196 6
 0 2 -13 -149.689 266.385 2
 0 2 -12 2615.26 396.854 16
 0 -2 12 2462.7 324.036 17
 0 -2 12 2684.02 387.346 14
 0 2 -12 2290.9 319.694 2
 0 2 -11 2437.31 304.22 2
 0 2 -11 2926.81 319.547 4
 0 -2 11 2602.75 353.873 14
 0 2 -11 2585.2 362.972 16
 0 -2 11 2614.75 209.384 12
 0 -2 10 2564.89 348.953 14
 0 2 -10 2664.66 346.487 16
 0 2 -10 2618.93 289.922 4
 0 2 -10 2738.49 288.464 2
 0 -2 10 2384.34 209.874 12
 0 2 -10 2528.88 273.047 19
 0 2 -10 3009.91 318.58 8
 0 2 -9 438.983 213.749 8
 0 -2 9 651.083 285.283 14
 0 -2 9 536.037 163.536 15
 0 2 -9 672.44 237.827 2
 0 2 -9 545.68 270.92 16
 0 2 -9 426.959 192.146 19
 0 2 -9 404.976 201.529 4
 0 -2 9 449.656 151.202 12
 0 -2 8 113954 1354.16 14
 0 2 -8 117021 1265.68 19
 0 -2 8 118577 1028.06 15
 0 2 -8 118885 1264.27 8
 0 -2 8 116196 1039.06 12
 0 2 -8 116202 1290.85 4
 0 2 -8 114773 1317.49 16
 0 2 -7 10078.5 408.599 16
 0 -2 7 11303.1 435.821 14
 0 2 -7 9569.55 367.183 19
 0 2 -7 9721.58 374.822 4
 0 -2 7 10784.3 433.165 4
 0 2 -7 10317.9 382.333 8
 0 -2 7 10603.7 332.638 12
 0 -2 7 10655.7 399.161 19
 0 2 -6 7597.19 295.788 19
 0 2 -6 7395.17 297.963 4
 0 -2 6 7243.48 329.607 4
 0 2 -6 7946.73 340.391 4
 0 2 -6 7439.07 289.908 8
 0 -2 6 7527.93 341.273 14
 0 -2 6 7637.69 307.45 19
 0 2 -5 11743.2 336.315 4
 0 2 -5 11688.1 323.326 8
 0 -2 5 12440.2 373.144 14
 0 -2 5 12685.1 316.088 11
 0 -2 5 11783.5 374.455 4
 0 2 -5 11966 326.835 19
 0 -2 5 12288.3 354.815 19
 0 2 -5 12423.4 375.698 4
 0 2 -4 2779.87 152.428 11
 0 2 -4 2758.81 170.71 19
 0 2 -4 2601.15 192.067 4
 0 2 -4 2738.49 183.897 19
 0 2 -4 2439.58 167.642 4
 0 -2 4 2604.11 149.797 11
 0 2 -4 2503.05 170.505 8
 0 -2 4 2288.47 159.925 19
 0 -2 4 2582.03 182.155 19
 0 -2 4 2464.3 175.512 4
 0 -2 4 2529.8 194.939 14
 0 -2 4 2517.58 205.722 4
 0 2 -3 57758.1 624.073 19
 0 -2 3 58525 637.503 19
 0 -2 3 55953.7 603.385 19
 0 2 -3 58463.6 585.224 19
 0 -2 3 58382.2 576.322 11
 0 2 -3 59017.7 656.901 4
 0 2 -3 56787.9 581.552 4
 0 -2 3 58411.9 681.157 4
 0 2 -3 56498.8 533.777 11
 0 -2 3 56275.8 629.375 4
 0 2 -2 812.139 142.763 4
 0 -2 2 903.512 161.822 4
 0 2 -2 987.528 120.126 19
 0 -2 2 909.632 120.509 11
 0 -2 2 637.1 110.039 19
 0 -2 2 600.332 112.004 4
 0 2 -2 561.195 121.071 19
 0 2 -2 767.81 116.642 4
 0 2 -2 751.138 105.863 11
 0 -2 2 884.73 148.706 19
 0 -2 1 6773.45 218.695 11
 0 2 -1 6659.84 206.817 4
 0 2 -1 6002.78 178.921 4
 0 -2 1 6492.95 192.875 4
 0 2 -1 6366.42 200.599 19
 0 2 -1 6420.08 186.465 11
 0 -2 1 5874.76 197.897 19
 0 -2 1 5972.82 188.098 19
 0 2 0 70763.6 536.118 4
 0 -2 0 72163.7 554.928 4
 0 -2 0 72910.4 724.515 11
 0 2 0 73383.8 625.169 11
 0 -2 0 69467.1 586.101 19
 0 2 0 73080.4 594.823 19
 0 -2 -1 7439.14 258.806 19
 0 2 1 7075.1 209.95 4
 0 2 1 6703.7 277.533 11
 0 -2 -1 6745.26 204.01 4
 0 2 2 2694.89 268.303 11
 0 2 2 3112.91 229.329 4
 0 -2 -2 3753.51 204.894 19
 0 -2 -2 3959.91 195.181 4
 0 -2 -3 18625.2 418.16 4
 0 2 3 17960.4 470.019 4
 0 -2 -3 17963.3 394.688 19
 0 2 4 2109.83 218.699 4
 0 -2 -4 1455.21 209.836 4
 0 -2 -4 1397.38 193.812 4
 0 -2 -4 1745.72 148.92 8
 0 -2 -4 1670.31 191.781 19
 0 -2 -5 1205.14 204.702 4
 0 -2 -5 1481.64 182.051 19
 0 2 5 2059.95 205.719 4
 0 -2 -5 1503.95 159.866 8
 0 -2 -5 1491.27 206.824 4
 0 -2 -6 22842.5 564.76 4
 0 -2 -6 22270 476.781 8
 0 -2 -6 23106.4 535.105 19
 0 -2 -6 20637.9 564.514 4
 0 -2 -6 21456 546.929 20
 0 -2 -7 14412.6 493.012 20
 0 -2 -7 14744.2 439.643 8
 0 -2 -7 15160.6 472.292 19
 0 -2 -7 14741.8 493.521 4
 0 -2 -7 15397.3 578.848 15
 0 -2 -8 12002.9 501.86 20
 0 -2 -8 13831.9 613.128 15
 0 -2 -8 12377.7 450.207 8
 0 -2 -8 12176.9 507.911 4
 0 2 8 13815.1 597.28 14
 0 -2 -8 12431.5 474.782 19
 0 -2 -9 192.932 256.637 16
 0 2 9 402.218 337.075 14
 0 -2 -9 569.29 252.956 4
 0 -2 -9 89.2746 202.817 8
 0 -2 -9 156.565 209.875 19
 0 -2 -10 295.031 208.049 19
 0 -2 -10 225.434 191.369 8
 0 2 10 918.721 342.617 14
 0 -2 -10 204.621 266.09 16
 0 2 10 -34.8497 321.546 1
 0 -2 -10 168.759 214.207 4
 0 -2 -10 1174.31 412.372 15
 0 -2 -11 652.824 273.704 16
 0 -2 -11 954.686 252.212 4
 0 -2 -11 1020.36 248.882 8
 0 2 11 529.858 276.322 1
 0 2 11 1067.96 349.488 14
 0 -2 -11 944.538 236.415 19
 0 -2 -11 1695.84 369.729 15
 0 2 12 2710.68 338.528 1
 0 -2 -12 1965.93 337.215 16
 0 2 12 2190.63 393.045 14
 0 -2 -12 2323.48 294.129 8
 0 2 13 402.475 334.988 17
 0 -2 -13 -271.513 342.228 16
 0 2 13 99.0133 317.31 14
 0 -2 -13 92.317 198.978 15
 0 2 13 -332.889 285.171 1
 0 2 14 4699.26 406.738 1
 0 2 14 5718.39 565.429 14
 0 2 14 5475.83 547.458 17
 0 2 14 5174.65 416.771 6
 0 -2 -14 3783.69 457.138 16
 0 2 15 1532.6 312.09 6
 0 2 15 1678.12 424.517 14
 0 2 15 1154.35 322.418 1
 0 -2 -15 1544.23 406.295 16
 0 2 15 1612.08 434.155 17
 0 2 16 3108.38 484.247 17
 0 2 16 4028.05 396.834 6
 0 2 16 2919.61 369.665 1
 0 2 16 4398.81 563.895 14
 0 -2 -16 3032.15 465.746 16
 0 -2 -17 -439.62 365.318 16
 0 2 17 181.183 351.569 17
 0 2 17 -57.3373 273.952 6
 0 2 17 14.5175 377.105 14
 0 -2 -18 348.545 346.016 16
 0 2 18 -153.863 254.522 6
 0 2 18 495.964 338.921 17
 0 2 19 -228.468 337.216 17
 0 2 19 -11.2032 228.04 6
 0 -2 -19 -60.3935 306.185 16
 0 2 20 839.43 203.167 6
 0 2 20 390.531 293.378 17
 0 2 21 111.145 223.996 17
 0 2 21 104.049 115.491 6
 0 2 22 1077.15 226.694 17
 0 3 -21 291.824 222.79 18
 0 3 -20 229.962 255.945 18
 0 3 -19 1610.2 329.656 2
 0 -3 19 939.419 184.528 6
 0 3 -19 1337.39 346.871 18
 0 3 -18 447.378 356.248 18
 0 -3 18 -12.0962 213.077 6
 0 3 -18 700.185 327.743 2
 0 3 -18 351.459 381.649 16
 0 3 -17 908.926 391.289 18
 0 3 -17 969.676 376.554 2
 0 -3 17 815.706 271.495 6
 0 3 -17 883.351 416 16
 0 -3 17 227.643 261.915 17
 0 -3 16 382.451 279.012 17
 0 3 -16 525.353 336.303 2
 0 3 -16 674.458 420.608 16
 0 -3 16 -24.9993 248.001 6
 0 3 -16 225.906 314.326 18
 0 -3 16 588.171 351.898 14
 0 3 -15 4991.58 502.052 18
 0 3 -15 5824.47 519.749 2
 0 3 -15 4740.66 578.218 16
 0 -3 15 5632.29 404.485 6
 0 -3 15 5121.58 521.451 14
 0 -3 15 4016.41 424.929 17
 0 3 -14 -299.295 301.56 18
 0 -3 14 -103.139 221.212 6
 0 3 -14 -190.879 372.164 16
 0 -3 14 6.43211 307.746 14
 0 3 -14 -42.1702 313.453 2
 0 -3 14 77.7531 250.971 17
 0 -3 13 15768.4 642.882 17
 0 3 -13 18192.5 712.777 18
 0 3 -13 16963.7 804.333 16
 0 3 -13 17492.4 702.686 2
 0 -3 13 17838.8 616.907 6
 0 -3 13 15905.5 753.317 14
 0 -3 12 1299.97 214.785 12
 0 -3 12 1323.56 325.562 14
 0 3 -12 1647.43 299.37 2
 0 3 -12 1210.84 363.695 16
 0 -3 12 1395.4 269.891 17
 0 3 -12 1445.83 318.136 18
 0 -3 12 1665.54 246.385 6
 0 3 -11 1758.65 340.975 16
 0 -3 11 1556.17 313.732 14
 0 -3 11 1368.87 206.507 12
 0 3 -11 1373 306.74 2
 0 3 -10 4954.97 404.265 16
 0 -3 10 5087.52 408.204 14
 0 -3 10 6401.85 312.155 15
 0 3 -10 5313.43 387.705 2
 0 -3 10 5161.6 301.355 12
 0 3 -9 785.952 299.608 16
 0 -3 9 103.243 161.811 12
 0 3 -9 358.804 234.361 2
 0 -3 9 277.429 152.231 15
 0 3 -9 221.808 192.261 4
 0 -3 9 323.903 258.546 14
 0 3 -9 54.0231 172.566 19
 0 3 -8 445.056 190.052 19
 0 -3 8 232.153 242.144 14
 0 -3 8 358.859 175.719 12
 0 3 -8 399.768 190.143 4
 0 -3 8 378.001 153.552 15
 0 3 -8 871.459 297.956 16
 0 3 -8 605.289 234.694 2
 0 -3 7 7844 412.934 14
 0 -3 7 8215.02 426.494 4
 0 -3 7 7913.72 298.313 15
 0 3 -7 8478.01 377.757 19
 0 3 -7 8056.13 363.141 4
 0 -3 7 8036.66 336.915 12
 0 -3 6 1391.19 228.229 19
 0 -3 6 1545.82 242.904 4
 0 -3 6 1776.64 255.467 14
 0 3 -6 1633.64 196.001 19
 0 3 -6 1581.98 198.376 4
 0 -3 5 2546.71 240.254 14
 0 3 -5 2554.04 196.432 4
 0 3 -5 2279.62 165.26 11
 0 -3 5 2712.34 256.923 4
 0 -3 5 2514.88 226.5 19
 0 3 -5 2646.69 203.408 19
 0 3 -5 2609.93 220.665 19
 0 -3 4 4393.28 244.847 14
 0 -3 4 3741.5 218.3 19
 0 3 -4 4066.39 247.301 4
 0 3 -4 3896.02 194.684 11
 0 3 -4 4312.38 216.746 4
 0 3 -4 3856.28 221.835 19
 0 -3 4 4232.24 274.125 4
 0 -3 4 3973.62 240.87 19
 0 3 -4 4002.21 215.387 19
 0 -3 3 8430.6 295.867 11
 0 -3 3 8193.91 294.532 19
 0 3 -3 7836.35 289.139 4
 0 -3 3 6962.49 271.557 19
 0 -3 3 7809.99 283.217 4
 0 -3 3 8752.59 285.969 14
 0 3 -3 7881.35 256.442 4
 0 3 -3 7983.06 278.088 19
 0 -3 3 7602.92 264.096 8
 0 3 -3 7723.81 256.534 11
 0 -3 2 15.723 109.193 4
 0 3 -2 78.8044 112.069 19
 0 -3 2 69.5795 135.648 19
 0 -3 2 67.8838 120.807 11
 0 3 -2 14.1753 109.629 4
 0 3 -2 42.0105 104.067 11
 0 3 -2 129.262 128.212 4
 0 -3 2 79.085 120.906 14
 0 -3 2 98.0433 135.404 8
 0 -3 2 61.0747 100.602 19
 0 -3 1 834.611 160.206 19
 0 3 -1 963.367 131.275 4
 0 -3 1 816.995 128.024 19
 0 3 -1 894.329 140.74 19
 0 3 -1 905.251 138.259 11
 0 -3 1 1048.23 190.021 11
 0 -3 1 834.046 131.311 4
 0 -3 1 825.081 170.526 8
 0 3 -1 786.152 143.233 4
 0 -3 0 1791.12 224.347 8
 0 3 0 1727.69 173.529 11
 0 3 0 1710.24 151.152 4
 0 -3 0 1578.13 153.832 4
 0 -3 0 1853.51 240.048 11
 0 -3 0 1560.56 183.031 19
 0 3 0 1819.71 171.1 19
 0 3 1 155040 1257.99 11
 0 3 1 171690 1276.62 19
 0 -3 -1 117572 1256.04 11
 0 -3 -1 144370 1114.23 19
 0 3 1 151689 1028.44 4
 0 -3 -1 144303 1046.61 4
 0 -3 -2 22.15 130.068 4
 0 3 2 85.2802 156.973 4
 0 -3 -2 -55.7375 175.575 11
 0 -3 -2 186.239 169.403 8
 0 3 2 86.0951 194.843 11
 0 -3 -2 30.763 157.77 19
 0 -3 -3 6329.03 270.207 8
 0 -3 -3 7553.86 317.347 14
 0 -3 -3 6627.92 286.553 4
 0 3 3 5272.18 372.127 11
 0 3 3 5355.44 350.294 4
 0 -3 -3 6502.37 275.975 19
 0 -3 -4 2425.81 192.564 8
 0 -3 -4 2449.75 212.233 4
 0 -3 -4 3034.78 239.576 19
 0 3 4 2932.53 310.826 4
 0 -3 -5 512.19 197.625 4
 0 -3 -5 266.665 172.059 20
 0 -3 -5 146.18 149.906 4
 0 3 5 75.9106 198.569 4
 0 -3 -5 90.8556 137.347 8
 0 -3 -5 323.699 169.993 19
 0 3 5 90.7733 201.357 11
 0 -3 -6 522.127 207.829 4
 0 -3 -6 299.346 165.197 19
 0 -3 -6 333.24 191.228 20
 0 3 6 514.422 262.131 11
 0 3 6 294.125 209.148 4
 0 -3 -6 367.133 153.111 8
 0 -3 -7 1766.84 258.152 20
 0 3 7 2769.45 364.091 11
 0 -3 -7 2179.78 242.885 8
 0 -3 -7 1852.56 263.263 4
 0 -3 -7 1822.69 242.793 19
 0 -3 -7 2117.18 233.546 16
 0 3 8 -22.7888 306.45 11
 0 -3 -8 612.583 363.027 15
 0 -3 -8 -246.845 244.362 19
 0 -3 -8 -294.134 230.206 16
 0 -3 -8 -245.11 208.28 8
 0 -3 -8 -262.155 265.615 20
 0 -3 -8 -186.859 262.354 4
 0 3 9 24609.9 861.672 1
 0 -3 -9 17101.5 567.935 8
 0 -3 -9 16397.7 591.275 19
 0 -3 -9 14553.6 554.015 16
 0 3 9 22156 773.429 11
 0 -3 -9 17055.7 635.376 4
 0 -3 -9 15059.2 558.076 20
 0 -3 -10 9065.11 500.673 4
 0 -3 -10 6799.96 436.054 21
 0 3 10 11643.3 619.078 11
 0 -3 -10 9091.23 444.826 8
 0 -3 -10 8443.8 460.858 19
 0 -3 -10 7298.69 428.033 16
 0 3 10 11779.1 636.838 1
 0 3 10 9866.26 604.366 14
 0 -3 -11 4690.11 352.859 8
 0 -3 -11 4125.52 378.067 19
 0 -3 -11 3649.85 355.866 21
 0 3 11 5578.25 504.13 14
 0 -3 -11 4384.31 404.396 4
 0 -3 -11 3981.2 369.494 16
 0 3 11 5223.54 478.074 1
 0 -3 -12 438.156 212.934 8
 0 3 12 1001.78 346.652 14
 0 3 12 561.037 302.31 1
 0 -3 -12 1327.94 223.87 15
 0 -3 -12 286.502 251.871 16
 0 3 13 -179.209 306.229 1
 0 3 13 1040.09 363.416 14
 0 -3 -13 1008.17 309.992 16
 0 -3 -13 184.063 217.014 8
 0 -3 -13 291.697 77.102 15
 0 3 13 668.658 273.385 6
 0 3 13 1524.43 421.124 17
 0 3 14 3916.43 510.611 17
 0 3 14 3088.45 476.485 14
 0 -3 -14 2750.4 407.1 16
 0 3 14 3237.42 394.52 6
 0 3 14 2860.13 399.34 1
 0 3 15 489.291 291.049 6
 0 3 15 671.887 353.636 14
 0 -3 -15 297.137 321.669 16
 0 3 15 253.043 296.971 1
 0 3 15 362.565 390.107 17
 0 3 16 2222.95 454.788 17
 0 3 16 2515 363.118 6
 0 3 16 1636.52 347.528 1
 0 3 16 2301.38 472.307 14
 0 -3 -16 2734.29 449.819 16
 0 3 17 2850.47 358.025 6
 0 3 17 2643.91 369.326 1
 0 -3 -17 4099.93 494.64 16
 0 3 17 3165.59 514.615 14
 0 3 17 2869.53 490.173 17
 0 3 18 -36.735 242.64 6
 0 3 18 -1.96472 268.588 1
 0 3 18 -10.6815 362.507 17
 0 3 19 2362.19 386.323 17
 0 3 19 2193.04 274.268 6
 0 3 20 223.074 259.276 17
 0 3 20 321.922 173.49 6
 0 3 21 1240.92 135.593 6
 0 3 21 1482.76 285.746 17
 0 3 22 -118.194 181.733 17
 0 4 -21 124.47 187.46 18
 0 4 -20 1281.28 287.506 18
 0 4 -19 376.209 263.944 18
 0 4 -19 439.081 283.704 2
 0 -4 18 7073.68 345.429 6
 0 4 -18 8452.58 554.185 18
 0 4 -18 8426.42 558.015 2
 0 4 -17 -302.54 346.447 18
 0 4 -17 -227.84 340.255 2
 0 4 -17 34.2736 381.651 16
 0 4 -16 1149.21 391.141 18
 0 4 -16 1019.97 391.449 2
 0 -4 16 1222.28 268.638 6
 0 4 -16 1202.84 429.976 16
 0 -4 15 3609.56 343.166 6
 0 4 -15 2833.97 449.287 2
 0 4 -15 2987.27 508.412 16
 0 4 -15 3033 442.889 18
 0 -4 15 3087.53 446.487 14
 0 4 -14 468.566 320.536 18
 0 -4 14 825.772 331.565 14
 0 4 -14 -464.728 305.151 15
 0 -4 14 552.823 250.837 6
 0 4 -14 878.538 371.752 2
 0 4 -14 849.259 432.991 16
 0 -4 13 3546.51 322.101 12
 0 4 -13 3828.37 439.531 18
 0 4 -13 3978.13 505.267 16
 0 4 -13 3528.69 430.368 2
 0 -4 13 4022.88 343.276 6
 0 -4 13 3031.53 417.805 14
 0 4 -12 1343.44 336.549 18
 0 -4 12 1269.78 333.179 14
 0 4 -12 1114.48 376.286 16
 0 4 -12 1439.35 355.54 2
 0 -4 12 1004.76 212.699 12
 0 -4 12 1256.37 249.315 6
 0 4 -11 1000.58 336.394 16
 0 -4 11 1091.98 228.013 12
 0 4 -11 1164.88 310.856 2
 0 -4 11 974.752 276.237 14
 0 4 -11 1793.61 321.407 18
 0 4 -10 3525.23 364.767 2
 0 -4 10 3933.57 270.506 15
 0 4 -10 3162 379.696 16
 0 -4 10 2785.41 339.057 14
 0 -4 10 3349.78 287.54 12
 0 4 -9 4202.13 376.96 16
 0 -4 9 4647.62 384.895 14
 0 -4 9 4641.06 309.563 12
 0 -4 9 5032.7 277.586 15
 0 4 -9 4723.43 364.079 2
 0 4 -8 32066.2 750.962 2
 0 -4 8 30504.8 597.829 15
 0 -4 8 28266 637.343 8
 0 -4 8 29192.2 750.055 14
 0 -4 8 30853.4 673.835 12
 0 4 -8 29451.3 721.869 4
 0 4 -7 2014.89 243.803 19
 0 -4 7 2383.05 256.924 12
 0 4 -7 2264.66 286.032 2
 0 -4 7 2127.24 201.464 15
 0 4 -7 2274.02 251.149 4
 0 -4 7 1896.58 291.537 14
 0 -4 7 1356.76 183.772 8
 0 -4 6 31899.4 701.994 14
 0 -4 6 30081 610.647 8
 0 4 -6 31363.6 666.599 4
 0 -4 6 33625.8 584.322 15
 0 4 -6 32316.1 688.781 19
 0 -4 6 29928.4 735.723 19
 0 4 -5 7768.47 332.829 4
 0 -4 5 8171.98 300.529 15
 0 -4 5 6156.48 319.405 8
 0 -4 5 7252.27 386.59 19
 0 -4 5 7300.68 375.742 14
 0 4 -5 6975.44 294.913 11
 0 -4 4 1439.14 207.074 14
 0 -4 4 1102.51 185.228 8
 0 -4 4 1036.72 214.693 19
 0 4 -4 1088.56 153.175 11
 0 4 -4 1417.3 182.382 4
 0 -4 3 1123.6 215.885 8
 0 4 -3 1398.3 167.835 11
 0 4 -3 1136.82 154.262 4
 0 -4 3 1039.25 166.674 19
 0 -4 3 1254.27 188.181 14
 0 -4 3 1162.84 197.537 19
 0 4 -2 202.639 122.67 11
 0 4 -2 243.092 127.869 4
 0 -4 2 216.137 149.057 14
 0 -4 2 305.192 126.206 4
 0 -4 2 282.255 181.42 8
 0 -4 2 -6.87068 117.244 19
 0 -4 2 277.008 159.969 19
 0 -4 1 1076.99 156.761 19
 0 4 -1 1433.21 168.667 11
 0 4 -1 1547.08 157.947 4
 0 -4 1 1414.84 157.565 14
 0 -4 1 1452.06 194.549 19
 0 -4 1 1554.76 257.604 8
 0 -4 1 1383.59 162.175 4
 0 4 0 47708.5 730.276 11
 0 -4 0 46596.1 630.868 14
 0 -4 0 44176.2 696.492 19
 0 4 0 44890.9 634.287 4
 0 -4 0 43786.2 666.805 4
 0 4 1 65.0574 151.091 11
 0 -4 -1 449.203 139.128 14
 0 -4 -1 102.522 219.194 8
 0 -4 -1 313.073 128.8 4
 0 4 1 217.055 127.055 4
 0 -4 -1 279.594 163.978 19
 0 -4 -2 98794 1156.25 8
 0 -4 -2 89954.4 1059.32 19
 0 4 2 95327.9 1051.95 4
 0 -4 -2 92592.2 938.032 14
 0 -4 -2 89507.7 983.108 4
 0 4 2 93844.6 1184.21 11
 0 4 3 54.493 217.263 11
 0 -4 -3 90.9857 143.235 19
 0 -4 -3 224.833 170.616 8
 0 -4 -3 -146.141 166.269 14
 0 -4 -3 176.624 161.221 20
 0 4 3 -86.2559 200.396 4
 0 -4 -3 139.428 140.089 4
 0 -4 -4 3176.21 242.686 15
 0 4 4 2166.27 327.699 4
 0 -4 -4 2685.19 236.293 19
 0 4 4 2195.34 322.872 11
 0 -4 -4 2311.64 223.32 4
 0 -4 -4 2463.25 232.517 8
 0 -4 -4 2936.36 270.893 20
 0 -4 -5 272.847 201.003 19
 0 -4 -5 266.96 184.246 8
 0 4 5 -47.0286 284.539 11
 0 4 5 770.096 291.894 4
 0 -4 -5 307.494 211.208 20
 0 -4 -5 129.38 205.638 15
 0 -4 -6 4293.46 267.665 16
 0 -4 -6 6066.11 425.649 4
 0 -4 -6 4155.09 349.848 19
 0 4 6 3186.66 461.221 11
 0 -4 -6 6190.02 356.789 15
 0 -4 -6 4250.9 353.17 20
 0 -4 -6 3998.29 307.483 8
 0 -4 -7 23673 718.16 4
 0 -4 -7 20364.9 645.631 19
 0 -4 -7 21082.6 537.324 16
 0 -4 -7 20981.9 586.391 8
 0 -4 -7 22781 674.702 20
 0 -4 -8 5483.55 406.03 4
 0 -4 -8 5303.04 377.991 19
 0 4 8 6194.88 635.889 1
 0 -4 -8 5348.96 349.088 8
 0 -4 -8 5693 337.891 16
 0 -4 -8 6329.71 412.821 20
 0 -4 -9 672.718 204.001 16
 0 -4 -9 720.347 238.109 20
 0 -4 -9 836.406 244.54 4
 0 -4 -9 615.513 218.047 8
 0 -4 -9 1218.94 251.035 15
 0 4 9 634.789 322.745 11
 0 -4 -9 518.296 211.378 19
 0 4 9 943.702 448.374 1
 0 -4 -10 2551.63 308.028 19
 0 4 10 3088.73 415.807 14
 0 4 10 2951.79 479.857 1
 0 -4 -10 2439.79 315.292 20
 0 -4 -10 2563.37 319.523 4
 0 -4 -10 4023.13 292.635 15
 0 -4 -10 3193.07 345.169 21
 0 -4 -10 2834.89 304.526 8
 0 -4 -10 2895.24 293.26 16
 0 -4 -11 3474.25 240.564 15
 0 4 11 3073.17 464.074 1
 0 -4 -11 3129.37 323.388 16
 0 -4 -11 2968.76 338.399 8
 0 4 11 3112.95 418.072 14
 0 -4 -11 2053.12 282.421 20
 0 4 12 3073.49 441.203 1
 0 -4 -12 3276.02 353.464 16
 0 -4 -12 2811.76 339.498 8
 0 4 12 3111.25 429.454 14
 0 -4 -12 2341.02 145.217 15
 0 4 13 1686.53 398.08 1
 0 4 13 2018.02 427.036 14
 0 -4 -13 1602.78 308.689 8
 0 4 13 2094.21 391.724 6
 0 -4 -13 1835.12 334.573 16
 0 4 13 2945.25 502.091 17
 0 -4 -14 559.498 258.524 8
 0 -4 -14 216.488 264.411 16
 0 4 14 385.577 308.879 6
 0 4 14 666.392 374.026 14
 0 4 14 -142.726 372.465 1
 0 4 15 442.372 423.465 17
 0 -4 -15 27.7101 279.898 16
 0 4 15 -278.841 372.373 1
 0 4 15 -232.708 311.192 6
 0 4 15 -230.876 384.583 14
 0 4 16 339.869 396.403 17
 0 4 16 347.163 316.836 1
 0 4 16 416.533 383.055 14
 0 4 16 211.207 288.865 6
 0 4 17 1323.61 304.181 6
 0 4 17 1493.81 432.881 17
 0 4 17 973.659 310.361 1
 0 4 18 497.684 242.911 6
 0 4 18 326.432 348.177 17
 0 4 18 707.833 301.377 1
 0 4 19 391.346 224.961 6
 0 4 19 -64.7987 237.866 1
 0 4 19 172.628 291.149 17
 0 4 20 465.5 157.353 6
 0 4 20 404.666 272.71 17
 0 4 21 -2.53047 77.05 6
 0 4 21 89.0555 207.21 17
 0 5 -20 197.915 233.693 18
 0 5 -19 108.376 235.719 18
 0 5 -18 -121.129 295.799 18
 0 5 -18 107.701 286.768 2
 0 5 -17 185.434 369.292 16
 0 5 -17 -579.765 365.233 18
 0 -5 17 209.365 186.327 6
 0 -5 16 452.8 226.531 6
 0 5 -16 -233.882 423.696 16
 0 5 -16 148.668 333.859 2
 0 5 -16 889.432 350.445 18
 0 -5 15 -124.314 231.044 6
 0 5 -15 249.929 349.063 2
 0 5 -15 82.5243 347.04 18
 0 -5 15 328.028 308.037 14
 0 5 -15 260.377 386.08 16
 0 5 -14 1148.79 431.994 16
 0 -5 14 810.455 268.232 6
 0 -5 14 592.084 238.024 12
 0 -5 14 74.397 301.193 14
 0 5 -14 735.57 346.432 18
 0 5 -14 -68.0127 343.576 2
 0 -5 13 181.058 295.981 14
 0 5 -13 295.998 308.854 18
 0 5 -13 292.893 395.437 16
 0 5 -13 328.207 350.514 2
 0 -5 13 207.909 239.341 12
 0 -5 13 316.294 226.753 6
 0 -5 12 562.715 238.674 6
 0 5 -12 725.394 379.873 16
 0 5 -12 612.159 340.958 2
 0 5 -12 217.832 280.104 18
 0 -5 12 157.562 215.543 12
 0 -5 12 528.96 286.953 14
 0 -5 11 6634.44 408.828 6
 0 5 -11 6625.55 518.354 16
 0 5 -11 7256.86 486.812 18
 0 -5 11 5797.05 462.945 14
 0 5 -11 6551.13 489.038 2
 0 -5 11 6189.32 400.087 12
 0 5 -10 88.3654 302.046 16
 0 -5 10 -11.4285 196.445 6
 0 5 -10 266.979 278.186 18
 0 -5 10 220.475 207.34 12
 0 -5 10 119.977 178.242 15
 0 5 -10 -108.783 274.231 2
 0 -5 10 -305.746 247.786 14
 0 -5 9 502.079 179.817 15
 0 -5 9 461.217 215.621 12
 0 5 -9 425.139 255.815 2
 0 5 -9 761.887 293.5 16
 0 -5 9 225.643 230.913 14
 0 -5 8 1582.81 255.467 12
 0 5 -8 1454.84 270.641 2
 0 -5 8 1272.73 186.11 15
 0 -5 8 1639.28 251.562 8
 0 -5 8 1370.26 266.727 14
 0 -5 7 8386.13 436.047 14
 0 -5 7 7481.83 414.084 8
 0 -5 7 8141.98 346.646 15
 0 5 -7 7992.08 425.715 2
 0 -5 7 7953.97 408.676 12
 0 -5 6 14810.5 529.134 14
 0 5 -6 13403.3 455.308 11
 0 -5 6 14785.4 438.347 15
 0 -5 6 13837.3 525.498 8
 0 5 -6 15280.9 524.829 2
 0 -5 5 11703.7 387.507 15
 0 5 -5 10573.4 423.94 4
 0 5 -5 10082.7 391.491 11
 0 -5 5 11093.7 455.647 14
 0 -5 5 11145.4 492.713 8
 0 -5 4 273.578 289.902 8
 0 -5 4 140.405 165.094 15
 0 5 -4 33.0196 146.053 11
 0 -5 4 -35.2027 233.783 14
 0 5 -4 40.7158 192.86 4
 0 -5 4 -50.2562 252.793 19
 0 -5 3 310.423 171.247 15
 0 5 -3 479.296 199.975 4
 0 -5 3 601.987 320.829 8
 0 -5 3 398.761 257.822 19
 0 -5 3 534.848 244.959 14
 0 5 -3 526.902 163.682 11
 0 -5 2 280.457 309.781 8
 0 -5 2 304.484 217.418 14
 0 -5 2 -151.072 149.327 15
 0 -5 2 165.766 252.339 19
 0 5 -2 4.0079 148.83 11
 0 5 -2 126.177 176.155 4
 0 -5 2 345.94 237.261 20
 0 5 -1 1048.92 197.006 11
 0 -5 1 976.681 168.383 15
 0 -5 1 924.234 201.171 14
 0 5 -1 883.935 191.564 4
 0 -5 1 1025.07 242.025 20
 0 -5 1 918.727 330.405 8
 0 -5 1 767.343 247.126 19
 0 -5 0 -311.326 292.871 8
 0 -5 0 335.919 218.892 20
 0 -5 0 68.1656 214.764 19
 0 5 0 274.299 160.699 4
 0 5 0 85.1344 161.812 11
 0 -5 0 70.3145 130.223 15
 0 -5 0 175.506 165.682 14
 0 -5 -1 39777.5 822.144 19
 0 5 1 43746 756.57 4
 0 -5 -1 42687 696.76 14
 0 5 1 45480 868.586 11
 0 -5 -1 36444.5 837.656 8
 0 -5 -1 42432.1 758.237 20
 0 -5 -1 48260.1 669.693 15
 0 5 2 4645.96 359.735 11
 0 -5 -2 4578.02 336.051 19
 0 -5 -2 5996.44 272.859 15
 0 -5 -2 4665.04 292.581 14
 0 -5 -2 4605.3 324.94 20
 0 -5 -2 6307.56 406.147 8
 0 5 2 5129.34 323.2 4
 0 -5 -3 7741.09 393.032 8
 0 5 3 4362.51 365.952 4
 0 5 3 5706.86 412.862 11
 0 -5 -3 6895.99 298.738 15
 0 -5 -3 6178.73 337.769 14
 0 -5 -3 5970.09 349.831 20
 0 -5 -3 5010.14 335.561 19
 0 -5 -4 169.008 209.194 19
 0 5 4 434.694 298.337 11
 0 -5 -4 187.67 178.531 15
 0 -5 -4 -68.0398 226.449 14
 0 -5 -4 646.882 231.565 8
 0 -5 -4 -112.443 225.644 20
 0 -5 -5 1108.85 193.555 16
 0 -5 -5 840.701 253.498 19
 0 -5 -5 1119.67 219.672 15
 0 5 5 1739.26 365.113 11
 0 -5 -5 1044.11 275.008 20
 0 -5 -5 1311.75 252.597 8
 0 -5 -6 797.843 202.806 15
 0 -5 -6 1188.44 279.774 19
 0 -5 -6 1078.5 271.349 20
 0 5 6 822.354 350.865 11
 0 -5 -6 797.046 233.65 8
 0 -5 -6 568.863 187.12 16
 0 -5 -7 279.085 244.268 19
 0 -5 -7 906.997 288.531 4
 0 5 7 250.268 326.394 11
 0 -5 -7 352.177 247.949 20
 0 -5 -7 343.648 183.45 16
 0 -5 -7 180.64 191.076 15
 0 -5 -7 407.339 223.227 8
 0 -5 -8 1544.28 295.149 4
 0 5 8 2413.55 565.774 1
 0 -5 -8 1311.53 253.086 19
 0 -5 -8 2141.87 308.091 20
 0 -5 -8 1246.54 214.933 16
 0 -5 -8 1671.67 218.566 15
 0 -5 -8 1329.96 262.38 8
 0 -5 -9 1634.71 232.027 16
 0 -5 -9 2035.22 292.763 8
 0 -5 -9 2278.17 207.012 15
 0 -5 -9 1929.18 293.21 21
 0 -5 -9 1619.78 283.382 19
 0 5 9 2574.75 499.285 1
 0 -5 -9 2296.16 327.149 4
 0 -5 -9 2258.84 317.744 20
 0 -5 -10 376.294 228.998 20
 0 -5 -10 251.484 225.794 8
 0 -5 -10 377.602 178.146 16
 0 -5 -10 327.059 137.737 15
 0 -5 -11 787.28 216.464 16
 0 -5 -11 605.881 104.496 15
 0 -5 -11 890.265 276.417 8
 0 -5 -11 608.924 236.454 20
 0 5 11 449.96 401.882 1
 0 -5 -11 249.382 218.505 5
 0 5 11 893.575 336.15 14
 0 -5 -12 62.2713 203.425 16
 0 5 12 612.511 361.861 6
 0 -5 -12 349.998 246.397 8
 0 5 12 28.9126 385.082 1
 0 -5 -12 -134.779 255.414 9
 0 5 12 193.71 320.782 14
 0 5 13 5723.89 511.145 6
 0 5 13 4473.47 536.954 14
 0 -5 -13 3891.22 357.449 9
 0 -5 -13 6028.52 475.466 8
 0 5 13 5312.68 537.946 1
 0 -5 -14 1014.96 297.563 8
 0 5 14 889.208 396.392 14
 0 5 14 1843.06 473.887 17
 0 5 14 1206.84 401.472 1
 0 5 14 1152.59 359.309 6
 0 5 15 841.506 389.135 14
 0 5 15 1169.42 427.304 17
 0 5 15 733.73 328.955 6
 0 5 15 611.841 359.519 1
 0 5 16 641.313 385.158 17
 0 5 16 155.428 336.666 1
 0 5 16 517.747 302.16 6
 0 5 16 819.456 372.036 14
 0 5 17 1529.44 342.729 1
 0 5 17 2233.82 328.28 6
 0 5 17 2295.21 426.917 17
 0 5 18 105.552 232.504 6
 0 5 18 268.768 305.676 17
 0 5 18 164.084 261.433 1
 0 5 19 390.407 289.411 17
 0 5 19 230.09 216.744 1
 0 5 19 464.471 202.763 6
 0 5 20 -18.8117 133.114 6
 0 5 20 167.225 233.544 17
 0 5 21 680.88 218.812 17
 0 6 -19 51.5141 226.728 18
 0 6 -18 686.535 297.546 18
 0 6 -17 441.428 313.427 18
 0 6 -17 -390.717 303.344 2
 0 6 -16 -22.6694 308.925 18
 0 6 -16 96.0706 371.195 16
 0 6 -16 709.646 336.335 2
 0 6 -15 403.2 328.109 2
 0 6 -15 245.194 355.03 16
 0 6 -15 -1.02895 315.581 18
 0 -6 15 563.114 234.575 6
 0 6 -14 3360.13 465.616 2
 0 -6 14 2665.13 356.796 12
 0 6 -14 3149.91 453.52 18
 0 -6 14 3726.2 350.215 6
 0 6 -14 2844.17 491.606 16
 0 -6 13 112.602 284.245 14
 0 -6 13 733.715 254.326 6
 0 -6 13 130.853 226.752 12
 0 6 -13 315.613 346.271 2
 0 6 -13 523.702 357.556 18
 0 6 -13 204.594 347.224 16
 0 6 -12 608.634 332.084 18
 0 -6 12 183.943 232.183 12
 0 -6 12 1016.26 267.942 6
 0 -6 12 201.273 266.437 14
 0 6 -12 417.752 353.709 2
 0 6 -12 698.263 410.444 16
 0 -6 11 214.136 284.955 14
 0 6 -11 821.376 361.755 2
 0 6 -11 661.366 306.842 18
 0 -6 11 393.091 320.366 3
 0 -6 11 442.446 232.358 6
 0 -6 11 373.866 252.099 12
 0 6 -11 1005.75 376.628 16
 0 -6 10 9592.69 429.99 15
 0 -6 10 8071.99 443.588 6
 0 6 -10 7897.19 557.62 16
 0 -6 10 7166.45 521.83 3
 0 6 -10 8830.07 523.462 18
 0 -6 10 7419.41 496.931 14
 0 -6 10 8010.21 476.664 12
 0 6 -10 8385.85 530.8 2
 0 -6 9 1224.13 283.306 14
 0 -6 9 1203 294.054 12
 0 6 -9 1253.27 289.193 18
 0 -6 9 1345.92 229.613 15
 0 -6 9 1186.65 246.11 6
 0 6 -9 736.144 258.085 6
 0 6 -9 1350.94 353.22 16
 0 6 -9 1323.35 312.727 2
 0 -6 8 418 182.2 15
 0 -6 8 232.702 237.178 14
 0 -6 8 185.606 231.449 12
 0 6 -8 307.247 243.249 2
 0 -6 7 91.6772 217.898 14
 0 6 -7 492.386 251.04 2
 0 -6 7 -30.1378 205.332 12
 0 -6 7 271.943 175.417 15
 0 -6 7 125.36 264.771 8
 0 6 -6 615.85 250.503 2
 0 -6 6 702.16 247.941 12
 0 -6 6 542.64 222.358 14
 0 -6 6 577.321 317.022 8
 0 -6 6 645.826 184.113 15
 0 6 -5 -52.6046 218.366 2
 0 -6 5 50.854 292.554 8
 0 -6 5 61.526 209.517 14
 0 -6 5 203.184 168.97 15
 0 6 -4 3854.65 312.625 2
 0 -6 4 3823.41 268.394 15
 0 -6 4 3703.47 421.801 8
 0 -6 4 3552.76 335.181 14
 0 6 -4 3347.69 278.461 11
 0 -6 3 11243 400.998 15
 0 -6 3 10748.4 476.107 14
 0 -6 2 29009.7 590.512 15
 0 6 -2 26216.4 689.168 11
 0 -6 2 21002.2 784.465 8
 0 -6 2 23774.1 764.683 19
 0 -6 2 26604 662.495 14
 0 6 -1 464.394 186.475 11
 0 -6 1 80.2059 274.715 19
 0 -6 1 354.424 233.741 14
 0 -6 1 242.765 162.992 15
 0 -6 1 -222.52 354.278 8
 0 6 0 192.242 192.876 11
 0 -6 0 638.533 282.333 20
 0 -6 0 126.11 159.649 15
 0 -6 0 389.229 295.703 19
 0 -6 0 126.889 207.338 14
 0 -6 0 -39.2356 321.293 8
 0 -6 -1 809.787 328.002 19
 0 -6 -1 519.524 269.403 20
 0 -6 -1 769.908 330.311 8
 0 6 1 784.644 238.506 11
 0 -6 -1 700.5 235.009 14
 0 -6 -1 -350.699 257.418 16
 0 -6 -1 603.56 175.031 15
 0 -6 -2 1522.11 296.332 20
 0 -6 -2 1316.24 221.466 16
 0 -6 -2 1584.49 200.96 15
 0 -6 -2 1168.65 291.011 19
 0 -6 -2 1436.96 242.074 14
 0 -6 -2 2272.47 347.191 8
 0 6 2 1471.96 287.016 11
 0 -6 -3 -62.1639 238.209 20
 0 6 3 64.7898 254.987 11
 0 -6 -3 4.47471 155.233 15
 0 -6 -3 7.13921 179.289 16
 0 -6 -3 146.966 230.539 19
 0 -6 -3 -288.158 212.013 14
 0 -6 -3 409.118 306.366 8
 0 6 4 19456.5 734.318 11
 0 -6 -4 20054.7 610.263 8
 0 -6 -4 15731.8 544.286 19
 0 -6 -4 19987.1 560.381 16
 0 -6 -4 20601.8 477.632 15
 0 -6 -4 16382.1 552.558 14
 0 -6 -4 18259.5 593.516 20
 0 -6 -5 8813.59 448.946 8
 0 -6 -5 7754.49 446.832 19
 0 -6 -5 7971.64 502.014 1
 0 -6 -5 8485.06 376.821 16
 0 -6 -5 9080.13 456.505 20
 0 -6 -5 9165.64 328.315 15
 0 -6 -6 378.001 242.708 8
 0 -6 -6 451.877 177.723 16
 0 -6 -6 376.789 165.147 15
 0 -6 -6 704.677 259.341 20
 0 -6 -6 547.814 234.733 19
 0 6 6 1093.93 508.901 1
 0 6 7 3217.53 560.04 1
 0 -6 -7 3759.16 345.582 20
 0 -6 -7 3844.5 379.001 19
 0 -6 -7 4761.44 436.65 4
 0 -6 -7 4308.34 359.595 8
 0 -6 -7 3604.57 273.716 16
 0 -6 -7 4112.97 247.306 15
 0 6 8 6988.76 664.423 1
 0 -6 -8 6476.91 454.617 19
 0 -6 -8 8121.29 452.894 8
 0 -6 -8 6692.21 276.77 15
 0 -6 -8 7199.06 513.78 4
 0 -6 -8 6979.55 449.495 20
 0 -6 -9 682.916 256.491 20
 0 -6 -9 -89.0422 364.385 13
 0 -6 -9 750.556 243.894 5
 0 -6 -9 762.658 263.703 8
 0 -6 -9 593.144 128.474 15
 0 6 9 812.869 472.72 1
 0 -6 -10 5509.51 376.238 9
 0 6 10 5206.68 588.482 1
 0 -6 -10 5312.26 413.964 8
 0 -6 -10 5404.85 396.538 5
 0 -6 -10 5150.61 417.643 20
 0 -6 -10 4166.47 441.776 13
 0 -6 -10 3840.43 164.967 15
 0 6 11 324.745 439.389 1
 0 -6 -11 277.648 270.876 8
 0 6 11 83.2667 361.921 6
 0 -6 -11 -331.044 247.454 5
 0 -6 -11 -21.0116 216.803 9
 0 6 11 -209.689 318.026 14
 0 6 12 6998.99 556.302 6
 0 -6 -12 5892.01 419.158 9
 0 6 12 5801.44 631.611 1
 0 6 12 6006.81 527.529 14
 0 -6 -12 7265.83 514.02 8
 0 6 13 2126.89 429.233 6
 0 -6 -13 1327.11 311.938 8
 0 6 13 1197.84 388.048 14
 0 6 13 1328.77 491.218 1
 0 -6 -13 1048.43 262.167 9
 0 -6 -14 5736.89 478.831 8
 0 6 14 6793.19 600.634 17
 0 6 14 5239.55 541.233 14
 0 6 14 5335.26 491.077 6
 0 6 14 4761.51 526.972 1
 0 6 15 2616.47 436.321 14
 0 6 15 2467.41 439.711 1
 0 6 15 3014.53 394.161 6
 0 6 15 3785.36 520.923 17
 0 6 16 681.074 332.07 1
 0 6 16 491.674 369.424 17
 0 6 16 529.384 283.909 6
 0 6 17 1318.16 283.299 6
 0 6 17 1471.05 381.672 17
 0 6 17 1189.7 315.979 1
 0 6 18 3175.39 291.522 6
 0 6 18 3901.1 416.014 17
 0 6 18 3119.95 366.811 1
 0 6 19 41.6227 159.515 6
 0 6 19 19.9569 248.17 17
 0 6 19 -38.2697 206.801 1
 0 6 20 1740.15 139.559 6
 0 6 20 1948.71 278.284 17
 0 7 -19 2532.97 263.15 18
 0 7 -18 -199.049 229.589 18
 0 -7 18 376.092 243.89 5
 0 -7 17 2620.08 339.086 5
 0 7 -17 2781.2 354.933 18
 0 7 -16 70.593 291.508 2
 0 7 -16 307.071 264.422 18
 0 7 -15 5140.78 580.215 16
 0 7 -15 4351.39 447.897 18
 0 7 -15 4018.97 448.61 2
 0 -7 14 -167.112 244.539 12
 0 7 -14 55.9396 349.566 16
 0 7 -14 113.989 321.766 2
 0 7 -14 413.76 326.729 18
 0 -7 13 1661.85 331.891 12
 0 7 -13 1873.05 385.185 18
 0 7 -13 1261.94 379.353 2
 0 7 -13 1781.2 436.413 16
 0 -7 12 2301.11 352.588 12
 0 7 -12 3002.2 451.377 2
 0 7 -12 3280.58 489.829 16
 0 7 -12 2782.55 382.27 18
 0 7 -11 4271.81 496.129 16
 0 -7 11 2972.58 456.082 3
 0 7 -11 4050.17 431.888 18
 0 -7 11 4061.24 420.14 12
 0 7 -11 3954.48 457.226 2
 0 -7 11 3795.4 353.901 6
 0 -7 10 2327.53 309.775 6
 0 7 -10 2843.43 400.904 2
 0 7 -10 1983.25 333.953 18
 0 -7 10 2165.53 395.899 3
 0 -7 10 2589.99 297.661 15
 0 -7 10 2468.86 362.13 12
 0 7 -10 2990.4 451.122 16
 0 -7 9 11263.8 476.504 15
 0 7 -9 11351.5 582.999 2
 0 7 -9 11546.7 660.057 16
 0 7 -9 11496.6 576.455 18
 0 -7 9 10993.5 596.74 12
 0 -7 9 10157.8 495.323 6
 0 -7 9 10705 642.385 3
 0 -7 8 848.755 285.375 12
 0 -7 8 946.253 218.411 15
 0 -7 8 816.85 246.007 6
 0 -7 8 1175.59 341.73 3
 0 7 -8 682.142 298.024 2
 0 7 -8 690.442 262.109 18
 0 7 -7 11190 550.692 2
 0 -7 7 10906.6 573.341 12
 0 7 -7 9613.89 553.25 6
 0 -7 7 8828.07 591.205 3
 0 -7 7 11321.5 455.921 15
 0 7 -6 139.457 235.475 2
 0 -7 6 367.721 239.582 12
 0 -7 6 -134.707 185.641 15
 0 -7 6 -275.635 350.284 8
 0 -7 5 2569.05 338.406 12
 0 -7 5 1560.57 398.162 8
 0 7 -5 2401.2 290.448 2
 0 -7 5 2041.43 234.095 15
 0 -7 4 3396.62 274.774 15
 0 -7 4 2680.58 429.567 8
 0 7 -4 3546.1 323.495 2
 0 -7 3 316.056 173.468 15
 0 -7 3 -36.8754 367.528 8
 0 -7 2 -613.153 387.891 8
 0 -7 2 136.755 168.335 15
 0 -7 1 2492.6 411.359 8
 0 -7 1 3807.09 269.535 15
 0 -7 0 454.79 161.354 15
 0 -7 0 552.316 325.907 8
 0 -7 -1 7652.79 338.011 15
 0 -7 -1 7678.14 498.727 8
 0 -7 -2 647.18 282.542 8
 0 -7 -2 -285.366 236.549 16
 0 -7 -2 -156.248 256.625 19
 0 -7 -2 120.643 242.059 1
 0 -7 -2 225.783 162.16 15
 0 -7 -3 1934.74 202.351 15
 0 -7 -3 1481.5 230.85 16
 0 -7 -3 1127.31 243.594 19
 0 -7 -3 1297.38 309.423 1
 0 -7 -3 2053.17 341.404 8
 0 -7 -4 106.689 190.99 19
 0 -7 -4 84.6923 303.586 1
 0 -7 -4 -124.179 226.043 20
 0 -7 -4 591.397 257.471 8
 0 -7 -4 210.233 152.529 15
 0 -7 -5 20244.4 658.053 8
 0 -7 -5 17615.9 644.695 20
 0 -7 -5 17172.2 681.677 1
 0 -7 -5 16570.6 659.305 19
 0 -7 -5 19960.3 461.596 15
 0 -7 -6 187.905 135.746 15
 0 7 6 731.687 435.012 1
 0 -7 -6 369.06 250.264 8
 0 -7 -6 308.548 235.589 20
 0 -7 -7 257.389 136.635 15
 0 -7 -7 436.034 239.753 8
 0 7 7 155.559 447.41 1
 0 -7 -7 553.805 236.221 20
 0 -7 -7 458.851 235.773 5
 0 -7 -8 354.664 339.722 13
 0 -7 -8 404.04 123.135 15
 0 -7 -8 418.479 224.753 9
 0 -7 -8 626.065 276.016 8
 0 -7 -8 498.644 234.72 5
 0 7 9 4342.67 578.857 1
 0 -7 -9 3158.83 334.155 9
 0 7 9 3796.16 536.105 6
 0 -7 -9 2763.42 370.559 8
 0 -7 -9 3225.36 359.207 5
 0 -7 -9 2213.87 129.673 15
 0 -7 -9 2199.62 373.169 13
 0 -7 -10 845.234 270.486 3
 0 -7 -10 531.918 293.776 8
 0 -7 -10 480.176 255.217 5
 0 7 10 779.396 484.797 1
 0 7 10 952.682 441.354 6
 0 -7 -10 732.581 260.063 9
 0 -7 -10 -384.447 409.136 13
 0 -7 -11 1668.07 336.743 8
 0 7 11 1927.58 425.554 6
 0 7 11 2297.65 529.503 1
 0 -7 -11 1315.76 284.04 5
 0 -7 -11 1746.03 298.191 9
 0 -7 -12 3555.2 365.471 9
 0 -7 -12 4157.34 446.796 8
 0 7 12 3576.53 557.544 1
 0 7 12 4534.87 493.465 6
 0 7 13 1514.1 391.115 6
 0 -7 -13 1051.36 309.613 8
 0 7 13 1637.11 498.074 1
 0 -7 -13 169.107 254.433 9
 0 7 14 4970.18 545.448 17
 0 7 14 3228.79 499.307 1
 0 7 14 4281.36 452.847 6
 0 -7 -14 3385.5 356.31 9
 0 -7 -14 4250.97 446.02 8
 0 7 15 467.599 359.857 1
 0 7 15 124.81 293.443 6
 0 7 15 369.789 356.813 17
 0 7 16 2331.76 330.184 6
 0 7 16 2009.62 384.24 1
 0 7 16 2048.34 382.231 17
 0 7 17 357.2 279.375 1
 0 7 17 121.143 210.744 6
 0 7 17 207.091 279.709 17
 0 7 18 263.51 259.815 17
 0 7 18 246.667 252.343 1
 0 7 18 244.5 181.405 6
 0 7 19 990.133 152.307 6
 0 7 19 1225.8 267.741 17
 0 7 20 39.9461 178.682 17
 0 8 -17 6.54883 200.763 18
 0 -8 17 305.186 240.274 5
 0 -8 16 966.916 290.491 5
 0 8 -16 603.717 265.546 18
 0 8 -15 977.951 287.583 18
 0 -8 15 1011.45 292.442 5
 0 8 -15 645.395 293.768 2
 0 8 -14 2186.9 366.616 18
 0 -8 14 3035.43 422.319 5
 0 8 -14 1822.79 382.503 2
 0 8 -13 -327.813 340.448 16
 0 8 -13 -142.499 275.023 18
 0 8 -13 571.893 327.873 2
 0 -8 13 -74.3884 257.428 12
 0 -8 12 480.704 293.168 12
 0 8 -12 167.544 312.257 2
 0 8 -12 62.5764 283.209 18
 0 8 -12 183.631 355.623 16
 0 8 -11 10099.8 702.276 16
 0 8 -11 9262.77 548.726 18
 0 8 -11 9874.68 584.339 2
 0 -8 11 8869.71 579.821 12
 0 -8 10 2750.81 391.381 12
 0 8 -10 3315.02 463.139 16
 0 -8 10 1901.12 439.578 3
 0 8 -10 3213.46 416.68 2
 0 8 -10 3007.92 387.35 18
 0 8 -9 1682.91 354.429 2
 0 -8 9 1063.81 253.51 15
 0 8 -9 1550.95 382.87 16
 0 -8 9 763.231 357.171 3
 0 8 -9 1541.89 319.766 18
 0 -8 9 1055.41 338.567 12
 0 -8 8 2235.82 441.448 3
 0 8 -8 1634.26 368.277 6
 0 -8 8 3458.17 405.246 12
 0 -8 8 2817.27 287.483 15
 0 8 -8 3211.66 382.479 2
 0 -8 7 663.235 213.631 15
 0 -8 7 814.876 287.657 12
 0 -8 7 458.629 345.188 3
 0 8 -7 552.172 281.502 2
 0 -8 6 505.428 294.917 12
 0 -8 6 250.748 197.171 15
 0 -8 6 143.208 332.611 3
 0 8 -6 230.837 266.027 2
 0 -8 5 467.195 281.982 12
 0 -8 5 -78.3238 195.65 15
 0 8 -5 -206.176 235.694 2
 0 -8 5 211.817 304.5 3
 0 -8 4 4.89156 307.359 3
 0 -8 4 46.625 423.588 8
 0 -8 4 123.439 175.223 15
 0 -8 4 649.463 281.939 12
 0 -8 3 1375.28 289.482 12
 0 -8 3 763.344 207.198 15
 0 -8 2 4963.61 313.742 15
 0 -8 2 5995.85 411.779 12
 0 -8 2 4999.01 498.099 8
 0 -8 1 -72.5504 188.431 15
 0 -8 1 188.08 297.855 8
 0 -8 0 1784.79 217.867 15
 0 -8 0 1715.56 359.687 8
 0 -8 -1 407.426 293.748 8
 0 -8 -1 99.7285 165.921 15
 0 -8 -2 12496.2 596.397 8
 0 -8 -2 11571.9 397.143 15
 0 -8 -3 273.203 165.168 15
 0 -8 -3 416.239 264.221 8
 0 -8 -4 1430.96 183.051 15
 0 -8 -4 1340.58 328.287 5
 0 8 4 526.201 385.751 1
 0 -8 -4 1562.36 301.41 8
 0 8 5 1058.92 472.444 1
 0 -8 -5 826.631 299.31 5
 0 -8 -5 1673.23 301.289 9
 0 -8 -5 1500.86 308.253 8
 0 -8 -5 1176.63 172.917 15
 0 -8 -5 1442.99 343.298 13
 0 8 6 1021.67 475.811 1
 0 -8 -6 711.228 284.04 8
 0 -8 -6 373.455 135.792 15
 0 -8 -6 138.946 245.199 9
 0 -8 -6 371.79 256.122 3
 0 -8 -6 368.566 294.606 13
 0 -8 -6 210.487 264.598 5
 0 -8 -7 133.062 293.564 13
 0 8 7 751.81 510.313 6
 0 -8 -7 -154.764 267.185 8
 0 -8 -7 93.8748 224.249 3
 0 -8 -7 -78.9279 110.587 15
 0 -8 -7 301.297 254.971 9
 0 -8 -7 47.9803 239.703 5
 0 8 8 1569.37 521.364 1
 0 -8 -8 844.31 279.657 5
 0 -8 -8 1014.32 285.366 9
 0 -8 -8 -88.48 377.327 13
 0 -8 -8 714.456 286.333 3
 0 -8 -8 1291.98 334.77 8
 0 8 8 1731.02 510.307 6
 0 -8 -9 2660.73 339.968 3
 0 8 9 3831.45 592.596 1
 0 -8 -9 829.509 307.894 13
 0 8 9 3129.85 553.787 6
 0 -8 -9 1908.66 306.764 9
 0 -8 -9 2044.94 364.715 8
 0 -8 -9 2185.46 335.521 5
 0 -8 -10 3859.61 420.601 8
 0 8 10 3432.02 574.811 1
 0 8 10 2883.12 527.917 6
 0 -8 -10 3213.56 358.148 5
 0 -8 -10 3554.82 377.747 9
 0 -8 -10 2989.23 350.346 3
 0 -8 -11 191.642 251.042 5
 0 -8 -11 416.963 239.702 3
 0 -8 -11 234.971 259.814 9
 0 8 11 310.684 415.473 6
 0 -8 -11 53.9921 286.422 8
 0 8 11 251.429 454.367 1
 0 -8 -12 1177.15 288.349 9
 0 8 12 2390.28 444.753 6
 0 -8 -12 1676.1 344.406 8
 0 8 12 2273.83 494.192 1
 0 8 13 1323.4 398.005 17
 0 8 13 424.56 393.679 1
 0 -8 -13 29.0372 280.051 9
 0 -8 -13 130.981 276.258 8
 0 8 13 610.104 354.408 6
 0 8 14 56.5223 296.228 6
 0 8 14 -132.78 366.6 1
 0 -8 -14 -340.979 270.749 9
 0 8 15 5.14282 266.627 6
 0 8 15 78.3335 311.634 1
 0 8 15 356.848 315.312 17
 0 8 16 95.4503 217.084 6
 0 8 16 213.004 287.904 1
 0 8 16 262.406 289.505 17
 0 8 17 126.356 260.455 17
 0 8 17 -62.4781 174.517 6
 0 8 17 -0.84001 240.659 1
 0 8 18 346.61 134.566 6
 0 8 18 408.265 219.663 17
 0 8 19 405.205 180.154 17
 0 9 -16 229.551 190.217 18
 0 -9 16 373.518 213.972 5
 0 9 -15 3155.51 305.676 18
 0 -9 15 4119.02 400.273 5
 0 9 -14 1144.49 295.76 2
 0 9 -14 1412.06 285.171 18
 0 -9 14 1292.84 314.839 5
 0 -9 13 746.637 301.003 5
 0 9 -13 1152.32 313.541 2
 0 9 -13 1032.24 284.999 18
 0 9 -12 772.466 310.914 2
 0 -9 12 814.834 370.547 5
 0 9 -12 402.309 344.969 16
 0 9 -12 389.966 244.288 18
 0 -9 11 -312.576 303.312 12
 0 -9 11 -182.474 372.376 3
 0 -9 11 717.378 384.552 5
 0 9 -11 169.624 319.395 16
 0 9 -11 361.266 304.368 2
 0 -9 10 867.545 287.184 12
 0 9 -10 1748.35 374.341 2
 0 -9 10 1002.93 398.713 5
 0 9 -10 1053.69 389.954 16
 0 9 -9 897.423 378.468 16
 0 -9 9 495.634 319.095 5
 0 9 -9 171.31 286.469 2
 0 -9 9 -473.831 386.721 3
 0 -9 9 351.721 323.772 12
 0 9 -8 45.9242 283.967 2
 0 9 -8 327.902 339.759 16
 0 -9 8 -188.231 297.474 12
 0 -9 8 -571.281 407.538 3
 0 -9 8 335.889 403.351 5
 0 -9 8 -92.147 208.983 15
 0 -9 7 7478.52 651.62 5
 0 -9 7 8022.34 547.396 12
 0 -9 7 4671.89 514.407 3
 0 9 -7 3505.56 441.321 6
 0 9 -7 6590.04 470.67 2
 0 -9 7 6050.92 372.713 15
 0 -9 6 71.8578 203.563 15
 0 -9 6 -338.662 373.449 3
 0 -9 6 337.408 397.272 5
 0 -9 6 37.421 285.502 12
 0 9 -6 5.02348 370.91 6
 0 -9 5 -159.373 387.665 3
 0 -9 5 666.7 380.594 8
 0 -9 5 955.237 317.819 12
 0 -9 5 502.406 205.114 15
 0 -9 5 749.779 433.117 5
 0 9 -5 398.44 406.761 6
 0 -9 4 3938.3 418.458 12
 0 9 -4 1654.22 502.231 6
 0 -9 4 4485.49 499.823 8
 0 -9 4 3556.24 509.078 5
 0 -9 4 2294.48 393.18 3
 0 -9 4 3614.68 307.438 15
 0 -9 3 6109.94 564.728 8
 0 -9 3 4849.16 328.918 15
 0 -9 3 5073.81 601.231 5
 0 -9 3 5442.96 433.378 12
 0 -9 2 1501.31 225.045 15
 0 -9 2 1411.58 389.085 3
 0 -9 2 1746.57 341.074 9
 0 -9 2 1873.86 306.835 12
 0 -9 2 1328.33 414.122 5
 0 9 -2 474.592 445.303 6
 0 -9 2 1874.21 412.271 8
 0 -9 1 1196.19 336.222 9
 0 -9 1 822.454 201.654 15
 0 9 -1 138.633 491.574 6
 0 -9 1 189.822 386.423 5
 0 -9 1 861.214 256.965 12
 0 -9 1 1870.87 448.602 3
 0 -9 1 1170.82 382.458 8
 0 -9 0 1282.93 343.92 8
 0 -9 0 607.975 229.312 12
 0 -9 0 206.989 181.707 15
 0 9 0 389.301 487.774 6
 0 -9 0 713.09 359.371 3
 0 -9 0 441.292 287.386 9
 0 -9 -1 1135.88 340.872 8
 0 -9 -1 706.273 200.064 15
 0 9 1 421.394 515.207 6
 0 -9 -1 947.159 371.423 3
 0 -9 -1 823.859 324.833 9
 0 -9 -1 827.997 322.013 5
 0 -9 -2 922.222 356.412 3
 0 -9 -2 566.617 178.478 15
 0 -9 -2 687.297 289.336 8
 0 9 2 1379.4 560.375 6
 0 -9 -2 963.041 386.305 5
 0 -9 -2 1026.47 306.516 9
 0 9 3 2063.7 589.414 6
 0 -9 -3 1404.67 365.379 3
 0 -9 -3 1498.55 326.917 9
 0 -9 -3 1301.81 357.932 8
 0 -9 -3 1034.97 176.429 15
 0 -9 -3 1242.16 366.038 5
 0 -9 -4 19.8297 298.145 8
 0 -9 -4 68.5719 284.588 5
 0 9 4 528.992 471.065 1
 0 9 4 1187.61 577.036 6
 0 -9 -4 -124.141 300.811 3
 0 -9 -4 107.358 276.646 9
 0 -9 -4 4.81218 136.52 15
 0 -9 -5 2057.96 357.48 8
 0 -9 -5 2311.76 363.799 9
 0 9 5 2139.42 608.392 6
 0 -9 -5 1817.38 354.865 5
 0 9 5 1561.49 527.56 1
 0 -9 -5 1916.23 361.53 3
 0 -9 -5 1434.11 153.604 15
 0 -9 -6 80.7526 275.115 3
 0 9 6 1127.39 575.888 6
 0 -9 -6 -234.486 304.353 13
 0 -9 -6 420.548 288.994 5
 0 -9 -6 -19.7107 73.3127 15
 0 9 6 831.403 497.6 1
 0 -9 -6 211.57 272.475 8
 0 -9 -6 535.528 302.334 9
 0 -9 -7 -209.528 372.175 13
 0 -9 -7 894.089 297.244 5
 0 -9 -7 1148.29 321.034 8
 0 -9 -7 1207.03 315.81 3
 0 -9 -7 691.34 293.017 9
 0 9 7 1438.25 522.1 6
 0 9 7 1375.82 520.597 1
 0 -9 -8 920.503 297.196 3
 0 -9 -8 664.942 305.161 8
 0 -9 -8 -355.027 375.617 13
 0 9 8 934.581 495.332 1
 0 9 8 936.771 521.37 6
 0 -9 -8 939.861 303.174 9
 0 -9 -8 1100.23 309.675 5
 0 -9 -9 327.313 269.759 3
 0 -9 -9 547.235 329.382 8
 0 9 9 1036.89 475.832 1
 0 -9 -9 537.53 272.975 5
 0 -9 -9 -7.74675 271.995 9
 0 9 9 356.345 429.997 6
 0 -9 -10 348.537 321.993 8
 0 9 10 366.964 453.054 1
 0 -9 -10 -183.925 267.867 9
 0 9 10 -285.84 404.13 6
 0 -9 -10 191.572 237.212 3
 0 -9 -10 -249.252 253.932 5
 0 9 11 2035.7 440.721 6
 0 -9 -11 1820.02 313.57 3
 0 9 11 1973.02 511.54 1
 0 -9 -11 1767.33 317.983 9
 0 -9 -11 1482.2 282.16 5
 0 -9 -11 1996.43 370.762 8
 0 9 12 -109.631 343.32 6
 0 -9 -12 -83.6223 280.742 9
 0 9 12 14.3436 383.719 1
 0 -9 -12 110.579 277.683 8
 0 -9 -13 46.1045 253.613 9
 0 9 13 258.418 308.418 6
 0 9 13 854.313 378.212 1
 0 9 14 1269.11 346.792 1
 0 9 14 1738.96 347.979 17
 0 -9 -14 1144.3 271.656 9
 0 9 14 1269.06 297.061 6
 0 9 15 272.124 280.489 1
 0 9 15 124.938 212.169 6
 0 9 15 -185.865 249.372 17
 0 9 16 310.785 230.513 17
 0 9 16 -328.605 250.839 1
 0 9 16 51.9799 172.113 6
 0 9 17 22.6455 197.285 17
 0 9 17 203.638 133.846 6
 0 -10 14 1329.86 276.623 5
 0 -10 13 80.6002 263.532 5
 0 -10 12 276.583 283.637 5
 0 10 -12 115.345 239.039 2
 0 -10 11 1290.55 342.304 5
 0 10 -11 1619.72 307.834 2
 0 -10 11 1596.15 392.6 3
 0 -10 10 2326.16 413.881 3
 0 -10 10 2003.75 393.337 5
 0 10 -10 2431.99 411.395 16
 0 10 -10 1884.44 324.896 2
 0 -10 9 184.768 303.08 12
 0 -10 9 207.096 337.379 3
 0 -10 9 307.102 333.095 5
 0 10 -9 528.992 323.814 16
 0 -10 8 1085.77 386.341 3
 0 10 -8 1258.4 347.075 16
 0 -10 8 1536.39 452.877 5
 0 -10 8 1376.88 327.389 12
 0 10 -7 729.78 307.99 16
 0 -10 7 160.27 377.566 5
 0 -10 7 432.04 352.799 3
 0 -10 7 733.753 305.676 12
 0 -10 6 1001.25 202.996 15
 0 -10 6 1402.25 413.039 5
 0 -10 6 1006.56 304.127 12
 0 -10 6 624.602 368.157 3
 0 10 -6 1380.08 341.483 6
 0 10 -5 800.153 424.18 6
 0 -10 5 1126.88 421.219 5
 0 -10 5 561.923 276.539 12
 0 -10 5 735.094 193.56 15
 0 -10 5 165.321 371.489 3
 0 -10 4 1824.45 227.836 15
 0 -10 4 2302.52 362.224 12
 0 -10 4 1939.71 478.036 5
 0 -10 4 2357.64 455.639 3
 0 10 -4 1900.54 511.439 6
 0 -10 3 216.448 407.377 3
 0 -10 3 115.554 323.13 8
 0 -10 3 330.273 250.887 12
 0 -10 3 -33.8585 390.529 5
 0 -10 3 32.7751 174.583 15
 0 -10 2 2964.19 525.226 5
 0 -10 2 2967.39 440.392 8
 0 -10 2 3227.08 252.684 15
 0 -10 2 3568.68 541.044 3
 0 -10 2 3587.29 376.666 12
 0 10 -2 2988.07 561.177 6
 0 -10 1 1910.88 213.533 15
 0 10 -1 1551.92 535.56 6
 0 -10 1 2420.18 494.213 3
 0 -10 1 1861.26 387.059 8
 0 -10 1 1218.56 427.492 5
 0 10 0 969.583 566.587 6
 0 -10 0 258.068 406.741 5
 0 -10 0 1601.47 444.965 3
 0 -10 0 402.099 171.164 15
 0 -10 0 1212.01 331.207 9
 0 -10 0 449.14 340.648 8
 0 -10 -1 1504.72 432.373 3
 0 -10 -1 1316.08 336.627 9
 0 -10 -1 875.908 183.549 15
 0 -10 -1 1565.17 375.992 8
 0 -10 -1 1370.91 437.572 5
 0 10 1 1203.33 582.815 6
 0 -10 -2 4383 516.004 3
 0 -10 -2 4102.3 435.476 9
 0 -10 -2 3893.43 438.671 8
 0 -10 -2 3754.45 502.682 5
 0 -10 -2 3046.26 195.41 15
 0 10 2 4253.03 670.388 6
 0 -10 -3 859.961 354.226 8
 0 10 3 1152.45 573.702 6
 0 -10 -3 46.9998 95.5551 15
 0 -10 -3 659.493 375.236 5
 0 -10 -3 227.548 340.599 3
 0 -10 -3 662.339 326.945 9
 0 -10 -4 2089.5 379.659 8
 0 -10 -4 2550.11 381.918 9
 0 -10 -4 2193.12 414.687 3
 0 10 4 2156.69 611.339 6
 0 -10 -4 2170.02 397.188 5
 0 -10 -5 1136.87 362.281 3
 0 -10 -5 977.374 336.103 9
 0 -10 -5 573.707 340.04 5
 0 -10 -5 931.491 346.117 8
 0 10 5 1888.69 569.05 6
 0 -10 -6 1422.13 352.35 5
 0 10 6 2321.74 564.891 6
 0 -10 -6 1317.12 345.768 3
 0 10 6 2270.97 481.809 1
 0 -10 -6 1882.67 362.122 9
 0 -10 -6 960.594 347.878 8
 0 10 7 826.43 507.226 6
 0 -10 -7 155.861 314.852 8
 0 -10 -7 472.537 300.688 5
 0 -10 -7 498.29 301.788 9
 0 10 7 1322.8 503.107 1
 0 -10 -7 209.037 297.943 3
 0 -10 -8 1552.3 331.58 5
 0 -10 -8 1112.45 322.998 9
 0 10 8 1248.24 489.466 6
 0 10 8 1279.79 473.337 1
 0 -10 -8 950.006 309.52 3
 0 -10 -8 659.782 319.707 8
 0 -10 -9 152.366 254.975 3
 0 -10 -9 548.811 265.994 5
 0 10 9 321.65 408.506 6
 0 -10 -9 563.691 302.616 9
 0 10 9 318.762 408.469 1
 0 -10 -9 -43.114 294.807 8
 0 -10 -10 456.051 254.831 3
 0 10 10 240.47 432.378 1
 0 10 10 137.995 369.738 6
 0 -10 -10 122.226 266.449 9
 0 -10 -10 490.368 254.607 5
 0 -10 -11 -119.204 257.767 9
 0 10 11 569.055 383.789 1
 0 10 11 270.731 338.923 6
 0 -10 -11 343.746 244.348 3
 0 10 12 1457.52 331.87 6
 0 10 12 1017.24 372.669 1
 0 -10 -12 578.287 266.171 9
 0 10 13 156.03 245.413 6
 0 -10 -13 -400.324 288.992 9
 0 10 13 616.304 334.21 1
 0 10 14 909.224 293.872 1
 0 10 14 1323.71 241.733 6
 0 10 15 642.855 171.874 6
 0 10 15 971.312 263.901 1
 0 10 16 804.234 125.01 6
 0 -11 13 -274.037 204.81 5
 0 -11 11 1469.89 310.467 3
 0 -11 11 279.965 257.463 5
 0 -11 10 300.404 285.842 3
 0 -11 10 -349.626 312.044 5
 0 -11 9 945.013 343.497 3
 0 -11 8 1588.17 379.55 3
 0 -11 8 85.917 322.588 5
 0 -11 7 1398.85 407.191 5
 0 -11 7 2494.49 442.964 3
 0 -11 6 59.57 254.847 12
 0 -11 6 -245.683 387.235 5
 0 -11 5 153.279 242.315 12
 0 -11 5 -273.582 370.122 5
 0 -11 5 423.531 392.193 3
 0 -11 4 -265.735 430.391 5
 0 -11 4 582.256 415.007 3
 0 -11 4 424.722 258.306 12
 0 11 -4 478.081 304.842 6
 0 -11 3 223.521 401.267 3
 0 -11 3 518.897 233.559 12
 0 -11 3 285.197 414.328 5
 0 11 -3 668.562 384.132 6
 0 -11 2 1287.75 459.989 3
 0 -11 2 591.054 303.357 9
 0 11 -2 534.85 444.393 6
 0 -11 2 -67.124 368.837 5
 0 -11 2 273.094 314.404 8
 0 -11 1 1234.54 315.07 9
 0 -11 1 620.002 419.037 3
 0 -11 1 203.892 80.1188 15
 0 -11 1 467.785 327.625 8
 0 11 -1 750.639 480.185 6
 0 -11 1 630 430.078 5
 0 -11 0 1498.11 352.916 9
 0 -11 0 772.47 420.146 5
 0 -11 0 1246.89 417.953 3
 0 -11 0 1002.64 353.26 8
 0 11 0 2010.38 507.101 6
 0 11 1 605.268 485.034 6
 0 -11 -1 466.972 337.596 8
 0 -11 -1 -11.2838 354.472 3
 0 -11 -1 -199.813 301.03 9
 0 -11 -1 715.926 409.879 5
 0 -11 -2 2372.4 443.987 3
 0 11 2 2401.01 549.482 6
 0 -11 -2 2277.65 381.05 9
 0 -11 -2 2199.57 441.347 5
 0 -11 -2 1727.21 389.059 8
 0 -11 -3 1639.4 341.625 9
 0 -11 -3 1110.26 346.101 8
 0 11 3 2462 557.096 6
 0 -11 -3 1645.8 416.279 3
 0 -11 -3 1464.6 398.899 5
 0 -11 -4 3705.08 466.093 3
 0 -11 -4 2644.05 403.397 8
 0 -11 -4 3044.03 399.278 9
 0 11 4 3273.88 599.31 6
 0 -11 -4 3362.68 447.003 5
 0 -11 -5 1598.87 354.319 3
 0 -11 -5 1347.86 387.927 8
 0 -11 -5 1686.62 354.645 5
 0 11 5 2134.05 509.614 6
 0 -11 -5 1265.57 343.839 9
 0 11 6 470.276 448.082 6
 0 -11 -6 -27.5557 285.101 9
 0 -11 -6 83.0966 292.004 5
 0 -11 -6 456.32 330.714 8
 0 -11 -6 261.078 283.542 3
 0 -11 -7 143.544 285.469 3
 0 -11 -7 563.451 267.132 5
 0 -11 -7 670.02 312.324 9
 0 11 7 1308.46 435.486 6
 0 -11 -8 151.863 244.475 5
 0 -11 -8 -21.2102 277.35 9
 0 11 8 98.1656 369.243 6
 0 -11 -8 43.2584 264.207 3
 0 11 8 127.402 336.985 1
 0 -11 -9 131.153 209.487 5
 0 -11 -9 326.571 274.077 3
 0 11 9 185.993 343.016 6
 0 11 9 -113.622 354.289 1
 0 -11 -9 362.153 287.22 9
 0 -11 -10 296.242 270.227 9
 0 11 10 40.8535 306.919 6
 0 -11 -10 6.52815 182.358 5
 0 11 10 330.368 340.694 1
 0 -11 -10 -13.2529 222.601 3
 0 -11 -11 757.477 274.382 9
 0 11 11 831.284 283.5 6
 0 -11 -11 824.66 244.739 3
 0 11 11 1232.27 329.096 1
 0 11 12 473.709 236.816 6
 0 -11 -12 -145.03 253.344 9
 0 11 12 748.736 291.015 1
 0 11 13 822.35 184.507 6
 0 11 13 1042.19 289.647 1
 0 -11 -13 610.287 212.49 9
 0 11 14 -38.1575 122.869 6
 0 -12 11 130.647 179.82 5
 0 -12 10 1570.29 254.12 5
 0 -12 10 2367.11 284.698 3
 0 -12 9 312.467 239.805 5
 0 -12 9 1013.2 273.876 3
 0 -12 8 2135.4 354.222 3
 0 -12 8 1228.76 299.288 5
 0 -12 7 856.314 315.595 5
 0 -12 7 1010.25 329.414 3
 0 -12 6 2651.4 405.954 5
 0 -12 6 2257.09 411.502 3
 0 -12 5 337.488 353.269 3
 0 -12 5 -472.392 350.726 5
 0 -12 4 1039.29 388.499 5
 0 -12 4 1825.7 405.359 3
 0 -12 3 551.973 377.068 5
 0 -12 3 825.28 394.178 3
 0 -12 2 492.676 372.645 5
 0 -12 2 692.346 371.058 3
 0 -12 1 -178.086 260.274 9
 0 -12 1 611.519 385.792 5
 0 -12 1 -10.5005 351.679 3
 0 12 -1 321.169 268.567 6
 0 -12 0 439.226 355.354 3
 0 -12 0 504.68 265.918 9
 0 12 0 700.442 330.253 6
 0 -12 0 683.677 373.772 5
 0 12 1 4347.75 456.917 6
 0 -12 -1 4747.65 515.124 5
 0 -12 -1 4695.09 526.755 3
 0 -12 -1 4184.45 401.355 9
 0 12 2 7727.46 506.151 6
 0 -12 -2 8660.15 612.203 3
 0 -12 -2 8316.88 549.595 5
 0 -12 -2 7229.67 472.584 9
 0 -12 -3 1926.79 360.088 5
 0 -12 -3 1679.43 330.162 9
 0 -12 -3 1488.41 387.011 3
 0 12 3 1163.75 360.311 6
 0 -12 -4 2859.99 418.421 3
 0 -12 -4 2355.31 351.34 5
 0 12 4 3204.79 425.958 6
 0 -12 -4 2080.16 350.015 9
 0 12 5 2262.57 385.722 6
 0 -12 -5 1930.78 307.586 5
 0 -12 -5 2376.35 377.255 3
 0 -12 -5 2305.54 347.911 9
 0 12 6 771.412 343.029 6
 0 -12 -6 708.847 300.137 3
 0 -12 -6 782.209 288.357 9
 0 -12 -6 916.26 256.776 5
 0 12 7 882.229 319.877 6
 0 -12 -7 549.688 272.038 9
 0 -12 -7 218.425 257.62 3
 0 -12 -7 423.807 210.996 5
 0 12 8 149.223 251.378 6
 0 -12 -8 -179.289 245.803 3
 0 -12 -8 136.076 253.416 9
 0 -12 -8 -23.4714 169.251 5
 0 -12 -9 -76.8352 235.284 9
 0 -12 -9 77.2191 226.973 3
 0 12 9 42.1368 220.631 6
 0 -12 -10 18.2256 219.021 9
 0 -12 -10 10.074 200.092 3
 0 12 10 168.655 184.35 6
 0 -12 -11 132.958 182.691 3
 0 12 11 -3.76447 144.036 6
 0 -12 -11 56.6492 206.747 9
 0 -12 -12 832.737 211.082 9
 0 -13 8 373.872 166.713 5
 0 -13 8 449.319 199.385 3
 0 -13 7 1299.46 226.903 5
 0 -13 7 771.956 233.916 3
 0 -13 6 201.29 202.358 5
 0 -13 6 524.745 259.657 3
 0 -13 5 811.304 284.399 3
 0 -13 5 875.669 252.209 5
 0 -13 4 507.468 294.879 3
 0 -13 4 -119.368 229.275 5
 0 -13 3 513.415 261.454 5
 0 -13 3 361.858 283.653 3
 0 -13 2 645.904 316.973 3
 0 -13 2 678.555 265.127 5
 0 -13 1 6030.17 412.6 5
 0 -13 1 6215.88 494.619 3
 0 -13 0 -226.709 245.326 5
 0 -13 0 296.996 296.439 3
 0 -13 0 276.871 211.313 9
 0 -13 -1 3780.67 416.469 3
 0 -13 -1 3690.81 322.599 9
 0 -13 -1 3748.13 338.61 5
 0 -13 -2 645.402 310.729 3
 0 -13 -2 663.725 260.722 5
 0 -13 -2 699.214 243.233 9
 0 -13 -3 5526.35 353.779 5
 0 -13 -3 5391.21 371.036 9
 0 -13 -3 6165.58 469.678 3
 0 -13 -4 839.329 290.907 3
 0 -13 -4 449.789 197.567 5
 0 -13 -4 737.404 239.581 9
 0 -13 -5 2222.45 208.506 5
 0 -13 -5 2418.29 339.146 3
 0 -13 -5 2340.86 298.162 9
 0 -13 -6 136.901 111.698 5
 0 -13 -6 540.352 236.192 9
 0 -13 -6 734.353 255.251 3
 0 -13 -7 1505.21 281.269 9
 0 -13 -7 1894.09 297.664 3
 0 -13 -8 117.285 213.011 3
 0 -13 -8 471.275 218.169 9
 0 -13 -9 2115.58 257.815 3
 0 -13 -9 1827.69 260.13 9
 0 -13 -10 -385.121 206.168 9
 0 -13 -10 30.8079 161.088 3
 0 -13 -11 -76.8888 177.152 9
 0 -14 5 265.772 170.478 3
 0 -14 4 431.857 191.669 3
 0 -14 3 16.3338 68.9232 5
 0 -14 3 176.616 196.667 3
 0 -14 2 518.392 226.434 3
 0 -14 2 258.871 91.6355 5
 0 -14 1 1973.18 281.518 3
 0 -14 1 893.77 109.967 5
 0 -14 0 450.102 82.8374 5
 0 -14 0 727.027 241.585 3
 0 -14 -1 -14.1337 212.783 3
 0 -14 -2 1154.13 253.485 3
 0 -14 -2 727.217 174.825 9
 0 -14 -3 -365.897 209.174 3
 0 -14 -3 39.6139 158.77 9
 0 -14 -4 2174.97 277.201 3
 0 -14 -4 1762.03 226.951 9
 0 -14 -5 2.07406 177.819 9
 0 -14 -5 -36.1548 185.672 3
 0 -14 -6 1166.01 198.608 9
 0 -14 -6 1380.12 236.189 3
 0 -14 -7 383.862 165.987 9
 0 -14 -7 597.429 184.575 3
 0 -14 -8 3.29568 169.159 9
 1 -14 -7 -64.722 159.802 3
 1 -14 -6 -72.3532 169.584 3
 1 -14 -5 508.798 206.127 3
 1 -14 -5 72.3946 163.037 9
 1 -14 -4 405.978 205.719 3
 1 -14 -3 852.909 233.56 3
 1 -14 -2 255.386 209.149 3
 1 -14 -1 968.828 239.702 3
 1 -14 0 33.1231 196.812 3
 1 -14 1 2042.3 261.345 3
 1 -14 2 -108.962 187.164 3
 1 -14 3 155.078 185.658 3
 1 -14 4 300.136 168.235 3
 1 -13 -10 464.867 183.405 3
 -1 13 10 339.966 95.8541 6
 -1 13 9 14.4624 141.318 6
 1 -13 -9 356.968 191.842 3
 1 -13 -8 65.6153 195.278 9
 -1 13 8 454.844 180.907 6
 1 -13 -8 354.369 208.916 3
 1 -13 -7 54.585 216.561 3
 1 -13 -7 63.9861 193.548 9
 -1 13 7 154.367 212.272 6
 -1 13 6 3284.74 309.301 6
 1 -13 -6 3059.41 340.216 3
 1 -13 -6 3019.75 295.927 9
 1 -13 -5 1103.65 281.588 3
 1 -13 -5 978.834 234.719 9
 -1 13 5 804.561 268.483 6
 1 -13 -4 1774.74 323.526 3
 -1 13 4 1136.18 304.577 6
 1 -13 -4 941.277 238.245 9
 1 -13 -3 -310.92 207.034 9
 -1 13 3 -443.315 291.847 6
 1 -13 -3 -73.5352 252.183 3
 1 -13 -2 1507.23 312.719 3
 -1 13 2 1953.72 335.13 6
 1 -13 -2 1332.93 231.007 9
 1 -13 -1 323.065 275.714 3
 -1 13 1 -33.5163 295.612 6
 1 -13 -1 48.6543 60.2745 5
 1 -13 0 693.494 303.239 3
 -1 13 0 532.456 274.344 6
 1 -13 0 145.384 114.573 5
 -1 13 -1 330.266 233.389 6
 1 -13 1 409.649 149.49 5
 1 -13 1 551.253 295.399 3
 1 -13 2 1301.56 324.647 3
 1 -13 2 1176.53 182.8 5
 1 -13 3 610.475 280.038 3
 1 -13 3 340.199 168.615 5
 1 -13 4 2657.88 216.544 5
 1 -13 4 2966.8 363.291 3
 1 -13 5 502.065 258.068 3
 1 -13 5 204.719 146.832 5
 1 -13 6 1908.37 157.825 5
 1 -13 6 2427.56 310.134 3
 1 -13 7 31.5079 183.301 3
 -1 12 13 280.867 101.319 6
 1 -12 -12 693.181 200.088 3
 -1 12 12 251.686 150.378 6
 1 -12 -11 1890.84 259.492 3
 -1 12 11 1746.23 236.742 6
 1 -12 -11 1320.56 235.027 9
 1 -12 -10 55.2794 234.664 9
 1 -12 -10 820.358 246.981 3
 -1 12 10 213.811 241.819 6
 -1 12 9 624.382 283.527 6
 1 -12 -9 891.009 261.571 3
 -1 12 9 302.046 282.747 1
 1 -12 -9 780.913 249.915 9
 1 -12 -8 658.375 251.35 9
 1 -12 -8 284.4 247.397 3
 -1 12 8 498.245 322.106 6
 -1 12 7 47.5182 348.245 6
 1 -12 -7 341.84 258.827 9
 1 -12 -7 -154.118 270.745 3
 1 -12 -6 291.223 247.272 9
 1 -12 -6 285.397 276.21 3
 -1 12 6 207.848 391.856 6
 1 -12 -5 495.311 113.177 5
 -1 12 5 1324.59 465.931 6
 1 -12 -5 741.642 265.532 9
 1 -12 -5 899.189 323.638 3
 -1 12 4 2815.88 525.305 6
 1 -12 -4 2062.56 216.753 5
 1 -12 -4 1852.3 302.482 9
 1 -12 -4 2338.41 396.239 3
 1 -12 -3 1147.31 222.525 5
 1 -12 -3 1635.39 390.131 3
 1 -12 -3 1748.33 297.982 9
 -1 12 3 2331.22 507.175 6
 -1 12 2 819.847 493.237 6
 1 -12 -2 787.067 342.47 3
 1 -12 -2 294.355 251.97 9
 1 -12 -2 169.132 216.703 5
 1 -12 -1 4350.06 362.225 5
 1 -12 -1 4039.55 348.947 9
 -1 12 1 4580.02 583.149 6
 1 -12 -1 4099.75 490.66 3
 -1 12 0 865.919 493.486 6
 1 -12 0 707.193 361.326 3
 1 -12 0 491.281 261.726 5
 1 -12 1 2627.42 331.056 5
 1 -12 1 2265.1 411.077 3
 -1 12 -1 2041.75 511.464 6
 -1 12 -2 473.971 453.59 6
 1 -12 2 514.342 286 5
 1 -12 2 386.098 345.263 3
 1 -12 3 89.9751 288.648 5
 1 -12 3 433.063 361.945 3
 -1 12 -3 141.174 376.736 6
 -1 12 -4 7.31307 332.302 6
 1 -12 4 247.161 283.626 5
 1 -12 4 -5.31167 302.996 3
 1 -12 5 1900.09 365.649 3
 -1 12 -5 1656.2 272.561 6
 1 -12 6 -7.80291 258.986 5
 1 -12 6 730.45 345.947 3
 1 -12 7 2472.01 361.322 3
 1 -12 7 2704.78 346.329 5
 1 -12 8 96.8629 217.362 5
 1 -12 8 -256.55 244.663 3
 1 -12 9 13.8857 194.398 5
 1 -12 10 38.3239 175.86 5
 1 -12 11 1223.07 155.814 5
 -1 11 15 -63.9743 100.106 6
 -1 11 14 1319.62 180.499 6
 -1 11 13 94.8969 187.062 6
 1 -11 -13 168.06 185.256 3
 1 -11 -12 -148.764 256.234 9
 -1 11 12 439.266 291.313 1
 -1 11 12 467.93 250.634 6
 1 -11 -12 523.405 215.508 3
 -1 11 11 -6.14053 306.884 1
 -1 11 11 382.075 290.537 6
 1 -11 -11 -163.338 281.132 9
 1 -11 -11 255.248 221.356 3
 1 -11 -10 1320.53 283.929 9
 1 -11 -10 1377.14 303.189 3
 -1 11 10 1750.8 412.578 1
 -1 11 10 1944.76 386.977 6
 1 -11 -9 -80.9994 258.598 9
 -1 11 9 550.817 399.206 1
 1 -11 -9 -117.63 261.89 3
 -1 11 9 248.417 374.048 6
 -1 11 8 564.333 438.258 6
 -1 11 8 520.954 435.638 1
 1 -11 -8 110.852 265.073 9
 1 -11 -8 147.449 290.013 3
 1 -11 -7 235.861 307.962 3
 -1 11 7 324.217 441.701 6
 1 -11 -7 196.41 145.033 5
 1 -11 -7 431.937 291.794 9
 -1 11 7 943.163 426.108 1
 1 -11 -6 -55.5486 184.827 5
 -1 11 6 308.255 517.173 6
 1 -11 -6 81.529 296.737 3
 1 -11 -6 48.1543 262.561 9
 -1 11 6 190.108 432.738 1
 1 -11 -5 143.16 222.354 5
 -1 11 5 1171.91 563.906 6
 1 -11 -5 -285.902 323.25 3
 -1 11 5 642.338 488.521 1
 1 -11 -5 228.522 310.088 8
 1 -11 -5 253.829 291.294 9
 1 -11 -4 863.532 363.939 3
 1 -11 -4 908.774 337.717 8
 1 -11 -4 504.889 251.027 5
 -1 11 4 971.177 561.923 6
 1 -11 -4 482.813 273.809 9
 1 -11 -3 4608.22 499.499 3
 1 -11 -3 3877.5 384.907 5
 -1 11 3 3332.04 645.368 6
 1 -11 -3 4457.64 401.615 9
 1 -11 -3 3520.41 444.746 8
 1 -11 -2 6683.57 556.895 8
 1 -11 -2 7462.28 471.244 9
 1 -11 -2 8392.59 608.449 3
 -1 11 2 7000.91 749.198 6
 1 -11 -2 6870.53 493.561 5
 1 -11 -1 -57.1147 243.25 9
 1 -11 -1 358.569 311.81 5
 1 -11 -1 330.89 359.701 3
 1 -11 -1 208.737 297.716 8
 1 -11 0 2295.43 391.322 8
 1 -11 0 2849.46 342.142 9
 1 -11 0 2955.84 418.061 5
 1 -11 0 3757.26 495.537 3
 -1 11 0 2676.47 628.887 6
 1 -11 1 2262.18 429.169 5
 -1 11 -1 2209.48 603.036 6
 1 -11 1 1889.38 432.562 3
 1 -11 2 94.5783 367.087 5
 -1 11 -2 165.914 534.677 6
 1 -11 2 311.014 385.794 3
 1 -11 3 460.867 373.767 5
 -1 11 -3 257.109 502.66 6
 1 -11 3 1032.7 398.576 3
 1 -11 4 355.541 351.396 5
 1 -11 4 397.527 368.601 3
 1 -11 4 -152.084 222.018 12
 -1 11 -4 338.384 491.005 6
 -1 11 -5 153.182 427.719 6
 1 -11 5 150.336 264.919 12
 1 -11 5 451.851 380.111 3
 1 -11 5 -570.787 358.521 5
 1 -11 6 319.245 238.053 12
 -1 11 -6 647.225 431.529 6
 1 -11 6 705.29 357.666 3
 1 -11 6 -199.157 369.748 5
 -1 11 -7 1009.39 327.798 6
 1 -11 7 987.349 355.535 3
 1 -11 8 1373.96 361.054 5
 1 -11 8 2777.81 415.153 3
 1 -11 9 -254.828 323.153 5
 1 -11 9 963.338 330.86 3
 1 -11 10 125.471 269.462 5
 1 -11 11 -25.3224 238.953 5
 1 -11 12 -167.123 221.594 5
 1 -11 13 -100.874 175.098 5
 -1 10 16 611.505 146.103 6
 -1 10 15 349.502 221.052 17
 -1 10 15 295.4 181.869 6
 -1 10 14 618.333 273.383 1
 -1 10 14 1016.11 275.153 17
 -1 10 14 598.951 235.757 6
 1 -10 -13 349.622 233.461 3
 -1 10 13 106.409 263.947 6
 -1 10 13 420.041 312.358 1
 -1 10 13 1012.93 310.817 17
 1 -10 -12 2371.92 319.387 3
 -1 10 12 2733.46 386.612 6
 -1 10 12 2126.06 410.706 1
 1 -10 -12 1372.18 276.54 9
 -1 10 11 463.669 369.46 6
 -1 10 11 981.341 415.38 1
 1 -10 -11 110.861 241.179 3
 -1 10 10 1057.19 446.79 1
 1 -10 -10 616.051 282.731 3
 -1 10 10 540.764 392.132 6
 1 -10 -10 121.272 286.367 9
 -1 10 9 1826.29 500.697 6
 -1 10 9 1891.18 535.098 1
 1 -10 -9 1445.61 369 8
 1 -10 -9 1693.31 330.503 9
 1 -10 -9 1506.46 327.76 3
 1 -10 -8 -30.302 288.99 8
 1 -10 -8 141.824 274.478 9
 1 -10 -8 -224.547 280.863 3
 1 -10 -8 -562.245 400.663 13
 1 -10 -8 -39.1674 185.953 5
 -1 10 8 -348.349 495.296 6
 1 -10 -7 187.572 199.463 5
 1 -10 -7 524.927 310.124 3
 1 -10 -7 247.823 286.882 9
 -1 10 7 666.562 515.478 6
 -1 10 7 268.612 512.605 1
 1 -10 -7 -613.854 392.212 13
 1 -10 -7 799.773 334.085 8
 1 -10 -6 265.828 331.163 13
 1 -10 -6 -31.8651 276.253 9
 -1 10 6 83.687 559.294 6
 1 -10 -6 416.726 322.452 3
 -1 10 6 817.38 519.358 1
 1 -10 -6 -174.476 332.747 8
 1 -10 -6 -243.075 248.209 5
 1 -10 -5 938.692 295.126 9
 -1 10 5 1727.99 631.62 6
 1 -10 -5 224.664 323.711 3
 1 -10 -5 717.289 325.872 8
 1 -10 -5 1405.57 405.022 13
 1 -10 -5 729.549 275.607 5
 -1 10 5 490.906 546.291 1
 -1 10 4 762.679 615.72 6
 1 -10 -4 23.6506 270.118 9
 1 -10 -4 1.11938 283.492 8
 -1 10 4 270.207 480.759 1
 1 -10 -4 -2.30881 256.823 5
 1 -10 -4 306.822 317.35 3
 1 -10 -3 195.517 338.399 3
 1 -10 -3 -660.268 380.187 1
 1 -10 -3 560.803 298.764 5
 1 -10 -3 208.088 299.295 8
 -1 10 3 -407.684 471.993 1
 1 -10 -3 437.475 280.586 9
 1 -10 -2 217.177 320.79 5
 -1 10 2 600.924 568.747 6
 1 -10 -2 130.13 260.957 9
 1 -10 -2 247.807 304.442 8
 1 -10 -2 490.747 354.744 3
 -1 10 1 482.426 577.514 6
 1 -10 -1 474.435 276.982 9
 1 -10 -1 -161.987 347.079 3
 1 -10 -1 197.726 328.001 5
 1 -10 -1 478.607 288.957 8
 1 -10 0 25.9095 273.244 9
 1 -10 0 19.9805 337.049 5
 -1 10 0 -281.71 504.09 6
 1 -10 0 92.7323 268.075 8
 1 -10 0 480.799 380.076 3
 -1 10 -1 236.745 504.35 6
 1 -10 1 916.54 310.665 8
 1 -10 1 41.4836 353.273 5
 1 -10 1 567.712 386.055 3
 -1 10 -2 -243.514 488.759 6
 1 -10 2 576.941 381.26 5
 1 -10 2 419.893 283.517 8
 1 -10 2 497.583 393.107 3
 -1 10 -3 922.205 521.19 6
 1 -10 3 1575.01 423.975 5
 1 -10 3 1993.21 324.784 12
 1 -10 4 4610.06 531.899 3
 1 -10 4 3625.59 383.815 12
 -1 10 -4 1607.52 524.249 6
 1 -10 4 1734.3 428.318 5
 1 -10 5 4472.98 545.599 3
 1 -10 5 3589.34 490.727 5
 1 -10 5 4625.82 430 12
 1 -10 6 -94.829 276.185 12
 -1 10 -6 -305.868 449.632 6
 1 -10 6 963.936 390.361 3
 1 -10 6 -295.338 388.537 5
 1 -10 7 2490.09 459.497 3
 1 -10 7 1864.37 405.222 5
 1 -10 7 1934.76 369.971 12
 -1 10 -8 209.985 376.004 6
 1 -10 8 -37.7286 343.783 5
 1 -10 8 79.1093 346.718 3
 1 -10 8 538.1 312.559 12
 1 -10 9 1147.38 371.811 3
 1 -10 9 424.079 376.552 5
 -1 10 -9 1003.59 359.622 16
 1 -10 9 519.294 318.6 12
 1 -10 10 625.257 365.042 5
 -1 10 -10 447.869 323.091 16
 1 -10 11 3770.19 416.741 5
 1 -10 12 206.132 292.225 5
 1 -10 13 1948.44 309.084 5
 1 -10 14 244.946 226.134 5
 1 -10 15 907.219 204.507 5
 -1 9 18 238.037 92.344 6
 -1 9 17 644.651 157.265 6
 -1 9 17 457.434 199.908 17
 -1 9 16 1211.62 217.321 6
 -1 9 16 605.085 234.488 1
 -1 9 16 1132.77 286.03 17
 1 -9 -15 171.589 222.511 21
 -1 9 15 54.4415 268.023 1
 -1 9 15 633.788 292.124 17
 -1 9 15 -9.01755 224.497 6
 -1 9 14 3370.78 368.524 6
 1 -9 -14 2412.79 314.69 3
 1 -9 -14 2416.88 339.918 21
 -1 9 14 2317.19 401.276 17
 -1 9 14 2872.95 390.477 1
 1 -9 -13 269.518 235.411 3
 -1 9 13 682.156 371.638 1
 1 -9 -13 -234.537 293.03 9
 -1 9 13 444.548 331.439 6
 1 -9 -13 622.763 271.88 21
 1 -9 -12 454.941 267.082 3
 -1 9 12 851.681 374.522 6
 -1 9 12 409.464 390.842 1
 1 -9 -12 88.1676 280.483 9
 1 -9 -12 524.736 257.153 21
 -1 9 11 33.9627 378.484 6
 1 -9 -11 -148.017 311.941 9
 1 -9 -11 -429.799 273.82 3
 1 -9 -11 49.5568 259.111 21
 -1 9 11 460.936 460.008 1
 1 -9 -11 162.582 277.833 8
 1 -9 -10 2621.2 368.066 9
 -1 9 10 2447.3 587.706 1
 1 -9 -10 2436.65 358.144 3
 -1 9 10 2543.96 510.558 6
 1 -9 -10 2242.5 349.071 21
 1 -9 -10 2800.36 425.851 8
 1 -9 -9 39.2818 378.389 13
 1 -9 -9 375.53 196.2 5
 1 -9 -9 603.68 322.398 8
 -1 9 9 588.186 499.555 6
 1 -9 -9 34.5681 265.968 3
 1 -9 -9 599.877 286.114 9
 -1 9 9 806.781 557.682 1
 1 -9 -9 316.953 258.725 21
 -1 9 8 1929.61 589.218 1
 1 -9 -8 1045.96 321.139 21
 1 -9 -8 656.92 343.27 13
 1 -9 -8 1377.23 331.873 20
 -1 9 8 1747.39 589.308 6
 1 -9 -8 1362.88 315.895 9
 1 -9 -8 1486.1 340.787 3
 1 -9 -8 1126.64 345.479 8
 1 -9 -8 1269.18 241.652 5
 1 -9 -7 338.521 288.959 20
 1 -9 -7 193.015 273.386 3
 -1 9 7 586.314 561.367 6
 1 -9 -7 -295.523 268.658 9
 1 -9 -7 -253.332 257.329 21
 1 -9 -7 149.459 354.454 13
 1 -9 -7 234.624 213.215 5
 1 -9 -7 189.605 286.114 8
 -1 9 7 621.681 531.41 1
 -1 9 6 416.116 550.821 1
 1 -9 -6 1095.44 397.926 13
 1 -9 -6 787.105 288.673 9
 1 -9 -6 371.874 281.103 20
 -1 9 6 918.93 549.765 6
 1 -9 -6 114.732 233.903 5
 1 -9 -6 555.117 284.993 21
 1 -9 -6 292.967 297.339 8
 1 -9 -6 213.016 284.343 3
 1 -9 -5 -777.9 419.741 1
 -1 9 5 353.453 555.408 6
 1 -9 -5 600.404 298.351 20
 1 -9 -5 853.87 310.968 3
 -1 9 5 -665.2 538.681 1
 1 -9 -5 558.806 265.229 5
 1 -9 -5 438.092 289.434 9
 1 -9 -5 82.1039 278.901 21
 1 -9 -5 779.253 362.493 13
 1 -9 -5 432.445 302.299 8
 1 -9 -4 276.874 248.068 9
 1 -9 -4 197.373 264.501 5
 1 -9 -4 278.813 280.264 21
 1 -9 -4 468.615 356.349 13
 -1 9 4 460.546 533.838 6
 1 -9 -4 -463.787 291.293 20
 1 -9 -4 -390.692 428.638 1
 1 -9 -4 549.867 313.508 3
 1 -9 -4 300.471 305.256 8
 1 -9 -4 31.4926 248.748 16
 1 -9 -3 733.013 335.962 1
 1 -9 -3 2264.37 393.381 3
 1 -9 -3 1761.53 327.178 8
 1 -9 -3 1981.59 405.807 13
 1 -9 -3 1673.84 306.655 9
 -1 9 3 1017.03 533.931 6
 1 -9 -3 2473.44 363.222 5
 1 -9 -3 1810.02 347.48 20
 -1 9 2 -151.608 479.684 6
 1 -9 -2 302.9 300.299 8
 1 -9 -2 500.034 242.315 9
 1 -9 -2 -87.2147 294.899 5
 1 -9 -2 -409.22 355.253 1
 1 -9 -2 479.552 336.144 3
 1 -9 -1 1111.1 295.039 9
 1 -9 -1 1140.6 372.044 3
 1 -9 -1 1207.25 340.169 5
 1 -9 -1 1082.53 329.337 7
 -1 9 1 -88.4475 485.123 6
 1 -9 -1 989.713 297.184 8
 1 -9 0 200.048 301.264 7
 1 -9 0 603.874 353.908 3
 1 -9 0 27.1701 46.7447 15
 1 -9 0 492.429 319.001 5
 1 -9 0 512.911 267.534 9
 1 -9 0 793.045 304.703 8
 1 -9 1 -268.409 283.999 7
 1 -9 1 -481.339 350.612 5
 1 -9 1 110.047 75.9636 15
 1 -9 1 190.961 280.193 8
 1 -9 2 4328.54 198.055 15
 1 -9 2 4880.65 490.121 5
 1 -9 2 4844.87 458.954 7
 1 -9 2 6391.89 434.809 12
 1 -9 2 8004.48 611.883 3
 1 -9 2 6960.2 489.878 8
 1 -9 3 16.249 303.005 7
 1 -9 3 255.024 359.355 3
 1 -9 3 -20.328 230.394 12
 1 -9 3 407.413 292.081 8
 1 -9 3 20.5247 116.927 15
 1 -9 3 -299.453 350.494 5
 1 -9 4 -129.84 259.593 12
 1 -9 4 208.046 333.581 3
 1 -9 4 7.29385 262.527 7
 1 -9 4 242.555 332.712 5
 1 -9 5 236.119 244.73 12
 1 -9 5 340.589 382.983 5
 1 -9 5 -195.762 343.174 3
 1 -9 6 1067.58 397.834 5
 1 -9 6 1256.71 326.124 12
 1 -9 6 844.211 377.284 3
 1 -9 7 -270.449 396.96 3
 1 -9 7 170.243 368.917 5
 1 -9 7 -200.742 302.571 12
 1 -9 8 317.893 302.285 12
 1 -9 8 700.866 379.842 3
 1 -9 8 711.511 368.042 5
 1 -9 9 -125.754 366.983 5
 -1 9 -9 -807.952 431.967 6
 1 -9 9 83.6464 302.766 12
 1 -9 9 -388.075 374.685 3
 -1 9 -9 172.304 289.698 2
 -1 9 -10 682.306 383.315 16
 1 -9 10 185.761 303.081 12
 -1 9 -10 96.1831 265.704 2
 -1 9 -10 -42.3945 321.823 6
 1 -9 10 250.865 344.902 5
 1 -9 11 4386.61 461.501 12
 -1 9 -11 5111.35 451.518 2
 -1 9 -11 5356.03 562.779 16
 -1 9 -12 717.703 310.21 2
 -1 9 -12 411.199 360.939 16
 1 -9 12 926.945 349.713 5
 1 -9 13 1161.51 319.555 5
 -1 9 -13 1164.49 320.391 2
 1 -9 14 748.967 309.834 5
 -1 9 -14 1050.41 295.8 2
 1 -9 15 706.877 282.225 5
 1 -9 16 654.661 226.215 5
 -1 8 19 419.501 101.205 6
 -1 8 18 31.0512 139.801 6
 -1 8 18 274.757 216.864 17
 -1 8 17 1862.6 240.418 6
 -1 8 17 1443.06 294.836 17
 -1 8 17 1880.88 298.846 1
 -1 8 16 -453.895 275.299 1
 1 -8 -16 132.864 218.801 21
 -1 8 16 204.281 231.838 6
 -1 8 15 111.829 275.831 6
 -1 8 15 -254.122 315.05 1
 -1 8 15 834.357 366.602 17
 1 -8 -15 149.056 243.448 21
 -1 8 14 46.4963 308.209 6
 -1 8 14 508.703 379.931 1
 1 -8 -14 276.764 244.406 3
 -1 8 14 1070.9 393.431 17
 1 -8 -14 644.974 252.107 21
 -1 8 13 1629.1 407.497 6
 1 -8 -13 1274.02 303.743 21
 -1 8 13 1427.38 429.484 1
 1 -8 -13 1587.75 317.336 3
 1 -8 -13 184.351 298.095 9
 1 -8 -12 529.697 277.419 3
 1 -8 -12 121.761 305.062 9
 -1 8 12 492.579 385.547 6
 -1 8 12 397.935 442.55 1
 1 -8 -12 339.821 312.213 8
 1 -8 -12 -80.2822 249.074 20
 1 -8 -12 268.103 254.262 21
 1 -8 -11 223.964 270.926 9
 1 -8 -11 147.443 257.39 20
 1 -8 -11 288.215 300.082 8
 1 -8 -11 504.598 285.711 3
 1 -8 -11 267.851 273.952 21
 -1 8 11 296.771 481.706 1
 -1 8 11 731.685 426.582 6
 -1 8 10 794.573 477.762 6
 1 -8 -10 509.992 320.759 8
 1 -8 -10 -599.999 452.777 13
 1 -8 -10 208.602 259.57 3
 -1 8 10 497.251 519.625 1
 1 -8 -10 374.064 256.352 9
 1 -8 -10 137.629 257.173 20
 1 -8 -10 182.376 254.428 21
 1 -8 -9 120.151 321.069 8
 1 -8 -9 -88.541 265.132 9
 1 -8 -9 -421.222 412.985 13
 1 -8 -9 47.5244 208.268 5
 -1 8 9 137.831 442.497 6
 1 -8 -9 -164.736 260.3 3
 -1 8 9 840.676 558.177 1
 1 -8 -9 90.0877 248.804 20
 1 -8 -9 203.345 252.667 21
 1 -8 -8 36.1102 212.888 5
 1 -8 -8 130.953 260.078 3
 1 -8 -8 150.794 372.981 13
 -1 8 8 1117.65 536.422 6
 1 -8 -8 330.157 256.114 9
 -1 8 8 797.473 590.841 1
 1 -8 -8 252.566 304.608 8
 1 -8 -8 52.3486 212.675 16
 1 -8 -8 431.006 269.461 21
 1 -8 -8 381.656 262.405 20
 1 -8 -7 3336.24 412.533 8
 1 -8 -7 3179.19 372.438 3
 1 -8 -7 3117.42 352.912 21
 1 -8 -7 3057.78 343.386 9
 1 -8 -7 3171.92 307.071 5
 1 -8 -7 3060.68 331.206 16
 -1 8 7 2586.38 609.545 1
 1 -8 -7 3884.81 504.491 13
 1 -8 -7 3355.49 370.733 20
 1 -8 -6 -164.523 336.773 13
 -1 8 6 311.81 498.201 1
 1 -8 -6 -50.5971 283.067 8
 1 -8 -6 -1.88583 248.383 3
 1 -8 -6 -821.398 450.916 1
 1 -8 -6 109.218 231.812 9
 1 -8 -6 92.7849 201.648 16
 1 -8 -6 -15.3995 245.576 21
 1 -8 -6 266.559 239.404 20
 1 -8 -6 254.828 223.595 5
 1 -8 -5 2307.95 326.355 20
 1 -8 -5 2427.45 361.381 21
 1 -8 -5 3105 346.333 9
 1 -8 -5 1860.56 367.167 1
 1 -8 -5 2484.43 318.687 16
 1 -8 -5 2599.64 351.512 3
 1 -8 -5 2977.42 323.324 5
 1 -8 -5 2110.09 340.636 8
 1 -8 -5 2387.55 386.49 13
 1 -8 -4 586.317 271.582 21
 1 -8 -4 345.811 259.722 20
 1 -8 -4 384.867 253.319 5
 1 -8 -4 389.174 254.81 16
 1 -8 -4 244.843 239.782 14
 1 -8 -4 241.089 327.628 1
 1 -8 -4 206.648 270.16 8
 1 -8 -4 377.31 298.128 13
 1 -8 -4 153.151 228.734 9
 1 -8 -3 2896.54 370.736 21
 1 -8 -3 3592.23 378.794 5
 1 -8 -3 3027.41 370.194 7
 1 -8 -3 2523.56 324.735 14
 1 -8 -3 3509.01 381.642 8
 1 -8 -3 3001.61 354.109 20
 1 -8 -3 3181.72 431.032 1
 1 -8 -3 3653.41 352.284 16
 1 -8 -2 6266.99 434.359 14
 1 -8 -2 7255.29 486.89 21
 1 -8 -2 7594.83 481.391 16
 1 -8 -2 6770.58 457.982 7
 1 -8 -2 6651.72 463.504 20
 1 -8 -2 7850.17 475.554 8
 1 -8 -2 6996.32 490.366 1
 1 -8 -1 3003.24 357.176 7
 1 -8 -1 3600.43 376.196 8
 1 -8 -1 2645.13 144.204 15
 1 -8 -1 4062.33 400.485 5
 1 -8 -1 2743.71 346.791 14
 1 -8 -1 3332.11 390.08 1
 1 -8 -1 3074.14 370.413 20
 1 -8 -1 2713.24 354.488 21
 1 -8 0 531.865 287.744 20
 1 -8 0 32.8464 273.013 5
 1 -8 0 641.799 300.208 1
 1 -8 0 389.171 260.949 14
 1 -8 0 549.025 243.555 8
 1 -8 0 359.285 114.311 15
 1 -8 0 263.397 264.706 7
 1 -8 1 577.94 282.37 8
 1 -8 1 -37.1899 267.478 14
 1 -8 1 -57.9748 310.882 5
 1 -8 1 -155.085 144.196 12
 1 -8 1 207.402 121.113 15
 1 -8 1 245.597 249.22 7
 1 -8 2 423.588 140.008 15
 1 -8 2 330.866 256.45 7
 1 -8 2 568.901 272.077 8
 1 -8 2 183.139 277.94 5
 1 -8 2 472.896 267.014 14
 1 -8 2 378.249 218.63 12
 1 -8 3 374.35 254.368 7
 1 -8 3 1058.41 308.442 8
 1 -8 3 586.697 149.961 15
 1 -8 3 1034.4 263.169 12
 1 -8 3 813.105 331.54 14
 1 -8 3 926.598 353.366 5
 1 -8 4 2647.97 363.095 8
 1 -8 4 2026.18 198.423 15
 1 -8 4 1668.91 297.373 7
 1 -8 4 1803.04 357.402 3
 1 -8 4 1872.25 355.712 14
 1 -8 4 2788.16 336.555 12
 1 -8 4 2964.14 432.575 5
 -1 8 -4 2055.77 405.21 6
 1 -8 5 1364.43 396.973 5
 1 -8 5 1173.64 283.676 12
 1 -8 5 709.017 167.867 15
 1 -8 5 602.324 303.169 14
 1 -8 5 375.842 299.414 3
 -1 8 -5 1055.33 367.494 6
 1 -8 6 1837.31 333.374 12
 1 -8 6 1584.62 354.156 14
 1 -8 6 1734.86 212.443 15
 1 -8 6 2135.32 396.982 5
 -1 8 -6 2018.14 435.899 6
 1 -8 7 3562.2 439.88 14
 1 -8 7 3857.59 433.238 12
 1 -8 7 3328.9 457.704 5
 -1 8 -7 4227.16 496.492 6
 -1 8 -7 3921.06 366.135 2
 1 -8 8 340.314 324.882 5
 -1 8 -8 283.813 281.083 2
 1 -8 8 99.6174 275.143 12
 -1 8 -8 -292.497 370.898 6
 1 -8 8 -5.17296 330.58 3
 1 -8 8 272.046 322.036 14
 -1 8 -9 473.591 305.412 2
 1 -8 9 237.983 311.804 5
 1 -8 9 200.356 268.014 12
 1 -8 9 -385.67 360.885 3
 -1 8 -9 139.897 385.043 6
 1 -8 10 -84.8861 358.726 5
 -1 8 -10 517.74 314.945 2
 1 -8 10 272.697 297.701 12
 -1 8 -10 635.232 376.317 16
 -1 8 -11 2982.55 476.603 16
 1 -8 11 3386.82 487.546 5
 -1 8 -11 2414.06 387.881 2
 -1 8 -11 2866.63 362.886 18
 1 -8 11 3122.17 403.336 12
 -1 8 -12 2146.28 345.472 18
 -1 8 -12 2801.95 486.153 16
 1 -8 12 2986.95 435.39 5
 1 -8 12 2947.36 403.323 12
 -1 8 -12 2789.99 401.687 2
 -1 8 -13 1069.07 349.262 2
 -1 8 -13 847.359 401.875 16
 1 -8 13 981.321 370.44 5
 1 -8 13 718.759 296.963 12
 -1 8 -13 846.676 307.035 18
 -1 8 -14 7.88707 273.073 18
 1 -8 14 207.57 278.064 5
 -1 8 -14 270.962 303.097 2
 -1 8 -14 206.439 334.081 16
 -1 8 -15 451.995 272.991 18
 -1 8 -15 507.753 297.437 2
 1 -8 15 280.88 294.763 5
 -1 8 -16 208.858 275.4 2
 1 -8 16 453.32 274.97 5
 -1 8 -16 -108.175 239.752 18
 1 -8 17 1622.59 275.217 5
 -1 8 -17 1282.31 262.208 18
 -1 8 -18 604.307 205.907 18
 -1 7 19 605.232 228.9 17
 -1 7 19 695.242 149.816 6
 -1 7 18 828.181 200.058 6
 -1 7 18 721.37 262.909 17
 -1 7 17 84.3744 214.772 6
 -1 7 17 324.689 297.116 17
 1 -7 -17 -85.7363 217.77 21
 -1 7 17 69.6581 246.11 1
 -1 7 16 286.779 262.695 6
 -1 7 16 746.664 352.938 17
 -1 7 16 186.989 296.554 1
 1 -7 -16 349.737 251.615 21
 -1 7 15 902.03 394.032 17
 -1 7 15 -261.714 352.311 1
 -1 7 15 -20.0134 294.398 6
 1 -7 -15 408.243 262.202 21
 1 -7 -14 302.243 265.375 21
 1 -7 -14 328.357 289.055 8
 -1 7 14 -21.4701 337.604 6
 -1 7 14 37.3771 329.733 14
 -1 7 14 846.5 407.623 1
 1 -7 -14 146.803 265.352 3
 -1 7 13 458.045 427.46 1
 1 -7 -13 54.164 258.32 21
 -1 7 13 -47.9225 366.51 6
 -1 7 13 531.011 347.002 14
 1 -7 -13 233.138 281.734 3
 1 -7 -13 269.728 271.956 8
 -1 7 12 231.386 385.871 6
 1 -7 -12 733.313 288.088 3
 1 -7 -12 33.1569 287.78 20
 -1 7 12 167.637 355.149 14
 -1 7 12 1427.1 525.98 1
 1 -7 -12 318.653 276.599 21
 1 -7 -12 -118.339 288.846 9
 1 -7 -12 652.479 329.538 8
 -1 7 11 100.189 522.354 1
 1 -7 -11 -12.1423 274.912 9
 1 -7 -11 264.388 233.532 16
 1 -7 -11 432.78 247.841 3
 1 -7 -11 59.5974 247.196 21
 1 -7 -11 -39.3007 247.736 20
 1 -7 -11 -10.2207 291.238 8
 -1 7 11 175.786 424.129 6
 1 -7 -10 3360.06 376.92 3
 1 -7 -10 3123.37 402.395 8
 1 -7 -10 2754.38 324.818 16
 1 -7 -10 3679.64 373.257 9
 -1 7 10 3598.61 655.665 1
 1 -7 -10 1972.87 421.286 13
 1 -7 -10 3192.08 355.12 21
 1 -7 -10 3269.49 372.504 20
 1 -7 -9 1697.06 413.195 13
 1 -7 -9 2226.67 326.033 20
 1 -7 -9 1826.65 301.583 21
 -1 7 9 2454.92 610.822 1
 1 -7 -9 2351.96 314.175 9
 1 -7 -9 1479.42 256.98 16
 1 -7 -9 2018.96 363.364 8
 1 -7 -9 1526.63 236.807 5
 1 -7 -9 2278.21 334.333 3
 1 -7 -8 5785.96 429.419 3
 -1 7 8 5425.35 671.076 1
 1 -7 -8 5425.51 378.032 16
 1 -7 -8 5863.19 553.765 13
 1 -7 -8 6139.21 406.359 9
 1 -7 -8 5488.75 354.672 5
 1 -7 -8 5712.31 421.698 20
 1 -7 -8 5851.95 475.474 8
 1 -7 -8 5872.05 412.351 21
 1 -7 -7 4215.64 344.774 9
 1 -7 -7 3435.47 345.206 21
 1 -7 -7 3450.52 325.266 16
 1 -7 -7 4028.22 414.53 8
 1 -7 -7 2425.67 383.103 1
 1 -7 -7 3875.76 479.178 13
 1 -7 -7 4018.93 313.376 5
 1 -7 -7 3600.58 355.977 20
 -1 7 7 3082.46 548.5 1
 1 -7 -6 1402.57 376.113 13
 1 -7 -6 733.054 258.311 21
 1 -7 -6 903.383 268.621 8
 1 -7 -6 1009.12 256.32 20
 1 -7 -6 1010.38 241.875 5
 1 -7 -6 582.259 335.349 1
 1 -7 -6 1003.3 221.043 16
 1 -7 -5 1686.93 289.894 21
 1 -7 -5 1992.08 267.984 16
 1 -7 -5 1618.19 350.387 1
 1 -7 -5 1880.06 276.499 20
 1 -7 -5 1940.92 305.084 8
 1 -7 -4 1799.43 290.194 20
 1 -7 -4 1564.74 260.201 16
 1 -7 -4 1774.23 277.495 8
 1 -7 -4 1863.47 348.16 1
 1 -7 -4 1146.16 265.117 21
 1 -7 -4 1468.05 287.62 14
 1 -7 -3 2229.13 300.471 8
 1 -7 -3 1179.13 277.22 21
 1 -7 -3 1767.19 265.38 19
 1 -7 -3 1621.21 339.425 1
 1 -7 -3 1538.01 285.741 14
 1 -7 -3 2018.93 305.153 16
 1 -7 -3 1829.91 280.132 20
 1 -7 -3 1400.5 103.245 15
 1 -7 -2 6260.3 432.711 14
 1 -7 -2 8301.94 462.945 16
 1 -7 -2 6202.26 416.21 19
 1 -7 -2 9027.57 447.969 8
 1 -7 -2 6854.31 427.064 20
 1 -7 -2 7532.78 477.948 1
 1 -7 -2 6597.76 209.444 15
 1 -7 -2 7241.58 452.251 21
 1 -7 -1 1984.02 286.019 8
 1 -7 -1 1133.02 286.971 14
 1 -7 -1 1072.32 282.4 21
 1 -7 -1 1036.28 290.975 19
 1 -7 -1 1715.28 374.307 1
 1 -7 -1 1206.8 272.22 16
 1 -7 -1 1262.46 137.27 15
 1 -7 -1 1104.31 304.786 20
 1 -7 0 3819.8 376.908 20
 1 -7 0 3071.57 388.814 19
 1 -7 0 4656.24 300.757 12
 1 -7 0 2935.22 357.325 14
 1 -7 0 3174.21 393.982 1
 1 -7 0 3405.34 195.925 15
 1 -7 0 3261.97 352.26 21
 1 -7 0 4184.89 355.135 8
 1 -7 1 215.181 268.551 14
 1 -7 1 445.738 279.223 20
 1 -7 1 152.171 120.636 15
 1 -7 1 202.655 255.498 8
 1 -7 1 278.353 275.618 1
 1 -7 1 345.947 265.474 19
 1 -7 2 1173.92 307.578 19
 1 -7 2 686.775 146.932 15
 1 -7 2 794.751 305.896 14
 1 -7 2 1110.77 272.303 8
 1 -7 2 1086.04 298.269 20
 1 -7 2 1100.76 239.451 12
 1 -7 3 6184.16 395.504 12
 1 -7 3 4232.33 243.274 15
 1 -7 3 4271.57 410.08 14
 1 -7 3 5549.01 447.451 8
 1 -7 3 5164.72 472.299 19
 1 -7 4 826.521 239.795 12
 1 -7 4 391.004 261.694 8
 1 -7 4 699.145 299.211 14
 1 -7 4 923.845 160.454 15
 -1 7 -5 580.18 219.337 2
 1 -7 5 572.202 243.772 12
 1 -7 5 294.065 278.125 14
 1 -7 5 544.695 157.346 15
 1 -7 6 7540.94 330.194 15
 1 -7 6 8245.32 549.1 5
 1 -7 6 8297.63 490.758 12
 -1 7 -6 8081.34 426.389 2
 1 -7 6 7725.5 514.24 14
 1 -7 7 1259.17 205.641 15
 -1 7 -7 1596.25 271.334 2
 -1 7 -7 1572.91 342.228 6
 1 -7 7 1113.31 346.442 5
 1 -7 7 1228.32 314.39 14
 1 -7 7 1073.43 284.901 12
 1 -7 8 9221.44 593.714 5
 -1 7 -8 9558.57 505.353 2
 1 -7 8 10147.4 547.714 12
 1 -7 8 9658.17 581.553 14
 -1 7 -9 393.238 293.233 2
 -1 7 -9 2.02545 331.134 6
 1 -7 9 124.805 290.922 14
 1 -7 9 55.1316 253.35 12
 1 -7 9 276.717 287.019 5
 -1 7 -9 15.358 235.018 18
 1 -7 10 1741.68 348.575 14
 -1 7 -10 1222.33 358.791 6
 -1 7 -10 1982.69 369.779 2
 1 -7 10 1572.36 330.962 12
 1 -7 10 1116.43 350.235 5
 -1 7 -10 1288.95 312.855 18
 -1 7 -11 507.878 345.304 2
 1 -7 11 -252.821 295.576 5
 -1 7 -11 182.859 299.695 18
 -1 7 -11 -370.672 375.724 6
 -1 7 -11 497.058 353.8 16
 1 -7 11 155.362 320.041 14
 1 -7 11 267.711 306.644 12
 1 -7 12 1140.26 369.028 14
 1 -7 12 1572.49 325.06 5
 -1 7 -12 1774.95 446.375 16
 -1 7 -12 1962.07 368.568 18
 -1 7 -12 2300.93 407.192 2
 1 -7 12 1880.3 354.907 12
 -1 7 -13 32.523 356.397 16
 1 -7 13 -58.4836 255.113 12
 1 -7 13 -31.1365 323.526 5
 -1 7 -13 468.261 362.125 2
 1 -7 13 -110.012 308.997 14
 -1 7 -13 -304.629 312.703 18
 -1 7 -14 -199.798 309.496 18
 -1 7 -14 197.795 348.772 16
 -1 7 -14 913.677 359.988 2
 1 -7 14 53.9768 243.743 12
 1 -7 14 896.978 368.513 5
 1 -7 15 723.205 334.004 5
 -1 7 -15 746.804 328.829 18
 -1 7 -15 392.662 388.499 16
 -1 7 -15 157.486 325.742 2
 -1 7 -16 385.862 320.677 2
 -1 7 -16 474.173 301.058 18
 1 -7 16 527.786 291.096 5
 -1 7 -17 552.017 286.472 2
 -1 7 -17 851.285 300.877 18
 1 -7 17 624.886 290.392 5
 1 -7 18 1454.79 275.46 5
 -1 7 -18 817.62 259.865 18
 -1 7 -19 33.1499 195.045 18
 -1 6 20 383.601 198.123 17
 -1 6 20 88.9862 108.87 6
 -1 6 19 424.875 173.918 6
 -1 6 19 357.155 242.165 17
 1 -6 -18 -94.7763 220.718 21
 -1 6 18 159.097 200.004 6
 -1 6 18 -91.8006 226.026 1
 -1 6 18 1.88287 279.679 17
 1 -6 -17 732.995 276.684 21
 -1 6 17 763.877 264.678 6
 -1 6 17 1049.96 347.845 17
 -1 6 17 732.349 286.614 1
 1 -6 -16 -101.455 258.988 21
 -1 6 16 -291.869 311.082 1
 -1 6 16 301.53 355.685 17
 -1 6 16 69.9631 296.15 6
 1 -6 -15 150.873 281.974 21
 -1 6 15 879.565 407.945 14
 -1 6 15 1213.71 453.283 17
 -1 6 15 324.622 370.199 1
 -1 6 15 325.926 301.69 6
 1 -6 -15 -20.7638 252.133 8
 -1 6 14 4459.27 535.953 14
 1 -6 -14 4851.01 437.843 16
 -1 6 14 4998.13 498.945 6
 -1 6 14 4418.4 541.054 1
 1 -6 -14 4969.61 473.644 8
 1 -6 -14 6405.92 488.456 21
 -1 6 13 6393.85 609.375 14
 1 -6 -13 7502.74 545.322 8
 -1 6 13 7096.34 652.202 1
 1 -6 -13 7330.86 493.848 16
 1 -6 -13 7103.33 528.063 3
 1 -6 -13 6866.74 516.223 21
 -1 6 13 6745.08 593.899 6
 1 -6 -12 14.2733 250.717 16
 -1 6 12 3.81602 473.12 1
 1 -6 -12 -142.088 255.162 3
 1 -6 -12 83.0339 278.519 8
 1 -6 -12 -602.158 307.885 20
 1 -6 -12 -108.276 253.112 21
 -1 6 12 -446.734 394.183 14
 -1 6 11 3174.28 598.572 1
 1 -6 -11 2730.73 341.456 20
 1 -6 -11 2949.21 366.43 3
 1 -6 -11 2544.31 316.11 9
 1 -6 -11 3413.06 397.236 8
 1 -6 -11 3261.03 361.139 21
 1 -6 -11 2934.31 332.05 16
 -1 6 10 1384.21 531.939 1
 1 -6 -10 839.652 263.162 3
 1 -6 -10 15.697 338.21 13
 1 -6 -10 746.44 288.118 8
 1 -6 -10 506.061 243.453 9
 1 -6 -10 870.593 257.48 16
 1 -6 -10 815.37 267.158 21
 1 -6 -10 616.977 249.849 20
 1 -6 -9 14306.7 645.085 8
 1 -6 -9 12840.6 559.51 21
 1 -6 -9 12797.4 459.528 5
 -1 6 9 12581.1 823.81 1
 1 -6 -9 12684.3 537.519 16
 1 -6 -9 14081.9 740.765 13
 1 -6 -9 13907.6 587.55 20
 1 -6 -9 12758.3 541.377 9
 1 -6 -8 153.295 231.304 21
 1 -6 -8 119.459 172.007 5
 1 -6 -8 3.51989 329.648 13
 -1 6 8 -136.312 454.081 1
 1 -6 -8 171.873 225.844 20
 1 -6 -8 172.926 195.25 16
 1 -6 -8 -169.365 231.469 8
 1 -6 -7 402.072 247.7 8
 1 -6 -7 881.903 279.582 4
 1 -6 -7 457.368 238.097 20
 1 -6 -7 345.599 184.696 16
 1 -6 -7 428.876 226.954 21
 1 -6 -6 1426.1 254.22 19
 1 -6 -6 1534.18 258.609 20
 1 -6 -6 1490.39 276.601 21
 1 -6 -6 752.26 334.214 1
 1 -6 -6 1299.72 226.327 16
 1 -6 -6 1258.71 279.836 8
 1 -6 -5 449.974 323.512 1
 1 -6 -5 368.749 229.603 21
 1 -6 -5 303.201 216.219 19
 1 -6 -5 371.676 221.517 20
 1 -6 -5 689.308 248.645 8
 1 -6 -5 103.625 183.283 16
 1 -6 -4 508.943 245.152 21
 1 -6 -4 500.877 324.901 1
 1 -6 -4 851.776 250.872 8
 1 -6 -4 837.419 222.416 16
 1 -6 -4 703.467 224.011 19
 1 -6 -4 471.194 252.422 14
 1 -6 -4 764.392 246.969 20
 1 -6 -4 435.109 73.6525 15
 1 -6 -3 8124.14 422.063 8
 1 -6 -3 7876.33 491.497 1
 1 -6 -3 8921.95 430.561 16
 1 -6 -3 6683.22 200.286 15
 1 -6 -3 6564.33 371.419 19
 1 -6 -3 6928.09 424.03 14
 -1 6 3 8253.78 558.433 11
 1 -6 -3 6875.12 387.047 20
 1 -6 -2 2042.9 296.833 20
 1 -6 -2 1784.15 267.955 19
 1 -6 -2 2236.39 318.932 14
 1 -6 -2 2683.51 306.846 8
 1 -6 -2 2115.37 152.895 15
 -1 6 2 2842.29 376.558 11
 1 -6 -2 2523.68 292.695 16
 1 -6 -1 45197.5 888.193 20
 1 -6 -1 46569 566.046 15
 1 -6 -1 46562.4 907.015 14
 -1 6 1 49930.6 1071.5 11
 1 -6 -1 51718.1 982.905 16
 1 -6 -1 48510 997.144 19
 1 -6 0 313.842 186.502 12
 1 -6 0 28.0119 254.888 19
 -1 6 0 -239.77 227.446 11
 1 -6 0 -59.093 121.806 15
 1 -6 0 -5.05602 249.547 14
 1 -6 0 181.299 243.077 8
 1 -6 0 -541.85 276.47 16
 1 -6 0 28.0438 281.395 20
 1 -6 1 15062.9 478.668 12
 1 -6 1 12362.1 531 14
 1 -6 1 12733.3 545.915 19
 1 -6 1 11896.1 501.243 20
 1 -6 1 11331.2 316.896 15
 1 -6 1 13932.9 542.686 8
 -1 6 -1 13196.4 523.886 11
 1 -6 2 -119.39 274.299 8
 1 -6 2 -41.7435 133.71 15
 -1 6 -2 194.915 200.085 11
 1 -6 2 8.85262 252.897 14
 1 -6 2 -211.857 255.688 19
 1 -6 2 -92.1734 258.074 20
 1 -6 2 237.451 204.762 12
 1 -6 3 17280.6 622.937 14
 -1 6 -3 17357.2 555.48 11
 1 -6 3 16394 398.565 15
 1 -6 3 16561.7 633.215 19
 1 -6 3 17426.2 600.619 20
 -1 6 -4 7709.22 390.909 11
 1 -6 4 7777.43 450.184 20
 1 -6 4 7462.9 457.743 14
 1 -6 4 7214.1 471.956 19
 1 -6 4 7351.32 411.107 12
 1 -6 4 7627.54 298.635 15
 1 -6 5 341.396 226.231 12
 1 -6 5 344.607 145.993 15
 1 -6 5 557.793 264.422 19
 1 -6 5 387.46 249.548 14
 -1 6 -5 341.513 192.444 2
 1 -6 5 -51.6742 291.791 8
 -1 6 -5 457.44 160.141 11
 1 -6 6 952.248 173.219 15
 -1 6 -6 857.022 238.081 2
 1 -6 6 1198.45 264.659 12
 1 -6 6 993.802 281.587 14
 1 -6 7 915.173 257.652 12
 1 -6 7 678.277 279.672 14
 1 -6 7 705.831 180.629 15
 -1 6 -7 874.692 251.125 2
 1 -6 8 3222.76 370.034 14
 -1 6 -8 4050.58 349.255 2
 1 -6 8 4014.94 353.799 12
 1 -6 8 3756.84 276.552 15
 1 -6 9 5969.4 471.757 14
 1 -6 9 6970.3 442.351 12
 1 -6 9 6763.98 499.336 5
 1 -6 9 6105.9 339.678 6
 -1 6 -9 6825.75 433.092 2
 1 -6 10 -79.0884 291.179 14
 1 -6 10 198.295 194.366 6
 1 -6 10 184.157 243.561 12
 -1 6 -10 172.705 249.625 18
 1 -6 10 182.399 277.887 5
 -1 6 -10 145.855 268.446 2
 1 -6 11 7270.61 532.299 14
 -1 6 -11 7621.74 558.863 16
 1 -6 11 7685.99 380.606 6
 1 -6 11 7534.82 483.375 12
 1 -6 11 7007.69 522.599 5
 -1 6 -11 8312.89 528.139 2
 -1 6 -11 7959.47 519.905 18
 1 -6 12 1177.63 333.412 5
 -1 6 -12 1181.17 354.496 18
 -1 6 -12 2330.73 450.399 16
 1 -6 12 1575.94 366.819 14
 -1 6 -12 1448.45 369.313 2
 -1 6 -12 1156.27 298.143 6
 1 -6 12 1596.84 330.322 12
 1 -6 13 2503.11 432.17 14
 -1 6 -13 3028.63 492.325 16
 1 -6 13 2901.06 359.802 12
 -1 6 -13 3582.68 462.059 2
 -1 6 -13 3209.24 424.479 18
 1 -6 13 3697.25 402.338 5
 -1 6 -14 260.724 350.359 2
 1 -6 14 78.674 329.802 5
 1 -6 14 411.759 247.15 12
 -1 6 -14 41.0713 361.658 16
 1 -6 14 23.8183 299.323 14
 -1 6 -14 240.047 333.859 18
 -1 6 -15 471.449 355.237 18
 1 -6 15 397.746 274.957 5
 1 -6 15 374.86 259.298 12
 -1 6 -15 479.507 362.411 2
 -1 6 -15 643.267 360.22 16
 -1 6 -16 1433.48 364.111 18
 -1 6 -16 1442.49 363.394 2
 -1 6 -16 1832 444.859 16
 1 -6 16 1616.59 318.713 5
 -1 6 -17 458.762 327.268 18
 1 -6 17 287.854 271.27 5
 -1 6 -17 -56.3442 304.287 2
 -1 6 -18 306.66 287.456 2
 -1 6 -18 320.628 287.587 18
 1 -6 18 277.598 271.194 5
 -1 6 -19 346.68 237.289 18
 1 -6 19 187.761 236.589 5
 -1 6 -20 222.854 201.191 18
 -1 5 20 -10.3926 202.214 17
 -1 5 20 352.341 141.666 6
 -1 5 19 456.057 200.135 6
 1 -5 -19 1022.21 236.147 10
 -1 5 18 43.7963 224.616 1
 1 -5 -18 248.743 250.989 21
 -1 5 18 -19.964 225.49 6
 -1 5 18 146.599 302.021 17
 1 -5 -17 251.751 290.253 21
 -1 5 17 368.294 361.59 17
 -1 5 17 454.818 276.49 6
 -1 5 17 112.597 263.749 1
 1 -5 -16 1793.52 354.433 21
 1 -5 -16 1209.5 326.882 16
 -1 5 16 1766.52 436.472 17
 -1 5 16 1568.9 356.22 6
 -1 5 16 947.629 340.998 1
 1 -5 -15 1138.48 336.193 16
 1 -5 -15 1396.67 341.964 21
 -1 5 15 757.114 359.413 1
 1 -5 -15 1235.08 342.095 8
 -1 5 15 1835.3 482.272 17
 -1 5 15 1435.25 380.414 6
 -1 5 15 554.242 377.955 14
 -1 5 14 215.361 374.533 14
 1 -5 -14 607.645 311.767 16
 1 -5 -14 551.52 295.394 21
 1 -5 -14 599.782 288.315 8
 -1 5 14 459.441 347.41 6
 -1 5 14 797.834 418.624 1
 1 -5 -13 3819.77 429 3
 -1 5 13 3406.67 486.574 6
 -1 5 13 3376.2 496.655 1
 1 -5 -13 3210.83 382.766 16
 -1 5 13 2864.1 486.35 14
 1 -5 -13 2891.27 388.701 8
 1 -5 -13 3873.47 402.871 21
 1 -5 -12 8528.79 554.354 8
 1 -5 -12 8741.22 524.985 16
 1 -5 -12 9945.17 577.396 3
 1 -5 -12 7848.74 605.116 13
 1 -5 -12 10659.2 569.488 21
 -1 5 12 8761.07 661.511 1
 1 -5 -12 7342.19 471.718 9
 -1 5 12 8012.79 639.475 14
 1 -5 -11 1127.85 305.149 8
 -1 5 11 1357.98 489.565 1
 1 -5 -11 1049.63 267.478 21
 1 -5 -11 766.104 223.524 9
 1 -5 -11 1090.2 270.072 16
 1 -5 -11 913.091 253.153 20
 -1 5 10 496.968 481.482 1
 1 -5 -10 103.717 225.656 20
 1 -5 -10 637.746 232.547 16
 1 -5 -10 174.692 227.02 21
 1 -5 -10 -192.092 362.487 13
 1 -5 -10 279.895 237.528 8
 1 -5 -9 1618.74 295.17 8
 1 -5 -9 1578.92 270.409 16
 -1 5 9 2245.84 528.162 1
 1 -5 -9 1567.93 279.304 21
 1 -5 -9 1634.21 275.156 20
 1 -5 -8 582.686 225.799 21
 1 -5 -8 618.409 219.813 16
 -1 5 8 1015.73 494.76 1
 1 -5 -8 650.685 240.712 8
 1 -5 -8 857.01 238.59 20
 1 -5 -8 668.298 208.337 4
 1 -5 -7 3045.52 295.401 16
 1 -5 -7 3475.75 326.844 21
 1 -5 -7 3775.5 327.671 20
 1 -5 -7 3529.45 333.988 8
 1 -5 -7 3320.04 316.911 19
 1 -5 -7 3753.74 348.905 4
 1 -5 -6 6271.9 401.955 19
 1 -5 -6 5366.22 494.223 1
 1 -5 -6 7046.19 404.244 20
 -1 5 6 4210.25 536.061 11
 1 -5 -6 5875.18 390.32 8
 1 -5 -6 7589.66 467.696 4
 1 -5 -6 6264.74 354.421 16
 1 -5 -6 6307.25 404.754 21
 1 -5 -5 7224.76 369.957 16
 1 -5 -5 6864.15 386.284 20
 1 -5 -5 7253.14 394.352 8
 1 -5 -5 7062.34 400.268 19
 -1 5 5 5967.78 593.504 11
 1 -5 -5 6713.28 510.349 1
 1 -5 -4 8851.21 410.013 20
 1 -5 -4 8309.93 399.681 19
 1 -5 -4 8754.6 428.333 8
 1 -5 -4 9300.23 407.711 16
 -1 5 4 8646.11 624.027 11
 1 -5 -4 7979.89 432.612 14
 1 -5 -3 53.1827 216.222 20
 -1 5 3 833.906 372.447 11
 1 -5 -3 205.766 89.1125 15
 1 -5 -3 376.538 211.577 8
 1 -5 -3 -41.5645 191.163 19
 1 -5 -3 395.894 281.667 14
 1 -5 -3 307.014 186.604 16
 -1 5 2 57388 1182.2 11
 1 -5 -2 62311.6 895.447 8
 1 -5 -2 52147.4 846.036 20
 1 -5 -2 52792.9 888.89 14
 1 -5 -2 54407.7 519.269 15
 1 -5 -2 49824 851.972 19
 1 -5 -2 60081.1 933.941 16
 1 -5 -1 22799.3 617.642 16
 -1 5 1 25497.9 756.178 11
 1 -5 -1 23663.5 372.963 15
 1 -5 -1 24317.1 576.103 20
 1 -5 -1 24648.3 625.257 14
 1 -5 -1 25177 652.68 19
 1 -5 0 15799 479.745 20
 1 -5 0 18329.5 453.937 12
 1 -5 0 14351.5 488.83 16
 1 -5 0 17032.9 532.132 14
 1 -5 0 17978 536.967 8
 -1 5 0 17176.2 574.753 11
 1 -5 0 16096.7 519.86 19
 1 -5 0 16455 330.911 15
 1 -5 1 27617.3 688.495 16
 1 -5 1 29748.6 449.85 15
 1 -5 1 28184.3 671.949 19
 1 -5 1 30464 689.905 14
 1 -5 1 29278.4 628.551 20
 1 -5 1 31759.7 720.296 8
 1 -5 1 34227.2 624.114 12
 -1 5 -1 31774.6 701.907 11
 1 -5 2 21214.6 402.708 15
 1 -5 2 20192.9 555.426 20
 1 -5 2 22067.5 599.492 14
 1 -5 2 22430.4 548.535 12
 -1 5 -2 21843.2 556.04 11
 1 -5 2 20314 599.412 19
 1 -5 3 199.557 242.312 14
 1 -5 3 222.18 135.39 15
 1 -5 3 269.807 269.449 19
 1 -5 3 667.112 258.256 20
 1 -5 3 -190.472 295.962 8
 1 -5 3 410.915 209.258 12
 -1 5 -3 -72.7659 151.513 11
 1 -5 4 3595.79 403.438 8
 1 -5 4 4034.03 354.534 19
 1 -5 4 4539.25 363.098 14
 1 -5 4 5069.92 310.445 12
 1 -5 4 4285.5 229.806 15
 -1 5 -4 4791.49 273.646 11
 1 -5 4 4577.42 348.937 20
 1 -5 5 -164.98 250.564 14
 1 -5 5 108.452 221.939 20
 1 -5 5 -125.398 135.516 15
 1 -5 5 338.626 287.436 8
 1 -5 5 168.469 249.748 19
 -1 5 -5 121.329 129.082 11
 1 -5 5 266.175 196.169 12
 -1 5 -6 6042.58 350.711 2
 1 -5 6 4851.79 376.947 14
 1 -5 6 5182.96 406.386 19
 1 -5 6 5619.75 260.698 15
 -1 5 -6 4490.36 257.665 11
 1 -5 6 5136.14 326.713 12
 1 -5 7 2187.22 314.854 14
 1 -5 7 2350.56 271.05 12
 1 -5 7 2683.92 210.433 15
 -1 5 -7 2344.31 275.539 2
 1 -5 8 28029.1 796.913 14
 1 -5 8 31110.3 602.331 15
 1 -5 8 28228.7 725.967 12
 -1 5 -8 30969.5 749.612 2
 1 -5 9 2573.48 334.263 14
 1 -5 9 2823.28 292.432 12
 -1 5 -9 2965.55 334.252 2
 -1 5 -10 9943.65 502.634 2
 1 -5 10 9318.95 476.361 17
 1 -5 10 9256.18 472.612 12
 1 -5 10 8602.62 519.73 14
 1 -5 11 488.377 244.021 17
 -1 5 -11 972.508 341.155 16
 -1 5 -11 1240.07 310.179 2
 -1 5 -11 794.361 284.277 18
 1 -5 11 1069.3 224.291 6
 1 -5 11 916.306 247.46 12
 1 -5 11 754.262 307.396 14
 1 -5 12 6949.68 456.237 17
 -1 5 -12 7056.97 566.512 16
 1 -5 12 6623.55 520.599 14
 1 -5 12 6629.41 434.215 12
 -1 5 -12 7104.04 501.833 18
 -1 5 -12 7508.06 524.113 2
 1 -5 12 7813.98 389.464 6
 1 -5 13 3208.42 367.758 17
 -1 5 -13 3899.94 428.759 18
 1 -5 13 3866.18 304.375 6
 1 -5 13 3075.57 426.289 14
 -1 5 -13 4464.17 377.817 6
 1 -5 13 3692.77 366.917 12
 -1 5 -13 3957.22 493.933 16
 -1 5 -13 3498.88 458.013 2
 -1 5 -14 953.274 401.131 16
 1 -5 14 832.904 266.316 12
 -1 5 -14 1112.78 394.249 18
 1 -5 14 940.922 219.405 6
 1 -5 14 1178.41 316.164 17
 1 -5 14 640.674 343.715 14
 -1 5 -14 1056.11 367.493 2
 -1 5 -15 326.237 342.347 2
 1 -5 15 117.345 169.683 6
 -1 5 -15 257.205 392.88 16
 -1 5 -15 447.519 352.304 18
 1 -5 15 124.521 309.111 14
 1 -5 15 405.329 235.238 12
 -1 5 -16 2138.02 422.026 18
 -1 5 -16 2230.61 462.912 16
 -1 5 -16 2914.69 438.268 2
 1 -5 16 2041.94 351.815 5
 -1 5 -17 770.18 353.077 18
 1 -5 17 276.683 269.863 5
 -1 5 -17 546.213 328.99 2
 -1 5 -17 301.879 366.302 16
 -1 5 -18 134.217 302.167 2
 -1 5 -18 -94.3916 314.131 18
 1 -5 18 1.04937 299.753 5
 -1 5 -19 303.222 289.467 18
 1 -5 19 300.579 251.275 5
 -1 5 -20 1085.57 260.533 18
 1 -5 20 1523.66 269.231 5
 -1 5 -21 322.146 204.886 18
 -1 4 21 655.416 215.573 17
 -1 4 21 487.308 119.727 6
 -1 4 20 -63.6102 242.003 17
 -1 4 20 -86.0196 163.62 6
 -1 4 19 692.344 235.672 6
 1 -4 -19 1127.6 263.979 10
 -1 4 19 686.704 295.463 17
 -1 4 18 576.977 361.39 17
 -1 4 18 450.025 257.285 6
 1 -4 -18 470.505 267.375 21
 1 -4 -17 534.946 320.077 16
 1 -4 -17 38.6977 271.161 21
 -1 4 17 -469.061 308.263 1
 -1 4 17 76.8525 258.926 6
 -1 4 17 135.617 365.59 17
 -1 4 16 508.44 382.602 14
 -1 4 16 1225.93 442.727 17
 -1 4 16 645.815 312.718 1
 -1 4 16 502.913 305.042 6
 1 -4 -16 905.272 327.924 21
 1 -4 -16 1167.94 354.722 16
 1 -4 -15 1282.19 330.277 21
 -1 4 15 1007.41 411.863 14
 -1 4 15 1414.24 476.05 17
 -1 4 15 1170.58 365.018 1
 1 -4 -15 1301.24 349.59 16
 1 -4 -15 1116.59 345.353 8
 -1 4 15 992.306 352.149 6
 -1 4 14 3836.15 475.088 6
 1 -4 -14 4622.51 481.869 16
 1 -4 -14 3961.28 437.675 21
 -1 4 14 5179.66 612.404 17
 -1 4 14 3375.38 464.208 1
 -1 4 14 4179.82 542.295 14
 1 -4 -14 4055.45 436.763 8
 -1 4 13 2026.42 452.837 14
 1 -4 -13 2491.29 384.802 3
 1 -4 -13 2432 364.909 8
 -1 4 13 2460.21 460.133 1
 1 -4 -13 2767.78 388.388 16
 1 -4 -13 2501.99 342.748 21
 1 -4 -12 997.052 271.822 8
 -1 4 12 1827.95 436.204 1
 1 -4 -12 1605.79 333.118 16
 -1 4 12 1625.36 417.551 14
 1 -4 -12 1243 282.833 21
 1 -4 -12 1165.66 287.773 3
 1 -4 -11 3342.5 341.968 20
 1 -4 -11 4553.22 369.579 21
 -1 4 11 4265.11 548.78 1
 1 -4 -11 3014.27 407.717 13
 1 -4 -11 4306.82 388.759 8
 1 -4 -11 5152.04 422.319 16
 -1 4 10 482.905 417.585 1
 1 -4 -10 -36.8935 208.079 21
 1 -4 -10 -117.765 209.879 16
 1 -4 -10 -414.654 229.934 20
 1 -4 -10 36.2293 221.25 8
 1 -4 -9 36781.1 902.919 4
 1 -4 -9 42910.1 923.936 16
 1 -4 -9 42325.5 906.884 20
 -1 4 9 39852.5 1196.15 1
 1 -4 -9 42209.8 938.094 8
 1 -4 -9 35617 870.499 19
 1 -4 -9 42249.9 899.643 21
 1 -4 -8 -126.704 246.246 8
 1 -4 -8 112.591 204.609 16
 1 -4 -8 -269.616 199.661 19
 1 -4 -8 91.3488 205.177 21
 1 -4 -8 -196.053 215.901 4
 1 -4 -8 -15.3045 209.684 20
 1 -4 -7 1202.31 232.361 19
 1 -4 -7 1616.28 266.832 20
 1 -4 -7 860.466 237.751 8
 -1 4 7 1136.09 368.49 11
 1 -4 -7 1455.63 240.07 16
 1 -4 -7 861.334 218.772 4
 1 -4 -6 2322.61 262.544 16
 1 -4 -6 2087.92 278.545 4
 1 -4 -6 2220.1 259.456 19
 -1 4 6 1475.45 374.859 11
 1 -4 -6 2508.87 291.493 20
 1 -4 -6 2071.73 275.438 8
 -1 4 5 426.62 329.605 11
 1 -4 -5 876.236 214.134 16
 1 -4 -5 1198.2 255.577 20
 1 -4 -5 942.504 222.177 8
 1 -4 -5 726.379 209.731 19
 1 -4 -4 857.347 209.391 20
 1 -4 -4 540.696 172.668 8
 1 -4 -4 417.471 234.968 14
 1 -4 -4 1065.87 208.129 19
 1 -4 -4 1102.68 214.495 16
 -1 4 4 436.008 307.429 11
 1 -4 -3 7271.64 314.923 20
 1 -4 -3 5958.43 288.268 19
 -1 4 3 6343.34 414.295 4
 1 -4 -3 6800.14 304.621 8
 1 -4 -3 7024.01 367.048 14
 -1 4 3 6515.03 475.497 11
 1 -4 -2 5247.89 268.511 20
 1 -4 -2 5032.89 298.645 14
 1 -4 -2 5426.79 283.455 19
 -1 4 2 5388.63 314.89 4
 1 -4 -2 6018.66 283.438 8
 -1 4 2 4884.79 405.398 11
 1 -4 -1 57423 820.011 14
 -1 4 1 59930.4 773.007 4
 1 -4 -1 58356 726.173 20
 1 -4 -1 58970.4 823.002 19
 -1 4 1 56858.1 1032.63 11
 -1 4 0 52893.4 883.601 11
 1 -4 0 47904.3 671.416 19
 1 -4 0 48236.3 669.282 4
 1 -4 0 55645.3 768.206 8
 1 -4 0 49506.4 746.587 14
 -1 4 0 50144.1 662.611 4
 1 -4 0 47080.1 646.27 20
 1 -4 0 46507.2 701.166 19
 1 -4 1 18008.5 455.362 19
 1 -4 1 18275.5 423.831 20
 1 -4 1 17694.6 417.056 4
 1 -4 1 18354.4 468.948 14
 -1 4 -1 18893.3 410.038 4
 -1 4 -1 19575 494.524 11
 1 -4 1 17801.1 423.872 19
 1 -4 1 18356.4 484.037 8
 1 -4 2 25459.7 512.78 19
 1 -4 2 27003.5 514.557 12
 1 -4 2 26236.1 551.628 19
 1 -4 2 26637.5 569.19 14
 1 -4 2 26852 541.617 4
 1 -4 2 26234.1 508.265 20
 -1 4 -2 27161.9 527.934 11
 -1 4 -2 26649.6 490.573 4
 1 -4 3 9565.66 357.442 4
 1 -4 3 9826.06 376.518 14
 1 -4 3 10591.3 269.228 15
 1 -4 3 10806.4 345.466 12
 1 -4 3 9734.64 350.823 20
 1 -4 3 9583.54 339.187 19
 -1 4 -3 9243.93 303.95 11
 -1 4 -3 9641.5 314.424 4
 1 -4 3 10135.1 374.52 19
 1 -4 4 20.2099 204.41 19
 1 -4 4 71.2188 106.933 15
 -1 4 -4 113.75 117.695 11
 1 -4 4 161.287 214.794 14
 -1 4 -4 -4.43479 133.683 4
 1 -4 4 -80.9398 177.361 20
 1 -4 4 369.596 159.794 12
 1 -4 4 235.781 211.462 8
 1 -4 5 13069.9 475.125 8
 1 -4 5 14282.2 425.115 12
 1 -4 5 14453.8 343.141 15
 -1 4 -5 14025.3 433.093 19
 -1 4 -5 13918.8 421.057 4
 1 -4 5 14025.1 503.592 19
 1 -4 5 13030.2 451.586 20
 1 -4 5 13547.2 487.992 14
 -1 4 -5 12585 348.729 11
 1 -4 6 1018.42 274.907 14
 1 -4 6 942.828 235.733 8
 1 -4 6 1057.54 159.52 15
 1 -4 6 1275.8 310.146 4
 1 -4 6 991.472 251.489 20
 1 -4 6 1093.14 204.542 12
 -1 4 -6 738.602 136.159 11
 1 -4 6 970.286 254.244 19
 1 -4 7 2329.57 299.133 19
 1 -4 7 2107.22 252.198 12
 1 -4 7 2079.72 303.69 14
 1 -4 7 2444.51 198.645 15
 -1 4 -7 2473.24 285.962 2
 1 -4 7 2525.43 352.27 4
 1 -4 8 364.034 191.887 12
 1 -4 8 395.997 153.313 15
 1 -4 8 245.197 247.489 14
 -1 4 -8 230.385 235.571 2
 -1 4 -9 24316.5 686.474 2
 1 -4 9 25234.8 742.794 14
 1 -4 9 24948.4 635.003 12
 -1 4 -10 1154.97 302.837 16
 -1 4 -10 603.754 265.376 2
 1 -4 10 839.26 276.716 14
 1 -4 10 798.971 205.583 12
 1 -4 11 1873.91 262.632 12
 1 -4 11 1526.54 323.546 14
 1 -4 11 1445.41 271.731 17
 -1 4 -11 2141.31 360.498 16
 -1 4 -11 1985.88 318.588 2
 1 -4 12 362.052 209.397 12
 1 -4 12 797.085 199.431 6
 1 -4 12 629.368 271.838 17
 1 -4 12 438.548 295.77 14
 -1 4 -12 703.521 307.43 2
 -1 4 -12 699.099 291.517 18
 -1 4 -12 237.233 300.814 16
 -1 4 -13 595.22 312.529 2
 -1 4 -13 1122.27 340.832 18
 1 -4 13 981.219 228.61 6
 1 -4 13 381.54 219.386 12
 -1 4 -13 545.356 355.272 16
 1 -4 13 703.623 277.251 17
 1 -4 13 478.55 334.842 14
 1 -4 14 2225.53 306.99 12
 -1 4 -14 2125.5 429.485 16
 -1 4 -14 1945.05 366.309 2
 1 -4 14 2252.32 410.762 14
 1 -4 14 2846.04 289.543 6
 1 -4 14 2041.77 343.362 17
 -1 4 -14 2009.72 365.087 18
 -1 4 -15 379.175 383.974 16
 -1 4 -15 628.031 361.431 2
 1 -4 15 -135.828 279.441 17
 1 -4 15 510.531 363.034 14
 1 -4 15 117.474 191.836 6
 -1 4 -15 316.281 364.101 18
 1 -4 16 617.724 298.299 17
 -1 4 -16 315.987 351.646 2
 -1 4 -16 457.522 395.093 16
 1 -4 16 436.747 333.034 14
 -1 4 -16 882.768 343.617 18
 1 -4 16 583.847 208.421 6
 -1 4 -17 600.005 347.496 2
 -1 4 -17 678.038 403.926 16
 -1 4 -17 60.8839 362.517 18
 1 -4 17 246.38 269.553 17
 -1 4 -18 -7.76016 356.547 16
 1 -4 18 -466.08 265.253 17
 -1 4 -18 -360.123 348.909 18
 -1 4 -18 -45.7509 313.88 2
 -1 4 -19 -128.277 309.228 18
 1 -4 19 412.443 282.948 5
 -1 4 -19 410.009 309.912 2
 -1 4 -20 -125.051 273.416 18
 1 -4 20 83.6427 247.882 5
 -1 4 -21 450.026 221.143 18
 -1 3 21 -67.7441 204.833 17
 -1 3 21 -27.3898 121.181 6
 -1 3 20 489.006 263.312 17
 -1 3 20 261.175 175.113 6
 -1 3 19 268.27 304.034 17
 1 -3 -19 633.003 236.222 10
 -1 3 19 -122.675 209.689 6
 1 -3 -18 288.181 263.156 10
 -1 3 18 -68.9749 339.865 17
 1 -3 -18 438.577 345.854 16
 1 -3 -18 115.395 257.205 21
 -1 3 18 27.156 255.799 6
 -1 3 17 384.998 269.79 6
 -1 3 17 203.005 366.512 17
 1 -3 -17 223.443 271.902 21
 1 -3 -17 1089.91 373.071 16
 1 -3 -16 842.803 296.697 21
 -1 3 16 552.588 394.447 17
 1 -3 -16 1032.2 398.133 16
 -1 3 16 714.782 307.073 6
 -1 3 16 354.424 388.464 14
 -1 3 16 442.348 304.428 1
 -1 3 15 422.176 392.468 14
 -1 3 15 635.795 415.517 17
 1 -3 -15 46.7772 272.412 21
 -1 3 15 214.43 285.857 1
 1 -3 -15 626.695 346.035 16
 -1 3 15 415.517 283.752 6
 1 -3 -14 998.759 355.097 16
 1 -3 -14 -212.962 288.389 21
 1 -3 -14 266.708 272.105 8
 -1 3 14 29.8283 304.39 6
 -1 3 14 278.285 368.116 14
 -1 3 14 -153.637 359.175 1
 -1 3 14 1037.32 435.01 17
 1 -3 -13 405.197 238.848 8
 1 -3 -13 391.743 298.121 16
 -1 3 13 443.568 322.335 1
 -1 3 13 521.349 369.823 14
 1 -3 -13 160.346 269.31 21
 1 -3 -12 3472.85 413.762 16
 1 -3 -12 2123.8 306.446 8
 -1 3 12 2893.45 458.912 14
 -1 3 12 2968.64 442.464 1
 1 -3 -12 2380.2 320.281 21
 -1 3 11 366.697 345.948 1
 1 -3 -11 -20.4046 256.602 16
 1 -3 -11 71.5363 213.162 21
 1 -3 -11 -25.091 232.786 8
 -1 3 11 273.178 361.427 14
 1 -3 -10 2552.21 292.268 21
 -1 3 10 3070.36 473.741 1
 1 -3 -10 2837.04 341.932 16
 1 -3 -10 3214.34 319.886 8
 1 -3 -10 2628.42 290.729 4
 1 -3 -9 -492.752 269.72 20
 1 -3 -9 -247.648 256.435 16
 1 -3 -9 -114.264 191.078 4
 1 -3 -9 -69.0763 192.7 19
 1 -3 -9 -68.9826 216.075 21
 1 -3 -9 -165.666 219.905 8
 1 -3 -8 3523.88 337.659 16
 1 -3 -8 3037.4 275.818 20
 1 -3 -8 3234.38 277.117 19
 1 -3 -8 3557.07 318.892 8
 1 -3 -8 4188.74 319.952 4
 1 -3 -7 45.7208 217.242 20
 1 -3 -7 281.421 218.422 16
 1 -3 -7 332.583 198.214 4
 1 -3 -7 393.645 183.698 19
 1 -3 -7 671.149 230.614 8
 1 -3 -6 827.964 223.024 16
 1 -3 -6 448.997 194.876 20
 1 -3 -6 585.222 190.817 4
 1 -3 -6 515.261 206.281 8
 1 -3 -6 151.617 159.03 19
 1 -3 -5 2676.38 230.812 20
 -1 3 5 2173.12 252.134 4
 1 -3 -5 2941.91 250.214 16
 1 -3 -5 2476.05 230.522 4
 1 -3 -5 2285.65 219.624 8
 1 -3 -5 2232.65 221.893 19
 -1 3 4 7574.74 407.416 11
 1 -3 -4 6463.02 320.995 4
 -1 3 4 4811.23 337.183 4
 1 -3 -4 5910.03 344.92 14
 1 -3 -4 4600.88 257.619 8
 1 -3 -4 7105.86 307.936 20
 1 -3 -4 6263.59 286.162 19
 1 -3 -3 1127.08 206.491 14
 -1 3 3 1324.93 248.646 11
 -1 3 3 930.261 242.375 4
 1 -3 -3 988.628 159.852 20
 1 -3 -3 624.925 137.313 8
 1 -3 -3 1088.19 158.683 19
 1 -3 -2 132907 1002.45 20
 1 -3 -2 137350 1036.18 19
 1 -3 -2 130565 1179.7 14
 -1 3 2 122807 1147.78 4
 1 -3 -2 120474 963.836 8
 1 -3 -1 74354.5 732.381 8
 1 -3 -1 76119 848.919 14
 1 -3 0 577767 2226.06 14
 1 -3 0 584354 2038.29 8
 1 -3 1 100839 1105.71 11
 1 -3 1 93300.8 893.239 14
 1 -3 1 92944 806.087 19
 1 -3 1 88559.4 867.861 8
 -1 3 -1 101345 943.583 11
 -1 3 -1 90384.3 739.987 4
 1 -3 2 32477 495.923 19
 -1 3 -2 32596.8 463.696 4
 1 -3 2 33196 524.84 19
 1 -3 2 32089.7 501.332 4
 1 -3 2 34178 556.258 14
 -1 3 -2 33214.3 490.422 11
 -1 3 -3 8120.23 263.687 4
 1 -3 3 7678.77 284.274 4
 -1 3 -3 7795.07 258.292 19
 -1 3 -3 7808.61 229.206 11
 1 -3 3 7955.72 269.553 19
 1 -3 3 7967.17 296.55 19
 1 -3 3 7977.47 307.082 14
 1 -3 3 8201.28 346.921 11
 -1 3 -4 1406.3 150.779 19
 1 -3 4 1418.45 197.752 14
 1 -3 4 1431.84 166.258 4
 1 -3 4 1302.19 153.068 19
 1 -3 4 1476.68 158.131 12
 1 -3 4 1329.49 174.956 19
 -1 3 -4 1312.95 123.589 11
 1 -3 4 1538.32 203.88 4
 1 -3 4 1547.62 190.026 11
 -1 3 -4 1465.06 159.078 4
 1 -3 5 3661.61 227.356 11
 -1 3 -5 3270.92 161.43 11
 1 -3 5 3434.53 229.453 20
 1 -3 5 3420.29 270.164 4
 1 -3 5 3299.33 206.571 12
 1 -3 5 3626.91 169.595 15
 1 -3 5 3495.71 261.935 14
 -1 3 -5 3648.1 218.815 19
 1 -3 5 3365.3 223.6 19
 -1 3 -5 3511.69 223.379 4
 1 -3 5 3626.82 252.295 19
 1 -3 5 3294.79 199.153 8
 1 -3 5 3490.17 233.263 4
 1 -3 6 87.3099 222.613 14
 1 -3 6 163.519 206.129 4
 1 -3 6 450.55 202.089 19
 1 -3 6 244.906 130.871 8
 1 -3 6 439.245 120.574 15
 1 -3 6 444.182 157.65 11
 1 -3 6 365.239 147.632 12
 1 -3 6 286.08 185.76 20
 -1 3 -6 291.05 155.263 19
 -1 3 -6 212.335 156.221 4
 1 -3 7 2128.91 252.51 20
 1 -3 7 2427.98 303.377 4
 1 -3 7 2422.29 190.715 15
 -1 3 -7 2002.82 232.847 19
 1 -3 7 2406.71 283.688 19
 -1 3 -7 1883.05 221.934 4
 1 -3 7 2236.48 306.742 14
 1 -3 7 1996.98 219.659 12
 1 -3 8 22152.5 674.67 4
 1 -3 8 22405.6 658.738 14
 1 -3 8 22810.8 646.43 19
 -1 3 -8 22139.5 615.38 2
 1 -3 8 22365.5 519.984 12
 1 -3 9 1286.28 296.135 14
 -1 3 -9 1660.7 267.247 2
 1 -3 9 1292.26 199.474 12
 -1 3 -10 16432.9 575.969 2
 -1 3 -10 15766.9 594.706 16
 1 -3 10 15297.4 474.221 12
 1 -3 10 15365.9 621.864 14
 -1 3 -11 2509.14 347.76 16
 1 -3 11 2353.61 341.974 14
 1 -3 11 2958.8 256.144 12
 -1 3 -11 3055.01 337.049 2
 -1 3 -12 1433.81 301.022 2
 1 -3 12 1537.65 343.447 14
 1 -3 12 1620.78 302.102 17
 1 -3 12 1545.98 223.083 12
 -1 3 -12 1680.33 355.448 16
 1 -3 13 197.347 255.994 17
 -1 3 -13 184.805 274.63 2
 1 -3 13 285.634 309.897 14
 -1 3 -13 349.23 296.555 18
 1 -3 13 375.399 192.917 6
 -1 3 -13 629.858 329.041 16
 1 -3 13 62.1673 175.607 12
 1 -3 14 1556.39 311.897 17
 1 -3 14 1907.36 405.434 14
 1 -3 14 1633.16 254.075 6
 -1 3 -14 1644.15 361.311 18
 -1 3 -14 1219.65 396.804 16
 -1 3 -14 1712.01 351.116 2
 1 -3 15 7614.6 618.26 14
 1 -3 15 8538.69 426.681 6
 -1 3 -15 7557.08 544.673 18
 -1 3 -15 6828.92 602.088 16
 -1 3 -15 8249.75 573.671 2
 1 -3 15 6512.2 504.276 17
 1 -3 16 4460.02 533.365 14
 1 -3 16 2804.87 413.995 17
 -1 3 -16 3738.71 439.148 18
 1 -3 16 3492.06 311.382 6
 -1 3 -16 4216 561.542 16
 -1 3 -16 3178.62 447.149 2
 1 -3 17 -96.2961 282.367 17
 -1 3 -17 11.0612 333.701 2
 -1 3 -17 -170.767 354.235 18
 -1 3 -17 434.575 400.194 16
 1 -3 17 105.877 196.293 6
 -1 3 -18 1697.27 382.026 2
 1 -3 18 1233.55 315.904 17
 -1 3 -18 2656.99 441.975 18
 -1 3 -18 1491.38 411.4 16
 1 -3 19 -167.806 254.978 17
 -1 3 -19 238.414 331.538 18
 -1 3 -19 158.667 309.747 2
 -1 3 -20 1359.68 304.95 18
 1 -3 20 1305.59 327.034 5
 1 -3 20 1455.92 282.493 17
 -1 3 -21 398.969 254.725 18
 1 -3 21 17.062 195.695 5
 -1 2 21 179.101 205.851 17
 -1 2 21 42.9816 128.023 6
 -1 2 20 440.717 191.25 6
 -1 2 20 388.403 254.24 17
 -1 2 19 1644.37 356.01 17
 -1 2 19 1809.62 287.753 6
 -1 2 18 82.36 317.985 17
 -1 2 18 -21.1781 252.419 6
 1 -2 -18 38.1309 244.93 10
 1 -2 -18 558.509 341.954 16
 1 -2 -17 2676.27 390.737 21
 -1 2 17 3046.49 452.71 17
 1 -2 -17 2810.27 489.878 16
 -1 2 17 1876.09 346.797 6
 1 -2 -17 2251.17 357.478 10
 1 -2 -16 -416.188 324.72 21
 -1 2 16 -69.893 301.016 6
 -1 2 16 674.925 411.248 14
 1 -2 -16 310.557 364.978 16
 -1 2 16 752.34 372.592 17
 -1 2 15 2234.23 475.028 14
 1 -2 -15 2095.41 459.704 16
 -1 2 15 2036.93 344.664 6
 1 -2 -15 1502.78 340.893 21
 -1 2 15 2510.42 461.89 17
 1 -2 -14 545.619 373.02 16
 -1 2 14 1404.98 303.872 1
 -1 2 14 1286.75 431.726 17
 -1 2 14 1523.15 323.146 6
 -1 2 14 1531.57 420.031 14
 1 -2 -14 987.122 306.967 8
 1 -2 -14 898.644 274.622 21
 -1 2 13 1779.56 432.323 17
 -1 2 13 797.431 293.573 1
 1 -2 -13 1025.98 288.532 8
 1 -2 -13 520.977 346.228 16
 -1 2 13 1678.48 414.522 14
 1 -2 -13 814.582 255.438 21
 -1 2 12 1481.55 316.254 1
 1 -2 -12 847.568 333.485 16
 1 -2 -12 1795.1 285.523 21
 1 -2 -12 1631.7 279.081 8
 -1 2 12 1563.17 390.685 14
 1 -2 -11 2549.26 293.659 8
 1 -2 -11 2211.48 356.194 16
 -1 2 11 3017.8 437.193 14
 -1 2 11 2543.8 370.379 1
 1 -2 -11 2477.53 316.203 21
 1 -2 -10 -8.41783 295.009 16
 1 -2 -10 796.025 231.079 21
 1 -2 -10 982.715 244.798 8
 1 -2 -10 696.107 189.46 19
 -1 2 10 686.789 329.078 1
 -1 2 10 706.528 367.735 14
 1 -2 -10 772.681 222.653 4
 1 -2 -9 15860.3 579.624 21
 1 -2 -9 16707 547.326 19
 1 -2 -9 17183.6 570.117 8
 1 -2 -9 17397.8 566.376 4
 -1 2 9 18189.9 762.751 1
 1 -2 -8 7218.94 363.687 19
 1 -2 -8 7161.22 391.23 8
 1 -2 -8 7227.19 383.592 20
 1 -2 -8 7127.43 383.782 4
 1 -2 -7 14339.6 439.457 19
 1 -2 -7 14905.5 474.411 20
 1 -2 -7 14950 463.555 4
 1 -2 -7 14653.5 476.666 8
 1 -2 -6 98.9614 165.275 20
 1 -2 -6 -183.705 209.883 16
 1 -2 -6 113.292 144.547 19
 -1 2 6 25.064 152.321 4
 1 -2 -6 -20.2029 166.103 8
 1 -2 -6 -75.3027 141.002 4
 1 -2 -5 4781.32 230.98 19
 1 -2 -5 4475.29 247.365 20
 1 -2 -5 4676.41 256.796 8
 1 -2 -5 5180.96 260.278 4
 1 -2 -4 4994.32 244.023 20
 1 -2 -4 5466.19 270.717 4
 1 -2 -4 5837.35 251.06 4
 1 -2 -4 5594.23 247.386 8
 1 -2 -4 6327.91 249.966 19
 1 -2 -3 35891.2 544.017 4
 -1 2 3 45564.9 665.025 4
 1 -2 -3 35329.9 498.542 19
 1 -2 -3 33618 507.939 8
 1 -2 -3 44193.8 743.275 14
 1 -2 -3 39299.5 535.942 4
 1 -2 -2 13909.1 281.455 4
 1 -2 -2 13641.9 290.631 19
 1 -2 -2 15023.2 414.684 14
 1 -2 -2 11401 279.039 8
 -1 2 2 13227.8 384.378 19
 -1 2 2 12329.2 369.017 4
 -1 2 1 679.328 230.186 11
 1 -2 -1 439.119 150.865 19
 -1 2 1 393.791 132.952 19
 1 -2 -1 360.091 93.3316 4
 -1 2 1 432.669 117.43 4
 1 -2 0 1752.73 137.67 19
 -1 2 0 1760.35 114.13 4
 -1 2 0 1578.74 126.457 19
 1 -2 1 398.001 114.681 19
 -1 2 -1 582.188 156.548 11
 1 -2 1 539.242 146.78 11
 -1 2 -1 457.346 109.105 19
 -1 2 -1 564.022 91.4162 4
 -1 2 -1 677.286 120.701 4
 -1 2 -2 49312.8 555.083 4
 1 -2 2 51658.9 579.084 4
 -1 2 -2 49367.1 470.182 11
 -1 2 -2 49793.3 492.063 4
 1 -2 2 52436.9 592.83 14
 -1 2 -2 50993 523.677 19
 -1 2 -2 51200.9 490.016 19
 1 -2 2 53403.2 543.658 19
 1 -2 3 10979.1 295.014 19
 1 -2 3 10262.5 266.487 19
 1 -2 3 11533.7 288.982 11
 1 -2 3 10607.6 286.43 4
 1 -2 3 10734.5 311.236 14
 -1 2 -3 9813.49 201.22 11
 -1 2 -3 9810.91 254.225 4
 1 -2 3 10564.9 317.659 4
 -1 2 -3 10562 257.848 19
 1 -2 4 1613.34 125.492 11
 -1 2 -4 1387.48 147.739 4
 1 -2 4 1535.21 139.286 19
 1 -2 4 1551.62 167.096 19
 1 -2 4 1481.96 152.634 4
 1 -2 4 1438.37 181.389 4
 -1 2 -4 1355.98 96.3364 11
 -1 2 -4 1422.99 139.091 19
 1 -2 4 1521.87 176.641 14
 1 -2 5 6267.32 225.909 12
 1 -2 5 7087.16 213.84 11
 -1 2 -5 6656.92 252.325 19
 1 -2 5 7062.09 277.098 4
 -1 2 -5 6523.33 270.215 4
 1 -2 5 6555.93 293.596 4
 1 -2 5 6701.48 253.822 19
 1 -2 5 6695.94 272.996 19
 1 -2 5 6976.98 304.135 14
 1 -2 6 7165.52 285.808 19
 1 -2 6 7204.02 307.815 19
 -1 2 -6 6661.24 291.817 4
 1 -2 6 6870.1 321.621 4
 1 -2 6 7342.53 311.002 4
 1 -2 6 6975.81 254.108 12
 -1 2 -6 7046.87 284.07 19
 1 -2 6 7336.47 340.862 14
 1 -2 6 7417.71 229.349 11
 1 -2 7 29254.7 653.016 4
 1 -2 7 28456.9 503.358 12
 -1 2 -7 28563.8 620.514 4
 1 -2 7 28070.9 609.84 19
 -1 2 -7 28600 596.302 19
 1 -2 7 29721.1 467.242 11
 1 -2 7 28357.1 659.614 14
 1 -2 8 606.766 246.755 4
 -1 2 -8 276.32 196.411 19
 -1 2 -8 114.787 196.85 4
 1 -2 8 209.645 214.057 19
 1 -2 8 226.678 145.12 12
 1 -2 8 95.4849 254.925 14
 1 -2 9 26017.7 726.397 14
 -1 2 -9 25316.2 677.091 16
 1 -2 9 26994 738.489 4
 1 -2 9 23864.4 524.871 12
 -1 2 -9 25097.3 700.324 4
 -1 2 -9 24663.8 641.268 2
 1 -2 10 130.255 148.249 12
 -1 2 -10 473.395 268.109 16
 1 -2 10 123.999 257.541 14
 -1 2 -10 173.246 212.84 2
 1 -2 11 5113.57 438.568 14
 -1 2 -11 4734.16 400.573 16
 -1 2 -11 4419.14 358.274 2
 1 -2 11 4650.85 281.257 12
 1 -2 12 3891.65 414.441 14
 -1 2 -12 4068.33 416.971 16
 1 -2 12 4155.75 279.054 12
 1 -2 12 3822.05 376.39 17
 -1 2 -12 4633.76 366.975 2
 1 -2 13 -99.859 296.603 14
 -1 2 -13 226.456 261.107 18
 -1 2 -13 437.688 321.468 16
 1 -2 13 290.525 277.256 17
 -1 2 -13 230.202 263.423 2
 1 -2 13 251.622 198.16 6
 -1 2 -14 375.334 266.517 18
 -1 2 -14 346.542 287.902 2
 -1 2 -14 414.404 366.903 16
 1 -2 14 356.567 286.124 17
 1 -2 14 799.41 362.179 14
 1 -2 14 264.262 195.315 6
 -1 2 -15 2662.53 460.644 16
 1 -2 15 2979.98 445.232 14
 -1 2 -15 3279.19 441.167 18
 1 -2 15 3046.09 416.056 17
 1 -2 15 3145.56 307.139 6
 -1 2 -15 3749.27 443.16 2
 -1 2 -16 1122.83 445.814 16
 1 -2 16 1213.67 367.672 17
 1 -2 16 424.589 202.905 6
 1 -2 16 459.715 337.343 14
 -1 2 -16 1052.89 359.147 2
 -1 2 -16 817.667 351.269 18
 -1 2 -17 -309.831 400.665 16
 1 -2 17 120.078 308.585 17
 -1 2 -17 -2.12311 323.412 18
 -1 2 -17 -171.208 326.413 2
 1 -2 17 207.094 203.755 6
 1 -2 17 338.374 355.923 14
 1 -2 18 1282.67 357.403 17
 -1 2 -18 1570.6 377.955 18
 1 -2 18 1049.93 213.482 6
 -1 2 -18 896.204 355.004 2
 -1 2 -18 1305.09 428.395 16
 1 -2 19 1706.86 356.485 17
 -1 2 -19 2307.94 392.964 2
 -1 2 -19 2570.41 405.43 18
 1 -2 20 162.151 246.21 17
 -1 2 -20 628.426 312.066 18
 -1 2 -21 2913.06 328.705 18
 1 -2 21 2575.04 350.585 5
 -1 2 -22 -273.479 195.385 18
 -1 1 21 79.843 133.264 6
 -1 1 21 141.611 192.315 17
 -1 1 20 1058.46 214.721 6
 -1 1 20 885.962 265.034 17
 -1 1 19 -497.458 244.214 6
 -1 1 19 -84.8658 276.325 17
 -1 1 18 460.526 329.481 17
 -1 1 18 829.691 272.859 6
 1 -1 -18 1202.52 407.861 16
 -1 1 17 107.015 254.747 6
 1 -1 -17 -173.145 236.756 10
 1 -1 -17 -499.739 434.1 16
 -1 1 17 -187.078 369.885 14
 -1 1 17 -340.159 317.428 17
 1 -1 -16 1336.36 354.976 21
 -1 1 16 1657.09 332.348 6
 -1 1 16 1456.79 375.473 17
 1 -1 -16 1293.91 419.892 16
 1 -1 -16 651.589 254.838 10
 -1 1 16 1613.75 435.779 14
 1 -1 -15 272.284 279.851 21
 1 -1 -15 -571.885 452.364 16
 -1 1 15 -18.2025 266.174 6
 -1 1 15 54.4536 393.558 14
 -1 1 15 -183.074 348.133 17
 -1 1 14 310.184 317.181 17
 1 -1 -14 505.455 366.695 16
 1 -1 -14 671.641 297.033 8
 -1 1 14 517.39 283.22 6
 1 -1 -14 739.289 297 21
 -1 1 14 340.755 346.703 14
 1 -1 -13 1925.18 341.516 8
 -1 1 13 1287.19 362.97 14
 1 -1 -13 1978.62 339.849 21
 1 -1 -13 1202.46 373.712 16
 -1 1 13 1824.84 352.747 17
 1 -1 -12 7517.43 485.478 8
 1 -1 -12 5676.37 509.224 16
 1 -1 -12 7278.14 469.916 21
 -1 1 12 6639.28 556.237 14
 -1 1 12 6948.58 539.873 17
 1 -1 -11 1845.34 279.363 8
 1 -1 -11 1452.59 333.472 16
 1 -1 -11 1642.05 286.895 21
 1 -1 -11 2022.75 270.232 4
 -1 1 11 1169.94 249.206 1
 -1 1 11 1590.3 363.647 14
 -1 1 10 194.392 256.703 1
 1 -1 -10 306.063 307.843 16
 1 -1 -10 504.861 229.632 8
 1 -1 -10 378.855 212.98 4
 1 -1 -10 208.342 205.049 21
 1 -1 -10 323.248 185.012 19
 -1 1 10 173.777 311.009 14
 1 -1 -9 6257.56 360.851 4
 1 -1 -9 6111.43 368.77 8
 1 -1 -9 6306.4 351.908 19
 1 -1 -9 5630.16 448.075 16
 -1 1 9 5710.4 475.899 14
 -1 1 8 80079.6 1319.46 14
 1 -1 -8 78602.7 1035.4 4
 1 -1 -8 77577.4 1027.29 8
 1 -1 -7 -236.147 229.966 16
 1 -1 -7 71.0256 178.612 8
 1 -1 -7 13.9084 138.812 19
 1 -1 -7 -64.4481 147 4
 1 -1 -6 3382.22 215.211 4
 -1 1 6 3603.1 230.313 4
 1 -1 -6 2923.54 265.595 16
 1 -1 -6 3068.43 227.347 8
 1 -1 -6 3524.39 210.847 19
 1 -1 -5 14516.7 365.375 4
 1 -1 -5 14998.3 341.568 19
 1 -1 -5 14652.7 378.116 8
 1 -1 -4 4340.16 192.559 4
 1 -1 -4 4406.53 216.595 4
 1 -1 -4 4013.83 211.367 8
 1 -1 -4 4333.94 184.082 19
 -1 1 4 4380.89 205.446 4
 1 -1 -3 10434 280.156 8
 -1 1 3 12519.5 272.596 4
 -1 1 3 12946.1 306.459 19
 1 -1 -3 12640.7 297.439 4
 1 -1 -3 11287.3 251.9 4
 1 -1 -3 11152.1 239.654 19
 -1 1 2 32829.4 371.341 4
 1 -1 -2 31952.3 342.353 4
 -1 1 2 32628 420.92 19
 -1 1 1 3788.56 144.357 4
 1 -1 -1 4016.52 108.194 4
 1 -1 -1 3683.6 112.078 19
 1 -1 0 38297.9 245.41 4
 1 -1 0 38218.5 268.352 19
 -1 1 -1 2338.95 96.7428 4
 -1 1 -1 2275.5 81.1936 19
 1 -1 1 2493.21 89.4256 19
 1 -1 1 2141.66 103.312 4
 -1 1 -1 2214.51 83.0595 4
 1 -1 1 2236.85 92.3384 4
 1 -1 1 2403.52 98.7329 19
 -1 1 -1 2220.11 92.0416 19
 -1 1 -2 24965.2 310.096 4
 -1 1 -2 25425.3 291.332 19
 -1 1 -2 24789.7 323.748 4
 1 -1 2 27242.7 324.334 19
 1 -1 2 26753.3 344.935 4
 1 -1 2 23360 260.972 11
 -1 1 -2 24320.2 204.302 11
 -1 1 -3 8517.36 229.407 4
 -1 1 -3 7500.9 205.352 19
 1 -1 3 8953.19 145.668 11
 1 -1 3 7948.36 237.969 4
 1 -1 3 7297.76 202.19 19
 1 -1 3 8272.05 230.259 19
 -1 1 -3 7172.58 113.112 11
 1 -1 3 8465.01 225.425 4
 -1 1 -3 7585.2 215.58 4
 1 -1 4 496.814 147.839 4
 1 -1 4 353.455 123.245 19
 1 -1 4 411.382 122.426 4
 1 -1 4 397.662 63.4473 11
 -1 1 -4 302.227 117.181 4
 1 -1 4 268.561 111.832 19
 -1 1 -4 266.786 113.5 19
 1 -1 4 356.596 145.417 14
 1 -1 5 100.89 103.904 19
 1 -1 5 199.943 64.3669 11
 -1 1 -5 54.3382 111.251 19
 1 -1 5 232.117 121.669 4
 1 -1 5 220.435 155.331 14
 1 -1 5 189.74 138.563 4
 1 -1 5 242.152 130.076 19
 -1 1 -5 106.05 124.865 4
 -1 1 -6 324.919 141.473 4
 1 -1 6 216.464 153.772 4
 1 -1 6 253.546 114.983 19
 1 -1 6 308.609 77.0135 11
 -1 1 -6 305.748 129.793 19
 1 -1 6 306.391 133.537 19
 1 -1 6 336.958 137.429 4
 1 -1 6 321.679 170.972 14
 1 -1 7 3055.51 219.447 19
 -1 1 -7 3210.45 251.242 4
 1 -1 7 3239.28 236.234 19
 -1 1 -7 3464.47 241.656 19
 1 -1 7 2865.96 172.868 12
 1 -1 7 3231.24 148.879 11
 1 -1 7 3548.74 289.296 14
 1 -1 7 2907.3 242.457 4
 1 -1 8 1009.06 270.951 14
 1 -1 8 626.753 226.717 4
 -1 1 -8 1011.33 235.752 16
 1 -1 8 696.962 201.722 19
 -1 1 -8 843.279 223.308 4
 1 -1 8 685.508 139.869 12
 -1 1 -8 959.66 223.388 19
 -1 1 -9 4087.2 323.872 19
 1 -1 9 5386.26 365.526 4
 -1 1 -9 5622.67 384.105 16
 1 -1 9 4750.18 404.371 14
 -1 1 -9 4322.12 356.913 4
 1 -1 9 4691.73 337.796 19
 1 -1 9 4263.05 231.832 12
 -1 1 -10 638.302 213.006 2
 -1 1 -10 391.17 260.54 16
 1 -1 10 253.728 139.519 12
 1 -1 10 489.772 294.772 14
 1 -1 11 1421.54 227.606 1
 1 -1 11 1407.76 189.297 12
 1 -1 11 1806.89 348.644 14
 -1 1 -11 1641.91 323.433 16
 -1 1 -11 1551.73 263.39 2
 -1 1 -12 367.91 283.549 16
 -1 1 -12 489.728 240.104 2
 1 -1 12 619.303 280.39 14
 1 -1 12 487.813 195.38 1
 -1 1 -13 170.942 307.078 16
 1 -1 13 109.012 259.852 17
 -1 1 -13 -280.335 247.988 2
 1 -1 13 -67.3754 288.089 14
 1 -1 13 176.76 184.092 1
 -1 1 -14 5308.97 440.134 18
 1 -1 14 3943.01 463.657 14
 1 -1 14 4049.71 429.766 17
 1 -1 14 4051.22 321.623 6
 -1 1 -14 5213.41 420.31 2
 -1 1 -14 3947.65 489.647 16
 -1 1 -15 -93.8893 289.721 2
 1 -1 15 -214.544 366.134 14
 -1 1 -15 -315.625 290.17 18
 1 -1 15 -340.995 232.521 6
 -1 1 -15 500.239 377.907 16
 1 -1 15 -156.828 296.122 17
 -1 1 -16 -123.338 399.514 15
 -1 1 -16 741.488 323.395 2
 1 -1 16 228.418 340.123 14
 -1 1 -16 731.082 331.389 18
 -1 1 -16 427.094 415.111 16
 1 -1 16 331.826 224.318 6
 1 -1 16 348.277 331.595 17
 1 -1 17 674.519 373.585 14
 -1 1 -17 266.89 312.775 18
 -1 1 -17 517.05 312.547 2
 -1 1 -17 573.713 423.302 16
 1 -1 17 182.808 215.046 6
 1 -1 17 33.6973 313.845 17
 -1 1 -18 3096.27 419.614 2
 -1 1 -18 1914.32 449.394 16
 -1 1 -18 3034.59 407.504 18
 1 -1 18 2645.54 416.605 17
 1 -1 18 2118.74 258.103 6
 1 -1 19 -90.6439 152.097 6
 1 -1 19 -386.594 322.063 17
 -1 1 -19 -591.731 393.384 16
 -1 1 -19 396.43 321.195 18
 -1 1 -20 1106.26 310.43 18
 1 -1 20 611.616 301.093 17
 -1 1 -21 78.019 236.503 18
 1 -1 21 -201.775 246.099 17
 -1 1 -22 992.959 216.371 18
 1 -1 22 994.279 218.392 17
 -1 0 21 149.609 138.149 6
 -1 0 21 -357.074 205.126 17
 -1 0 20 168.609 216.453 17
 -1 0 20 -41.2191 178.374 6
 -1 0 19 -96.7613 227.859 6
 -1 0 19 156.035 265.208 17
 -1 0 18 485.36 281.943 17
 -1 0 18 372.521 236.855 6
 1 0 -18 -169.561 389.144 16
 -1 0 17 4141.51 462.101 17
 -1 0 17 4073.85 389.843 6
 1 0 -16 -248.707 254.532 10
 -1 0 16 -297.364 281.42 6
 -1 0 16 290.915 375.556 14
 -1 0 16 44.1307 318.779 17
 1 0 -16 200.105 292.306 18
 1 0 -16 -756.59 461.334 16
 1 0 -15 1223.54 339.152 18
 1 0 -15 515.681 245.077 10
 1 0 -15 177.191 403.664 16
 1 0 -15 667.203 308.075 21
 -1 0 15 791.978 339.974 17
 -1 0 15 836.776 278.673 6
 -1 0 15 1256.47 420.755 14
 -1 0 14 -73.5948 290.657 17
 1 0 -14 -303.259 275.562 10
 1 0 -14 -89.4312 276.232 18
 1 0 -14 -305.829 399.646 16
 -1 0 14 -305.191 350.067 14
 1 0 -14 62.2593 253.534 21
 -1 0 14 101.328 263.525 6
 1 0 -13 8884.91 565.079 21
 1 0 -13 7863.94 603.947 16
 -1 0 13 8203.27 597.285 14
 1 0 -13 9129.84 578.275 8
 -1 0 13 8556.73 565.544 17
 1 0 -12 224.562 343.384 16
 1 0 -12 387.333 239.936 21
 -1 0 12 48.6379 276.067 17
 -1 0 12 32.8767 280.835 14
 1 0 -12 5.18042 269.33 8
 1 0 -11 239.349 191.377 4
 1 0 -11 249.079 237.673 8
 -1 0 11 207.169 291.099 14
 1 0 -11 225.489 214.799 21
 1 0 -11 505.355 238.944 2
 1 0 -11 374.131 319.209 16
 1 0 -10 282.575 212.1 2
 1 0 -10 457.29 198.558 4
 1 0 -10 412.952 321.927 16
 1 0 -10 275.42 202.34 21
 -1 0 10 -29.2233 285.533 14
 1 0 -10 318.977 168.88 19
 1 0 -10 152.95 204.907 8
 1 0 -9 10613.7 460.502 8
 1 0 -9 10548.7 443.081 4
 -1 0 9 10105.9 543.112 14
 1 0 -9 9657.5 534.153 16
 1 0 -9 10444.2 422.193 19
 1 0 -9 11495.4 339.067 15
 1 0 -8 2121.54 359.853 16
 1 0 -8 2643.28 269.283 15
 1 0 -8 2573.75 279.48 8
 1 0 -8 2648.42 270.35 4
 -1 0 8 2453.16 357.802 14
 1 0 -8 2788.15 242.83 19
 1 0 -7 223.611 229.216 16
 1 0 -7 423.203 189.187 8
 1 0 -7 347.287 168.908 4
 1 0 -7 311.782 152.719 19
 -1 0 7 -62.2307 272.139 14
 1 0 -7 364.599 202.596 15
 -1 0 6 1069.76 150.99 19
 1 0 -6 1065.28 165.074 8
 -1 0 6 1104.17 166.286 4
 1 0 -6 1156.14 148.703 19
 -1 0 6 1091.57 209.999 14
 1 0 -6 883.261 151.708 4
 1 0 -5 15048.9 327.907 19
 1 0 -5 14149 360.315 8
 -1 0 5 15086.4 352.597 19
 1 0 -5 15319.2 341.091 4
 -1 0 5 14817.4 355.851 4
 1 0 -4 4283.88 201.179 8
 1 0 -4 4961.11 179.941 19
 1 0 -4 4079.7 186.205 4
 -1 0 4 4875.09 197.519 4
 -1 0 3 570.163 95.8092 19
 1 0 -3 668.048 114.027 4
 1 0 -3 658.214 105.253 4
 -1 0 3 610.727 103.59 4
 1 0 -3 699.193 96.9278 19
 -1 0 2 2311.91 104.467 19
 1 0 -2 1919.55 101.693 4
 1 0 -2 2277.06 96.2275 19
 -1 0 2 2393.73 105.343 4
 -1 0 2 2091.28 97.7154 19
 -1 0 2 2285.96 107.883 4
 1 0 -2 2341.59 110.471 4
 -1 0 1 27102.2 200.536 4
 1 0 -1 28057.4 194.239 4
 1 0 -1 27462.3 187.63 4
 -1 0 1 28236 190.137 19
 -1 0 1 27269.5 208.192 4
 -1 0 1 27155.8 191.869 19
 1 0 -1 27502.9 188.374 19
 -1 0 -1 41600.2 225.116 11
 -1 0 -1 40869.7 270.509 4
 -1 0 -1 43088.9 295.779 4
 -1 0 -1 41610.7 267.273 19
 1 0 1 39692.1 250.719 4
 -1 0 -2 302.942 65.0351 4
 1 0 2 305.024 70.7273 4
 -1 0 -2 336.163 74.7988 4
 -1 0 -2 236.267 58.9682 19
 1 0 3 16110.4 286.774 4
 1 0 3 15640.5 266.796 19
 -1 0 -3 15756.2 279.563 19
 -1 0 -3 14965.7 299.872 4
 1 0 3 15173.7 278.564 4
 -1 0 -4 33970.9 502.611 4
 1 0 4 32175.8 450.009 4
 -1 0 -4 34222.4 476.132 4
 -1 0 -4 34117.6 468.268 19
 1 0 4 35446.2 475.602 4
 1 0 4 33464.8 438.334 19
 1 0 5 719.265 144.772 4
 -1 0 -5 766.082 146.038 4
 1 0 5 683.392 128.992 19
 1 0 5 693.631 140.185 4
 -1 0 -5 646.267 148.075 4
 1 0 5 550.413 153.829 14
 -1 0 -5 736.619 141.527 19
 1 0 6 9423.76 324.99 4
 -1 0 -6 9170.43 313.996 19
 -1 0 -6 9222.09 343.938 4
 1 0 6 9664.56 306.748 19
 1 0 6 9266.66 318.268 4
 1 0 6 9280.65 336.973 14
 1 0 7 728.208 190.665 14
 1 0 7 541.933 140.064 19
 1 0 7 481.608 158.716 4
 -1 0 -7 804.09 194.357 4
 -1 0 -7 651.817 164.554 19
 1 0 8 11323 428.204 4
 -1 0 -8 10320.1 411.574 19
 1 0 8 9790.98 280.691 12
 -1 0 -8 10073.7 318.446 8
 1 0 8 10645.9 454.781 14
 -1 0 -8 9966.93 399.444 16
 -1 0 -8 9422.6 427.799 4
 -1 0 -9 114689 1498.79 4
 1 0 9 113406 968.341 12
 -1 0 -9 118666 1419.43 19
 1 0 9 121668 1459.77 14
 -1 0 -9 118407 1342.66 16
 1 0 9 119632 1419.89 4
 -1 0 -10 119.499 244.333 16
 -1 0 -10 288.457 217.289 19
 1 0 10 -8.40198 277.48 14
 -1 0 -10 49.147 230.897 4
 -1 0 -11 884.93 219.127 2
 1 0 11 859.62 230.788 1
 1 0 11 915.783 303.14 14
 -1 0 -11 815.138 284.785 16
 -1 0 -12 2852.17 291.119 2
 1 0 12 1842.55 267.461 1
 1 0 12 1747.56 343.1 14
 -1 0 -12 2495.08 361.782 16
 1 0 13 4287.87 427.856 17
 1 0 13 4022 351.785 1
 -1 0 -13 5151.13 483.125 16
 1 0 13 4386.81 466.424 14
 -1 0 -14 494.398 253.77 2
 1 0 14 168.447 205.599 6
 1 0 14 443.13 238.011 1
 1 0 14 441.676 286.458 17
 -1 0 -14 227.671 321.55 16
 1 0 14 102.577 334.327 14
 -1 0 -14 859.748 289.868 18
 -1 0 -15 124.121 262.259 18
 -1 0 -15 -261.394 504.051 15
 1 0 15 9.35676 216.842 1
 1 0 15 32.1125 209.948 6
 -1 0 -15 210.763 368.768 16
 1 0 15 184.23 347.489 14
 1 0 15 374.693 314.201 17
 -1 0 -15 -0.83466 261.047 2
 -1 0 -16 516.201 302.536 18
 1 0 16 9.1704 374.722 14
 1 0 16 281.484 343.372 17
 -1 0 -16 365.257 395.024 15
 1 0 16 127.88 221.384 6
 -1 0 -16 591.143 312.134 2
 -1 0 -16 141.496 382.345 16
 -1 0 -17 1580.34 344.734 18
 1 0 17 1169.25 257.671 6
 1 0 17 952.462 368.523 17
 1 0 17 849.928 380.962 14
 -1 0 -17 1027.47 417.232 16
 -1 0 -18 -299.697 310.995 18
 1 0 18 15.2872 190.182 6
 1 0 18 78.0818 311.429 17
 -1 0 -18 -164.833 381.175 16
 -1 0 -19 690.259 316.092 18
 1 0 19 438.803 315.625 17
 1 0 19 378.058 178.045 6
 -1 0 -20 548.911 270.955 18
 1 0 20 382.156 299.052 17
 1 0 21 1118.34 274.566 17
 1 0 22 198.413 205.54 17
 -1 -1 21 185.272 101.787 6
 -1 -1 20 600.362 183.176 6
 1 1 -19 18.3565 256.397 18
 -1 -1 19 -144.199 220.647 6
 -1 -1 19 233.786 243.324 17
 1 1 -18 1850.27 360.913 18
 -1 -1 18 1610.33 284.746 6
 -1 -1 18 1052.29 295.815 17
 -1 -1 17 268.936 279.091 17
 -1 -1 17 249.689 254.755 6
 1 1 -17 -273.373 411.177 16
 1 1 -17 436.022 317.235 18
 -1 -1 16 215.623 276.8 17
 1 1 -16 13.6098 413.565 16
 -1 -1 16 -475.635 283.321 6
 -1 -1 16 302.815 347.598 14
 1 1 -16 391.746 317.889 18
 -1 -1 15 2187.28 340.179 6
 -1 -1 15 1743.57 411.697 14
 1 1 -15 2143.61 382.89 18
 1 1 -15 1262.92 486.243 16
 -1 -1 15 1493.62 359.572 17
 1 1 -14 10.9509 227.265 10
 1 1 -14 132.414 408.296 16
 -1 -1 14 512.697 256.045 6
 1 1 -14 72.4936 277.638 18
 -1 -1 14 117.205 270.79 17
 1 1 -14 556.21 312.38 2
 -1 -1 14 -346.039 336.036 14
 1 1 -14 399.148 283.335 21
 -1 -1 13 396.707 235.453 6
 1 1 -13 290.436 207.206 10
 1 1 -13 914.179 297.595 18
 1 1 -13 768.568 294.499 2
 -1 -1 13 396.212 324.757 14
 1 1 -13 921.738 289.421 21
 -1 -1 13 384.692 276.911 17
 1 1 -13 589.707 393.395 16
 -1 -1 12 492.686 277.343 17
 1 1 -12 671.69 363.703 16
 1 1 -12 674.571 272.305 2
 1 1 -12 834.598 249.719 21
 -1 -1 12 533.218 295.202 14
 1 1 -12 521.144 208.987 10
 1 1 -12 901.6 296.138 8
 1 1 -11 2831.73 314.864 21
 1 1 -11 3147.82 335.382 2
 1 1 -11 2835.45 420.77 16
 1 1 -11 2267.27 265.933 10
 -1 -1 11 2416.31 356.669 14
 1 1 -11 2870.29 344.759 8
 1 1 -10 5727.02 460.349 16
 1 1 -10 6466.34 385.748 2
 1 1 -10 5070.5 360.081 4
 -1 -1 10 5601.96 447.902 14
 1 1 -10 6176.11 385.361 21
 1 1 -10 5583.71 356.814 19
 1 1 -10 6337.03 409.343 8
 1 1 -9 119.35 160.365 19
 1 1 -9 -12.1663 169.615 4
 1 1 -9 161.198 225.917 8
 1 1 -9 76.984 220.998 2
 -1 -1 9 241.375 267.325 14
 1 1 -9 91.3007 271.65 16
 1 1 -8 100340 1093.29 15
 1 1 -8 92860.3 1121.32 4
 -1 -1 8 87525.4 864.618 12
 -1 -1 8 93458.7 1289.5 14
 1 1 -8 97051.3 1334.54 16
 1 1 -8 94930.9 1200.89 8
 1 1 -8 94396.4 1106.14 19
 -1 -1 7 13369.8 495.313 14
 1 1 -7 13699.4 400.286 19
 1 1 -7 13233.5 406.409 4
 1 1 -7 13802.3 447.313 8
 1 1 -7 13376.2 509.655 16
 -1 -1 6 26383.5 550.374 4
 1 1 -6 26570.3 510.314 4
 1 1 -6 25457 539.089 8
 -1 -1 6 26032.3 510.846 19
 -1 -1 6 25537.8 593.928 14
 1 1 -6 27313.5 609.138 16
 1 1 -6 27444.2 501.635 19
 -1 -1 5 14052.9 344.404 19
 1 1 -5 12970 358.825 8
 1 1 -5 13536.1 330.538 19
 -1 -1 5 13445.8 369.263 4
 -1 -1 5 13149.8 404.39 14
 1 1 -5 13372.9 340.33 4
 1 1 -4 4922.16 221.19 8
 1 1 -4 5175.99 209.426 4
 -1 -1 4 5038.98 225.8 4
 -1 -1 4 5061.85 203.508 19
 1 1 -4 5445.27 204.582 19
 -1 -1 4 5198.3 257.834 14
 -1 -1 4 5105.99 202.715 11
 -1 -1 3 70776.6 587.038 19
 -1 -1 3 70215.5 637.967 11
 -1 -1 3 72544.3 617.469 19
 1 1 -3 71800.1 588.433 4
 1 1 -3 74069.2 580.66 19
 1 1 -3 68172.8 669.448 8
 -1 -1 3 72148 657.866 4
 -1 -1 2 1726.46 113.775 19
 -1 -1 2 1732.58 136.6 4
 -1 -1 2 1859.31 123.436 19
 1 1 -2 2079.71 115.226 4
 -1 -1 2 1785.66 115.289 4
 1 1 -2 2147.91 121.534 19
 -1 -1 2 2117.11 128.897 11
 -1 -1 1 237.303 65.5912 19
 -1 -1 1 329.238 76.3548 11
 -1 -1 1 324.617 67.487 4
 -1 -1 1 284.518 76.2457 19
 1 1 -1 371.136 71.4473 4
 1 1 -1 302.132 84.7482 11
 -1 -1 0 17851.5 248.913 19
 -1 -1 0 16974.8 246.031 11
 1 1 0 16933.1 209.076 4
 -1 -1 0 15668.6 211.624 4
 1 1 0 15864.7 229.58 11
 -1 -1 -1 6872.61 206.334 19
 -1 -1 -1 6529.76 179.317 4
 1 1 2 4974.34 142.902 11
 -1 -1 -2 6023.2 242.637 4
 1 1 2 5949.1 220.933 4
 -1 -1 -2 5365.01 178.245 11
 -1 -1 -3 17308.2 374.979 19
 1 1 3 17212.7 341.509 4
 -1 -1 -3 16770.1 407.554 4
 1 1 3 17060.9 337.591 19
 1 1 3 15798.5 301.409 11
 -1 -1 -4 6532.94 274.127 19
 1 1 4 6505.27 252.746 4
 -1 -1 -4 5892.49 286.085 4
 1 1 4 6750.39 248.511 19
 -1 -1 -4 6104.66 270.06 4
 -1 -1 -5 19604.6 454.18 19
 -1 -1 -5 18476.1 435.958 4
 1 1 5 20117.3 433.468 19
 1 1 5 19663.7 433.595 4
 -1 -1 -5 18104.6 479.139 4
 1 1 5 19479.4 389.691 11
 1 1 5 18323.3 424.262 14
 1 1 6 28514.6 487.73 11
 1 1 6 27364.9 576.353 4
 1 1 6 25397.3 515.22 19
 1 1 6 25230.2 533.918 14
 1 1 6 25662.1 526.779 4
 -1 -1 -6 23082.9 572.703 4
 -1 -1 -6 24765.2 541.569 19
 1 1 7 44682 778.622 14
 -1 -1 -7 45078.9 823.554 4
 1 1 7 46190.1 755.068 4
 -1 -1 -7 45877.7 776.995 19
 -1 -1 -8 385.005 152.444 8
 1 1 8 335.367 220.291 4
 -1 -1 -8 562.928 228.361 4
 1 1 8 11.7873 236.088 14
 -1 -1 -8 355.646 216.506 19
 -1 -1 -9 5270.33 390.414 19
 -1 -1 -9 5331.47 400.787 4
 1 1 9 6357.83 429.52 14
 -1 -1 -9 5535.52 360.717 16
 -1 -1 -9 4964.44 294.175 8
 1 1 9 5620.3 394.592 4
 1 1 10 13381 525.748 1
 1 1 10 14097.6 611.564 14
 -1 -1 -10 12807.2 538.156 16
 -1 -1 -10 12762.6 598.248 4
 -1 -1 -10 12320.4 550.559 19
 1 1 11 -190.506 218.817 1
 1 1 11 114.906 278.448 14
 -1 -1 -11 77.9823 268.176 16
 -1 -1 -11 111.932 193.208 2
 1 1 12 778.013 238.531 1
 -1 -1 -12 804.015 292.331 16
 1 1 12 539.17 302.641 14
 -1 -1 -12 796.363 204.982 2
 -1 -1 -13 26.7871 288.344 16
 1 1 13 -176.774 295.93 14
 1 1 13 -237.462 236.916 1
 -1 -1 -13 -789.109 526.009 15
 1 1 13 12.7308 262.453 17
 1 1 14 3100.56 424.758 17
 -1 -1 -14 2454.94 412.89 16
 -1 -1 -14 1812.43 472.987 15
 1 1 14 2277.96 290.366 6
 1 1 14 2614.77 408.766 14
 1 1 14 2537.79 329.651 1
 -1 -1 -15 2853.07 366.52 18
 -1 -1 -15 2742.61 487.997 15
 1 1 15 1968.02 294.809 6
 1 1 15 1220.11 278.711 1
 -1 -1 -15 1317.31 401.189 16
 1 1 15 1672.16 378.526 17
 1 1 15 1389.47 400.441 14
 -1 -1 -16 3853.78 421.751 18
 1 1 16 2934.6 325.12 6
 1 1 16 2881.21 475.693 14
 -1 -1 -16 2585.3 486.855 16
 1 1 16 2429.41 334.814 1
 1 1 16 2895.54 453.658 17
 -1 -1 -17 -288.651 395.108 16
 -1 -1 -17 -35.9582 287.041 18
 1 1 17 -129.827 363.149 17
 1 1 17 -298.49 281.011 1
 1 1 17 328.27 239.837 6
 1 1 17 32.3525 368.113 14
 1 1 18 -2.46744 379.072 17
 1 1 18 14.3274 216.533 6
 -1 -1 -18 -361.044 387.771 16
 1 1 19 -19.5941 176.757 6
 1 1 19 -37.3739 331.924 17
 1 1 20 1265.39 150.769 6
 1 1 20 1609.89 361.208 17
 1 1 21 -299.119 267.224 17
 1 1 22 678.816 229.639 17
 1 2 -20 705.836 242.874 18
 -1 -2 20 421.906 166.609 6
 -1 -2 19 -158.353 198.812 6
 1 2 -19 214.125 266.066 18
 1 2 -18 -682.281 427.216 16
 -1 -2 18 -48.6763 256.128 6
 1 2 -18 225.881 305.299 18
 -1 -2 17 192.669 247.731 6
 1 2 -17 580.347 328.569 18
 1 2 -16 355.305 432.149 16
 1 2 -16 517.483 347.679 18
 1 2 -16 516.429 322.559 2
 -1 -2 16 296.405 281.457 17
 -1 -2 16 207.725 260.9 6
 -1 -2 16 254.865 318.983 14
 1 2 -15 744.709 332.398 2
 1 2 -15 680.091 421.756 16
 -1 -2 15 1114.35 295.334 6
 -1 -2 15 269.364 267.013 17
 1 2 -15 585.355 324.371 18
 -1 -2 15 836.164 376.975 14
 -1 -2 14 120.997 259.672 6
 -1 -2 14 22.1022 259.939 17
 1 2 -14 -219.445 312.822 18
 1 2 -14 49.9252 413.512 16
 1 2 -14 -75.2844 297.085 2
 -1 -2 14 191.54 328.145 14
 -1 -2 13 1111.68 283.102 17
 1 2 -13 1120.61 316.234 18
 -1 -2 13 1260.23 336.059 14
 -1 -2 13 1245.65 274.565 6
 1 2 -13 1844.68 455.617 16
 1 2 -13 1635.24 339.268 2
 1 2 -12 181.156 192.511 10
 1 2 -12 262.213 259.503 2
 1 2 -12 191.223 254.059 18
 1 2 -12 638.076 311.532 8
 -1 -2 12 -29.5037 279.604 14
 1 2 -12 737.88 401.162 16
 1 2 -12 638.517 241.391 21
 -1 -2 12 157.694 227.107 17
 1 2 -11 10524.2 518.781 2
 1 2 -11 9052.96 436.846 10
 1 2 -11 9412.81 574.532 16
 1 2 -11 9799.36 555.791 8
 1 2 -11 10196 498.207 21
 -1 -2 11 9116.37 541.722 14
 1 2 -10 787.783 321.681 16
 1 2 -10 362.368 194.977 21
 1 2 -10 425.174 167.961 10
 1 2 -10 -479.14 276.353 15
 1 2 -10 335.293 236.976 8
 1 2 -10 496.393 178.552 19
 1 2 -10 273.934 234.476 2
 1 2 -10 449.367 192.163 4
 -1 -2 10 373.697 250.713 14
 1 2 -9 806.414 194.004 21
 1 2 -9 832.184 198.625 19
 -1 -2 9 702.527 261.345 14
 1 2 -9 810.177 243.15 2
 1 2 -9 1076.34 207.639 4
 1 2 -9 755.759 281.081 16
 1 2 -9 776.446 259.426 8
 -1 -2 9 749.518 161.968 12
 1 2 -9 713.556 166.059 10
 -1 -2 8 185.906 251.192 14
 1 2 -8 129.783 175.123 19
 1 2 -8 567.603 254.683 2
 1 2 -8 310.945 181.381 4
 1 2 -8 418.34 242.427 8
 1 2 -8 200.872 284.407 16
 1 2 -7 4302.15 284.597 4
 1 2 -7 3946.48 263.552 19
 -1 -2 7 4865.2 342.163 14
 1 2 -7 4616.1 324.684 8
 1 2 -7 4552.54 358.992 16
 -1 -2 6 376.23 183.425 4
 1 2 -6 222.175 145.495 4
 1 2 -6 469.242 217.775 16
 -1 -2 6 273.703 155.943 19
 1 2 -6 353.486 156.822 19
 1 2 -6 363.816 188.574 8
 -1 -2 6 393.732 195.013 14
 -1 -2 5 1391.01 179.916 4
 1 2 -5 1315.29 151.635 19
 1 2 -5 1301.78 184.391 8
 1 2 -5 1263.94 149.284 4
 -1 -2 5 1166.15 174.39 14
 -1 -2 5 1164.36 160.108 19
 1 2 -5 1284.95 172.122 4
 1 2 -4 4700.08 232.812 4
 1 2 -4 4414.87 208.735 4
 -1 -2 4 4461.48 216.772 19
 1 2 -4 4447.26 204.497 19
 1 2 -4 4593.06 224.683 19
 -1 -2 4 3940.19 234.712 4
 -1 -2 4 4252.76 219.195 14
 1 2 -4 4120.19 222.254 8
 -1 -2 3 1630.27 171.984 4
 1 2 -3 1942.25 154.062 11
 1 2 -3 1981.61 169.768 8
 -1 -2 3 1754.25 153.239 19
 1 2 -3 2118.73 169.972 4
 1 2 -3 2204.01 152.27 19
 -1 -2 3 2182.96 159.697 11
 1 2 -3 2150.66 152.862 4
 1 2 -3 2104.58 156.189 19
 1 2 -2 13767.9 333.194 8
 -1 -2 2 15052.1 318.064 19
 -1 -2 2 14144.8 304.683 19
 -1 -2 2 15855.7 340.479 11
 1 2 -2 16086.6 296.835 4
 1 2 -2 15600 316.867 11
 -1 -2 1 4102.29 186.765 11
 -1 -2 1 3741.87 169.654 4
 1 2 -1 4110.38 168.545 4
 -1 -2 1 3771.9 186.536 19
 -1 -2 1 3866.9 174.706 19
 1 2 -1 4387.54 182.332 11
 1 2 0 92.1163 101.746 11
 -1 -2 0 -13.3278 107.879 11
 -1 -2 0 220.586 128.958 19
 1 2 0 142.838 115.965 19
 1 2 0 0.50989 109.636 4
 -1 -2 0 103.811 94.1219 4
 -1 -2 -1 93625.2 762.463 11
 1 2 1 90049.1 678.953 11
 -1 -2 -1 101439 900.957 19
 1 2 1 93742.3 727.77 4
 1 2 1 106457 857.816 19
 -1 -2 -2 -21.3209 150.361 19
 1 2 2 -95.2476 187.207 19
 -1 -2 -2 135.206 159.986 11
 1 2 2 42.786 201.101 4
 -1 -2 -2 294.046 138.419 4
 -1 -2 -3 5256.56 280.023 4
 1 2 3 4958.24 297.556 19
 1 2 3 5043.2 303.833 4
 -1 -2 -3 5243.58 276.089 19
 1 2 4 4523.74 269.29 4
 -1 -2 -4 2723.55 241.504 19
 1 2 4 3773.29 245.38 19
 -1 -2 -4 2880.89 259.055 4
 1 2 4 3899.65 255.548 11
 -1 -2 -4 2695.89 246.451 4
 -1 -2 -5 1235.39 203.365 4
 1 2 5 1812.97 200.687 4
 1 2 5 1530.01 182.258 19
 -1 -2 -5 1399.13 197.18 19
 -1 -2 -5 1280.79 215.451 4
 -1 -2 -5 1334.06 139.879 8
 1 2 5 1123.98 212.984 11
 1 2 5 1584.4 177.76 14
 1 2 6 1284.93 194.747 14
 1 2 6 1318.54 212.355 4
 -1 -2 -6 1079.28 144.133 8
 -1 -2 -6 958.128 208.64 4
 1 2 6 716.948 198.834 11
 -1 -2 -6 920.57 188.074 19
 1 2 6 1369.87 191.412 19
 1 2 7 2634.87 283.187 4
 -1 -2 -7 2231.92 262.852 19
 -1 -2 -7 1855.66 261.565 4
 1 2 7 2437.47 259.899 14
 -1 -2 -7 1902.93 185.215 8
 1 2 8 33.4883 247.3 11
 1 2 8 228.178 234.323 4
 -1 -2 -8 492.874 243.884 4
 -1 -2 -8 226.866 209.921 19
 -1 -2 -8 132.174 239.219 20
 1 2 8 339.951 273.327 14
 -1 -2 -8 135.644 171.672 8
 1 2 9 7586.82 467.07 11
 -1 -2 -9 9646.43 458.238 16
 -1 -2 -9 10371.1 531.489 4
 -1 -2 -9 9679.61 503.722 19
 -1 -2 -9 7520.72 573.606 15
 1 2 9 11040.2 527.586 14
 1 2 9 11496.2 543.557 4
 -1 -2 -9 9640.57 399.009 8
 1 2 10 4550.07 399.265 1
 -1 -2 -10 4001.54 375.177 19
 -1 -2 -10 4266.58 396.335 4
 -1 -2 -10 3891.36 297.095 8
 -1 -2 -10 4254.72 367.488 16
 1 2 10 4467.52 416.103 14
 -1 -2 -10 3155.91 490.883 15
 -1 -2 -11 189.173 469.526 15
 -1 -2 -11 858.928 265.217 16
 1 2 11 877.945 303.885 14
 1 2 11 1011.31 277.582 1
 -1 -2 -12 1830.41 458.993 15
 1 2 12 2720.55 385.756 14
 -1 -2 -12 2032.24 346.33 16
 1 2 12 2348.65 324.351 1
 1 2 13 5452.77 505.229 14
 -1 -2 -13 5571.5 566.795 15
 1 2 13 6327.88 505.681 17
 -1 -2 -13 4664.42 433.504 16
 1 2 13 4590.11 415.738 1
 1 2 14 -416.857 245.613 6
 1 2 14 -291.213 309.8 17
 -1 -2 -14 -202.745 302.257 16
 1 2 14 -206.474 289.333 1
 1 2 14 -42.162 317.998 14
 -1 -2 -14 693.779 449.345 15
 1 2 15 3376.79 395.316 1
 1 2 15 4453.57 534.607 14
 1 2 15 4248.23 478.105 17
 1 2 15 3432.01 353.166 6
 -1 -2 -15 2856.16 426.816 16
 1 2 16 371.527 288.024 1
 1 2 16 876.198 277.236 6
 -1 -2 -16 415.788 342.169 16
 -1 -2 -16 1386.6 283.592 15
 1 2 16 819.065 390.854 17
 1 2 16 1451.23 441.993 14
 1 2 17 3354.28 490.72 17
 1 2 17 2539.3 367.244 1
 1 2 17 3385.39 517.625 14
 1 2 17 3659.17 342.292 6
 1 2 18 -209.058 356.875 17
 1 2 18 -143.445 221.757 6
 1 2 18 294.43 261.16 1
 1 2 19 1243.04 357.789 17
 1 2 19 1321.14 221.626 6
 1 2 20 196.226 285.74 17
 1 2 20 174.54 127.514 6
 1 2 21 1454.97 300.83 17
 1 2 22 -58.8582 207.647 17
 1 3 -20 2025.16 299.358 18
 -1 -3 20 1064.78 133.297 6
 1 3 -19 146.978 260.057 18
 -1 -3 19 -324.881 192.348 6
 -1 -3 18 744.532 237.339 6
 1 3 -18 976.597 326.411 2
 1 3 -18 720.865 318.099 18
 1 3 -17 930.393 333.721 18
 -1 -3 17 515.744 263.863 6
 1 3 -17 879.699 412.422 16
 1 3 -17 1200.02 367.821 2
 -1 -3 16 703.665 278.224 6
 1 3 -16 695.107 377.532 2
 1 3 -16 905.835 382.42 18
 1 3 -16 638.776 445.157 16
 1 3 -15 -19.236 316.482 18
 1 3 -15 -509.74 438.977 16
 1 3 -15 81.6237 343.358 2
 -1 -3 15 29.3654 316.247 14
 -1 -3 15 338.922 266.571 6
 1 3 -14 2331.16 388.897 18
 -1 -3 14 2816.07 345.911 6
 -1 -3 14 2442.76 399.752 14
 1 3 -14 2061.21 487.449 16
 1 3 -14 2400.82 416.72 2
 1 3 -13 4169.56 541.835 3
 1 3 -13 4007.85 443.738 18
 -1 -3 13 4065.21 375.333 6
 1 3 -13 4599.44 545.24 16
 -1 -3 13 3866.45 451.946 14
 1 3 -13 4780.21 453.95 2
 1 3 -12 2886.86 381.398 2
 1 3 -12 2524.11 370.482 18
 -1 -3 12 2468.03 299.467 6
 1 3 -12 2879.34 455.665 3
 1 3 -12 2243.57 418.336 16
 -1 -3 12 2090.54 368.057 14
 1 3 -11 1110.72 357.571 16
 1 3 -11 1656.08 310.642 2
 -1 -3 11 1356.63 306.735 14
 -1 -3 11 1379.5 208.484 12
 1 3 -10 768.367 210.574 4
 -1 -3 10 975.714 270.475 14
 -1 -3 10 801.919 179.505 12
 1 3 -10 1102.01 282.125 2
 1 3 -10 967.843 323.975 16
 1 3 -10 1051.45 227.118 21
 1 3 -9 573.048 201.442 21
 1 3 -9 530.551 155.349 10
 1 3 -9 654.956 243.095 2
 1 3 -9 906.318 298.586 16
 -1 -3 9 395.699 242.208 14
 -1 -3 9 595.491 181.607 12
 1 3 -9 489.039 180.662 4
 1 3 -9 811.627 207.352 19
 1 3 -8 789.732 201.869 4
 1 3 -8 1028.11 217.637 19
 1 3 -8 1038.09 291.092 16
 1 3 -8 1074.37 272.27 2
 -1 -3 8 999.48 239.934 14
 1 3 -8 889.7 263.748 8
 1 3 -7 273.665 182.518 19
 -1 -3 7 226.853 228.511 14
 1 3 -7 157.866 238.214 8
 1 3 -7 66.9097 163.948 4
 1 3 -7 -346.428 265.814 2
 1 3 -7 140.614 274.977 16
 -1 -3 6 1322.13 243.899 14
 1 3 -6 1476.55 289.471 16
 1 3 -6 1004.04 192.242 4
 1 3 -6 936.782 190.605 19
 -1 -3 5 1136.8 219.355 4
 1 3 -5 1186.23 177.271 19
 1 3 -5 1262.33 177.116 4
 -1 -3 5 991.052 211.129 14
 1 3 -5 1192.82 221.731 16
 -1 -3 5 1182.7 204.225 19
 1 3 -4 17377.8 441.498 19
 1 3 -4 17209.2 413.134 11
 1 3 -4 17834.7 464.953 4
 -1 -3 4 16111.8 436.313 19
 1 3 -4 17744.9 402.598 4
 -1 -3 4 17735 420.148 14
 1 3 -3 2775.72 188.133 11
 1 3 -3 2937.85 213.312 4
 -1 -3 3 2629.64 200.046 19
 -1 -3 3 2555.03 182.384 14
 1 3 -3 3035.83 198.375 19
 1 3 -3 2846.74 178.85 4
 1 3 -2 1758.11 152.148 4
 1 3 -2 1624.07 156.972 19
 -1 -3 2 1655.43 161.128 19
 1 3 -2 1670.76 167.844 4
 1 3 -2 1768.56 159.467 11
 -1 -3 1 1857.68 176.478 11
 -1 -3 1 1769.29 170.789 8
 1 3 -1 2056.06 166.275 11
 1 3 -1 2104.07 156.24 4
 -1 -3 1 1847.41 177.499 19
 1 3 -1 1795.51 170.582 4
 1 3 -1 2118.62 168.16 19
 -1 -3 0 48094.4 687.659 11
 1 3 0 45766.4 560.7 4
 1 3 0 47039.4 600.027 11
 -1 -3 0 44517.1 635.849 19
 -1 -3 0 46485.8 664.194 8
 1 3 0 47132.5 630.888 19
 -1 -3 -1 7300.13 316.223 11
 1 3 1 7124.65 260.63 11
 -1 -3 -1 7021.68 299.785 19
 1 3 1 7725.11 306.685 19
 1 3 1 7193.42 264.843 4
 -1 -3 -1 6847.69 316.521 8
 -1 -3 -2 91267.6 1118.78 11
 1 3 2 94606.8 906.92 11
 1 3 2 94204.9 990.038 4
 -1 -3 -2 95287.2 1019.66 19
 -1 -3 -2 80915.4 1037.11 8
 1 3 2 104115 1141.31 19
 -1 -3 -2 91469.3 955.627 4
 -1 -3 -3 88.8282 193.124 8
 -1 -3 -3 77.9081 144.441 19
 -1 -3 -3 -46.7287 187.77 11
 -1 -3 -3 -17.4193 139.197 4
 1 3 3 39.0659 209.027 4
 1 3 3 -8.8241 132.811 11
 1 3 3 64.4647 194.73 19
 1 3 4 3080.23 245.975 11
 1 3 4 3590.46 310.674 4
 -1 -3 -4 3234.8 241.974 8
 1 3 4 3913.17 345.176 19
 -1 -3 -4 3662.73 281.36 11
 -1 -3 -4 3348.84 265.931 19
 1 3 5 5067.85 367.949 19
 1 3 5 5265.59 344.195 4
 -1 -3 -5 6719.68 409.455 4
 -1 -3 -5 5931.1 338.616 19
 1 3 5 4365.25 297.477 11
 -1 -3 -5 5087.6 260.932 8
 1 3 6 195.298 212.647 4
 -1 -3 -6 151.606 203.573 19
 -1 -3 -6 315.17 139.991 8
 -1 -3 -6 282.229 214.967 4
 1 3 7 10195.2 518.591 11
 -1 -3 -7 11765.6 398.838 8
 1 3 7 11878.8 512.663 4
 -1 -3 -7 9813.67 500.054 4
 -1 -3 -7 9905.47 622.951 15
 -1 -3 -7 9482.28 465.826 19
 1 3 7 11846.2 495.709 14
 1 3 8 6853.07 439.302 4
 -1 -3 -8 7395.88 615.143 15
 -1 -3 -8 7392.72 349.179 8
 -1 -3 -8 5825.67 418.954 4
 1 3 8 6218.94 465.607 11
 -1 -3 -8 4900.62 378.683 19
 -1 -3 -8 3886.71 350.074 20
 1 3 8 8295.13 482.009 14
 -1 -3 -9 5327.03 410.004 19
 1 3 9 9066.01 519.356 14
 1 3 9 8403.73 526.407 11
 -1 -3 -9 8368 621.557 15
 -1 -3 -9 8131.14 386.502 8
 1 3 9 9625.4 570.691 1
 -1 -3 -9 7037.41 461.444 4
 -1 -3 -9 5923.18 355.902 16
 -1 -3 -10 8574.63 425.548 16
 1 3 10 12700.2 606.052 14
 -1 -3 -10 9506.75 557.799 4
 -1 -3 -10 12977.1 737.496 15
 1 3 10 13971.5 642.596 1
 -1 -3 -10 11266.6 456.534 8
 -1 -3 -11 3665.4 323.046 16
 1 3 11 6112.2 455.822 1
 -1 -3 -11 4095.36 319.637 8
 1 3 11 5777.37 464.263 14
 -1 -3 -11 6667.73 566.166 15
 -1 -3 -12 -94.5839 232.656 16
 1 3 12 5.58828 285.625 1
 -1 -3 -12 1012.53 451.667 15
 1 3 12 488.672 333.281 17
 1 3 12 325.871 293.674 14
 1 3 13 -186.821 299.583 1
 1 3 13 479.668 316.349 17
 1 3 13 107.181 294.492 14
 -1 -3 -13 154.917 256.773 16
 1 3 13 -67.6911 248.041 6
 1 3 14 5867.46 421.506 6
 1 3 14 6060.39 551.026 14
 1 3 14 6145.63 558.401 17
 1 3 14 6703.32 485.84 1
 1 3 15 1377.25 404.231 17
 1 3 15 1307.81 321.856 1
 1 3 15 1698.23 422.474 14
 1 3 15 1468.88 298.486 6
 1 3 16 1593.17 344.91 1
 1 3 16 2590.24 482.211 14
 1 3 16 1582.18 301.588 6
 1 3 16 2163.24 430.155 17
 1 3 17 506.159 388.019 14
 1 3 17 -8.41578 293.748 1
 1 3 17 511.887 400.194 17
 1 3 17 415.914 266.529 6
 1 3 18 6254.64 471.156 1
 1 3 18 7693.76 603.018 17
 1 3 18 7410.27 390.746 6
 1 3 19 392.148 244.59 1
 1 3 19 154.179 332.359 17
 1 3 19 10.7578 171.352 6
 1 3 20 3506.68 197.149 6
 1 3 20 2993.22 346.289 1
 1 3 21 -39.3779 231.025 17
 1 3 22 516.031 215.794 17
 1 4 -20 5.78069 208.066 18
 1 4 -19 5951.5 426.33 18
 -1 -4 19 4442.11 261.473 6
 -1 -4 18 192.529 215.186 6
 1 4 -18 500.119 316.358 18
 1 4 -18 635.37 337.312 2
 1 4 -17 5900.4 508.798 18
 1 4 -17 5396.91 505.77 2
 -1 -4 17 5752.05 404.838 6
 1 4 -16 798.27 377.095 2
 1 4 -16 803.966 445.022 16
 1 4 -16 467.595 315.566 18
 -1 -4 16 884.245 273.928 6
 1 4 -15 16889.5 777.379 2
 1 4 -15 14723.7 873.37 16
 1 4 -15 15573.5 745.746 18
 -1 -4 15 17769.1 653.76 6
 1 4 -14 1476.47 389.349 2
 1 4 -14 1848.19 402.861 18
 -1 -4 14 1580.19 300.494 6
 1 4 -14 1205.73 455.568 16
 -1 -4 14 696.836 330.642 14
 -1 -4 13 1843.5 295.694 6
 1 4 -13 2025.52 482.987 3
 1 4 -13 1483.84 451.433 16
 1 4 -13 1775.99 389.709 18
 1 4 -13 1761.46 381.539 2
 -1 -4 13 1680.55 359.573 14
 -1 -4 12 751.331 238.979 6
 1 4 -12 680.142 328.667 18
 1 4 -12 768.917 379.255 3
 1 4 -12 335.818 361.384 16
 1 4 -12 926.124 343.941 2
 -1 -4 12 419.104 197.417 12
 -1 -4 12 578.33 280.753 14
 -1 -4 11 3097.53 304.321 12
 1 4 -11 4594.48 437.615 2
 1 4 -11 4770.34 519.723 3
 -1 -4 11 3903.87 397.147 14
 -1 -4 11 3697.99 324.425 6
 1 4 -11 4338.17 423.722 18
 1 4 -11 4662.12 487.708 16
 1 4 -10 492.106 308.163 2
 1 4 -10 160.722 290.755 16
 -1 -4 10 310.687 245.954 14
 -1 -4 10 126.497 181.573 12
 1 4 -9 4417.24 399.697 16
 1 4 -9 5492.02 405.346 2
 -1 -4 9 4580.47 324.902 12
 -1 -4 9 4259.48 353.58 14
 1 4 -9 5364.74 354.859 4
 1 4 -8 206.927 255.24 16
 1 4 -8 217.19 169.044 19
 -1 -4 8 301.911 224.426 14
 1 4 -8 172.056 166.451 4
 1 4 -8 417.516 255.823 2
 1 4 -7 4307.97 366.363 16
 1 4 -7 4305.17 357.639 2
 -1 -4 7 3669.69 317.073 14
 1 4 -7 3753.3 287.343 4
 1 4 -6 10663.6 470.169 16
 1 4 -6 11291.1 414.875 4
 -1 -4 6 10215.1 434.854 14
 1 4 -5 8825.96 366.266 4
 -1 -4 5 9651.92 395.04 14
 1 4 -4 9568.21 365.58 11
 -1 -4 4 9121.49 401.146 19
 1 4 -4 10140.9 365.146 4
 -1 -4 4 9955.15 370.471 14
 1 4 -3 1030.47 166.882 11
 -1 -4 3 1158.98 175.877 14
 -1 -4 3 1047.59 200.143 19
 -1 -4 3 738.516 184.36 8
 1 4 -3 999.276 172.075 4
 -1 -4 2 14612.2 344.541 14
 1 4 -2 13030.4 432.261 4
 -1 -4 2 14217.5 451.153 8
 1 4 -2 13954.1 415.167 19
 -1 -4 2 12425.3 428.76 19
 1 4 -2 14392.8 386.694 4
 1 4 -2 14649.8 408.354 11
 1 4 -1 8713.93 330.582 19
 -1 -4 1 9175.6 373.875 8
 1 4 -1 9037.02 358.607 4
 1 4 -1 9505.67 309.806 4
 1 4 -1 9283.78 337.736 11
 -1 -4 1 8725.26 349.139 19
 1 4 0 16809.8 465.556 19
 1 4 0 16645.7 432.986 11
 1 4 0 15721.4 393.499 4
 -1 -4 0 15695.1 479.246 19
 -1 -4 0 16149.7 510.72 8
 -1 -4 -1 52731.5 912.86 8
 1 4 1 58680.3 877.019 19
 -1 -4 -1 53377.4 835.033 19
 1 4 1 56493.1 779.631 11
 1 4 1 55179.5 750.173 4
 1 4 2 9063.23 407.249 19
 -1 -4 -2 8556.46 374.858 19
 1 4 2 8663.83 350.989 11
 1 4 2 8871.83 355.374 4
 1 4 3 6517.14 385.836 19
 1 4 3 7985.19 360.738 11
 -1 -4 -3 5400.93 369.525 8
 -1 -4 -3 8054.83 361.625 19
 1 4 3 5754.38 377.085 4
 1 4 4 1193.65 288.02 4
 1 4 4 839.229 202.407 11
 -1 -4 -4 1098.52 210.873 19
 -1 -4 -4 1251.19 243.607 8
 1 4 5 5541.32 364.644 11
 -1 -4 -5 6532.53 395.328 19
 1 4 5 6693.54 471.248 4
 -1 -4 -5 6259.89 339.101 8
 -1 -4 -6 732.492 224.597 8
 -1 -4 -6 826.821 274.077 19
 1 4 6 597.686 288.862 11
 1 4 6 577.04 298.859 4
 -1 -4 -6 1774.31 384.053 4
 -1 -4 -6 445.056 267.528 20
 -1 -4 -6 1669.54 444.988 15
 1 4 7 713.511 312.824 4
 -1 -4 -7 1782.24 472.047 15
 1 4 7 1041.34 305.622 11
 -1 -4 -7 654.969 217.03 8
 -1 -4 -7 829.148 266.704 19
 -1 -4 -7 1680.21 348.555 4
 1 4 8 2504.43 362.723 14
 -1 -4 -8 2793.7 367.34 4
 -1 -4 -8 2329.46 275.989 8
 1 4 8 2529.65 485.459 1
 -1 -4 -8 2393.75 307.937 19
 1 4 9 1670.54 354.947 11
 -1 -4 -9 1650.09 447.349 15
 -1 -4 -9 507.608 217.389 19
 -1 -4 -9 731.92 221.877 8
 -1 -4 -9 496.982 242.082 4
 1 4 9 842.792 390.422 1
 1 4 9 878.614 306.461 14
 1 4 10 1364.63 329.47 11
 1 4 10 1330.02 376.263 1
 1 4 10 1575.22 334.979 14
 -1 -4 -10 1658.06 257.941 8
 1 4 11 273.461 272.699 14
 1 4 11 378.722 340.726 1
 -1 -4 -11 1090.87 424.188 15
 -1 -4 -11 257.738 199.641 8
 1 4 12 2659.56 385.821 14
 -1 -4 -12 2472.92 310.089 8
 -1 -4 -12 1736.77 301.029 5
 1 4 12 2337.66 389.308 1
 1 4 12 2818.19 424.428 17
 1 4 13 2392.19 433.825 17
 1 4 13 1845.04 319.775 6
 1 4 13 1752.9 381.578 14
 1 4 13 1362.53 369.554 1
 -1 -4 -14 1169.8 311.92 15
 1 4 14 764.824 361.022 1
 1 4 14 1007.2 397.783 17
 1 4 14 825.372 365.498 14
 1 4 14 912.93 291.255 6
 1 4 15 92.3681 272.944 6
 1 4 15 -220.04 358.473 1
 1 4 15 -238.738 351.633 17
 -1 -4 -15 112.292 173.909 15
 1 4 15 -234.063 371.866 14
 1 4 16 185.4 340.075 1
 1 4 16 -81.5626 348.927 17
 1 4 16 -234.474 367.236 14
 1 4 16 335.633 265.611 6
 1 4 17 1476.9 294.46 6
 1 4 17 1318.55 359.399 1
 1 4 17 1718.58 423.435 14
 1 4 17 1746.37 442.441 17
 1 4 18 -42.5064 273.915 1
 1 4 18 543.981 211.441 6
 1 4 19 1668.49 317.349 1
 1 4 19 2030.15 221.452 6
 1 4 19 2225.63 396.011 17
 1 4 20 160.863 99.4815 6
 1 4 20 116.92 210.939 1
 1 4 20 322.095 280.405 17
 1 4 21 1108.42 252.727 17
 1 4 22 27.051 186.216 17
 1 5 -20 805.524 225.844 18
 1 5 -19 248.624 225.292 18
 -1 -5 18 735.079 185.016 6
 1 5 -18 1033.52 294.854 18
 1 5 -17 70.952 304.312 18
 -1 -5 17 680.645 243.1 6
 1 5 -17 394.203 323.276 2
 1 5 -16 5325.69 494.42 18
 -1 -5 16 6118.58 413 6
 1 5 -16 5116.63 511.939 2
 1 5 -16 4367.18 572.017 16
 1 5 -15 40.5596 381.587 16
 -1 -5 15 -135.048 246.476 6
 1 5 -15 -63.5448 333.904 2
 1 5 -15 462.824 366.883 18
 1 5 -14 2566.11 490.46 16
 1 5 -14 2943.27 434.823 18
 1 5 -14 2143.21 419.032 2
 -1 -5 14 2531.08 346.462 6
 -1 -5 13 41.2467 255.421 6
 1 5 -13 -111.738 342.089 2
 1 5 -13 44.0149 399.605 16
 1 5 -13 47.5175 330.156 18
 -1 -5 13 334.374 211.844 12
 1 5 -12 1022.54 368.951 18
 1 5 -12 1751.92 411.998 2
 -1 -5 12 1226.44 292.997 6
 1 5 -12 1034.05 389.633 16
 -1 -5 12 761.121 292.648 14
 -1 -5 12 1032.33 263.691 12
 -1 -5 11 3399.37 337.362 12
 1 5 -11 3920.36 483.875 16
 1 5 -11 4975.54 461.341 18
 1 5 -11 4412.9 546.762 3
 -1 -5 11 4736.2 333.404 15
 -1 -5 11 3779.62 356.614 6
 -1 -5 11 3630.48 390.119 14
 1 5 -11 4201.78 446.609 2
 -1 -5 10 2801.12 323.121 8
 1 5 -10 3468.11 391.897 18
 1 5 -10 3634.82 467.224 3
 -1 -5 10 2522.2 340.82 14
 -1 -5 10 3633.34 293.556 15
 -1 -5 10 3575.54 326.598 6
 1 5 -10 3736.77 433.995 16
 -1 -5 10 3097.81 322.236 12
 1 5 -10 3696.43 406.312 2
 1 5 -9 902.82 295.616 16
 -1 -5 9 1230.85 255.578 12
 -1 -5 9 1289.98 212.251 15
 -1 -5 9 1052.89 261.484 14
 -1 -5 9 1315.96 260.493 8
 1 5 -9 1637.33 338.894 2
 -1 -5 8 351.786 202.827 14
 1 5 -8 269.42 267.318 2
 -1 -5 8 -0.77818 233.842 8
 -1 -5 8 314.791 177.453 15
 1 5 -8 121.456 177.949 4
 1 5 -8 344.17 255.869 16
 1 5 -7 167.235 194.528 4
 -1 -5 7 137.609 200.166 14
 1 5 -7 220.98 256.014 2
 -1 -5 7 -260.496 226.018 8
 1 5 -7 -26.3426 245.606 16
 -1 -5 7 19.148 160.248 15
 -1 -5 6 881.525 193.775 15
 -1 -5 6 1222.69 240.542 14
 -1 -5 6 517.564 243.284 8
 1 5 -6 994.755 209.501 4
 1 5 -6 1439.71 295.534 2
 -1 -5 5 188.514 234.204 8
 -1 -5 5 -58.1445 199.341 14
 1 5 -5 168.68 254.169 2
 -1 -5 5 58.6793 162.017 15
 1 5 -5 180.751 184.614 4
 1 5 -5 4.36914 163.378 11
 -1 -5 4 1395.72 212.579 15
 -1 -5 4 1693.84 283.735 8
 1 5 -4 1841.47 242.19 4
 -1 -5 4 1755.05 237.155 14
 1 5 -4 1766.51 220.911 11
 1 5 -3 15495.5 492.291 11
 -1 -5 3 16242.4 455.064 14
 -1 -5 3 16394 570.844 8
 1 5 -3 15683.8 493.524 4
 -1 -5 2 1196.86 207.695 15
 -1 -5 2 1426.6 278.749 19
 1 5 -2 1236.03 213.165 4
 1 5 -2 1370.54 221.135 11
 -1 -5 2 1304.62 306.583 8
 -1 -5 1 2681.63 312.088 19
 1 5 -1 3561.61 267.907 11
 -1 -5 1 3424.1 370.245 8
 1 5 -1 3078.77 258.423 4
 1 5 0 4060.09 286.75 11
 -1 -5 0 4224.04 420.176 8
 1 5 0 3701.68 268.63 4
 -1 -5 0 3301.71 322.301 19
 1 5 1 11677 439.232 11
 1 5 1 10360.6 405.2 4
 -1 -5 -1 10548.3 479.471 19
 -1 -5 -1 10510 577.05 8
 1 5 2 19414.6 570.445 4
 -1 -5 -2 18695.5 599.573 19
 1 5 3 1948.33 263.417 11
 -1 -5 -3 1177.03 328.622 8
 -1 -5 -3 1461.69 242.991 19
 1 5 3 945.047 273.409 4
 1 5 4 330.154 237.619 11
 -1 -5 -4 -173.299 291.444 15
 -1 -5 -4 984.757 241.618 19
 1 5 4 557.604 320.987 4
 -1 -5 -4 524.945 269.47 8
 1 5 5 469.273 364.897 4
 1 5 5 215.076 250.199 11
 -1 -5 -5 660.358 286.32 8
 -1 -5 -5 284.782 241.218 19
 -1 -5 -5 597.615 334.458 15
 1 5 6 1402.44 297.052 11
 -1 -5 -6 1972.59 384.417 15
 -1 -5 -6 1167.32 252.46 8
 -1 -5 -6 1392.16 293.585 19
 1 5 7 188.106 268.881 11
 -1 -5 -7 94.7583 251.784 19
 -1 -5 -7 1175.52 334.514 4
 -1 -5 -7 99.3146 344.132 15
 1 5 7 709.344 446.012 1
 -1 -5 -7 238.784 224.627 8
 -1 -5 -8 275.599 217.161 8
 -1 -5 -8 572.766 383.938 15
 1 5 8 329.541 268.691 11
 -1 -5 -8 770.208 298.245 4
 1 5 8 636.483 411.062 1
 1 5 9 3047.61 467.57 1
 -1 -5 -9 3102.24 303.951 8
 1 5 9 3068.89 346.989 14
 1 5 10 18134.5 715.595 14
 -1 -5 -10 20028.6 654.193 8
 1 5 10 18345.5 821.284 1
 -1 -5 -11 29.9621 238.328 5
 1 5 11 -54.0709 358.979 1
 1 5 11 281.357 269.92 14
 -1 -5 -11 -15.3969 203.15 8
 -1 -5 -11 -123.223 306.894 15
 1 5 12 2069.91 425.022 1
 -1 -5 -12 2491.32 333.029 8
 -1 -5 -12 1918.56 259.738 9
 1 5 12 1921.62 349.417 6
 -1 -5 -12 2866.11 356.3 15
 -1 -5 -12 1440.75 307.934 5
 1 5 12 2663.34 451.653 17
 1 5 12 1627.45 353.88 14
 -1 -5 -13 16.4974 230.862 9
 -1 -5 -13 -37.8786 248.875 15
 1 5 13 -64.2647 280.759 6
 1 5 13 18.6214 290.806 14
 1 5 13 -75.873 363.038 1
 1 5 13 631.277 358.011 17
 1 5 14 1623.69 431.806 17
 1 5 14 850.405 289.033 6
 1 5 14 1118.3 405.081 1
 1 5 14 605.361 337.262 14
 -1 -5 -14 1338.25 207.193 15
 1 5 15 -59.7673 374.199 1
 1 5 15 -50.9648 276.132 6
 1 5 15 522.978 371.387 17
 1 5 15 -252.017 317.326 14
 1 5 16 1212.04 391.316 17
 1 5 16 842.697 288.21 6
 1 5 16 1308.7 383.77 1
 1 5 17 -147.479 227.035 6
 1 5 17 -4.64064 320.506 17
 1 5 17 160.693 331.289 1
 1 5 18 381.542 190.768 6
 1 5 18 361.021 289.546 1
 1 5 18 507.154 314.962 17
 1 5 19 575.548 307.333 17
 1 5 19 214.051 241.541 1
 1 5 19 -128.651 147.058 6
 1 5 20 756.08 240.148 1
 1 5 20 879.747 272.166 17
 1 5 21 289.451 210.276 17
 1 6 -19 305.314 209.905 18
 1 6 -18 -126.042 238.599 18
 1 6 -17 2130.65 355.039 18
 1 6 -17 2007.11 357.295 2
 1 6 -16 76.3959 292.955 18
 1 6 -16 298.048 303.427 2
 -1 -6 16 414.897 232.445 6
 1 6 -15 3783.72 463.256 18
 -1 -6 15 5195.5 393.227 6
 1 6 -15 3604.86 532.409 16
 1 6 -15 3454.88 435.914 2
 1 6 -14 1165.72 380.626 2
 -1 -6 14 1442.58 395.368 3
 1 6 -14 1055.68 384.045 18
 1 6 -14 502.475 380.511 16
 -1 -6 14 1387.71 303.747 6
 -1 -6 13 3861.36 377.941 6
 1 6 -13 4256.16 486.63 18
 -1 -6 13 2825.02 329.699 12
 1 6 -13 3632.81 507.36 16
 1 6 -13 3508.51 489.849 2
 -1 -6 12 2092.5 325.487 6
 1 6 -12 2239.2 420.129 18
 1 6 -12 2447.69 443.704 2
 -1 -6 12 1965.75 310.83 12
 1 6 -12 2053.34 446.036 16
 1 6 -11 1779.83 362.504 18
 -1 -6 11 2332.27 292.915 15
 1 6 -11 2494.15 439.727 16
 1 6 -11 2156.59 428.425 2
 -1 -6 11 1641.78 314.711 12
 -1 -6 11 2285.35 323.876 6
 -1 -6 10 8151.28 434.354 15
 -1 -6 10 7441.86 468.26 6
 1 6 -10 9287.63 604.272 16
 -1 -6 10 7264.41 465.016 12
 1 6 -10 8157.79 520.393 18
 1 6 -10 8990.11 564.61 2
 1 6 -9 7116.44 518.851 16
 1 6 -9 8013.9 500.907 18
 -1 -6 9 6717.25 498.634 8
 -1 -6 9 7296.5 399.504 15
 -1 -6 9 6406.85 429.7 6
 -1 -6 9 5921.9 430.501 12
 1 6 -9 6674.4 485.383 2
 1 6 -8 1004.85 324.471 16
 -1 -6 8 665.314 200.361 15
 1 6 -8 720.435 296.062 2
 -1 -6 8 378.35 249.286 12
 -1 -6 8 566.57 286.644 8
 -1 -6 7 7595.15 389.567 15
 1 6 -7 8137.5 485.276 16
 -1 -6 7 6915.53 461.284 8
 1 6 -7 7576.88 465.02 2
 1 6 -6 514.02 250.911 2
 -1 -6 6 429.189 258.097 8
 -1 -6 6 416.638 188.725 15
 1 6 -5 15222.3 568.485 4
 -1 -6 5 14562.2 629.111 8
 1 6 -5 14368.5 554.383 2
 -1 -6 5 14784.4 520.7 15
 1 6 -4 5445.94 365.303 4
 -1 -6 4 6227.65 454.014 8
 1 6 -4 6336.97 393.571 2
 -1 -6 4 5613.06 346.237 15
 -1 -6 3 1643.79 222.653 15
 -1 -6 3 1909.86 370 8
 1 6 -3 1896.79 270.461 2
 1 6 -3 1864.84 257.048 4
 -1 -6 2 58.9114 172.904 15
 1 6 -2 21.9727 172.559 11
 1 6 -2 184.849 182.419 4
 1 6 -1 4406.86 333.407 11
 -1 -6 1 4391.25 506.609 8
 -1 -6 1 3756.89 275.585 15
 1 6 -1 3906.06 319.582 4
 -1 -6 0 -256.459 381.969 8
 1 6 0 -45.229 195.188 4
 1 6 0 -173.815 196.782 11
 -1 -6 0 -182.307 203.997 15
 1 6 1 503.083 238.731 4
 -1 -6 -1 170.616 190.72 15
 -1 -6 -1 174.789 358.282 8
 1 6 1 217.439 196.195 11
 -1 -6 -2 6293.47 524.8 8
 -1 -6 -2 7069.11 441.29 19
 1 6 2 8194.36 447.24 11
 1 6 2 6828.83 434.901 4
 -1 -6 -3 50.0655 226.827 19
 -1 -6 -3 297.596 211.16 15
 1 6 3 -234.341 286.879 4
 1 6 3 214.11 205.509 11
 -1 -6 -3 -415.227 323.607 8
 1 6 4 1974.22 283.463 11
 -1 -6 -4 1820.08 267.211 19
 -1 -6 -4 2522.84 286.261 15
 -1 -6 -4 2701.26 342.191 8
 1 6 5 6084.08 614.87 1
 -1 -6 -5 7184.02 407.218 15
 -1 -6 -5 5839.68 407.089 8
 -1 -6 -6 732.137 261.122 15
 -1 -6 -6 674.997 245.637 8
 -1 -6 -7 1231.56 267.408 8
 -1 -6 -7 1629.22 293.46 15
 1 6 7 1526.54 485.337 1
 1 6 8 2269.69 455.324 1
 -1 -6 -8 1560.34 285.171 15
 -1 -6 -8 1551.67 271.64 8
 1 6 9 386.652 373.96 1
 -1 -6 -9 210.8 225.537 8
 -1 -6 -9 109.056 239.1 15
 -1 -6 -10 2286.1 340.529 5
 -1 -6 -10 2610.67 331.658 8
 1 6 10 2279.06 452.76 1
 -1 -6 -10 3188.68 341.432 15
 -1 -6 -11 1617.91 286.542 15
 1 6 11 1091.12 416.941 1
 1 6 11 1149.62 353.958 6
 -1 -6 -11 1043.97 263.149 9
 -1 -6 -11 1198.63 299.721 5
 -1 -6 -11 1497.47 311.772 8
 -1 -6 -12 160.074 260.497 8
 -1 -6 -12 207.838 211.604 9
 1 6 12 235.513 304.828 6
 -1 -6 -12 19.5958 208.621 15
 -1 -6 -12 -429.828 305.94 5
 1 6 12 -38.5175 413.12 1
 -1 -6 -13 9616.65 489.952 9
 -1 -6 -13 11408.3 594.148 8
 -1 -6 -13 10058.4 349.75 15
 1 6 13 10224.7 559.513 6
 -1 -6 -13 10466.2 563.818 5
 1 6 13 11256.2 676.369 17
 1 6 13 10838.7 657.133 1
 1 6 14 147.748 336.999 17
 1 6 14 -370.843 407.97 1
 1 6 14 -88.9645 287.647 6
 1 6 15 525.754 286.586 6
 1 6 15 889.723 384.139 1
 1 6 15 398.816 352.321 17
 1 6 16 6760.66 419.329 6
 1 6 16 6230.63 534.099 1
 1 6 16 6928 551.53 17
 1 6 17 271.681 224.418 6
 1 6 17 312.574 299.138 1
 1 6 17 58.5904 321.473 17
 1 6 18 405.065 286.454 1
 1 6 18 182.117 294.467 17
 1 6 18 49.3545 171.595 6
 1 6 19 25.8503 227.453 1
 1 6 19 168.758 256.283 17
 1 6 19 92.8732 110.243 6
 1 6 20 78.3425 223.719 17
 1 6 21 135.534 175.869 17
 1 7 -18 651.547 214.529 18
 1 7 -17 105.047 223.236 18
 1 7 -16 1182.91 316.984 18
 1 7 -16 390.285 293.983 2
 1 7 -15 1469.48 335.267 18
 1 7 -15 1221 328.831 2
 1 7 -14 2392.81 368.029 18
 1 7 -14 1943.92 430.044 16
 1 7 -14 1905.86 377.419 2
 -1 -7 14 1784.63 403.822 3
 -1 -7 14 2299.09 318.717 6
 1 7 -13 1303.21 387.257 2
 -1 -7 13 1418.63 296.43 6
 1 7 -13 1237.46 358.038 18
 1 7 -13 1475.03 416.101 16
 -1 -7 13 785.09 271.586 12
 -1 -7 13 1342.84 387.594 3
 1 7 -12 1645.04 409.947 16
 1 7 -12 1882.25 399.817 2
 -1 -7 12 1637.72 312.237 12
 1 7 -12 2799.69 422.565 18
 -1 -7 12 2594.94 447.095 3
 -1 -7 12 2032.77 334.578 6
 1 7 -11 852.596 330.99 18
 -1 -7 11 123.915 261.259 12
 -1 -7 11 906.601 377.943 3
 1 7 -11 396.149 379.113 16
 -1 -7 11 600.118 247.673 15
 1 7 -11 247.92 359.677 2
 -1 -7 11 318.104 267.297 6
 -1 -7 10 15676.9 785.717 3
 1 7 -10 15391.4 684.381 18
 -1 -7 10 13440.2 622.473 6
 1 7 -10 15502.7 794.573 16
 1 7 -10 15208.9 707.878 2
 -1 -7 10 16525.2 612.631 15
 -1 -7 10 14026.6 655.364 12
 1 7 -9 41.7373 311.913 16
 1 7 -9 267.47 301.665 18
 -1 -7 9 340.003 257.475 6
 -1 -7 9 262.595 216.323 15
 1 7 -9 438.483 335.592 2
 -1 -7 9 738.568 301.491 12
 -1 -7 9 -43.6892 299.06 3
 1 7 -8 262.44 297.439 2
 1 7 -8 542.984 295.209 18
 1 7 -8 470.987 334.067 16
 -1 -7 8 90.2869 238.767 6
 -1 -7 8 603.62 319.277 3
 -1 -7 8 528.052 213.329 15
 -1 -7 8 596.942 365.483 8
 -1 -7 8 517.148 297.911 12
 -1 -7 7 3444.04 451.228 8
 -1 -7 7 2807.1 431.557 3
 -1 -7 7 3014.5 307.076 15
 -1 -7 7 2533.28 334.352 6
 1 7 -7 3007.1 396.808 16
 1 7 -7 3113.15 381.173 2
 1 7 -7 2609.11 340.865 18
 1 7 -6 374.722 274.893 2
 -1 -7 6 878.378 331.89 3
 -1 -7 6 49.4367 330.487 8
 -1 -7 6 617.349 261.903 6
 -1 -7 6 24.3658 190.077 15
 1 7 -5 9654.94 492.927 2
 -1 -7 5 9765.25 444.282 15
 -1 -7 5 9576.16 638.516 8
 -1 -7 4 1909.39 248.934 15
 -1 -7 4 2430.71 426.86 8
 1 7 -4 2036.78 296.876 2
 -1 -7 3 1550.53 225.649 15
 1 7 -3 1892.16 265.662 2
 -1 -7 3 1585.04 413.735 8
 -1 -7 2 2221.07 452.267 8
 -1 -7 2 1776.75 238.503 15
 1 7 -2 1891.4 251.164 2
 -1 -7 1 16080.3 523.749 15
 -1 -7 1 13533.2 729.187 8
 -1 -7 0 30328.2 687.453 15
 -1 -7 0 22846 915.922 8
 -1 -7 -1 779.94 200.395 15
 -1 -7 -1 216.384 398.907 8
 -1 -7 -2 22421.4 844.43 8
 -1 -7 -2 23279.6 596.588 15
 -1 -7 -3 1110.4 341.754 8
 -1 -7 -3 784.926 207.407 15
 -1 -7 -4 17332.9 665.837 8
 -1 -7 -4 18824.7 558.329 15
 1 7 4 16575.7 722 1
 -1 -7 -5 326.848 265.614 8
 -1 -7 -5 0.56467 194.142 15
 1 7 6 2357.05 472.16 1
 -1 -7 -6 2166.73 317.574 8
 -1 -7 -6 2793.69 276.133 15
 -1 -7 -7 6285.49 404.519 8
 -1 -7 -7 6428.44 362.427 15
 1 7 7 6464.47 562.977 1
 -1 -7 -8 1612.98 305.1 8
 1 7 8 2065.59 452.577 1
 -1 -7 -8 1681.28 264.125 15
 -1 -7 -8 2133.85 304.395 9
 -1 -7 -8 1695.49 342.162 5
 -1 -7 -9 3462.07 375.8 8
 1 7 9 3462.94 486.973 6
 1 7 9 3521.58 495.625 1
 -1 -7 -9 3757.6 353.93 9
 -1 -7 -9 4053.17 316.074 15
 -1 -7 -9 3991.06 428.11 5
 -1 -7 -10 1714.66 340.872 5
 1 7 10 1496.71 429.283 1
 -1 -7 -10 1630.4 245.206 15
 -1 -7 -10 1344.34 273.856 9
 -1 -7 -10 1541.59 300.888 8
 1 7 10 1577.04 403.474 6
 1 7 11 1867.99 462.847 1
 -1 -7 -11 1955.38 228.451 15
 -1 -7 -11 1853.05 320.161 8
 -1 -7 -11 1377.63 276.51 9
 1 7 11 2021.6 397.675 6
 -1 -7 -11 1616.47 336.93 5
 -1 -7 -12 1544.98 299.712 9
 -1 -7 -12 1688.17 334.238 8
 -1 -7 -12 1472.93 182.368 15
 1 7 12 979.193 448.941 1
 -1 -7 -12 1572.17 337.785 5
 1 7 12 2052.41 378.351 6
 1 7 12 2085.51 436.195 17
 -1 -7 -13 35.5284 271.966 8
 -1 -7 -13 167.463 229.517 9
 1 7 13 -41.3275 311.502 6
 1 7 13 783.165 372.976 17
 -1 -7 -13 -158.251 271.875 5
 1 7 13 139.282 380.23 1
 1 7 14 10218.7 636.907 17
 1 7 14 10504.8 665.723 1
 1 7 14 11235.5 549.13 6
 -1 -7 -14 9069.32 488.471 9
 1 7 15 151.708 313.175 17
 1 7 15 278.496 266.606 6
 1 7 15 215.024 337.107 1
 -1 -7 -15 -399.67 249.113 9
 1 7 16 886.089 345.891 1
 1 7 16 1213.34 253.902 6
 1 7 16 1542.16 369.732 17
 1 7 17 273.197 273.379 17
 1 7 17 315.111 284.982 1
 1 7 17 189.723 174.633 6
 1 7 18 317.206 263.947 17
 1 7 18 315.212 140.56 6
 1 7 18 -178.775 250.591 1
 1 7 19 22.3499 216.484 17
 1 7 19 -50.5387 206.379 1
 1 7 20 118.565 173.836 17
 1 8 -17 548.87 213.332 18
 1 8 -16 48.997 212.177 18
 1 8 -15 341.403 256.726 18
 1 8 -15 606.528 291.271 2
 1 8 -14 -257.794 265.692 18
 1 8 -14 375.043 304.456 2
 1 8 -13 846.32 384.627 16
 1 8 -13 564.268 301.07 18
 1 8 -13 1010.7 349.39 2
 -1 -8 13 519.547 335.114 3
 1 8 -12 7514.56 615.995 16
 -1 -8 12 5901.94 454.277 12
 1 8 -12 7507.47 518.157 18
 -1 -8 12 6138.55 568.49 3
 1 8 -12 7415.36 549.655 2
 1 8 -11 480.314 351.97 2
 1 8 -11 154.584 339.525 16
 -1 -8 11 119.135 360.784 3
 1 8 -11 195.303 294.51 18
 -1 -8 11 128.4 253.089 12
 1 8 -10 935.031 368.081 16
 -1 -8 10 1156.75 395.713 3
 1 8 -10 558.237 303.26 18
 -1 -8 10 665.106 234.519 15
 1 8 -10 820.237 361.163 2
 -1 -8 10 1092.08 315.51 12
 -1 -8 9 3594.88 424.505 12
 -1 -8 9 4253.67 354.385 15
 1 8 -9 4764.9 436.478 18
 1 8 -9 5574.4 514.465 16
 -1 -8 9 4054.04 523.02 3
 1 8 -9 4373.46 468.64 2
 1 8 -8 1530.32 376.416 16
 1 8 -8 1328.74 351.306 2
 -1 -8 8 1030.05 416.631 3
 -1 -8 8 740.186 224.689 15
 1 8 -8 869.754 294.516 18
 -1 -8 8 1381.24 373.214 12
 1 8 -7 3814.69 427.07 16
 1 8 -7 3241.31 364.979 18
 1 8 -7 3324.05 405.654 2
 -1 -8 7 3201.88 323.4 15
 -1 -8 7 2575.56 488.927 8
 -1 -8 7 3222.17 472.724 3
 -1 -8 7 3623.17 433.493 12
 -1 -8 6 414.124 212.548 15
 -1 -8 6 939.024 332.533 12
 -1 -8 6 709.348 422.802 8
 1 8 -6 1777.27 337.116 16
 1 8 -6 349.158 289.183 2
 -1 -8 6 638.803 356.459 3
 -1 -8 5 3216.84 518.772 8
 1 8 -5 2633.34 327.621 6
 -1 -8 5 2992.3 474.917 3
 -1 -8 5 2940.65 314.584 15
 1 8 -5 3478.57 369.046 2
 -1 -8 4 420.688 337.619 3
 -1 -8 4 35.4789 436.851 8
 1 8 -4 489.096 340.354 6
 -1 -8 4 -382.166 374.579 9
 -1 -8 4 484.758 204.643 15
 1 8 -4 541.903 248.579 2
 -1 -8 3 186.977 406.501 8
 -1 -8 3 186.772 213.31 15
 -1 -8 3 -676.977 363.875 9
 -1 -8 3 423.077 335.107 3
 -1 -8 2 1779.73 264.208 15
 -1 -8 2 986.486 444.084 8
 -1 -8 1 2178 269.842 15
 -1 -8 1 867.374 378.534 8
 -1 -8 0 616.311 203.919 15
 -1 -8 0 -377.074 396.148 8
 -1 -8 -1 67.1355 340.728 8
 -1 -8 -1 308.021 199.961 15
 -1 -8 -2 8358.65 607.995 8
 -1 -8 -2 7396.35 387.767 15
 -1 -8 -3 532.273 315.984 8
 -1 -8 -3 288.538 197.175 15
 -1 -8 -4 1291.24 321.788 8
 -1 -8 -4 1753.05 352.971 9
 -1 -8 -4 925.681 202.615 15
 -1 -8 -5 3271.55 363.807 8
 1 8 5 3124.11 464.951 1
 -1 -8 -5 2835.09 269.4 15
 -1 -8 -5 3636.6 387.64 9
 1 8 6 696.616 401.869 1
 -1 -8 -6 1073.08 300.008 9
 -1 -8 -6 632.371 302.196 5
 -1 -8 -6 1046.67 303.62 8
 -1 -8 -6 669.083 208.82 15
 1 8 6 701.837 447.243 6
 -1 -8 -7 714.223 276.688 9
 -1 -8 -7 664.562 277.857 8
 -1 -8 -7 375.279 238.03 3
 1 8 7 819.299 424.688 6
 -1 -8 -7 405.134 183.326 15
 1 8 7 1005.98 400.59 1
 -1 -8 -7 217.81 282.103 5
 -1 -8 -8 1542.49 321.97 9
 1 8 8 1973.67 443.711 6
 1 8 8 2057.28 445.696 1
 -1 -8 -8 2109.72 306.216 3
 -1 -8 -8 2184.96 329.312 8
 -1 -8 -8 1732.71 368.724 5
 -1 -8 -8 1646.61 222.963 15
 1 8 9 632.469 392.544 6
 -1 -8 -9 346.966 288.564 5
 1 8 9 242.587 435.12 1
 -1 -8 -9 637.787 304.725 8
 -1 -8 -9 447.225 185.818 15
 -1 -8 -9 759.56 279.05 9
 -1 -8 -10 158.56 255.236 8
 1 8 10 61.4189 391.244 1
 -1 -8 -10 67.2305 154.809 15
 1 8 10 -240.914 367.417 6
 -1 -8 -10 -44.0721 249.316 9
 -1 -8 -10 -39.0274 278.618 5
 -1 -8 -11 6054.16 490.933 8
 1 8 11 6091.11 587.848 1
 -1 -8 -11 4570.09 220.886 15
 1 8 11 5701.82 499.662 6
 -1 -8 -11 5478.48 471.835 5
 -1 -8 -11 5915.35 429.605 9
 -1 -8 -12 -30.2065 235.393 9
 -1 -8 -12 226.736 280.651 8
 1 8 12 172.5 308.559 6
 -1 -8 -12 54.9705 276.374 5
 1 8 12 700.763 416.954 1
 -1 -8 -13 1656.32 324.241 8
 -1 -8 -13 1846.42 340.583 5
 -1 -8 -13 1649.68 295.104 9
 1 8 13 1362.72 419.149 1
 1 8 13 2056.9 359.598 6
 -1 -8 -14 1229.28 267.972 9
 1 8 14 1317.24 370.401 1
 1 8 14 1050.24 278.402 6
 1 8 15 1473.62 332.458 17
 1 8 15 1422.17 371.571 1
 1 8 15 1153.09 253.701 6
 -1 -8 -15 691.86 236.248 9
 1 8 16 -268.515 311.995 1
 1 8 16 41.4871 172.881 6
 1 8 16 -191.265 267.924 17
 1 8 17 -136.982 254.06 1
 1 8 17 104.814 225.024 17
 1 8 17 247.849 148.683 6
 1 8 18 3.07791 209.405 1
 1 8 18 71.9732 203.429 17
 1 8 19 221.615 187.033 17
 1 9 -15 315.336 205.497 18
 1 9 -14 395.154 236.054 18
 1 9 -13 181.879 275.357 2
 1 9 -13 64.7313 240.122 18
 1 9 -12 1263.41 283.666 18
 1 9 -12 1471.23 331.749 2
 -1 -9 12 910.102 336.861 3
 1 9 -11 150.908 291.319 2
 1 9 -11 506.283 348.257 16
 -1 -9 11 -618.053 362.347 3
 1 9 -11 140.236 271.961 18
 1 9 -10 3017.56 460.99 16
 1 9 -10 3157.73 366.518 18
 -1 -9 10 2216.59 446.191 3
 -1 -9 10 2412.85 368.949 12
 1 9 -10 2720.18 390.983 2
 -1 -9 9 1573.91 429.992 3
 1 9 -9 1935.97 401.955 16
 -1 -9 9 1987.95 288.411 15
 1 9 -9 2308.24 339.174 18
 -1 -9 9 1930.77 368.469 12
 1 9 -9 2344.09 387.519 2
 -1 -9 8 2511.25 387.259 12
 1 9 -8 2252.96 388.269 2
 -1 -9 8 2103.49 287.849 15
 -1 -9 8 1911.32 450.104 3
 -1 -9 7 1996.67 289.877 15
 -1 -9 7 2116.02 381.007 12
 1 9 -7 2371.45 380.875 2
 -1 -9 6 1336.74 453.234 8
 -1 -9 6 1839.75 432.005 3
 -1 -9 6 2386.51 305.633 15
 1 9 -6 2668.02 367.563 2
 -1 -9 5 2297.32 299.465 15
 -1 -9 5 1701.8 488.206 8
 -1 -9 5 785.116 374.002 3
 -1 -9 5 583.83 372.429 9
 -1 -9 5 3233.43 414.128 12
 1 9 -5 2259.14 348.597 2
 -1 -9 4 187.167 406.825 8
 -1 -9 4 840.802 302.584 12
 -1 -9 4 763.705 246.775 15
 -1 -9 4 83.0602 378.471 3
 -1 -9 3 485.494 365.215 3
 -1 -9 3 -403.003 340.636 9
 -1 -9 3 653.631 258.366 15
 -1 -9 3 -106.586 479.582 8
 1 9 -3 1335.64 376.439 6
 -1 -9 2 -179.006 321.09 9
 1 9 -2 638.754 387.55 6
 -1 -9 2 -481.338 483.213 8
 -1 -9 2 30.3689 399.215 3
 -1 -9 2 466.926 251.923 15
 -1 -9 1 3162.36 417.738 9
 -1 -9 1 4151.04 562.306 8
 -1 -9 1 3796.29 328.858 15
 1 9 -1 3849.84 516.605 6
 -1 -9 1 2664.93 468.743 3
 1 9 0 6083.92 567.79 6
 -1 -9 0 6856.08 594.458 8
 -1 -9 0 4965.94 535.572 3
 -1 -9 0 6651.33 394.538 15
 -1 -9 0 5909.62 505.436 9
 -1 -9 -1 1206.51 425.116 8
 1 9 1 780.372 445.016 6
 -1 -9 -1 676.358 240.454 15
 -1 -9 -1 889.329 394.051 3
 -1 -9 -1 864.258 366.843 9
 -1 -9 -2 4952.9 483.956 8
 -1 -9 -2 5281.76 518.877 3
 1 9 2 4206.27 573.128 6
 -1 -9 -2 4280.17 330.486 15
 -1 -9 -2 5341.43 480.791 9
 -1 -9 -3 3328.84 458.098 5
 -1 -9 -3 3868.54 455.628 8
 -1 -9 -3 4727.13 498.283 3
 -1 -9 -3 3600.9 300.941 15
 1 9 3 4566.88 548.796 6
 -1 -9 -3 4690.09 467.705 9
 -1 -9 -4 2474.21 387.838 8
 -1 -9 -4 1579.63 367.161 3
 -1 -9 -4 2362.14 417.634 9
 1 9 4 2193.96 517.887 6
 -1 -9 -4 1362.95 412.255 5
 -1 -9 -4 1682.05 243.876 15
 -1 -9 -5 961.134 338.989 9
 -1 -9 -5 736.814 371.877 5
 -1 -9 -5 1134.27 360.848 8
 -1 -9 -5 927.01 308.084 3
 -1 -9 -5 653.147 205.483 15
 1 9 5 933.884 487.743 6
 -1 -9 -6 5308.95 316.19 15
 -1 -9 -6 6339.37 491.09 9
 -1 -9 -6 6457.44 493.518 3
 -1 -9 -6 5507.9 466.141 8
 1 9 6 6233.39 590.479 6
 -1 -9 -6 6303.25 524.799 5
 -1 -9 -7 1501.25 375.699 5
 -1 -9 -7 1719.05 351.424 8
 1 9 7 1900.18 469.767 6
 -1 -9 -7 1250.59 305.905 3
 -1 -9 -7 1412.56 220.682 15
 -1 -9 -7 1544.66 347.57 9
 1 9 7 1533.37 482.97 1
 -1 -9 -8 -43.1259 292.179 9
 -1 -9 -8 12.8377 254.531 3
 -1 -9 -8 -78.3916 262.309 8
 -1 -9 -8 -8.89148 157.631 15
 1 9 8 301.155 393.411 1
 1 9 8 427.695 409.054 6
 -1 -9 -8 638.378 346.625 5
 -1 -9 -9 1985.11 188.939 15
 -1 -9 -9 2917.27 384.067 9
 1 9 9 2071.2 458.327 1
 -1 -9 -9 2688.98 336.569 3
 1 9 9 2863.19 446.85 6
 -1 -9 -9 2413.13 400.628 5
 -1 -9 -9 1879.44 363.29 8
 -1 -9 -10 768.9 326.517 8
 -1 -9 -10 115.75 260.489 9
 1 9 10 -89.7411 369.089 1
 1 9 10 -12.6683 344.639 6
 -1 -9 -10 92.1314 85.7035 15
 -1 -9 -10 86.7968 291.235 5
 -1 -9 -11 60.92 265.843 8
 -1 -9 -11 280.285 285.751 5
 1 9 11 478.788 322.923 6
 -1 -9 -11 161.784 269.755 9
 1 9 11 52.2247 401.678 1
 -1 -9 -12 193.823 290.594 8
 -1 -9 -12 -84.4448 262.031 9
 1 9 12 -291.076 279.175 6
 1 9 12 132.221 347.979 1
 -1 -9 -12 -408.398 298.557 5
 1 9 13 31.8608 362.483 1
 1 9 13 -125.201 248.266 6
 -1 -9 -13 -78.0086 259.38 5
 -1 -9 -13 212.676 234.035 9
 1 9 14 2922.61 413.911 1
 -1 -9 -14 1867.14 286.899 9
 1 9 14 2596.44 287.724 6
 1 9 15 531.672 188.881 6
 1 9 15 537.775 309.645 1
 -1 -9 -15 51.9683 243.093 9
 1 9 16 1027.24 288.011 1
 1 9 16 600.772 134.786 6
 1 9 17 -27.0159 214.034 1
 -1 -10 13 406.845 258.078 3
 -1 -10 13 269.71 266.048 5
 -1 -10 12 322.413 276.223 3
 -1 -10 12 908.597 280.84 5
 1 10 -11 -195.313 241.293 2
 -1 -10 10 -30.7781 338.906 3
 1 10 -10 1370.63 319.311 2
 -1 -10 9 -808.766 414.757 3
 1 10 -9 583.882 274.047 2
 -1 -10 8 35.63 293.496 12
 -1 -10 8 367.303 203.102 15
 1 10 -8 327.276 271.208 2
 -1 -10 7 -176.346 390.493 3
 -1 -10 7 203.481 204.412 15
 -1 -10 7 268.466 282.34 12
 -1 -10 6 1323.03 275.226 15
 -1 -10 6 1075.62 324.885 12
 -1 -10 6 284.972 399.821 3
 -1 -10 5 1170.87 327.683 12
 -1 -10 5 222.864 380.215 3
 -1 -10 5 864.629 425.005 8
 -1 -10 5 1238.49 257.076 15
 -1 -10 4 646.189 329.743 9
 -1 -10 4 446.353 415.145 8
 -1 -10 4 108.697 396.875 3
 -1 -10 4 684.683 286.128 12
 -1 -10 4 519.181 228.399 15
 -1 -10 3 252.976 370.28 9
 -1 -10 3 245.766 387.795 8
 -1 -10 3 152.392 210.057 15
 -1 -10 3 -31.8879 413.055 3
 -1 -10 3 264.683 286.25 12
 -1 -10 2 3561.65 532.402 8
 1 10 -2 2821.29 343.216 6
 -1 -10 2 2538.22 313.908 15
 -1 -10 2 2220.99 353.496 12
 -1 -10 2 1676.67 465.587 3
 -1 -10 2 2455.37 410.948 9
 -1 -10 1 16802.2 862.336 8
 -1 -10 1 13027.3 862.758 5
 -1 -10 1 19412.3 801.016 9
 -1 -10 1 14859.8 550.049 15
 1 10 -1 13047.9 597.866 6
 -1 -10 1 13681.5 632.612 12
 -1 -10 1 16717.7 877.797 3
 -1 -10 0 533.489 376.47 8
 -1 -10 0 1046.27 363.066 9
 -1 -10 0 129.678 206.181 15
 -1 -10 0 396.039 403.243 3
 1 10 0 403.84 371.475 6
 -1 -10 0 1154.97 252.763 12
 -1 -10 0 -320.87 465.658 5
 -1 -10 -1 6051.08 535.443 9
 1 10 1 4534.37 530.664 6
 -1 -10 -1 4852.52 343.663 15
 -1 -10 -1 5066.59 622.39 5
 -1 -10 -1 6316.93 614.214 3
 -1 -10 -1 5881.51 553.069 8
 -1 -10 -2 2442.43 460.211 3
 -1 -10 -2 1798.23 418.982 8
 -1 -10 -2 2363.45 451.483 9
 -1 -10 -2 1977.19 289.003 15
 1 10 2 1322.32 442.495 6
 -1 -10 -2 1960.91 474.048 5
 -1 -10 -3 5328.02 556.199 5
 -1 -10 -3 6756.88 544.458 9
 1 10 3 5329.46 564.865 6
 -1 -10 -3 5163.12 504.038 8
 -1 -10 -3 4663.83 323.622 15
 -1 -10 -3 6359.88 581.091 3
 -1 -10 -4 394.414 357.598 9
 -1 -10 -4 706.785 354.701 8
 -1 -10 -4 162.186 179.687 15
 1 10 4 1232.34 441.274 6
 -1 -10 -4 345.6 386.246 5
 -1 -10 -4 370.705 327.292 3
 -1 -10 -5 7215.21 558.179 3
 -1 -10 -5 8745.12 578.056 9
 -1 -10 -5 5980.95 319.563 15
 1 10 5 7829.12 596.133 6
 -1 -10 -5 5922.63 548.91 8
 -1 -10 -5 6742.99 584.057 5
 -1 -10 -6 1346.9 197.234 15
 -1 -10 -6 1307.88 407.714 5
 -1 -10 -6 1624.78 366.226 8
 -1 -10 -6 1820.01 354.066 3
 -1 -10 -6 1844.07 386.288 9
 1 10 6 1891.99 429.173 6
 -1 -10 -7 2346.1 366.41 3
 -1 -10 -7 2403.24 386.524 9
 -1 -10 -7 1671.52 182.87 15
 1 10 7 1937.89 424.772 6
 -1 -10 -7 2097.33 382.667 8
 -1 -10 -7 2139.25 387.141 5
 -1 -10 -8 229.734 267.988 3
 -1 -10 -8 29.1774 87.4668 15
 1 10 8 48.1633 329.264 6
 -1 -10 -8 202.277 291.292 8
 -1 -10 -8 -132.492 312.586 5
 -1 -10 -8 130.468 296.736 9
 1 10 9 1368.92 401.779 1
 -1 -10 -9 986.039 333.526 9
 -1 -10 -9 1501.15 352.103 5
 -1 -10 -9 1641.98 308.675 3
 -1 -10 -9 1217.49 345.706 8
 1 10 9 1915.37 382.438 6
 -1 -10 -10 -334.865 295.355 5
 -1 -10 -10 35.8338 267.273 9
 1 10 10 -300.091 289.614 6
 -1 -10 -10 -58.3752 300.828 8
 1 10 10 103.577 339.975 1
 -1 -10 -11 -106.689 274.148 5
 1 10 11 631.17 289.795 6
 1 10 11 -325.783 341.757 1
 -1 -10 -11 371.51 260.905 9
 -1 -10 -12 -174.491 257.716 9
 1 10 12 239.271 229.133 6
 1 10 12 -248.649 341.2 1
 -1 -10 -12 132.452 241.248 5
 -1 -10 -13 523.703 248.862 9
 1 10 13 827.91 324.949 1
 1 10 13 802.167 205.94 6
 -1 -10 -14 53.6151 235.706 9
 1 10 14 332.546 288.649 1
 1 10 14 334.362 140.57 6
 1 10 15 2205.01 312.515 1
 -1 -11 12 592.681 226.49 3
 -1 -11 12 416.678 213.539 5
 -1 -11 11 1139.56 301.063 3
 -1 -11 11 547.496 263.9 5
 -1 -11 10 6263.69 500.128 3
 -1 -11 10 5266.74 449.914 5
 -1 -11 9 -176.126 272.376 5
 -1 -11 9 673.083 306.125 3
 -1 -11 8 2420.84 432.172 3
 -1 -11 8 1856.11 391.043 5
 -1 -11 7 570.405 344.512 3
 -1 -11 7 -243.229 401.845 5
 -1 -11 6 1482 408.386 5
 -1 -11 6 1713.02 418.101 3
 -1 -11 6 1511.35 209.506 15
 -1 -11 6 1551.44 316.599 12
 -1 -11 5 634.716 398.614 3
 -1 -11 5 508.296 197.106 15
 -1 -11 5 82.4022 357.091 5
 -1 -11 5 168.72 250.524 12
 -1 -11 4 1311.9 396.492 5
 -1 -11 4 2129.89 494.51 3
 -1 -11 4 1521 230.894 15
 -1 -11 4 1630.79 322.353 12
 -1 -11 3 489.285 377.718 5
 -1 -11 3 575.543 268.799 12
 -1 -11 3 742.591 201.917 15
 -1 -11 3 1074.51 447.775 3
 -1 -11 3 1085.41 338.222 9
 -1 -11 2 433.313 355.381 9
 -1 -11 2 543.143 356.979 8
 -1 -11 2 244.65 185.868 15
 -1 -11 2 159.971 245.891 12
 -1 -11 2 168.038 459.339 5
 -1 -11 2 354.79 412.666 3
 -1 -11 1 2673.15 424.85 9
 -1 -11 1 1722.7 386.25 8
 -1 -11 1 2585.1 524.501 3
 -1 -11 1 1650.87 225.438 15
 -1 -11 1 2165.22 455.52 5
 -1 -11 0 2120.09 402.774 8
 -1 -11 0 1525.78 214.534 15
 -1 -11 0 2171.94 514.901 5
 -1 -11 0 2903.54 418.618 9
 -1 -11 0 3082.26 514.468 3
 1 11 1 542.607 264.974 6
 -1 -11 -1 923.973 364.238 8
 -1 -11 -1 1267.48 473.976 5
 -1 -11 -1 1171.09 370.827 9
 -1 -11 -1 562.353 183.346 15
 -1 -11 -1 775.354 416.211 3
 1 11 2 943.83 318.216 6
 -1 -11 -2 1008.91 345.102 8
 -1 -11 -2 672.337 352.198 9
 -1 -11 -2 1083.87 468.771 5
 -1 -11 -2 656.606 396.915 3
 -1 -11 -2 540.594 180.636 15
 -1 -11 -3 120.75 339.456 8
 -1 -11 -3 139.267 341.561 9
 -1 -11 -3 304.897 385.665 3
 -1 -11 -3 24.2434 151.39 15
 1 11 3 213.654 295.86 6
 -1 -11 -3 -63.8528 399.289 5
 -1 -11 -4 860.582 360.773 9
 1 11 4 672.404 306.892 6
 -1 -11 -4 541.274 148.865 15
 -1 -11 -4 615.569 363.065 3
 -1 -11 -4 915.719 328.976 8
 -1 -11 -4 700.19 399.502 5
 -1 -11 -5 63.4693 341.991 9
 -1 -11 -5 352.403 337.495 8
 -1 -11 -5 -0.27074 103.348 15
 -1 -11 -5 196.475 319.654 3
 1 11 5 189.14 326.615 6
 -1 -11 -5 191.321 341.795 5
 -1 -11 -6 4868.62 508.208 5
 -1 -11 -6 4407.55 474.815 8
 1 11 6 3988.5 381.434 6
 -1 -11 -6 4261.29 460.515 3
 -1 -11 -6 4861.35 478.602 9
 1 11 7 2074.77 333.028 6
 -1 -11 -7 1881.65 354.311 3
 -1 -11 -7 2677.12 393.367 9
 -1 -11 -7 2339.12 368.352 5
 -1 -11 -8 -112.576 292.377 5
 -1 -11 -8 526.361 326.843 9
 -1 -11 -8 29.2182 243.695 3
 1 11 8 42.2334 246.462 6
 1 11 9 1001.12 257.229 6
 -1 -11 -9 875.442 312.399 9
 -1 -11 -9 546.947 237.915 3
 -1 -11 -9 341.404 277.831 5
 1 11 10 100.542 195.012 6
 -1 -11 -10 414.827 265.128 5
 -1 -11 -10 355.434 274.167 9
 1 11 11 1002.85 311.663 1
 1 11 11 483.56 175.875 6
 -1 -11 -11 855.243 241.871 5
 -1 -11 -11 693.619 265.49 9
 1 11 12 859.055 134.778 6
 -1 -11 -12 1174.26 279.282 9
 1 11 12 1202.44 300.082 1
 -1 -11 -13 -461.903 219.983 9
 1 11 13 326.124 228.07 1
 -1 -11 -14 271.368 189.177 9
 -1 -12 10 1296.78 250.228 3
 -1 -12 10 710.453 232.687 5
 -1 -12 9 4664.61 389.18 3
 -1 -12 9 3146.28 348.699 5
 -1 -12 8 373.587 303.204 3
 -1 -12 8 -264.133 272.891 5
 -1 -12 7 2032.3 367.504 3
 -1 -12 7 1219.6 301.041 5
 -1 -12 6 260.964 348.558 5
 -1 -12 6 1433.81 370.845 3
 -1 -12 5 59.7985 316.065 5
 -1 -12 5 1347.6 377.325 3
 -1 -12 4 70.2772 322.116 5
 -1 -12 4 704.984 381.077 3
 -1 -12 3 1122.1 412.729 3
 -1 -12 3 676.325 269.166 9
 -1 -12 3 215.615 339.763 5
 -1 -12 2 1112.31 399.61 5
 -1 -12 2 605.806 113.137 15
 -1 -12 2 1309.89 333.968 9
 -1 -12 1 856.112 317.147 9
 -1 -12 1 250.094 93.1732 15
 -1 -12 1 723.893 402.701 3
 -1 -12 1 403.053 421.5 5
 -1 -12 0 530.226 380.107 3
 -1 -12 0 383.414 327.312 9
 -1 -12 0 215.311 375.201 5
 -1 -12 -1 1850.45 358.424 9
 -1 -12 -1 1208.08 404.306 3
 -1 -12 -1 1633.24 437.222 5
 -1 -12 -2 668.957 318.34 9
 -1 -12 -2 397.687 357.363 3
 -1 -12 -2 755.861 404.115 5
 -1 -12 -3 6624.71 549.741 3
 -1 -12 -3 6370.75 495.076 9
 -1 -12 -3 6622.05 574.587 5
 -1 -12 -4 735.526 361.579 5
 -1 -12 -4 330.476 308.856 9
 -1 -12 -4 425.796 322.197 3
 -1 -12 -5 255.15 302.483 3
 -1 -12 -5 628.964 331.738 5
 -1 -12 -5 518.655 305.481 9
 -1 -12 -6 289.254 270.064 3
 -1 -12 -6 -298.684 294.056 5
 -1 -12 -6 -68.1228 286.792 9
 -1 -12 -7 26.3294 265.572 9
 -1 -12 -7 682.891 265.838 3
 -1 -12 -7 386.498 280.284 5
 -1 -12 -8 260.45 242.388 3
 -1 -12 -8 465.561 271.109 9
 -1 -12 -8 670.404 267.615 5
 -1 -12 -9 15.0124 199.562 3
 -1 -12 -9 107.989 217.193 5
 -1 -12 -9 12.7712 250.108 9
 -1 -12 -10 -133.89 229.779 9
 -1 -12 -10 19.8762 197.609 5
 -1 -12 -11 1965.26 273.51 9
 -1 -12 -12 -85.6601 204.945 9
 -1 -12 -13 963.152 205.017 9
 -1 -13 8 764.948 215.787 3
 -1 -13 7 161.508 213.391 5
 -1 -13 7 112.115 208.967 3
 -1 -13 6 3261.85 337.886 5
 -1 -13 6 2585.81 326.783 3
 -1 -13 5 -28.5618 243.672 3
 -1 -13 5 211.138 244.049 5
 -1 -13 4 569.524 290.741 5
 -1 -13 4 751.083 301.51 3
 -1 -13 3 301.55 297.665 3
 -1 -13 3 395.997 297.723 5
 -1 -13 2 323.022 304.898 3
 -1 -13 2 385.922 311.893 5
 -1 -13 1 329.894 302.429 3
 -1 -13 1 65.021 226.826 9
 -1 -13 1 -189.589 300.654 5
 -1 -13 0 934.205 338.196 3
 -1 -13 0 1208.85 339.334 5
 -1 -13 0 556.594 247.667 9
 -1 -13 -1 460.362 245.201 9
 -1 -13 -1 713.367 330.369 3
 -1 -13 -1 998.415 335.264 5
 -1 -13 -2 1773.74 295.207 9
 -1 -13 -2 1826.01 353.565 3
 -1 -13 -2 1978.39 357.608 5
 -1 -13 -3 644.393 293.859 3
 -1 -13 -3 -60.9599 257.214 9
 -1 -13 -3 448.501 300.17 5
 -1 -13 -4 4336.2 377.765 9
 -1 -13 -4 4428.22 405.098 3
 -1 -13 -4 4572.9 384.348 5
 -1 -13 -5 589.109 249.203 9
 -1 -13 -5 560.603 269.626 3
 -1 -13 -5 288.098 229.843 5
 -1 -13 -6 848.539 263.314 9
 -1 -13 -6 698.371 275.872 3
 -1 -13 -6 399.494 221.362 5
 -1 -13 -7 -150.067 220.408 3
 -1 -13 -7 -73.7698 193.795 5
 -1 -13 -7 33.5569 222.733 9
 -1 -13 -8 111.157 188.034 3
 -1 -13 -8 -50.2028 216.958 9
 -1 -13 -8 8.0352 164.091 5
 1 13 8 -117.266 278.526 5
 -1 -13 -9 135.457 203.257 9
 -1 -13 -10 438.68 197.745 9
 1 13 10 797.314 291.51 5
 -1 -13 -12 1656.94 198.841 9
 -1 -14 4 61.9897 171.586 3
 -1 -14 3 1449.75 239.917 3
 -1 -14 3 1141.65 186.512 5
 -1 -14 2 368.687 176.622 5
 -1 -14 2 261.66 193.402 3
 -1 -14 1 514.06 225.736 3
 -1 -14 1 344.314 183.854 5
 -1 -14 0 78.2015 145.247 9
 -1 -14 0 70.3001 209.097 3
 -1 -14 0 91.8048 175.5 5
 -1 -14 -1 445.072 227.373 3
 -1 -14 -1 443.43 184.101 5
 -1 -14 -1 301.409 173.581 9
 -1 -14 -2 204.296 178.92 9
 -1 -14 -2 24.5611 209.481 3
 -1 -14 -2 56.7289 175.45 5
 -1 -14 -3 1636.13 236.698 9
 -1 -14 -3 2134.96 285.187 3
 -1 -14 -3 1614.78 208.578 5
 -1 -14 -4 52.9949 200.118 3
 -1 -14 -4 -182.669 140.529 5
 -1 -14 -4 135.429 186.666 9
 -1 -14 -5 815.766 134.518 5
 -1 -14 -5 1383.15 232.931 3
 -1 -14 -5 1298.18 232.197 9
 -1 -14 -6 63.3082 161.715 3
 -1 -14 -6 350.185 177.909 9
 -1 -14 -7 1627.57 211.804 3
 -1 -14 -7 1089.1 192.959 9
 -1 -14 -8 128.782 150.826 9
 2 -14 -6 60.9408 157.015 3
 2 -14 -5 -287.74 170.291 3
 -2 14 4 538.936 134.202 6
 2 -14 -4 735.007 199.365 3
 2 -14 -3 -121.8 184.659 3
 -2 14 3 141.065 132.279 6
 2 -14 -2 925.168 224.511 3
 -2 14 2 727.186 145.148 6
 2 -14 -1 91.2626 184.256 3
 -2 14 1 192.86 109.311 6
 2 -14 0 348.116 193.671 3
 2 -14 1 274.978 190.256 3
 2 -14 2 463.959 180.263 3
 2 -14 3 7.60463 162.579 3
 2 -13 -10 229.852 160.482 3
 -2 13 10 255.019 125.156 6
 -2 13 9 221.179 169.293 6
 2 -13 -9 198.785 180.193 3
 -2 13 8 -19.4877 195.045 6
 2 -13 -8 79.2651 192.65 3
 2 -13 -7 199.724 197.624 3
 -2 13 7 25.5344 222.782 6
 2 -13 -6 -422.179 213.561 9
 2 -13 -6 47.2164 216.561 3
 -2 13 6 327.079 265.585 6
 2 -13 -5 -300.832 202.864 9
 2 -13 -5 333.063 253.338 3
 -2 13 5 393.23 292.519 6
 -2 13 4 243.849 336.532 6
 2 -13 -4 255.508 248.909 3
 2 -13 -3 234.543 249.359 3
 -2 13 3 816.935 350.807 6
 -2 13 2 434.947 361.543 6
 2 -13 -2 365.671 261.801 3
 2 -13 -1 372.569 260.902 3
 -2 13 1 152.238 350.601 6
 2 -13 0 124.329 243.841 3
 -2 13 0 1015.33 388.351 6
 -2 13 -1 1012.03 365.941 6
 2 -13 1 14.2985 239.744 3
 2 -13 2 639.827 261.618 3
 -2 13 -2 1124.19 338.709 6
 -2 13 -3 910.774 313.828 6
 2 -13 3 751.58 264.163 3
 -2 13 -4 58.9227 219.099 6
 2 -13 4 -225.856 213.173 3
 2 -13 5 589.712 216.804 3
 2 -13 6 -6.31534 187.295 3
 2 -12 -12 90.7749 164.25 3
 -2 12 12 44.2859 142.554 6
 2 -12 -11 -3.43097 183.151 3
 -2 12 11 -207.252 187.707 6
 2 -12 -10 792.01 232.091 3
 -2 12 10 665.506 237.718 6
 -2 12 9 -196.596 278.888 6
 2 -12 -9 -96.5036 233.095 3
 2 -12 -8 341.777 212.04 9
 2 -12 -8 608.257 238.464 21
 -2 12 8 1305.64 380.953 1
 2 -12 -8 772.627 256.566 3
 -2 12 8 1194.8 347.9 6
 2 -12 -7 -503.044 247.949 9
 -2 12 7 213.468 368.428 6
 -2 12 7 565.708 341.208 1
 2 -12 -7 -262.397 234.32 21
 2 -12 -7 -83.5858 245.04 3
 2 -12 -6 1039.05 293.835 21
 2 -12 -6 788.022 254.088 9
 -2 12 6 975.285 431.627 6
 2 -12 -6 811.586 292.263 3
 -2 12 6 1139.7 395.654 1
 2 -12 -5 -211.202 277.364 21
 2 -12 -5 292.958 279.019 3
 -2 12 5 134.801 436.689 6
 2 -12 -5 194.564 231.683 9
 -2 12 4 501.092 464.574 6
 2 -12 -4 126.838 222.754 9
 2 -12 -4 252.715 293.361 3
 2 -12 -4 791.545 311.742 21
 2 -12 -3 496.953 314.357 21
 2 -12 -3 221.141 223.73 9
 2 -12 -3 670.545 326.343 3
 -2 12 2 2765.57 583.39 6
 2 -12 -2 2589.52 392.554 3
 2 -12 -1 -121.756 296.853 3
 -2 12 1 638.054 508.658 6
 2 -12 0 302.205 310.965 3
 -2 12 0 992.151 533.465 6
 2 -12 1 203.43 300.517 3
 -2 12 -1 -19.5012 487.918 6
 2 -12 2 2037.78 374.128 3
 -2 12 -2 2930.8 563.264 6
 2 -12 3 -18.687 95.4036 5
 -2 12 -3 513.885 462.013 6
 2 -12 3 203.849 272.677 3
 -2 12 -4 152.151 421.601 6
 2 -12 4 625.733 291.263 3
 2 -12 4 393.281 125.906 5
 2 -12 5 5.58476 285.368 3
 -2 12 -5 278.684 427.275 6
 2 -12 5 -54.0799 121.167 5
 2 -12 6 201.67 258.295 3
 2 -12 6 131.147 111.725 5
 2 -12 7 1079.2 284.221 3
 -2 12 -7 813.729 280.858 6
 2 -12 7 542.941 90.0681 5
 -2 11 14 605.858 155.327 6
 2 -11 -13 -56.5926 178.564 3
 -2 11 13 -138.683 181.398 6
 2 -11 -12 382.438 204.84 3
 -2 11 12 404.855 227.652 6
 -2 11 11 613.94 303.025 1
 2 -11 -11 663.583 265.37 3
 2 -11 -11 354.791 203.4 21
 -2 11 11 607.923 287.728 6
 2 -11 -10 175.941 237.524 3
 -2 11 10 291.736 328.554 6
 2 -11 -10 -528.496 293.211 9
 -2 11 10 -170.693 333.378 1
 2 -11 -10 249.166 211.404 21
 -2 11 9 921.511 402.864 1
 2 -11 -9 -326.776 258.723 9
 -2 11 9 1310.78 408.628 6
 2 -11 -9 199.195 226.245 21
 2 -11 -9 341.286 263.618 3
 2 -11 -9 -642.692 405.663 13
 2 -11 -8 -132.22 270.855 3
 2 -11 -8 -381.129 285.977 9
 2 -11 -8 125.965 229.013 21
 -2 11 8 898.594 471.969 1
 -2 11 8 154.684 405.118 6
 2 -11 -7 1458.15 304.205 9
 -2 11 7 2640.04 528.304 1
 -2 11 7 2462.7 533.106 6
 2 -11 -7 1480.9 357.729 13
 2 -11 -7 1698.38 323.458 21
 2 -11 -7 2303.67 360.77 3
 2 -11 -6 337.952 280.28 21
 -2 11 6 369.974 476.934 6
 2 -11 -6 -247.056 263.224 9
 -2 11 6 66.3856 506.654 1
 2 -11 -6 70.0143 294.841 3
 2 -11 -6 -250.834 360.529 13
 2 -11 -5 665.583 258.338 9
 2 -11 -5 814.819 306.699 20
 -2 11 5 1814.8 594.206 6
 2 -11 -5 945.554 331.997 3
 2 -11 -5 1109.76 326.619 21
 2 -11 -5 932.788 371.783 13
 -2 11 5 1507.93 523.456 1
 -2 11 4 1516.26 606.5 6
 2 -11 -4 341.716 320.786 21
 2 -11 -4 437.201 245.676 9
 2 -11 -4 48.3765 310.921 3
 -2 11 4 914.304 495.595 1
 2 -11 -4 820.531 374.254 13
 2 -11 -3 860.008 365.83 21
 2 -11 -3 409.377 235.019 9
 -2 11 3 -182.463 514.186 1
 2 -11 -3 247.647 331.419 3
 -2 11 3 651.284 539.819 6
 2 -11 -2 641.533 355.1 21
 2 -11 -2 473.81 287.851 8
 2 -11 -2 1688.23 381.597 3
 2 -11 -2 619.456 238.236 9
 2 -11 -2 447.058 112.292 5
 -2 11 2 317.463 541.157 6
 2 -11 -1 4799.8 483.445 3
 2 -11 -1 4605.51 515.514 21
 -2 11 1 3730.99 671.067 6
 2 -11 -1 3717.51 245.54 5
 2 -11 0 2131.48 262.375 5
 2 -11 0 2714.17 431.448 3
 2 -11 1 579.458 338.568 3
 2 -11 1 1.66047 215.81 5
 -2 11 -1 -524.82 519.459 6
 2 -11 2 390.011 331.241 3
 -2 11 -2 -40.8246 501.831 6
 2 -11 2 85.3182 243.595 5
 2 -11 3 2326.43 414.467 3
 2 -11 3 2161.53 321.952 5
 2 -11 4 125.528 310.651 3
 -2 11 -4 -387.994 510.532 6
 2 -11 4 -153.529 268.378 5
 2 -11 5 545.222 342.965 3
 2 -11 5 268.086 282.069 5
 -2 11 -5 -154.388 477.774 6
 2 -11 6 1544.02 354.425 3
 2 -11 6 1504.08 334.77 5
 2 -11 6 1117.86 301.224 12
 2 -11 7 2219.65 327.9 5
 2 -11 7 2955.79 384.55 3
 -2 11 -8 1473.54 424.22 6
 2 -11 8 693.077 273.702 5
 -2 11 -9 622.342 326.902 6
 2 -11 9 500.717 235.066 5
 2 -11 10 39.8754 211.941 5
 2 -11 11 919.347 205.234 5
 2 -11 12 152.959 109.061 5
 -2 10 16 917.985 148.441 6
 -2 10 15 -99.0489 187.099 17
 -2 10 15 -12.1215 162.594 6
 2 -10 -14 1071.62 234.341 3
 -2 10 14 909.068 258.289 17
 -2 10 14 1244.49 238.271 6
 -2 10 13 77.3417 270.824 1
 2 -10 -13 -129.336 214.382 21
 2 -10 -13 101.054 209.97 3
 -2 10 13 -268.346 254.856 6
 2 -10 -12 345.516 221.817 21
 -2 10 12 439.109 301.614 6
 -2 10 12 187.484 320.093 1
 2 -10 -12 627.611 263.85 3
 2 -10 -11 373.667 231.344 21
 2 -10 -11 496.967 257.417 3
 -2 10 11 1101.41 362.151 6
 -2 10 11 871.155 407.935 1
 -2 10 10 4016.62 557.193 1
 2 -10 -10 4522.75 395.365 9
 2 -10 -10 4350.32 376.359 21
 2 -10 -10 4137.33 417.506 3
 -2 10 10 5117.44 524.883 6
 2 -10 -10 3445.6 448.707 13
 2 -10 -9 294.213 259.921 20
 2 -10 -9 -264.729 262.182 21
 2 -10 -9 -440.694 312.547 9
 2 -10 -9 35.3545 269.03 3
 -2 10 9 496.221 424.047 6
 2 -10 -9 -195.414 420.311 13
 2 -10 -8 183.542 250.287 20
 2 -10 -8 366.319 255.988 21
 -2 10 8 1325.21 544.528 1
 -2 10 8 408.486 489.679 6
 2 -10 -8 -251.605 273.789 9
 2 -10 -8 224.454 344.87 13
 2 -10 -8 448.579 288.905 3
 2 -10 -7 -35.6707 257.822 20
 -2 10 7 193.511 531.441 1
 2 -10 -7 127.274 269.991 9
 2 -10 -7 384.995 294.517 8
 2 -10 -7 167.416 300.313 3
 -2 10 7 210.765 513.342 6
 2 -10 -7 591.003 440.699 13
 2 -10 -7 435.158 295.534 21
 2 -10 -6 1281.19 342.518 21
 2 -10 -6 764.357 283.994 9
 2 -10 -6 789.195 332.72 3
 2 -10 -6 1057.3 324.418 20
 2 -10 -6 1363.04 438.409 13
 2 -10 -6 636.097 274.959 16
 -2 10 6 1530.87 609.346 6
 -2 10 6 724.711 554.352 1
 2 -10 -6 1252.52 360.854 8
 -2 10 5 -382.544 561.901 1
 2 -10 -5 677.788 314.895 21
 2 -10 -5 310.281 373.115 13
 -2 10 5 733.538 583.545 6
 2 -10 -5 178.299 285.486 20
 2 -10 -5 533.135 259.012 9
 2 -10 -5 -262.903 285.903 16
 2 -10 -5 255.205 320.255 3
 2 -10 -5 391.926 303.66 8
 2 -10 -4 5053.72 497.58 8
 2 -10 -4 4229.37 450.265 20
 2 -10 -4 5388.78 490.931 3
 -2 10 4 3556.74 680.931 6
 2 -10 -4 5144.52 407.692 9
 2 -10 -4 3959 513.916 1
 2 -10 -4 4258.87 473.676 21
 2 -10 -4 3698.39 201.373 5
 2 -10 -4 4760.71 581.995 13
 2 -10 -3 4755.77 496.228 3
 2 -10 -3 4428.35 478.924 21
 -2 10 3 3215.19 635.527 6
 2 -10 -3 3908.64 454.158 20
 2 -10 -3 3997.19 469.3 8
 2 -10 -3 4732.26 386.157 9
 2 -10 -3 4032.04 533.299 13
 2 -10 -3 3819.75 248.086 5
 2 -10 -3 4153.07 516.487 1
 2 -10 -2 -15.3009 319.229 20
 2 -10 -2 -1.23251 373.967 1
 2 -10 -2 -2.36707 226.37 9
 2 -10 -2 608.496 331.359 3
 2 -10 -2 373.393 291.584 8
 -2 10 2 607.82 541.669 6
 2 -10 -2 767.663 401.466 13
 2 -10 -2 202.264 334.263 21
 2 -10 -2 227.665 191.786 5
 2 -10 -1 160.418 268.404 8
 2 -10 -1 15.6227 362.947 1
 2 -10 -1 481.54 338.942 3
 2 -10 -1 223.695 361.06 21
 2 -10 -1 426.483 234.656 5
 2 -10 -1 -96.483 324.498 20
 -2 10 1 -1.60799 548.941 6
 2 -10 0 957.776 381.394 7
 2 -10 0 1503.51 384.786 20
 2 -10 0 1228.41 406.534 21
 2 -10 0 1214.02 319.585 8
 2 -10 0 2236.56 399.437 3
 2 -10 0 1795.25 298.911 5
 2 -10 1 4182.97 483.368 7
 2 -10 1 4699.22 529.877 21
 2 -10 1 5479.31 434.725 5
 2 -10 1 5340.15 505.815 3
 2 -10 2 1496.46 388.794 3
 2 -10 2 870.792 372.435 7
 2 -10 2 1036.71 319.817 5
 2 -10 3 366.922 347.114 7
 2 -10 3 764.928 348.573 5
 2 -10 3 992.185 370.975 3
 2 -10 4 350.516 315.121 7
 2 -10 4 200 239.292 12
 2 -10 4 731.728 364.7 3
 2 -10 4 419.163 333.556 5
 2 -10 5 385.78 322.7 5
 2 -10 5 810.216 320.886 7
 2 -10 5 282.522 263.016 12
 2 -10 5 287.578 333.887 3
 2 -10 6 1450.53 329.604 12
 2 -10 6 1949.07 423.586 3
 2 -10 6 1105.37 344.99 5
 2 -10 7 -386.462 362.866 5
 2 -10 7 224.193 289.965 12
 2 -10 8 4767.88 467.848 12
 2 -10 8 3514.35 428.355 5
 2 -10 9 115.246 266.157 12
 2 -10 9 -225.693 330.15 5
 -2 10 -10 254.339 352.768 16
 2 -10 10 513.728 303.344 5
 -2 10 -10 291.537 390.308 6
 2 -10 11 292.61 277.47 5
 2 -10 12 -210.74 251.115 5
 2 -10 13 1539.43 249.135 5
 2 -10 14 1706.88 223.003 5
 -2 9 17 -118.953 125.875 6
 -2 9 16 1048.02 256.744 17
 -2 9 16 493.205 184.594 6
 -2 9 15 770.537 225.882 6
 -2 9 15 1236.87 302.931 17
 2 -9 -15 1219.65 243.613 3
 -2 9 15 664.56 257.218 1
 2 -9 -14 -100.426 193.639 21
 -2 9 14 106.028 289.736 1
 -2 9 14 486.464 328.896 17
 -2 9 14 -191.221 254.95 6
 2 -9 -14 35.604 218.436 3
 2 -9 -13 755.92 241.99 21
 2 -9 -13 357.182 254.259 3
 -2 9 13 456.688 301.196 6
 -2 9 13 737.066 361.993 1
 2 -9 -12 911.951 280.573 3
 2 -9 -12 910.91 261.821 21
 -2 9 12 840.548 379.314 6
 -2 9 12 1227.98 434.585 1
 2 -9 -11 1743.67 344.429 3
 2 -9 -11 2040.26 317.089 21
 2 -9 -11 2078.77 332.914 20
 -2 9 11 1692.21 444.955 6
 -2 9 11 2045.41 497.475 1
 2 -9 -11 1402.04 308.288 9
 2 -9 -10 1694.8 321.127 20
 2 -9 -10 1206.44 327.902 3
 2 -9 -10 1242.9 291.687 21
 2 -9 -10 407.738 399.447 13
 2 -9 -10 1126.14 287.208 9
 2 -9 -10 1581.1 367.607 8
 -2 9 10 1419.87 477.107 6
 -2 9 10 1950.9 557.783 1
 -2 9 9 928.345 496.532 6
 -2 9 9 1583.08 581.196 1
 2 -9 -9 516.074 267.106 21
 2 -9 -9 -165.28 392.948 13
 2 -9 -9 277.587 266.999 9
 2 -9 -9 777.878 285.963 20
 2 -9 -9 231.012 248.826 16
 2 -9 -9 587.355 304.622 3
 2 -9 -9 -55.7929 292.618 8
 2 -9 -8 -329.1 283.466 9
 2 -9 -8 -121.098 269.652 21
 2 -9 -8 308.164 313.313 8
 2 -9 -8 6.38944 291.724 3
 2 -9 -8 -19.6002 261.203 20
 2 -9 -8 -205.922 265.869 16
 2 -9 -8 -178.401 373.253 13
 -2 9 8 645.766 572.031 1
 -2 9 7 992.702 555.217 1
 2 -9 -7 1141.21 309.108 20
 2 -9 -7 521.956 295.094 21
 2 -9 -7 623.953 342.123 8
 2 -9 -7 928.985 297.711 16
 2 -9 -7 988.555 315.46 3
 2 -9 -7 1065.2 435.138 13
 2 -9 -7 1257.58 297.519 9
 2 -9 -6 297.053 292.304 21
 2 -9 -6 -381.581 490.014 1
 2 -9 -6 179.991 307.823 8
 2 -9 -6 205.743 90.5304 5
 2 -9 -6 325.732 265.401 16
 2 -9 -6 619.077 302.423 3
 2 -9 -6 377.981 254.429 9
 2 -9 -6 625.718 429.324 13
 2 -9 -6 335.906 260.394 20
 2 -9 -5 250.802 294.008 21
 2 -9 -5 310.201 246.887 9
 2 -9 -5 -73.2611 275.062 20
 2 -9 -5 -289.944 448.645 1
 2 -9 -5 482.032 291.098 8
 2 -9 -5 164.46 262.888 16
 2 -9 -5 1086.69 460.196 13
 2 -9 -5 235.833 309.093 3
 2 -9 -5 370.966 144.702 5
 2 -9 -4 888.182 256.479 9
 2 -9 -4 976.62 349.047 8
 2 -9 -4 1197.87 310.815 20
 2 -9 -4 1567.1 417.819 13
 2 -9 -4 1214.95 433.036 1
 2 -9 -4 1365.49 361.07 21
 2 -9 -4 1216.51 197.375 5
 2 -9 -4 1101.51 310.064 16
 2 -9 -4 1552.49 340.403 3
 2 -9 -4 867.53 339.831 17
 2 -9 -3 30.0797 240.823 9
 2 -9 -3 27.8265 272.692 20
 2 -9 -3 -89.3055 388.636 13
 2 -9 -3 355.625 368.048 7
 2 -9 -3 -202.83 312.974 17
 2 -9 -3 317.657 300.408 21
 2 -9 -3 265.068 407.724 1
 2 -9 -3 309.103 267.964 8
 2 -9 -3 111.101 282.843 3
 2 -9 -3 93.7592 323.734 14
 2 -9 -3 18.9527 283.536 16
 2 -9 -3 186.539 188.202 5
 2 -9 -2 432.456 253.06 9
 2 -9 -2 152.173 318.001 17
 2 -9 -2 -200.047 212.548 5
 2 -9 -2 -260.529 317.722 21
 2 -9 -2 -97.2392 300.441 14
 2 -9 -2 166.513 268.731 8
 2 -9 -2 280.92 291.579 3
 2 -9 -2 -15.356 374.888 1
 2 -9 -2 46.9797 310.222 20
 2 -9 -2 122.979 325.391 7
 2 -9 -2 520.077 401.738 13
 2 -9 -1 16348.9 574.77 5
 2 -9 -1 13361 724.906 14
 2 -9 -1 16491.5 742.463 3
 2 -9 -1 15860.7 691.903 8
 2 -9 -1 13844.9 754.531 13
 2 -9 -1 15124.1 706.953 21
 2 -9 -1 14111.7 663.068 7
 2 -9 -1 13671 746.057 1
 2 -9 -1 13276.2 689.782 20
 2 -9 0 21.3219 346.092 1
 2 -9 0 -189.205 325.883 20
 2 -9 0 190.15 378.592 13
 2 -9 0 -524.05 348.752 14
 2 -9 0 -572.387 367.414 7
 2 -9 0 25.972 265.157 8
 2 -9 0 -435.719 345.276 21
 2 -9 0 375.198 320.499 3
 2 -9 0 72.929 242.347 5
 2 -9 1 -0.9594 307.016 7
 2 -9 1 593.744 282.245 8
 2 -9 1 301.211 359.249 21
 2 -9 1 293.492 322.204 3
 2 -9 1 310.014 333.283 20
 2 -9 1 774.757 384.615 1
 2 -9 1 249.896 325.22 14
 2 -9 1 553.327 276.483 5
 -2 9 -1 -283.889 435.793 6
 2 -9 2 3445.06 486.16 20
 -2 9 -2 2006.62 425.457 6
 2 -9 2 2265.09 378.468 7
 2 -9 2 3378 475.906 14
 2 -9 2 3198.48 393.23 5
 2 -9 2 2740.62 449.446 21
 2 -9 2 3504.65 449.495 3
 2 -9 3 1229.45 316.201 5
 2 -9 3 1989.77 402.337 3
 2 -9 3 509.713 309.789 7
 2 -9 3 1215.6 411.749 14
 -2 9 -3 1171.86 433.019 6
 2 -9 4 -239.753 297.474 7
 2 -9 4 237.368 318.933 3
 2 -9 4 435.135 354.865 14
 -2 9 -4 -575.717 438.014 6
 2 -9 4 -40.9847 343.6 5
 2 -9 4 -146.89 237.915 12
 2 -9 5 76.7426 306.93 7
 2 -9 5 328.546 316.508 3
 2 -9 5 408.07 389.524 14
 2 -9 5 267.984 334.739 5
 -2 9 -5 960.325 403.752 6
 2 -9 5 203.867 264.849 12
 2 -9 6 1942.97 415.056 3
 2 -9 6 918.137 325.555 7
 2 -9 6 1151.21 406.678 14
 -2 9 -6 1216.65 440.658 6
 2 -9 6 1546.46 335.716 12
 2 -9 6 1158.91 355.037 5
 2 -9 7 3791.22 470.175 3
 2 -9 7 3592.88 436.117 12
 -2 9 -7 3217.22 515.077 6
 2 -9 7 2121.8 421.72 5
 2 -9 7 2793.53 456.798 14
 2 -9 8 3736.61 502.349 14
 -2 9 -8 2944.44 525.307 6
 2 -9 8 3694.3 469.038 5
 2 -9 8 3987.37 464.592 12
 -2 9 -9 1997.97 475.569 6
 2 -9 9 2957.42 446.063 5
 2 -9 9 3253.96 429.229 12
 -2 9 -10 -533.365 478.748 6
 2 -9 10 362.065 347.266 5
 2 -9 10 -68.9946 291.584 12
 2 -9 11 72.4612 311.355 5
 -2 9 -11 354.526 276.019 2
 -2 9 -11 433.123 361.931 16
 2 -9 11 -149.097 307.231 12
 -2 9 -12 70.0826 331.542 16
 -2 9 -12 107.791 278.485 2
 -2 9 -12 -251.082 329.283 6
 2 -9 12 -38.2062 290.305 5
 -2 9 -13 -60.6084 261.647 2
 2 -9 13 590.113 297.911 5
 -2 9 -14 692.207 292.692 2
 2 -9 14 1093.54 310.61 5
 2 -9 15 908.19 251.764 5
 2 -9 16 429.01 191.667 5
 -2 8 18 -18.0227 125.525 6
 -2 8 18 23.9969 183.742 17
 -2 8 17 223.429 181.408 6
 -2 8 17 -2.96754 220.26 17
 -2 8 16 692.564 251.651 1
 -2 8 16 1077.99 305.32 17
 -2 8 16 462.795 233.657 6
 2 -8 -16 1086.69 233.398 21
 -2 8 15 2299.14 395.75 17
 2 -8 -15 1576.25 295.354 3
 2 -8 -15 2086.15 289.943 21
 -2 8 15 1627.36 327.505 1
 -2 8 15 1632.45 307.279 6
 -2 8 14 71.0594 322.207 1
 2 -8 -14 -17.8404 235.513 21
 -2 8 14 -16.6313 300.948 6
 2 -8 -14 246.963 256.184 3
 -2 8 13 344.7 390.972 1
 -2 8 13 -121.833 346.763 6
 2 -8 -13 479.529 252.549 21
 2 -8 -13 344.135 260.489 3
 2 -8 -12 282.759 239.078 21
 -2 8 12 657.039 462.895 1
 2 -8 -12 79.6657 237.339 16
 2 -8 -12 165.315 282.714 3
 -2 8 12 -127.616 377.772 6
 2 -8 -12 -171.554 259.123 20
 2 -8 -11 312.166 259.891 21
 2 -8 -11 92.9972 308.107 8
 2 -8 -11 323.794 264.195 16
 2 -8 -11 -131.712 241.55 20
 2 -8 -11 169.978 274.238 3
 2 -8 -11 -644.878 321.081 9
 -2 8 11 375.019 494.806 1
 -2 8 10 4948.7 672.456 1
 2 -8 -10 4275.54 441.231 3
 2 -8 -10 4546.53 402.478 21
 2 -8 -10 4155.26 402.812 16
 2 -8 -10 3708.58 381.708 9
 2 -8 -10 5020.69 426.741 20
 2 -8 -10 4170.34 537.05 13
 2 -8 -10 4321.86 499.206 8
 2 -8 -9 340.435 291.387 3
 2 -8 -9 821.825 352.196 8
 2 -8 -9 519.854 276.812 9
 2 -8 -9 503.394 273.401 21
 2 -8 -9 662.65 284.119 20
 2 -8 -9 278.659 246.753 16
 -2 8 9 881.814 585.575 1
 2 -8 -9 659.279 431.192 13
 -2 8 8 1355.19 584.958 1
 2 -8 -8 1613.5 333.255 20
 2 -8 -8 2142.83 402.274 8
 2 -8 -8 2102.62 333.333 9
 2 -8 -8 1535.19 306.807 16
 2 -8 -8 1335.38 309.821 21
 2 -8 -8 2043.58 487.869 13
 2 -8 -8 1335.62 316.972 3
 2 -8 -7 1141.48 298.266 20
 2 -8 -7 1450.07 458.631 13
 2 -8 -7 1175.83 283.912 9
 2 -8 -7 379.22 470.693 1
 2 -8 -7 767.92 306.94 8
 2 -8 -7 776.577 303.386 3
 2 -8 -7 577.774 278.907 16
 2 -8 -7 708.813 278.408 21
 2 -8 -6 3690.65 403.34 3
 2 -8 -6 2714.68 471.605 1
 2 -8 -6 3753.26 392.762 16
 2 -8 -6 3953.97 394.528 20
 2 -8 -6 3080.71 198.912 5
 2 -8 -6 4145.47 433.635 8
 2 -8 -6 3988.66 543.223 13
 2 -8 -6 3041.53 363.323 21
 2 -8 -6 3636.92 340.559 9
 2 -8 -5 616.677 234.24 9
 2 -8 -5 623.539 273.515 20
 2 -8 -5 624.918 270.066 16
 2 -8 -5 742.264 434.159 1
 2 -8 -5 1287.53 309.331 21
 2 -8 -5 433.761 306.302 17
 2 -8 -5 987.843 318.65 8
 2 -8 -5 942.108 302.775 3
 2 -8 -5 700.73 164.199 5
 2 -8 -5 1014.69 425.858 13
 2 -8 -4 11118.9 585.363 8
 2 -8 -4 9041.86 360.084 5
 2 -8 -4 9295.7 504.592 20
 2 -8 -4 9722.54 547.068 16
 2 -8 -4 9003.13 656.117 13
 2 -8 -4 7195.16 507.507 7
 2 -8 -4 8907.06 519.451 21
 2 -8 -4 8447.23 543.668 14
 2 -8 -4 8413.4 568.992 17
 2 -8 -4 10066.9 478.204 9
 2 -8 -4 8597.21 639.297 1
 2 -8 -4 9862.57 556.799 3
 2 -8 -3 1633.25 337.885 7
 2 -8 -3 2545.11 335.772 20
 2 -8 -3 2209.19 342.596 21
 2 -8 -3 1906.25 356.351 14
 2 -8 -3 2211.72 396.237 17
 2 -8 -3 2719.7 357.615 16
 2 -8 -3 2771.87 262.699 5
 2 -8 -3 3277.55 363.052 8
 2 -8 -3 2940.98 459.037 13
 2 -8 -3 2611.23 303.433 9
 2 -8 -3 3077.39 458.694 1
 2 -8 -3 2948.1 375.287 3
 2 -8 -2 1237.84 309.807 21
 2 -8 -2 1948.3 264.545 5
 2 -8 -2 1359.48 329.04 7
 2 -8 -2 1692.61 306.327 20
 2 -8 -2 1815.68 325.166 16
 2 -8 -2 1683.87 332.783 3
 2 -8 -2 1779.53 354.604 14
 2 -8 -2 1434.72 346.234 17
 2 -8 -2 1623.16 398.728 13
 2 -8 -2 1907.48 411.502 1
 2 -8 -2 1563.21 296.945 8
 2 -8 -1 133.929 221.104 8
 2 -8 -1 -88.3694 287.608 7
 2 -8 -1 149.347 286.657 17
 2 -8 -1 -358.514 294.607 16
 2 -8 -1 49.158 289.445 21
 2 -8 -1 -75.7797 288.031 14
 2 -8 -1 221.816 334.532 13
 2 -8 -1 -291.958 283.825 20
 2 -8 -1 238.132 199.425 5
 2 -8 -1 516.124 407.725 1
 2 -8 0 10100.8 553.55 7
 2 -8 0 11786.8 537.552 8
 2 -8 0 9684.76 595.611 17
 2 -8 0 10670.8 592.334 20
 2 -8 0 9949.07 619.631 13
 2 -8 0 12113.9 543.601 5
 2 -8 0 10968.7 624.054 14
 2 -8 0 10596.8 632.938 1
 2 -8 0 10786.9 587.116 21
 2 -8 1 2181.95 380.711 14
 2 -8 1 2328.79 409.436 1
 2 -8 1 1997.23 284.946 8
 2 -8 1 1646.89 346.273 21
 2 -8 1 1626.15 342.259 7
 2 -8 1 2310.75 411.004 13
 2 -8 1 2375.15 311.743 5
 2 -8 1 1833.62 366.489 17
 2 -8 1 2341.58 373.14 20
 2 -8 2 437.107 311.476 20
 2 -8 2 -63.3817 259.003 5
 2 -8 2 640.503 241.713 8
 2 -8 2 291.603 285.804 7
 2 -8 2 756.62 341.25 1
 2 -8 2 244.034 304.407 14
 2 -8 2 208.811 285.835 17
 2 -8 2 400.481 326.151 21
 2 -8 2 68.009 158.61 12
 2 -8 3 12046.4 631.033 3
 2 -8 3 10049.9 601.696 20
 2 -8 3 8356.55 524.748 7
 2 -8 3 11637.3 526.746 12
 2 -8 3 9592.61 573.919 21
 2 -8 3 10372 635.799 14
 2 -8 3 7900.98 513.537 5
 2 -8 4 9380.4 619.378 14
 2 -8 4 9021.53 584.798 20
 2 -8 4 8567.51 561.792 21
 2 -8 4 10374.3 607.825 3
 2 -8 4 6879.67 484.724 7
 -2 8 -4 11717.8 667.003 6
 2 -8 4 8364.92 521.668 5
 2 -8 4 10107.3 516.031 12
 -2 8 -5 616.642 344.8 6
 2 -8 5 1539.06 343.17 3
 2 -8 5 1077.7 330.433 7
 2 -8 5 893.219 362.626 14
 2 -8 5 1296.43 286.727 12
 2 -8 5 1323.58 341.789 5
 2 -8 6 4453.9 423.986 7
 -2 8 -6 6787.45 572.657 6
 2 -8 6 5978.49 525.356 3
 2 -8 6 4910.61 521.727 14
 2 -8 6 6111.96 485.826 12
 2 -8 6 5812.1 494.23 5
 2 -8 7 868.388 369.509 14
 2 -8 7 1050.86 363.903 5
 2 -8 7 774.449 286.684 12
 2 -8 8 8985.61 602.881 5
 -2 8 -8 8762.73 488.516 2
 2 -8 8 8913.2 637.946 14
 -2 8 -8 11178.4 690.383 6
 2 -8 8 10554.7 598.572 12
 -2 8 -9 2154.72 330.469 2
 -2 8 -9 2680.15 471.285 6
 2 -8 9 1851.79 412.965 14
 2 -8 9 1909.21 401.705 5
 2 -8 9 2288.22 385.924 12
 2 -8 10 1592.24 389.681 5
 2 -8 10 1563.47 401.137 14
 -2 8 -10 2570.12 360.511 2
 -2 8 -10 1900.7 453.338 6
 2 -8 10 2262.31 384.472 12
 -2 8 -11 1745.34 434.306 16
 2 -8 11 1501.63 387.437 5
 -2 8 -11 2056.05 359.587 2
 2 -8 11 1231.93 377.891 14
 -2 8 -11 676.84 393.089 6
 2 -8 11 1766.62 366.303 12
 2 -8 12 1171.87 357.934 5
 -2 8 -12 806.679 391.527 16
 -2 8 -12 1017.35 385.017 6
 -2 8 -12 1017.11 359.831 2
 2 -8 12 668.698 338.704 12
 2 -8 13 1666.89 356.396 12
 -2 8 -13 1349.08 408.643 16
 -2 8 -13 1325.48 305.365 18
 2 -8 13 1584.71 373.638 5
 -2 8 -13 1848.14 374.83 2
 2 -8 14 4662.8 440.152 5
 -2 8 -14 3975.36 392.529 18
 -2 8 -14 4247.51 525.113 16
 -2 8 -14 4567.65 444.271 2
 -2 8 -15 351.288 276.263 18
 -2 8 -15 364.257 297.464 2
 2 -8 15 142.559 277.179 5
 -2 8 -16 208.658 248.995 18
 -2 8 -16 795.543 275.862 2
 2 -8 16 654.444 250.906 5
 -2 8 -17 213.527 211.472 18
 2 -8 17 519.422 213.149 5
 -2 7 19 316.559 181.431 17
 -2 7 19 272.021 124.028 6
 -2 7 18 272.946 228.134 17
 -2 7 18 -125.218 159.393 6
 -2 7 17 389.815 274.816 17
 -2 7 17 92.0514 205.7 6
 2 -7 -16 150.073 223.508 21
 -2 7 16 158.629 264.196 1
 2 -7 -16 227.154 238.315 3
 -2 7 16 523.056 334.057 17
 -2 7 16 -226.185 243.354 6
 2 -7 -15 3136.61 346.27 21
 -2 7 15 1979.68 379.444 1
 2 -7 -15 2627.73 361.122 3
 -2 7 15 2563.18 376.058 6
 -2 7 15 2763.29 466.849 17
 2 -7 -14 -3.34747 276.434 3
 2 -7 -14 62.3177 235.035 21
 -2 7 14 499.643 351.302 6
 -2 7 14 -115.001 357.263 1
 2 -7 -14 -6.55164 247.645 16
 2 -7 -13 1457.45 307.111 21
 2 -7 -13 1198.43 301.381 16
 2 -7 -13 1592.59 365.569 3
 -2 7 13 1166.14 443.498 1
 2 -7 -13 1580.91 369.498 8
 -2 7 13 1417.58 409.124 14
 2 -7 -12 687.068 249.422 20
 2 -7 -12 1062.18 324.049 8
 2 -7 -12 849.554 314.749 3
 -2 7 12 859.288 493.925 1
 2 -7 -12 715.769 287.733 16
 2 -7 -12 1027.24 314.841 21
 2 -7 -11 2575.71 352.135 16
 2 -7 -11 2771.33 413.165 8
 2 -7 -11 2435.02 378.001 3
 2 -7 -11 2300.06 341.019 21
 2 -7 -11 2026.64 316 9
 2 -7 -11 2193.53 321.702 20
 2 -7 -11 1616.91 395.933 13
 2 -7 -10 -433.028 325.978 9
 2 -7 -10 -61.7995 228.139 20
 2 -7 -10 -119.889 274.54 8
 -2 7 10 1070.57 590.758 1
 2 -7 -10 -34.87 267.867 3
 2 -7 -10 -9.7549 241.068 16
 2 -7 -10 242.059 374.453 13
 2 -7 -10 76.056 246.875 21
 2 -7 -9 6369.03 444.181 20
 2 -7 -9 5504.79 422.24 21
 2 -7 -9 5740.95 430.343 9
 2 -7 -9 6537.45 487.624 3
 -2 7 9 5242.89 699.879 1
 2 -7 -9 6324.82 430.385 16
 2 -7 -9 6771.1 526.924 8
 2 -7 -9 6224.3 603.423 13
 2 -7 -8 48.2896 216.098 9
 2 -7 -8 413.481 401.74 13
 2 -7 -8 -88.5126 233.893 21
 2 -7 -8 12.3485 235.637 20
 2 -7 -8 -33.3563 249.489 3
 2 -7 -8 -543.033 280.897 8
 -2 7 8 332.024 547.545 1
 2 -7 -8 92.1003 228.857 16
 2 -7 -7 681.847 253.507 16
 2 -7 -7 444.318 278.532 8
 2 -7 -7 -652.69 430.806 1
 2 -7 -7 -18.2983 214.256 9
 2 -7 -7 229.786 242.799 3
 2 -7 -7 122.196 224.759 21
 2 -7 -7 -18.9606 342.667 13
 2 -7 -7 142.096 235.046 20
 2 -7 -6 -49.639 356.382 1
 2 -7 -6 681.199 238.457 16
 2 -7 -6 731.937 252.675 21
 2 -7 -6 715.512 279.604 8
 2 -7 -6 473.131 241.878 20
 2 -7 -6 456.131 246.234 3
 2 -7 -6 397.717 309.989 13
 2 -7 -6 221.159 126.595 5
 2 -7 -6 212.654 196.924 9
 2 -7 -5 1470.76 286.931 7
 2 -7 -5 1605.57 279.389 21
 2 -7 -5 1732.13 392.63 1
 2 -7 -5 1952.82 278.802 20
 2 -7 -5 1798.68 285.387 16
 2 -7 -5 1595.21 310.993 8
 2 -7 -5 1560.76 384.675 13
 2 -7 -5 1621.1 185.483 5
 2 -7 -5 1427.43 327.863 17
 2 -7 -4 580.805 371.004 13
 2 -7 -4 -97.7125 333.707 1
 2 -7 -4 -42.2194 217.102 21
 2 -7 -4 -78.7851 247.128 7
 2 -7 -4 166.338 258.82 8
 2 -7 -4 74.8599 147.439 5
 2 -7 -4 -13.2114 231.955 20
 2 -7 -4 -170.212 279.777 14
 2 -7 -4 230.88 221.899 16
 2 -7 -3 4367.41 379.101 8
 2 -7 -3 3105.97 311.931 21
 2 -7 -3 3281.39 319.592 20
 2 -7 -3 3341.59 385.52 14
 2 -7 -3 3836.95 373.979 16
 2 -7 -3 3779.83 460.859 1
 2 -7 -2 659.998 228.027 8
 2 -7 -2 319.091 243.511 21
 2 -7 -2 366.605 242.052 16
 2 -7 -2 345.084 224.854 20
 2 -7 -2 838.416 366.351 1
 2 -7 -2 251.766 269.934 14
 2 -7 -1 66301.3 1118.69 8
 2 -7 -1 55056.6 1161.96 14
 2 -7 -1 65192.7 1264.6 16
 2 -7 -1 59247.9 1080.07 20
 2 -7 -1 56160.5 1076.53 21
 2 -7 -1 57948 1210.18 1
 2 -7 0 53931.2 980.971 8
 2 -7 0 48778.4 1012.32 21
 2 -7 0 50223.8 1003.38 20
 2 -7 0 52318.3 1140.51 16
 2 -7 0 47098.1 1077.4 14
 2 -7 0 47781.6 1082.27 1
 2 -7 1 21124.6 629.022 8
 2 -7 1 19495.7 665.133 20
 2 -7 1 19079.6 676.856 21
 2 -7 1 19423.3 737.396 14
 2 -7 1 20046.4 719.671 1
 2 -7 2 3388.35 368.162 20
 2 -7 2 3771.35 324.418 8
 2 -7 2 3153.93 376.528 1
 2 -7 2 3572.82 393.926 14
 2 -7 2 2710.1 344.214 21
 2 -7 2 2421.51 254.496 12
 2 -7 3 2239.56 355.027 20
 2 -7 3 2575.4 379.712 14
 2 -7 3 2984.83 300.664 12
 2 -7 3 2216.65 346.004 21
 2 -7 3 2354.52 351.818 1
 2 -7 4 1064.95 283.887 1
 2 -7 4 1509.13 322.185 20
 2 -7 4 1212.77 277.51 21
 2 -7 4 1915.57 362.915 14
 2 -7 4 1538.78 301.001 5
 2 -7 4 1296.55 246.657 12
 2 -7 5 3114.99 410.491 14
 2 -7 5 2823.33 367.363 20
 2 -7 5 3414.92 330.161 12
 2 -7 5 2666.48 369.271 21
 2 -7 5 3702.84 383.999 5
 2 -7 6 327.547 231.359 7
 2 -7 6 313.079 274.46 20
 2 -7 6 298.142 231.338 12
 2 -7 6 329.04 298.632 14
 2 -7 6 548.041 277.124 17
 2 -7 6 427.633 282.275 5
 -2 7 -7 904.933 253.592 2
 2 -7 7 544.398 282.434 17
 2 -7 7 856.816 337.861 14
 2 -7 7 809.828 310.165 5
 2 -7 7 429.038 242.547 12
 2 -7 8 1054.86 325.694 5
 2 -7 8 928.139 319.839 17
 -2 7 -8 1213.14 280.1 2
 2 -7 8 1016.36 356.778 14
 2 -7 8 710.679 270.224 12
 2 -7 9 8305.87 528.635 17
 2 -7 9 7849.02 572.837 14
 2 -7 9 10139.2 593.884 5
 -2 7 -9 9706.48 510.355 2
 2 -7 9 9984.2 569.712 12
 -2 7 -10 -64.8417 274.267 2
 2 -7 10 -17.6002 306.393 14
 2 -7 10 272.884 330.261 5
 2 -7 10 24.4391 262.63 12
 -2 7 -11 608.396 327.137 2
 2 -7 11 599.937 334.142 14
 2 -7 11 765.765 326.457 5
 -2 7 -11 547.495 293.117 18
 2 -7 11 869.738 312.088 12
 -2 7 -12 298.916 323.152 2
 -2 7 -12 18.5645 275.635 18
 -2 7 -12 678.53 402.297 16
 -2 7 -12 107.628 416.314 6
 2 -7 12 -204.644 309.393 12
 2 -7 12 -320.197 315.968 14
 2 -7 12 583.963 304.021 5
 -2 7 -13 155.951 296.543 18
 -2 7 -13 415.079 375.145 16
 2 -7 13 -204.468 310.514 14
 -2 7 -13 78.5898 362.8 6
 2 -7 13 -10.4714 290.12 5
 2 -7 13 316.833 294.47 12
 -2 7 -13 700.354 350.751 2
 -2 7 -14 204.903 285.153 6
 -2 7 -14 1340.13 337.434 18
 -2 7 -14 1028.53 401.247 16
 -2 7 -14 1685.79 382.496 2
 2 -7 14 1547.82 368.371 5
 2 -7 14 1546.42 339.773 12
 -2 7 -15 634.833 307.175 18
 -2 7 -15 1031.95 389.603 16
 2 -7 15 551.296 301.31 5
 -2 7 -15 1042.86 373.09 2
 2 -7 16 96.5113 262.479 5
 -2 7 -16 623.772 325.155 2
 -2 7 -16 959.396 322.011 18
 -2 7 -17 180.243 275.771 2
 -2 7 -17 198.758 277.604 18
 2 -7 17 50.39 247.542 5
 -2 7 -18 190.082 223.93 18
 2 -7 18 958.055 240.748 5
 -2 7 -19 288.645 202.243 18
 2 -7 19 570.985 171.706 5
 -2 6 20 -58.3911 99.4255 6
 -2 6 19 101.603 195.228 17
 -2 6 19 434.219 155.737 6
 -2 6 18 -113.118 191.678 6
 -2 6 18 477.951 261.293 17
 2 -6 -17 -63.2594 216.313 21
 -2 6 17 -240.275 261.376 1
 -2 6 17 374.168 314.771 17
 -2 6 17 163.394 235.999 6
 2 -6 -16 675.398 252.812 21
 -2 6 16 1295.23 395.526 17
 -2 6 16 291.418 296.156 1
 2 -6 -16 530.284 277.15 16
 2 -6 -16 262.077 256.966 3
 -2 6 16 158.573 252.394 6
 2 -6 -15 709.208 275.713 21
 2 -6 -15 546.191 309.178 16
 2 -6 -15 229.931 270.82 3
 -2 6 15 -40.7693 323.038 1
 -2 6 15 349.607 320.825 6
 2 -6 -14 847.147 282.405 21
 2 -6 -14 665.784 296.935 8
 -2 6 14 899.001 404.86 1
 -2 6 14 868.769 412.465 14
 2 -6 -14 993.968 341.477 3
 2 -6 -14 439.158 283.562 16
 2 -6 -13 1821.88 353.17 8
 2 -6 -13 1772.41 374.538 3
 -2 6 13 1683.7 477.297 1
 2 -6 -13 1896.91 362.449 16
 2 -6 -13 2064.66 360.971 21
 -2 6 13 1687.82 452.266 14
 2 -6 -12 418.54 303.478 3
 2 -6 -12 -4.87258 270.33 8
 2 -6 -12 438.333 284.47 16
 -2 6 12 338.164 486.353 1
 2 -6 -12 321.625 286.255 21
 2 -6 -11 9349.29 608.98 8
 2 -6 -11 8744.13 497.284 21
 -2 6 11 8046.19 736.022 1
 2 -6 -11 8834.15 533.721 16
 2 -6 -11 9158.31 572.775 3
 2 -6 -11 7481.21 478.354 9
 2 -6 -11 8697.69 493.895 20
 2 -6 -11 7698 611.57 13
 2 -6 -10 2699.88 480.436 13
 2 -6 -10 3288.18 351.133 20
 2 -6 -10 2907.03 366.809 16
 2 -6 -10 3718.96 421.383 8
 2 -6 -10 2895.16 375.07 3
 2 -6 -10 2375.72 307.976 9
 -2 6 10 3061.56 654.436 1
 2 -6 -10 3275.96 345.849 21
 2 -6 -9 1263.71 259.139 20
 2 -6 -9 907.881 247.211 9
 2 -6 -9 1599.19 341.349 8
 -2 6 9 1223.94 533.209 1
 2 -6 -9 1303.61 284.634 16
 2 -6 -9 1084.64 267.603 21
 2 -6 -9 1431.17 384.628 13
 2 -6 -9 1401.1 303.019 3
 2 -6 -8 1788.31 418.579 13
 2 -6 -8 878.36 241.942 21
 2 -6 -8 1330.46 264.636 16
 -2 6 8 174.379 458.088 1
 2 -6 -8 539.168 413.849 1
 2 -6 -8 1171.76 262.266 20
 2 -6 -8 1262.07 317.32 8
 2 -6 -8 1163.3 247.231 9
 2 -6 -7 6092.97 451.117 8
 2 -6 -7 5085.82 383.329 16
 2 -6 -7 5486.5 377.113 20
 2 -6 -7 5517.05 532.033 13
 2 -6 -7 6029.28 505.725 1
 2 -6 -7 5967.51 373.035 21
 2 -6 -6 878.612 246.776 20
 2 -6 -6 542.444 343.665 1
 2 -6 -6 838.652 239.515 16
 2 -6 -6 724.37 274.147 8
 2 -6 -6 960.824 239.129 21
 2 -6 -5 3067.1 314.355 16
 2 -6 -5 3328.12 301.512 20
 2 -6 -5 3758.31 347.545 4
 2 -6 -5 2358.32 348.614 14
 2 -6 -5 3023.34 304.138 21
 2 -6 -5 3226.66 339.057 8
 2 -6 -5 3189.25 430.677 1
 2 -6 -4 22597.8 679.52 16
 2 -6 -4 24106.4 680.484 8
 2 -6 -4 19115.1 694.338 14
 2 -6 -4 21067.1 622.378 21
 2 -6 -4 21444 786.576 1
 2 -6 -4 21549.5 607.69 20
 2 -6 -3 2577.76 282.253 20
 2 -6 -3 3387.44 436.183 1
 2 -6 -3 2672.61 282.549 21
 2 -6 -3 2759.96 261.062 19
 2 -6 -3 3059.46 322.316 16
 2 -6 -3 2866.83 294.705 8
 2 -6 -3 2749.46 352.938 14
 2 -6 -2 13083.3 502.59 21
 2 -6 -2 13763.8 504.04 20
 2 -6 -2 15876.4 540.437 8
 2 -6 -2 15269.2 586.13 16
 2 -6 -2 12843.4 564.459 14
 2 -6 -2 13515 632.761 1
 2 -6 -2 12751.7 485.812 19
 -2 6 1 2853.92 409.617 11
 2 -6 -1 2624.51 312.408 20
 2 -6 -1 2986.95 289.592 8
 2 -6 -1 2249.91 280.445 19
 2 -6 -1 2829.69 316.055 16
 2 -6 -1 2830.39 367.757 14
 2 -6 -1 2462.81 308.27 21
 2 -6 -1 2665.07 388.993 1
 2 -6 0 77746.2 1134.79 21
 -2 6 0 74443.8 1386.44 11
 2 -6 0 81545.1 1131.88 20
 2 -6 0 79185.5 1284.87 16
 2 -6 0 85310.9 1115.13 8
 2 -6 0 80284.7 1277.1 1
 2 -6 0 80008.4 1283.67 14
 2 -6 0 76281.5 1244.29 19
 -2 6 -1 7608.77 450.819 11
 2 -6 1 7418.55 411.126 20
 2 -6 1 6441.96 403.551 21
 2 -6 1 6447.26 421.515 16
 2 -6 1 7963.66 380.137 8
 2 -6 1 7781.21 484.553 14
 2 -6 1 6907.52 436.023 19
 2 -6 1 9216.82 356.164 12
 2 -6 1 6659.12 449.307 1
 -2 6 -2 6439.73 396.973 11
 2 -6 2 6391.35 355.898 8
 2 -6 2 5812.05 394.423 21
 2 -6 2 6080.47 432.08 19
 2 -6 2 6831.41 462.112 14
 2 -6 2 6676.92 403.838 20
 2 -6 2 5518.76 413.734 1
 -2 6 -3 7168.67 378.804 11
 2 -6 3 6864.42 354.78 8
 2 -6 3 6714.97 420.415 21
 2 -6 3 7015.55 447.815 19
 2 -6 3 7990.02 441.998 20
 2 -6 3 7620.77 479.475 14
 2 -6 3 6261.77 426.382 1
 2 -6 4 473.009 237.481 19
 2 -6 4 226.512 240.411 20
 2 -6 4 -36.2722 282.424 14
 2 -6 4 117.267 184.292 12
 2 -6 4 187.477 249.738 21
 2 -6 4 51.3699 249.324 1
 2 -6 5 -188.797 282.627 14
 2 -6 5 33.5677 225.066 19
 2 -6 5 120.378 234.283 21
 2 -6 5 405.086 239.249 20
 -2 6 -5 -44.424 181.932 2
 2 -6 5 -241.488 245.824 1
 2 -6 5 -216.438 213.249 12
 -2 6 -6 9077.16 430.622 2
 2 -6 6 8868.7 481.577 20
 2 -6 6 9708.82 550.338 14
 2 -6 6 9658.96 453.763 12
 2 -6 7 999.828 262.427 20
 -2 6 -7 1200.86 239.409 2
 2 -6 7 1222.06 307.146 14
 2 -6 7 1249.11 259.632 12
 -2 6 -8 32098.3 772.19 2
 2 -6 8 31325.7 865.27 5
 2 -6 8 30989.3 866.184 17
 2 -6 8 33625.8 850.157 12
 -2 6 -9 675.014 270.093 2
 2 -6 9 -226.677 268.952 12
 2 -6 9 576.356 312.481 14
 2 -6 9 -37.0822 244.714 17
 2 -6 9 106.931 237.177 5
 -2 6 -10 9446.82 506.25 2
 2 -6 10 9193.68 535.442 5
 2 -6 10 8615.68 524.181 17
 -2 6 -10 8392.11 489.485 18
 2 -6 10 8310.97 569.93 14
 2 -6 10 10432.5 556.378 12
 -2 6 -11 139.214 285.68 2
 2 -6 11 109.951 270.489 17
 2 -6 11 304.039 318.645 14
 2 -6 11 -16.6735 289.201 5
 2 -6 11 58.1718 250.654 12
 -2 6 -11 -122.118 261.768 18
 2 -6 12 9161.65 636.144 14
 -2 6 -12 11385 619.887 2
 2 -6 12 10633.6 576.191 17
 -2 6 -12 10460.1 579.317 18
 2 -6 12 12361.6 626.301 5
 -2 6 -12 10612.8 654.893 16
 2 -6 12 11464.7 614.909 12
 -2 6 -13 12237.5 647.512 2
 2 -6 13 13051.9 658.132 5
 -2 6 -13 11926.1 641.864 18
 2 -6 13 10892.6 605.746 17
 -2 6 -13 12155.9 707.96 16
 2 -6 13 10821.3 685.19 14
 2 -6 13 12157.3 636.878 12
 2 -6 14 153.594 282.857 17
 -2 6 -14 276.885 312.57 18
 -2 6 -14 192.621 345.217 2
 2 -6 14 112.026 280.708 12
 -2 6 -14 56.986 347.746 16
 2 -6 14 168.027 321.591 14
 -2 6 -14 -39.2465 331.122 6
 2 -6 14 212.618 303.208 5
 -2 6 -15 13.5571 330.6 18
 2 -6 15 30.7375 264.54 17
 -2 6 -15 -2.24726 328.8 2
 -2 6 -15 -137.014 359.469 16
 2 -6 15 6.60106 262.83 12
 2 -6 15 -214.328 324.84 5
 -2 6 -16 815.566 355.696 2
 -2 6 -16 167.531 295.017 18
 2 -6 16 60.0815 261.626 17
 -2 6 -16 232.916 348.66 16
 2 -6 16 22.129 298.556 5
 -2 6 -17 215.358 317.754 18
 -2 6 -17 -190.4 306.445 2
 2 -6 17 334.599 296.089 5
 2 -6 18 964.985 257.931 5
 -2 6 -18 565.703 304.87 18
 -2 6 -18 561.212 296.645 2
 -2 6 -19 355.518 261.049 18
 2 -6 19 5.59302 207.762 5
 -2 6 -20 239.788 191.865 18
 2 -6 20 647.153 176.306 5
 -2 5 20 170.303 190.405 17
 -2 5 20 72.7495 124.777 6
 -2 5 19 792.707 263.646 17
 -2 5 19 832.179 200.03 6
 -2 5 18 288.232 289.681 17
 2 -5 -18 794.343 237.519 21
 -2 5 18 316.705 229.597 6
 2 -5 -18 747.591 244.578 10
 2 -5 -17 733.962 251.803 21
 -2 5 17 731.402 284.676 6
 -2 5 17 83.8159 308.536 17
 -2 5 16 184.599 290.556 1
 2 -5 -16 296.642 297.666 16
 -2 5 16 415.753 290.912 6
 2 -5 -16 370.255 319.062 3
 2 -5 -16 594.015 267.728 21
 -2 5 16 1094.94 429.025 17
 2 -5 -15 450.671 288.924 21
 -2 5 15 802.102 427.53 17
 2 -5 -15 326.637 307.41 3
 2 -5 -15 -127.911 292.7 16
 -2 5 15 378.818 370.842 1
 -2 5 15 171.131 319.763 6
 -2 5 14 268.378 428.3 14
 2 -5 -14 221.547 298.515 3
 2 -5 -14 16.702 296.332 16
 2 -5 -14 262.807 299.779 8
 2 -5 -14 -249.795 259.603 21
 -2 5 14 132.324 379.947 1
 2 -5 -13 422.725 300.006 3
 2 -5 -13 435.042 266.601 21
 2 -5 -13 280.344 301.249 8
 -2 5 13 585.673 405.789 14
 2 -5 -13 796.468 331.03 16
 -2 5 13 462.141 444.506 1
 2 -5 -12 2088.53 346.626 21
 2 -5 -12 2757.06 389.993 8
 2 -5 -12 2570.1 424.812 3
 -2 5 12 1485.08 457.527 14
 2 -5 -12 2062.25 379.235 16
 -2 5 12 2260.85 520.161 1
 2 -5 -11 4719.19 452.788 8
 -2 5 11 4994.47 601.387 1
 2 -5 -11 5042.74 463.251 3
 2 -5 -11 5474.04 456.687 16
 2 -5 -11 5040.36 413.758 21
 2 -5 -11 4605.96 372.066 20
 2 -5 -11 4090.42 473.167 13
 2 -5 -10 1027.78 244.743 20
 2 -5 -10 1313.69 298.843 16
 -2 5 10 2573.87 563.854 1
 2 -5 -10 1728.64 323.735 3
 2 -5 -10 785.16 259.302 9
 2 -5 -10 1873.99 324.447 8
 2 -5 -10 1770.74 289.453 21
 2 -5 -10 1396.23 407.489 13
 2 -5 -9 28529.4 747.779 20
 2 -5 -9 25246.7 725.297 9
 2 -5 -9 27705 850.805 8
 2 -5 -9 26592.3 966.422 13
 2 -5 -9 24869.9 725.881 21
 2 -5 -9 25079.6 785.171 16
 2 -5 -8 11920.3 533.858 16
 2 -5 -8 12415.8 499.969 21
 2 -5 -8 12339.5 573.148 8
 2 -5 -8 13118 522.797 20
 2 -5 -8 11777.5 627.56 1
 2 -5 -7 6163.83 371.518 20
 2 -5 -7 4956.04 388.385 8
 2 -5 -7 5118.7 355.45 21
 2 -5 -7 4914.49 477.903 1
 2 -5 -7 5404.42 373.073 16
 2 -5 -6 1890.55 253.794 4
 2 -5 -6 2178.89 261.3 20
 2 -5 -6 1738.15 257.57 21
 2 -5 -6 1344.46 217.931 19
 2 -5 -6 1880.45 290.809 16
 2 -5 -6 1628.14 271.078 8
 2 -5 -6 1053.97 358.585 1
 2 -5 -5 485.837 225.537 21
 2 -5 -5 897.914 365.195 1
 2 -5 -5 539.09 226.6 16
 2 -5 -5 505.576 193.463 19
 2 -5 -5 478.301 217.073 20
 2 -5 -5 142.468 293.66 14
 2 -5 -5 958.765 236.802 4
 2 -5 -5 198.818 215.417 8
 -2 5 4 8080.28 678.091 11
 2 -5 -4 10601.5 465.225 16
 2 -5 -4 9031.88 501.13 14
 2 -5 -4 10499.6 462.742 8
 2 -5 -4 11157.1 431.791 20
 2 -5 -4 8990.15 419.815 21
 2 -5 -4 10252.4 426.087 19
 2 -5 -4 9205.5 573.473 1
 -2 5 3 26350.3 1016.69 11
 2 -5 -3 29720.3 716.474 16
 2 -5 -3 26350.7 594.862 19
 2 -5 -3 29229.1 683.837 8
 2 -5 -3 28147.1 612.862 20
 2 -5 -3 24662.7 739.384 14
 2 -5 -3 26912.7 786.513 1
 2 -5 -2 285.633 229.831 16
 2 -5 -2 369.149 238.583 20
 2 -5 -2 -70.3114 196.911 19
 2 -5 -2 86.1234 208.576 8
 2 -5 -2 107.577 291.006 14
 2 -5 -1 10567.2 431.818 19
 -2 5 1 12191.2 670.808 11
 2 -5 -1 11507.1 428.694 20
 2 -5 -1 11012 415.128 8
 2 -5 -1 11681.7 486.486 16
 2 -5 -1 10270.6 515.935 14
 2 -5 0 38097.1 700.861 20
 2 -5 0 36868.5 802.502 16
 2 -5 0 37624.3 766.935 19
 2 -5 0 36784.7 844.956 14
 -2 5 0 38031.6 952.811 11
 2 -5 0 38531.2 685.899 8
 -2 5 -1 37728.4 875.131 11
 2 -5 1 36395.6 687.152 20
 2 -5 1 34240.5 651.167 8
 2 -5 1 34879.8 732.488 19
 2 -5 1 34403.3 837.571 14
 2 -5 1 41092.2 639.489 12
 2 -5 1 31810.7 784.254 16
 2 -5 2 391.765 226.796 19
 2 -5 2 534.778 268.54 16
 2 -5 2 356.933 183.525 8
 2 -5 2 445.198 296.288 14
 -2 5 -2 225.87 194.704 11
 2 -5 2 310.464 260.395 20
 2 -5 2 317.423 163.991 12
 2 -5 3 22869.2 699.478 14
 2 -5 3 22405.7 520.111 8
 2 -5 3 20967.9 583.18 20
 -2 5 -3 23211 557.747 11
 2 -5 3 23666.7 646.168 19
 2 -5 3 25453.9 569.836 12
 2 -5 4 528.231 250.443 20
 2 -5 4 354.172 231.75 19
 -2 5 -4 720.56 158.752 11
 2 -5 4 622.311 296.958 14
 2 -5 4 370.999 181.64 12
 2 -5 5 197.24 226.559 20
 2 -5 5 -34.2488 269.221 14
 2 -5 5 185.497 240.94 19
 2 -5 5 185.684 191.437 12
 -2 5 -6 1646.43 239.978 2
 2 -5 6 1260.34 236.408 1
 2 -5 6 1146.4 266.773 20
 2 -5 6 1476.92 330.11 14
 2 -5 6 1625.7 231.078 12
 2 -5 6 1106.8 247.792 19
 2 -5 7 18558.9 573.747 1
 2 -5 7 20616 712.611 19
 2 -5 7 18767.1 613.331 20
 -2 5 -7 20071.6 608.798 2
 2 -5 7 19214 685.011 14
 2 -5 7 21935.3 612.501 12
 -2 5 -8 5328.6 361.619 2
 2 -5 8 5267.47 378.692 20
 2 -5 8 6295.84 447.437 19
 2 -5 8 5034.91 417.934 14
 2 -5 8 5529.48 378.081 12
 -2 5 -9 1774.52 288.308 2
 2 -5 9 1464.87 323.858 14
 2 -5 9 1299.87 269.244 12
 -2 5 -10 5305 407.726 2
 2 -5 10 4879.93 403.179 17
 2 -5 10 4824.91 451.837 14
 2 -5 10 5912.44 430.634 5
 2 -5 10 5605.49 397.379 12
 -2 5 -11 8822.03 529.298 2
 -2 5 -11 9460.37 534.266 18
 2 -5 11 9416.5 501.323 12
 2 -5 11 8937.7 512.18 17
 2 -5 11 8833.08 580.801 14
 2 -5 11 9009.28 523.261 5
 -2 5 -12 2396.92 377.093 2
 -2 5 -12 2333.84 366.376 18
 2 -5 12 2132.04 333.439 17
 -2 5 -12 2554.13 416.217 16
 2 -5 12 2067.93 401.06 14
 2 -5 12 2210.2 357.259 5
 2 -5 12 2122.19 357.23 12
 -2 5 -13 4709.8 505.254 16
 -2 5 -13 4873.62 477.696 2
 -2 5 -13 5083.78 463.462 18
 2 -5 13 5047.25 511.03 14
 2 -5 13 5052.33 446.963 17
 2 -5 13 5123.55 469.932 5
 2 -5 13 4754.15 424.824 12
 2 -5 14 283.99 294.119 17
 -2 5 -14 249.413 340.192 18
 -2 5 -14 785.307 382.943 16
 -2 5 -14 538.008 350.209 2
 2 -5 14 453.21 346.108 14
 2 -5 14 263.631 255.749 12
 2 -5 14 852.462 319.706 5
 -2 5 -15 1229.83 407.321 18
 2 -5 15 1136.06 335.161 17
 -2 5 -15 2150.69 329.113 6
 -2 5 -15 980.616 388.575 16
 -2 5 -15 1174.89 393.585 2
 2 -5 15 957.456 366.365 14
 2 -5 15 1122.75 299.428 12
 2 -5 15 979.486 344.248 5
 2 -5 16 391.308 294.739 17
 -2 5 -16 -1.13969 322.132 2
 -2 5 -16 214.331 378.167 16
 -2 5 -16 375.855 332.837 18
 2 -5 16 272.938 224.542 12
 2 -5 16 70.5817 287.003 5
 2 -5 17 132.505 264.804 17
 -2 5 -17 344.583 338.884 18
 -2 5 -17 -5.62217 314.61 2
 -2 5 -17 -232.762 330.259 16
 2 -5 17 569.85 303.085 5
 2 -5 18 95.3523 244.28 17
 -2 5 -18 -163.74 318.375 18
 -2 5 -18 -9.67588 303.283 2
 2 -5 18 464.299 292.134 5
 -2 5 -19 53.1426 285.848 18
 -2 5 -19 673.415 300.681 2
 2 -5 19 333.288 251.383 5
 -2 5 -20 110.276 225.407 18
 2 -5 20 466.752 219.974 5
 -2 5 -21 2034.21 270.379 18
 -2 4 20 234.117 207.34 17
 -2 4 20 292.45 153.915 6
 -2 4 19 154.63 240.066 17
 -2 4 19 359.145 204.86 6
 -2 4 18 11.699 231.626 6
 2 -4 -18 643.51 236.535 21
 2 -4 -18 511.186 232.903 10
 -2 4 18 243.396 302.65 17
 -2 4 17 214.135 330.173 17
 2 -4 -17 149.862 285.614 16
 2 -4 -17 546.496 256.001 21
 -2 4 17 205.068 258.193 6
 2 -4 -16 -132.104 245.434 21
 2 -4 -16 446.995 328.195 16
 2 -4 -16 390.257 301.801 3
 -2 4 16 750.274 416.332 17
 -2 4 16 484.867 307.908 6
 2 -4 -15 1102.15 350.505 8
 -2 4 15 1681.89 490.653 17
 2 -4 -15 624.536 327.552 3
 -2 4 15 635.199 349.023 1
 2 -4 -15 622.943 345.762 16
 -2 4 15 696.994 395.318 14
 2 -4 -15 984.307 302.619 21
 2 -4 -14 2119.86 329.705 21
 2 -4 -14 2639.79 427.427 3
 2 -4 -14 2887.64 418.088 8
 -2 4 14 1984.48 415.471 1
 -2 4 14 2231.27 484.621 14
 2 -4 -14 2767.13 430.21 16
 -2 4 13 7047.83 600.01 1
 2 -4 -13 6773.32 521.658 8
 2 -4 -13 7482.4 569.929 3
 2 -4 -13 7115.17 558.632 16
 -2 4 13 6456.09 642.344 14
 2 -4 -13 6751.41 465.385 21
 2 -4 -12 7597.92 534.095 16
 2 -4 -12 5798.29 473.904 8
 -2 4 12 7160.72 640.021 1
 2 -4 -12 6979.51 541.872 3
 2 -4 -12 6681.96 448.616 21
 -2 4 12 6610.55 634.878 14
 -2 4 11 783.495 457.784 1
 2 -4 -11 3.09088 239.601 8
 2 -4 -11 701.732 317.031 16
 2 -4 -11 229.793 216.026 21
 2 -4 -11 -661.178 452.44 13
 2 -4 -11 73.6214 253.484 3
 2 -4 -10 14334.1 557.054 20
 2 -4 -10 13487.3 751.797 13
 2 -4 -10 13149.7 604.213 8
 2 -4 -10 14641.4 569.313 21
 2 -4 -10 15224.7 658.444 16
 -2 4 10 13650.2 795.92 1
 2 -4 -9 2904.18 346.907 16
 2 -4 -9 2220.14 277.114 20
 2 -4 -9 1601.28 297 8
 2 -4 -9 2924.26 295.814 21
 -2 4 9 2500.04 563.308 1
 2 -4 -8 534.093 242.959 8
 -2 4 8 917.827 494.367 1
 2 -4 -8 630.651 198.863 21
 2 -4 -8 478.158 195.702 20
 2 -4 -8 370.054 167.692 4
 2 -4 -8 120.243 383.212 1
 2 -4 -8 554.166 252.782 16
 2 -4 -7 111.032 164.412 4
 2 -4 -7 -1.10988 162.455 19
 2 -4 -7 -232.855 344.513 1
 2 -4 -7 19.8281 222.475 8
 2 -4 -7 77.4333 175.519 21
 2 -4 -7 168.922 220.269 16
 2 -4 -7 70.3787 200.712 20
 2 -4 -6 122.757 181.156 21
 2 -4 -6 83.4516 171.406 4
 2 -4 -6 324.408 221.802 20
 2 -4 -6 65.9266 155.673 19
 2 -4 -6 -102.168 213.664 8
 2 -4 -6 48.0682 329.489 1
 2 -4 -6 249.195 230.366 16
 2 -4 -5 8013.83 348.2 19
 2 -4 -5 7310.49 396.207 8
 2 -4 -5 7802.51 363.784 4
 2 -4 -5 9300.22 434.398 16
 2 -4 -5 9666.28 388.985 20
 -2 4 5 9700.38 630.266 11
 -2 4 4 5080.69 510.328 11
 2 -4 -4 4629.9 298.511 20
 2 -4 -4 4047.99 275.385 19
 2 -4 -4 3258.04 295.751 8
 2 -4 -4 4566.83 311.78 4
 2 -4 -4 3661.12 389.022 14
 2 -4 -4 4308.27 323.04 16
 2 -4 -3 -59.0088 201.152 20
 2 -4 -3 262.902 164.513 19
 2 -4 -3 -191.095 218.689 8
 -2 4 3 -227.83 335.453 11
 2 -4 -3 -76.0447 202.91 16
 2 -4 -3 186.464 281.689 14
 2 -4 -2 16524.9 415.295 19
 2 -4 -2 16798.4 395.975 4
 2 -4 -2 16933.8 457.417 8
 2 -4 -2 16463.8 566.381 14
 2 -4 -2 16925.3 430.136 20
 2 -4 -1 2123.01 173.008 19
 -2 4 1 2186.13 384.777 11
 2 -4 -1 2210.51 287.931 14
 2 -4 -1 2213.14 213.973 8
 2 -4 -1 2064.42 232.976 16
 2 -4 -1 2312.4 182.367 4
 2 -4 -1 2387.7 222.05 19
 2 -4 -1 2147.9 212.8 20
 2 -4 0 86387.1 886.394 19
 -2 4 0 82944.4 1351.19 11
 2 -4 0 84493.9 879.163 8
 2 -4 0 89258.5 870.091 20
 2 -4 0 92168.5 884.276 4
 2 -4 0 87155.8 1126.17 14
 2 -4 0 83070.2 1070.41 16
 2 -4 0 89127 947.409 19
 -2 4 -1 33265.7 767.033 11
 2 -4 1 33084.5 569.997 4
 2 -4 1 31937.5 588.801 19
 2 -4 1 29488.6 513.908 8
 2 -4 1 31177.4 547.992 19
 2 -4 1 29688.2 663.256 16
 2 -4 1 31820.4 701.103 14
 2 -4 1 32795.5 547.378 20
 2 -4 2 21072.1 581.062 16
 -2 4 -2 23697.7 546.913 11
 2 -4 2 22000 505.369 19
 2 -4 2 22662.8 484.118 20
 2 -4 2 22886.6 601.401 14
 2 -4 2 22354.7 454.471 12
 2 -4 3 414.381 200.565 19
 -2 4 -3 460.804 142.163 11
 2 -4 3 694.853 200.663 20
 2 -4 3 255.707 235.606 14
 2 -4 3 677.265 145.68 8
 2 -4 3 430.971 153.415 12
 -2 4 -4 10896 310.123 11
 2 -4 4 11942.9 414.954 20
 2 -4 4 11093.8 477.018 14
 2 -4 4 11443.4 373.45 12
 2 -4 4 11550.5 437.258 19
 -2 4 -5 2576.23 171.313 11
 2 -4 5 3009.94 339.723 14
 2 -4 5 3216.85 311.804 19
 2 -4 5 2750.44 282.265 20
 2 -4 5 2973.06 241.425 12
 2 -4 6 321.001 222.943 20
 2 -4 6 135.764 227.167 19
 2 -4 6 737.272 297.754 14
 2 -4 6 527.907 205.455 12
 2 -4 7 2413.38 315.303 4
 2 -4 7 1931.21 258.12 20
 -2 4 -7 2080.33 270.811 2
 2 -4 7 1680.86 305.41 14
 2 -4 7 2237.73 293.715 19
 2 -4 7 1864.27 242.512 12
 2 -4 8 4041.5 364.249 4
 2 -4 8 3362.82 313.825 20
 2 -4 8 3238.81 316.377 19
 -2 4 -8 3516.44 310.08 2
 2 -4 8 3260.34 274.413 1
 2 -4 8 3315.82 349.143 14
 2 -4 8 3449.15 289.061 12
 2 -4 9 3051.87 268.417 1
 -2 4 -9 3419.74 327.901 2
 2 -4 9 3596.74 369.978 4
 2 -4 9 3135.88 355.459 14
 2 -4 9 3426.55 291.916 12
 -2 4 -10 1916.56 308.068 2
 2 -4 10 1521.42 320.629 14
 2 -4 10 1193.06 248.632 12
 -2 4 -11 8054.54 478.46 2
 2 -4 11 8213.72 485.391 17
 2 -4 11 8981.13 452.605 12
 2 -4 11 7622.05 511.718 14
 2 -4 11 9279.01 496.826 5
 -2 4 -12 6719.32 482.045 2
 2 -4 12 6330.06 453.76 17
 -2 4 -12 6905.75 494.292 16
 2 -4 12 6025.17 501.315 14
 2 -4 12 6798.3 466.14 5
 2 -4 12 7266.55 433.084 12
 -2 4 -12 6595.12 482.702 18
 -2 4 -13 1663.98 372.463 2
 -2 4 -13 1711.98 337.77 18
 2 -4 13 1652.83 282.669 12
 2 -4 13 1326.18 362.457 14
 2 -4 13 1401.18 321.388 17
 -2 4 -13 1846.63 380.812 16
 2 -4 13 2178.06 330.633 5
 -2 4 -14 2119.13 404.52 2
 -2 4 -14 1598.13 380.95 16
 2 -4 14 2177.6 371.23 17
 2 -4 14 2129.51 389.57 5
 2 -4 14 2088.49 418.224 14
 -2 4 -14 2359.45 423.991 18
 2 -4 14 1908.7 304.828 12
 2 -4 15 476.819 311.724 17
 -2 4 -15 58.3695 309.604 18
 2 -4 15 -45.9172 332.695 14
 2 -4 15 -56.8555 233.789 12
 -2 4 -15 -139.969 351.218 2
 -2 4 -15 279.489 364.616 16
 2 -4 15 126.381 298.459 5
 -2 4 -16 -68.021 357.766 18
 2 -4 16 426.407 346.577 14
 2 -4 16 619.357 311.734 17
 -2 4 -16 721.686 389.493 16
 -2 4 -16 445.679 328.301 2
 2 -4 16 699.665 312.841 5
 2 -4 17 1410.8 356.916 17
 -2 4 -17 1226.51 372.702 2
 -2 4 -17 1406.4 414.234 16
 -2 4 -17 569.133 341.242 18
 2 -4 17 1502.18 350.887 5
 -2 4 -18 -224.949 338.814 18
 -2 4 -18 -126.131 255.687 15
 -2 4 -18 342.25 331.478 2
 -2 4 -18 136.185 338.236 16
 2 -4 18 460.501 299.237 17
 2 -4 18 290.961 302.274 5
 -2 4 -19 391.657 310.135 2
 2 -4 19 291.449 257.965 17
 -2 4 -19 419.507 295.179 18
 2 -4 19 420.534 273.056 5
 2 -4 20 783.443 247.667 17
 -2 4 -20 560.76 302.659 18
 2 -4 20 763.58 244.666 5
 -2 4 -21 -168.45 212.397 18
 2 -4 21 -84.9822 184.899 5
 -2 3 21 292.918 118.379 6
 -2 3 20 460.566 214.408 17
 -2 3 20 126.057 162.852 6
 -2 3 19 -48.95 242.572 17
 -2 3 19 182.595 218.005 6
 2 -3 -18 1036.61 287.728 10
 2 -3 -18 1274.59 276.462 21
 -2 3 18 654.786 333.667 17
 -2 3 18 502.897 253.624 6
 2 -3 -17 480.93 269.438 21
 -2 3 17 533.203 366.884 17
 2 -3 -17 412.928 339.008 16
 -2 3 17 416.419 267.587 6
 2 -3 -17 650.238 279.166 10
 2 -3 -16 1204.03 392.973 16
 2 -3 -16 852.009 302.522 21
 -2 3 16 916.305 334.806 6
 2 -3 -16 1098.36 346.159 3
 -2 3 16 1554.17 442.757 17
 2 -3 -15 239.277 292.28 8
 2 -3 -15 494.782 345.543 3
 2 -3 -15 343.469 344.424 16
 -2 3 15 379.591 413.417 14
 2 -3 -15 -130.261 282.004 21
 -2 3 15 1162.37 456.984 17
 2 -3 -14 1761 304.781 21
 2 -3 -14 1791.5 355.773 8
 2 -3 -14 3157.81 446.595 3
 2 -3 -14 2471.04 444 16
 -2 3 14 2652.78 537.468 17
 -2 3 14 2053.24 463.675 14
 2 -3 -13 53.0132 264.259 21
 -2 3 13 271.561 383.076 14
 2 -3 -13 275.679 286.536 8
 2 -3 -13 209.815 307.369 3
 -2 3 13 128.957 322.708 1
 2 -3 -13 825.523 374.531 16
 -2 3 12 953.555 376.496 1
 2 -3 -12 489.523 265.973 8
 2 -3 -12 1022.34 363.363 16
 2 -3 -12 371.444 253.44 21
 -2 3 12 1087.8 446.296 14
 2 -3 -12 436.973 262.763 3
 2 -3 -11 1054.85 260.298 8
 2 -3 -11 955.915 231.602 21
 -2 3 11 1379.1 424.805 1
 2 -3 -11 942.666 324.692 16
 -2 3 11 1165.34 418.191 14
 2 -3 -11 30.3543 416.115 13
 2 -3 -10 2231.39 355.103 16
 2 -3 -10 2191.44 303.538 8
 -2 3 10 2387.91 475.363 1
 2 -3 -10 1942.22 271.083 21
 2 -3 -9 5995.6 354.336 21
 2 -3 -9 7425.69 439.231 8
 -2 3 9 7612.34 646.698 1
 2 -3 -9 8217.11 494.122 16
 2 -3 -9 6364.45 351.161 20
 2 -3 -8 1973.2 227.126 19
 2 -3 -8 2846.23 328.805 8
 2 -3 -8 2340.05 251.948 4
 2 -3 -8 1567.03 399.379 1
 2 -3 -8 1903.66 232.487 20
 2 -3 -8 1874.94 227.909 21
 -2 3 8 3687.06 584.468 1
 2 -3 -8 3060.28 352.503 16
 2 -3 -7 1312.62 202.568 21
 2 -3 -7 1814.39 230.741 20
 2 -3 -7 1681.5 201.317 19
 2 -3 -7 1662.56 212.34 4
 2 -3 -7 2091.46 380.394 1
 2 -3 -7 2442.43 308.307 16
 2 -3 -7 2292.67 299.431 8
 2 -3 -6 1772.51 207.071 4
 2 -3 -6 1896.03 228.415 20
 2 -3 -6 2673.83 321.857 16
 2 -3 -6 1990.78 200.148 19
 2 -3 -6 2421.35 295.374 8
 2 -3 -5 1914.23 191.801 19
 2 -3 -5 1994.02 206.779 4
 2 -3 -5 2174.98 220.479 20
 2 -3 -5 2790.28 291.586 16
 2 -3 -5 2485.66 274.143 8
 2 -3 -4 3230.14 217.022 4
 2 -3 -4 3925.94 288.387 16
 2 -3 -4 2891.62 247.149 8
 2 -3 -4 3512.04 201.304 4
 2 -3 -4 3317.03 338.521 14
 2 -3 -4 2914.12 198.698 19
 2 -3 -4 3960.48 243.959 20
 2 -3 -3 7212.93 239.718 4
 2 -3 -3 7219.36 289.483 4
 -2 3 3 7356.06 357.632 4
 2 -3 -3 7351.1 310.733 8
 2 -3 -3 8303.4 362.116 16
 2 -3 -3 6939.42 385.835 14
 2 -3 -3 7858.01 277.95 19
 2 -3 -3 8093.03 284.903 20
 2 -3 -2 9448.15 273.247 19
 2 -3 -2 8566.5 311.392 8
 2 -3 -2 8658.02 395.008 14
 -2 3 2 9129.65 389.266 4
 2 -3 -2 8696.83 243.365 4
 2 -3 -2 9765.96 286.232 20
 -2 3 1 19019.6 597.428 11
 2 -3 -1 14862.7 358.938 8
 2 -3 -1 14913 317.094 20
 2 -3 -1 16232.3 304.033 4
 2 -3 -1 16391.2 475.829 14
 2 -3 -1 14582 341.849 19
 -2 3 1 17549.2 405.929 4
 -2 3 0 10446.7 270.967 4
 2 -3 0 9408.18 249.649 4
 2 -3 0 9476.6 251.126 20
 2 -3 0 9691.76 258.065 19
 2 -3 0 10545 282.809 19
 2 -3 0 9242.1 272.487 8
 2 -3 0 9807.69 384.346 14
 2 -3 1 397.677 117.004 20
 -2 3 -1 235.223 198.798 11
 -2 3 -1 378.534 95.199 4
 2 -3 1 299.976 104.08 4
 2 -3 1 289.932 169.855 14
 2 -3 1 353.58 104.11 8
 2 -3 1 271.462 93.9098 19
 2 -3 1 291.578 113.356 19
 2 -3 2 505.32 121.867 20
 2 -3 2 578.742 117.796 4
 2 -3 2 663.151 137.261 19
 2 -3 2 628.714 112.093 19
 -2 3 -2 676.355 104.127 4
 -2 3 -2 746.04 156.873 11
 2 -3 2 820.328 191.701 14
 -2 3 -3 14770 340.377 4
 2 -3 3 15069 368.116 20
 2 -3 3 16155.7 395.637 19
 2 -3 3 15118.6 446.219 14
 -2 3 -3 14686.5 329.506 11
 2 -3 3 16151.3 371.153 12
 2 -3 4 168.616 126.201 12
 2 -3 4 188.955 163.233 19
 -2 3 -4 182.166 113.397 4
 -2 3 -4 267.188 121.356 19
 2 -3 4 160.253 141.322 20
 2 -3 4 413.46 169.986 4
 2 -3 4 49.2835 177.515 14
 -2 3 -4 229.933 83.2101 11
 2 -3 5 711.457 229.744 4
 2 -3 5 610.842 162.099 11
 -2 3 -5 393.657 80.2692 11
 -2 3 -5 397.986 151.18 4
 -2 3 -5 302.783 130.795 19
 2 -3 5 433.435 177.742 20
 2 -3 5 363.636 182.822 19
 2 -3 5 349.886 208.604 14
 2 -3 5 302.969 144.262 12
 2 -3 6 45712.7 738.549 20
 2 -3 6 46581.4 795.145 19
 2 -3 6 44295.3 828.079 14
 2 -3 6 45454.1 698.01 12
 2 -3 7 860.714 265.943 4
 2 -3 7 883.94 224.888 19
 2 -3 7 770.756 238.042 20
 2 -3 7 1115.65 297.548 14
 2 -3 7 888.534 201.486 12
 -2 3 -8 -198.222 232.553 2
 2 -3 8 183.837 211.291 20
 2 -3 8 117.853 205.821 19
 2 -3 8 163.218 230.401 4
 2 -3 8 212.385 271.021 14
 2 -3 8 55.1458 188.435 12
 2 -3 9 18006.2 572.101 20
 2 -3 9 19789.3 685.128 4
 2 -3 9 17785.1 624.113 19
 -2 3 -9 18505.3 589.608 2
 2 -3 9 18509 647.507 14
 2 -3 9 18147.6 517.479 1
 2 -3 9 19415.5 538.549 12
 2 -3 10 9693.93 415.076 1
 -2 3 -10 9971.23 476.86 2
 2 -3 10 10278.6 540.223 14
 2 -3 10 10515.7 425.304 12
 -2 3 -11 445.157 271.766 16
 2 -3 11 348.157 199.598 1
 2 -3 11 223.98 271.566 14
 -2 3 -11 341.969 230.158 2
 2 -3 11 208.663 180.51 12
 -2 3 -12 1126.9 299.132 2
 2 -3 12 1084.95 222.55 1
 2 -3 12 1147.13 312.362 14
 -2 3 -12 1239.96 312.874 18
 -2 3 -12 1205.7 315.852 16
 2 -3 12 1150.05 302.421 5
 2 -3 12 1418.03 251.427 12
 2 -3 12 1442.8 311.87 17
 -2 3 -13 7942.27 518.673 2
 2 -3 13 9374.04 536.764 5
 2 -3 13 8215.17 570.611 14
 2 -3 13 8420.72 452.29 12
 -2 3 -13 7975.12 541.116 16
 2 -3 13 8095.36 332.827 6
 -2 3 -13 7828.59 542.646 18
 2 -3 13 8425.76 526.944 17
 -2 3 -14 310.025 285.427 18
 2 -3 14 254.469 296.577 17
 -2 3 -14 51.2683 319.08 16
 2 -3 14 126.537 148.535 6
 -2 3 -14 127.488 311.446 2
 2 -3 14 427.092 339.777 14
 2 -3 14 238.525 217.193 12
 2 -3 14 113.298 310.915 5
 -2 3 -15 -290.915 355.063 18
 2 -3 15 127.464 285.82 17
 -2 3 -15 88.9028 337.134 16
 -2 3 -15 160.825 329.481 2
 2 -3 15 -431.824 379.383 14
 2 -3 15 470.468 349.911 5
 -2 3 -16 3405.23 447.757 2
 -2 3 -16 3232.18 453.928 18
 2 -3 16 3266.4 496.764 14
 -2 3 -16 3013.37 480.929 16
 2 -3 16 3326.72 449.863 17
 2 -3 16 2941.23 420.347 5
 -2 3 -17 574.646 382.955 16
 2 -3 17 152.48 315.036 17
 -2 3 -17 901.176 373.144 18
 2 -3 17 178.653 325.069 5
 -2 3 -17 5.59472 345.495 2
 -2 3 -18 1363.74 386.424 2
 -2 3 -18 1002.43 392.257 16
 -2 3 -18 -95.4455 348.792 15
 2 -3 18 884.689 320.679 17
 -2 3 -18 835.74 372.161 18
 2 -3 18 719.94 296.165 5
 -2 3 -19 4267.77 436.352 2
 2 -3 19 3335.41 407.455 17
 -2 3 -19 4282.8 451.954 18
 2 -3 19 3861.53 423.357 5
 2 -3 20 132.514 241.013 17
 -2 3 -20 -27.2629 302.899 18
 -2 3 -20 415.601 286.553 2
 2 -3 20 231.443 252.212 5
 2 -3 21 389.149 224.206 17
 -2 3 -21 855.474 259.733 18
 2 -3 21 150.598 216.488 5
 -2 3 -22 -287.739 189.444 18
 -2 2 21 682.202 137.389 6
 -2 2 20 1085.58 242.698 17
 -2 2 20 1105.11 198.188 6
 -2 2 19 103.671 243.593 17
 -2 2 19 43.8173 219.964 6
 2 -2 -19 306.552 193.07 21
 2 -2 -18 1309.74 281.947 21
 -2 2 18 651.844 324.026 17
 -2 2 18 754.423 262.288 6
 2 -2 -18 1011.09 280.963 10
 2 -2 -17 33.7356 236.777 10
 2 -2 -17 5.18018 260.675 21
 2 -2 -17 233.519 351.486 16
 -2 2 17 52.119 321.802 17
 -2 2 17 -523.35 312.631 6
 -2 2 16 540.299 364.727 17
 2 -2 -16 672.452 270.143 21
 2 -2 -16 332.491 251.109 10
 2 -2 -16 734.583 336.968 3
 2 -2 -16 1612.97 426.561 16
 -2 2 16 701.995 309.563 6
 -2 2 16 672.994 400.835 14
 -2 2 15 2136.01 423.453 17
 2 -2 -15 1897.2 331.059 21
 2 -2 -15 1893.93 378.484 8
 2 -2 -15 3375.21 497.189 16
 2 -2 -15 2857.59 444.121 3
 -2 2 15 2696.7 484.969 14
 2 -2 -14 870.291 405.467 16
 2 -2 -14 432.183 311.779 8
 2 -2 -14 421.937 257.189 21
 -2 2 14 540.042 397.935 14
 2 -2 -14 659.038 312.682 3
 -2 2 14 952.008 410.31 17
 2 -2 -13 463.622 304.8 8
 -2 2 13 633.994 422.792 17
 2 -2 -13 258.834 357.346 16
 -2 2 13 38.5503 384.19 14
 2 -2 -13 135.586 245.111 21
 2 -2 -13 182.416 334.551 3
 2 -2 -12 1944.07 310.437 21
 2 -2 -12 1944.31 365.883 3
 2 -2 -12 2096.43 398.158 16
 -2 2 12 2177.67 447.497 14
 2 -2 -12 2717.18 375.405 8
 2 -2 -11 -53.5406 241.352 8
 -2 2 11 245.428 296.405 1
 2 -2 -11 186.701 197.959 21
 2 -2 -11 -211.259 340.45 16
 -2 2 11 135.95 341.17 14
 2 -2 -10 7126.38 509.349 16
 2 -2 -10 8977.09 478.366 8
 2 -2 -10 8860.49 447.446 21
 -2 2 10 8393.77 564.068 1
 -2 2 9 7693.51 586.282 1
 2 -2 -9 7505.42 380.061 4
 2 -2 -9 8349.84 397.935 21
 2 -2 -9 8239.85 441.926 8
 2 -2 -8 12192.9 458.076 21
 2 -2 -8 11812.2 424.703 4
 2 -2 -8 13586.8 526.976 8
 2 -2 -8 10182.1 537.104 16
 2 -2 -8 11328.2 399.533 19
 2 -2 -7 648.965 205.174 20
 2 -2 -7 110.582 220.793 8
 2 -2 -7 212.176 162.328 4
 2 -2 -7 305.669 180.495 21
 2 -2 -7 288.938 258.645 16
 2 -2 -7 130.417 144.655 19
 2 -2 -6 19445.8 441.545 4
 2 -2 -6 19964.6 474.252 20
 2 -2 -6 19451.7 620.031 16
 2 -2 -6 20519.2 566.894 8
 2 -2 -6 18282.9 426.47 19
 2 -2 -5 17445.6 480.508 8
 2 -2 -5 15636.3 369.781 4
 2 -2 -5 17063.5 405.522 20
 2 -2 -5 14804.6 345.494 19
 2 -2 -5 18150 566.984 16
 2 -2 -5 16635.1 417.684 4
 2 -2 -4 1223.91 214.739 16
 2 -2 -4 933.81 177.394 8
 -2 2 4 946.196 140.498 4
 2 -2 -4 911.328 115.251 19
 2 -2 -4 1032.59 132.536 4
 2 -2 -4 616.199 129.619 20
 2 -2 -4 705.175 126.382 4
 -2 2 3 896.108 131.422 4
 2 -2 -3 598.137 104.686 4
 2 -2 -3 798.722 122.434 20
 2 -2 -3 781.743 216.53 14
 2 -2 -3 720.276 95.2152 4
 2 -2 -3 749.926 103.936 19
 2 -2 -3 696.805 147.205 8
 2 -2 -2 15621.8 289.633 19
 2 -2 -2 16439.5 369.315 8
 -2 2 2 19250.7 388.104 4
 2 -2 -2 17253 496.797 14
 2 -2 -2 18970.2 311.125 20
 2 -2 -2 16523.9 280.861 4
 2 -2 -2 15391.1 242.159 4
 -2 2 1 -14.2976 127.372 4
 2 -2 -1 235.655 81.8706 19
 2 -2 -1 295.758 71.9373 4
 2 -2 -1 303.107 118.623 8
 2 -2 -1 192.771 174.816 14
 2 -2 -1 318.891 88.5372 20
 -2 2 0 9337.29 201.965 4
 2 -2 0 7813.51 174.292 20
 2 -2 0 8993.67 209.054 19
 2 -2 0 8092.22 180.665 4
 2 -2 0 8827.32 324.789 14
 2 -2 1 18394.2 282.339 19
 2 -2 1 17927.1 278.083 20
 2 -2 1 17963.8 425.969 14
 -2 2 -1 18160.7 267.988 4
 2 -2 1 18503.3 290.492 4
 -2 2 -2 7316.83 199.391 19
 -2 2 -2 7290.49 271.099 11
 2 -2 2 8227.09 217.352 20
 -2 2 -2 7806.28 200.061 4
 2 -2 2 7589.7 292.967 14
 2 -2 2 8495.02 224.784 4
 2 -2 2 7849.73 212.868 19
 2 -2 2 8149.66 226.532 19
 -2 2 -3 6549.39 207.708 19
 2 -2 3 7214.16 233.121 4
 2 -2 3 6797.32 225.166 20
 2 -2 3 7123.21 241.844 19
 -2 2 -3 6065.42 208.671 4
 2 -2 3 6682.89 217.514 19
 2 -2 3 6767.71 281.466 14
 2 -2 3 7165.7 255.145 4
 -2 2 -3 7211.08 183.133 11
 -2 2 -4 6614.45 137.116 11
 2 -2 4 7478.47 247.113 20
 -2 2 -4 6912.41 249.567 4
 -2 2 -4 6689.27 231.633 19
 2 -2 4 7112.12 304.489 14
 2 -2 4 7559.09 267.35 19
 2 -2 4 8027.32 294.611 4
 2 -2 4 6827.91 243.933 12
 2 -2 5 1965.04 180.694 4
 2 -2 5 1618.42 198.14 4
 -2 2 -5 1631.92 155.294 19
 2 -2 5 1820.01 168.795 19
 2 -2 5 1703.5 173.086 19
 2 -2 5 1742.47 169.012 20
 -2 2 -5 1711.63 169.746 4
 2 -2 5 1710.52 219.206 14
 2 -2 5 1542.43 151.726 12
 2 -2 6 197.108 151.189 20
 2 -2 6 309.568 80.1767 11
 -2 2 -6 249.193 129.166 19
 2 -2 6 308.82 178.486 4
 2 -2 6 88.3476 149.204 19
 2 -2 6 339.86 194.362 14
 -2 2 -6 267.176 153.004 4
 2 -2 6 256.118 132.468 12
 2 -2 7 20218.3 567.272 4
 2 -2 7 21054.1 500.002 20
 2 -2 7 20562.3 587.39 14
 2 -2 7 21329.8 536.972 19
 2 -2 7 20602.6 465.582 12
 2 -2 8 2993.31 308.957 4
 2 -2 8 3540.56 283.372 20
 2 -2 8 2938.29 348.833 14
 2 -2 8 3074.22 225.815 12
 2 -2 8 3042.85 285.91 19
 2 -2 9 1705.52 200.445 12
 -2 2 -9 1854.25 266.778 2
 2 -2 9 1840.03 263.725 19
 2 -2 9 2042.32 257.682 20
 2 -2 9 1908.95 309.062 14
 2 -2 9 1645.74 285.078 4
 2 -2 10 331.676 206.888 19
 2 -2 10 329.23 276.829 14
 -2 2 -10 520.742 252.828 16
 2 -2 10 310.676 174.075 12
 2 -2 10 280.15 181.912 1
 -2 2 -10 475.661 231.673 2
 2 -2 10 126.323 227.66 4
 -2 2 -11 6676.57 420.08 2
 -2 2 -11 6375.73 435.455 16
 2 -2 11 7150.66 491.4 14
 2 -2 11 6546.87 366.658 1
 2 -2 11 6450.46 346.12 12
 2 -2 12 1799.01 233.667 12
 2 -2 12 1512.06 298.6 17
 -2 2 -12 1672.46 304.611 2
 -2 2 -12 1295.44 301.795 16
 2 -2 12 1618.9 238.048 1
 2 -2 12 1732.23 340.531 14
 -2 2 -13 1461.21 321.461 2
 2 -2 13 888.354 174.163 6
 2 -2 13 723.324 207.352 12
 -2 2 -13 400.193 291.172 16
 2 -2 13 658.125 226.288 1
 2 -2 13 822.939 336.084 14
 2 -2 13 699.583 292.261 17
 2 -2 13 812.183 308.255 5
 -2 2 -13 566.352 255.796 18
 -2 2 -14 549.887 307.527 18
 2 -2 14 167.234 228.148 1
 2 -2 14 161.878 269.219 17
 -2 2 -14 521.034 317.627 2
 -2 2 -14 477.28 316.533 16
 2 -2 14 344.874 160.645 6
 2 -2 14 645.331 338.386 14
 2 -2 14 529.685 312.783 5
 -2 2 -15 4191.36 427.717 2
 -2 2 -15 3910.86 489.661 16
 2 -2 15 3015.99 244.121 6
 2 -2 15 3500.95 485.876 14
 2 -2 15 3821.63 456.359 5
 -2 2 -15 3569.14 462.219 18
 2 -2 15 3247.09 428.074 17
 -2 2 -16 4946.71 467.891 2
 -2 2 -16 3707.69 504.9 16
 -2 2 -16 4118.68 490.807 18
 2 -2 16 4226.69 468.304 17
 2 -2 16 3513.84 505.772 14
 2 -2 16 4653.02 495.931 5
 -2 2 -17 4152.37 459.692 2
 -2 2 -17 3379.69 497.862 16
 -2 2 -17 3447.61 482.93 18
 2 -2 17 3360.43 430.825 17
 2 -2 17 3569.45 527.408 14
 2 -2 17 3272.54 446.378 5
 -2 2 -18 5948.38 529.598 2
 -2 2 -18 4565.61 542.1 16
 2 -2 18 5164.11 499.44 17
 -2 2 -18 6453.22 552.277 18
 2 -2 18 6078.51 528.189 5
 -2 2 -19 98.3191 321.741 16
 2 -2 19 -8.91009 295.91 17
 2 -2 19 -80.2565 251.299 5
 -2 2 -19 474.167 325.754 2
 -2 2 -19 460.63 359.318 18
 -2 2 -20 3302.87 384.517 2
 2 -2 20 3249.18 391.329 17
 2 -2 20 4056.67 410.646 5
 2 -2 21 37.3667 223.352 17
 -2 2 -21 -319.502 271.308 18
 2 -2 21 94.6959 213.101 5
 -2 2 -22 2174.5 276.705 18
 2 -2 22 1867.46 250.678 5
 -2 1 21 1446.75 168.072 6
 -2 1 20 452.903 176.691 6
 -2 1 20 52.9688 193.757 17
 2 -1 -19 228.1 196.885 21
 -2 1 19 359.972 220.566 6
 -2 1 19 -116.103 255.992 17
 2 -1 -18 470.775 234.169 21
 2 -1 -18 779.967 236.038 10
 -2 1 18 1.10264 281.212 17
 2 -1 -18 1120.58 379.766 16
 -2 1 18 542.074 250.675 6
 2 -1 -17 2330.94 345.056 21
 2 -1 -17 2188.96 336.288 10
 -2 1 17 1871.41 366.394 17
 -2 1 17 2757.72 365.079 6
 2 -1 -16 -228.664 295.37 10
 -2 1 16 -75.8757 350.162 14
 2 -1 -16 -93.2072 355.573 3
 -2 1 16 -385.309 352.066 17
 2 -1 -16 663.847 425.087 16
 -2 1 16 251.996 294.808 6
 -2 1 15 3461.63 516.913 14
 2 -1 -15 3427.93 395.79 21
 2 -1 -15 1933.72 396.421 3
 2 -1 -15 3309.36 400.635 10
 -2 1 15 3102.23 466.685 17
 2 -1 -15 3212.74 517.037 16
 2 -1 -15 2984.59 436.679 8
 2 -1 -14 21.2418 299.262 8
 2 -1 -14 -600.642 379.916 3
 2 -1 -14 -392.638 299.744 10
 -2 1 14 27.5606 330.502 17
 2 -1 -14 -685.221 445.074 16
 2 -1 -14 -28.2051 246.537 21
 -2 1 14 -181.226 359.339 14
 -2 1 13 1938.75 438.758 14
 2 -1 -13 2310.92 425.501 3
 2 -1 -13 2513.97 422.006 8
 -2 1 13 1715.17 403.853 17
 2 -1 -13 1347.45 410.065 16
 2 -1 -13 2545 358.969 21
 2 -1 -12 571.566 253.332 21
 -2 1 12 500.211 315.041 17
 2 -1 -12 847.359 284.041 8
 2 -1 -12 670.938 313.112 3
 -2 1 12 53.2055 326.27 14
 2 -1 -12 -187.572 387.317 16
 2 -1 -11 6212.27 466.782 8
 2 -1 -11 6535.84 411.245 21
 -2 1 11 5675.3 521.659 14
 2 -1 -10 -7.6979 246.952 8
 2 -1 -10 -30.8942 183.025 21
 2 -1 -10 -232.218 308.642 16
 -2 1 10 -477.888 346.44 14
 2 -1 -9 882.106 197.465 4
 2 -1 -9 820.088 232.631 8
 2 -1 -9 650.001 173.261 19
 2 -1 -9 920.683 204.907 21
 -2 1 9 403.89 333.348 14
 2 -1 -9 319.388 311.963 16
 2 -1 -8 1479.67 214.383 21
 2 -1 -8 1273.2 253.724 8
 2 -1 -8 1376.87 192.816 4
 2 -1 -8 1258.13 338.648 16
 2 -1 -8 1526.38 197.291 19
 2 -1 -7 310.03 155.229 4
 2 -1 -7 368.882 150.017 19
 2 -1 -7 453.591 224.272 8
 2 -1 -7 235.991 298.903 16
 2 -1 -6 410.695 135.202 4
 2 -1 -6 327.013 125.543 19
 2 -1 -6 324.356 204.144 8
 2 -1 -6 287.511 256.382 16
 2 -1 -5 1336.7 191.258 4
 2 -1 -5 1420.21 194.182 8
 2 -1 -5 1636.84 152.223 20
 2 -1 -5 1182.72 127.56 19
 2 -1 -5 1358.23 135.543 4
 -2 1 5 1425.23 153.523 4
 -2 1 4 127.158 91.987 4
 2 -1 -4 166.298 97.562 20
 2 -1 -4 23.5255 131.28 4
 2 -1 -4 118.752 79.1084 19
 2 -1 -4 -113.619 127.47 8
 2 -1 -4 66.9328 81.1019 4
 2 -1 -3 17182.9 315.27 4
 2 -1 -3 17290.1 253.396 4
 2 -1 -3 17782.4 252.211 19
 2 -1 -3 17860.5 393.719 8
 -2 1 3 18208 290.776 4
 -2 1 2 8.01616 51.5129 4
 2 -1 -2 38.7333 42.6519 4
 2 -1 -2 -25.1205 177.534 14
 2 -1 -2 16.2379 105.582 8
 2 -1 -2 33.1307 43.5541 19
 2 -1 -2 -0.40648 45.6423 4
 -2 1 1 16064.1 157.791 4
 2 -1 -1 19063.6 360.431 8
 -2 1 0 834.825 48.5665 4
 2 -1 1 55223.4 353.103 19
 -2 1 -1 54118.4 336.503 4
 2 -1 1 54654.9 339.05 4
 2 -1 2 13847.4 258.829 4
 -2 1 -2 14058.6 236.911 4
 2 -1 2 14699.6 244.094 19
 2 -1 2 14078.4 237.578 4
 2 -1 2 13893.9 227.202 19
 2 -1 2 13561.1 325.888 14
 -2 1 -3 9215.74 128.009 11
 2 -1 3 11131.2 249.994 4
 2 -1 3 10414.1 250.764 19
 2 -1 3 10718 262.446 4
 -2 1 -3 9733.24 247.435 4
 -2 1 -3 10284.2 231.529 19
 2 -1 3 9951.87 293.076 14
 2 -1 3 10184.9 232.199 19
 -2 1 -4 7270.08 252.626 4
 2 -1 4 8256.79 228.259 20
 -2 1 -4 7505.74 236.701 19
 2 -1 4 7961.2 252.574 19
 2 -1 4 8485.35 267.703 4
 2 -1 4 7552.77 278.492 14
 2 -1 5 783.471 130.825 20
 -2 1 -5 467.496 126.811 4
 -2 1 -5 656.317 125.021 19
 2 -1 5 582.526 132.609 19
 2 -1 5 671.619 121.724 12
 2 -1 5 630.871 158.964 14
 2 -1 5 790.263 143.54 4
 2 -1 6 2826.53 209.155 19
 2 -1 6 2757.46 188.249 20
 -2 1 -6 2757.78 218.732 4
 2 -1 6 3120.02 219.988 4
 -2 1 -6 2978.77 211.183 19
 2 -1 6 2713.06 233.62 14
 2 -1 6 2956.92 196.361 19
 2 -1 6 2720.82 172.83 12
 2 -1 6 2627.44 209.315 4
 -2 1 -7 9701.04 400.825 4
 2 -1 7 9996.93 349.186 20
 -2 1 -7 10205.3 376.692 19
 2 -1 7 9387.12 362.843 19
 2 -1 7 9768.56 396.834 14
 2 -1 7 8828.36 296.215 12
 2 -1 7 9252.93 368.417 4
 2 -1 8 209.075 203.184 19
 2 -1 8 237.569 197.169 20
 2 -1 8 220.521 236.016 4
 2 -1 8 225.987 255.161 14
 2 -1 8 272.069 157.629 12
 2 -1 9 146.337 275.393 14
 -2 1 -9 548.432 251.124 16
 2 -1 9 232.174 222.792 4
 2 -1 9 9.46574 207.222 19
 -2 1 -9 184.089 200.653 2
 2 -1 9 334.864 163.023 12
 2 -1 9 303.947 206.753 20
 2 -1 10 137.539 231.47 4
 2 -1 10 20.8622 150.201 12
 -2 1 -10 479.09 242.832 16
 2 -1 10 117.687 212.378 19
 -2 1 -10 238.203 205.325 2
 2 -1 10 167.053 273.352 14
 2 -1 10 139.035 190.781 1
 2 -1 11 1083.28 234.201 1
 -2 1 -11 1255.23 284.889 16
 -2 1 -11 1276.11 258.195 2
 2 -1 11 1214 314.076 14
 2 -1 11 1054.59 192.037 12
 2 -1 12 1216.39 252.402 1
 -2 1 -12 1682.72 281.422 2
 -2 1 -12 1417 310.806 16
 2 -1 12 1677.82 344.998 14
 2 -1 12 1570.08 209.263 12
 -2 1 -13 8797.04 503.514 2
 2 -1 13 7335.21 428.065 1
 2 -1 13 8778.15 586.411 14
 -2 1 -13 9067.58 560.709 16
 2 -1 13 8926.32 521.736 17
 2 -1 14 106.893 237.527 1
 -2 1 -14 -2.31983 296.969 16
 -2 1 -14 95.2522 257.021 18
 2 -1 14 124.887 264.408 17
 2 -1 14 17.3593 165.36 6
 -2 1 -14 370.774 283.176 2
 2 -1 14 28.2494 326.289 14
 2 -1 15 6459.89 334.446 6
 -2 1 -15 8488.46 545.32 2
 2 -1 15 7653.09 553.153 17
 -2 1 -15 7741.74 618.144 16
 2 -1 15 7023.76 463.198 1
 2 -1 15 7469.93 641.797 14
 -2 1 -16 2093.22 391.314 2
 -2 1 -16 2271.09 390.406 18
 2 -1 16 2046.47 402.597 5
 -2 1 -16 2096.3 467.254 16
 2 -1 16 1306.28 357.669 17
 2 -1 16 1412.61 288.574 1
 2 -1 16 1304.35 205.913 6
 2 -1 16 1941.33 452.717 14
 -2 1 -17 6037.98 509.978 18
 2 -1 17 5391.22 527.517 17
 -2 1 -17 4408.23 542.747 16
 2 -1 17 5762.52 595.107 14
 -2 1 -17 6350.74 504.493 2
 2 -1 17 5956.69 555.813 5
 -2 1 -18 -270.28 366.195 15
 -2 1 -18 543.72 363.582 16
 2 -1 18 -209.674 342.667 17
 -2 1 -18 -122.791 317.803 18
 -2 1 -18 -417.986 318.883 2
 2 -1 18 43.7845 279.887 5
 -2 1 -19 5897.26 463.526 2
 -2 1 -19 5886.95 504.328 18
 2 -1 19 4479.35 475.038 5
 2 -1 19 4221.8 451.55 17
 -2 1 -20 541.58 312.616 18
 2 -1 20 -68.7953 294.074 5
 2 -1 21 503.417 261.358 17
 -2 1 -21 567.341 277.666 18
 2 -1 21 646.875 252.324 5
 -2 1 -22 259.645 217.736 18
 2 -1 22 -86.7728 205.102 17
 2 -1 22 -326.754 217.466 5
 -2 0 21 342.951 134.413 6
 -2 0 20 1893.11 228.613 6
 2 0 -19 1279.9 245.716 21
 -2 0 19 674.004 226.023 6
 -2 0 18 3127.95 329.677 6
 -2 0 18 2619.49 358.7 17
 2 0 -18 2160 303.294 21
 2 0 -17 -135.164 250.728 10
 2 0 -17 -53.2337 247.829 21
 -2 0 17 -64.7722 264.601 17
 -2 0 17 -116.897 263.748 6
 2 0 -17 143.825 355.554 16
 2 0 -16 -326.194 369.035 3
 2 0 -16 579.485 271.146 10
 2 0 -16 -32.7111 247.569 21
 -2 0 16 151.048 255.309 6
 -2 0 16 123.197 301.966 17
 2 0 -16 53.3054 430.437 16
 -2 0 16 211.987 358.849 14
 2 0 -15 1461.76 366.091 3
 2 0 -15 1636.51 326.421 10
 2 0 -15 1861.48 346.482 21
 -2 0 15 1663.89 355.079 17
 2 0 -15 1093.41 403.628 16
 -2 0 15 2016.34 445.231 14
 2 0 -14 5707.27 592.556 16
 2 0 -14 7793.25 524.7 21
 2 0 -14 7562.13 600.094 8
 2 0 -14 6712.66 605.299 3
 -2 0 14 7145.82 550.046 17
 -2 0 14 7472.5 622.309 14
 2 0 -14 6870.76 497.801 10
 2 0 -13 35.5644 390.207 16
 2 0 -13 117.373 236.249 21
 2 0 -13 -47.9813 232.5 10
 2 0 -13 159.073 307.185 8
 -2 0 13 92.9694 311.952 17
 2 0 -13 -66.5707 313.392 3
 -2 0 13 -197.129 352.714 14
 2 0 -12 296.748 225.428 10
 2 0 -12 775.602 311.154 8
 -2 0 12 678.132 292.694 17
 2 0 -12 479.967 244.973 21
 2 0 -12 458.188 320.354 3
 2 0 -12 527.184 398.54 16
 -2 0 12 880.073 371.426 14
 2 0 -11 4633.2 426.452 8
 2 0 -11 3484.54 460.142 16
 -2 0 11 3757.55 442.897 14
 2 0 -10 550.871 203.795 21
 2 0 -10 499.431 257.083 8
 2 0 -10 314.783 309.385 16
 -2 0 10 332.857 290.062 14
 2 0 -9 311.696 234.436 8
 -2 0 9 223.319 296.514 14
 2 0 -9 101.86 313.653 16
 2 0 -9 291.962 150.921 19
 2 0 -9 328.426 166.778 4
 2 0 -9 182.004 171.646 21
 2 0 -8 3048.89 251.778 4
 2 0 -8 3446.18 263.264 21
 -2 0 8 2361.43 341.923 14
 2 0 -8 2999.5 303.082 8
 2 0 -8 3172.39 244.795 19
 2 0 -8 2880.99 410.318 16
 2 0 -7 8817.33 504.939 16
 2 0 -7 10212.5 343.718 19
 2 0 -7 9746.79 432.23 8
 2 0 -7 10138.4 350.68 4
 2 0 -6 1515.79 177.893 4
 2 0 -6 1726.49 238.823 8
 2 0 -6 1678.67 311.2 16
 2 0 -6 1734.95 179.77 19
 2 0 -5 799.943 130.992 4
 -2 0 5 571.484 120.297 19
 2 0 -5 755.129 181.477 8
 2 0 -5 922.531 244.952 16
 2 0 -5 1070.16 151.268 4
 2 0 -5 903.811 123.758 19
 -2 0 5 768.814 144.228 4
 2 0 -4 7056.26 209.792 4
 2 0 -4 6754.51 204.768 19
 -2 0 4 7185.87 227.716 4
 2 0 -4 6103.71 271.768 8
 -2 0 4 5671.61 204.146 19
 2 0 -4 6484.32 217.46 4
 -2 0 3 8423.84 197.53 19
 2 0 -3 8901.8 190.154 4
 2 0 -3 9232.07 193.015 19
 -2 0 3 9254.77 216.183 4
 2 0 -3 8068.12 277.06 8
 2 0 -3 9639.29 207.296 4
 -2 0 2 4884.47 125.576 19
 2 0 -2 5861.01 127.884 19
 -2 0 2 5814.9 143.945 4
 2 0 -2 5289.43 117.076 4
 2 0 -2 5414.61 216.018 8
 2 0 -2 5851.03 130.965 4
 2 0 -1 5793.71 207.531 8
 -2 0 -1 217.957 66.6763 11
 -2 0 -1 183.897 45.6512 19
 -2 0 -1 154.692 57.8028 4
 2 0 1 106.134 50.1122 4
 -2 0 -2 15888.9 248.541 19
 -2 0 -2 16048.3 277.753 4
 -2 0 -2 16468 204.865 11
 2 0 2 15493.8 244.026 4
 2 0 3 617.05 125.094 4
 -2 0 -3 323.489 37.7102 11
 2 0 3 442.593 106.327 19
 -2 0 -3 562.523 116.384 4
 2 0 3 443.296 114.996 4
 -2 0 -3 391.165 96.8309 19
 2 0 4 478.149 116.854 4
 -2 0 -4 432.737 128.542 4
 -2 0 -4 472.433 107.999 19
 2 0 4 356.196 122.006 14
 -2 0 -5 19288.1 415.63 19
 2 0 5 19660 396.857 19
 2 0 5 18322.9 368.12 20
 2 0 5 18273.3 387.882 4
 2 0 5 18880.1 412.67 14
 -2 0 -5 18136.3 456.282 4
 2 0 6 360.939 157.825 14
 2 0 6 469.241 136.796 20
 2 0 6 598.272 139.209 19
 -2 0 -6 364.739 160.784 4
 2 0 6 477.883 146.079 4
 -2 0 -6 470.739 147.174 19
 2 0 6 481.383 149.272 4
 2 0 6 372.02 114.772 12
 2 0 7 2063.73 236.188 14
 -2 0 -7 2433.4 234.722 19
 2 0 7 2436.88 215.406 19
 -2 0 -7 2139.23 252.005 4
 2 0 7 2198.14 167.634 12
 2 0 7 1525.76 69.0594 11
 2 0 7 2467.56 225.057 4
 2 0 7 2261.33 210.091 20
 -2 0 -8 11224.2 460.969 19
 2 0 8 11811.6 442.192 4
 2 0 8 12327.6 433.255 20
 -2 0 -8 11351.4 501.237 4
 2 0 8 11874.7 471.462 14
 2 0 8 10478 322.092 12
 2 0 9 65.7755 241.573 4
 2 0 9 274.106 214.813 20
 -2 0 -9 325.025 220.685 16
 2 0 9 84.5875 255.346 14
 2 0 9 234.442 186.591 12
 -2 0 -10 17060 564.529 16
 2 0 10 15428.6 586.403 19
 2 0 10 14577.8 513.987 1
 2 0 10 16433.6 625.299 14
 2 0 10 16010.8 596.796 4
 -2 0 -10 14639.6 551.671 2
 2 0 10 15293.7 419.166 12
 -2 0 -11 1424.76 291.337 16
 -2 0 -11 1057.51 242.546 2
 2 0 11 903.826 296.955 14
 2 0 11 1182.06 173.794 12
 2 0 11 893.463 243.447 1
 -2 0 -12 2791.21 319.904 2
 2 0 12 2243.78 286.549 1
 -2 0 -12 2499.19 353.732 16
 2 0 12 2297.45 365.474 14
 2 0 13 4360.02 359.591 1
 -2 0 -13 5008.61 458.966 16
 2 0 13 5178.83 483.682 14
 2 0 13 4867.9 428.272 17
 -2 0 -13 4529.7 406.642 2
 -2 0 -14 7102.45 493.777 18
 -2 0 -14 7603.44 464.509 2
 2 0 14 5478.25 405.943 1
 -2 0 -14 5255.93 502.993 16
 2 0 14 6293.92 503.472 17
 2 0 14 7074.31 554.359 14
 2 0 14 5286.92 310.83 6
 -2 0 -15 3558.28 474.974 16
 2 0 15 3788.09 465.407 17
 2 0 15 3102.19 355.086 1
 2 0 15 3501.69 267.339 6
 2 0 15 4152.49 505.5 14
 -2 0 -15 4499.17 418.006 2
 -2 0 -15 4641.12 454.787 18
 -2 0 -16 3701.99 410.891 2
 2 0 16 2432.45 347.788 1
 -2 0 -16 4312.14 458 18
 2 0 16 3057.73 447.734 17
 -2 0 -16 3712.16 494.866 16
 2 0 16 2773.51 251.202 6
 2 0 16 3340.73 493.339 14
 -2 0 -17 928.379 509.406 15
 -2 0 -17 2166.05 362.95 2
 -2 0 -17 1634.87 426.378 16
 2 0 17 1076.03 283.793 1
 2 0 17 1234.4 191.657 6
 2 0 17 2354.06 488.22 14
 2 0 17 1159.54 371.967 17
 -2 0 -17 2232.64 391.469 18
 2 0 18 842.499 365.294 5
 2 0 18 682.131 270.894 1
 -2 0 -18 1411.62 426.783 15
 2 0 18 332.649 369.628 14
 2 0 18 1120.13 362.355 17
 -2 0 -18 661.993 324.119 18
 2 0 19 -239.583 344.057 17
 -2 0 -19 263.074 307.415 18
 2 0 19 -284.609 349.204 5
 -2 0 -20 1365.49 317.948 18
 2 0 20 770.868 316.83 17
 2 0 20 950.814 322.555 5
 2 0 21 -193.549 263.19 17
 -2 0 -21 656.646 270.665 18
 2 0 21 85.5989 216.878 5
 2 0 22 702.972 245.734 17
 2 0 22 1262.38 260.885 5
 -2 -1 20 176.922 169.244 6
 -2 -1 19 2855.25 291.178 6
 -2 -1 18 -75.5965 240.399 6
 2 1 -17 855.294 311.052 18
 -2 -1 17 370.43 247.108 6
 2 1 -16 -28.7652 217.22 10
 2 1 -16 361.798 263.747 21
 2 1 -16 26.0089 300.825 18
 2 1 -16 -651.722 354.285 3
 2 1 -16 -912.31 489.867 16
 -2 -1 16 -112.097 260.721 6
 2 1 -15 777.785 289.678 10
 2 1 -15 595.007 310.992 18
 2 1 -15 -139.357 440.583 16
 -2 -1 15 509.263 281.721 6
 2 1 -15 313.216 341.718 3
 -2 -1 15 544.694 356.035 14
 2 1 -15 565.716 271.544 21
 2 1 -14 6842.99 597.186 8
 2 1 -14 5354.72 440.061 10
 2 1 -14 4845.16 453.811 21
 2 1 -14 5481.5 596.732 3
 -2 -1 14 5497.88 556.411 14
 2 1 -14 4594.72 578.142 16
 2 1 -14 6713.43 514.782 18
 -2 -1 14 4602.07 436.688 17
 2 1 -13 2495.23 500.521 16
 2 1 -13 3054.2 353.779 21
 2 1 -13 2861.51 466.732 3
 2 1 -13 3161.44 442.096 8
 -2 -1 13 2485.44 368.181 17
 2 1 -13 3629.29 421.051 18
 2 1 -13 2560.34 341.883 10
 -2 -1 13 2370.38 424.2 14
 2 1 -12 3550.81 354.605 21
 2 1 -12 4300.05 453.213 8
 2 1 -12 3097.79 332.316 10
 2 1 -12 4589.32 427.274 18
 2 1 -12 4022.22 482.277 3
 -2 -1 12 3975.89 449.105 14
 2 1 -12 3067.19 468.57 16
 2 1 -12 4082.66 405.296 2
 2 1 -11 1764.33 259.904 10
 2 1 -11 1822.52 263.747 21
 2 1 -11 1600.69 387.368 16
 -2 -1 11 2038.46 354 14
 2 1 -11 2124.39 345.276 8
 2 1 -11 2599.42 334.527 2
 2 1 -10 4900.13 345.552 10
 2 1 -10 5880.36 362.697 21
 2 1 -10 5087.63 422.782 8
 -2 -1 10 4943.41 429.74 14
 2 1 -10 4662.32 478.345 16
 2 1 -10 6283.18 406.505 2
 2 1 -9 3910.15 413.591 16
 2 1 -9 3784.16 290.689 21
 2 1 -9 4209.8 366.445 8
 2 1 -9 4923.7 366.167 2
 -2 -1 9 3894.06 391.336 14
 2 1 -9 4199.78 282.32 4
 2 1 -9 3670.22 293.049 10
 2 1 -8 4025.92 256.827 19
 2 1 -8 3985.34 274.791 4
 2 1 -8 3713.9 284.449 21
 -2 -1 8 3432.57 365.434 14
 2 1 -8 3540.59 410.235 16
 2 1 -8 3493.33 271.779 10
 2 1 -8 4043.54 354.876 8
 2 1 -8 3921.86 347.728 2
 2 1 -7 14768.7 413.218 19
 2 1 -7 14131.5 415.989 4
 2 1 -7 14943.2 614.665 16
 2 1 -7 14344.2 512.439 8
 2 1 -6 84.6178 202.439 8
 2 1 -6 -284.182 269.085 16
 2 1 -6 123.627 140.185 4
 2 1 -6 72.3125 139.653 19
 -2 -1 6 -106.854 256.779 14
 2 1 -5 5885.38 241.18 19
 2 1 -5 5822.78 234.515 4
 2 1 -5 5688.31 302.622 8
 2 1 -5 6168.63 383.96 16
 -2 -1 5 5480.57 333.601 14
 2 1 -5 6330.04 278.246 4
 2 1 -4 281.113 119.929 4
 -2 -1 4 385.536 119.463 4
 2 1 -4 321.088 99.0317 19
 2 1 -4 287.676 151.132 8
 -2 -1 4 326.105 105.148 19
 2 1 -4 302.69 98.4335 4
 2 1 -3 5728.02 178.676 19
 -2 -1 3 4732.62 199.241 4
 2 1 -3 5151.03 201.104 4
 2 1 -3 5250.61 253.582 8
 2 1 -3 5983.12 178.197 4
 -2 -1 3 5360.89 186.643 19
 -2 -1 2 1276.9 128.649 11
 2 1 -2 1349.16 112.398 4
 2 1 -2 1114.97 151.746 8
 2 1 -2 1208.75 94.1302 4
 -2 -1 2 1249.69 106.005 19
 2 1 -2 1368.87 112.995 19
 2 1 -1 13954.7 216.161 4
 -2 -1 1 13321.9 295.547 11
 2 1 -1 12283.6 225.633 19
 2 1 -1 13000 235.791 4
 2 1 -1 12081.5 306.206 8
 -2 -1 1 14549.9 256.089 19
 -2 -1 0 40127.9 472.834 11
 2 1 0 40269.5 387.447 4
 -2 -1 -1 317120 1237.05 11
 2 1 1 344938 1237.85 19
 2 1 1 300644 1128.08 11
 2 1 1 343828 1345.67 4
 -2 -1 -2 3241.04 134.591 11
 2 1 2 3187.53 127.169 11
 2 1 2 3116.05 195.813 19
 -2 -1 -2 3632.17 219.791 19
 -2 -1 -3 49749.1 475.112 11
 2 1 3 51364.9 407.05 11
 2 1 3 55702.3 578.017 4
 -2 -1 -3 59869.9 699.862 19
 -2 -1 -3 57190.4 773.222 4
 -2 -1 -4 5379.47 194.783 11
 2 1 4 5271.99 137.407 11
 -2 -1 -4 5198.31 293.358 4
 -2 -1 -4 6108.63 271.042 19
 2 1 4 5876.17 238.365 4
 2 1 5 24372.9 280.157 11
 -2 -1 -5 23281.9 589.621 4
 2 1 5 23870.7 465.834 20
 2 1 5 23008.9 485.888 19
 2 1 5 24735.3 482.3 4
 2 1 5 21996.5 437.617 14
 -2 -1 -5 25599.9 538.799 19
 -2 -1 -6 2471.26 263.515 4
 2 1 6 2481.39 122.886 11
 2 1 6 2606.24 205.464 20
 2 1 6 2251.03 203.638 14
 2 1 6 2475.08 217.041 4
 2 1 6 2568.75 215.836 19
 -2 -1 -6 2376.21 229.706 19
 2 1 7 11813 280.488 11
 -2 -1 -7 11257.6 486.923 4
 2 1 7 12410.7 419.383 4
 2 1 7 12715.1 400.601 20
 -2 -1 -7 12004 450.682 19
 2 1 7 12016.6 400.15 14
 2 1 7 11565.5 415.766 19
 2 1 7 11185.2 311.652 12
 2 1 8 170.202 207.971 20
 -2 -1 -8 392.71 240.22 4
 -2 -1 -8 101.542 205.546 19
 2 1 8 165.499 219.587 4
 2 1 8 275.477 232.054 14
 2 1 8 171.013 121.39 12
 2 1 9 3148.29 314.844 20
 2 1 9 2956.25 337.351 4
 -2 -1 -9 3257.58 276.365 16
 2 1 9 3144.32 339.422 14
 2 1 9 2650.36 193.09 12
 2 1 10 1320.46 276.6 1
 2 1 10 1297.21 290.253 4
 -2 -1 -10 931.892 256.529 16
 2 1 10 1279.97 294.297 14
 2 1 10 714.773 152.997 12
 2 1 11 19929.4 634.223 1
 -2 -1 -11 20530.5 679.411 16
 -2 -1 -11 21364.6 637.309 2
 2 1 11 21664.6 751.077 14
 2 1 12 -163.63 231.07 1
 -2 -1 -12 13.077 232.668 16
 -2 -1 -12 101.291 224.526 2
 2 1 12 -64.4392 265.578 14
 2 1 13 129.925 231.292 1
 2 1 13 98.8949 266.989 17
 -2 -1 -13 522.91 274.566 16
 -2 -1 -13 194.544 224.558 2
 2 1 13 -3.3947 283.039 14
 2 1 14 65.6824 188.713 6
 2 1 14 148.825 285.655 17
 -2 -1 -14 86.5478 260.667 18
 -2 -1 -14 48.7674 295.079 16
 -2 -1 -14 145.836 231.926 2
 2 1 14 349.3 315.446 14
 2 1 14 150.752 243.648 1
 -2 -1 -15 259.613 266.218 2
 2 1 15 22.9785 194.195 6
 -2 -1 -15 -827.898 686.176 15
 -2 -1 -15 295.374 280.151 18
 2 1 15 530.957 358.968 14
 2 1 15 50.8094 272.305 1
 2 1 15 81.1442 314.544 17
 -2 -1 -16 613.479 300.96 18
 2 1 16 -344.379 352.184 17
 -2 -1 -16 75.445 564.694 15
 2 1 16 364.106 190.759 6
 2 1 16 48.6467 367.503 14
 2 1 16 231.073 264.083 1
 -2 -1 -17 2084.75 379.715 18
 2 1 17 1151.33 204.489 6
 -2 -1 -17 1346.03 504.107 15
 2 1 17 856.458 288.37 1
 2 1 17 1293.48 404.766 17
 2 1 17 1578.53 428.156 14
 -2 -1 -18 1941.6 362.96 18
 2 1 18 1586.21 395.567 17
 2 1 18 1375.48 171.36 6
 2 1 18 1397.67 322.746 1
 2 1 18 1098.2 407.108 14
 2 1 19 1358.81 381.576 17
 2 1 19 1177.84 285.562 1
 2 1 19 1534.84 348.559 5
 2 1 20 -113.986 312.777 17
 -2 -1 -20 49.0107 261.744 18
 2 1 20 -163.715 249.947 5
 2 1 21 472.854 280.048 17
 2 1 21 842.208 307.828 5
 2 1 22 326.509 241.81 17
 2 1 22 139.515 202.664 5
 -2 -2 20 57.621 151.91 6
 2 2 -19 267.524 237.727 18
 -2 -2 19 302.854 202.104 6
 2 2 -18 1743.4 326.649 18
 2 2 -18 1047.84 244.015 21
 -2 -2 18 1403.09 279.563 6
 2 2 -17 361.919 242.483 21
 2 2 -17 10.3686 304.757 18
 -2 -2 17 -1.74814 245.488 6
 2 2 -17 -154.954 404.078 16
 2 2 -16 861.315 361.298 18
 2 2 -16 1202.4 298.41 21
 2 2 -16 70.3862 395.802 16
 -2 -2 16 828.088 275.179 6
 2 2 -16 218.899 289.36 3
 2 2 -15 2149.86 511.786 16
 2 2 -15 3188.89 427.45 18
 -2 -2 15 3392.36 373.465 6
 2 2 -15 2320.28 465.81 3
 -2 -2 15 2425.76 437.517 14
 2 2 -15 3306.14 420.477 2
 2 2 -14 923.292 350.401 2
 2 2 -14 770.045 272.363 10
 -2 -2 14 1000.55 293.131 6
 -2 -2 14 886.024 373.589 14
 2 2 -14 917.659 352.777 18
 2 2 -14 910.471 384.144 3
 2 2 -14 499.195 419.227 16
 2 2 -14 628.537 269.012 21
 2 2 -13 4645.49 397.811 21
 2 2 -13 5282.04 551.464 8
 2 2 -13 5041.5 458.142 18
 2 2 -13 4705.18 556.629 3
 -2 -2 13 3843.89 453.901 14
 2 2 -13 4067.98 391.213 10
 2 2 -13 3282.08 532.404 16
 2 2 -13 5174.06 475.279 2
 2 2 -12 1523.12 269.803 10
 2 2 -12 2865.71 430.963 8
 2 2 -12 1375.6 311.596 18
 2 2 -12 1795.27 289.472 21
 2 2 -12 2046.52 450.799 16
 2 2 -12 2704.52 364.965 2
 -2 -2 12 1801.76 374.184 14
 2 2 -12 1970.1 424.356 3
 2 2 -11 600.13 359.349 16
 2 2 -11 355.037 257.871 18
 2 2 -11 636.723 225.111 21
 2 2 -11 529.442 276.081 8
 2 2 -11 350.118 267.298 2
 -2 -2 11 46.6249 250.657 14
 2 2 -11 289.896 204.662 10
 2 2 -10 197.477 183.665 10
 2 2 -10 210.499 240.309 8
 2 2 -10 155.62 244.34 2
 2 2 -10 -87.1393 315.268 16
 -2 -2 10 304.652 247.452 14
 2 2 -10 279.527 184.232 21
 2 2 -9 8880.69 483.531 8
 2 2 -9 8795.1 393.739 4
 2 2 -9 7182.11 371.231 10
 2 2 -9 7645.26 386.452 21
 -2 -2 9 6903.43 442.91 14
 2 2 -9 7639.38 531.814 16
 2 2 -9 9389.32 477.663 2
 2 2 -8 12825.7 437.254 4
 2 2 -8 12802.6 435.36 19
 2 2 -8 12424.5 531.774 8
 2 2 -8 12347.3 595.622 16
 2 2 -8 11895 433.59 21
 -2 -2 8 11349.6 505.29 14
 2 2 -8 11143.6 438.209 10
 2 2 -8 13256 542.959 2
 2 2 -7 -10.9396 163.298 21
 2 2 -7 -77.5505 153.217 4
 2 2 -7 141.088 155.534 19
 2 2 -7 303.457 221.356 8
 2 2 -7 233.968 303.621 16
 2 2 -7 101.208 249.334 2
 2 2 -7 114.002 165.61 10
 -2 -2 7 74.2949 223.6 14
 2 2 -6 10863.5 436.703 8
 2 2 -6 11768 366.695 4
 2 2 -6 11951.7 529.73 16
 -2 -2 6 10353.2 423.784 14
 2 2 -6 12412.3 383.153 19
 2 2 -5 946.65 167.236 19
 -2 -2 5 626.783 195.722 14
 2 2 -5 461.241 205.606 8
 2 2 -5 1073.48 161.672 4
 2 2 -5 1200.98 275.504 16
 -2 -2 4 884.962 172.089 4
 2 2 -4 935.923 169.216 4
 -2 -2 4 998.105 154.059 19
 2 2 -4 960.256 143.583 19
 2 2 -4 948.165 195.417 8
 -2 -2 4 890.541 159.584 14
 2 2 -4 844.048 139.599 4
 2 2 -3 777.601 117.799 4
 -2 -2 3 848.199 133.946 19
 2 2 -3 1169.68 138.763 19
 2 2 -3 772.759 165.117 8
 -2 -2 3 906.906 142.993 14
 2 2 -3 955.722 145.388 4
 2 2 -2 41134.5 480.702 4
 2 2 -2 39904.8 508.97 19
 2 2 -2 39707.7 533.415 4
 -2 -2 1 20892.9 420.961 11
 2 2 -1 19667.3 360.243 4
 -2 -2 1 20717.8 385.276 19
 2 2 -1 20141.7 345.634 19
 2 2 -1 20282.4 394.548 11
 2 2 -1 20871 334.006 4
 2 2 0 4182.66 194.167 11
 -2 -2 0 4526.29 210.844 11
 2 2 0 4426.61 185.395 4
 2 2 0 3798.57 175.688 19
 -2 -2 -1 76594.7 724.105 11
 2 2 1 76589.3 682.304 11
 2 2 1 76125.3 725.605 19
 -2 -2 -2 321070 1478.98 11
 2 2 2 321363 1401.38 11
 2 2 2 291352 1711.53 4
 -2 -2 -2 303047 1498.13 8
 -2 -2 -2 343024 1812.51 19
 -2 -2 -3 13538.9 349.275 11
 2 2 3 13434.7 292.239 11
 -2 -2 -4 1188.05 177.517 11
 2 2 4 1651.06 126.974 11
 -2 -2 -4 551.433 198.898 4
 -2 -2 -4 909.113 189.053 19
 2 2 4 1608.78 205.944 19
 2 2 4 1791.91 199.261 4
 2 2 5 95.8671 93.4089 11
 2 2 5 -156.092 155.183 4
 -2 -2 -5 -81.1578 185.423 4
 -2 -2 -5 -256.106 186.796 19
 -2 -2 -5 128.608 122.219 8
 2 2 5 -47.4894 147.436 19
 2 2 6 5920.72 236.079 11
 -2 -2 -6 5730.1 225.75 8
 2 2 6 4739.9 276.044 19
 2 2 6 6062.89 316.631 4
 -2 -2 -6 4651.47 315.135 19
 2 2 6 5617.03 265.284 14
 -2 -2 -6 4385.92 345.168 4
 2 2 6 5207.06 293.777 20
 2 2 7 15909.6 495.704 20
 -2 -2 -7 13844.8 575.032 4
 2 2 7 16494.9 407.772 11
 -2 -2 -7 13647.8 356.258 8
 -2 -2 -7 13970.1 522.422 19
 2 2 7 17393 541.549 4
 2 2 7 16236.9 474.767 14
 2 2 7 12905.1 369.739 12
 2 2 8 3571.42 260.521 11
 -2 -2 -8 2702.66 352.603 4
 2 2 8 3478.52 299.353 20
 2 2 8 3376.63 348.296 4
 -2 -2 -8 2959.91 335.391 19
 2 2 8 3774.85 314.307 14
 2 2 8 3203.26 211.077 12
 2 2 9 1052.27 290.342 4
 2 2 9 1331.6 272.218 14
 2 2 9 1028.77 274.464 1
 2 2 10 16453.4 611.485 14
 2 2 10 16491 656.015 4
 2 2 10 14586.8 579.662 1
 2 2 11 962.518 264.889 1
 -2 -2 -11 1066 226.789 2
 2 2 11 1039.02 296.493 14
 -2 -2 -12 12802.5 521.921 2
 2 2 12 13432.4 599.464 1
 2 2 12 14049.3 675.215 14
 2 2 13 1003.11 329.526 17
 2 2 13 672.062 312.208 14
 2 2 13 677.515 283.316 1
 2 2 14 527.806 288.761 1
 2 2 14 722.813 230.098 6
 2 2 14 946.364 325.823 17
 -2 -2 -14 628.256 269.562 18
 -2 -2 -14 344.767 537.123 15
 2 2 14 1172.93 358.611 14
 2 2 15 195.337 300.355 1
 2 2 15 -127.326 184.074 6
 -2 -2 -15 80.8169 261.218 18
 2 2 15 121.793 324.866 17
 -2 -2 -15 95.0604 589.9 15
 2 2 15 -15.2012 339.384 14
 -2 -2 -16 4496.9 417.729 18
 2 2 16 3098.17 471.166 17
 2 2 16 2553.63 388.23 1
 -2 -2 -16 5075.1 685.607 15
 2 2 16 2824.65 261.596 6
 2 2 16 2344.6 458.256 14
 2 2 17 3227.42 468.906 17
 2 2 17 2987.51 261.857 6
 2 2 17 3642.46 550.582 14
 2 2 17 2079.25 350.782 1
 2 2 18 702.477 368.888 17
 -2 -2 -18 1042.97 302.054 15
 2 2 18 278.258 269.084 1
 2 2 18 366.598 150.835 6
 2 2 19 385.741 339.055 17
 2 2 19 -37.8786 262.459 1
 2 2 20 319.569 295.305 17
 2 2 20 220.333 249.214 1
 2 2 20 -191.601 307.187 5
 2 2 21 -4.65373 251.917 17
 2 2 21 -173.922 229.98 5
 2 2 22 52.6958 201.458 17
 2 2 22 203.839 206.697 5
 -2 -3 20 86.63 128.941 6
 2 3 -19 677.741 258.393 18
 -2 -3 19 474.176 186.423 6
 2 3 -18 235.13 272.089 18
 -2 -3 18 356.731 225.547 6
 2 3 -17 4599.83 399.232 21
 2 3 -17 5914.83 492.674 18
 -2 -3 17 5213.32 404.847 6
 2 3 -16 -35.0769 314.925 3
 2 3 -16 541.083 321.377 2
 -2 -3 16 46.972 246.889 6
 2 3 -16 -171.37 406.726 16
 2 3 -16 -219.713 328.225 18
 2 3 -16 58.1709 215.303 21
 2 3 -15 222.145 380.476 3
 2 3 -15 13.3645 327.743 2
 -2 -3 15 369.669 275.631 6
 2 3 -15 229.228 256.269 21
 2 3 -15 183.463 418.198 16
 2 3 -15 -295.888 342.133 18
 2 3 -14 14480.9 858.503 3
 2 3 -14 14812.2 662.599 21
 2 3 -14 12736.9 826.35 16
 -2 -3 14 16375.2 661.164 6
 -2 -3 14 12251 708.84 14
 2 3 -14 15885.1 742.708 18
 2 3 -14 16432.2 761.642 2
 -2 -3 13 1516.2 356.735 14
 2 3 -13 2254.03 506.484 16
 -2 -3 13 2296.23 327.225 6
 2 3 -13 2471.02 475.961 3
 2 3 -13 2131.1 382.523 18
 2 3 -13 2211.61 311.025 10
 2 3 -13 2511.61 404.137 2
 2 3 -12 164.136 229.052 10
 -2 -3 12 347.595 306.548 14
 2 3 -12 141.535 211.825 21
 2 3 -12 418.617 337.008 2
 2 3 -12 -7.04378 288.706 18
 2 3 -12 851.192 389.53 3
 2 3 -12 824.049 406.805 16
 2 3 -11 737.769 218.214 10
 2 3 -11 566.241 314.384 2
 2 3 -11 49.5958 373.438 16
 2 3 -11 945.66 308.48 18
 -2 -3 11 621.985 292.455 14
 2 3 -11 275.392 308.175 3
 2 3 -10 10071.9 463.571 10
 2 3 -10 11106.9 658.248 16
 2 3 -10 12563 618.234 8
 -2 -3 10 8431.63 507.43 14
 2 3 -10 10093.7 466.94 21
 2 3 -10 12089.3 577.625 2
 2 3 -9 4266.26 303.563 10
 2 3 -9 5887.99 425.79 8
 2 3 -9 5225.93 473.954 16
 -2 -3 9 3925.29 355.271 14
 2 3 -9 5045.97 407.934 2
 2 3 -8 10141.2 415.911 10
 2 3 -8 11155.2 427.118 4
 2 3 -8 12885.2 556.409 2
 2 3 -8 12385.9 543.8 8
 2 3 -8 12614.1 597.929 16
 -2 -3 8 10089.5 471.755 14
 2 3 -7 19423.7 527.135 4
 2 3 -7 18629.7 503.522 21
 2 3 -7 20115.9 693.866 16
 2 3 -7 16987.7 496.046 10
 -2 -3 7 16722.1 540.438 14
 2 3 -7 17383.5 609.506 8
 2 3 -7 18811.1 533.879 19
 2 3 -7 19876.3 633.928 2
 -2 -3 6 30.5333 193.81 14
 2 3 -6 67.5933 159.949 4
 2 3 -6 10.9568 274.23 2
 2 3 -6 200.7 250.971 8
 2 3 -5 4713.28 336.346 8
 2 3 -5 5383.29 374.626 16
 2 3 -5 5219.18 274.682 4
 -2 -3 5 4453.88 289.387 14
 2 3 -4 37157.6 711.482 8
 2 3 -4 38919.5 612.268 4
 -2 -3 3 3576.68 240.569 19
 -2 -3 3 3829.04 208.707 14
 -2 -3 2 1810.84 195.582 19
 2 3 -2 2161.24 187.195 11
 2 3 -2 2174.12 169.944 4
 2 3 -1 2168.69 181.206 11
 -2 -3 1 1876.95 193.929 19
 2 3 -1 2042.24 164.574 4
 2 3 0 2851.11 191.567 4
 2 3 0 2903.17 193.013 11
 -2 -3 0 2847.44 229.034 19
 2 3 1 2392.84 175.985 11
 -2 -3 -1 2149.41 205.883 8
 2 3 1 2170.96 198.091 4
 -2 -3 -1 2348.09 237.28 19
 2 3 1 1853.52 251.779 12
 2 3 2 17582.5 402.281 11
 -2 -3 -2 18112.3 497.063 19
 -2 -3 -2 17550.7 465.319 8
 2 3 2 18783.7 493.295 19
 2 3 2 18163.5 509.856 12
 2 3 3 12363.6 468.361 4
 2 3 3 12495.6 455.722 19
 -2 -3 -3 12825.6 440.556 11
 -2 -3 -3 12776 433.807 8
 2 3 4 607.037 142.4 11
 -2 -3 -4 146.07 189.043 8
 2 3 4 549.93 223.463 4
 -2 -3 -4 713.262 222.304 19
 2 3 4 474.117 224.654 19
 -2 -3 -4 -73.0407 187.26 11
 2 3 5 6594.02 369.986 4
 2 3 5 6577.13 277.122 11
 2 3 5 6515.55 417.561 19
 -2 -3 -5 5950.6 317.975 8
 -2 -3 -5 6456.69 396.828 19
 2 3 6 -67.9438 132.537 12
 -2 -3 -6 288.638 170.61 8
 -2 -3 -6 45.2176 243.543 4
 2 3 6 -30.4393 145.218 11
 -2 -3 -6 -150.109 242.971 19
 2 3 6 -14.3645 142.374 14
 2 3 6 -254.132 233.989 4
 2 3 7 1526.2 213.071 11
 2 3 7 1382.53 172.562 12
 -2 -3 -7 1565.1 221.278 8
 -2 -3 -7 670.15 259.426 4
 -2 -3 -7 425.74 227.955 19
 2 3 7 1709.19 241.062 14
 2 3 7 1056.84 262.301 4
 -2 -3 -8 1055.08 205.59 8
 2 3 8 793.821 220.032 11
 -2 -3 -8 425.434 497.548 15
 2 3 8 1076.35 264.261 14
 2 3 8 840.613 239.768 20
 2 3 8 458.659 259.873 4
 2 3 9 10546.9 532.792 4
 2 3 9 10581.2 525.144 1
 2 3 9 10189.5 494.801 14
 -2 -3 -9 9236.72 386.04 8
 2 3 10 -147.451 285.437 1
 -2 -3 -10 -575.65 494.956 15
 2 3 10 -24.5518 234.14 14
 2 3 11 3885.94 380.428 1
 -2 -3 -11 2898.81 561.575 15
 2 3 11 4218.14 393.668 14
 2 3 12 1114.06 318.192 1
 2 3 12 1108.11 296.634 14
 -2 -3 -12 586.479 465.6 15
 2 3 13 3791.08 414.6 1
 2 3 13 4146.2 428.34 17
 -2 -3 -13 4072.51 611.491 15
 2 3 13 4396.24 323.138 6
 2 3 13 3960.54 453.26 14
 2 3 14 546.572 304.442 1
 2 3 14 -32.5841 300.607 17
 -2 -3 -14 421.076 585.965 15
 2 3 14 74.5348 194.646 6
 2 3 14 751.433 349.74 14
 2 3 15 3606.16 480.002 17
 2 3 15 4142.33 440.875 1
 2 3 15 3302.44 294.338 6
 2 3 15 4488.84 524.049 14
 2 3 16 3967.21 502.255 14
 2 3 16 4677.39 520.423 17
 2 3 16 3795.37 445.046 1
 2 3 16 3342.76 280.637 6
 2 3 17 62.5741 355.779 17
 -2 -3 -17 718.699 387.63 15
 2 3 17 251.939 184.688 6
 2 3 17 -246.919 367.436 14
 2 3 17 110.221 299.499 1
 2 3 18 -23.8999 333.952 17
 2 3 18 53.2284 133.76 6
 2 3 18 370.589 288.905 1
 2 3 19 135.412 257.351 1
 2 3 19 -148.731 323.002 17
 2 3 20 59.9996 309.431 5
 2 3 20 158.848 297.815 17
 2 3 20 534.009 251.827 1
 2 3 21 72.029 243.463 17
 2 3 21 489.204 231.13 5
 2 3 22 621.919 221.268 5
 2 3 22 605.435 219.234 17
 2 4 -19 -85.678 216.952 18
 -2 -4 19 146.518 164.809 6
 2 4 -18 1712.15 328.452 18
 -2 -4 18 1603.42 250.322 6
 2 4 -17 -356.518 326.535 2
 2 4 -17 286.12 306.637 18
 -2 -4 17 205.559 237.258 6
 2 4 -16 239.238 324.582 2
 2 4 -16 258.34 345.756 18
 2 4 -16 706.5 389.475 16
 -2 -4 16 582.847 261.513 6
 2 4 -15 2264.84 321.049 21
 2 4 -15 3139.86 503.422 3
 2 4 -15 2737.36 422.954 18
 2 4 -15 2699.69 502.25 16
 -2 -4 15 3083.84 362.397 6
 2 4 -15 2935.06 446.873 2
 2 4 -14 360.601 348.835 2
 2 4 -14 930.295 360.662 18
 2 4 -14 947.666 426.255 3
 2 4 -14 711.937 458.188 16
 -2 -4 14 1084.47 291.687 6
 2 4 -14 281.003 231.911 21
 2 4 -13 6895.24 435.401 21
 2 4 -13 5740.55 606.344 16
 2 4 -13 6325.37 511.201 18
 2 4 -13 6729.34 657.353 3
 -2 -4 13 6792.93 438.723 6
 2 4 -13 6765.06 561.443 2
 2 4 -12 708.195 245.635 21
 2 4 -12 431.531 321.738 18
 2 4 -12 632.032 386.753 3
 2 4 -12 457.129 355.715 2
 2 4 -12 756.894 403.256 16
 -2 -4 12 403.991 251.134 6
 2 4 -11 3721.53 341.641 21
 2 4 -11 4299.72 513.721 3
 2 4 -11 3987.19 449.917 18
 2 4 -11 3496.84 426.287 2
 2 4 -11 3862.57 503.608 16
 2 4 -11 3101.3 310.023 10
 2 4 -10 800.569 216.626 10
 2 4 -10 1011.4 319.917 18
 2 4 -10 1127.35 371.837 3
 2 4 -10 960.656 329.638 2
 2 4 -10 606.059 323.886 16
 -2 -4 10 500.629 255.347 14
 2 4 -10 845.572 231.812 21
 -2 -4 10 658.245 212.415 12
 2 4 -9 1044.86 210.796 21
 2 4 -9 1383.39 330.113 2
 2 4 -9 1133.68 207.614 10
 2 4 -9 932.564 353.153 16
 -2 -4 9 1357.57 252.172 14
 2 4 -8 183.103 155.8 10
 2 4 -8 104.034 259.643 2
 2 4 -8 552.835 293.685 16
 2 4 -8 183.287 168.385 21
 -2 -4 8 -118.789 196.24 14
 2 4 -7 20539.3 583.831 4
 2 4 -7 20274.3 548.879 21
 2 4 -7 22538.1 733.374 16
 -2 -4 7 18626.6 572.347 14
 2 4 -7 18272.6 534.197 10
 2 4 -7 22703.9 708.761 2
 2 4 -6 4629.39 282.532 21
 2 4 -6 4948.46 304.769 4
 2 4 -6 4381.16 278.315 10
 2 4 -6 5331.25 403.106 16
 2 4 -6 5208.67 405.346 2
 2 4 -5 -43.7644 172.035 4
 2 4 -5 245.01 270.037 2
 2 4 -4 1951.84 285.577 16
 2 4 -4 1515.64 223.983 4
 2 4 -3 24553.6 548.411 4
 2 4 -3 24717.4 593.547 11
 2 4 -2 13967.4 402.464 4
 2 4 -2 13534.3 442.576 11
 2 4 -1 5661.65 292.269 11
 -2 -4 1 5290.72 338.062 19
 -2 -4 1 5493.5 326.744 8
 2 4 -1 5601.54 280.085 4
 2 4 0 272.217 141.558 11
 2 4 0 249.232 161.994 4
 -2 -4 0 348.845 203.992 19
 -2 -4 0 -77.457 209.385 8
 -2 -4 -1 11476.5 463.889 19
 -2 -4 -1 11197.5 463.141 8
 2 4 1 11449.2 399.991 4
 2 4 1 11708.4 428.292 19
 -2 -4 -2 2138.79 279.437 8
 2 4 2 1938.15 196.951 11
 2 4 2 1705.04 225.041 4
 2 4 2 1840.3 245.485 19
 -2 -4 -2 1812.68 245.084 19
 2 4 2 2291.77 331.975 12
 2 4 3 -384.455 251.324 4
 -2 -4 -3 -29.9337 187.134 19
 2 4 3 27.307 147.307 11
 -2 -4 -3 61.2512 245.104 8
 2 4 3 100.132 245.015 12
 -2 -4 -4 4365.07 342.677 19
 2 4 4 4358.31 266.338 11
 2 4 4 4066.03 394.535 4
 2 4 4 4261.79 341.169 12
 -2 -4 -5 3024.58 336.655 19
 2 4 5 3012.79 376.654 4
 -2 -4 -5 2018.96 288.962 8
 2 4 5 2345.6 276.472 12
 2 4 6 45.2562 205.72 12
 -2 -4 -6 560.769 239.439 8
 -2 -4 -6 1270.12 397.513 4
 2 4 6 719.217 340.184 4
 -2 -4 -6 692.576 478.132 15
 2 4 6 348.046 192.668 11
 2 4 7 252.393 191.778 11
 -2 -4 -7 870.29 210.056 8
 -2 -4 -7 495.133 475.546 15
 2 4 7 313.194 270.089 4
 2 4 8 5824.02 356.159 11
 2 4 8 6459.46 456.492 1
 -2 -4 -8 6096.97 335.967 8
 2 4 8 5352.21 425.239 4
 -2 -4 -8 6003.65 623.086 15
 2 4 9 12473.3 566.017 1
 -2 -4 -9 10965.9 438.784 8
 -2 -4 -9 11708 746.432 15
 2 4 9 11192 497.245 14
 -2 -4 -10 553.44 196.764 8
 -2 -4 -10 554.87 501.05 15
 2 4 10 374.091 239.739 14
 2 4 10 289.412 282.924 1
 -2 -4 -11 319.936 469.58 15
 2 4 11 239.685 309.509 1
 2 4 11 -74.4799 224.632 14
 2 4 12 942.386 312.966 17
 -2 -4 -12 1285.48 531.201 15
 2 4 12 623.187 270.293 14
 2 4 12 553.233 303.536 1
 2 4 13 72.1675 205.492 6
 2 4 13 321.625 307.64 1
 2 4 13 -44.809 301.928 17
 2 4 13 200.982 276.753 14
 2 4 14 2453.37 421.095 1
 2 4 14 2947.75 293.118 6
 2 4 14 3159.75 430.342 17
 2 4 14 3648.52 450.505 14
 2 4 15 17982.8 822.37 17
 2 4 15 16376.7 553.564 6
 2 4 15 18123 755.313 1
 -2 -4 -16 683.319 413.859 15
 2 4 16 -171.44 329.438 17
 2 4 16 72.202 191.802 6
 2 4 16 632.393 359.664 1
 2 4 17 1134.78 335.002 1
 2 4 17 999.454 387.822 17
 2 4 17 1026.74 205.739 6
 -2 -4 -17 1821.17 266.918 15
 2 4 18 840.711 345.301 17
 2 4 18 1563.7 348.216 1
 2 4 18 1144.51 157.483 6
 2 4 19 -240.775 294.579 17
 2 4 19 -28.9354 271.48 1
 2 4 20 917.75 301.866 5
 2 4 20 1165.56 304.032 17
 2 4 20 927.182 258.878 1
 2 4 21 -381.117 257.123 5
 2 4 21 231.606 230.316 17
 2 4 22 544.884 214.44 17
 2 4 22 913.631 235.454 5
 2 5 -19 619.592 214.583 18
 -2 -5 18 210.91 171.516 6
 2 5 -18 -226.073 257.865 18
 -2 -5 17 4652.28 347.836 6
 2 5 -17 3976 413.678 18
 2 5 -17 3975.3 421.586 2
 -2 -5 16 135.256 236.438 6
 2 5 -16 514.621 324.107 2
 2 5 -16 157.056 289.007 18
 -2 -5 15 371.71 270.788 6
 2 5 -15 929.39 362.855 18
 2 5 -15 105.612 350.426 2
 2 5 -15 29.2667 367.086 16
 2 5 -14 469.003 371.937 18
 2 5 -14 791.049 385.11 2
 -2 -5 14 703.891 285.533 6
 2 5 -14 1233.65 443.837 16
 2 5 -13 3167.78 514.631 16
 -2 -5 13 3096.27 365.823 6
 2 5 -13 3843.79 479.186 18
 2 5 -13 2893.24 454.084 2
 2 5 -12 813.375 394.943 3
 2 5 -12 84.1304 390.421 16
 2 5 -12 67.4388 230.2 21
 2 5 -12 635.643 360.412 18
 -2 -5 12 136.278 237.601 6
 2 5 -12 -18.0344 356.902 2
 2 5 -11 571.506 242.452 21
 -2 -5 11 927.15 267.141 6
 2 5 -11 656.558 387.923 2
 2 5 -11 555.989 354.319 18
 -2 -5 11 -196.293 306.252 8
 2 5 -11 890.271 394.422 3
 2 5 -11 670.103 378.007 16
 -2 -5 11 501.197 225.813 12
 -2 -5 10 -159.98 262.694 8
 2 5 -10 350.382 294.806 18
 2 5 -10 408.595 216.768 21
 2 5 -10 -433.303 334.423 3
 2 5 -10 702.932 349.926 2
 2 5 -10 384.388 331.972 16
 -2 -5 10 276.536 231.822 6
 -2 -5 10 172.112 206.479 12
 2 5 -9 892.05 218.78 21
 2 5 -9 951.642 326.636 18
 2 5 -9 1397.33 365.519 3
 2 5 -9 1051.39 343.796 2
 2 5 -9 921 226.546 10
 2 5 -9 1288.37 362.464 16
 2 5 -8 640.474 195.565 10
 2 5 -8 417.812 200.459 21
 2 5 -8 1165.24 335.884 2
 2 5 -8 468.289 293.518 16
 2 5 -7 17673.4 557.886 21
 2 5 -7 20218.4 732.496 16
 2 5 -7 16213.2 523.135 10
 2 5 -7 18833.7 692.771 2
 2 5 -6 1067.04 213.9 4
 2 5 -6 1079.11 194.559 21
 2 5 -6 773.101 180.037 10
 2 5 -6 663.817 287.639 2
 2 5 -6 1490.81 298.034 16
 2 5 -5 1817.17 237.132 4
 2 5 -5 1670.41 220.487 10
 -2 -5 5 1753.56 253.543 8
 2 5 -5 1744.66 224.742 21
 2 5 -5 2340.32 349.947 2
 2 5 -4 51.496 167.811 10
 2 5 -4 203.794 175.461 4
 2 5 -4 421.515 218.02 16
 2 5 -4 592.022 294.88 2
 2 5 -3 665.334 189.729 11
 2 5 -3 562.269 265.893 2
 2 5 -3 611.018 204.698 4
 -2 -5 3 147.847 289.185 8
 2 5 -2 1560.58 222.118 11
 2 5 -2 1875.92 238.977 4
 -2 -5 2 1875.59 314.359 8
 2 5 -1 4783.04 320.971 4
 2 5 -1 4718.71 319.172 11
 -2 -5 1 4802.1 380.473 8
 2 5 0 376.862 187.573 11
 -2 -5 0 631.915 330.215 8
 2 5 0 371.691 207.137 4
 2 5 1 1434.59 218.335 11
 2 5 1 1411.53 253.174 4
 2 5 2 4303.14 311.954 11
 -2 -5 -2 4825.83 497.807 8
 2 5 2 3811.89 350.89 4
 2 5 3 2270.71 250.508 11
 2 5 3 1500.42 339.1 4
 -2 -5 -3 2163.15 397.956 8
 2 5 4 1388.25 219.365 11
 -2 -5 -4 2161.32 464.51 15
 2 5 4 1195.12 358.024 4
 2 5 5 14178.7 504.991 11
 2 5 5 13711 673.209 4
 -2 -5 -5 13588.7 586.948 8
 2 5 6 589.368 337.224 4
 -2 -5 -6 819.959 273.149 8
 2 5 6 90.3776 183.471 11
 2 5 7 4867.27 438.572 1
 -2 -5 -7 5795.4 341.044 8
 2 5 7 4803.01 444.106 4
 2 5 8 604.708 218.595 11
 -2 -5 -8 600.161 210.082 8
 -2 -5 -8 924.606 441.816 15
 2 5 8 -73.4324 298.828 1
 -2 -5 -9 700.4 218.374 8
 -2 -5 -9 1464.65 462.703 15
 2 5 9 755.319 319.048 1
 2 5 10 3604.46 410.959 1
 -2 -5 -10 3245.36 309.061 8
 -2 -5 -11 5483.82 389.674 8
 2 5 11 5457.22 498.092 1
 2 5 12 334.547 321.75 1
 -2 -5 -12 -31.6771 502.762 15
 2 5 12 711.001 305.034 17
 2 5 12 -129.937 224.762 6
 2 5 13 2300.27 401.563 1
 2 5 13 2485.85 398.025 17
 2 5 13 1648.59 282.381 6
 -2 -5 -13 1483.8 361.556 5
 2 5 14 104.68 360.753 1
 2 5 14 -74.0269 309.052 17
 -2 -5 -14 -231.124 441.874 15
 2 5 14 -49.615 210.425 6
 2 5 15 2392.14 422.919 1
 2 5 15 1992.35 406.139 17
 2 5 15 1568.45 248.59 6
 -2 -5 -15 2990.2 446.05 15
 2 5 16 327.941 333.183 17
 -2 -5 -16 -79.286 247.118 15
 2 5 16 287.55 204.385 6
 2 5 16 181.021 328.056 1
 2 5 17 -63.1134 155.116 6
 2 5 17 -545.413 330.44 1
 2 5 17 97.9384 327.182 17
 2 5 18 873.815 328.828 17
 2 5 18 837.821 325.347 1
 2 5 19 449.736 305.066 17
 2 5 19 16.666 249.686 1
 2 5 20 439.792 283.997 5
 2 5 20 276.045 260.913 17
 2 5 20 37.7124 212.353 1
 2 5 21 179.23 221.585 5
 2 5 21 74.6945 213.901 17
 2 6 -18 181.205 214.492 18
 2 6 -17 374.23 259.893 18
 2 6 -16 862.013 279.027 18
 2 6 -16 1016.07 324.806 2
 -2 -6 16 1635.13 272.313 6
 2 6 -15 99.2491 313.529 2
 -2 -6 15 199.694 256.009 6
 2 6 -15 63.0277 312.045 18
 -2 -6 15 160.641 309.871 3
 -2 -6 14 338.266 267.198 6
 2 6 -14 162.705 322.903 2
 2 6 -14 378.311 368.881 18
 2 6 -14 344.195 342.659 16
 2 6 -13 2638.78 440.036 18
 2 6 -13 2052.22 408.882 2
 2 6 -13 1955.02 443.733 16
 -2 -6 13 2232.39 351.063 6
 2 6 -12 1041.24 409.521 2
 2 6 -12 899.057 399.54 16
 2 6 -12 908.847 338.409 18
 -2 -6 12 865.269 283.595 6
 -2 -6 12 448.226 240.908 12
 -2 -6 11 5930.19 453.055 6
 2 6 -11 7778.35 626.587 16
 2 6 -11 7836.75 573.853 18
 -2 -6 11 5233.52 414.349 12
 2 6 -11 6595.22 560.527 2
 2 6 -10 3273.69 415.077 18
 -2 -6 10 3437.04 428.092 8
 2 6 -10 3777.68 498.742 16
 -2 -6 10 3046.32 355.897 6
 -2 -6 10 3410.33 384.574 12
 2 6 -10 3573.96 463.504 2
 2 6 -9 1762.11 369.383 18
 -2 -6 9 1775.37 359.569 8
 2 6 -9 1970.37 409.626 16
 -2 -6 9 1929.73 309.2 6
 2 6 -9 2367.35 420.813 2
 2 6 -8 2188.31 356.986 18
 -2 -6 8 1736.14 323.415 8
 2 6 -8 2267.99 380.145 16
 -2 -6 8 1469.97 267.27 6
 2 6 -8 1880.94 378.405 2
 -2 -6 7 2221.33 330.77 8
 2 6 -7 2698.65 352.975 18
 2 6 -7 2235.05 264.161 10
 2 6 -7 2657.83 375.431 16
 2 6 -7 2583.43 279.484 21
 2 6 -7 2895.27 393.099 2
 2 6 -6 10068 439.203 10
 -2 -6 6 11550.2 591.488 8
 2 6 -6 10763.8 469.978 21
 2 6 -5 92.4161 182.053 4
 2 6 -5 161.482 210.528 16
 -2 -6 5 22.6991 243.73 8
 2 6 -5 -207.201 177.492 10
 2 6 -5 38.6252 261.833 2
 2 6 -5 62.0954 176.829 21
 2 6 -4 3003.99 301.855 4
 -2 -6 4 3309.44 369.776 8
 2 6 -4 2466.26 258.847 10
 2 6 -4 2076.13 254.59 21
 2 6 -4 2867.31 336.363 2
 2 6 -3 392.112 197.364 21
 2 6 -3 319.306 187.5 10
 2 6 -3 560.384 218.952 4
 2 6 -3 329.932 259.346 2
 -2 -6 3 522.303 295.895 8
 2 6 -2 7525.64 398.132 4
 -2 -6 2 8619.23 547.635 8
 2 6 -2 8445.3 455.096 2
 2 6 -1 2573.86 283.009 4
 -2 -6 1 3082.58 425.662 8
 2 6 -1 2163.39 265.059 10
 2 6 -1 2562.96 294.123 2
 -2 -6 0 18896.9 654.981 15
 2 6 0 18684.4 610.251 4
 2 6 1 2588.58 295.324 4
 -2 -6 -1 2790.35 314.044 15
 2 6 2 1782.77 244.773 11
 -2 -6 -2 2194.38 309.819 15
 2 6 2 1146.28 268.857 4
 -2 -6 -2 1660.15 457.168 8
 2 6 3 904.859 301.284 4
 -2 -6 -3 1488.72 325.259 15
 2 6 3 1128.78 223.656 11
 -2 -6 -4 4703.55 469.738 8
 2 6 4 4148.72 452.231 4
 -2 -6 -5 382.734 293.243 15
 -2 -6 -5 142.639 296.836 8
 2 6 5 287.879 325.166 4
 -2 -6 -6 6625.29 433.391 8
 2 6 6 7167.27 485.013 1
 -2 -6 -7 8756.41 433.169 8
 2 6 7 8338.71 543.103 1
 2 6 8 676.858 315.813 1
 -2 -6 -8 497.126 215.201 8
 -2 -6 -8 843.975 357.048 15
 2 6 9 5945.06 503.147 1
 -2 -6 -9 6137.6 400.504 8
 -2 -6 -10 718.73 237.713 8
 -2 -6 -10 927.443 381.428 15
 2 6 10 653.306 345.461 1
 -2 -6 -11 769.501 226.846 9
 -2 -6 -11 980.577 244.285 8
 -2 -6 -11 1419.76 401.091 15
 2 6 11 559.912 323.206 1
 2 6 11 533.245 245.65 6
 -2 -6 -12 2470.01 454.882 15
 2 6 12 1578.55 285.4 6
 -2 -6 -12 1498.89 364.16 5
 2 6 12 1469.98 387.026 1
 2 6 13 279.779 402.314 1
 2 6 13 249.763 225.367 6
 2 6 13 347.436 295.34 17
 -2 -6 -13 168.391 328.771 15
 -2 -6 -13 -276.558 332.698 5
 2 6 14 4567.05 502.579 1
 2 6 14 4206.36 453.837 17
 2 6 14 3992.08 335.467 6
 -2 -6 -14 4411.24 446.507 5
 -2 -6 -15 285.204 223.904 15
 2 6 15 -94.5241 353.727 1
 2 6 15 432.114 297.599 17
 2 6 15 512.721 229.218 6
 2 6 16 1984.72 381.836 1
 2 6 16 1825.05 371.488 17
 -2 -6 -16 1535.18 153.982 15
 2 6 16 916.51 194.722 6
 2 6 17 273.667 301.212 17
 2 6 17 -128.505 120.383 6
 2 6 17 494.061 323.499 1
 2 6 18 258.294 270.741 1
 2 6 18 674.029 300.159 17
 2 6 19 -77.3574 285.096 5
 2 6 19 -21.0805 240.286 17
 2 6 19 247.162 249.677 1
 2 6 20 124.032 245.229 5
 2 6 20 340.538 226.112 17
 2 6 21 -11.2881 208.715 5
 2 6 21 148.008 183.119 17
 2 7 -17 -5.84554 212.773 18
 2 7 -16 13.6859 255.264 18
 2 7 -15 189.995 273.765 18
 -2 -7 15 268.115 307.85 3
 2 7 -15 178.86 269.075 2
 2 7 -14 363.982 300.764 18
 2 7 -14 575.287 320.775 2
 -2 -7 14 632.766 268.161 6
 -2 -7 14 616.177 342.944 3
 2 7 -13 1123.65 340.494 2
 -2 -7 13 872.935 394.282 3
 2 7 -13 721.339 330.481 18
 2 7 -13 1064.99 387.686 16
 -2 -7 13 1258.75 304.312 6
 -2 -7 12 9.40864 265.899 6
 2 7 -12 141.078 341.425 18
 2 7 -12 -64.6783 345.027 16
 2 7 -12 -194.597 330.97 2
 -2 -7 12 214.222 347.572 3
 -2 -7 12 472.806 246.793 12
 2 7 -11 96.2007 313.195 18
 -2 -7 11 300.294 278.513 6
 2 7 -11 117.442 358.963 2
 2 7 -11 72.39 357.949 16
 -2 -7 11 692.454 262.836 15
 -2 -7 11 218.97 333.326 3
 -2 -7 11 -85.6439 250.453 12
 2 7 -10 2647.15 413.864 18
 -2 -7 10 2025.68 338.735 6
 2 7 -10 2335.25 449.112 16
 -2 -7 10 2441.8 317.842 15
 -2 -7 10 1765.27 339.28 12
 2 7 -10 1970.65 425.554 2
 -2 -7 9 4095.11 409.319 6
 2 7 -9 3914.05 444.457 18
 -2 -7 9 4320.18 509.433 8
 2 7 -9 4245.41 496.509 16
 -2 -7 9 3558.96 352.562 15
 -2 -7 9 3379.68 398.069 12
 2 7 -9 4232.46 494.418 2
 2 7 -8 1589.11 398.003 2
 2 7 -8 852.624 335.601 18
 -2 -7 8 1335.93 390.982 8
 2 7 -8 1252.23 303.297 16
 -2 -7 8 664.932 297.416 6
 2 7 -7 387.503 292.699 18
 2 7 -7 506.071 333.913 2
 -2 -7 7 629.247 354.984 8
 2 7 -7 1242.66 338.133 16
 -2 -7 7 216.718 238.211 6
 2 7 -6 203.561 274.944 18
 -2 -7 6 24.8629 242.744 6
 2 7 -6 154.758 290.535 2
 -2 -7 6 159.877 359.276 8
 2 7 -5 803.687 203.453 10
 -2 -7 5 654.316 348.604 8
 2 7 -5 787.665 312.815 2
 -2 -7 4 1618.17 391.799 8
 2 7 -4 1213.13 297.965 2
 -2 -7 4 1285.09 229.734 15
 2 7 -4 1052.81 222.386 10
 2 7 -3 1458.23 238.487 10
 -2 -7 3 1428.45 401.938 8
 -2 -7 3 1039.34 222.851 15
 2 7 -3 1255.98 293.829 2
 2 7 -2 746.17 235.971 4
 2 7 -2 561.434 256.272 2
 -2 -7 2 506.305 202.49 15
 -2 -7 2 1085.64 398.928 8
 -2 -7 1 29715.3 754.122 15
 2 7 -1 27790.7 727.472 2
 -2 -7 1 29273.8 1091.77 8
 2 7 0 -137.978 206.71 4
 -2 -7 0 63.6929 389.454 8
 -2 -7 0 -22.8217 199.508 15
 2 7 0 17.799 193.121 2
 2 7 1 3531.82 370.159 4
 -2 -7 -1 4273.37 527.778 8
 -2 -7 -1 4513.17 340.926 15
 -2 -7 -2 10765.8 690.679 8
 -2 -7 -2 14718.7 555.542 15
 -2 -7 -3 10397 480.107 15
 -2 -7 -3 5980.24 539.888 8
 -2 -7 -4 12132.1 539.685 15
 -2 -7 -4 10191.1 598.379 8
 -2 -7 -5 38807.9 978.896 8
 -2 -7 -5 42947.6 950.223 15
 2 7 6 183.826 263.857 1
 -2 -7 -6 335.84 247.694 8
 -2 -7 -6 236.732 240.048 15
 2 7 7 793.585 310.257 1
 -2 -7 -7 862.964 269.537 8
 -2 -7 -7 456.331 281.745 15
 2 7 8 79.2213 309.84 1
 -2 -7 -8 254.707 246.297 9
 -2 -7 -8 320.129 249.388 8
 -2 -7 -8 291.813 286.655 15
 -2 -7 -9 1387.96 290.277 8
 -2 -7 -9 1761.49 359.713 15
 2 7 9 1214.81 290.209 6
 -2 -7 -9 1325.8 289.17 9
 2 7 9 1043.14 357.99 1
 -2 -7 -10 77.0984 222.475 9
 -2 -7 -10 327.723 247.989 8
 -2 -7 -10 -419.188 348.02 15
 2 7 10 221.983 262.602 6
 2 7 10 -301.937 371.082 1
 -2 -7 -11 759.788 277.327 8
 -2 -7 -11 678.702 304.068 15
 -2 -7 -11 538.163 226.978 9
 2 7 11 444.738 353.171 1
 2 7 11 367.789 253.469 6
 -2 -7 -11 386.658 303.103 5
 -2 -7 -12 328.481 220.007 9
 -2 -7 -12 3.09494 268.087 15
 2 7 12 -238.212 255.875 6
 2 7 12 258.128 349.95 1
 -2 -7 -12 1.06561 237.606 5
 2 7 13 2969.21 483.51 1
 -2 -7 -13 3090.57 321.613 9
 -2 -7 -13 4334.83 370.025 15
 2 7 13 2904.51 303.256 6
 -2 -7 -13 3014.6 389.975 5
 2 7 14 98.1156 206.046 6
 -2 -7 -14 259.365 202.433 15
 2 7 14 29.8884 345.376 1
 -2 -7 -14 55.8475 290.433 5
 2 7 15 10245.2 382.686 6
 -2 -7 -15 9262.43 283.684 15
 2 7 16 272.173 325.533 1
 2 7 16 407.573 292.349 17
 2 7 16 13.9328 127.796 6
 2 7 17 633.002 301.471 1
 2 7 17 547.417 268.301 17
 2 7 18 -54.6023 246.456 1
 2 7 18 204.576 241.303 17
 2 7 19 2211.49 306.392 1
 2 7 19 1788.89 281.412 17
 2 7 19 2260.43 314.885 5
 2 7 20 -37.6808 191.234 5
 2 8 -16 152.271 200.245 18
 2 8 -15 376.173 228.421 18
 -2 -8 15 25.5917 248.359 3
 2 8 -14 319.85 279.663 2
 2 8 -14 480.086 260.59 18
 -2 -8 14 27.175 291.141 3
 2 8 -13 -262.405 275.794 18
 2 8 -13 158.62 308.541 2
 -2 -8 13 400.036 357.213 3
 2 8 -12 1415.38 370.907 2
 2 8 -12 752.889 314.838 18
 -2 -8 12 479.059 358.129 3
 -2 -8 11 176.596 361.803 3
 2 8 -11 -389.951 319.299 18
 -2 -8 11 299.194 266.051 6
 2 8 -11 450.409 346.1 2
 -2 -8 11 -15.9427 216.856 15
 -2 -8 11 258.257 259.611 12
 -2 -8 10 13740.8 774.199 3
 2 8 -10 13586.4 644.997 18
 -2 -8 10 11678.3 602.601 6
 -2 -8 10 13990.5 598.568 15
 -2 -8 10 11773.9 638.435 12
 2 8 -10 12883.2 679.654 2
 -2 -8 9 5060.29 449.273 6
 2 8 -9 4791.46 444.936 18
 -2 -8 9 6130.54 593.488 3
 -2 -8 9 5062.83 408.567 15
 -2 -8 9 4366.89 425.088 12
 2 8 -9 5282.24 503.358 2
 -2 -8 8 15616.3 676.214 6
 -2 -8 8 16557.1 914.078 8
 2 8 -8 16803.7 689.666 18
 -2 -8 8 15039.4 631.052 15
 -2 -8 8 14023.6 810.665 3
 -2 -8 8 14381 705.304 12
 2 8 -8 16485.8 736.521 2
 -2 -8 7 1144.94 476.467 8
 2 8 -7 685.468 297.461 18
 2 8 -7 1085.54 371.7 2
 -2 -8 7 614.65 301.961 6
 -2 -8 7 608.122 228.928 15
 -2 -8 7 1162.85 406.023 3
 2 8 -6 2171.23 331.116 18
 -2 -8 6 2916.77 544.411 8
 2 8 -6 2192.44 395.393 2
 -2 -8 6 1777.41 356.081 6
 -2 -8 6 1960.14 300.652 15
 -2 -8 6 2192.16 440.108 3
 2 8 -5 108.874 263.59 18
 2 8 -5 156.968 297.684 2
 -2 -8 5 919.333 434.785 8
 -2 -8 5 -173.553 238.737 15
 -2 -8 5 770.48 390.61 3
 -2 -8 4 471.446 385.102 3
 -2 -8 4 -123.278 234.39 15
 2 8 -4 382.771 294.146 2
 -2 -8 4 575.058 458.101 8
 -2 -8 3 3737.71 596.097 8
 -2 -8 3 3373.14 347.077 15
 -2 -8 3 3509.74 489.223 3
 2 8 -3 3136.23 366.632 2
 -2 -8 2 1408.65 493.573 8
 -2 -8 2 1314.59 270.609 15
 -2 -8 2 1378.53 409.523 3
 2 8 -2 1186.21 267.148 2
 -2 -8 1 391.939 371.231 9
 -2 -8 1 1803.32 282.442 15
 -2 -8 1 1151.4 391.838 3
 -2 -8 1 1771.23 506.576 8
 -2 -8 0 12184.6 652.664 9
 -2 -8 0 15952.7 899.327 8
 -2 -8 -1 -590.209 402.729 9
 -2 -8 -1 -457.942 498.219 8
 -2 -8 -1 245.668 198.914 15
 -2 -8 -2 2821.61 399.799 9
 -2 -8 -2 4247.14 532.924 8
 -2 -8 -3 1139.54 397.465 8
 -2 -8 -3 936.203 338.696 9
 -2 -8 -3 946.409 246.539 15
 -2 -8 -4 7939.89 545.433 9
 -2 -8 -4 8020.74 568.317 8
 -2 -8 -4 8461.45 451.16 15
 -2 -8 -5 1102.6 321.262 8
 -2 -8 -5 485.147 233.891 15
 -2 -8 -5 1198.5 353.338 9
 2 8 5 785.031 288.351 6
 -2 -8 -6 22529.5 766.484 8
 -2 -8 -6 23389.8 699.783 15
 2 8 6 22238.5 695.841 6
 -2 -8 -7 1175.78 332.45 9
 -2 -8 -7 697.263 286.169 8
 -2 -8 -7 763.969 263.614 15
 2 8 7 672.661 292.175 6
 -2 -8 -8 183.703 280.152 9
 -2 -8 -8 238.749 245.783 8
 -2 -8 -8 -220.062 267.07 15
 2 8 8 301.871 272.863 6
 2 8 8 -114.685 323.452 1
 -2 -8 -9 993.388 292.703 9
 -2 -8 -9 920.239 272.725 15
 -2 -8 -9 1060.39 286.733 8
 2 8 9 900.269 291.013 6
 2 8 9 550.283 329.518 1
 -2 -8 -10 1248.66 298.16 9
 -2 -8 -10 1200.31 298.154 8
 2 8 10 947.176 351.224 1
 -2 -8 -10 1126.62 267.367 15
 2 8 10 654.609 258.33 6
 -2 -8 -10 1589.55 388.502 5
 -2 -8 -11 1286.41 328.701 8
 -2 -8 -11 2176.95 304.722 15
 2 8 11 1372.17 382.305 1
 2 8 11 1296.48 274.562 6
 -2 -8 -11 1602.93 299.616 9
 -2 -8 -11 2036.92 350.285 5
 -2 -8 -12 4056.78 419.791 5
 2 8 12 3554.48 474.822 1
 -2 -8 -12 3556.94 350.053 9
 -2 -8 -12 4509.9 429.188 8
 -2 -8 -12 4504.73 328.932 15
 2 8 12 4082.75 332.46 6
 2 8 13 387.508 356.696 1
 -2 -8 -13 -22.3055 236.359 9
 -2 -8 -13 313.458 173.903 15
 2 8 13 -1.56191 204.871 6
 -2 -8 -13 354.568 299.569 5
 2 8 14 10087.7 612.158 1
 -2 -8 -14 10369.7 574.415 5
 2 8 14 6643.57 309.913 6
 -2 -8 -14 5891 213.304 15
 -2 -8 -14 9132.32 452.773 9
 2 8 15 435.28 309.868 1
 2 8 16 390.744 310.269 1
 2 8 17 2494.21 354.392 1
 2 8 18 66.7964 217.168 1
 2 8 18 164.079 235.512 5
 2 8 19 -29.8742 186.31 5
 2 9 -15 682.419 195.324 18
 2 9 -14 525.276 223.591 18
 -2 -9 14 24.8971 269.231 3
 2 9 -13 1681.13 280.309 18
 -2 -9 13 1380.78 330.53 3
 2 9 -12 487.931 288.474 2
 2 9 -12 513.318 273.746 18
 -2 -9 12 310.698 301.525 3
 2 9 -11 433.554 291.981 18
 2 9 -11 562.685 315.224 2
 -2 -9 11 620.615 349.445 3
 2 9 -10 -25.4714 278.969 18
 -2 -9 10 -346.021 233.301 15
 2 9 -10 -256.196 290.015 2
 -2 -9 10 -248.281 346.685 3
 -2 -9 9 6109.27 617.723 3
 2 9 -9 7402.55 484.178 18
 -2 -9 9 6859.1 445.357 15
 -2 -9 9 7285.24 530.109 12
 2 9 -9 7155 530.183 2
 2 9 -8 640.459 288.554 18
 2 9 -8 1102.41 348.276 2
 -2 -9 8 292.136 236.383 15
 -2 -9 8 858.008 406.757 3
 -2 -9 8 1009.55 359.491 12
 -2 -9 7 1436.04 499.286 8
 2 9 -7 1678.35 359.835 2
 -2 -9 7 1402.37 292.268 15
 -2 -9 7 1366.32 432.306 3
 -2 -9 7 2209.9 405.298 12
 2 9 -7 1843.39 337.575 18
 -2 -9 6 2537 510.342 3
 -2 -9 6 3251.8 587.353 8
 -2 -9 6 2304.24 333.1 15
 -2 -9 6 3772.94 439.239 12
 2 9 -6 2887.19 405.915 2
 -2 -9 5 -63.4192 510.905 8
 -2 -9 5 171.793 383.45 9
 2 9 -5 1402.24 337.569 2
 -2 -9 5 1331 437.487 3
 -2 -9 5 1600.99 303.824 15
 2 9 -4 61.6008 286.141 2
 -2 -9 4 -275.106 507.962 8
 -2 -9 4 308.92 237.831 15
 -2 -9 4 -269.755 420.242 3
 -2 -9 3 701.509 460.736 8
 2 9 -3 915.078 303.836 2
 -2 -9 3 1198.58 301.45 15
 -2 -9 3 871.162 409.32 3
 -2 -9 2 -675.19 414.193 9
 -2 -9 2 310.381 454.12 8
 -2 -9 2 567.649 250.357 15
 -2 -9 2 -426.153 397.391 3
 -2 -9 1 4691.41 630.895 8
 -2 -9 1 5540.69 570.631 3
 -2 -9 1 3582.23 455.156 9
 -2 -9 0 -490.918 406.384 9
 -2 -9 0 -206.337 469.314 8
 -2 -9 0 826.844 266.365 15
 -2 -9 0 106.609 375.936 3
 -2 -9 -1 6281.95 563.247 9
 -2 -9 -1 6835.84 686.25 8
 -2 -9 -1 7533.45 609.39 3
 -2 -9 -1 8060.98 445.759 15
 -2 -9 -2 1441.5 429.348 8
 -2 -9 -2 353.074 231.171 15
 -2 -9 -2 805.828 373.881 9
 -2 -9 -2 566.628 349.997 3
 -2 -9 -3 11543.2 677.796 9
 -2 -9 -3 11791.8 722.507 8
 -2 -9 -3 11847.1 688.032 3
 -2 -9 -3 10004 489.798 15
 -2 -9 -4 1174.51 382.027 8
 -2 -9 -4 1269.29 390.683 9
 -2 -9 -4 860.608 248.369 15
 -2 -9 -4 1376.66 362.225 3
 2 9 4 1169.05 274.903 6
 -2 -9 -5 2290.25 408.91 8
 -2 -9 -5 2349.75 389.323 3
 -2 -9 -5 2501.35 433.68 9
 -2 -9 -5 1706.04 293.516 15
 2 9 5 1606.22 287.505 6
 -2 -9 -6 298.014 333.208 9
 -2 -9 -6 29.2593 295.564 8
 -2 -9 -6 -271.992 233.52 15
 -2 -9 -6 547.021 273.45 3
 2 9 6 118.981 249.44 6
 -2 -9 -7 1941.5 394.829 9
 -2 -9 -7 1605.52 334.377 8
 -2 -9 -7 1729.32 274.33 15
 2 9 7 1840.36 299.515 6
 -2 -9 -8 2002.35 363.779 9
 -2 -9 -8 1809.47 339.269 8
 -2 -9 -8 1597.81 267.529 15
 2 9 8 1307.26 273.113 6
 -2 -9 -8 1320.18 402.892 5
 -2 -9 -9 2591.1 369.801 8
 -2 -9 -9 1889.33 268.752 15
 2 9 9 1418.2 264.855 6
 2 9 9 1770.59 370.414 1
 -2 -9 -9 1891.23 348.302 9
 -2 -9 -9 1277.18 347.439 5
 -2 -9 -10 126.292 277.568 9
 -2 -9 -10 222.5 270.45 8
 -2 -9 -10 312.601 206.949 15
 2 9 10 71.4953 208.958 6
 2 9 10 350.761 325.592 1
 -2 -9 -10 66.4492 299.11 5
 -2 -9 -11 4244.7 390.635 9
 -2 -9 -11 4117.11 433.723 8
 2 9 11 3783.52 444.978 1
 -2 -9 -11 3817.58 278.223 15
 2 9 11 3514.94 289.645 6
 -2 -9 -11 4472.72 479.412 5
 -2 -9 -12 578.272 268.622 9
 -2 -9 -12 81.8887 262.529 8
 2 9 12 273.431 347.689 1
 2 9 12 256.108 167.249 6
 -2 -9 -12 303.802 140.855 15
 -2 -9 -12 529.661 316.676 5
 -2 -9 -13 896.325 246.725 9
 2 9 13 987.599 340.296 1
 2 9 13 540.546 137.572 6
 -2 -9 -13 1264.41 319.597 5
 -2 -9 -14 -282.368 217.881 9
 2 9 14 -245.984 301.089 1
 -2 -9 -14 -172.041 266.93 5
 -2 -9 -15 439.508 203.658 9
 2 9 15 1024.43 304.995 1
 2 9 16 859.507 266.488 5
 2 9 16 661.131 260.223 1
 2 9 17 713.16 278.594 5
 2 9 17 866.022 247.333 1
 2 9 18 456.732 226.651 5
 2 10 -13 127.38 168.048 18
 -2 -10 13 -426.127 257.392 3
 2 10 -12 500.182 206.228 18
 -2 -10 12 -269.173 281.052 3
 -2 -10 11 -379.105 348.121 3
 2 10 -11 -306.538 247.742 2
 2 10 -11 306.674 213.882 18
 2 10 -10 -383.196 270.999 2
 -2 -10 10 72.587 310.329 3
 -2 -10 9 2070.75 278.191 15
 2 10 -9 2187.28 360.762 2
 -2 -10 8 3826.13 338.392 15
 2 10 -8 3388.84 389.695 2
 2 10 -7 338.401 305.94 2
 -2 -10 7 -227.195 223.118 15
 -2 -10 7 -242.176 419.496 3
 -2 -10 7 224.627 296.891 12
 -2 -10 6 3095.15 506.11 3
 -2 -10 6 2001.96 347.695 9
 -2 -10 6 5150.14 396.383 15
 -2 -10 6 5504.39 488.277 12
 2 10 -6 3648.62 397.275 2
 -2 -10 5 -336.775 502.382 8
 -2 -10 5 83.3614 236.463 15
 -2 -10 5 479.802 313.403 12
 -2 -10 5 -878.817 457.032 3
 -2 -10 4 385.793 354.536 9
 -2 -10 4 348.943 432.645 8
 -2 -10 4 399.119 411.925 3
 -2 -10 4 1420.58 293.797 15
 -2 -10 4 1966.46 364.619 12
 -2 -10 3 -295.119 536.148 8
 -2 -10 3 511.362 277.382 15
 -2 -10 3 -532.733 450.1 3
 -2 -10 3 -231.988 428.904 9
 -2 -10 2 -264.859 406.719 9
 -2 -10 2 391.297 482.008 8
 -2 -10 2 525.94 259.07 15
 -2 -10 2 -100.591 462.278 3
 -2 -10 1 1147.09 285.905 15
 -2 -10 1 1043.27 464.536 8
 -2 -10 1 590.018 412.404 3
 -2 -10 1 1246.49 396.695 9
 -2 -10 0 1298.56 469.045 8
 -2 -10 0 814.241 427.519 3
 -2 -10 0 826.123 274.353 15
 -2 -10 0 614.456 391.307 9
 -2 -10 -1 466.232 415.659 9
 -2 -10 -1 -303.129 401.928 8
 -2 -10 -1 56.7174 236.572 15
 -2 -10 -1 312.4 438.755 3
 -2 -10 -2 1002.64 411.033 9
 -2 -10 -2 748.257 407.635 8
 -2 -10 -2 200.083 247.06 15
 -2 -10 -2 921.362 422.437 3
 -2 -10 -3 1810.77 442.55 9
 -2 -10 -3 1057.41 408.264 8
 -2 -10 -3 528.215 252.989 15
 -2 -10 -3 1283.41 419.08 3
 -2 -10 -4 2653.82 429.069 8
 -2 -10 -4 2800.52 449.324 3
 -2 -10 -4 2298.33 298.652 15
 -2 -10 -4 2617.81 477.899 9
 -2 -10 -5 2302.84 417.109 8
 -2 -10 -5 2190.24 395.214 3
 -2 -10 -5 2700.6 438.668 9
 -2 -10 -5 2059.6 288.016 15
 -2 -10 -6 1645.43 399.119 8
 -2 -10 -6 1551.89 352.981 3
 -2 -10 -6 1137.5 374.501 9
 -2 -10 -6 1385 242.482 15
 2 10 6 848.11 188.834 6
 -2 -10 -6 1089.18 394.866 5
 -2 -10 -7 863.915 332.972 8
 -2 -10 -7 928.122 321.601 3
 -2 -10 -7 627.075 221.002 15
 2 10 7 430.301 169.224 6
 -2 -10 -7 830.512 385.876 5
 -2 -10 -7 1385.24 379.822 9
 -2 -10 -8 342.383 329.647 9
 -2 -10 -8 219.73 300.439 8
 -2 -10 -8 351.148 199.721 15
 2 10 8 -15.4018 160.77 6
 -2 -10 -8 261.959 338.236 5
 -2 -10 -9 60.7524 291.009 9
 -2 -10 -9 444.932 293.873 8
 -2 -10 -9 89.6692 172.702 15
 -2 -10 -9 -257.757 360.03 5
 -2 -10 -10 988.247 303.836 9
 -2 -10 -10 604.23 157.297 15
 -2 -10 -10 1021.63 318.16 5
 -2 -10 -11 1246.33 299.852 9
 2 10 11 628.905 292.282 1
 -2 -10 -11 1335.85 342.24 5
 -2 -10 -12 1245.08 265.88 9
 2 10 12 1706.66 321.828 1
 -2 -10 -12 1717.66 344.256 5
 2 10 12 2256.19 419.315 5
 -2 -10 -13 314.603 227.405 9
 2 10 13 623.062 289.869 1
 -2 -10 -13 552.512 267.153 5
 2 10 14 374.361 332.531 5
 2 10 14 364.707 261.689 1
 -2 -10 -14 721.127 229.347 9
 2 10 15 1628.14 285.011 1
 -2 -10 -15 826.601 204.232 9
 2 10 15 1430.3 287.575 5
 2 10 16 15.7714 239.098 5
 2 10 17 38.8719 207.116 5
 -2 -11 11 438.976 252 3
 -2 -11 10 4941.62 427.46 3
 -2 -11 9 2726.45 398.478 3
 -2 -11 8 1251.56 343.483 3
 -2 -11 7 694.062 343.193 3
 -2 -11 6 -199.534 205.6 15
 -2 -11 6 -1.24467 343.032 3
 -2 -11 5 3065.32 400.199 9
 -2 -11 5 2679.96 288.799 15
 -2 -11 5 1977.81 462.524 3
 -2 -11 4 513.271 318.968 9
 -2 -11 4 151.416 222.045 15
 -2 -11 4 -314.402 412.249 3
 -2 -11 4 241.168 274.297 12
 -2 -11 3 1627.14 397.677 9
 -2 -11 3 810.495 233.583 15
 -2 -11 3 911.185 434.774 3
 -2 -11 3 1084.46 307.61 12
 -2 -11 2 1256.63 394.111 9
 -2 -11 2 313.704 225.886 15
 -2 -11 2 482.323 408.038 3
 -2 -11 2 837.736 288.464 12
 -2 -11 1 3963.15 583.708 8
 -2 -11 1 4740.37 541.255 9
 -2 -11 1 4463.17 564.275 3
 -2 -11 1 3640.86 330.054 15
 -2 -11 1 3157.52 369.628 12
 -2 -11 0 74.4353 367.624 8
 -2 -11 0 -284.648 228.138 15
 -2 -11 0 800.559 434.863 3
 -2 -11 0 615.828 399.169 9
 -2 -11 -1 3483.51 505.214 9
 -2 -11 -1 2947.43 494.769 8
 -2 -11 -1 3542.71 539.725 3
 -2 -11 -1 2896.85 319.196 15
 -2 -11 -2 696.74 406.174 9
 -2 -11 -2 291.767 257.131 15
 -2 -11 -2 290.792 384.99 3
 -2 -11 -2 541.996 367.016 8
 -2 -11 -3 4148.29 505.135 9
 -2 -11 -3 4241.66 499.956 3
 -2 -11 -3 3547.46 459.677 8
 -2 -11 -3 2891.28 312.092 15
 -2 -11 -3 3561.56 564.476 5
 -2 -11 -4 2436.95 432.741 3
 -2 -11 -4 1645.57 399.599 8
 -2 -11 -4 1398.17 240.565 15
 -2 -11 -4 2186.74 495.429 5
 -2 -11 -4 2191.85 426.409 9
 -2 -11 -5 603.133 360.081 9
 -2 -11 -5 886.766 341.708 8
 -2 -11 -5 492.374 211.889 15
 -2 -11 -5 451.466 322.622 3
 -2 -11 -5 210.044 391.205 5
 -2 -11 -6 989.398 377.576 9
 -2 -11 -6 571.837 197.787 15
 -2 -11 -6 398.085 269.456 3
 -2 -11 -6 888.969 412.402 5
 -2 -11 -7 899.329 350.574 9
 -2 -11 -7 268.774 285.436 3
 -2 -11 -7 376.052 162.692 15
 -2 -11 -7 673.076 318.239 5
 -2 -11 -8 1167.6 347.779 9
 -2 -11 -8 540.206 143.408 15
 -2 -11 -8 1188.44 372.709 5
 -2 -11 -9 1341.11 338.305 9
 2 11 9 2214.08 510.853 5
 -2 -11 -9 1355.46 327.047 5
 2 11 10 904.797 443.338 5
 -2 -11 -10 29.5957 256.112 9
 -2 -11 -10 157.537 277.142 5
 2 11 11 13.0123 344.646 5
 -2 -11 -11 614.72 258.908 9
 -2 -11 -11 296.165 266.631 5
 -2 -11 -12 534.963 237.813 9
 -2 -11 -12 537.078 243.808 5
 2 11 13 762.802 315.186 5
 -2 -11 -13 634.784 211.895 9
 -2 -11 -13 491.663 226.516 5
 2 11 14 767.344 279.04 5
 -2 -11 -14 453.91 183.707 9
 2 11 15 376.635 241.528 5
 -2 -12 9 1785.03 276.913 3
 -2 -12 8 619.16 274.353 3
 -2 -12 8 -357.843 243.245 5
 -2 -12 7 119.102 266.878 5
 -2 -12 7 596.893 290.363 3
 -2 -12 6 422.849 307.203 3
 -2 -12 6 -48.4844 331.909 5
 -2 -12 5 184.968 332.309 3
 -2 -12 4 1404.25 383.505 3
 -2 -12 4 1406.52 328.244 9
 -2 -12 3 649.155 324.439 9
 -2 -12 3 -496.535 400.092 5
 -2 -12 3 344.644 369.102 3
 -2 -12 2 2928.41 385.569 9
 -2 -12 2 2272.92 451.232 3
 -2 -12 2 1220.33 186.23 15
 -2 -12 2 2553.18 487.721 5
 -2 -12 1 1465.43 362.842 9
 -2 -12 1 504.847 176.702 15
 -2 -12 1 1126.96 407.207 3
 -2 -12 1 893.981 408.228 5
 -2 -12 0 959.329 357.43 9
 -2 -12 0 89.1002 150.562 15
 -2 -12 0 920.127 397.663 3
 -2 -12 0 78.8544 370.324 5
 -2 -12 -1 332.281 338.392 9
 -2 -12 -1 -189.928 157.593 15
 -2 -12 -1 276.73 374.773 3
 -2 -12 -1 13.822 401.646 5
 -2 -12 -2 -3.66381 153.517 15
 -2 -12 -2 524.388 367.478 3
 -2 -12 -2 746.871 361.923 9
 -2 -12 -2 -17.4045 427.5 5
 -2 -12 -3 3574.94 466.082 3
 -2 -12 -3 3581.94 444.814 9
 -2 -12 -3 2158.5 200.009 15
 -2 -12 -3 3630.83 504.166 5
 -2 -12 -4 894.893 346.631 9
 -2 -12 -4 250.307 136.499 15
 -2 -12 -4 670.911 314.814 3
 -2 -12 -4 231.211 327.748 5
 -2 -12 -5 225.384 322.318 9
 -2 -12 -5 173.332 275.578 3
 -2 -12 -5 -23.5577 99.6019 15
 -2 -12 -5 117.867 327.676 5
 -2 -12 -6 10.0766 267.071 3
 -2 -12 -6 269.431 298.126 9
 -2 -12 -6 188.799 334.259 5
 -2 -12 -7 356.839 300.574 9
 -2 -12 -7 128.393 232.543 3
 -2 -12 -7 673.997 342.03 5
 2 12 8 719.535 409.304 5
 -2 -12 -8 9.57385 267.097 9
 -2 -12 -8 180.502 280.514 5
 -2 -12 -9 146.571 255.229 9
 -2 -12 -9 154.404 262.601 5
 2 12 10 736.932 348.706 5
 -2 -12 -10 410.143 229.73 9
 -2 -12 -10 627.393 249.156 5
 2 12 11 53.0084 291.792 5
 -2 -12 -11 118.815 213.055 9
 -2 -12 -11 334.786 209.482 5
 -2 -12 -12 1296.85 211.762 5
 -2 -12 -12 1167.89 221.515 9
 2 12 12 1129.75 291.872 5
 -2 -12 -13 -28.0602 170.327 9
 2 12 13 -37.5465 225.448 5
 -2 -13 7 369.254 197.869 3
 -2 -13 6 793.488 235.565 3
 -2 -13 5 3389.61 338.817 3
 -2 -13 5 2667.66 352.698 5
 -2 -13 4 635.242 273.073 3
 -2 -13 4 11.7561 248.315 5
 -2 -13 3 251.729 195.279 9
 -2 -13 3 -122.861 258.605 3
 -2 -13 3 301.54 291.105 5
 -2 -13 2 349.205 213.92 9
 -2 -13 2 787.591 303.719 3
 -2 -13 2 73.5754 302.136 5
 -2 -13 1 936.266 280.327 9
 -2 -13 1 494.591 289.464 3
 -2 -13 1 472.022 332.207 5
 -2 -13 0 844.769 311.921 3
 -2 -13 0 837.964 274.641 9
 -2 -13 0 770.753 301.726 5
 -2 -13 -1 783.582 305.583 9
 -2 -13 -1 1044.34 312.205 3
 -2 -13 -1 826.314 344.324 5
 -2 -13 -2 458.035 273.29 9
 -2 -13 -2 561.464 291.548 3
 -2 -13 -2 572.279 312.917 5
 -2 -13 -3 542.154 268.924 9
 -2 -13 -3 315.46 260.738 3
 -2 -13 -3 771.271 333.469 5
 -2 -13 -4 -49.3992 253.489 9
 -2 -13 -4 150.032 259.786 3
 -2 -13 -4 475.357 312.467 5
 -2 -13 -5 382.326 245.881 3
 -2 -13 -5 228.641 262.197 9
 -2 -13 -5 724.302 302.855 5
 -2 -13 -6 2117.6 299.792 3
 -2 -13 -6 2359.87 334.377 5
 -2 -13 -6 2221.5 317.942 9
 2 13 7 490.434 331.253 5
 -2 -13 -7 138.778 239.136 9
 -2 -13 -7 75.5784 222.201 5
 2 13 8 466.946 271.386 5
 -2 -13 -8 100.725 204.54 5
 -2 -13 -8 356.843 223.333 9
 2 13 9 -267.083 228.102 5
 -2 -13 -9 66.2457 194.082 9
 -2 -13 -9 -30.6019 183.568 5
 2 13 10 -77.6417 207.056 5
 -2 -13 -10 27.8711 178.881 9
 -2 -13 -10 -228.683 153.409 5
 2 13 11 51.7594 201.809 5
 -2 -13 -11 74.3184 158.259 9
 -2 -13 -12 259.353 142.441 9
 -2 -14 3 173.123 173.599 3
 -2 -14 2 -12.9949 175.644 3
 -2 -14 1 160.896 192.078 3
 -2 -14 1 407.776 204.431 5
 -2 -14 0 1235.43 205.324 9
 -2 -14 0 1287.14 236.445 5
 -2 -14 0 1611.98 255.808 3
 -2 -14 -1 1585.68 246.84 3
 -2 -14 -1 1766.95 256.556 5
 -2 -14 -1 1358.14 210.308 9
 -2 -14 -2 847.131 228.753 3
 -2 -14 -2 873.971 213.678 9
 -2 -14 -2 781.803 226.333 5
 -2 -14 -3 649.799 200.014 9
 -2 -14 -3 846.456 218.096 3
 -2 -14 -4 9356.71 426.54 3
 -2 -14 -4 9139.04 400.848 9
 -2 -14 -4 10678.4 409.731 5
 2 14 4 10344.4 471.509 5
 -2 -14 -5 50.765 178.36 9
 -2 -14 -5 209.023 171.417 3
 -2 -14 -5 -175.559 161.378 5
 2 14 6 873.264 235.511 5
 -2 -14 -6 536.156 185.681 9
 -2 -14 -6 690.665 169.552 5
 2 14 7 475.837 202.77 5
 -2 -14 -7 218.354 164.539 9
 -2 -14 -7 236.72 127.493 5
 -2 -14 -8 520.156 162.415 9
 3 -14 -3 189.336 159.711 3
 -3 14 3 453.875 166.792 6
 3 -14 -2 923.432 186.038 3
 -3 14 2 1314.79 197.243 6
 3 -14 -1 -176.842 163.26 3
 -3 14 1 448.967 179.365 6
 3 -14 0 -121.444 157.57 3
 -3 14 0 237.855 169.561 6
 3 -13 -8 367.037 176.651 3
 -3 13 8 398.879 179.478 6
 3 -13 -7 90.0286 182.523 3
 -3 13 7 28.9162 199.928 6
 3 -13 -6 -58.8467 202.126 3
 -3 13 6 107.418 235.46 6
 3 -13 -5 381.154 203.063 3
 -3 13 5 -0.67351 261.824 6
 -3 13 4 -84.2259 290.56 6
 3 -13 -4 -70.8676 212.269 3
 3 -13 -3 179.344 212.001 3
 -3 13 3 933.649 331.738 6
 -3 13 2 627.433 350.242 6
 3 -13 -2 182.28 222.899 3
 3 -13 -1 416.044 236.877 3
 -3 13 1 1031.41 395.534 6
 3 -13 0 563.279 242.967 3
 -3 13 0 197.531 367.345 6
 3 -13 1 -174.518 206.277 3
 -3 13 -1 22.8975 350.506 6
 3 -13 2 1319.64 253.648 3
 -3 13 -2 1476.79 403.946 6
 3 -13 3 199.238 194.338 3
 -3 13 -3 440.465 337.614 6
 -3 13 -4 733.554 345.037 6
 3 -13 4 19.7505 170.298 3
 -3 13 -5 490.14 300.111 6
 3 -12 -11 -253.756 178.75 3
 -3 12 11 150.295 151.877 6
 3 -12 -10 104.333 183.236 3
 -3 12 10 61.2267 199.619 6
 3 -12 -9 283.12 219.473 3
 -3 12 9 474.648 243.414 6
 3 -12 -8 269.959 221.569 3
 -3 12 8 93.2092 276.762 6
 3 -12 -7 432.501 194.982 21
 3 -12 -7 139.99 236.687 3
 -3 12 6 425.086 383.117 1
 3 -12 -6 77.1302 243.326 3
 -3 12 6 709.17 367.376 6
 3 -12 -6 -376.599 314.042 13
 3 -12 -6 349.993 222.196 21
 3 -12 -5 802.076 240.456 21
 -3 12 5 1457.9 416.096 1
 3 -12 -5 1617.46 307.114 3
 -3 12 5 1833.14 441.164 6
 3 -12 -5 675.706 296.155 13
 3 -12 -5 951.437 222.047 9
 3 -12 -4 35.4979 251.408 21
 3 -12 -4 -169.77 320.97 13
 3 -12 -4 418.669 272.415 3
 -3 12 4 1231.21 458.577 6
 -3 12 4 732.116 398.848 1
 3 -12 -3 730.937 275.323 21
 -3 12 3 996.168 421.811 1
 3 -12 -3 934.683 293.16 3
 -3 12 3 1754.91 494.105 6
 3 -12 -3 1038.74 331.222 13
 3 -12 -2 612.001 289.993 21
 3 -12 -2 325.468 287.87 3
 -3 12 2 606.9 488.155 6
 3 -12 -1 7390.51 534.274 21
 3 -12 -1 7299.26 499.268 3
 -3 12 1 6736.39 668.206 6
 3 -12 0 210.073 316.008 21
 -3 12 0 127.724 464.656 6
 3 -12 0 121.752 257.979 3
 -3 12 -1 753.586 468.155 6
 3 -12 1 296.219 300.263 21
 3 -12 1 399.481 276.729 3
 3 -12 2 -69.7381 298.936 21
 -3 12 -2 253 471.877 6
 3 -12 2 460.517 267.837 3
 3 -12 3 524.583 328.554 21
 3 -12 3 757.613 278.95 3
 -3 12 -3 893.755 460.372 6
 3 -12 4 830.125 280.477 3
 -3 12 -4 1066.28 485.973 6
 3 -12 5 1566.19 286.366 3
 -3 12 -5 979.85 441.924 6
 -3 12 -6 865.49 419.791 6
 -3 12 -7 1950.42 409.165 6
 -3 12 -8 669.427 347.776 6
 3 -11 -13 83.1243 160.497 3
 -3 11 13 36.215 152.012 6
 3 -11 -12 163.803 186.854 3
 -3 11 12 229.589 198.22 6
 3 -11 -11 299.637 215.779 3
 -3 11 11 18.0703 227.185 6
 3 -11 -10 2025.82 308.998 3
 -3 11 10 1643.1 372.559 1
 -3 11 10 2308.27 353.16 6
 3 -11 -10 1898.04 246.28 21
 -3 11 9 1630.48 438.99 1
 3 -11 -9 1759.81 265.47 21
 -3 11 9 2004.59 399.814 6
 3 -11 -9 1290.15 291.996 3
 3 -11 -8 1341.9 250.995 21
 -3 11 8 1391.88 446.212 1
 3 -11 -8 1687.24 323.183 3
 -3 11 8 2291.63 458.323 6
 3 -11 -7 -290.722 286.214 9
 3 -11 -7 181.527 268.154 3
 3 -11 -7 18.2314 218.635 21
 -3 11 7 785.622 435.799 6
 3 -11 -7 -119.08 361.342 13
 3 -11 -6 1821.14 281.991 9
 3 -11 -6 1721.93 337.374 3
 -3 11 6 1614.31 496.497 6
 3 -11 -6 2500.73 465.063 13
 -3 11 6 1926.86 534.247 1
 3 -11 -6 1953.75 312.693 21
 3 -11 -5 548.302 279.256 21
 3 -11 -5 176.526 239.936 9
 -3 11 5 642.266 475.966 1
 3 -11 -5 364.009 294.778 3
 -3 11 5 532.807 486.235 6
 3 -11 -5 470.209 406.168 13
 3 -11 -4 1497.02 276.63 9
 -3 11 4 658.294 504.617 1
 3 -11 -4 1743.99 365.117 3
 3 -11 -4 2048.79 352.443 21
 -3 11 4 2366.32 570.418 6
 3 -11 -4 1941.68 479.556 13
 3 -11 -4 753.29 399.339 1
 3 -11 -3 130.467 300.511 21
 3 -11 -3 -52.2796 317.727 3
 -3 11 3 -98.7019 497.942 6
 3 -11 -3 117.172 382.029 13
 3 -11 -2 1528.58 368.42 21
 3 -11 -2 1476.11 366.568 3
 3 -11 -2 1545.15 347.692 20
 -3 11 2 344.958 510.478 6
 3 -11 -2 883.838 407.421 1
 3 -11 -2 2432.24 493.193 13
 3 -11 -1 2987.13 422.324 20
 3 -11 -1 3323.01 513.229 13
 3 -11 -1 2634.81 476.456 1
 -3 11 1 2005.98 577.42 6
 3 -11 -1 2925.67 399.123 3
 3 -11 -1 2615.36 411.476 21
 3 -11 0 5473.64 498.268 20
 3 -11 0 6115.95 527.753 21
 3 -11 0 6073.3 495.495 3
 3 -11 1 1548.87 398.453 21
 3 -11 1 2223.84 405.632 20
 3 -11 1 2213.72 377.054 3
 3 -11 2 960.283 366.115 7
 3 -11 2 1011.53 328.571 3
 3 -11 2 745.728 363.449 21
 3 -11 3 1374.29 396.036 21
 3 -11 3 1480.66 371.077 7
 3 -11 3 1906.19 348.888 3
 3 -11 4 819.122 374.151 21
 3 -11 4 1956.45 360.18 3
 3 -11 4 1807.58 365.957 7
 3 -11 5 1180.09 308.51 3
 -3 11 -8 2266.11 478.11 6
 -3 11 -9 -260.969 421.864 6
 -3 11 -10 1180.22 375.64 6
 -3 10 15 951.981 164.956 6
 -3 10 14 568.649 234.842 17
 3 -10 -14 474.867 192.587 3
 -3 10 14 430.529 179.977 6
 3 -10 -13 1758.49 271.899 3
 -3 10 13 1664.35 263.658 6
 -3 10 12 -148.85 286.261 1
 -3 10 12 -383.184 287.936 6
 3 -10 -12 -43.9785 168.324 21
 3 -10 -12 146.966 229.411 3
 3 -10 -11 530.089 201.597 21
 -3 10 11 1120.13 377.265 1
 3 -10 -11 1060.4 291.265 3
 -3 10 11 890.363 325.674 6
 3 -10 -10 429.897 212.203 21
 -3 10 10 904.845 359.055 6
 3 -10 -10 85.5641 263.162 3
 -3 10 10 799.168 413.701 1
 -3 10 9 3593.99 538.507 1
 3 -10 -9 3256.22 319.37 21
 3 -10 -9 3432.53 414.506 3
 -3 10 9 3308.78 495.849 6
 3 -10 -9 3624.05 398.673 16
 3 -10 -9 2301.82 446.484 13
 -3 10 8 476.977 466.191 1
 3 -10 -8 138.391 229.739 21
 3 -10 -8 113.449 287.052 3
 3 -10 -8 258.587 261.459 16
 3 -10 -8 421.296 402.015 13
 3 -10 -8 -377.642 318.44 9
 3 -10 -7 415.12 256.318 20
 3 -10 -7 340.414 255.368 21
 3 -10 -7 358.803 301.37 16
 3 -10 -7 65.3623 297.701 3
 -3 10 7 1039.95 557.724 1
 3 -10 -7 162.785 422.971 13
 3 -10 -6 766.492 300.417 21
 3 -10 -6 592.044 285.117 16
 3 -10 -6 671.06 266.038 20
 3 -10 -6 523.981 323.907 3
 3 -10 -6 -141.106 263.276 9
 -3 10 6 -140.569 530.423 1
 3 -10 -6 694.147 473.373 13
 3 -10 -5 310.337 283.123 8
 3 -10 -5 331.226 246.471 9
 3 -10 -5 77.8042 241.353 20
 3 -10 -5 442.08 285.405 21
 3 -10 -5 498.038 305.794 16
 3 -10 -5 514.187 325.614 3
 3 -10 -5 874.943 450.576 13
 3 -10 -4 -64.8426 254.572 9
 3 -10 -4 16.8867 288.973 20
 3 -10 -4 554.242 303.824 21
 3 -10 -4 -170.074 296.393 8
 3 -10 -4 -575.231 476.951 1
 3 -10 -4 -3.2561 292.268 3
 3 -10 -4 461.597 432.671 13
 3 -10 -3 2883.88 409.7 3
 3 -10 -3 2485.14 364.883 20
 3 -10 -3 2293.17 367.785 8
 3 -10 -3 2131.85 442.424 17
 3 -10 -3 1900.8 374.185 21
 3 -10 -3 2517.62 522.377 1
 3 -10 -3 2877.01 553.746 13
 3 -10 -2 8122.14 548.784 21
 3 -10 -2 7974.73 544.821 20
 3 -10 -2 8230.13 622.402 7
 3 -10 -2 8510.5 558.715 3
 3 -10 -2 7072.11 618.267 14
 3 -10 -2 7554.44 691.846 13
 3 -10 -2 7599.21 690.748 1
 3 -10 -2 7525.71 614.328 17
 3 -10 -1 33340.6 1031.31 7
 3 -10 -1 32758.7 1022.12 21
 3 -10 -1 35088.8 1024.68 3
 3 -10 -1 30463.9 1123.53 14
 3 -10 -1 32222 1194.17 13
 3 -10 -1 34400.6 1031.01 20
 3 -10 -1 32349.9 1170.67 1
 3 -10 -1 31249.2 1116.72 17
 3 -10 0 9950.34 625.992 20
 3 -10 0 9123.4 628.519 21
 3 -10 0 10735.3 625.383 3
 3 -10 0 9706.79 683.96 17
 3 -10 0 8963.06 655.607 7
 3 -10 0 8190.18 637.055 14
 3 -10 0 10125.3 731.623 13
 3 -10 0 9885.42 699.776 1
 3 -10 1 8082.81 590.701 21
 3 -10 1 9880.35 588.466 3
 3 -10 1 7466.63 588.067 7
 3 -10 1 8365.35 674.557 14
 3 -10 1 9474.01 700.722 13
 3 -10 1 8689.93 661.971 1
 3 -10 1 9514.94 662.918 17
 3 -10 1 9126.53 623.285 20
 3 -10 2 16.5119 368.062 21
 3 -10 2 164.569 356.381 20
 3 -10 2 -274.625 390.396 17
 3 -10 2 72.7645 384.505 7
 3 -10 2 616.968 412.995 1
 3 -10 2 -247.96 290.147 3
 3 -10 2 -267.958 401.558 14
 -3 10 -2 -278.879 458.289 6
 3 -10 3 108.007 349.49 7
 3 -10 3 153.62 343.705 20
 3 -10 3 620.3 308.871 3
 3 -10 3 312.198 403.715 14
 3 -10 3 233.32 364.047 21
 -3 10 -3 91.3947 460.708 6
 3 -10 3 71.353 63.3836 5
 3 -10 4 845.729 393.953 21
 3 -10 4 1087.07 406.525 20
 3 -10 4 1066.15 341.993 3
 3 -10 4 1379.46 443.821 14
 -3 10 -4 213.685 455.174 6
 3 -10 4 719.298 143.776 5
 3 -10 4 384.995 332.428 7
 3 -10 5 694.632 402.477 21
 3 -10 5 22.1167 323.238 7
 3 -10 5 582.929 303.856 3
 3 -10 5 463.729 387.119 14
 -3 10 -5 -282.754 457.476 6
 3 -10 5 434.331 169.458 5
 3 -10 6 -111.904 307.198 7
 -3 10 -6 -568.744 445.891 6
 3 -10 6 279.305 193.159 5
 3 -10 6 -37.9837 267.288 12
 3 -10 7 831.878 334.306 7
 3 -10 7 1497.23 322.773 12
 3 -10 7 914.063 219.378 5
 3 -10 8 476.628 221.613 5
 3 -10 8 408.888 300.569 12
 -3 10 -9 1961.62 455.723 6
 3 -10 9 3553.64 280.749 5
 3 -10 10 103.346 167.275 5
 3 -10 11 372.026 127.656 5
 -3 10 -12 94.652 326.156 6
 -3 9 16 340.608 147.586 6
 -3 9 15 350.725 241.505 17
 3 -9 -15 -89.8012 175.656 3
 -3 9 15 -73.9795 181.741 6
 3 -9 -14 168.24 206.368 3
 -3 9 14 88.3796 217.022 6
 -3 9 13 852.999 313.906 1
 3 -9 -13 933.023 220.223 21
 3 -9 -13 932.966 276.308 3
 -3 9 13 985.347 297.95 6
 -3 9 12 -171.565 333.017 1
 3 -9 -12 268.969 275.64 3
 3 -9 -12 210.608 215.143 21
 3 -9 -11 712.404 309.443 3
 3 -9 -11 867.616 294.96 16
 -3 9 11 1406.25 437.625 1
 3 -9 -11 867.728 253.286 21
 -3 9 10 966.529 511.213 1
 3 -9 -10 547.027 241.641 21
 3 -9 -10 422.453 291.11 3
 3 -9 -10 450.348 279.834 16
 3 -9 -10 -510.52 470.227 13
 3 -9 -9 3065.02 406.291 3
 3 -9 -9 2701.81 325.041 20
 -3 9 9 2679.66 584.987 1
 3 -9 -9 2743.17 322.45 21
 3 -9 -9 2586.05 376.547 16
 3 -9 -9 2092.57 501.558 13
 3 -9 -8 1334 480.297 13
 3 -9 -8 220.483 272.26 9
 3 -9 -8 859.13 279.133 20
 -3 9 8 454.165 520.917 1
 3 -9 -8 867.209 267.016 21
 3 -9 -8 1153.1 348.653 3
 3 -9 -8 875.092 315.622 16
 3 -9 -8 986.155 345.323 8
 3 -9 -7 337.919 273.833 16
 -3 9 7 -72.1386 579.678 1
 3 -9 -7 16.0453 260.079 20
 3 -9 -7 322.473 315.811 8
 3 -9 -7 -422.41 293.255 9
 3 -9 -7 106.773 299.354 3
 3 -9 -7 562.001 261.713 21
 3 -9 -7 652.703 470.034 13
 3 -9 -6 -259.829 261.885 9
 3 -9 -6 32.0363 262.934 20
 3 -9 -6 -80.4624 319.315 8
 3 -9 -6 116.988 287.72 16
 3 -9 -6 408.268 266.609 21
 3 -9 -6 285.832 293.249 3
 3 -9 -6 423.871 486.068 13
 3 -9 -5 549.155 284.467 21
 3 -9 -5 542.493 310.141 16
 3 -9 -5 105.744 243.772 9
 3 -9 -5 196.425 304.88 8
 3 -9 -5 427.188 482.229 13
 3 -9 -5 -195.924 503.566 1
 3 -9 -5 296.98 312.594 3
 3 -9 -5 399.547 274.766 20
 3 -9 -4 363.223 287.478 20
 3 -9 -4 24.8364 237.387 9
 3 -9 -4 217.275 395.78 17
 3 -9 -4 -126.669 475.957 1
 3 -9 -4 368.614 462.272 13
 3 -9 -4 497.741 319.299 16
 3 -9 -4 704.182 315.027 3
 3 -9 -4 835.714 312.711 21
 3 -9 -4 504.44 397.397 7
 3 -9 -4 418.853 301.317 8
 3 -9 -3 -233.585 421.977 13
 3 -9 -3 252.516 316.328 21
 3 -9 -3 -54.9188 231.818 9
 3 -9 -3 34.0233 306.277 8
 3 -9 -3 311.774 276.415 20
 3 -9 -3 -649.72 415.472 17
 3 -9 -3 -9.6462 346.827 7
 3 -9 -3 -470.094 465.11 1
 3 -9 -3 15.8783 301.34 3
 3 -9 -3 68.6867 355.836 14
 3 -9 -3 -302.19 329.408 16
 3 -9 -2 1683.82 436.719 14
 3 -9 -2 2066.74 388.984 16
 3 -9 -2 2170.9 530.523 1
 3 -9 -2 2161.85 369.143 8
 3 -9 -2 1545.22 409.723 7
 3 -9 -2 2090.16 469.802 17
 3 -9 -2 2159.83 366.021 21
 3 -9 -2 2379.54 367.468 20
 3 -9 -2 1984.92 519.9 13
 3 -9 -2 1819.57 347.832 3
 3 -9 -1 377.807 364.978 14
 3 -9 -1 93.4035 381.815 7
 3 -9 -1 67.4379 317.566 20
 3 -9 -1 148.829 313.358 21
 3 -9 -1 163.464 378.365 17
 3 -9 -1 963.411 467.896 1
 3 -9 -1 511.895 306.476 3
 3 -9 -1 1308.93 523.045 13
 3 -9 -1 416.766 285.501 8
 3 -9 0 17123.9 753.86 20
 3 -9 0 15395.1 819.002 17
 3 -9 0 16182 754.453 7
 3 -9 0 15115.3 824.198 14
 3 -9 0 17330.7 912.487 13
 3 -9 0 17393.5 914.318 1
 3 -9 0 17458.2 750.593 21
 3 -9 0 19359.3 763.353 3
 3 -9 1 1697.8 368.313 20
 3 -9 1 919.575 386.402 7
 3 -9 1 1306.9 393.279 21
 3 -9 1 1986.49 455.392 17
 3 -9 1 1688.69 347.772 3
 3 -9 1 1735.66 483.106 1
 3 -9 1 995.388 113.871 5
 3 -9 1 750.336 411.595 14
 3 -9 1 1372.02 487.164 13
 3 -9 2 168.574 335.932 20
 3 -9 2 440.05 392.197 17
 3 -9 2 10.4196 355.231 21
 3 -9 2 -85.8177 341.334 7
 3 -9 2 739.116 436.655 1
 3 -9 2 147.796 283.751 3
 3 -9 2 205.655 386.067 14
 3 -9 2 531.085 424.609 13
 3 -9 2 286.502 151.962 5
 3 -9 3 471.921 384.695 17
 3 -9 3 404.06 368.423 20
 3 -9 3 159.903 361.226 7
 3 -9 3 868.966 443.704 1
 3 -9 3 94.5448 285.417 3
 3 -9 3 363.315 404.756 14
 3 -9 3 295.897 404.943 13
 3 -9 3 189.128 187.686 5
 3 -9 3 49.845 360.416 21
 3 -9 4 1095.59 357.523 7
 3 -9 4 847.823 391.942 20
 3 -9 4 2424.66 314.253 12
 3 -9 4 1009.6 392.559 17
 3 -9 4 826.6 386.424 1
 3 -9 4 953.541 341.398 3
 3 -9 4 977.369 445.09 14
 -3 9 -4 1315.6 415.083 6
 3 -9 4 721.428 238.678 5
 3 -9 4 1294.71 409.24 21
 3 -9 5 2445.51 451.332 20
 3 -9 5 2562.16 342.63 12
 3 -9 5 1636.81 403.682 17
 3 -9 5 1366.89 382.684 7
 3 -9 5 2509.72 448.617 21
 3 -9 5 2826.58 500.122 14
 -3 9 -5 1604.65 455.328 6
 3 -9 5 1882.95 281.347 5
 3 -9 6 3566.4 480.652 17
 3 -9 6 2621.63 417.42 7
 3 -9 6 4229.83 503.556 21
 -3 9 -6 4438.73 532.079 6
 3 -9 6 4441.23 553.653 14
 3 -9 6 3573.09 340.873 5
 3 -9 6 5090.67 462.652 12
 3 -9 7 51.6706 330.308 17
 3 -9 7 326.455 311.935 7
 3 -9 7 -101.176 280.699 12
 3 -9 7 3.05966 366.861 14
 -3 9 -7 -159.954 409.696 6
 3 -9 7 -393.543 295.504 5
 3 -9 8 3551.81 508.115 14
 3 -9 8 3950.85 378.396 5
 -3 9 -8 5357.23 569.096 6
 3 -9 8 5333.69 508.663 12
 3 -9 9 1760.85 450.501 14
 -3 9 -9 1996.7 480.159 6
 3 -9 9 2681.69 414.705 12
 3 -9 9 1531.7 314.723 5
 -3 9 -10 3852.42 542.578 6
 3 -9 10 2147.28 317.296 5
 3 -9 10 3379.03 445.54 12
 -3 9 -11 -251.624 441.217 6
 3 -9 11 -70.1645 274.552 5
 3 -9 11 -50.1486 277.762 12
 -3 9 -12 1258.16 401.987 16
 -3 9 -12 974.309 398.715 6
 3 -9 12 1074.68 266.963 5
 3 -9 13 218.601 222.797 5
 3 -9 14 -50.6285 175.506 5
 -3 8 17 79.117 180.098 17
 -3 8 17 5.53514 134.34 6
 3 -8 -16 16.5569 189.647 3
 -3 8 16 266.934 238.771 17
 -3 8 16 -83.1558 182.491 6
 3 -8 -15 190.503 164.102 21
 3 -8 -15 458.224 250.284 3
 -3 8 15 -152.538 225.546 6
 -3 8 14 438.552 301.042 1
 3 -8 -14 30.2694 251.036 3
 3 -8 -14 45.8119 192.775 21
 -3 8 14 -129.971 260.317 6
 -3 8 13 669.46 370.796 1
 3 -8 -13 664.538 243.385 21
 3 -8 -13 1009.05 307.583 3
 3 -8 -12 29.846 223.805 21
 3 -8 -12 140.038 288.066 3
 -3 8 12 325.178 396.255 1
 3 -8 -12 509.806 279.42 16
 3 -8 -11 707.022 234.283 20
 3 -8 -11 1025.75 323.866 3
 3 -8 -11 1018.46 303.331 16
 -3 8 11 1481.53 533.814 1
 3 -8 -11 1137.98 274.105 21
 3 -8 -10 476.23 276.009 16
 3 -8 -10 586.69 252.335 21
 3 -8 -10 544.944 301.201 8
 3 -8 -10 386.352 307.877 3
 3 -8 -10 -381.423 415.26 13
 3 -8 -10 84.648 236.549 20
 3 -8 -9 8250.27 475.387 21
 3 -8 -9 9003.77 638.834 8
 3 -8 -9 9884.02 505.477 20
 3 -8 -9 9532.84 611.759 3
 -3 8 9 6739.3 750.148 1
 3 -8 -9 8324.69 545.956 16
 3 -8 -9 8014.08 514.721 9
 3 -8 -9 9423.24 706.7 13
 3 -8 -8 1436.77 281.387 9
 -3 8 8 915.418 560.3 1
 3 -8 -8 2100.48 379.285 8
 3 -8 -8 2387.96 378.751 3
 3 -8 -8 1935.25 348.162 16
 3 -8 -8 2490.85 327.546 20
 3 -8 -8 2784.23 548.956 13
 3 -8 -8 169.474 542.318 1
 3 -8 -8 2114.92 305.612 21
 3 -8 -7 860.263 336.808 8
 3 -8 -7 753.593 272.362 9
 3 -8 -7 1009.85 276.093 20
 3 -8 -7 1210.63 287.569 21
 3 -8 -7 709.578 472.861 13
 3 -8 -7 966.948 319.879 16
 3 -8 -7 143.842 536.523 1
 3 -8 -7 777.165 313.58 3
 3 -8 -6 467.913 280.254 21
 3 -8 -6 509.791 247.61 20
 3 -8 -6 714.129 454.836 1
 3 -8 -6 428.65 298.06 16
 3 -8 -6 432.514 291.793 3
 3 -8 -6 260.312 252.939 9
 3 -8 -6 367.802 462.205 13
 3 -8 -6 293.942 284.069 8
 3 -8 -5 -285.939 223.853 9
 3 -8 -5 73.3888 254.228 20
 3 -8 -5 56.277 291.671 8
 3 -8 -5 101.029 315.679 7
 3 -8 -5 -130.852 386.261 17
 3 -8 -5 -24.7557 491.043 1
 3 -8 -5 596.611 318.388 16
 3 -8 -5 -92.934 261.784 3
 3 -8 -5 235.253 464.127 13
 3 -8 -5 -99.9525 265.747 21
 3 -8 -4 9.83611 199.68 9
 3 -8 -4 424.909 265.851 20
 3 -8 -4 13.4343 339.801 14
 3 -8 -4 110.538 321.539 7
 3 -8 -4 -356.024 457.813 1
 3 -8 -4 238.014 290.571 16
 3 -8 -4 172.875 271.731 3
 3 -8 -4 -102.47 439.789 13
 3 -8 -4 255.584 279.384 8
 3 -8 -4 -41.1646 254.689 21
 3 -8 -3 -23.3498 330.291 7
 3 -8 -3 261.928 266.798 21
 3 -8 -3 238.428 257.944 20
 3 -8 -3 63.0396 247.254 8
 3 -8 -3 238.251 337.999 17
 3 -8 -3 289.544 465.231 1
 3 -8 -3 -24.2023 287.668 16
 3 -8 -3 406.212 277.889 3
 3 -8 -3 271.172 329.565 14
 3 -8 -3 114.826 451.93 13
 3 -8 -3 190.589 199.824 9
 3 -8 -2 176.423 299.068 16
 3 -8 -2 153.448 262.027 20
 3 -8 -2 643.305 371.745 17
 3 -8 -2 368.906 335.928 7
 3 -8 -2 265.782 267.524 21
 3 -8 -2 407.879 279.788 3
 3 -8 -2 201.887 257.692 8
 3 -8 -2 291.655 337.256 14
 3 -8 -2 279.634 436.118 13
 3 -8 -2 318.894 426.017 1
 3 -8 -1 11170.3 556.703 8
 3 -8 -1 9313.85 534.562 20
 3 -8 -1 10803.8 625.238 16
 3 -8 -1 11479.1 588.193 3
 3 -8 -1 10187.6 667.131 17
 3 -8 -1 9397.5 596.655 7
 3 -8 -1 9954.33 539.247 21
 3 -8 -1 9097.5 633.114 14
 3 -8 -1 10883.9 755.585 13
 3 -8 -1 11892.9 740.511 1
 3 -8 0 6631.59 433.204 8
 3 -8 0 6681.8 488.841 20
 3 -8 0 6978.4 577.166 17
 3 -8 0 6281.48 505.298 16
 3 -8 0 7127.28 486.475 3
 3 -8 0 6123.09 485.521 21
 3 -8 0 5463.31 495.46 7
 3 -8 0 6578.47 555.981 14
 3 -8 0 7519.97 627.934 13
 3 -8 0 7249.72 627.786 1
 3 -8 1 2472.4 349.269 3
 3 -8 1 2521.47 442.198 17
 3 -8 1 2223.3 404.6 7
 3 -8 1 2396.27 397.946 21
 3 -8 1 2536.82 374.862 20
 3 -8 1 1961.8 411.748 14
 3 -8 1 2175.4 461.055 13
 3 -8 1 1825.73 177.244 5
 3 -8 1 2232.13 485.442 1
 3 -8 2 3166.65 424.71 20
 3 -8 2 3191.05 377.427 3
 3 -8 2 2955.69 430.789 17
 3 -8 2 2412.99 401.013 7
 3 -8 2 3416.98 434.266 21
 3 -8 2 2789.91 466.114 14
 3 -8 2 3603.48 518.215 13
 3 -8 2 3006.01 248.523 5
 3 -8 2 2564.75 470.703 1
 3 -8 3 1059.32 364.002 21
 3 -8 3 1279.42 367.461 20
 3 -8 3 846.327 370.626 17
 3 -8 3 1117.49 347.618 7
 3 -8 3 1035.13 297.33 3
 3 -8 3 1272.27 411.097 1
 3 -8 3 1168.97 426.824 14
 3 -8 3 1062.91 410.941 13
 3 -8 3 630.174 219.376 5
 3 -8 4 1992.25 391.513 7
 3 -8 4 2299.17 405.532 20
 3 -8 4 1991.06 338.667 3
 3 -8 4 1491.76 378.402 17
 3 -8 4 1990.38 453.68 14
 3 -8 4 1681.66 410.756 1
 3 -8 4 2172.28 445.926 13
 3 -8 4 1774.56 275.596 5
 3 -8 4 1894.11 375.109 21
 3 -8 4 2266.68 320.208 12
 3 -8 5 347.199 329.707 20
 3 -8 5 -223.686 329.052 17
 3 -8 5 528.668 322.184 7
 3 -8 5 -54.4648 365.988 14
 3 -8 5 192.278 348.067 1
 3 -8 5 -364.828 354.783 13
 3 -8 5 324.166 317.323 21
 3 -8 5 -59.4201 256.759 5
 3 -8 5 253.07 244.175 12
 3 -8 6 387.527 333.185 17
 3 -8 6 322.67 322.85 21
 3 -8 6 368.083 365.515 14
 3 -8 6 56.7158 323.647 20
 3 -8 6 674.464 318.966 7
 3 -8 6 84.4827 276.424 5
 3 -8 6 -104.978 273.48 12
 3 -8 7 2294.78 414.507 20
 3 -8 7 2299.5 432.07 17
 3 -8 7 1953.3 366.553 7
 3 -8 7 1711.34 408.602 14
 3 -8 7 2188.04 398.298 21
 3 -8 7 2632.07 370.069 12
 3 -8 7 2017.59 346.158 5
 3 -8 8 140.606 286.626 5
 3 -8 8 -19.4512 330.492 17
 3 -8 8 -128.376 359.527 14
 3 -8 8 -564.13 324.267 12
 3 -8 9 1468.42 436.813 14
 3 -8 9 1636.34 374.176 17
 3 -8 9 2159.86 385.495 5
 3 -8 9 1919.8 375.653 12
 -3 8 -10 1760.19 321.736 2
 3 -8 10 1716.26 378.251 17
 3 -8 10 1166.69 400.962 14
 3 -8 10 2053 377.349 5
 3 -8 10 1452.24 363.576 12
 3 -8 11 219.374 289.836 17
 -3 8 -11 211.496 300.62 2
 3 -8 11 746.527 390.913 14
 -3 8 -11 -385.614 452.93 6
 3 -8 11 185.519 296.244 5
 3 -8 11 114.308 309.092 12
 -3 8 -12 3629.23 411.553 2
 3 -8 12 2557.54 390.297 17
 -3 8 -12 3683.6 492.409 16
 3 -8 12 3119.83 432.134 12
 3 -8 12 3896.53 418.538 5
 -3 8 -13 1609.91 357.505 2
 -3 8 -13 994.461 389.453 16
 -3 8 -13 1142.94 428.077 6
 3 -8 13 1889.51 392.037 12
 3 -8 13 1118.73 305.852 5
 -3 8 -14 3916.39 515.64 16
 -3 8 -14 2407.77 388.045 6
 3 -8 14 3942.66 378.041 5
 -3 8 -14 3641.45 426.4 2
 -3 8 -15 472.782 286.886 2
 3 -8 15 133.354 235.062 5
 3 -8 16 885.292 200.152 5
 -3 7 18 223.332 140.025 6
 3 -7 -17 574.216 196.791 3
 -3 7 17 113.714 224.118 17
 -3 7 17 763.262 197.648 6
 3 -7 -16 999.023 245.325 10
 -3 7 16 195.854 222.721 6
 3 -7 -16 238.135 188.997 21
 3 -7 -16 503.359 243.078 3
 -3 7 16 804.57 310.317 17
 3 -7 -15 239.109 183.744 21
 -3 7 15 424.799 335.961 17
 3 -7 -15 154.457 256.282 3
 -3 7 15 -11.3744 245.082 6
 -3 7 15 425.593 276.2 1
 3 -7 -14 2174.03 282.898 21
 3 -7 -14 2590.24 381.72 3
 3 -7 -14 2210.5 363.169 16
 -3 7 14 2552.27 427.793 1
 -3 7 13 1135.17 429.078 1
 3 -7 -13 1163.72 253.791 21
 3 -7 -13 1229.11 339.224 3
 3 -7 -13 1104.14 304.726 16
 3 -7 -12 4617.14 371.085 21
 3 -7 -12 4094.42 468.661 3
 -3 7 12 4792.13 563.321 1
 3 -7 -12 3507.3 406.124 16
 3 -7 -11 2670.24 405.395 8
 3 -7 -11 3443.25 348.696 21
 3 -7 -11 3804.04 457.169 3
 -3 7 11 2819.82 612.185 1
 3 -7 -11 2560.06 388.219 16
 3 -7 -10 297.968 227.335 20
 3 -7 -10 403.46 300.085 8
 3 -7 -10 303.042 236.62 21
 -3 7 10 1143.14 565.02 1
 3 -7 -10 610.635 329.454 3
 3 -7 -10 249.51 270.695 16
 3 -7 -10 814.669 394.578 13
 3 -7 -9 -353.493 232.72 20
 3 -7 -9 211.74 255.128 21
 3 -7 -9 -327.038 289.367 16
 3 -7 -9 14.7935 293.613 3
 3 -7 -9 -93.6659 399.663 13
 3 -7 -9 291.116 307.155 8
 3 -7 -8 1480.93 287.936 9
 3 -7 -8 2206.19 312.477 21
 3 -7 -8 2578.8 316.754 20
 3 -7 -8 2044.26 394.116 8
 3 -7 -8 1956.01 361.469 3
 3 -7 -8 930.93 463.895 1
 3 -7 -8 2687.67 369.358 16
 3 -7 -8 1768.55 502.493 13
 3 -7 -7 416.191 256.249 20
 3 -7 -7 -647.454 475.971 1
 3 -7 -7 51.7619 290.06 8
 3 -7 -7 63.3788 266.474 16
 3 -7 -7 119.755 262.283 3
 3 -7 -7 594.573 436.395 13
 3 -7 -7 -43.1715 213.74 21
 3 -7 -6 2522.86 302.922 21
 3 -7 -6 3022.19 323.63 20
 3 -7 -6 2244.38 342.55 3
 3 -7 -6 2895.12 392.44 8
 3 -7 -6 1781.5 331.651 7
 3 -7 -6 2204.64 298.716 9
 3 -7 -6 1973.91 383.397 17
 3 -7 -6 2403.94 370.892 16
 3 -7 -6 2397.24 453.271 13
 3 -7 -6 3300.67 518.954 1
 3 -7 -5 -148.779 218.035 21
 3 -7 -5 -106.006 194.514 9
 3 -7 -5 274.923 238.205 20
 3 -7 -5 -112.07 281.732 7
 3 -7 -5 -305.384 363.634 17
 3 -7 -5 -342.366 414.788 1
 3 -7 -5 86.608 247.572 16
 3 -7 -5 -85.7126 261.284 3
 3 -7 -5 -274.901 267.966 8
 3 -7 -5 -265.134 397.932 13
 3 -7 -4 5984.02 382.072 20
 3 -7 -4 7491.25 491.756 8
 3 -7 -4 6442.22 422.731 21
 3 -7 -4 5986.01 452.106 3
 3 -7 -4 7054.82 474.573 16
 3 -7 -4 5621.3 504.627 14
 3 -7 -4 6232.43 603.266 13
 3 -7 -4 6123.76 384.36 9
 3 -7 -4 5307.75 436.486 7
 3 -7 -4 5719.98 584.552 1
 3 -7 -4 5921.62 518.436 17
 3 -7 -3 196.714 238.422 8
 3 -7 -3 -184.441 286.985 7
 3 -7 -3 317.637 226.871 20
 3 -7 -3 191.001 253.743 16
 3 -7 -3 271.08 405.453 1
 3 -7 -3 162.649 300.527 14
 3 -7 -3 -85.0606 315.51 17
 3 -7 -3 516.971 385.817 13
 3 -7 -3 19.3491 235.751 21
 3 -7 -2 6707.2 407.872 20
 3 -7 -2 7104.5 438.603 8
 3 -7 -2 6763.75 521.082 17
 3 -7 -2 5622.61 392.837 21
 3 -7 -2 6762.71 564.339 13
 3 -7 -2 6125.02 502.597 14
 3 -7 -2 6195.33 470.305 16
 3 -7 -2 5889.75 469.488 7
 3 -7 -2 6511.51 556.499 1
 3 -7 -1 2166.31 356.474 16
 3 -7 -1 2051.75 300.463 20
 3 -7 -1 2642.8 306.694 8
 3 -7 -1 2066.09 296.016 21
 3 -7 -1 2319.08 357.707 7
 3 -7 -1 2158.49 394.822 14
 3 -7 -1 2260.01 392.349 17
 3 -7 -1 2723.69 448.504 13
 3 -7 -1 2495.79 441.143 1
 3 -7 0 23572.4 823.038 16
 3 -7 0 22327.6 695.268 20
 3 -7 0 24536 702.622 8
 3 -7 0 22161.7 840.604 14
 3 -7 0 21970.2 829.773 17
 3 -7 0 22554.9 887.829 13
 3 -7 0 22282.6 702.77 21
 3 -7 0 23167.3 855.308 1
 3 -7 1 5104.57 251.594 5
 3 -7 1 6099.69 426.524 20
 3 -7 1 5471.71 488.53 17
 3 -7 1 5333.92 429.728 7
 3 -7 1 5598.23 449.906 16
 3 -7 1 5399.1 408.169 21
 3 -7 1 5463.9 487.159 14
 3 -7 1 5813.11 525.345 13
 3 -7 1 5417.98 518.61 1
 3 -7 2 395.142 286.63 20
 3 -7 2 281.745 282.516 21
 3 -7 2 9.3915 298.111 17
 3 -7 2 368.196 280.538 7
 3 -7 2 361.314 344.004 14
 3 -7 2 650.628 367.675 1
 3 -7 2 272.783 325.059 13
 3 -7 2 359.153 169.619 5
 3 -7 2 257.567 188.881 12
 3 -7 3 349.056 299.163 17
 3 -7 3 525.39 275.693 7
 3 -7 3 217.457 276.212 21
 3 -7 3 445.392 318.695 14
 3 -7 3 103.867 311.092 1
 3 -7 3 245.082 338.863 13
 3 -7 3 266.79 253.613 20
 3 -7 3 1159.07 246.716 12
 3 -7 3 87.7095 179.609 5
 3 -7 4 11837.1 574.892 20
 3 -7 4 11982.7 582.218 21
 3 -7 4 11137.3 619.498 17
 3 -7 4 12311.9 671.733 14
 3 -7 4 12039.7 657.867 13
 3 -7 4 10143.2 441.604 5
 3 -7 4 9209.14 514.401 7
 3 -7 4 13875.7 566.722 12
 3 -7 4 10389.3 594.362 1
 3 -7 5 856.518 310.879 20
 3 -7 5 852.584 297.563 21
 3 -7 5 678.412 324.669 17
 3 -7 5 419.57 263.55 7
 3 -7 5 982.763 365.69 14
 3 -7 5 369.514 298.723 1
 3 -7 5 509.713 323.939 13
 3 -7 5 753.77 236.164 5
 3 -7 5 966.202 253.728 12
 3 -7 6 2757.83 381.853 20
 3 -7 6 2910.95 408.279 17
 3 -7 6 2056.36 337.377 7
 3 -7 6 2859.14 373.955 21
 3 -7 6 2898.97 434.049 14
 3 -7 6 2860.3 398.208 13
 3 -7 6 2296.3 310.75 5
 3 -7 6 2960.41 336.376 12
 3 -7 6 2507.75 383.866 1
 3 -7 7 196.347 290.889 21
 3 -7 7 5.84976 287.065 20
 3 -7 7 -172.262 322.76 17
 3 -7 7 -77.4883 235.677 7
 3 -7 7 -232.32 335.351 14
 3 -7 7 101.227 280.228 13
 3 -7 7 -89.9719 294.996 1
 3 -7 7 149.667 238.628 5
 3 -7 7 -185.175 274.137 12
 3 -7 8 923.483 327.377 20
 3 -7 8 574.236 317.064 17
 3 -7 8 1024.26 307.309 7
 3 -7 8 902.887 323.396 21
 -3 7 -8 572.504 255.842 2
 3 -7 8 786.191 372.562 14
 3 -7 8 1104.38 301.355 5
 3 -7 8 949.505 286.45 12
 -3 7 -9 4939.83 413.736 2
 3 -7 9 4256.9 513.024 14
 3 -7 9 5366.97 436.003 5
 3 -7 9 4921.49 485.364 17
 3 -7 9 4904.4 481.303 12
 3 -7 10 746.523 338.152 17
 -3 7 -10 810.313 297.276 2
 3 -7 10 545.166 353.344 14
 3 -7 10 718.875 317.645 5
 3 -7 10 638.401 320.312 12
 -3 7 -11 2507.38 378.887 2
 3 -7 11 1799.41 377.042 17
 3 -7 11 2133.53 428.913 14
 3 -7 11 2019.46 358.002 5
 3 -7 11 2555.18 402.538 12
 3 -7 12 566.152 315.676 17
 -3 7 -12 463.387 323.305 2
 3 -7 12 473.014 374.034 14
 3 -7 12 632.859 320.185 5
 3 -7 12 384.879 316.79 12
 3 -7 13 52.1698 294.598 17
 -3 7 -13 330.057 337.8 16
 -3 7 -13 -223.176 292.492 18
 -3 7 -13 466.927 326.086 2
 3 -7 13 121.898 291.872 5
 3 -7 13 -476.054 337.807 12
 3 -7 14 1362.24 332.658 5
 3 -7 14 660.386 301.075 17
 -3 7 -14 880.461 320.654 18
 -3 7 -14 1277.87 396.173 16
 -3 7 -14 949.531 337.527 2
 -3 7 -14 871.921 385.298 6
 3 -7 14 816.86 325.443 12
 -3 7 -15 2425.71 387.671 2
 -3 7 -15 2264.61 365.18 18
 3 -7 15 1542.01 312.17 17
 -3 7 -15 1598.32 410.627 16
 -3 7 -15 2296.21 379.529 6
 3 -7 15 2584.71 348.775 5
 -3 7 -16 215.172 280.336 18
 3 -7 16 48.3935 250.923 17
 -3 7 -16 537.851 304.778 2
 3 -7 16 108.019 251.037 5
 -3 7 -17 440.532 263.411 18
 -3 7 -17 450.12 293.399 2
 3 -7 17 301.4 234.033 5
 -3 7 -18 1016.93 268.391 18
 3 -7 18 927.45 182.727 5
 -3 7 -19 103.775 192.753 18
 -3 6 19 51.9081 119.01 6
 -3 6 18 634.016 226.261 17
 -3 6 18 896.082 200.763 6
 -3 6 17 -85.5271 204.906 6
 3 -6 -17 292.011 216.034 3
 -3 6 17 -29.0621 250.823 17
 3 -6 -16 1131.71 276.994 10
 -3 6 16 1436.35 386.461 17
 3 -6 -16 -32.1846 234.395 3
 -3 6 16 -81.8352 234.839 6
 3 -6 -16 306.459 192.601 21
 3 -6 -15 406.132 218.434 21
 -3 6 15 1592.18 433.996 17
 3 -6 -15 718.387 302.279 3
 3 -6 -15 1022.66 306.122 16
 -3 6 15 822.997 323.801 1
 3 -6 -14 3310.39 419.517 3
 -3 6 14 2945.66 461.389 1
 3 -6 -14 3408.29 333.778 21
 3 -6 -14 3161.19 408.256 16
 3 -6 -13 500.414 235.642 21
 3 -6 -13 876.031 339.808 3
 3 -6 -13 611.181 315.457 16
 -3 6 13 560.842 426.723 1
 3 -6 -12 512.23 320.245 3
 3 -6 -12 304.59 318.777 8
 3 -6 -12 311.891 237.806 21
 3 -6 -12 -184.72 299.042 16
 -3 6 12 287.498 455.652 1
 3 -6 -11 893.405 259.061 21
 -3 6 11 1162.18 537.602 1
 3 -6 -11 704.522 337.591 8
 3 -6 -11 742.737 303.026 16
 3 -6 -11 788.439 326.113 3
 3 -6 -10 246.933 225.82 21
 3 -6 -10 -111.624 262.753 20
 3 -6 -10 -166.055 280.895 8
 3 -6 -10 217.96 291.284 3
 3 -6 -10 154.895 280.143 16
 -3 6 10 716.695 559.51 1
 3 -6 -10 -156.426 400.821 13
 3 -6 -9 3105.3 320.03 21
 3 -6 -9 3104.16 411.742 8
 3 -6 -9 2869.09 317.867 20
 3 -6 -9 2340.71 382.056 3
 3 -6 -9 3061.8 397.717 16
 3 -6 -9 3337.78 530.075 13
 -3 6 9 2112.69 604.929 1
 3 -6 -8 2867.69 308.459 21
 3 -6 -8 1770.86 270.903 9
 3 -6 -8 3108.92 410.756 8
 3 -6 -8 2613.62 352.958 3
 3 -6 -8 2210.96 425.559 1
 3 -6 -8 2731.37 291.525 20
 3 -6 -8 2855.64 369.551 16
 3 -6 -8 2643.41 462.612 13
 3 -6 -7 2233.94 302.691 9
 3 -6 -7 3809.41 329.969 20
 3 -6 -7 3535.51 370.236 16
 3 -6 -7 3724.81 390.23 3
 3 -6 -7 3625.24 407.504 8
 3 -6 -7 3814.1 514.646 13
 3 -6 -7 3363.99 471.78 1
 3 -6 -7 4158.81 329.97 21
 3 -6 -6 521.819 213.955 21
 3 -6 -6 42.7849 194.375 9
 3 -6 -6 793.976 225.942 20
 3 -6 -6 425.121 255.924 8
 3 -6 -6 152.926 296.168 17
 3 -6 -6 839.062 391.58 1
 3 -6 -6 683.926 247.903 16
 3 -6 -6 453.299 236.973 3
 3 -6 -6 656.879 356.256 13
 3 -6 -5 2305.87 266.176 20
 3 -6 -5 2273.01 325.763 8
 3 -6 -5 1714.74 376.127 17
 3 -6 -5 2144.13 278.59 21
 3 -6 -5 2102.49 314.126 16
 3 -6 -5 2172.19 424.912 13
 3 -6 -5 2349.8 435.655 1
 3 -6 -4 1420.21 379.07 1
 3 -6 -4 1431.08 243.878 20
 3 -6 -4 1178.59 272.625 8
 3 -6 -4 1247.65 264.332 16
 3 -6 -4 852.569 310.344 14
 3 -6 -4 2047.26 409.993 13
 3 -6 -4 1295.97 242.591 21
 3 -6 -3 906.277 230.272 20
 3 -6 -3 944.273 223.53 21
 3 -6 -3 834.827 238.507 8
 3 -6 -3 911.619 259.373 16
 3 -6 -3 1324.2 398.615 1
 3 -6 -3 799.516 327.499 14
 3 -6 -2 955.788 229.006 20
 3 -6 -2 1153.04 272.129 16
 3 -6 -2 679.717 219.753 21
 3 -6 -2 1475.84 352.941 14
 3 -6 -2 1478.67 403.739 1
 3 -6 -2 1087.92 226.926 8
 3 -6 -1 1955.92 280.709 20
 3 -6 -1 1716.29 245.805 8
 3 -6 -1 1710.49 365.969 14
 3 -6 -1 1901.95 276.565 16
 3 -6 -1 1692.53 256.557 21
 3 -6 -1 2524.66 414.413 1
 3 -6 0 14288.9 519.231 20
 3 -6 0 14367.9 500.827 8
 3 -6 0 14754.4 616.314 16
 3 -6 0 12574.6 624.495 14
 3 -6 0 13954.4 515.986 21
 3 -6 0 14041.1 658.922 1
 3 -6 1 1198.59 255.043 20
 -3 6 -1 456.061 235.179 11
 3 -6 1 824.981 198.549 8
 3 -6 1 525.083 238.894 16
 3 -6 1 674.789 255.119 21
 3 -6 1 589.928 317.699 14
 3 -6 1 784.855 346.498 1
 3 -6 1 824.966 187.978 12
 3 -6 2 3264.53 318.635 20
 3 -6 2 2565.22 330.66 16
 3 -6 2 2871.23 393.873 14
 3 -6 2 2658.31 309.344 21
 3 -6 2 2759.49 382.616 1
 3 -6 3 484.585 243.424 20
 3 -6 3 528.457 244.547 21
 3 -6 3 446.842 296.629 14
 3 -6 3 481.79 285.111 1
 3 -6 3 384.111 188.445 12
 3 -6 4 924.524 262.44 21
 3 -6 4 1404.72 276.677 20
 3 -6 4 1742.91 364.324 14
 3 -6 4 1647.82 245.999 12
 3 -6 4 1247.16 304.103 1
 3 -6 5 3933.55 345.513 20
 3 -6 5 3565.87 375.441 1
 3 -6 5 3307.27 422.175 14
 3 -6 5 3826.55 355.017 21
 3 -6 5 4447.7 345.067 12
 3 -6 6 5688.63 406.314 20
 3 -6 6 5880.96 461.96 17
 3 -6 6 4852.05 375.885 21
 3 -6 6 5426.92 485.552 14
 3 -6 6 6546.42 382.919 5
 3 -6 6 6244.86 405.941 12
 3 -6 6 5827.98 411.892 1
 3 -6 7 361.678 242.132 20
 3 -6 7 667.94 257.655 1
 3 -6 7 1.48039 226.45 7
 3 -6 7 411.817 245.268 21
 3 -6 7 383.057 268.503 17
 -3 6 -7 401.638 211.126 2
 3 -6 7 408.813 312.974 14
 3 -6 7 438.75 289.993 13
 3 -6 7 676.412 238.061 5
 3 -6 7 539.517 234.936 12
 3 -6 8 94.4232 240.906 1
 3 -6 8 232.273 260.056 20
 3 -6 8 291.032 257.832 21
 3 -6 8 272.537 299.32 17
 -3 6 -8 -103.894 225.536 2
 3 -6 8 220.296 296.787 14
 3 -6 8 49.2539 204.751 7
 3 -6 8 445.715 277.469 13
 3 -6 8 -55.6071 222.008 5
 3 -6 8 442.396 274.714 12
 3 -6 9 6488.58 453.736 1
 -3 6 -9 6696.05 446.437 2
 3 -6 9 6582.8 447.94 21
 3 -6 9 7146.6 497.095 13
 3 -6 9 6086.01 460.356 20
 3 -6 9 6938.41 559.821 14
 3 -6 9 7210.26 521.344 17
 3 -6 9 6793.56 447.809 5
 3 -6 9 8005.31 500.263 12
 3 -6 10 -131.408 295.119 17
 -3 6 -10 -48.6658 260.148 2
 3 -6 10 158.882 326.886 14
 3 -6 10 -179.822 258.696 5
 3 -6 10 290.051 268.972 12
 -3 6 -11 1804.66 351.385 2
 -3 6 -11 1424.81 328.269 18
 3 -6 11 1934.23 384.773 17
 3 -6 11 1723.9 406.339 14
 3 -6 11 1809.89 354.24 12
 3 -6 11 1434.43 306.656 5
 -3 6 -12 643.078 302.823 18
 3 -6 12 -13.0489 314.475 17
 -3 6 -12 399.588 318.816 2
 3 -6 12 229.859 347.867 14
 3 -6 12 389.197 297.352 5
 3 -6 12 30.7751 284.021 12
 -3 6 -13 7512.65 546.873 2
 -3 6 -13 8099.97 558.592 18
 3 -6 13 7703.56 557.496 17
 -3 6 -13 6925.47 580.223 16
 3 -6 13 7784.86 631.911 14
 3 -6 13 9410.78 543.177 5
 3 -6 13 8940.95 601.74 12
 -3 6 -14 2194.25 415.084 2
 3 -6 14 1751.25 373.988 17
 -3 6 -14 1739.13 376.993 18
 -3 6 -14 1760.41 403.959 16
 3 -6 14 2396.68 459.757 14
 3 -6 14 2372.73 357.972 5
 3 -6 14 2556.82 379.121 12
 3 -6 15 611.579 307.188 17
 -3 6 -15 757.623 347.451 18
 -3 6 -15 829.708 371.757 16
 -3 6 -15 771.911 351.727 2
 3 -6 15 1132.19 327.495 5
 3 -6 15 1294.14 339.726 12
 3 -6 16 1446.98 325.336 17
 -3 6 -16 1198.82 377.469 16
 -3 6 -16 1021.79 357.308 2
 -3 6 -16 1944.35 333.134 6
 3 -6 16 2073.53 340.336 5
 -3 6 -16 1569.62 365.13 18
 -3 6 -17 1006.64 341.657 18
 3 -6 17 314.678 267.145 17
 -3 6 -17 495.123 308.665 2
 3 -6 17 467.168 262.074 5
 3 -6 18 177.985 238.876 17
 -3 6 -18 182.969 262.474 2
 -3 6 -18 114.898 275.493 18
 3 -6 18 384.9 222.268 5
 -3 6 -19 361.038 246.418 18
 3 -6 19 452.156 180.098 5
 -3 6 -20 5.89832 194.367 18
 -3 5 19 506.965 206.438 17
 -3 5 19 444.72 162.577 6
 -3 5 18 -108.216 232.053 17
 -3 5 18 112.951 184.125 6
 3 -5 -17 -158.909 178.066 21
 3 -5 -17 166.758 233.06 3
 3 -5 -17 295.862 237.955 10
 -3 5 17 242.25 297.255 17
 -3 5 17 113.387 215.981 6
 3 -5 -16 1689.61 337.41 10
 3 -5 -16 1316.51 249.857 21
 -3 5 16 1625.18 406.35 17
 3 -5 -16 1564.16 327.297 3
 3 -5 -15 590.341 236.29 21
 3 -5 -15 615.59 350.218 3
 3 -5 -15 191.684 304.908 16
 3 -5 -14 189.032 255.925 21
 3 -5 -14 707.098 339.885 3
 3 -5 -14 42.7508 313.781 16
 -3 5 14 -170.322 334.44 1
 3 -5 -13 1589.39 295.38 21
 -3 5 13 1292.46 425.84 1
 3 -5 -13 1020.43 342.355 8
 3 -5 -13 2202.87 422.635 3
 3 -5 -13 1731.08 372.804 16
 -3 5 13 1337.16 463.51 14
 3 -5 -12 6443.62 553.996 3
 3 -5 -12 5451.78 509.327 8
 -3 5 12 5810.79 661.982 1
 3 -5 -12 4540.42 486.583 13
 3 -5 -12 6549.17 532.522 16
 3 -5 -12 6294.13 418.721 21
 3 -5 -11 545.36 311.568 3
 3 -5 -11 768.384 294.322 8
 -3 5 11 1664.69 582.531 1
 3 -5 -11 491.122 238.774 21
 3 -5 -11 912.986 340.726 16
 3 -5 -10 1256.98 253.589 21
 3 -5 -10 1191.48 344.848 3
 3 -5 -10 1440.46 344.449 16
 -3 5 10 1914.41 571.029 1
 3 -5 -10 1429.43 409.891 13
 3 -5 -10 1156.46 306.139 8
 -3 5 9 554.83 496.736 1
 3 -5 -9 462.124 261.366 3
 3 -5 -9 262.596 199.794 21
 3 -5 -9 -254.861 226.303 20
 3 -5 -9 79.9238 280.259 8
 3 -5 -9 27.7072 260.152 16
 3 -5 -9 509.423 365.092 13
 3 -5 -8 7204.18 377.971 20
 3 -5 -8 7670.36 500.486 8
 3 -5 -8 7140.71 500.383 16
 3 -5 -8 6230.25 465.224 3
 3 -5 -8 8073.65 621.246 13
 3 -5 -8 6323.63 516.843 1
 3 -5 -8 6832.12 380.546 21
 3 -5 -7 344.573 178.266 21
 3 -5 -7 238.372 188.562 20
 3 -5 -7 -77.46 242.409 8
 3 -5 -7 502.659 347.349 1
 3 -5 -7 280.331 239.662 16
 3 -5 -7 223.372 309.431 13
 3 -5 -6 4740.56 319.706 20
 3 -5 -6 4040.58 367.094 8
 3 -5 -6 4640.32 386.271 16
 3 -5 -6 4485.54 298.523 21
 3 -5 -6 3877.77 443.808 1
 3 -5 -5 3384.7 362.476 16
 3 -5 -5 3239.61 279.774 20
 3 -5 -5 2966.95 318.064 8
 3 -5 -5 3077.17 266.931 21
 3 -5 -5 3387.28 441.088 1
 3 -5 -4 3581.86 288.225 20
 3 -5 -4 2816.73 233.662 4
 3 -5 -4 2916.19 301.175 8
 3 -5 -4 3245.25 337.263 16
 3 -5 -4 2357.2 363.139 14
 3 -5 -4 3504.15 459.431 1
 3 -5 -4 3299.25 267.69 21
 3 -5 -3 3270.76 252.3 19
 3 -5 -3 3490.32 271.761 20
 3 -5 -3 3538.63 316.638 8
 3 -5 -3 3337.15 263.288 21
 3 -5 -3 3605.74 336.964 16
 3 -5 -3 2884.19 385.23 14
 3 -5 -3 3984.2 279.437 4
 3 -5 -3 4042.88 453.274 1
 3 -5 -2 633.984 192.1 21
 3 -5 -2 778.149 207.57 20
 3 -5 -2 764.668 172.157 19
 -3 5 2 647.596 443.426 11
 3 -5 -2 1065.26 365.314 1
 3 -5 -2 841.275 253.019 16
 3 -5 -2 696.843 309.531 14
 3 -5 -2 512.247 208.389 8
 -3 5 1 2209.54 510.469 11
 3 -5 -1 1898.12 260.487 20
 3 -5 -1 1288.72 178.829 19
 3 -5 -1 1572.48 266.079 16
 3 -5 -1 1281.04 218.343 8
 3 -5 -1 1343.89 350.943 14
 3 -5 -1 1518.59 234.352 21
 3 -5 -1 2066.19 386.2 1
 -3 5 0 2703.85 447.233 11
 3 -5 0 3334 288.932 20
 3 -5 0 3289.34 270.688 8
 3 -5 0 3305.83 315.925 16
 3 -5 0 2783.61 264.649 19
 3 -5 0 3321.49 408.971 14
 3 -5 0 3347.79 409.166 1
 3 -5 0 3362.13 282.626 21
 3 -5 1 1235.49 251.049 20
 -3 5 -1 936.014 298.43 11
 3 -5 1 1091.3 232.546 19
 3 -5 1 958.433 185.708 8
 3 -5 1 423.792 239.935 16
 3 -5 1 1147.26 348.214 14
 3 -5 1 1007.83 223.535 21
 3 -5 1 834.601 328.918 1
 3 -5 1 1215.64 194.964 12
 -3 5 -2 1347.96 260.08 11
 3 -5 2 1657.78 264.096 19
 3 -5 2 1596.13 252.716 20
 3 -5 2 1528.58 294.744 16
 3 -5 2 1579.43 265.919 21
 3 -5 2 1572.25 358.075 14
 3 -5 2 1412.01 321.109 1
 3 -5 3 367.021 222.812 19
 3 -5 3 667.246 262.345 16
 3 -5 3 328.835 229.686 21
 3 -5 3 517.596 224.149 20
 3 -5 3 593.606 316.933 14
 3 -5 3 56.9341 279.726 1
 3 -5 3 345.808 178.79 12
 3 -5 4 8213.48 459.05 1
 3 -5 4 7635.49 412.051 20
 3 -5 4 8265.27 421.771 19
 3 -5 4 7854.76 396.544 21
 3 -5 4 7475.87 498.983 14
 3 -5 4 8975.06 409.533 12
 3 -5 5 6074.23 395.785 1
 3 -5 5 5848.25 378.799 19
 3 -5 5 5645.43 376.111 20
 3 -5 5 5540.56 361.486 21
 -3 5 -5 5844.49 325.931 2
 3 -5 5 5387.44 447.374 14
 3 -5 5 5937.58 346.248 12
 3 -5 6 398.088 215.353 20
 3 -5 6 318.792 240.098 1
 -3 5 -6 326.26 193.559 2
 3 -5 6 178.145 288.501 14
 3 -5 6 558.195 231.783 21
 3 -5 6 346.247 201.034 12
 3 -5 7 435.632 227.283 20
 -3 5 -7 350.272 216.602 2
 3 -5 7 235.19 290.771 14
 3 -5 7 438.821 229.938 21
 3 -5 7 542.463 245.615 12
 3 -5 7 487.433 235.839 1
 3 -5 8 1285.9 288.716 17
 -3 5 -8 1147.22 257.817 2
 3 -5 8 1156.96 254.341 21
 3 -5 8 1174.18 315.896 14
 3 -5 8 1105.41 272.783 20
 3 -5 8 764.756 245.768 1
 3 -5 8 892.83 230.859 5
 3 -5 8 1221.71 260.439 12
 -3 5 -9 3095.9 337.814 2
 3 -5 9 3035.58 321.768 1
 3 -5 9 2533.19 370.533 14
 3 -5 9 3299.79 341.52 21
 3 -5 9 3586.6 349.12 20
 3 -5 9 3074.87 362.752 17
 3 -5 9 3214.65 361.86 13
 3 -5 9 3321.11 315.768 5
 3 -5 9 3277.96 350.16 12
 3 -5 10 9230.73 476.716 1
 -3 5 -10 9864.95 525.755 2
 3 -5 10 9861.62 512.601 20
 -3 5 -10 8747.95 505.614 18
 3 -5 10 9516.99 598.088 14
 3 -5 10 10104.9 560.793 17
 3 -5 10 10076.5 552.608 13
 3 -5 10 9989.86 495.314 5
 3 -5 10 10897.9 547.393 12
 3 -5 11 892.686 260.533 1
 3 -5 11 427.092 279.534 17
 -3 5 -11 195.369 276.355 2
 3 -5 11 369.155 324.331 14
 -3 5 -11 686.323 294.965 18
 3 -5 11 125.172 261.872 13
 3 -5 11 391.768 259.003 5
 3 -5 11 540.64 272.633 12
 -3 5 -12 3491.86 421.01 2
 -3 5 -12 3924.58 425.636 18
 3 -5 12 3596.59 472.044 14
 3 -5 12 3144.41 378.529 13
 3 -5 12 3795.67 375.373 5
 3 -5 12 3556.52 428.081 17
 3 -5 12 4269.23 433.667 12
 -3 5 -13 533.222 331.304 18
 3 -5 13 314.633 322.711 17
 -3 5 -13 480.113 349.702 16
 -3 5 -13 10.5409 331.26 2
 3 -5 13 69.6633 343.634 14
 3 -5 13 224.078 260.539 5
 3 -5 13 -190.93 304.553 12
 3 -5 14 328.223 321.914 17
 -3 5 -14 618.38 361.396 18
 -3 5 -14 182.887 342.534 16
 -3 5 -14 342.708 349.157 2
 3 -5 14 82.3656 338.387 14
 3 -5 14 92.6485 284.646 5
 3 -5 14 -33.4574 262.293 12
 -3 5 -15 2112.33 418.729 2
 3 -5 15 1540.42 346.909 17
 -3 5 -15 1302.69 367.963 18
 -3 5 -15 1650.19 401.296 16
 3 -5 15 1964.36 363.388 5
 3 -5 15 1420.63 416.457 14
 3 -5 15 1462.74 317.029 12
 -3 5 -16 3270.71 453.837 2
 -3 5 -16 3011.47 448.974 18
 3 -5 16 1894.39 361.278 17
 -3 5 -16 2504.06 431.309 16
 3 -5 16 2781.7 373.275 5
 3 -5 16 2623.92 369.126 12
 -3 5 -17 576.054 350.661 18
 3 -5 17 425.665 289.745 17
 -3 5 -17 1220.11 364.591 16
 -3 5 -17 568.054 303.487 2
 3 -5 17 956.843 309.448 5
 3 -5 18 2048.71 341.638 17
 -3 5 -18 1341.82 349.787 18
 -3 5 -18 1997.68 355.122 2
 3 -5 18 2075.23 319.328 5
 3 -5 19 -124.304 232.809 17
 -3 5 -19 -79.836 268.781 18
 -3 5 -19 109.51 283.831 2
 3 -5 19 110.829 216.386 5
 -3 5 -20 1922.84 312.206 18
 3 -5 20 2322.51 275.804 17
 3 -5 20 2397.99 236.034 5
 -3 5 -21 219.358 198.159 18
 -3 4 19 274.271 205.355 17
 -3 4 19 698.417 188.755 6
 -3 4 18 -65.4953 242.685 17
 -3 4 18 572.046 220.711 6
 3 -4 -17 474.103 221.065 21
 3 -4 -17 455.88 255.563 10
 3 -4 -17 141.97 258.883 3
 -3 4 17 106.184 288.391 17
 -3 4 17 644.45 270.371 6
 3 -4 -16 95.3873 213.102 21
 -3 4 16 245.788 362.769 17
 3 -4 -16 55.5491 282.246 3
 3 -4 -16 -149.994 284.367 16
 3 -4 -16 167.138 281.286 10
 3 -4 -15 1545.34 363.962 16
 -3 4 15 1394.32 458.802 17
 3 -4 -15 1442.84 377.628 3
 3 -4 -15 1199.34 262.608 21
 3 -4 -14 -85.0133 244.392 21
 3 -4 -14 -108.492 326.072 8
 3 -4 -14 22.5314 324.01 3
 3 -4 -14 394.954 333.473 16
 -3 4 14 197.157 406.526 14
 3 -4 -13 1449.4 283.003 21
 -3 4 13 1340.3 428.338 1
 3 -4 -13 1711.6 381.533 8
 3 -4 -13 1221.38 377.61 3
 3 -4 -13 1120.56 358.515 16
 -3 4 13 1266.25 481.984 14
 3 -4 -12 10592.8 523.261 21
 3 -4 -12 10824 640.933 8
 3 -4 -12 10698.1 691.439 3
 -3 4 12 10155.9 739.655 1
 3 -4 -12 10997.9 658.572 16
 -3 4 12 10431.4 787.331 14
 3 -4 -12 9670.58 636.178 13
 -3 4 11 4084.62 608.769 1
 3 -4 -11 3479.65 419.72 8
 3 -4 -11 3557.03 430.225 3
[truncated: 485,132 more chars]
