# Supplementary material for: A modular design of molecular qubits to implement universal quantum gates
Source: Nat Commun. 2016 Apr 25;7:11377. doi: 10.1038/ncomms11377 (PMC4848482; doi:10.1038/ncomms11377)
Supplement: Supplementary Data 1 — Cif files for compounds 3 to 11 [file ncomms11377-s2.zip › Supplementary Datasets/SupplementaryDataset2.cif]

data_xrepw456
_audit_creation_date              2014-10-16
_audit_creation_method
;
Olex2 1.2
(compiled 2014.05.21 svn.r2940 for OlexSys, GUI svn.r4846)
;
_shelxl_version_number            2014/6
_publ_contact_author_address      ?
_publ_contact_author_email        ?
_publ_contact_author_name         ''
_publ_contact_author_phone        ?
_publ_section_references
;
Dolomanov, O.V., Bourhis, L.J., Gildea, R.J, Howard, J.A.K. & Puschmann, H.
 (2009), J. Appl. Cryst. 42, 339-341.

Sheldrick, G.M. (2008). Acta Cryst. A64, 112-122.
;
_chemical_name_common             ?
_chemical_name_systematic         ?
_chemical_formula_moiety          'C97 H149 Cr7 F8 N3 Ni O32, C7 H8, C6 H16 N'
_chemical_formula_sum             'C110 H173 Cr7 F8 N4 Ni O32'
_chemical_formula_weight          2638.22
_chemical_melting_point           ?
_chemical_oxdiff_formula          Cr8F8O32C100H100
loop_
  _atom_type_symbol
  _atom_type_description
  _atom_type_scat_dispersion_real
  _atom_type_scat_dispersion_imag
  _atom_type_scat_source
 'C' 'C' 0.0181 0.0091 'International Tables Vol C Tables 4.2.6.8 and 6.1.1.4'
 'H' 'H' 0.0000 0.0000 'International Tables Vol C Tables 4.2.6.8 and 6.1.1.4'
 'Cr' 'Cr' -0.1635 2.4439
 'International Tables Vol C Tables 4.2.6.8 and 6.1.1.4'
 'F' 'F' 0.0727 0.0534 'International Tables Vol C Tables 4.2.6.8 and 6.1.1.4'
 'N' 'N' 0.0311 0.0180 'International Tables Vol C Tables 4.2.6.8 and 6.1.1.4'
 'Ni' 'Ni' -3.0029 0.5091
 'International Tables Vol C Tables 4.2.6.8 and 6.1.1.4'
 'O' 'O' 0.0492 0.0322 'International Tables Vol C Tables 4.2.6.8 and 6.1.1.4'

_shelx_space_group_comment
;
The symmetry employed for this shelxl refinement is uniquely defined
by the following loop, which should always be used as a source of
symmetry information in preference to the above space-group names.
They are only intended as comments.
;
_space_group_crystal_system       'monoclinic'
_space_group_IT_number            14
_space_group_name_H-M_alt         'P 1 21/n 1'
_space_group_name_Hall            '-P 2yn'
loop_
  _space_group_symop_operation_xyz
 'x, y, z'
 '-x+1/2, y+1/2, -z+1/2'
 '-x, -y, -z'
 'x-1/2, -y-1/2, z-1/2'

_cell_length_a                    30.5037(19)
_cell_length_b                    16.5057(5)
_cell_length_c                    32.2556(19)
_cell_angle_alpha                 90
_cell_angle_beta                  115.872(7)
_cell_angle_gamma                 90
_cell_volume                      14612.5(15)
_cell_formula_units_Z             4
_cell_measurement_reflns_used     17552
_cell_measurement_temperature     100
_cell_measurement_theta_max       73.1050
_cell_measurement_theta_min       3.0520
_shelx_estimated_absorpt_T_max    ?
_shelx_estimated_absorpt_T_min    ?
_exptl_absorpt_coefficient_mu     4.880
_exptl_absorpt_correction_T_max   1.00000
_exptl_absorpt_correction_T_min   0.16657
_exptl_absorpt_correction_type    multi-scan
_exptl_absorpt_process_details
;
CrysAlisPro, Agilent Technologies,
Version 1.171.37.33 (release 27-03-2014 CrysAlis171 .NET)
(compiled Mar 27 2014,17:12:48)
Empirical absorption correction using spherical harmonics,
 implemented in SCALE3 ABSPACK scaling algorithm.
;
_exptl_absorpt_special_details    ?
_exptl_crystal_colour             'clear green'
_exptl_crystal_colour_lustre      clear
_exptl_crystal_colour_primary     green
_exptl_crystal_density_diffrn     1.199
_exptl_crystal_density_meas       ?
_exptl_crystal_density_method     ?
_exptl_crystal_description        'plate'
_exptl_crystal_F_000              5540
_exptl_crystal_size_max           0.1
_exptl_crystal_size_mid           0.1
_exptl_crystal_size_min           0.05
_exptl_transmission_factor_max    ?
_exptl_transmission_factor_min    ?
_diffrn_reflns_av_R_equivalents   0.1549
_diffrn_reflns_av_unetI/netI      0.0729
_diffrn_reflns_Laue_measured_fraction_full 0.988
_diffrn_reflns_Laue_measured_fraction_max 0.988
_diffrn_reflns_limit_h_max        36
_diffrn_reflns_limit_h_min        -36
_diffrn_reflns_limit_k_max        19
_diffrn_reflns_limit_k_min        -15
_diffrn_reflns_limit_l_max        38
_diffrn_reflns_limit_l_min        -38
_diffrn_reflns_number             125577
_diffrn_reflns_point_group_measured_fraction_full 0.988
_diffrn_reflns_point_group_measured_fraction_max 0.988
_diffrn_reflns_theta_full         67.684
_diffrn_reflns_theta_max          68.245
_diffrn_reflns_theta_min          3.080
_diffrn_ambient_temperature       100
_diffrn_detector                  'CCD plate'
_diffrn_detector_area_resol_mean  ?
_diffrn_measured_fraction_theta_full 0.988
_diffrn_measured_fraction_theta_max 0.988
_diffrn_measurement_details
;
#__ type_ start__ end____ width___ exp.time_
  1 omega   81.71  267.71   1.5000   50.0000
omega____ theta____ kappa____ phi______ frames
    -      112.0000   73.8672 -140.7906 124

#__ type_ start__ end____ width___ exp.time_
  2 phi    -16.35  285.05   1.4995   50.0000
omega____ theta____ kappa____ phi______ frames
 174.2097  112.0000   73.8672     -     201

#__ type_ start__ end____ width___ exp.time_
  3 phi     58.55  331.47   1.4995   50.0000
omega____ theta____ kappa____ phi______ frames
 119.2097  111.0000   73.8672     -     182

#__ type_ start__ end____ width___ exp.time_
  4 omega   83.33  218.33   1.5000   40.0000
omega____ theta____ kappa____ phi______ frames
    -       80.0000   73.8672  -45.7903 90

#__ type_ start__ end____ width___ exp.time_
  5 phi    104.02  306.44   1.4994   50.0000
omega____ theta____ kappa____ phi______ frames
 139.2097  113.0000   73.8672     -     135

#__ type_ start__ end____ width___ exp.time_
  6 omega  -98.45   29.05   1.5000   40.0000
omega____ theta____ kappa____ phi______ frames
    -      -70.0000   73.8672   94.2102 85

#__ type_ start__ end____ width___ exp.time_
  7 omega  173.21  267.71   1.5000   50.0000
omega____ theta____ kappa____ phi______ frames
    -      111.0000   73.8672   54.2088 63

#__ type_ start__ end____ width___ exp.time_
  8 omega  -24.81  128.19   1.5000   25.0000
omega____ theta____ kappa____ phi______ frames
    -      -15.0000   73.8672   84.2094 102

#__ type_ start__ end____ width___ exp.time_
  9 omega   97.73  216.23   1.5000   50.0000
omega____ theta____ kappa____ phi______ frames
    -      100.0000   73.8672 -125.7912 79

#__ type_ start__ end____ width___ exp.time_
 10 omega  139.82  229.82   1.5000   50.0000
omega____ theta____ kappa____ phi______ frames
    -      110.0000   73.8672  139.2102 60

#__ type_ start__ end____ width___ exp.time_
 11 phi    230.16  315.62   1.4994   50.0000
omega____ theta____ kappa____ phi______ frames
-131.8504  105.0000   73.8672     -     57

#__ type_ start__ end____ width___ exp.time_
 12 omega   84.59  173.09   1.5000   50.0000
omega____ theta____ kappa____ phi______ frames
    -      100.0000   73.8672 -170.7912 59

#__ type_ start__ end____ width___ exp.time_
 13 omega  -17.05   51.95   1.5000   30.0000
omega____ theta____ kappa____ phi______ frames
    -      -54.5000   73.8672  -63.2898 46

#__ type_ start__ end____ width___ exp.time_
 14 omega  108.88  216.88   1.5000   40.0000
omega____ theta____ kappa____ phi______ frames
    -       65.0000   73.8672 -140.7906 72

#__ type_ start__ end____ width___ exp.time_
 15 omega  180.29  259.79   1.5000   50.0000
omega____ theta____ kappa____ phi______ frames
    -      113.0000   73.8672   24.2100 53

#__ type_ start__ end____ width___ exp.time_
 16 omega   73.58  144.08   1.5000   40.0000
omega____ theta____ kappa____ phi______ frames
    -       73.0000   73.8672 -145.7909 47

#__ type_ start__ end____ width___ exp.time_
 17 phi    141.02  223.48   1.4994   50.0000
omega____ theta____ kappa____ phi______ frames
-150.7903  111.0000   73.8672     -     55

#__ type_ start__ end____ width___ exp.time_
 18 omega   55.10  124.10   1.5000   30.0000
omega____ theta____ kappa____ phi______ frames
    -       43.0000   73.8672  164.2103 46

#__ type_ start__ end____ width___ exp.time_
 19 omega   68.56  139.06   1.5000   40.0000
omega____ theta____ kappa____ phi______ frames
    -       83.0000   73.8672 -110.7900 47
;
_diffrn_measurement_device        'abstract diffractometer'
_diffrn_measurement_device_type
'Saxi-CrysAlisPro-abstract goniometer imported SAXI images'
_diffrn_measurement_method        '\w and \p scans'
_diffrn_orient_matrix_UB_11       -0.0408207000
_diffrn_orient_matrix_UB_12       0.0382031000
_diffrn_orient_matrix_UB_13       -0.0430646000
_diffrn_orient_matrix_UB_21       -0.0345070000
_diffrn_orient_matrix_UB_22       -0.0031846000
_diffrn_orient_matrix_UB_23       0.0233922000
_diffrn_orient_matrix_UB_31       0.0170906000
_diffrn_orient_matrix_UB_32       0.0850260000
_diffrn_orient_matrix_UB_33       0.0202724000
_diffrn_radiation_monochromator   graphite
_diffrn_radiation_probe           x-ray
_diffrn_radiation_type            CuK\a
_diffrn_radiation_wavelength      1.54184
_diffrn_source                    'Enhance (Cu) X-ray Source'
_reflns_Friedel_coverage          0.000
_reflns_Friedel_fraction_full     .
_reflns_Friedel_fraction_max      .
_reflns_number_gt                 13378
_reflns_number_total              26427
_reflns_odcompleteness_completeness 97.45
_reflns_odcompleteness_iscentric  1
_reflns_odcompleteness_theta      75.55
_reflns_special_details
;
 Reflections were merged by SHELXL according to the crystal
 class for the calculation of statistics and refinement.
 
 _reflns_Friedel_fraction is defined as the number of unique
 Friedel pairs measured divided by the number that would be
 possible theoretically, ignoring centric projections and
 systematic absences.
;
_reflns_threshold_expression      'I > 2\s(I)'
_computing_cell_refinement
;
CrysAlisPro, Agilent Technologies,
Version 1.171.37.33 (release 27-03-2014 CrysAlis171 .NET)
(compiled Mar 27 2014,17:12:48)
;
_computing_data_collection
;
CrysAlisPro, Agilent Technologies,
Version 1.171.37.33 (release 27-03-2014 CrysAlis171 .NET)
(compiled Mar 27 2014,17:12:48)
;
_computing_data_reduction
;
CrysAlisPro, Agilent Technologies,
Version 1.171.37.33 (release 27-03-2014 CrysAlis171 .NET)
(compiled Mar 27 2014,17:12:48)
;
_computing_molecular_graphics     'Olex2 (Dolomanov et al., 2009)'
_computing_publication_material   'Olex2 (Dolomanov et al., 2009)'
_computing_structure_refinement   'ShelXL (Sheldrick, 2008)'
_computing_structure_solution     'ShelXT (Sheldrick, 2008)'
_refine_diff_density_max          0.994
_refine_diff_density_min          -0.517
_refine_diff_density_rms          0.115
_refine_ls_extinction_coef        .
_refine_ls_extinction_method      none
_refine_ls_goodness_of_fit_ref    1.147
_refine_ls_hydrogen_treatment     constr
_refine_ls_matrix_type            full
_refine_ls_number_parameters      2128
_refine_ls_number_reflns          26427
_refine_ls_number_restraints      2353
_refine_ls_R_factor_all           0.1730
_refine_ls_R_factor_gt            0.1191
_refine_ls_restrained_S_all       1.134
_refine_ls_shift/su_max           0.003
_refine_ls_shift/su_mean          0.000
_refine_ls_structure_factor_coef  Fsqd
_refine_ls_weighting_details
'w=1/[\s^2^(Fo^2^)+(0.2000P)^2^] where P=(Fo^2^+2Fc^2^)/3'
_refine_ls_weighting_scheme       calc
_refine_ls_wR_factor_gt           0.3297
_refine_ls_wR_factor_ref          0.3876
_refine_special_details           
;
The pivalate ligands were  disordered. The disorder was modelled over two
 positions. The C-C distances corresponding to the ter-buthyl groups were
 constrained to be the same using SADI command. The adps were also restrained
 using RIGU command.    
;
_olex2_refinement_description
;
1. Fixed Uiso
 At 1.2 times of:
  All C(H) groups, All C(H,H) groups, All C(H,H,H,H) groups, All N(H,H) groups
 At 1.5 times of:
  All C(H,H,H) groups, All C(H,H,H,H,H,H) groups
2. Restrained distances
 C101-N203 = N203-C100
 1.52 with sigma of 0.02
 C100-N1A = N1A-C101
 1.52 with sigma of 0.02
 C100-N203 = N203-C101
 1.52 with sigma of 0.02
 C101-N1A = N1A-C100
 1.52 with sigma of 0.02
 C98-C99 = C99-C100
 1.52 with sigma of 0.02
 C100-C99 = C99-C98
 1.52 with sigma of 0.02
 C116-C117
 1.5 with sigma of 0.02
 C117-C111
 2.3 with sigma of 0.02
 C117-C115
 2.3 with sigma of 0.02
 C106-C110
 2.3 with sigma of 0.02
 C110-C108
 2.3 with sigma of 0.02
 C103-C102 = C102-C101
 1.52 with sigma of 0.02
 C102-C101 = C101-N203
 1.52 with sigma of 0.02
 C100-C99A = C99A-C98
 1.52 with sigma of 0.02
 C98-C99A = C99A-C100
 1.52 with sigma of 0.02
 C87-C89A
 1.4 with sigma of 0.02
 C87-C93A
 4.1 with sigma of 0.02
 N203-C100 \\sim C100-N1A
 with sigma of 0.02
 N1A-C101 \\sim C101-N203
 with sigma of 0.02
 C53-C54 \\sim C53-C55 \\sim C54-C55 \\sim C53A-C54A \\sim C53A-C55A \\sim
C54A-C55A
 with sigma of 0.02
 C52-C53 \\sim C52-C54 \\sim C52-C55 \\sim C52A-C53A \\sim C52A-C54A \\sim
C52A-C55A \\sim C52-C51 ~
 C52A-C51A
 with sigma of 0.02
 O22A-C51A \\sim O21A-C51A
 with sigma of 0.02
 C56A-C57A \\sim C57A-C58A \\sim C57A-C59A \\sim C57A-C60A
 with sigma of 0.02
 C56-C58 \\sim C56-C59 \\sim C56-C60 \\sim C58-C59 \\sim C58-C60 \\sim C59-C60
\\sim C56A-C58A \\sim C56A-
 C59A \\sim C56A-C60A \\sim C58A-C59A \\sim C58A-C60A \\sim C59A-C60A
 with sigma of 0.02
 C27-C28 \\sim C27-C29 \\sim C27-C30 \\sim C27-C28A \\sim C27-C29A \\sim
C27-C30A
 with sigma of 0.02
 C28-C29 \\sim C28-C30 \\sim C29-C30 \\sim C28A-C29A \\sim C28A-C30A \\sim
C29A-C30A
 with sigma of 0.02
 C64-C63 \\sim C65-C64 \\sim C63-C65 \\sim C64A-C63A \\sim C65A-C64A \\sim
C63A-C65A
 with sigma of 0.02
 C62-C63 \\sim C62-C64 \\sim C62-C65 \\sim C62-C63A \\sim C62-C64A \\sim
C62-C65A
 with sigma of 0.02
 C46-C47 \\sim C47-C48 \\sim C47-C49 \\sim C47-C50 \\sim C46A-C47A \\sim
C47A-C48A \\sim C47A-C49A ~
 C47-C50A
 with sigma of 0.02
 C46-C48 \\sim C46-C49 \\sim C46-C50 \\sim C48-C49 \\sim C48-C50 \\sim C49-C50
\\sim C46A-C48A \\sim C46A-
 C49A \\sim C46A-C50A \\sim C48A-C49A \\sim C48A-C50A \\sim C49A-C50A
 with sigma of 0.02
 C67-C68 \\sim C67-C69 \\sim C67-C70 \\sim C67-C68A \\sim C67-C69A \\sim
C67-C70A
 with sigma of 0.02
 C68-C69 \\sim C68-C70 \\sim C69-C70 \\sim C68A-C69A \\sim C68A-C70A \\sim
C69A-C70A
 with sigma of 0.02
 C12-C13 \\sim C12-C14 \\sim C12-C15 \\sim C12-C13A \\sim C12-C14A \\sim
C12-C15A
 with sigma of 0.02
 C14-C13 \\sim C15-C14 \\sim C13-C15 \\sim C14A-C13A \\sim C15A-C14A \\sim
C13A-C15A
 with sigma of 0.02
 C2-C3 \\sim C2-C4 \\sim C2-C5 \\sim C2-C3A \\sim C2-C4A \\sim C2-C5A
 with sigma of 0.02
 C3-C4 \\sim C3-C5 \\sim C4-C5 \\sim C3A-C4A \\sim C3A-C5A \\sim C4A-C5A
 with sigma of 0.02
 C7-C8 \\sim C7-C9 \\sim C7-C10 \\sim C7-C8A \\sim C7-C9A \\sim C7-C10A
 with sigma of 0.02
 C8-C9 \\sim C8-C10 \\sim C9-C10 \\sim C8A-C9A \\sim C8A-C10A \\sim C9A-C10A
 with sigma of 0.02
 C38-C39 \\sim C38-C40 \\sim C39-C40 \\sim C38A-C39A \\sim C38A-C40A \\sim
C39A-C40A
 with sigma of 0.02
 C37-C38 \\sim C37-C39 \\sim C37-C40 \\sim C37-C38A \\sim C37-C39A \\sim
C37-C40A
 with sigma of 0.02
 O10A-C21 \\sim C21-O10
 with sigma of 0.02
 O10A-Cr5 \\sim Cr5-O10
 with sigma of 0.02
 C21-C22 \\sim C22-C23 \\sim C22-C24 \\sim C22-C25 \\sim C21A-C22A \\sim
C22A-C23A \\sim C22A-C24A ~
 C22A-C25A
 with sigma of 0.02
 C21-C23 \\sim C21-C24 \\sim C21-C25 \\sim C23-C24 \\sim C23-C25 \\sim C24-C25
\\sim C21A-C23A \\sim C21A-
 C24A \\sim C21A-C25A \\sim C23A-C24A \\sim C23A-C25A \\sim C24A-C25A
 with sigma of 0.02
 C41-C42 \\sim C42-C43 \\sim C42-C44 \\sim C42-C45 \\sim C41A-C42A \\sim
C42A-C43A \\sim C42A-C44A ~
 C42-C45A
 with sigma of 0.02
 C41-C43 \\sim C41-C44 \\sim C41-C45 \\sim C43-C44 \\sim C43-C45 \\sim C44-C45
\\sim C41A-C43A \\sim C41A-
 C44A \\sim C41A-C45A \\sim C43A-C44A \\sim C43A-C45A \\sim C44A-C45A
 with sigma of 0.02
 C98-C99A \\sim C99A-C100
 with sigma of 0.02
 C99-C100 \\sim C100-C99A
 with sigma of 0.02
 C32-C33 \\sim C32-C34 \\sim C32-C35 \\sim C32-C33A \\sim C32-C34A \\sim
C32-C35A
 with sigma of 0.02
 C33-C34 \\sim C33-C35 \\sim C34-C35 \\sim C33A-C34A \\sim C33A-C35A \\sim
C34A-C35A
 with sigma of 0.02
 C86-C88 \\sim C87-C89 \\sim C87-C89A
 with sigma of 0.02
 N026-C88 \\sim C84-C88 \\sim N026-C89 \\sim N026-C89A \\sim C85-C89 \\sim
C85-C89A
 with sigma of 0.02
3. Restrained planarity
 C117, C115, C116, C114, C111, C113, C112
 with sigma of 0.1
 C110, C107, C106, C108, C105, C109, C104
 with sigma of 0.1
 C87, C89A, N0, C91A, H91A, C93A, H93A, C97A, H97A, C95A, H95A
 with sigma of 0.1
4. Uiso/Uaniso restraints and constraints
C110 \\sim C107 \\sim C106 \\sim C105 \\sim C104 \\sim C108 \\sim C109 \\sim
C114 \\sim C113 \\sim C112 \\sim C111 \\sim C116 \\sim C115 \\sim C117: within
1.7A with sigma of 0.04 and sigma for terminal atoms of 0.08
O19 \\sim O19A \\sim O20 \\sim O20A: within 1.7A with sigma of 0.04 and sigma
for terminal atoms of 0.08
N0 \\sim N032 \\sim C89A \\sim C89 \\sim C95 \\sim C95A \\sim C97A \\sim C97
\\sim C93 \\sim C93A \\sim C91A: within 1.7A with sigma of 0.04 and sigma for
terminal atoms of 0.08
C34A \\sim C33 \\sim C35 \\sim C33A \\sim C34 \\sim C35A: within 1.7A with
sigma of 0.04 and sigma for terminal atoms of 0.08
Uanis(O24A) = Uanis(O24)
5. Rigid body (RIGU) restrains
 C4, C5, C3, C2, C1
 with sigma for 1-2 distances of 0.004 and sigma for 1-3 distances of 0.004
 C114, C115, C116, C111, C113, C112, C117
 with sigma for 1-2 distances of 0.004 and sigma for 1-3 distances of 0.004
 C108, C110, C107, C106, C109, C105, C104
 with sigma for 1-2 distances of 0.004 and sigma for 1-3 distances of 0.004
 O21, C51, O22, C52, C54, C55, C53
 with sigma for 1-2 distances of 0.004 and sigma for 1-3 distances of 0.004
 O21A, C51A, O22A, C52A, C53A, C55A, C54A
 with sigma for 1-2 distances of 0.004 and sigma for 1-3 distances of 0.004
 O19A, C46A, O20, C49, C47, C50, C48
 with sigma for 1-2 distances of 0.004 and sigma for 1-3 distances of 0.004
 C29, C28, C30, C27, C26, O12, O11
 with sigma for 1-2 distances of 0.004 and sigma for 1-3 distances of 0.004
 C30A, C27, C29A, C28A, O11A, C26, O12A
 with sigma for 1-2 distances of 0.004 and sigma for 1-3 distances of 0.004
 C15A, C14A, C12, C13A, C11, O5, O6A
 with sigma for 1-2 distances of 0.004 and sigma for 1-3 distances of 0.004
 C64, C62, C65, C63, C61, O25, O26
 with sigma for 1-2 distances of 0.004 and sigma for 1-3 distances of 0.004
 C64A, C62, C63A, C65A, C61, O25, O26
 with sigma for 1-2 distances of 0.004 and sigma for 1-3 distances of 0.004
 C46, O20A, O19, C47A, C49A, C48A, C50A
 with sigma for 1-2 distances of 0.004 and sigma for 1-3 distances of 0.004
 C70, C68, C69, C67, C66, O28, O27
 with sigma for 1-2 distances of 0.004 and sigma for 1-3 distances of 0.004
 C69A, C67, C68A, C70A, C66, O28, O27
 with sigma for 1-2 distances of 0.004 and sigma for 1-3 distances of 0.004
 C19, C17, C20, C18
 with sigma for 1-2 distances of 0.004 and sigma for 1-3 distances of 0.004
 C14, C12, C15, C13, C11, O5, O6
 with sigma for 1-2 distances of 0.004 and sigma for 1-3 distances of 0.004
 C4A, C5A, C3A, C2, C1
 with sigma for 1-2 distances of 0.004 and sigma for 1-3 distances of 0.004
 C9, C7, C10, C8, C6, O4, O3
 with sigma for 1-2 distances of 0.004 and sigma for 1-3 distances of 0.004
 O4, O3, C6, C7, C8A, C9A, C10A
 with sigma for 1-2 distances of 0.004 and sigma for 1-3 distances of 0.004
 C39, C40, C38, C37, C36, O15, O16
 with sigma for 1-2 distances of 0.004 and sigma for 1-3 distances of 0.004
 C38A, C37, C39A, C40A, O16, C36, O15
 with sigma for 1-2 distances of 0.004 and sigma for 1-3 distances of 0.004
 N203, C100, C99, C101, C98, C102, C103
 with sigma for 1-2 distances of 0.004 and sigma for 1-3 distances of 0.004
 O24, C56, O23A, C59, C57, C58, C60
 with sigma for 1-2 distances of 0.004 and sigma for 1-3 distances of 0.004
 C56A, O24A, O23, C57A, C59A, C60A, C58A
 with sigma for 1-2 distances of 0.004 and sigma for 1-3 distances of 0.004
 C23, C25, C22, C24
 with sigma for 1-2 distances of 0.004 and sigma for 1-3 distances of 0.004
 O9, C21, O10, C24, C22, C23, C25
 with sigma for 1-2 distances of 0.004 and sigma for 1-3 distances of 0.004
 O10A, C21A, O9A, C22A, C23A, C24A, C25A
 with sigma for 1-2 distances of 0.004 and sigma for 1-3 distances of 0.004
 C41, C44, C45, C42, C43, O17, O18
 with sigma for 1-2 distances of 0.004 and sigma for 1-3 distances of 0.004
 C43A, C42A, C44A, C45A, C41A, O18A, O17A
 with sigma for 1-2 distances of 0.004 and sigma for 1-3 distances of 0.004
 C98, C99A, C99, C100, N1A, N203, C101, C102, C1A, C103
 with sigma for 1-2 distances of 0.004 and sigma for 1-3 distances of 0.004
 C34A, C35A, C32, C33A, O13A, C31, O14A
 with sigma for 1-2 distances of 0.004 and sigma for 1-3 distances of 0.004
 C33, C35, C34, C31, O14, O13, C32
 with sigma for 1-2 distances of 0.004 and sigma for 1-3 distances of 0.004
 N032, C91, C93, C97, C95, C89, C87, N026, C86, C88, N02R, C90, C92, C96, C94
 with sigma for 1-2 distances of 0.004 and sigma for 1-3 distances of 0.004
 C91A, C93A, C97A, C95A, N0, C87, C85, C83, C84, C86, N026, C88, C94, C96, C92,
  C90, N02R, C82, C81, C79, C77, C78, C80
 with sigma for 1-2 distances of 0.004 and sigma for 1-3 distances of 0.004
 N032, C91, C93, C97, C95, C89, C87, C85, C83, C84, C86, N026, C88, N02R, C90,
 C92, C96, C94, C82, C81, C79, C77, C78, C80
 with sigma for 1-2 distances of 0.004 and sigma for 1-3 distances of 0.004
6. Others
 Sof(Cr3A)=1-FVAR(1)
 Sof(Cr3)=FVAR(1)
 Sof(O19A)=Sof(C46)=Sof(O20A)=1-FVAR(2)
 Sof(O20)=Sof(C46A)=Sof(O19)=FVAR(2)
 Sof(O10A)=Sof(C21A)=Sof(O9A)=Sof(C24A)=Sof(H24D)=Sof(H24E)=Sof(H24F)=
 Sof(C25A)=Sof(H25D)=Sof(H25E)=Sof(H25F)=Sof(C23A)=Sof(H23D)=Sof(H23E)=
 Sof(H23F)=Sof(C22A)=1-FVAR(3)
 Sof(O9)=Sof(O10)=Sof(C21)=Sof(C22)=Sof(C23)=Sof(H23A)=Sof(H23B)=Sof(H23C)=
 Sof(C25)=Sof(H25A)=Sof(H25B)=Sof(H25C)=Sof(C24)=Sof(H24A)=Sof(H24B)=Sof(H24C)=
 FVAR(3)
 Sof(C10A)=Sof(H10D)=Sof(H10E)=Sof(H10F)=Sof(C8A)=Sof(H8AA)=Sof(H8AB)=
 Sof(H8AC)=Sof(C9A)=Sof(H9AA)=Sof(H9AB)=Sof(H9AC)=1-FVAR(4)
 Sof(C9)=Sof(H9A)=Sof(H9B)=Sof(H9C)=Sof(C10)=Sof(H10A)=Sof(H10B)=Sof(H10C)=
 Sof(C8)=Sof(H8A)=Sof(H8B)=Sof(H8C)=FVAR(4)
 Sof(O6A)=Sof(C15A)=Sof(H15D)=Sof(H15E)=Sof(H15F)=Sof(C13A)=Sof(H13D)=
 Sof(H13E)=Sof(H13F)=Sof(C14A)=Sof(H14D)=Sof(H14E)=Sof(H14F)=1-FVAR(5)
 Sof(O6)=Sof(C14)=Sof(H14A)=Sof(H14B)=Sof(H14C)=Sof(C15)=Sof(H15A)=Sof(H15B)=
 Sof(H15C)=Sof(C13)=Sof(H13A)=Sof(H13B)=Sof(H13C)=FVAR(5)
 Sof(C5A)=Sof(H5AA)=Sof(H5AB)=Sof(H5AC)=Sof(C4A)=Sof(H4AA)=Sof(H4AB)=Sof(H4AC)=
 Sof(C3A)=Sof(H3AA)=Sof(H3AB)=Sof(H3AC)=1-FVAR(6)
 Sof(C3)=Sof(H3A)=Sof(H3B)=Sof(H3C)=Sof(C5)=Sof(H5A)=Sof(H5B)=Sof(H5C)=Sof(C4)=
 Sof(H4A)=Sof(H4B)=Sof(H4C)=FVAR(6)
 Sof(C63A)=Sof(H63D)=Sof(H63E)=Sof(H63F)=Sof(C65A)=Sof(H65D)=Sof(H65E)=
 Sof(H65F)=Sof(C64A)=Sof(H64D)=Sof(H64E)=Sof(H64F)=1-FVAR(7)
 Sof(C64)=Sof(H64A)=Sof(H64B)=Sof(H64C)=Sof(C63)=Sof(H63A)=Sof(H63B)=Sof(H63C)=
 Sof(C65)=Sof(H65A)=Sof(H65B)=Sof(H65C)=FVAR(7)
 Sof(O18A)=Sof(C42A)=Sof(C44A)=Sof(H44D)=Sof(H44E)=Sof(H44F)=Sof(C43A)=
 Sof(H43D)=Sof(H43E)=Sof(H43F)=Sof(C45A)=Sof(H45D)=Sof(H45E)=Sof(H45F)=
 Sof(C41A)=Sof(O17A)=1-FVAR(8)
 Sof(O17)=Sof(O18)=Sof(C41)=Sof(C44)=Sof(H44A)=Sof(H44B)=Sof(H44C)=Sof(C43)=
 Sof(H43A)=Sof(H43B)=Sof(H43C)=Sof(C45)=Sof(H45A)=Sof(H45B)=Sof(H45C)=Sof(C42)=
 FVAR(8)
 Sof(O11A)=Sof(O12A)=Sof(C29A)=Sof(H29D)=Sof(H29E)=Sof(H29F)=Sof(C28A)=
 Sof(H28D)=Sof(H28E)=Sof(H28F)=Sof(C30A)=Sof(H30D)=Sof(H30E)=Sof(H30F)=1-FVAR(9)
 Sof(O11)=Sof(O12)=Sof(C30)=Sof(H30A)=Sof(H30B)=Sof(H30C)=Sof(C28)=Sof(H28A)=
 Sof(H28B)=Sof(H28C)=Sof(C29)=Sof(H29A)=Sof(H29B)=Sof(H29C)=FVAR(9)
 Sof(O24)=Sof(C60)=Sof(H60A)=Sof(H60B)=Sof(H60C)=Sof(C57)=Sof(C59)=Sof(H59A)=
 Sof(H59B)=Sof(H59C)=Sof(C58)=Sof(H58A)=Sof(H58B)=Sof(H58C)=Sof(O23A)=Sof(C56)=
 1-FVAR(10)
 Sof(O23)=Sof(C56A)=Sof(C57A)=Sof(C60A)=Sof(H60D)=Sof(H60E)=Sof(H60F)=
 Sof(C58A)=Sof(H58D)=Sof(H58E)=Sof(H58F)=Sof(C59A)=Sof(H59D)=Sof(H59E)=
 Sof(H59F)=Sof(O24A)=FVAR(10)
 Sof(C69A)=Sof(H69D)=Sof(H69E)=Sof(H69F)=Sof(C70A)=Sof(H70D)=Sof(H70E)=
 Sof(H70F)=Sof(C68A)=Sof(H68D)=Sof(H68E)=Sof(H68F)=1-FVAR(11)
 Sof(C69)=Sof(H69A)=Sof(H69B)=Sof(H69C)=Sof(C68)=Sof(H68A)=Sof(H68B)=Sof(H68C)=
 Sof(C70)=Sof(H70A)=Sof(H70B)=Sof(H70C)=FVAR(11)
 Sof(C47A)=Sof(C50A)=Sof(H50D)=Sof(H50E)=Sof(H50F)=Sof(C48A)=Sof(H48D)=
 Sof(H48E)=Sof(H48F)=Sof(C49A)=Sof(H49D)=Sof(H49E)=Sof(H49F)=1-FVAR(12)
 Sof(C49)=Sof(H49A)=Sof(H49B)=Sof(H49C)=Sof(C48)=Sof(H48A)=Sof(H48B)=Sof(H48C)=
 Sof(C47)=Sof(C50)=Sof(H50A)=Sof(H50B)=Sof(H50C)=FVAR(12)
 Sof(C52A)=1-FVAR(13)
 Sof(C52)=FVAR(13)
 Sof(O21A)=Sof(C54A)=Sof(H54D)=Sof(H54E)=Sof(H54F)=Sof(C55A)=Sof(H55D)=
 Sof(H55E)=Sof(H55F)=Sof(C53A)=Sof(H53D)=Sof(H53E)=Sof(H53F)=Sof(O22A)=
 Sof(C51A)=1-FVAR(14)
 Sof(O22)=Sof(O21)=Sof(C51)=Sof(C53)=Sof(H53A)=Sof(H53B)=Sof(H53C)=Sof(C55)=
 Sof(H55A)=Sof(H55B)=Sof(H55C)=Sof(C54)=Sof(H54A)=Sof(H54B)=Sof(H54C)=FVAR(14)
 Sof(C40A)=Sof(H40D)=Sof(H40E)=Sof(H40F)=Sof(C38A)=Sof(H38D)=Sof(H38E)=
 Sof(H38F)=Sof(C39A)=Sof(H39D)=Sof(H39E)=Sof(H39F)=1-FVAR(15)
 Sof(C38)=Sof(H38A)=Sof(H38B)=Sof(H38C)=Sof(C39)=Sof(H39A)=Sof(H39B)=Sof(H39C)=
 Sof(C40)=Sof(H40A)=Sof(H40B)=Sof(H40C)=FVAR(15)
 Sof(H10I)=Sof(H10J)=Sof(H10M)=Sof(H10N)=Sof(H10R)=Sof(H10S)=Sof(H10T)=
 Sof(H98D)=Sof(H98E)=Sof(H98F)=Sof(N1A)=Sof(H1AA)=Sof(H1AB)=Sof(C99A)=Sof(H99C)=
 Sof(H99D)=Sof(C1A)=Sof(H1AC)=Sof(H1AD)=1-FVAR(16)
 Sof(H10G)=Sof(H10H)=Sof(H10K)=Sof(H10L)=Sof(H10O)=Sof(H10P)=Sof(H10Q)=
 Sof(H98A)=Sof(H98B)=Sof(H98C)=Sof(N203)=Sof(H20D)=Sof(H20E)=Sof(C99)=Sof(H99A)=
 Sof(H99B)=Sof(C102)=Sof(H10U)=Sof(H10V)=FVAR(16)
 Sof(C93A)=Sof(H93A)=Sof(C97A)=Sof(H97A)=Sof(C95A)=Sof(H95A)=Sof(C89A)=Sof(N0)=
 Sof(C91A)=Sof(H91A)=1-FVAR(17)
 Sof(N032)=Sof(C89)=Sof(C95)=Sof(H95)=Sof(C97)=Sof(H97)=Sof(C93)=Sof(H93)=
 Sof(C91)=Sof(H91)=FVAR(17)
 Sof(C33A)=Sof(H33D)=Sof(H33E)=Sof(H33F)=Sof(C35A)=Sof(H35D)=Sof(H35E)=
 Sof(H35F)=Sof(C34A)=Sof(H34D)=Sof(H34E)=Sof(H34F)=Sof(O13A)=Sof(O14A)=1-
 FVAR(18)
 Sof(O14)=Sof(O13)=Sof(C35)=Sof(H35A)=Sof(H35B)=Sof(H35C)=Sof(C34)=Sof(H34A)=
 Sof(H34B)=Sof(H34C)=Sof(C33)=Sof(H33A)=Sof(H33B)=Sof(H33C)=FVAR(18)
 Fixed Sof: C115(0.5) H115(0.5) C116(0.5) C111(0.5) H111(0.5) C112(0.5)
 H112(0.5) C113(0.5) H113(0.5) C114(0.5) H114(0.5) C110(0.5) H11D(0.5)
 H11E(0.5) H11F(0.5) C107(0.5) C106(0.5) H106(0.5) C105(0.5) H105(0.5)
 C104(0.5) H104(0.5) C109(0.5) H109(0.5) C108(0.5) H108(0.5) C117(0.5)
 H11A(0.5) H11B(0.5) H11C(0.5)
7.a Secondary CH2 refined with riding coordinates:
 C100(H10G,H10H), C100(H10I,H10J), C101(H10K,H10L), C101(H10M,H10N), N203(H20D,
 H20E), C99(H99A,H99B), C102(H10U,H10V), N1A(H1AA,H1AB), C99A(H99C,H99D),
 C1A(H1AC,H1AD)
7.b Me refined with riding coordinates:
 C75(H75A,H75B,H75C), C20(H20A,H20B,H20C), C73(H73A,H73B,H73C), C74(H74A,H74B,
 H74C), C9(H9A,H9B,H9C), C35(H35A,H35B,H35C), C14(H14A,H14B,H14C), C34(H34A,
 H34B,H34C), C53(H53A,H53B,H53C), C49(H49A,H49B,H49C), C38(H38A,H38B,H38C),
 C15(H15A,H15B,H15C), C33(H33A,H33B,H33C), C10(H10A,H10B,H10C), C44(H44A,H44B,
 H44C), C69(H69A,H69B,H69C), C39(H39A,H39B,H39C), C23(H23A,H23B,H23C), C25(H25A,
 H25B,H25C), C24(H24A,H24B,H24C), C18(H18A,H18B,H18C), C3(H3A,H3B,H3C),
 C64(H64A,H64B,H64C), C68(H68A,H68B,H68C), C19(H19A,H19B,H19C), C30(H30A,H30B,
 H30C), C8(H8A,H8B,H8C), C63(H63A,H63B,H63C), C40(H40A,H40B,H40C), C28(H28A,
 H28B,H28C), C5(H5A,H5B,H5C), C55(H55A,H55B,H55C), C65(H65A,H65B,H65C), C4(H4A,
 H4B,H4C), C29(H29A,H29B,H29C), C70(H70A,H70B,H70C), C48(H48A,H48B,H48C),
 C43(H43A,H43B,H43C), C45(H45A,H45B,H45C), C54(H54A,H54B,H54C), C50(H50A,H50B,
 H50C), C60(H60A,H60B,H60C), C59(H59A,H59B,H59C), C58(H58A,H58B,H58C), C13(H13A,
 H13B,H13C), C110(H11D,H11E,H11F), C117(H11A,H11B,H11C), C10A(H10D,H10E,H10F),
 C8A(H8AA,H8AB,H8AC), C9A(H9AA,H9AB,H9AC), C15A(H15D,H15E,H15F), C13A(H13D,H13E,
 H13F), C14A(H14D,H14E,H14F), C5A(H5AA,H5AB,H5AC), C4A(H4AA,H4AB,H4AC),
 C3A(H3AA,H3AB,H3AC), C63A(H63D,H63E,H63F), C65A(H65D,H65E,H65F), C64A(H64D,
 H64E,H64F), C44A(H44D,H44E,H44F), C43A(H43D,H43E,H43F), C45A(H45D,H45E,H45F),
 C29A(H29D,H29E,H29F), C28A(H28D,H28E,H28F), C30A(H30D,H30E,H30F), C60A(H60D,
 H60E,H60F), C58A(H58D,H58E,H58F), C59A(H59D,H59E,H59F), C69A(H69D,H69E,H69F),
 C70A(H70D,H70E,H70F), C68A(H68D,H68E,H68F), C50A(H50D,H50E,H50F), C48A(H48D,
 H48E,H48F), C49A(H49D,H49E,H49F), C54A(H54D,H54E,H54F), C55A(H55D,H55E,H55F),
 C53A(H53D,H53E,H53F), C103(H10O,H10P,H10Q), C103(H10R,H10S,H10T), C98(H98A,
 H98B,H98C), C98(H98D,H98E,H98F), C40A(H40D,H40E,H40F), C38A(H38D,H38E,H38F),
 C39A(H39D,H39E,H39F), C33A(H33D,H33E,H33F), C35A(H35D,H35E,H35F), C34A(H34D,
 H34E,H34F), C24A(H24D,H24E,H24F), C25A(H25D,H25E,H25F), C23A(H23D,H23E,H23F)
7.c Aromatic/amide H refined with riding coordinates:
 C90(H90), C92(H92), C96(H96), C94(H94), C79(H79), C78(H78), C80(H80),
 C81(H81), C84(H84), C85(H85), C95(H95), C97(H97), C93(H93), C91(H91),
 C115(H115), C111(H111), C112(H112), C113(H113), C114(H114), C106(H106),
 C105(H105), C104(H104), C109(H109), C108(H108), C93A(H93A), C97A(H97A),
 C95A(H95A), C91A(H91A)
7.d Fitted hexagon refined as free rotating group:
 C88(N02R,C90,C92,C96,C94), C83(C84,C86,N026,C87,C85), N032(C89,C95,C97,C93,
 C91), C115(C116,C111,C112,C113,C114), C107(C106,C105,C104,C109,C108),
 C93A(C97A,C95A,C89A,N0,C91A)
;
_atom_sites_solution_hydrogens    geom
_atom_sites_solution_primary      direct
_atom_sites_solution_secondary    ?
loop_
  _atom_site_label
  _atom_site_type_symbol
  _atom_site_fract_x
  _atom_site_fract_y
  _atom_site_fract_z
  _atom_site_U_iso_or_equiv
  _atom_site_adp_type
  _atom_site_occupancy
  _atom_site_site_symmetry_order
  _atom_site_calc_flag
  _atom_site_refinement_flags_posn
  _atom_site_refinement_flags_adp
  _atom_site_refinement_flags_occupancy
  _atom_site_disorder_assembly
  _atom_site_disorder_group
 Cr7 Cr 0.71059(5) 0.64389(7) 0.35003(4) 0.0814(3) Uani 1 1 d . . . . .
 Cr6 Cr 0.68662(6) 0.44652(7) 0.35908(5) 0.0933(4) Uani 1 1 d . . . . .
 Cr5 Cr 0.72026(6) 0.31639(7) 0.44820(5) 0.0936(4) Uani 1 1 d . . . . .
 Ni1 Ni 0.79338(6) 0.77471(8) 0.42329(5) 0.0929(4) Uani 1 1 d . . . . .
 Cr1 Cr 0.85763(6) 0.78688(8) 0.53906(5) 0.0912(4) Uani 1 1 d . . . . .
 Cr2 Cr 0.88874(6) 0.65720(8) 0.62886(5) 0.0979(5) Uani 1 1 d . . . . .
 Cr4 Cr 0.79450(6) 0.32037(7) 0.56210(5) 0.0985(5) Uani 1 1 d . . . . .
 Cr3 Cr 0.8551(10) 0.4642(7) 0.6389(2) 0.110(4) Uani 0.55(5) 1 d . . P A 1
 F5 F 0.70666(17) 0.4232(2) 0.42340(14) 0.0825(10) Uani 1 1 d . . . . .
 F6 F 0.72980(16) 0.5365(2) 0.37669(14) 0.0815(10) Uani 1 1 d . . . . .
 F7 F 0.74656(16) 0.6861(2) 0.41046(14) 0.0810(10) Uani 1 1 d . . . . .
 F1 F 0.84399(17) 0.6933(2) 0.56901(14) 0.0877(11) Uani 1 1 d . . . . .
 F8 F 0.83197(16) 0.7231(2) 0.48192(14) 0.0858(11) Uani 1 1 d . . . . .
 F4 F 0.77716(17) 0.3547(2) 0.50028(15) 0.0878(11) Uani 1 1 d . . . . .
 F2 F 0.8747(2) 0.5478(3) 0.60468(16) 0.1050(15) Uani 1 1 d . . . . .
 F3 F 0.8089(2) 0.4304(3) 0.58209(15) 0.1018(14) Uani 1 1 d . . . . .
 O2 O 0.7682(2) 0.6459(3) 0.3371(2) 0.0960(15) Uani 1 1 d . . . . .
 O7 O 0.6509(2) 0.6390(3) 0.3605(2) 0.0964(16) Uani 1 1 d . . . . .
 O4 O 0.6903(2) 0.7513(3) 0.3237(2) 0.1046(18) Uani 1 1 d . . . . .
 O5 O 0.6727(2) 0.5982(3) 0.28805(18) 0.0992(17) Uani 1 1 d . . . . .
 O32 O 0.7569(2) 0.8337(3) 0.4489(2) 0.1025(18) Uani 1 1 d . . . . .
 O1 O 0.8272(3) 0.7102(5) 0.3935(3) 0.121(2) Uani 1 1 d . . . . .
 O31 O 0.7890(3) 0.8219(3) 0.5247(2) 0.1033(18) Uani 1 1 d . . . . .
 O25 O 0.9431(3) 0.6614(5) 0.6133(3) 0.123(2) Uani 1 1 d . . . . .
 O3 O 0.7529(3) 0.8278(4) 0.3633(2) 0.118(2) Uani 1 1 d . . . . .
 O29 O 0.8732(3) 0.8797(4) 0.5097(2) 0.117(2) Uani 1 1 d . . . . .
 O9 O 0.7303(6) 0.3739(7) 0.3542(5) 0.086(3) Uani 0.586(16) 1 d . . P B 1
 O11 O 0.6487(6) 0.3505(7) 0.3369(5) 0.089(4) Uani 0.577(15) 1 d . . P B 1
 O8 O 0.6335(2) 0.5105(4) 0.3583(3) 0.119(2) Uani 1 1 d . . . . .
 O26 O 0.9240(3) 0.7445(5) 0.5547(3) 0.127(2) Uani 1 1 d . . . . .
 O16 O 0.7273(3) 0.3371(5) 0.5533(3) 0.126(2) Uani 1 1 d . . . . .
 O27 O 0.9014(3) 0.7668(4) 0.6537(2) 0.127(3) Uani 1 1 d . . . . .
 O19A O 0.8144(13) 0.2823(14) 0.6293(9) 0.140(9) Uani 0.59(3) 1 d . . P A 2
 O28 O 0.8812(3) 0.8514(4) 0.5963(2) 0.133(3) Uani 1 1 d . . . . .
 O24 O 0.8372(17) 0.6406(16) 0.6450(18) 0.110(4) Uani 0.492(17) 1 d . . P A 2
 O22 O 0.9319(10) 0.6174(14) 0.6924(7) 0.109(6) Uani 0.637(18) 1 d . . P A 2
 O12 O 0.6732(6) 0.2638(8) 0.3945(5) 0.103(4) Uani 0.577(15) 1 d . . P B 1
 O10 O 0.7592(10) 0.2938(15) 0.4158(9) 0.144(11) Uani 0.586(16) 1 d . . P B 1
 O6 O 0.6765(6) 0.4679(8) 0.2936(5) 0.079(3) Uani 0.499(15) 1 d . . P B 1
 C1 C 0.8112(4) 0.6707(6) 0.3578(4) 0.106(2) Uani 1 1 d . . . . .
 O17 O 0.8584(7) 0.2944(11) 0.5748(8) 0.116(6) Uani 0.62(2) 1 d . . P A 1
 O14 O 0.7805(19) 0.205(2) 0.5500(12) 0.112(9) Uani 0.36(2) 1 d . . P B 1
 O30 O 0.8421(3) 0.8589(4) 0.4357(3) 0.128(2) Uani 1 1 d . . . . .
 O15 O 0.6800(3) 0.3372(6) 0.4803(3) 0.140(3) Uani 1 1 d . . . . .
 C76 C 0.7530(4) 0.8295(4) 0.4854(5) 0.098(3) Uani 1 1 d . . . . .
 O13 O 0.7215(9) 0.2123(15) 0.4741(8) 0.083(5) Uani 0.36(2) 1 d . . P B 1
 C11 C 0.6590(4) 0.5323(5) 0.2713(3) 0.093(2) Uani 1 1 d . . . . .
 C66 C 0.8978(4) 0.8350(5) 0.6370(3) 0.103(2) Uani 1 1 d . . . . .
 C26 C 0.6361(4) 0.2930(5) 0.3566(3) 0.096(2) Uani 1 1 d . . . . .
 C16 C 0.6246(3) 0.5844(5) 0.3600(3) 0.088(2) Uani 1 1 d . . . . .
 C6 C 0.7121(4) 0.8177(5) 0.3329(3) 0.099(2) Uani 1 1 d . . . . .
 C61 C 0.9530(4) 0.6975(7) 0.5841(4) 0.113(2) Uani 1 1 d . . . . .
 C71 C 0.8702(3) 0.8948(5) 0.4710(4) 0.094(2) Uani 1 1 d . . . . .
 C36 C 0.6871(5) 0.3423(5) 0.5204(4) 0.108(2) Uani 1 1 d . . . . .
 C12 C 0.6316(4) 0.5239(5) 0.2198(3) 0.117(3) Uani 1 1 d . . . . .
 O18 O 0.9015(6) 0.3896(7) 0.6303(8) 0.149(6) Uani 0.62(2) 1 d . . P A 1
 C31 C 0.7566(4) 0.1726(5) 0.5063(3) 0.097(2) Uani 1 1 d . . . . .
 C21 C 0.7656(8) 0.3201(12) 0.3870(8) 0.104(6) Uani 0.586(16) 1 d . . P B 1
 C72 C 0.9019(4) 0.9607(7) 0.4641(4) 0.122(3) Uani 1 1 d . . . . .
 C27 C 0.5959(4) 0.2363(6) 0.3271(4) 0.120(3) Uani 1 1 d . . . . .
 C46 C 0.8389(12) 0.3107(16) 0.6625(8) 0.248(19) Uani 0.59(3) 1 d . . P A 2
 C75 C 0.9337(6) 0.9983(9) 0.5108(5) 0.163(6) Uani 1 1 d . . . . .
 H75A H 0.9539 0.9562 0.5319 0.244 Uiso 1 1 calc R . . . .
 H75B H 0.9547 1.0398 0.5072 0.244 Uiso 1 1 calc R . . . .
 H75C H 0.9129 1.0231 0.5234 0.244 Uiso 1 1 calc R . . . .
 C32 C 0.7583(4) 0.0812(5) 0.5074(3) 0.125(3) Uani 1 1 d . . . . .
 O21 O 0.9346(8) 0.4836(7) 0.6882(5) 0.172(9) Uani 0.637(18) 1 d . . P A 2
 C7 C 0.6873(4) 0.8880(5) 0.3020(3) 0.131(3) Uani 1 1 d . . . . .
 C2 C 0.8448(5) 0.6487(7) 0.3354(5) 0.140(3) Uani 1 1 d . . . . .
 C41 C 0.9037(7) 0.3350(14) 0.5989(8) 0.147(7) Uani 0.62(2) 1 d . . P A 1
 C17 C 0.5752(4) 0.6069(8) 0.3578(4) 0.124(3) Uani 1 1 d . . . . .
 C20 C 0.5555(5) 0.6789(9) 0.3279(5) 0.149(4) Uani 1 1 d . . . . .
 H20A H 0.5529 0.6673 0.2971 0.224 Uiso 1 1 calc R . . . .
 H20B H 0.5232 0.6920 0.3256 0.224 Uiso 1 1 calc R . . . .
 H20C H 0.5775 0.7250 0.3411 0.224 Uiso 1 1 calc R . . . .
 C67 C 0.9118(5) 0.9061(6) 0.6698(4) 0.133(3) Uani 1 1 d . . . . .
 C88 C 0.4774(4) 0.9096(6) 0.5176(4) 0.153(4) Uani 1 1 d . . . . .
 N02R N 0.5138(3) 0.9354(7) 0.5595(4) 0.196(5) Uani 1 1 d G . . . .
 C90 C 0.5015(5) 0.9690(9) 0.5926(3) 0.236(10) Uani 1 1 d G . . . .
 H90 H 0.5264 0.9866 0.6212 0.283 Uiso 1 1 calc R . . . .
 C92 C 0.4528(5) 0.9768(8) 0.5837(4) 0.213(8) Uani 1 1 d G . . . .
 H92 H 0.4444 0.9997 0.6063 0.255 Uiso 1 1 calc R . . . .
 C96 C 0.4164(4) 0.9510(7) 0.5418(5) 0.188(6) Uani 1 1 d G . . . .
 H96 H 0.3832 0.9563 0.5357 0.225 Uiso 1 1 calc R . . . .
 C94 C 0.4287(3) 0.9174(7) 0.5087(4) 0.191(6) Uani 1 1 d G . . . .
 H94 H 0.4038 0.8998 0.4801 0.229 Uiso 1 1 calc R . . . .
 O20 O 0.8367(11) 0.3829(10) 0.6737(6) 0.117(8) Uani 0.41(3) 1 d . . P A 1
 C22 C 0.7992(6) 0.2672(8) 0.3747(6) 0.125(5) Uani 0.586(16) 1 d . . P B 1
 C82 C 0.6056(5) 0.8398(8) 0.4685(5) 0.132(3) Uani 1 1 d . . . . .
 C73 C 0.8698(6) 1.0215(8) 0.4298(6) 0.167(6) Uani 1 1 d . . . . .
 H73A H 0.8502 0.9944 0.4005 0.250 Uiso 1 1 calc R . . . .
 H73B H 0.8482 1.0466 0.4414 0.250 Uiso 1 1 calc R . . . .
 H73C H 0.8900 1.0634 0.4251 0.250 Uiso 1 1 calc R . . . .
 C37 C 0.6414(5) 0.3522(7) 0.5275(5) 0.149(4) Uani 1 1 d . . . . .
 C51 C 0.9487(12) 0.5477(14) 0.7081(9) 0.188(12) Uani 0.637(18) 1 d . . P A 2
 O20A O 0.8741(9) 0.3581(8) 0.6699(5) 0.149(8) Uani 0.59(3) 1 d . . P A 2
 C62 C 1.0029(5) 0.6870(8) 0.5878(5) 0.158(4) Uani 1 1 d . . . . .
 C79 C 0.6624(5) 0.8400(8) 0.4350(5) 0.136(4) Uani 1 1 d . . . . .
 H79 H 0.6689 0.8419 0.4088 0.163 Uiso 1 1 calc R . . . .
 C77 C 0.7021(5) 0.8351(5) 0.4803(4) 0.115(3) Uani 1 1 d . . . . .
 C78 C 0.6940(5) 0.8341(6) 0.5164(5) 0.129(3) Uani 1 1 d . . . . .
 H78 H 0.7205 0.8334 0.5463 0.155 Uiso 1 1 calc R . . . .
 C80 C 0.6430(5) 0.8340(7) 0.5110(5) 0.131(3) Uani 1 1 d . . . . .
 H80 H 0.6368 0.8299 0.5373 0.157 Uiso 1 1 calc R . . . .
 C81 C 0.6153(5) 0.8421(9) 0.4294(5) 0.147(4) Uani 1 1 d . . . . .
 H81 H 0.5892 0.8451 0.3993 0.176 Uiso 1 1 calc R . . . .
 C74 C 0.9336(7) 0.9177(12) 0.4438(8) 0.209(9) Uani 1 1 d . . . . .
 H74A H 0.9548 0.8777 0.4659 0.313 Uiso 1 1 calc R . . . .
 H74B H 0.9124 0.8903 0.4150 0.313 Uiso 1 1 calc R . . . .
 H74C H 0.9537 0.9579 0.4376 0.313 Uiso 1 1 calc R . . . .
 O23 O 0.8067(8) 0.5384(11) 0.6459(6) 0.116(5) Uani 0.508(17) 1 d . . P A 1
 C9 C 0.6457(6) 0.8624(8) 0.2573(4) 0.135(5) Uani 0.760(14) 1 d . . P C 1
 H9A H 0.6579 0.8264 0.2405 0.202 Uiso 0.760(14) 1 calc R . P C 1
 H9B H 0.6212 0.8338 0.2637 0.202 Uiso 0.760(14) 1 calc R . P C 1
 H9C H 0.6308 0.9104 0.2385 0.202 Uiso 0.760(14) 1 calc R . P C 1
 C35 C 0.7541(16) 0.044(2) 0.4634(8) 0.136(9) Uani 0.36(2) 1 d . . P B 1
 H35A H 0.7268 0.0689 0.4372 0.203 Uiso 0.36(2) 1 calc R . P B 1
 H35B H 0.7844 0.0534 0.4605 0.203 Uiso 0.36(2) 1 calc R . P B 1
 H35C H 0.7485 -0.0143 0.4638 0.203 Uiso 0.36(2) 1 calc R . P B 1
 C83 C 0.5531(2) 0.8415(6) 0.4614(3) 0.150(4) Uani 1 1 d . . . . .
 C84 C 0.5407(3) 0.8772(6) 0.4938(3) 0.157(4) Uani 1 1 d G . . . .
 H84 H 0.5653 0.8999 0.5212 0.188 Uiso 1 1 calc R . . . .
 C86 C 0.4922(3) 0.8798(5) 0.4863(3) 0.158(4) Uani 1 1 d G . . . .
 N026 N 0.4562(2) 0.8467(5) 0.4464(3) 0.163(4) Uani 1 1 d G . . . .
 C87 C 0.4686(3) 0.8109(6) 0.4139(3) 0.165(5) Uani 1 1 d DG . . . .
 C85 C 0.5171(3) 0.8083(6) 0.4215(3) 0.168(5) Uani 1 1 d G . . . .
 H85 H 0.5256 0.7839 0.3993 0.202 Uiso 1 1 calc R . . . .
 C14 C 0.6323(10) 0.4395(9) 0.2029(8) 0.139(7) Uani 0.499(15) 1 d . . P B 1
 H14A H 0.6218 0.4013 0.2200 0.208 Uiso 0.499(15) 1 calc R . P B 1
 H14B H 0.6102 0.4362 0.1700 0.208 Uiso 0.499(15) 1 calc R . P B 1
 H14C H 0.6654 0.4259 0.2076 0.208 Uiso 0.499(15) 1 calc R . P B 1
 C34 C 0.7995(12) 0.0449(18) 0.5480(9) 0.142(9) Uani 0.36(2) 1 d . . P B 1
 H34A H 0.8015 0.0700 0.5763 0.212 Uiso 0.36(2) 1 calc R . P B 1
 H34B H 0.7941 -0.0135 0.5489 0.212 Uiso 0.36(2) 1 calc R . P B 1
 H34C H 0.8300 0.0542 0.5456 0.212 Uiso 0.36(2) 1 calc R . P B 1
 C53 C 1.0343(11) 0.4987(14) 0.7425(10) 0.244(12) Uani 0.637(18) 1 d . . P A 2
 H53A H 1.0219 0.4449 0.7300 0.366 Uiso 0.637(18) 1 calc R . P A 2
 H53B H 1.0421 0.5290 0.7205 0.366 Uiso 0.637(18) 1 calc R . P A 2
 H53C H 1.0637 0.4929 0.7716 0.366 Uiso 0.637(18) 1 calc R . P A 2
 C49 C 0.7954(9) 0.2557(17) 0.7084(9) 0.172(10) Uani 0.52(2) 1 d . . P A 1
 H49A H 0.7992 0.2236 0.7353 0.259 Uiso 0.52(2) 1 calc R . P A 1
 H49B H 0.7877 0.3119 0.7126 0.259 Uiso 0.52(2) 1 calc R . P A 1
 H49C H 0.7689 0.2332 0.6807 0.259 Uiso 0.52(2) 1 calc R . P A 1
 C38 C 0.6020(19) 0.317(3) 0.4850(13) 0.155(11) Uani 0.197(16) 1 d . . P D 1
 H38A H 0.6046 0.3386 0.4579 0.232 Uiso 0.197(16) 1 calc R . P D 1
 H38B H 0.6054 0.2578 0.4856 0.232 Uiso 0.197(16) 1 calc R . P D 1
 H38C H 0.5702 0.3312 0.4836 0.232 Uiso 0.197(16) 1 calc R . P D 1
 C15 C 0.6473(9) 0.5856(11) 0.1952(6) 0.123(6) Uani 0.499(15) 1 d . . P B 1
 H15A H 0.6463 0.6396 0.2075 0.184 Uiso 0.499(15) 1 calc R . P B 1
 H15B H 0.6807 0.5737 0.1999 0.184 Uiso 0.499(15) 1 calc R . P B 1
 H15C H 0.6254 0.5841 0.1622 0.184 Uiso 0.499(15) 1 calc R . P B 1
 N032 N 0.4449(4) 0.7154(9) 0.3551(5) 0.180(6) Uani 0.756(14) 1 d . . P E 1
 C89 C 0.4317(4) 0.7752(8) 0.3778(4) 0.167(6) Uani 0.756(14) 1 d G . P E 1
 C95 C 0.3828(5) 0.7946(8) 0.3632(5) 0.165(6) Uani 0.756(14) 1 d G . P E 1
 H95 H 0.3738 0.8355 0.3787 0.198 Uiso 0.756(14) 1 calc R . P E 1
 C97 C 0.3472(3) 0.7542(10) 0.3259(5) 0.185(7) Uani 0.756(14) 1 d G . P E 1
 H97 H 0.3138 0.7674 0.3160 0.222 Uiso 0.756(14) 1 calc R . P E 1
 C93 C 0.3604(5) 0.6944(10) 0.3032(4) 0.201(8) Uani 0.756(14) 1 d G . P E 1
 H93 H 0.3361 0.6667 0.2777 0.241 Uiso 0.756(14) 1 calc R . P E 1
 C91 C 0.4093(5) 0.6750(8) 0.3178(5) 0.187(9) Uani 0.756(14) 1 d G . P E 1
 H91 H 0.4183 0.6341 0.3023 0.224 Uiso 0.756(14) 1 calc R . P E 1
 C33 C 0.7111(11) 0.069(2) 0.5114(16) 0.156(9) Uani 0.36(2) 1 d . . P B 1
 H33A H 0.6842 0.0933 0.4846 0.235 Uiso 0.36(2) 1 calc R . P B 1
 H33B H 0.7052 0.0112 0.5127 0.235 Uiso 0.36(2) 1 calc R . P B 1
 H33C H 0.7135 0.0955 0.5396 0.235 Uiso 0.36(2) 1 calc R . P B 1
 C10 C 0.6699(7) 0.9425(10) 0.3281(5) 0.166(7) Uani 0.760(14) 1 d . . P C 1
 H10A H 0.6534 0.9893 0.3090 0.249 Uiso 0.760(14) 1 calc R . P C 1
 H10B H 0.6471 0.9132 0.3366 0.249 Uiso 0.760(14) 1 calc R . P C 1
 H10C H 0.6978 0.9611 0.3561 0.249 Uiso 0.760(14) 1 calc R . P C 1
 C44 C 0.9593(10) 0.2198(17) 0.6307(10) 0.229(12) Uani 0.62(2) 1 d . . P A 1
 H44A H 0.9310 0.1850 0.6240 0.344 Uiso 0.62(2) 1 calc R . P A 1
 H44B H 0.9854 0.1877 0.6288 0.344 Uiso 0.62(2) 1 calc R . P A 1
 H44C H 0.9707 0.2423 0.6618 0.344 Uiso 0.62(2) 1 calc R . P A 1
 C69 C 0.9269(8) 0.9773(9) 0.6498(6) 0.141(6) Uani 0.648(15) 1 d . . P F 1
 H69A H 0.9010 0.9899 0.6192 0.211 Uiso 0.648(15) 1 calc R . P F 1
 H69B H 0.9326 1.0244 0.6700 0.211 Uiso 0.648(15) 1 calc R . P F 1
 H69C H 0.9569 0.9640 0.6472 0.211 Uiso 0.648(15) 1 calc R . P F 1
 C39 C 0.636(3) 0.317(3) 0.5674(15) 0.171(13) Uani 0.197(16) 1 d . . P D 1
 H39A H 0.6422 0.2589 0.5691 0.256 Uiso 0.197(16) 1 calc R . P D 1
 H39B H 0.6589 0.3433 0.5959 0.256 Uiso 0.197(16) 1 calc R . P D 1
 H39C H 0.6025 0.3266 0.5636 0.256 Uiso 0.197(16) 1 calc R . P D 1
 C23 C 0.8136(9) 0.3108(10) 0.3417(7) 0.167(8) Uani 0.586(16) 1 d . . P B 1
 H23A H 0.8303 0.3614 0.3557 0.250 Uiso 0.586(16) 1 calc R . P B 1
 H23B H 0.8355 0.2764 0.3344 0.250 Uiso 0.586(16) 1 calc R . P B 1
 H23C H 0.7844 0.3232 0.3133 0.250 Uiso 0.586(16) 1 calc R . P B 1
 C25 C 0.8448(7) 0.2487(12) 0.4191(7) 0.145(6) Uani 0.586(16) 1 d . . P B 1
 H25A H 0.8354 0.2203 0.4407 0.217 Uiso 0.586(16) 1 calc R . P B 1
 H25B H 0.8669 0.2146 0.4121 0.217 Uiso 0.586(16) 1 calc R . P B 1
 H25C H 0.8612 0.2995 0.4331 0.217 Uiso 0.586(16) 1 calc R . P B 1
 C24 C 0.7732(7) 0.1888(8) 0.3535(7) 0.133(6) Uani 0.586(16) 1 d . . P B 1
 H24A H 0.7640 0.1609 0.3754 0.200 Uiso 0.586(16) 1 calc R . P B 1
 H24B H 0.7439 0.2007 0.3252 0.200 Uiso 0.586(16) 1 calc R . P B 1
 H24C H 0.7950 0.1540 0.3463 0.200 Uiso 0.586(16) 1 calc R . P B 1
 C18 C 0.5378(6) 0.5368(10) 0.3346(7) 0.180(5) Uani 1 1 d . . . . .
 H18A H 0.5333 0.5291 0.3029 0.270 Uiso 1 1 calc R . . . .
 H18B H 0.5502 0.4866 0.3521 0.270 Uiso 1 1 calc R . . . .
 H18C H 0.5065 0.5508 0.3345 0.270 Uiso 1 1 calc R . . . .
 C3 C 0.8676(8) 0.7267(10) 0.3303(7) 0.141(6) Uani 0.639(16) 1 d . . P G 1
 H3A H 0.8837 0.7535 0.3603 0.212 Uiso 0.639(16) 1 calc R . P G 1
 H3B H 0.8916 0.7151 0.3185 0.212 Uiso 0.639(16) 1 calc R . P G 1
 H3C H 0.8422 0.7624 0.3087 0.212 Uiso 0.639(16) 1 calc R . P G 1
 C64 C 1.0349(8) 0.7413(16) 0.6272(9) 0.177(9) Uani 0.63(2) 1 d . . P H 1
 H64A H 1.0687 0.7372 0.6316 0.266 Uiso 0.63(2) 1 calc R . P H 1
 H64B H 1.0238 0.7975 0.6201 0.266 Uiso 0.63(2) 1 calc R . P H 1
 H64C H 1.0330 0.7243 0.6555 0.266 Uiso 0.63(2) 1 calc R . P H 1
 C68 C 0.9493(8) 0.8850(13) 0.7156(6) 0.169(8) Uani 0.648(15) 1 d . . P F 1
 H68A H 0.9383 0.8386 0.7276 0.253 Uiso 0.648(15) 1 calc R . P F 1
 H68B H 0.9795 0.8709 0.7135 0.253 Uiso 0.648(15) 1 calc R . P F 1
 H68C H 0.9552 0.9313 0.7364 0.253 Uiso 0.648(15) 1 calc R . P F 1
 C19 C 0.5809(7) 0.6166(12) 0.4049(6) 0.185(6) Uani 1 1 d . . . . .
 H19A H 0.5940 0.5665 0.4222 0.278 Uiso 1 1 calc R . . . .
 H19B H 0.6034 0.6614 0.4199 0.278 Uiso 1 1 calc R . . . .
 H19C H 0.5492 0.6283 0.4044 0.278 Uiso 1 1 calc R . . . .
 C30 C 0.5859(8) 0.1751(13) 0.3574(7) 0.155(8) Uani 0.577(15) 1 d . . P B 1
 H30A H 0.5597 0.1384 0.3380 0.232 Uiso 0.577(15) 1 calc R . P B 1
 H30B H 0.6155 0.1437 0.3752 0.232 Uiso 0.577(15) 1 calc R . P B 1
 H30C H 0.5761 0.2039 0.3786 0.232 Uiso 0.577(15) 1 calc R . P B 1
 C8 C 0.7255(7) 0.9298(12) 0.2915(6) 0.179(7) Uani 0.760(14) 1 d . . P C 1
 H8A H 0.7366 0.8929 0.2742 0.268 Uiso 0.760(14) 1 calc R . P C 1
 H8B H 0.7115 0.9785 0.2731 0.268 Uiso 0.760(14) 1 calc R . P C 1
 H8C H 0.7533 0.9451 0.3204 0.268 Uiso 0.760(14) 1 calc R . P C 1
 C63 C 1.0202(9) 0.6000(12) 0.6011(10) 0.170(8) Uani 0.63(2) 1 d . . P H 1
 H63A H 1.0532 0.5940 0.6034 0.255 Uiso 0.63(2) 1 calc R . P H 1
 H63B H 1.0205 0.5872 0.6309 0.255 Uiso 0.63(2) 1 calc R . P H 1
 H63C H 0.9981 0.5629 0.5776 0.255 Uiso 0.63(2) 1 calc R . P H 1
 C40 C 0.631(2) 0.4405(14) 0.527(2) 0.149(12) Uani 0.197(16) 1 d . . P D 1
 H40A H 0.6346 0.4657 0.5006 0.224 Uiso 0.197(16) 1 calc R . P D 1
 H40B H 0.5980 0.4487 0.5232 0.224 Uiso 0.197(16) 1 calc R . P D 1
 H40C H 0.6544 0.4654 0.5555 0.224 Uiso 0.197(16) 1 calc R . P D 1
 C28 C 0.6150(9) 0.1931(13) 0.2957(8) 0.158(7) Uani 0.577(15) 1 d . . P B 1
 H28A H 0.5903 0.1551 0.2754 0.236 Uiso 0.577(15) 1 calc R . P B 1
 H28B H 0.6219 0.2334 0.2770 0.236 Uiso 0.577(15) 1 calc R . P B 1
 H28C H 0.6449 0.1635 0.3147 0.236 Uiso 0.577(15) 1 calc R . P B 1
 C5 C 0.8839(8) 0.5961(14) 0.3691(8) 0.173(8) Uani 0.639(16) 1 d . . P G 1
 H5A H 0.8997 0.6242 0.3988 0.259 Uiso 0.639(16) 1 calc R . P G 1
 H5B H 0.8696 0.5453 0.3731 0.259 Uiso 0.639(16) 1 calc R . P G 1
 H5C H 0.9081 0.5844 0.3576 0.259 Uiso 0.639(16) 1 calc R . P G 1
 C55 C 1.0142(10) 0.6259(11) 0.7701(8) 0.212(12) Uani 0.637(18) 1 d . . P A 2
 H55A H 0.9890 0.6545 0.7754 0.318 Uiso 0.637(18) 1 calc R . P A 2
 H55B H 1.0436 0.6205 0.7993 0.318 Uiso 0.637(18) 1 calc R . P A 2
 H55C H 1.0220 0.6566 0.7482 0.318 Uiso 0.637(18) 1 calc R . P A 2
 C65 C 1.0067(11) 0.7093(19) 0.5447(8) 0.190(9) Uani 0.63(2) 1 d . . P H 1
 H65A H 1.0403 0.7012 0.5490 0.286 Uiso 0.63(2) 1 calc R . P H 1
 H65B H 0.9847 0.6750 0.5193 0.286 Uiso 0.63(2) 1 calc R . P H 1
 H65C H 0.9976 0.7662 0.5373 0.286 Uiso 0.63(2) 1 calc R . P H 1
 C4 C 0.8203(8) 0.6078(14) 0.2902(7) 0.158(7) Uani 0.639(16) 1 d . . P G 1
 H4A H 0.7948 0.6432 0.2685 0.236 Uiso 0.639(16) 1 calc R . P G 1
 H4B H 0.8443 0.5961 0.2783 0.236 Uiso 0.639(16) 1 calc R . P G 1
 H4C H 0.8057 0.5570 0.2938 0.236 Uiso 0.639(16) 1 calc R . P G 1
 C29 C 0.5504(8) 0.2858(14) 0.2973(8) 0.169(8) Uani 0.577(15) 1 d . . P B 1
 H29A H 0.5242 0.2490 0.2780 0.254 Uiso 0.577(15) 1 calc R . P B 1
 H29B H 0.5400 0.3171 0.3172 0.254 Uiso 0.577(15) 1 calc R . P B 1
 H29C H 0.5580 0.3228 0.2776 0.254 Uiso 0.577(15) 1 calc R . P B 1
 C115 C 0.2727(12) 0.9921(19) 0.3458(12) 0.278(15) Uani 0.5 1 d D . P . .
 H115 H 0.2447 0.9679 0.3464 0.333 Uiso 0.5 1 calc R . P . .
 C116 C 0.2676(10) 1.0435(17) 0.3098(10) 0.274(15) Uani 0.5 1 d DG . P . .
 C111 C 0.3085(12) 1.0788(19) 0.3088(12) 0.289(16) Uani 0.5 1 d DG . P . .
 H111 H 0.3050 1.1139 0.2842 0.347 Uiso 0.5 1 calc R . P . .
 C112 C 0.3545(11) 1.063(2) 0.3438(13) 0.287(16) Uani 0.5 1 d G . P . .
 H112 H 0.3825 1.0869 0.3432 0.345 Uiso 0.5 1 calc R . P . .
 C113 C 0.3596(11) 1.011(2) 0.3798(11) 0.287(16) Uani 0.5 1 d G . P . .
 H113 H 0.3911 1.0004 0.4037 0.344 Uiso 0.5 1 calc R . P . .
 C114 C 0.3187(14) 0.976(2) 0.3808(11) 0.291(16) Uani 0.5 1 d G . P . .
 H114 H 0.3222 0.9409 0.4054 0.349 Uiso 0.5 1 calc R . P . .
 C70 C 0.8652(7) 0.9304(13) 0.6729(8) 0.172(7) Uani 0.648(15) 1 d . . P F 1
 H70A H 0.8402 0.9445 0.6422 0.258 Uiso 0.648(15) 1 calc R . P F 1
 H70B H 0.8538 0.8851 0.6852 0.258 Uiso 0.648(15) 1 calc R . P F 1
 H70C H 0.8717 0.9773 0.6934 0.258 Uiso 0.648(15) 1 calc R . P F 1
 C56A C 0.8085(8) 0.6130(15) 0.6523(8) 0.118(5) Uani 0.508(17) 1 d . . P A 1
 C48 C 0.8869(9) 0.2836(14) 0.7482(7) 0.163(10) Uani 0.52(2) 1 d . . P A 1
 H48A H 0.8909 0.2473 0.7736 0.245 Uiso 0.52(2) 1 calc R . P A 1
 H48B H 0.9169 0.2839 0.7440 0.245 Uiso 0.52(2) 1 calc R . P A 1
 H48C H 0.8801 0.3386 0.7552 0.245 Uiso 0.52(2) 1 calc R . P A 1
 C43 C 0.9274(10) 0.2524(15) 0.5480(8) 0.219(11) Uani 0.62(2) 1 d . . P A 1
 H43A H 0.8995 0.2167 0.5418 0.328 Uiso 0.62(2) 1 calc R . P A 1
 H43B H 0.9174 0.2964 0.5253 0.328 Uiso 0.62(2) 1 calc R . P A 1
 H43C H 0.9537 0.2212 0.5459 0.328 Uiso 0.62(2) 1 calc R . P A 1
 C45 C 0.9876(9) 0.3420(17) 0.6053(13) 0.260(14) Uani 0.62(2) 1 d . . P A 1
 H45A H 0.9776 0.3857 0.5825 0.390 Uiso 0.62(2) 1 calc R . P A 1
 H45B H 0.9991 0.3653 0.6362 0.390 Uiso 0.62(2) 1 calc R . P A 1
 H45C H 1.0139 0.3107 0.6033 0.390 Uiso 0.62(2) 1 calc R . P A 1
 C47 C 0.8436(7) 0.2535(9) 0.7030(5) 0.144(8) Uani 0.52(2) 1 d . . P A 1
 Cr3A Cr 0.8771(10) 0.4543(4) 0.6355(3) 0.100(4) Uani 0.45(5) 1 d . . P A 2
 C52 C 0.9961(9) 0.5436(11) 0.7510(8) 0.216(11) Uani 0.52(4) 1 d . . P A 2
 C54 C 0.9867(12) 0.4958(17) 0.7858(10) 0.247(13) Uani 0.637(18) 1 d . . P A 2
 H54A H 0.9748 0.4418 0.7735 0.371 Uiso 0.637(18) 1 calc R . P A 2
 H54B H 1.0169 0.4909 0.8142 0.371 Uiso 0.637(18) 1 calc R . P A 2
 H54C H 0.9621 0.5237 0.7925 0.371 Uiso 0.637(18) 1 calc R . P A 2
 C50 C 0.8544(12) 0.1652(10) 0.6923(8) 0.167(10) Uani 0.52(2) 1 d . . P A 1
 H50A H 0.8611 0.1306 0.7191 0.250 Uiso 0.52(2) 1 calc R . P A 1
 H50B H 0.8260 0.1442 0.6656 0.250 Uiso 0.52(2) 1 calc R . P A 1
 H50C H 0.8828 0.1655 0.6856 0.250 Uiso 0.52(2) 1 calc R . P A 1
 C42 C 0.9451(7) 0.2878(11) 0.5961(7) 0.207(9) Uani 0.62(2) 1 d . . P A 1
 C60 C 0.7602(11) 0.6731(15) 0.6703(11) 0.168(10) Uani 0.492(17) 1 d . . P A 2
 H60A H 0.7454 0.6814 0.6369 0.252 Uiso 0.492(17) 1 calc R . P A 2
 H60B H 0.7350 0.6759 0.6813 0.252 Uiso 0.492(17) 1 calc R . P A 2
 H60C H 0.7846 0.7153 0.6854 0.252 Uiso 0.492(17) 1 calc R . P A 2
 C57 C 0.7842(15) 0.5917(18) 0.6815(12) 0.160(7) Uani 0.492(17) 1 d . . P A 2
 C59 C 0.8078(12) 0.576(2) 0.7326(8) 0.198(11) Uani 0.492(17) 1 d . . P A 2
 H59A H 0.8230 0.5218 0.7386 0.296 Uiso 0.492(17) 1 calc R . P A 2
 H59B H 0.8327 0.6168 0.7483 0.296 Uiso 0.492(17) 1 calc R . P A 2
 H59C H 0.7830 0.5774 0.7443 0.296 Uiso 0.492(17) 1 calc R . P A 2
 C58 C 0.7431(11) 0.5250(18) 0.6590(12) 0.203(11) Uani 0.492(17) 1 d . . P A 2
 H58A H 0.7579 0.4710 0.6659 0.304 Uiso 0.492(17) 1 calc R . P A 2
 H58B H 0.7193 0.5300 0.6717 0.304 Uiso 0.492(17) 1 calc R . P A 2
 H58C H 0.7267 0.5329 0.6256 0.304 Uiso 0.492(17) 1 calc R . P A 2
 C13 C 0.5786(7) 0.5444(16) 0.2102(8) 0.149(7) Uani 0.499(15) 1 d . . P B 1
 H13A H 0.5670 0.5049 0.2258 0.223 Uiso 0.499(15) 1 calc R . P B 1
 H13B H 0.5774 0.5989 0.2217 0.223 Uiso 0.499(15) 1 calc R . P B 1
 H13C H 0.5577 0.5423 0.1769 0.223 Uiso 0.499(15) 1 calc R . P B 1
 C110 C 0.4271(14) 0.2663(16) 0.3921(10) 0.232(14) Uani 0.5 1 d D . P . .
 H11D H 0.4596 0.2430 0.4019 0.348 Uiso 0.5 1 calc R . P . .
 H11E H 0.4234 0.2851 0.4193 0.348 Uiso 0.5 1 calc R . P . .
 H11F H 0.4024 0.2249 0.3760 0.348 Uiso 0.5 1 calc R . P . .
 C107 C 0.4214(11) 0.3275(12) 0.3644(7) 0.240(13) Uani 0.5 1 d . . P . .
 C106 C 0.3781(10) 0.3710(17) 0.3457(9) 0.239(13) Uani 0.5 1 d DG . P . .
 H106 H 0.3521 0.3565 0.3530 0.287 Uiso 0.5 1 calc R . P . .
 C105 C 0.3727(12) 0.4357(17) 0.3163(10) 0.248(13) Uani 0.5 1 d G . P . .
 H105 H 0.3431 0.4655 0.3035 0.298 Uiso 0.5 1 calc R . P . .
 C104 C 0.4107(15) 0.4570(14) 0.3056(9) 0.248(14) Uani 0.5 1 d G . P . .
 H104 H 0.4070 0.5012 0.2855 0.298 Uiso 0.5 1 calc R . P . .
 C109 C 0.4540(13) 0.4134(18) 0.3243(11) 0.267(14) Uani 0.5 1 d G . P . .
 H109 H 0.4800 0.4279 0.3170 0.321 Uiso 0.5 1 calc R . P . .
 C108 C 0.4594(10) 0.3487(17) 0.3537(10) 0.249(13) Uani 0.5 1 d DG . P . .
 H108 H 0.4890 0.3190 0.3665 0.299 Uiso 0.5 1 calc R . P . .
 C117 C 0.2230(12) 1.058(3) 0.2757(12) 0.260(17) Uani 0.5 1 d D . P . .
 H11A H 0.1985 1.0289 0.2818 0.390 Uiso 0.5 1 calc R . P . .
 H11B H 0.2162 1.1167 0.2744 0.390 Uiso 0.5 1 calc R . P . .
 H11C H 0.2217 1.0405 0.2463 0.390 Uiso 0.5 1 calc R . P . .
 O6A O 0.6540(7) 0.4713(8) 0.2950(5) 0.093(5) Uani 0.501(15) 1 d . . P B 2
 O11A O 0.6317(8) 0.3625(11) 0.3456(8) 0.097(5) Uani 0.423(15) 1 d . . P B 2
 O12A O 0.6538(6) 0.2817(10) 0.3983(6) 0.077(3) Uani 0.423(15) 1 d . . P B 2
 O10A O 0.7578(11) 0.2920(11) 0.4148(8) 0.108(10) Uani 0.414(16) 1 d . . P B 2
 O21A O 0.9038(9) 0.5023(13) 0.7000(6) 0.115(7) Uani 0.363(18) 1 d . . P A 1
 O18A O 0.9116(7) 0.3925(12) 0.6059(7) 0.094(5) Uani 0.38(2) 1 d . . P A 2
 O23A O 0.8369(8) 0.5131(8) 0.6641(5) 0.113(5) Uani 0.492(17) 1 d . . P A 2
 C10A C 0.7109(14) 0.9675(14) 0.3218(12) 0.119(9) Uani 0.240(14) 1 d . . P C 2
 H10D H 0.7083 0.9779 0.3505 0.178 Uiso 0.240(14) 1 calc R . P C 2
 H10E H 0.7454 0.9656 0.3281 0.178 Uiso 0.240(14) 1 calc R . P C 2
 H10F H 0.6946 1.0110 0.2997 0.178 Uiso 0.240(14) 1 calc R . P C 2
 C8A C 0.6906(19) 0.870(2) 0.2580(11) 0.145(10) Uani 0.240(14) 1 d . . P C 2
 H8AA H 0.6750 0.8181 0.2457 0.218 Uiso 0.240(14) 1 calc R . P C 2
 H8AB H 0.6742 0.9132 0.2356 0.218 Uiso 0.240(14) 1 calc R . P C 2
 H8AC H 0.7250 0.8677 0.2640 0.218 Uiso 0.240(14) 1 calc R . P C 2
 C9A C 0.6341(9) 0.892(3) 0.2927(17) 0.151(10) Uani 0.240(14) 1 d . . P C 2
 H9AA H 0.6318 0.9033 0.3215 0.227 Uiso 0.240(14) 1 calc R . P C 2
 H9AB H 0.6176 0.9345 0.2702 0.227 Uiso 0.240(14) 1 calc R . P C 2
 H9AC H 0.6185 0.8394 0.2804 0.227 Uiso 0.240(14) 1 calc R . P C 2
 C15A C 0.6135(9) 0.6052(10) 0.1981(8) 0.137(7) Uani 0.501(15) 1 d . . P B 2
 H15D H 0.6405 0.6441 0.2095 0.205 Uiso 0.501(15) 1 calc R . P B 2
 H15E H 0.6005 0.6005 0.1646 0.205 Uiso 0.501(15) 1 calc R . P B 2
 H15F H 0.5878 0.6239 0.2063 0.205 Uiso 0.501(15) 1 calc R . P B 2
 C13A C 0.5923(8) 0.4618(12) 0.2040(8) 0.141(7) Uani 0.501(15) 1 d . . P B 2
 H13D H 0.6057 0.4099 0.2189 0.211 Uiso 0.501(15) 1 calc R . P B 2
 H13E H 0.5663 0.4790 0.2121 0.211 Uiso 0.501(15) 1 calc R . P B 2
 H13F H 0.5790 0.4556 0.1705 0.211 Uiso 0.501(15) 1 calc R . P B 2
 C14A C 0.6725(8) 0.4971(16) 0.2073(9) 0.157(8) Uani 0.501(15) 1 d . . P B 2
 H14D H 0.6983 0.5381 0.2178 0.236 Uiso 0.501(15) 1 calc R . P B 2
 H14E H 0.6859 0.4453 0.2224 0.236 Uiso 0.501(15) 1 calc R . P B 2
 H14F H 0.6594 0.4907 0.1739 0.236 Uiso 0.501(15) 1 calc R . P B 2
 C5A C 0.8419(13) 0.5588(12) 0.3281(13) 0.145(9) Uani 0.361(16) 1 d . . P G 2
 H5AA H 0.8084 0.5436 0.3073 0.218 Uiso 0.361(16) 1 calc R . P G 2
 H5AB H 0.8637 0.5427 0.3145 0.218 Uiso 0.361(16) 1 calc R . P G 2
 H5AC H 0.8517 0.5313 0.3577 0.218 Uiso 0.361(16) 1 calc R . P G 2
 C4A C 0.8272(16) 0.690(2) 0.2902(9) 0.184(11) Uani 0.361(16) 1 d . . P G 2
 H4AA H 0.7937 0.6734 0.2705 0.276 Uiso 0.361(16) 1 calc R . P G 2
 H4AB H 0.8280 0.7492 0.2950 0.276 Uiso 0.361(16) 1 calc R . P G 2
 H4AC H 0.8482 0.6763 0.2755 0.276 Uiso 0.361(16) 1 calc R . P G 2
 C3A C 0.8954(9) 0.672(2) 0.3668(12) 0.164(10) Uani 0.361(16) 1 d . . P G 2
 H3AA H 0.9057 0.6433 0.3962 0.246 Uiso 0.361(16) 1 calc R . P G 2
 H3AB H 0.9171 0.6577 0.3528 0.246 Uiso 0.361(16) 1 calc R . P G 2
 H3AC H 0.8969 0.7306 0.3723 0.246 Uiso 0.361(16) 1 calc R . P G 2
 C63A C 0.9966(16) 0.645(3) 0.5438(11) 0.180(11) Uani 0.37(2) 1 d . . P H 2
 H63D H 1.0286 0.6363 0.5443 0.271 Uiso 0.37(2) 1 calc R . P H 2
 H63E H 0.9806 0.5925 0.5414 0.271 Uiso 0.37(2) 1 calc R . P H 2
 H63F H 0.9766 0.6787 0.5173 0.271 Uiso 0.37(2) 1 calc R . P H 2
 C65A C 1.0242(13) 0.7707(14) 0.5885(17) 0.160(10) Uani 0.37(2) 1 d . . P H 2
 H65D H 1.0572 0.7652 0.5909 0.240 Uiso 0.37(2) 1 calc R . P H 2
 H65E H 1.0037 0.7995 0.5600 0.240 Uiso 0.37(2) 1 calc R . P H 2
 H65F H 1.0254 0.8013 0.6150 0.240 Uiso 0.37(2) 1 calc R . P H 2
 C64A C 1.0359(14) 0.639(3) 0.6290(11) 0.180(11) Uani 0.37(2) 1 d . . P H 2
 H64D H 1.0680 0.6347 0.6293 0.270 Uiso 0.37(2) 1 calc R . P H 2
 H64E H 1.0390 0.6668 0.6570 0.270 Uiso 0.37(2) 1 calc R . P H 2
 H64F H 1.0222 0.5851 0.6276 0.270 Uiso 0.37(2) 1 calc R . P H 2
 C42A C 0.9446(11) 0.2842(16) 0.5971(12) 0.182(12) Uani 0.38(2) 1 d . . P A 2
 C44A C 0.9374(15) 0.1953(17) 0.5855(17) 0.210(16) Uani 0.38(2) 1 d . . P A 2
 H44D H 0.9246 0.1687 0.6051 0.315 Uiso 0.38(2) 1 calc R . P A 2
 H44E H 0.9142 0.1887 0.5531 0.315 Uiso 0.38(2) 1 calc R . P A 2
 H44F H 0.9687 0.1708 0.5908 0.315 Uiso 0.38(2) 1 calc R . P A 2
 C43A C 0.9641(16) 0.326(2) 0.5675(13) 0.183(14) Uani 0.38(2) 1 d . . P A 2
 H43D H 0.9686 0.3838 0.5754 0.274 Uiso 0.38(2) 1 calc R . P A 2
 H43E H 0.9955 0.3021 0.5727 0.274 Uiso 0.38(2) 1 calc R . P A 2
 H43F H 0.9410 0.3199 0.5350 0.274 Uiso 0.38(2) 1 calc R . P A 2
 C45A C 0.9806(14) 0.293(3) 0.6474(8) 0.199(15) Uani 0.38(2) 1 d . . P A 2
 H45D H 0.9678 0.2656 0.6667 0.299 Uiso 0.38(2) 1 calc R . P A 2
 H45E H 1.0118 0.2686 0.6524 0.299 Uiso 0.38(2) 1 calc R . P A 2
 H45F H 0.9854 0.3506 0.6555 0.299 Uiso 0.38(2) 1 calc R . P A 2
 C29A C 0.5786(12) 0.2569(19) 0.2758(6) 0.163(9) Uani 0.423(15) 1 d . . P B 2
 H29D H 0.5524 0.2197 0.2570 0.244 Uiso 0.423(15) 1 calc R . P B 2
 H29E H 0.5664 0.3127 0.2701 0.244 Uiso 0.423(15) 1 calc R . P B 2
 H29F H 0.6059 0.2515 0.2677 0.244 Uiso 0.423(15) 1 calc R . P B 2
 C28A C 0.6153(10) 0.1494(11) 0.3372(11) 0.150(9) Uani 0.423(15) 1 d . . P B 2
 H28D H 0.5896 0.1116 0.3182 0.225 Uiso 0.423(15) 1 calc R . P B 2
 H28E H 0.6432 0.1438 0.3300 0.225 Uiso 0.423(15) 1 calc R . P B 2
 H28F H 0.6255 0.1373 0.3698 0.225 Uiso 0.423(15) 1 calc R . P B 2
 C30A C 0.5549(9) 0.2487(17) 0.3418(10) 0.144(8) Uani 0.423(15) 1 d . . P B 2
 H30D H 0.5275 0.2132 0.3236 0.216 Uiso 0.423(15) 1 calc R . P B 2
 H30E H 0.5670 0.2356 0.3746 0.216 Uiso 0.423(15) 1 calc R . P B 2
 H30F H 0.5442 0.3053 0.3367 0.216 Uiso 0.423(15) 1 calc R . P B 2
 C57A C 0.7707(8) 0.6512(13) 0.6656(7) 0.165(8) Uani 0.508(17) 1 d . . P A 1
 C60A C 0.7508(10) 0.7279(14) 0.6371(10) 0.174(10) Uani 0.508(17) 1 d . . P A
 1
 H60D H 0.7776 0.7659 0.6431 0.261 Uiso 0.508(17) 1 calc R . P A 1
 H60E H 0.7353 0.7139 0.6042 0.261 Uiso 0.508(17) 1 calc R . P A 1
 H60F H 0.7268 0.7531 0.6455 0.261 Uiso 0.508(17) 1 calc R . P A 1
 C58A C 0.7294(10) 0.5925(17) 0.6563(11) 0.185(10) Uani 0.508(17) 1 d . . P A
 1
 H58D H 0.7137 0.5788 0.6235 0.277 Uiso 0.508(17) 1 calc R . P A 1
 H58E H 0.7423 0.5430 0.6744 0.277 Uiso 0.508(17) 1 calc R . P A 1
 H58F H 0.7055 0.6175 0.6651 0.277 Uiso 0.508(17) 1 calc R . P A 1
 C59A C 0.7958(11) 0.6734(19) 0.7163(8) 0.193(11) Uani 0.508(17) 1 d . . P A 1
 H59D H 0.8224 0.7115 0.7217 0.290 Uiso 0.508(17) 1 calc R . P A 1
 H59E H 0.7723 0.6988 0.7254 0.290 Uiso 0.508(17) 1 calc R . P A 1
 H59F H 0.8090 0.6244 0.7347 0.290 Uiso 0.508(17) 1 calc R . P A 1
 C69A C 0.8856(13) 0.9847(16) 0.6536(12) 0.160(10) Uani 0.352(15) 1 d . . P F
 2
 H69D H 0.8513 0.9779 0.6470 0.240 Uiso 0.352(15) 1 calc R . P F 2
 H69E H 0.9005 1.0259 0.6776 0.240 Uiso 0.352(15) 1 calc R . P F 2
 H69F H 0.8880 1.0018 0.6255 0.240 Uiso 0.352(15) 1 calc R . P F 2
 C70A C 0.9107(13) 0.8840(19) 0.7152(8) 0.140(9) Uani 0.352(15) 1 d . . P F 2
 H70D H 0.9277 0.8324 0.7264 0.210 Uiso 0.352(15) 1 calc R . P F 2
 H70E H 0.9268 0.9266 0.7380 0.210 Uiso 0.352(15) 1 calc R . P F 2
 H70F H 0.8768 0.8787 0.7104 0.210 Uiso 0.352(15) 1 calc R . P F 2
 C68A C 0.9646(8) 0.916(2) 0.6800(11) 0.156(9) Uani 0.352(15) 1 d . . P F 2
 H68D H 0.9817 0.8648 0.6907 0.234 Uiso 0.352(15) 1 calc R . P F 2
 H68E H 0.9669 0.9335 0.6519 0.234 Uiso 0.352(15) 1 calc R . P F 2
 H68F H 0.9795 0.9576 0.7040 0.234 Uiso 0.352(15) 1 calc R . P F 2
 C47A C 0.8405(14) 0.2443(17) 0.7024(9) 0.29(2) Uani 0.48(2) 1 d . . P A 2
 C50A C 0.8926(12) 0.205(3) 0.7200(15) 0.31(2) Uani 0.48(2) 1 d . . P A 2
 H50D H 0.8947 0.1743 0.6948 0.468 Uiso 0.48(2) 1 calc R . P A 2
 H50E H 0.9175 0.2473 0.7305 0.468 Uiso 0.48(2) 1 calc R . P A 2
 H50F H 0.8980 0.1678 0.7456 0.468 Uiso 0.48(2) 1 calc R . P A 2
 C48A C 0.837(2) 0.292(2) 0.7422(12) 0.31(2) Uani 0.48(2) 1 d . . P A 2
 H48D H 0.8622 0.3348 0.7530 0.472 Uiso 0.48(2) 1 calc R . P A 2
 H48E H 0.8049 0.3175 0.7312 0.472 Uiso 0.48(2) 1 calc R . P A 2
 H48F H 0.8422 0.2556 0.7677 0.472 Uiso 0.48(2) 1 calc R . P A 2
 C49A C 0.8010(17) 0.177(2) 0.6848(12) 0.29(2) Uani 0.48(2) 1 d . . P A 2
 H49D H 0.8036 0.1469 0.6597 0.435 Uiso 0.48(2) 1 calc R . P A 2
 H49E H 0.8060 0.1394 0.7101 0.435 Uiso 0.48(2) 1 calc R . P A 2
 H49F H 0.7686 0.2013 0.6735 0.435 Uiso 0.48(2) 1 calc R . P A 2
 C52A C 0.9703(10) 0.5504(13) 0.7623(7) 0.159(9) Uani 0.48(4) 1 d . . P A 1
 C54A C 0.9699(14) 0.4651(14) 0.7793(10) 0.159(11) Uani 0.363(18) 1 d . . P A
 1
 H54D H 0.9780 0.4267 0.7605 0.239 Uiso 0.363(18) 1 calc R . P A 1
 H54E H 0.9940 0.4607 0.8115 0.239 Uiso 0.363(18) 1 calc R . P A 1
 H54F H 0.9375 0.4528 0.7769 0.239 Uiso 0.363(18) 1 calc R . P A 1
 C55A C 1.0201(13) 0.568(3) 0.7665(13) 0.184(12) Uani 0.363(18) 1 d . . P A 1
 H55D H 1.0278 0.5291 0.7475 0.276 Uiso 0.363(18) 1 calc R . P A 1
 H55E H 1.0212 0.6229 0.7560 0.276 Uiso 0.363(18) 1 calc R . P A 1
 H55F H 1.0439 0.5619 0.7988 0.276 Uiso 0.363(18) 1 calc R . P A 1
 C53A C 0.9581(14) 0.6082(17) 0.7909(10) 0.169(12) Uani 0.363(18) 1 d . . P A
 1
 H53D H 0.9253 0.5964 0.7879 0.254 Uiso 0.363(18) 1 calc R . P A 1
 H53E H 0.9818 0.6026 0.8233 0.254 Uiso 0.363(18) 1 calc R . P A 1
 H53F H 0.9591 0.6637 0.7806 0.254 Uiso 0.363(18) 1 calc R . P A 1
 C100 C 0.7577(5) 0.5631(6) 0.5002(4) 0.132(3) Uani 1 1 d D . . . .
 H10G H 0.7474 0.5059 0.4990 0.158 Uiso 0.478(18) 1 calc R . P I 1
 H10H H 0.7791 0.5751 0.5330 0.158 Uiso 0.478(18) 1 calc R . P I 1
 H10I H 0.7381 0.5794 0.4678 0.158 Uiso 0.522(18) 1 calc R . P I 2
 H10J H 0.7504 0.5054 0.5027 0.158 Uiso 0.522(18) 1 calc R . P I 2
 C101 C 0.8346(5) 0.5183(6) 0.4877(5) 0.137(3) Uani 1 1 d D . . . .
 H10K H 0.8267 0.4600 0.4871 0.165 Uiso 0.478(18) 1 calc R . P I 1
 H10L H 0.8584 0.5321 0.5195 0.165 Uiso 0.478(18) 1 calc R . P I 1
 H10M H 0.8331 0.4609 0.4960 0.165 Uiso 0.522(18) 1 calc R . P I 2
 H10N H 0.8157 0.5229 0.4538 0.165 Uiso 0.522(18) 1 calc R . P I 2
 C103 C 0.9032(7) 0.4815(9) 0.4749(6) 0.177(5) Uani 1 1 d D . . . .
 H10O H 0.9205 0.4876 0.4557 0.266 Uiso 0.478(18) 1 calc R . P I 1
 H10P H 0.9243 0.4991 0.5064 0.266 Uiso 0.478(18) 1 calc R . P I 1
 H10Q H 0.8944 0.4245 0.4753 0.266 Uiso 0.478(18) 1 calc R . P I 1
 H10R H 0.9371 0.4982 0.4844 0.266 Uiso 0.522(18) 1 calc R . P I 2
 H10S H 0.9025 0.4251 0.4840 0.266 Uiso 0.522(18) 1 calc R . P I 2
 H10T H 0.8850 0.4863 0.4414 0.266 Uiso 0.522(18) 1 calc R . P I 2
 C98 C 0.6875(7) 0.6084(10) 0.5182(6) 0.177(6) Uani 1 1 d D . . . .
 H98A H 0.6590 0.6441 0.5059 0.265 Uiso 0.478(18) 1 calc R . P I 1
 H98B H 0.6771 0.5526 0.5191 0.265 Uiso 0.478(18) 1 calc R . P I 1
 H98C H 0.7097 0.6258 0.5494 0.265 Uiso 0.478(18) 1 calc R . P I 1
 H98D H 0.6820 0.6426 0.5403 0.265 Uiso 0.522(18) 1 calc R . P I 2
 H98E H 0.6682 0.6288 0.4869 0.265 Uiso 0.522(18) 1 calc R . P I 2
 H98F H 0.6777 0.5526 0.5204 0.265 Uiso 0.522(18) 1 calc R . P I 2
 N203 N 0.7890(7) 0.5669(14) 0.4756(8) 0.149(7) Uani 0.478(18) 1 d D . P I 1
 H20D H 0.7978 0.6198 0.4764 0.179 Uiso 0.478(18) 1 calc R . P I 1
 H20E H 0.7691 0.5554 0.4456 0.179 Uiso 0.478(18) 1 calc R . P I 1
 C99 C 0.7135(10) 0.613(2) 0.4877(11) 0.173(11) Uani 0.478(18) 1 d D . P I 1
 H99A H 0.6899 0.5970 0.4561 0.207 Uiso 0.478(18) 1 calc R . P I 1
 H99B H 0.7224 0.6699 0.4863 0.207 Uiso 0.478(18) 1 calc R . P I 1
 C102 C 0.8577(10) 0.5326(17) 0.4555(10) 0.161(8) Uani 0.478(18) 1 d D . P I 1
 H10U H 0.8658 0.5906 0.4551 0.193 Uiso 0.478(18) 1 calc R . P I 1
 H10V H 0.8357 0.5155 0.4238 0.193 Uiso 0.478(18) 1 calc R . P I 1
 C40A C 0.6036(8) 0.4009(13) 0.4906(7) 0.196(8) Uani 0.803(16) 1 d . . P D 2
 H40D H 0.6154 0.4564 0.4917 0.294 Uiso 0.803(16) 1 calc R . P D 2
 H40E H 0.5967 0.3769 0.4605 0.294 Uiso 0.803(16) 1 calc R . P D 2
 H40F H 0.5738 0.4014 0.4950 0.294 Uiso 0.803(16) 1 calc R . P D 2
 C38A C 0.6236(7) 0.2689(9) 0.5257(7) 0.166(7) Uani 0.803(16) 1 d . . P D 2
 H38D H 0.6169 0.2448 0.4957 0.249 Uiso 0.803(16) 1 calc R . P D 2
 H38E H 0.6484 0.2366 0.5502 0.249 Uiso 0.803(16) 1 calc R . P D 2
 H38F H 0.5936 0.2696 0.5298 0.249 Uiso 0.803(16) 1 calc R . P D 2
 C39A C 0.6516(8) 0.3889(11) 0.5724(6) 0.182(7) Uani 0.803(16) 1 d . . P D 2
 H39D H 0.6634 0.4444 0.5733 0.272 Uiso 0.803(16) 1 calc R . P D 2
 H39E H 0.6217 0.3898 0.5766 0.272 Uiso 0.803(16) 1 calc R . P D 2
 H39F H 0.6765 0.3569 0.5970 0.272 Uiso 0.803(16) 1 calc R . P D 2
 N1A N 0.8100(6) 0.5689(13) 0.5099(9) 0.154(8) Uani 0.522(18) 1 d D . P I 2
 H1AA H 0.8272 0.5613 0.5408 0.185 Uiso 0.522(18) 1 calc R . P I 2
 H1AB H 0.8149 0.6213 0.5043 0.185 Uiso 0.522(18) 1 calc R . P I 2
 C99A C 0.7399(8) 0.6101(18) 0.5287(11) 0.174(10) Uani 0.522(18) 1 d D . P I 2
 H99C H 0.7489 0.6674 0.5276 0.209 Uiso 0.522(18) 1 calc R . P I 2
 H99D H 0.7584 0.5917 0.5610 0.209 Uiso 0.522(18) 1 calc R . P I 2
 C1A C 0.8799(12) 0.5361(16) 0.4983(12) 0.161(9) Uani 0.522(18) 1 d . . P I 2
 H1AC H 0.8990 0.5318 0.5321 0.193 Uiso 0.522(18) 1 calc R . P I 2
 H1AD H 0.8816 0.5930 0.4895 0.193 Uiso 0.522(18) 1 calc R . P I 2
 C93A C 0.379(2) 0.730(3) 0.2835(9) 0.218(13) Uani 0.244(14) 1 d D . P E 2
 H93A H 0.3606 0.7131 0.2526 0.262 Uiso 0.244(14) 1 calc R . P E 2
 C97A C 0.3612(12) 0.717(3) 0.3160(16) 0.210(12) Uani 0.244(14) 1 d G . P E 2
 H97A H 0.3306 0.6912 0.3072 0.252 Uiso 0.244(14) 1 calc R . P E 2
 C95A C 0.3882(10) 0.742(3) 0.3613(13) 0.203(12) Uani 0.244(14) 1 d G . P E 2
 H95A H 0.3760 0.7328 0.3835 0.243 Uiso 0.244(14) 1 calc R . P E 2
 C89A C 0.4330(6) 0.7795(13) 0.3742(6) 0.181(13) Uani 0.244(14) 1 d DG . P E 2
 N0 N 0.4508(13) 0.792(2) 0.3418(11) 0.209(13) Uani 0.244(14) 1 d G . P E 2
 C91A C 0.424(2) 0.768(3) 0.2964(10) 0.212(15) Uani 0.244(14) 1 d G . P E 2
 H91A H 0.4360 0.7767 0.2743 0.254 Uiso 0.244(14) 1 calc R . P E 2
 C33A C 0.7264(9) 0.0484(12) 0.4601(5) 0.138(6) Uani 0.64(2) 1 d . . P B 2
 H33D H 0.6925 0.0650 0.4510 0.208 Uiso 0.64(2) 1 calc R . P B 2
 H33E H 0.7375 0.0698 0.4379 0.208 Uiso 0.64(2) 1 calc R . P B 2
 H33F H 0.7283 -0.0109 0.4606 0.208 Uiso 0.64(2) 1 calc R . P B 2
 C35A C 0.8101(6) 0.0569(11) 0.5223(9) 0.152(7) Uani 0.64(2) 1 d . . P B 2
 H35D H 0.8214 0.0768 0.5000 0.228 Uiso 0.64(2) 1 calc R . P B 2
 H35E H 0.8304 0.0802 0.5527 0.228 Uiso 0.64(2) 1 calc R . P B 2
 H35F H 0.8127 -0.0023 0.5241 0.228 Uiso 0.64(2) 1 calc R . P B 2
 C34A C 0.7407(10) 0.0511(11) 0.5413(8) 0.152(7) Uani 0.64(2) 1 d . . P B 2
 H34D H 0.7067 0.0673 0.5312 0.229 Uiso 0.64(2) 1 calc R . P B 2
 H34E H 0.7431 -0.0081 0.5431 0.229 Uiso 0.64(2) 1 calc R . P B 2
 H34F H 0.7608 0.0744 0.5717 0.229 Uiso 0.64(2) 1 calc R . P B 2
 O13A O 0.7402(8) 0.2034(8) 0.4693(5) 0.119(6) Uani 0.64(2) 1 d . . P B 2
 O14A O 0.7797(14) 0.2097(16) 0.5387(6) 0.149(10) Uani 0.64(2) 1 d . . P B 2
 O22A O 0.9378(17) 0.615(3) 0.6839(14) 0.129(11) Uani 0.363(18) 1 d . . P A 1
 C51A C 0.9361(13) 0.560(2) 0.7122(9) 0.135(10) Uani 0.363(18) 1 d . . P A 1
 C46A C 0.8338(11) 0.3031(10) 0.6620(8) 0.110(8) Uani 0.41(3) 1 d . . P A 1
 O19 O 0.8019(18) 0.285(3) 0.6180(12) 0.124(11) Uani 0.41(3) 1 d . . P A 1
 C56 C 0.8202(10) 0.5802(14) 0.6616(9) 0.118(6) Uani 0.492(17) 1 d . . P A 2
 O24A O 0.8322(17) 0.6593(15) 0.6490(18) 0.110(4) Uani 0.508(17) 1 d . . P A 1
 C21A C 0.7590(8) 0.3215(15) 0.3776(8) 0.081(5) Uani 0.414(16) 1 d . . P B 2
 O9A O 0.7513(6) 0.3848(11) 0.3663(7) 0.078(4) Uani 0.414(16) 1 d . . P B 2
 C24A C 0.7599(9) 0.2597(17) 0.3083(7) 0.139(9) Uani 0.414(16) 1 d . . P B 2
 H24D H 0.7355 0.2995 0.2895 0.209 Uiso 0.414(16) 1 calc R . P B 2
 H24E H 0.7805 0.2451 0.2931 0.209 Uiso 0.414(16) 1 calc R . P B 2
 H24F H 0.7435 0.2111 0.3120 0.209 Uiso 0.414(16) 1 calc R . P B 2
 C25A C 0.8293(10) 0.2359(16) 0.3852(9) 0.143(9) Uani 0.414(16) 1 d . . P B 2
 H25D H 0.8490 0.2608 0.4152 0.215 Uiso 0.414(16) 1 calc R . P B 2
 H25E H 0.8133 0.1872 0.3894 0.215 Uiso 0.414(16) 1 calc R . P B 2
 H25F H 0.8503 0.2212 0.3705 0.215 Uiso 0.414(16) 1 calc R . P B 2
 C23A C 0.8180(11) 0.3703(15) 0.3493(10) 0.149(9) Uani 0.414(16) 1 d . . P B 2
 H23D H 0.8383 0.3936 0.3797 0.224 Uiso 0.414(16) 1 calc R . P B 2
 H23E H 0.8387 0.3544 0.3345 0.224 Uiso 0.414(16) 1 calc R . P B 2
 H23F H 0.7942 0.4107 0.3302 0.224 Uiso 0.414(16) 1 calc R . P B 2
 C22A C 0.7911(7) 0.2955(12) 0.3550(6) 0.121(6) Uani 0.414(16) 1 d . . P B 2
 C41A C 0.8967(11) 0.322(2) 0.5902(14) 0.140(11) Uani 0.38(2) 1 d . . P A 2
 O17A O 0.8680(13) 0.3170(19) 0.5694(12) 0.098(7) Uani 0.38(2) 1 d . . P A 2

loop_
  _atom_site_aniso_label
  _atom_site_aniso_U_11
  _atom_site_aniso_U_22
  _atom_site_aniso_U_33
  _atom_site_aniso_U_23
  _atom_site_aniso_U_13
  _atom_site_aniso_U_12
 Cr7 0.0907(8) 0.0565(6) 0.0835(7) 0.0016(5) 0.0257(6) -0.0037(5)
 Cr6 0.1173(11) 0.0527(6) 0.0832(7) -0.0018(5) 0.0187(7) -0.0089(6)
 Cr5 0.1225(11) 0.0529(6) 0.0884(8) -0.0009(5) 0.0301(8) -0.0123(6)
 Ni1 0.1050(10) 0.0636(7) 0.0902(8) -0.0032(6) 0.0243(8) -0.0122(6)
 Cr1 0.0973(9) 0.0671(7) 0.0869(8) -0.0054(6) 0.0194(7) -0.0088(6)
 Cr2 0.1044(10) 0.0656(7) 0.0859(8) -0.0014(6) 0.0064(7) 0.0089(6)
 Cr4 0.1220(12) 0.0551(6) 0.0918(8) 0.0064(6) 0.0220(8) 0.0049(6)
 Cr3 0.121(8) 0.073(2) 0.085(2) 0.0029(17) -0.003(3) 0.010(4)
 F5 0.103(3) 0.0486(17) 0.083(2) -0.0029(16) 0.029(2) 0.0029(17)
 F6 0.094(3) 0.0526(18) 0.087(2) 0.0025(16) 0.029(2) 0.0024(17)
 F7 0.093(3) 0.0568(19) 0.080(2) -0.0010(16) 0.026(2) -0.0069(17)
 F1 0.091(3) 0.064(2) 0.080(2) 0.0025(17) 0.010(2) 0.0024(18)
 F8 0.097(3) 0.065(2) 0.077(2) -0.0059(17) 0.020(2) 0.0011(19)
 F4 0.102(3) 0.056(2) 0.088(2) -0.0004(17) 0.025(2) 0.0013(18)
 F2 0.116(4) 0.066(2) 0.092(3) -0.005(2) 0.006(3) 0.005(2)
 F3 0.132(4) 0.062(2) 0.082(2) 0.0027(19) 0.019(3) 0.001(2)
 O2 0.104(4) 0.081(3) 0.111(4) -0.012(3) 0.055(4) -0.016(3)
 O7 0.080(3) 0.069(3) 0.130(5) -0.011(3) 0.037(3) -0.002(2)
 O4 0.124(5) 0.056(3) 0.103(4) 0.011(2) 0.021(3) 0.001(2)
 O5 0.127(5) 0.072(3) 0.076(3) 0.001(2) 0.023(3) -0.015(3)
 O32 0.103(4) 0.069(3) 0.117(4) -0.017(3) 0.030(4) 0.009(3)
 O1 0.111(5) 0.141(6) 0.116(5) -0.038(4) 0.056(4) -0.035(4)
 O31 0.130(5) 0.077(3) 0.108(4) 0.013(3) 0.057(4) 0.030(3)
 O25 0.086(4) 0.120(5) 0.135(5) 0.004(4) 0.022(4) 0.012(3)
 O3 0.143(5) 0.080(3) 0.092(4) 0.008(3) 0.014(4) -0.028(3)
 O29 0.141(6) 0.085(4) 0.106(4) -0.012(3) 0.038(4) -0.041(4)
 O9 0.107(9) 0.051(5) 0.104(8) -0.010(5) 0.050(7) -0.012(5)
 O11 0.109(10) 0.056(5) 0.082(6) -0.013(4) 0.023(6) -0.017(5)
 O8 0.091(4) 0.077(4) 0.157(6) 0.034(4) 0.025(4) 0.004(3)
 O26 0.082(4) 0.157(6) 0.122(5) 0.003(4) 0.027(4) 0.004(4)
 O16 0.127(5) 0.147(6) 0.111(4) 0.005(4) 0.060(4) 0.002(4)
 O27 0.171(7) 0.067(3) 0.094(4) -0.009(3) 0.012(4) -0.006(3)
 O19A 0.169(17) 0.064(7) 0.090(16) 0.025(8) -0.033(12) -0.010(7)
 O28 0.185(8) 0.084(4) 0.090(3) -0.010(3) 0.023(4) -0.034(4)
 O24 0.145(10) 0.078(9) 0.104(8) 0.013(9) 0.051(5) 0.037(9)
 O22 0.140(13) 0.077(6) 0.074(7) -0.008(5) 0.013(7) -0.005(6)
 O12 0.120(9) 0.066(7) 0.103(6) -0.003(5) 0.030(6) -0.018(6)
 O10 0.16(2) 0.145(17) 0.139(13) 0.047(12) 0.076(14) 0.080(14)
 O6 0.085(8) 0.069(5) 0.085(6) -0.001(4) 0.039(6) -0.015(5)
 C1 0.107(6) 0.090(5) 0.116(6) -0.006(5) 0.045(5) -0.007(4)
 O17 0.103(9) 0.085(8) 0.124(10) 0.011(7) 0.016(7) 0.004(6)
 O14 0.164(19) 0.035(8) 0.102(9) 0.015(7) 0.024(9) 0.005(8)
 O30 0.141(6) 0.101(4) 0.113(5) -0.006(4) 0.030(4) -0.044(4)
 O15 0.121(6) 0.189(8) 0.110(4) 0.027(4) 0.051(4) -0.005(5)
 C76 0.100(6) 0.047(3) 0.166(10) 0.008(4) 0.075(7) 0.010(3)
 O13 0.104(10) 0.059(8) 0.092(8) -0.001(6) 0.048(7) 0.001(6)
 C11 0.111(6) 0.075(4) 0.084(4) -0.001(3) 0.033(4) -0.007(3)
 C66 0.115(6) 0.072(4) 0.091(4) -0.014(3) 0.016(4) 0.001(4)
 C26 0.104(5) 0.069(3) 0.099(4) -0.008(3) 0.030(4) -0.011(3)
 C16 0.084(5) 0.083(5) 0.085(5) 0.005(4) 0.024(4) -0.002(4)
 C6 0.125(5) 0.065(4) 0.088(4) 0.007(3) 0.028(4) -0.006(3)
 C61 0.089(5) 0.112(6) 0.118(6) -0.032(4) 0.026(4) 0.001(4)
 C71 0.095(6) 0.070(4) 0.114(6) -0.011(4) 0.041(5) -0.017(4)
 C36 0.139(6) 0.069(4) 0.125(5) 0.023(4) 0.067(4) 0.004(4)
 C12 0.149(7) 0.101(5) 0.080(4) -0.003(3) 0.031(4) -0.006(4)
 O18 0.114(9) 0.072(6) 0.182(12) 0.029(7) -0.008(8) 0.009(6)
 C31 0.115(6) 0.057(3) 0.104(5) 0.001(3) 0.036(4) -0.001(3)
 C21 0.122(11) 0.074(9) 0.116(10) -0.013(7) 0.051(9) 0.008(7)
 C72 0.118(8) 0.112(7) 0.142(9) -0.022(6) 0.061(7) -0.038(6)
 C27 0.120(6) 0.092(5) 0.127(5) -0.024(4) 0.034(5) -0.036(4)
 C46 0.30(2) 0.23(3) 0.117(18) 0.042(17) 0.001(16) -0.11(2)
 C75 0.162(12) 0.151(11) 0.153(11) -0.027(9) 0.046(10) -0.087(10)
 C32 0.168(8) 0.054(4) 0.136(6) 0.005(3) 0.051(6) 0.001(4)
 O21 0.193(16) 0.078(6) 0.118(9) 0.002(5) -0.051(10) 0.009(7)
 C7 0.170(7) 0.073(4) 0.110(5) 0.019(4) 0.024(5) -0.001(4)
 C2 0.144(8) 0.138(7) 0.166(8) -0.009(6) 0.092(7) -0.003(6)
 C41 0.107(10) 0.071(9) 0.186(14) 0.039(7) -0.008(8) 0.005(6)
 C17 0.115(7) 0.127(7) 0.137(7) 0.022(6) 0.060(6) 0.013(5)
 C20 0.122(9) 0.145(8) 0.158(9) 0.026(7) 0.040(8) 0.017(7)
 C67 0.169(8) 0.082(5) 0.115(5) -0.025(4) 0.031(6) -0.013(5)
 C88 0.151(8) 0.128(8) 0.217(9) 0.001(7) 0.114(7) 0.005(6)
 N02R 0.187(10) 0.208(14) 0.216(10) -0.019(9) 0.108(8) 0.023(8)
 C90 0.204(12) 0.30(3) 0.240(13) -0.045(14) 0.131(11) 0.015(12)
 C92 0.202(12) 0.221(19) 0.254(15) -0.016(12) 0.136(11) 0.005(12)
 C96 0.173(11) 0.174(14) 0.260(15) -0.020(11) 0.134(11) 0.006(10)
 C94 0.168(9) 0.179(14) 0.265(13) -0.024(11) 0.130(9) -0.001(8)
 O20 0.18(2) 0.056(7) 0.091(9) -0.004(5) 0.037(10) 0.000(7)
 C22 0.155(11) 0.073(7) 0.174(12) -0.005(7) 0.095(9) 0.019(7)
 C82 0.144(6) 0.119(8) 0.148(6) -0.027(6) 0.077(5) -0.015(5)
 C73 0.193(15) 0.111(9) 0.182(13) 0.030(9) 0.068(12) -0.034(9)
 C37 0.160(7) 0.115(7) 0.207(9) 0.011(6) 0.113(7) 0.001(5)
 C51 0.226(18) 0.072(7) 0.125(11) -0.001(6) -0.054(11) 0.004(7)
 O20A 0.207(17) 0.073(7) 0.106(8) 0.010(6) 0.011(9) 0.011(8)
 C62 0.106(6) 0.164(9) 0.189(9) -0.030(7) 0.052(6) 0.005(5)
 C79 0.126(7) 0.146(9) 0.131(6) -0.016(6) 0.051(5) 0.000(6)
 C77 0.148(7) 0.061(4) 0.126(5) -0.012(4) 0.050(5) -0.004(4)
 C78 0.164(8) 0.083(6) 0.139(7) -0.009(5) 0.065(6) -0.005(5)
 C80 0.144(7) 0.100(7) 0.156(7) -0.008(6) 0.073(6) 0.000(5)
 C81 0.125(7) 0.175(12) 0.144(7) -0.021(7) 0.062(6) 0.000(7)
 C74 0.198(17) 0.223(18) 0.27(2) -0.068(17) 0.164(18) -0.084(15)
 O23 0.142(13) 0.095(8) 0.105(10) 0.011(7) 0.048(10) 0.018(7)
 C9 0.167(11) 0.095(8) 0.101(6) 0.018(6) 0.019(7) 0.013(7)
 C35 0.19(2) 0.060(11) 0.145(11) 0.004(9) 0.060(13) 0.007(14)
 C83 0.144(6) 0.126(9) 0.194(9) -0.036(7) 0.086(6) -0.017(5)
 C84 0.155(8) 0.130(9) 0.216(10) -0.038(8) 0.110(8) -0.023(6)
 C86 0.161(8) 0.125(9) 0.214(9) -0.014(7) 0.105(7) -0.018(6)
 N026 0.147(8) 0.130(8) 0.226(9) -0.021(6) 0.095(7) -0.009(6)
 C87 0.136(7) 0.144(10) 0.217(9) -0.038(8) 0.080(6) -0.009(6)
 C85 0.141(7) 0.156(11) 0.212(10) -0.061(9) 0.081(7) -0.016(6)
 C14 0.19(2) 0.111(9) 0.101(11) -0.019(7) 0.048(13) -0.017(9)
 C34 0.186(15) 0.072(13) 0.146(12) 0.008(10) 0.054(11) 0.017(11)
 C53 0.26(2) 0.105(14) 0.212(19) -0.010(13) -0.039(15) 0.027(12)
 C49 0.24(2) 0.138(18) 0.123(15) 0.021(13) 0.059(13) 0.009(12)
 C38 0.163(15) 0.12(2) 0.205(15) 0.015(14) 0.098(11) 0.002(14)
 C15 0.159(16) 0.111(10) 0.076(8) -0.006(7) 0.032(10) -0.013(10)
 N032 0.142(9) 0.166(12) 0.213(12) -0.046(9) 0.060(8) -0.023(8)
 C89 0.137(7) 0.156(11) 0.210(10) -0.028(8) 0.077(7) -0.027(7)
 C95 0.141(8) 0.172(13) 0.188(11) 0.015(9) 0.078(8) -0.017(7)
 C97 0.150(10) 0.207(15) 0.194(13) 0.001(10) 0.070(9) -0.026(9)
 C93 0.154(10) 0.225(17) 0.213(14) -0.017(12) 0.071(10) -0.031(10)
 C91 0.148(10) 0.186(16) 0.202(15) -0.047(13) 0.054(10) -0.042(10)
 C33 0.184(13) 0.100(16) 0.18(2) 0.004(14) 0.075(14) -0.009(10)
 C10 0.203(15) 0.116(10) 0.123(9) 0.012(7) 0.018(10) 0.046(10)
 C44 0.17(2) 0.162(16) 0.32(3) 0.091(16) 0.067(17) 0.067(14)
 C69 0.169(15) 0.086(7) 0.125(10) -0.022(7) 0.025(10) -0.018(8)
 C39 0.18(3) 0.16(2) 0.210(16) 0.019(15) 0.117(18) -0.010(19)
 C23 0.23(2) 0.100(11) 0.235(16) 0.011(11) 0.165(16) 0.039(11)
 C25 0.146(11) 0.116(12) 0.193(13) -0.001(9) 0.093(10) 0.016(9)
 C24 0.179(15) 0.085(8) 0.163(14) -0.016(8) 0.099(12) 0.013(8)
 C18 0.142(10) 0.160(10) 0.243(14) 0.002(9) 0.090(10) -0.003(8)
 C3 0.168(15) 0.145(10) 0.140(13) -0.011(8) 0.093(12) -0.018(9)
 C64 0.110(11) 0.203(17) 0.200(15) -0.057(13) 0.051(10) -0.013(11)
 C68 0.203(15) 0.118(12) 0.123(8) -0.019(7) 0.015(9) -0.014(11)
 C19 0.187(14) 0.225(15) 0.162(8) 0.035(8) 0.093(9) 0.064(11)
 C30 0.132(15) 0.156(13) 0.133(11) -0.008(9) 0.018(10) -0.074(11)
 C8 0.204(12) 0.152(13) 0.137(12) 0.046(10) 0.035(10) -0.028(9)
 C63 0.115(13) 0.177(11) 0.201(18) -0.030(10) 0.053(13) 0.024(9)
 C40 0.16(2) 0.118(11) 0.20(3) 0.010(10) 0.11(2) 0.009(10)
 C28 0.188(16) 0.114(12) 0.168(14) -0.056(11) 0.075(13) -0.047(11)
 C5 0.166(12) 0.171(15) 0.209(14) 0.027(12) 0.108(11) 0.024(11)
 C55 0.22(2) 0.101(10) 0.146(14) -0.009(9) -0.073(13) 0.016(10)
 C65 0.148(17) 0.22(2) 0.213(13) -0.015(12) 0.086(12) 0.015(15)
 C4 0.168(14) 0.168(16) 0.180(11) -0.038(10) 0.115(10) -0.018(11)
 C29 0.138(10) 0.159(14) 0.159(14) -0.019(11) 0.017(9) -0.020(9)
 C115 0.23(2) 0.36(4) 0.29(3) 0.06(3) 0.16(2) 0.05(3)
 C116 0.24(2) 0.35(3) 0.29(3) 0.06(2) 0.16(2) 0.06(2)
 C111 0.24(2) 0.38(4) 0.30(3) 0.08(3) 0.16(2) 0.06(3)
 C112 0.24(2) 0.38(4) 0.29(3) 0.09(3) 0.16(2) 0.05(3)
 C113 0.23(3) 0.38(4) 0.30(3) 0.09(3) 0.15(2) 0.05(3)
 C114 0.23(3) 0.38(4) 0.30(3) 0.09(3) 0.16(2) 0.05(3)
 C70 0.201(12) 0.124(13) 0.182(17) -0.041(12) 0.076(11) -0.001(9)
 C56A 0.145(11) 0.098(8) 0.105(13) 0.012(7) 0.049(10) 0.021(7)
 C48 0.23(2) 0.125(15) 0.099(10) 0.023(9) 0.039(11) 0.021(12)
 C43 0.20(2) 0.129(15) 0.31(2) 0.062(12) 0.090(15) 0.025(14)
 C45 0.182(16) 0.19(2) 0.36(3) 0.049(19) 0.079(17) 0.005(14)
 C47 0.232(19) 0.076(8) 0.100(10) 0.023(7) 0.048(10) 0.018(9)
 Cr3A 0.110(8) 0.053(2) 0.096(3) 0.0062(15) 0.006(3) 0.016(3)
 C52 0.239(17) 0.098(11) 0.141(12) -0.002(8) -0.073(11) 0.019(9)
 C54 0.28(2) 0.152(18) 0.139(14) 0.005(12) -0.072(14) -0.008(16)
 C50 0.26(3) 0.077(9) 0.126(14) 0.028(8) 0.052(16) 0.026(10)
 C42 0.147(12) 0.135(13) 0.29(2) 0.061(11) 0.054(12) 0.041(9)
 C60 0.21(2) 0.139(14) 0.19(2) 0.024(13) 0.123(19) 0.037(13)
 C57 0.212(15) 0.120(12) 0.176(15) 0.023(10) 0.109(14) 0.032(10)
 C59 0.25(2) 0.19(2) 0.176(14) 0.032(12) 0.120(14) 0.046(18)
 C58 0.242(19) 0.163(18) 0.22(2) 0.019(15) 0.118(17) 0.003(15)
 C13 0.149(10) 0.186(19) 0.084(10) -0.006(11) 0.026(8) 0.005(9)
 C110 0.36(4) 0.16(2) 0.20(2) -0.045(17) 0.16(3) -0.11(2)
 C107 0.36(3) 0.19(2) 0.23(2) -0.029(16) 0.18(2) -0.090(19)
 C106 0.37(3) 0.20(2) 0.21(2) -0.034(17) 0.17(2) -0.079(19)
 C105 0.37(3) 0.21(2) 0.23(2) -0.019(18) 0.19(2) -0.06(2)
 C104 0.37(3) 0.19(2) 0.25(2) -0.016(19) 0.20(3) -0.06(2)
 C109 0.38(3) 0.20(2) 0.29(3) 0.00(2) 0.21(3) -0.06(2)
 C108 0.36(3) 0.19(2) 0.26(3) -0.020(19) 0.19(2) -0.08(2)
 C117 0.24(3) 0.33(4) 0.28(3) 0.02(3) 0.17(2) 0.08(3)
 O6A 0.110(12) 0.068(5) 0.071(6) -0.006(4) 0.012(7) -0.023(7)
 O11A 0.101(13) 0.066(6) 0.100(10) -0.002(6) 0.023(8) -0.009(6)
 O12A 0.070(8) 0.055(7) 0.093(5) -0.012(4) 0.025(5) -0.013(5)
 O10A 0.18(3) 0.069(9) 0.093(10) -0.017(7) 0.071(15) 0.025(11)
 O21A 0.131(13) 0.097(10) 0.067(8) -0.008(7) -0.003(8) 0.033(9)
 O18A 0.084(9) 0.082(9) 0.105(11) 0.022(7) 0.031(8) 0.013(7)
 O23A 0.156(13) 0.065(6) 0.095(9) 0.004(5) 0.034(9) 0.011(7)
 C10A 0.147(19) 0.066(9) 0.120(17) 0.019(9) 0.036(14) 0.012(10)
 C8A 0.20(3) 0.085(17) 0.121(11) 0.015(10) 0.044(14) -0.008(16)
 C9A 0.169(11) 0.10(2) 0.15(2) 0.031(16) 0.038(11) 0.006(9)
 C15A 0.162(17) 0.115(9) 0.104(11) 0.009(8) 0.032(11) -0.003(9)
 C13A 0.170(13) 0.125(12) 0.100(11) -0.011(9) 0.033(10) -0.023(10)
 C14A 0.184(13) 0.165(18) 0.116(13) -0.007(12) 0.059(11) 0.005(11)
 C5A 0.15(2) 0.143(11) 0.16(2) -0.012(9) 0.079(18) 0.012(9)
 C4A 0.20(2) 0.19(2) 0.184(12) 0.019(13) 0.104(13) 0.010(17)
 C3A 0.149(11) 0.16(2) 0.193(17) -0.017(15) 0.089(10) -0.004(10)
 C63A 0.16(2) 0.18(2) 0.212(15) -0.038(14) 0.090(14) 0.000(16)
 C65A 0.097(15) 0.167(13) 0.20(2) -0.027(12) 0.054(16) 0.005(10)
 C64A 0.112(16) 0.21(2) 0.207(15) -0.007(15) 0.056(12) 0.022(14)
 C42A 0.129(14) 0.152(16) 0.23(2) 0.004(14) 0.042(12) 0.040(11)
 C44A 0.17(3) 0.151(16) 0.27(3) -0.004(15) 0.06(2) 0.040(13)
 C43A 0.14(2) 0.15(2) 0.23(3) -0.003(18) 0.055(19) 0.045(16)
 C45A 0.15(2) 0.17(3) 0.22(2) 0.014(15) 0.036(14) 0.029(17)
 C29A 0.16(2) 0.158(19) 0.128(9) -0.025(8) 0.025(9) -0.049(15)
 C28A 0.146(16) 0.094(8) 0.173(18) -0.036(8) 0.036(13) -0.030(8)
 C30A 0.127(11) 0.130(17) 0.156(17) -0.037(14) 0.044(12) -0.040(10)
 C57A 0.183(14) 0.149(14) 0.187(16) 0.000(11) 0.104(13) 0.030(10)
 C60A 0.169(19) 0.158(15) 0.22(2) 0.017(14) 0.105(17) 0.039(13)
 C58A 0.189(16) 0.166(18) 0.23(2) 0.001(16) 0.116(16) 0.021(13)
 C59A 0.21(2) 0.20(2) 0.190(15) -0.013(13) 0.105(14) 0.030(16)
 C69A 0.21(2) 0.106(11) 0.137(17) -0.018(10) 0.045(16) 0.003(12)
 C70A 0.16(2) 0.112(16) 0.111(10) -0.027(9) 0.031(12) -0.012(15)
 C68A 0.177(11) 0.137(19) 0.123(17) -0.043(14) 0.037(10) -0.033(10)
 C47A 0.38(3) 0.25(3) 0.16(2) 0.066(19) 0.04(2) -0.10(2)
 C50A 0.39(4) 0.29(4) 0.16(3) 0.06(2) 0.03(2) -0.08(3)
 C48A 0.44(5) 0.27(3) 0.17(2) 0.06(2) 0.07(3) -0.10(3)
 C49A 0.38(4) 0.24(3) 0.17(3) 0.07(2) 0.05(2) -0.10(3)
 C52A 0.167(16) 0.127(13) 0.088(9) 0.006(8) -0.034(9) 0.030(11)
 C54A 0.18(2) 0.122(14) 0.066(12) -0.006(9) -0.043(14) 0.023(13)
 C55A 0.177(16) 0.17(3) 0.117(19) -0.014(17) -0.020(12) 0.013(13)
 C53A 0.20(2) 0.127(17) 0.095(13) -0.001(11) -0.013(14) 0.024(15)
 C100 0.166(8) 0.070(5) 0.131(8) 0.003(5) 0.039(7) -0.020(5)
 C101 0.176(9) 0.068(5) 0.143(8) -0.010(5) 0.047(7) -0.013(5)
 C103 0.209(13) 0.123(10) 0.185(13) -0.018(9) 0.073(11) 0.010(8)
 C98 0.194(12) 0.132(10) 0.202(15) 0.009(10) 0.084(11) -0.021(9)
 N203 0.188(13) 0.091(12) 0.158(16) 0.020(12) 0.065(13) -0.001(10)
 C99 0.205(16) 0.125(19) 0.19(2) 0.047(18) 0.084(16) 0.029(16)
 C102 0.194(16) 0.107(15) 0.174(17) -0.009(13) 0.074(14) -0.007(12)
 C40A 0.179(12) 0.173(15) 0.258(15) 0.035(11) 0.116(11) 0.030(10)
 C38A 0.196(14) 0.131(8) 0.235(17) -0.011(8) 0.154(14) -0.028(8)
 C39A 0.224(17) 0.142(13) 0.236(12) -0.014(9) 0.154(11) -0.014(11)
 N1A 0.171(10) 0.103(12) 0.160(17) -0.044(13) 0.045(11) -0.022(8)
 C99A 0.187(14) 0.113(17) 0.21(2) -0.046(17) 0.077(14) -0.032(12)
 C1A 0.181(12) 0.108(14) 0.17(2) -0.029(14) 0.059(12) -0.017(9)
 C93A 0.19(2) 0.21(3) 0.235(18) -0.017(17) 0.075(15) -0.02(2)
 C97A 0.172(18) 0.21(2) 0.220(17) -0.019(17) 0.059(15) -0.027(18)
 C95A 0.164(18) 0.19(2) 0.222(16) -0.014(16) 0.058(14) -0.021(18)
 C89A 0.137(18) 0.180(19) 0.222(19) -0.025(19) 0.075(18) -0.018(18)
 N0 0.181(19) 0.18(2) 0.240(19) -0.008(19) 0.067(16) -0.008(18)
 C91A 0.18(2) 0.19(3) 0.24(2) -0.01(2) 0.072(17) -0.01(2)
 C33A 0.179(15) 0.067(8) 0.147(9) -0.007(6) 0.051(9) -0.002(9)
 C35A 0.180(10) 0.078(9) 0.180(16) 0.016(10) 0.061(9) 0.017(7)
 C34A 0.222(18) 0.078(9) 0.153(12) 0.003(8) 0.078(13) -0.024(10)
 O13A 0.175(16) 0.049(5) 0.108(6) 0.003(4) 0.038(7) -0.002(7)
 O14A 0.232(19) 0.051(6) 0.096(8) 0.019(5) 0.010(9) -0.005(7)
 O22A 0.113(16) 0.107(15) 0.089(15) 0.013(13) -0.027(12) 0.034(11)
 C51A 0.139(15) 0.103(14) 0.082(10) 0.007(8) -0.026(9) 0.024(11)
 C46A 0.18(2) 0.036(7) 0.077(10) 0.001(6) 0.027(11) 0.007(8)
 O19 0.16(3) 0.121(16) 0.048(12) 0.033(9) 0.010(18) -0.012(16)
 C56 0.170(14) 0.075(8) 0.101(12) 0.009(7) 0.051(11) 0.020(8)
 O24A 0.145(10) 0.078(9) 0.104(8) 0.013(9) 0.051(5) 0.037(9)
 C21A 0.088(11) 0.067(8) 0.076(8) -0.026(6) 0.026(8) -0.021(7)
 O9A 0.061(8) 0.067(7) 0.093(9) -0.018(6) 0.022(7) -0.024(6)
 C24A 0.146(16) 0.153(19) 0.117(11) -0.039(11) 0.055(11) 0.009(13)
 C25A 0.144(15) 0.163(16) 0.124(14) -0.019(12) 0.058(12) 0.019(13)
 C23A 0.171(19) 0.161(15) 0.138(17) -0.031(12) 0.088(16) -0.026(13)
 C22A 0.125(12) 0.135(12) 0.114(11) -0.018(9) 0.062(10) 0.008(9)
 C41A 0.117(13) 0.092(12) 0.16(2) 0.004(11) 0.018(10) 0.013(9)
 O17A 0.104(12) 0.090(14) 0.102(12) 0.011(10) 0.046(10) 0.008(9)

_geom_special_details
;
 All esds (except the esd in the dihedral angle between two l.s. planes)
 are estimated using the full covariance matrix.  The cell esds are taken
 into account individually in the estimation of esds in distances, angles
 and torsion angles; correlations between esds in cell parameters are only
 used when they are defined by crystal symmetry.  An approximate (isotropic)
 treatment of cell esds is used for estimating esds involving l.s. planes.
;
loop_
  _geom_bond_atom_site_label_1
  _geom_bond_atom_site_label_2
  _geom_bond_distance
  _geom_bond_site_symmetry_2
  _geom_bond_publ_flag
 Cr7 F6 1.946(4) . ?
 Cr7 F7 1.903(4) . ?
 Cr7 O2 1.975(6) . ?
 Cr7 O7 1.995(6) . ?
 Cr7 O4 1.947(5) . ?
 Cr7 O5 1.971(5) . ?
 Cr6 F5 1.929(4) . ?
 Cr6 F6 1.900(4) . ?
 Cr6 O9 1.850(14) . ?
 Cr6 O11 1.908(12) . ?
 Cr6 O8 1.926(7) . ?
 Cr6 O6 2.027(15) . ?
 Cr6 O6A 1.905(14) . ?
 Cr6 O11A 2.07(2) . ?
 Cr6 O9A 2.142(19) . ?
 Cr5 F5 1.905(4) . ?
 Cr5 F4 1.921(5) . ?
 Cr5 O12 1.909(14) . ?
 Cr5 O10 1.930(12) . ?
 Cr5 O15 1.950(9) . ?
 Cr5 O13 1.90(2) . ?
 Cr5 O12A 2.045(15) . ?
 Cr5 O10A 1.927(13) . ?
 Cr5 O13A 1.987(13) . ?
 Ni1 F7 1.958(4) . ?
 Ni1 F8 1.935(4) . ?
 Ni1 O32 1.916(7) . ?
 Ni1 O1 1.998(7) . ?
 Ni1 O3 1.987(6) . ?
 Ni1 O30 1.944(7) . ?
 Cr1 F1 1.960(4) . ?
 Cr1 F8 1.964(4) . ?
 Cr1 O31 2.022(7) . ?
 Cr1 O29 1.966(6) . ?
 Cr1 O26 1.987(7) . ?
 Cr1 O28 1.976(7) . ?
 Cr2 F1 1.909(4) . ?
 Cr2 F2 1.940(4) . ?
 Cr2 O25 1.933(9) . ?
 Cr2 O27 1.948(6) . ?
 Cr2 O24 1.88(4) . ?
 Cr2 O22 2.00(2) . ?
 Cr2 O22A 1.89(3) . ?
 Cr2 O24A 2.09(3) . ?
 Cr4 F4 1.912(4) . ?
 Cr4 F3 1.913(4) . ?
 Cr4 O16 1.963(8) . ?
 Cr4 O19A 2.08(3) . ?
 Cr4 O17 1.86(2) . ?
 Cr4 O14 1.96(4) . ?
 Cr4 O14A 1.95(3) . ?
 Cr4 O19 1.81(3) . ?
 Cr4 O17A 2.15(3) . ?
 Cr3 F2 2.014(15) . ?
 Cr3 F3 1.846(8) . ?
 Cr3 O18 1.99(4) . ?
 Cr3 O20 1.98(2) . ?
 Cr3 O23 2.01(4) . ?
 Cr3 O21A 1.983(19) . ?
 F2 Cr3A 1.819(9) . ?
 F3 Cr3A 2.080(18) . ?
 O2 C1 1.253(12) . ?
 O7 C16 1.202(10) . ?
 O4 C6 1.248(10) . ?
 O5 C11 1.205(10) . ?
 O32 C76 1.235(12) . ?
 O1 C1 1.222(11) . ?
 O31 C76 1.270(13) . ?
 O25 C61 1.255(14) . ?
 O3 C6 1.215(12) . ?
 O29 C71 1.238(11) . ?
 O9 C21 1.44(3) . ?
 O11 C26 1.289(15) . ?
 O8 C16 1.255(10) . ?
 O26 C61 1.245(14) . ?
 O16 C36 1.227(13) . ?
 O27 C66 1.231(11) . ?
 O19A C46 1.11(4) . ?
 O28 C66 1.212(11) . ?
 O24 C56 1.34(4) . ?
 O22 C51 1.27(3) . ?
 O12 C26 1.340(17) . ?
 O10 C21 1.12(2) . ?
 O6 C11 1.265(16) . ?
 C1 C2 1.536(16) . ?
 O17 C41 1.42(3) . ?
 O14 C31 1.38(4) . ?
 O30 C71 1.237(11) . ?
 O15 C36 1.218(12) . ?
 C76 C77 1.493(15) . ?
 O13 C31 1.30(2) . ?
 C11 C12 1.506(13) . ?
 C11 O6A 1.313(16) . ?
 C66 C67 1.513(12) . ?
 C26 C27 1.507(13) . ?
 C26 O11A 1.191(19) . ?
 C26 O12A 1.224(18) . ?
 C16 C17 1.523(14) . ?
 C6 C7 1.502(12) . ?
 C61 C62 1.486(18) . ?
 C71 C72 1.534(13) . ?
 C36 C37 1.517(17) . ?
 C12 C14 1.499(14) . ?
 C12 C15 1.492(14) . ?
 C12 C13 1.547(15) . ?
 C12 C15A 1.502(14) . ?
 C12 C13A 1.489(14) . ?
 C12 C14A 1.532(15) . ?
 O18 C41 1.38(3) . ?
 C31 C32 1.509(11) . ?
 C31 O13A 1.189(16) . ?
 C31 O14A 1.15(3) . ?
 C21 C22 1.525(14) . ?
 C72 C75 1.523(17) . ?
 C72 C73 1.499(19) . ?
 C72 C74 1.557(19) . ?
 C27 C30 1.529(14) . ?
 C27 C28 1.545(15) . ?
 C27 C29 1.533(15) . ?
 C27 C29A 1.537(15) . ?
 C27 C28A 1.532(15) . ?
 C27 C30A 1.532(16) . ?
 C46 O20A 1.26(3) . ?
 C46 C47A 1.67(4) . ?
 C75 H75A 0.9800 . ?
 C75 H75B 0.9800 . ?
 C75 H75C 0.9800 . ?
 C32 C35 1.500(15) . ?
 C32 C34 1.490(15) . ?
 C32 C33 1.511(16) . ?
 C32 C33A 1.508(14) . ?
 C32 C35A 1.494(14) . ?
 C32 C34A 1.496(14) . ?
 O21 C51 1.22(3) . ?
 O21 Cr3A 1.896(19) . ?
 C7 C9 1.507(13) . ?
 C7 C10 1.479(14) . ?
 C7 C8 1.516(14) . ?
 C7 C10A 1.500(16) . ?
 C7 C8A 1.494(16) . ?
 C7 C9A 1.516(17) . ?
 C2 C3 1.506(15) . ?
 C2 C5 1.492(16) . ?
 C2 C4 1.480(15) . ?
 C2 C5A 1.499(16) . ?
 C2 C4A 1.484(17) . ?
 C2 C3A 1.481(17) . ?
 C41 C42 1.519(16) . ?
 C17 C20 1.481(16) . ?
 C17 C18 1.57(2) . ?
 C17 C19 1.463(18) . ?
 C20 H20A 0.9800 . ?
 C20 H20B 0.9800 . ?
 C20 H20C 0.9800 . ?
 C67 C69 1.507(14) . ?
 C67 C68 1.462(14) . ?
 C67 C70 1.520(15) . ?
 C67 C69A 1.492(16) . ?
 C67 C70A 1.523(16) . ?
 C67 C68A 1.506(17) . ?
 C88 N02R 1.3900 . ?
 C88 C94 1.3900 . ?
 C88 C86 1.366(8) . ?
 N02R C90 1.3900 . ?
 C90 H90 0.9500 . ?
 C90 C92 1.3900 . ?
 C92 H92 0.9500 . ?
 C92 C96 1.3900 . ?
 C96 H96 0.9500 . ?
 C96 C94 1.3900 . ?
 C94 H94 0.9500 . ?
 O20 C46A 1.36(3) . ?
 C22 C23 1.504(14) . ?
 C22 C25 1.529(14) . ?
 C22 C24 1.515(13) . ?
 C82 C80 1.351(19) . ?
 C82 C81 1.417(17) . ?
 C82 C83 1.517(15) . ?
 C73 H73A 0.9800 . ?
 C73 H73B 0.9800 . ?
 C73 H73C 0.9800 . ?
 C37 C38 1.491(18) . ?
 C37 C39 1.486(18) . ?
 C37 C40 1.489(18) . ?
 C37 C40A 1.482(15) . ?
 C37 C38A 1.470(14) . ?
 C37 C39A 1.471(15) . ?
 C51 C52 1.504(16) . ?
 O20A Cr3A 1.963(17) . ?
 C62 C64 1.512(16) . ?
 C62 C63 1.526(16) . ?
 C62 C65 1.492(16) . ?
 C62 C63A 1.516(17) . ?
 C62 C65A 1.522(17) . ?
 C62 C64A 1.492(17) . ?
 C79 H79 0.9500 . ?
 C79 C77 1.436(17) . ?
 C79 C81 1.367(18) . ?
 C77 C78 1.290(15) . ?
 C78 H78 0.9500 . ?
 C78 C80 1.489(18) . ?
 C80 H80 0.9500 . ?
 C81 H81 0.9500 . ?
 C74 H74A 0.9800 . ?
 C74 H74B 0.9800 . ?
 C74 H74C 0.9800 . ?
 O23 C56A 1.25(3) . ?
 C9 H9A 0.9800 . ?
 C9 H9B 0.9800 . ?
 C9 H9C 0.9800 . ?
 C35 H35A 0.9800 . ?
 C35 H35B 0.9800 . ?
 C35 H35C 0.9800 . ?
 C83 C84 1.3900 . ?
 C83 C85 1.3900 . ?
 C84 H84 0.9500 . ?
 C84 C86 1.3900 . ?
 C86 N026 1.3900 . ?
 N026 C87 1.3900 . ?
 C87 C85 1.3900 . ?
 C87 C89 1.353(9) . ?
 C87 C89A 1.370(10) . ?
 C85 H85 0.9500 . ?
 C14 H14A 0.9800 . ?
 C14 H14B 0.9800 . ?
 C14 H14C 0.9800 . ?
 C34 H34A 0.9800 . ?
 C34 H34B 0.9800 . ?
 C34 H34C 0.9800 . ?
 C53 H53A 0.9800 . ?
 C53 H53B 0.9800 . ?
 C53 H53C 0.9800 . ?
 C53 C52 1.501(16) . ?
 C49 H49A 0.9800 . ?
 C49 H49B 0.9800 . ?
 C49 H49C 0.9800 . ?
 C49 C47 1.556(16) . ?
 C38 H38A 0.9800 . ?
 C38 H38B 0.9800 . ?
 C38 H38C 0.9800 . ?
 C15 H15A 0.9800 . ?
 C15 H15B 0.9800 . ?
 C15 H15C 0.9800 . ?
 N032 C89 1.3900 . ?
 N032 C91 1.3900 . ?
 C89 C95 1.3900 . ?
 C95 H95 0.9500 . ?
 C95 C97 1.3900 . ?
 C97 H97 0.9500 . ?
 C97 C93 1.3900 . ?
 C93 H93 0.9500 . ?
 C93 C91 1.3900 . ?
 C91 H91 0.9500 . ?
 C33 H33A 0.9800 . ?
 C33 H33B 0.9800 . ?
 C33 H33C 0.9800 . ?
 C10 H10A 0.9800 . ?
 C10 H10B 0.9800 . ?
 C10 H10C 0.9800 . ?
 C44 H44A 0.9800 . ?
 C44 H44B 0.9800 . ?
 C44 H44C 0.9800 . ?
 C44 C42 1.509(16) . ?
 C69 H69A 0.9800 . ?
 C69 H69B 0.9800 . ?
 C69 H69C 0.9800 . ?
 C39 H39A 0.9800 . ?
 C39 H39B 0.9800 . ?
 C39 H39C 0.9800 . ?
 C23 H23A 0.9800 . ?
 C23 H23B 0.9800 . ?
 C23 H23C 0.9800 . ?
 C25 H25A 0.9800 . ?
 C25 H25B 0.9800 . ?
 C25 H25C 0.9800 . ?
 C24 H24A 0.9800 . ?
 C24 H24B 0.9800 . ?
 C24 H24C 0.9800 . ?
 C18 H18A 0.9800 . ?
 C18 H18B 0.9800 . ?
 C18 H18C 0.9800 . ?
 C3 H3A 0.9800 . ?
 C3 H3B 0.9800 . ?
 C3 H3C 0.9800 . ?
 C64 H64A 0.9800 . ?
 C64 H64B 0.9800 . ?
 C64 H64C 0.9800 . ?
 C68 H68A 0.9800 . ?
 C68 H68B 0.9800 . ?
 C68 H68C 0.9800 . ?
 C19 H19A 0.9800 . ?
 C19 H19B 0.9800 . ?
 C19 H19C 0.9800 . ?
 C30 H30A 0.9800 . ?
 C30 H30B 0.9800 . ?
 C30 H30C 0.9800 . ?
 C8 H8A 0.9800 . ?
 C8 H8B 0.9800 . ?
 C8 H8C 0.9800 . ?
 C63 H63A 0.9800 . ?
 C63 H63B 0.9800 . ?
 C63 H63C 0.9800 . ?
 C40 H40A 0.9800 . ?
 C40 H40B 0.9800 . ?
 C40 H40C 0.9800 . ?
 C28 H28A 0.9800 . ?
 C28 H28B 0.9800 . ?
 C28 H28C 0.9800 . ?
 C5 H5A 0.9800 . ?
 C5 H5B 0.9800 . ?
 C5 H5C 0.9800 . ?
 C55 H55A 0.9800 . ?
 C55 H55B 0.9800 . ?
 C55 H55C 0.9800 . ?
 C55 C52 1.494(16) . ?
 C65 H65A 0.9800 . ?
 C65 H65B 0.9800 . ?
 C65 H65C 0.9800 . ?
 C4 H4A 0.9800 . ?
 C4 H4B 0.9800 . ?
 C4 H4C 0.9800 . ?
 C29 H29A 0.9800 . ?
 C29 H29B 0.9800 . ?
 C29 H29C 0.9800 . ?
 C115 H115 0.9500 . ?
 C115 C116 1.3900 . ?
 C115 C114 1.3900 . ?
 C116 C111 1.3900 . ?
 C116 C117 1.348(13) . ?
 C111 H111 0.9500 . ?
 C111 C112 1.3900 . ?
 C112 H112 0.9500 . ?
 C112 C113 1.3900 . ?
 C113 H113 0.9500 . ?
 C113 C114 1.3900 . ?
 C114 H114 0.9500 . ?
 C70 H70A 0.9800 . ?
 C70 H70B 0.9800 . ?
 C70 H70C 0.9800 . ?
 C56A C57A 1.531(16) . ?
 C56A O24A 1.09(4) . ?
 C48 H48A 0.9800 . ?
 C48 H48B 0.9800 . ?
 C48 H48C 0.9800 . ?
 C48 C47 1.561(16) . ?
 C43 H43A 0.9800 . ?
 C43 H43B 0.9800 . ?
 C43 H43C 0.9800 . ?
 C43 C42 1.518(16) . ?
 C45 H45A 0.9800 . ?
 C45 H45B 0.9800 . ?
 C45 H45C 0.9800 . ?
 C45 C42 1.493(16) . ?
 C47 C50 1.564(15) . ?
 C47 C46A 1.47(3) . ?
 Cr3A O18A 1.98(3) . ?
 Cr3A O23A 2.07(4) . ?
 C52 C54 1.502(16) . ?
 C54 H54A 0.9800 . ?
 C54 H54B 0.9800 . ?
 C54 H54C 0.9800 . ?
 C50 H50A 0.9800 . ?
 C50 H50B 0.9800 . ?
 C50 H50C 0.9800 . ?
 C60 H60A 0.9800 . ?
 C60 H60B 0.9800 . ?
 C60 H60C 0.9800 . ?
 C60 C57 1.50(3) . ?
 C57 C59 1.51(4) . ?
 C57 C58 1.59(4) . ?
 C57 C56 1.51(4) . ?
 C59 H59A 0.9800 . ?
 C59 H59B 0.9800 . ?
 C59 H59C 0.9800 . ?
 C58 H58A 0.9800 . ?
 C58 H58B 0.9800 . ?
 C58 H58C 0.9800 . ?
 C13 H13A 0.9800 . ?
 C13 H13B 0.9800 . ?
 C13 H13C 0.9800 . ?
 C110 H11D 0.9800 . ?
 C110 H11E 0.9800 . ?
 C110 H11F 0.9800 . ?
 C110 C107 1.311(16) . ?
 C107 C106 1.3900 . ?
 C107 C108 1.3900 . ?
 C106 H106 0.9500 . ?
 C106 C105 1.3900 . ?
 C105 H105 0.9500 . ?
 C105 C104 1.3900 . ?
 C104 H104 0.9500 . ?
 C104 C109 1.3900 . ?
 C109 H109 0.9500 . ?
 C109 C108 1.3900 . ?
 C108 H108 0.9500 . ?
 C117 H11A 0.9800 . ?
 C117 H11B 0.9800 . ?
 C117 H11C 0.9800 . ?
 O10A C21A 1.31(3) . ?
 O21A C51A 1.30(3) . ?
 O18A C41A 1.27(4) . ?
 O23A C56 1.21(3) . ?
 C10A H10D 0.9800 . ?
 C10A H10E 0.9800 . ?
 C10A H10F 0.9800 . ?
 C8A H8AA 0.9800 . ?
 C8A H8AB 0.9800 . ?
 C8A H8AC 0.9800 . ?
 C9A H9AA 0.9800 . ?
 C9A H9AB 0.9800 . ?
 C9A H9AC 0.9800 . ?
 C15A H15D 0.9800 . ?
 C15A H15E 0.9800 . ?
 C15A H15F 0.9800 . ?
 C13A H13D 0.9800 . ?
 C13A H13E 0.9800 . ?
 C13A H13F 0.9800 . ?
 C14A H14D 0.9800 . ?
 C14A H14E 0.9800 . ?
 C14A H14F 0.9800 . ?
 C5A H5AA 0.9800 . ?
 C5A H5AB 0.9800 . ?
 C5A H5AC 0.9800 . ?
 C4A H4AA 0.9800 . ?
 C4A H4AB 0.9800 . ?
 C4A H4AC 0.9800 . ?
 C3A H3AA 0.9800 . ?
 C3A H3AB 0.9800 . ?
 C3A H3AC 0.9800 . ?
 C63A H63D 0.9800 . ?
 C63A H63E 0.9800 . ?
 C63A H63F 0.9800 . ?
 C65A H65D 0.9800 . ?
 C65A H65E 0.9800 . ?
 C65A H65F 0.9800 . ?
 C64A H64D 0.9800 . ?
 C64A H64E 0.9800 . ?
 C64A H64F 0.9800 . ?
 C42A C44A 1.505(19) . ?
 C42A C43A 1.498(18) . ?
 C42A C45A 1.52(4) . ?
 C42A C41A 1.513(18) . ?
 C44A H44D 0.9800 . ?
 C44A H44E 0.9800 . ?
 C44A H44F 0.9800 . ?
 C43A H43D 0.9800 . ?
 C43A H43E 0.9800 . ?
 C43A H43F 0.9800 . ?
 C45A H45D 0.9800 . ?
 C45A H45E 0.9800 . ?
 C45A H45F 0.9800 . ?
 C29A H29D 0.9800 . ?
 C29A H29E 0.9800 . ?
 C29A H29F 0.9800 . ?
 C28A H28D 0.9800 . ?
 C28A H28E 0.9800 . ?
 C28A H28F 0.9800 . ?
 C30A H30D 0.9800 . ?
 C30A H30E 0.9800 . ?
 C30A H30F 0.9800 . ?
 C57A C60A 1.527(16) . ?
 C57A C58A 1.512(16) . ?
 C57A C59A 1.519(16) . ?
 C60A H60D 0.9800 . ?
 C60A H60E 0.9800 . ?
 C60A H60F 0.9800 . ?
 C58A H58D 0.9800 . ?
 C58A H58E 0.9800 . ?
 C58A H58F 0.9800 . ?
 C59A H59D 0.9800 . ?
 C59A H59E 0.9800 . ?
 C59A H59F 0.9800 . ?
 C69A H69D 0.9800 . ?
 C69A H69E 0.9800 . ?
 C69A H69F 0.9800 . ?
 C70A H70D 0.9800 . ?
 C70A H70E 0.9800 . ?
 C70A H70F 0.9800 . ?
 C68A H68D 0.9800 . ?
 C68A H68E 0.9800 . ?
 C68A H68F 0.9800 . ?
 C47A C50A 1.58(4) . ?
 C47A C48A 1.552(19) . ?
 C47A C49A 1.556(19) . ?
 C50A H50D 0.9800 . ?
 C50A H50E 0.9800 . ?
 C50A H50F 0.9800 . ?
 C48A H48D 0.9800 . ?
 C48A H48E 0.9800 . ?
 C48A H48F 0.9800 . ?
 C49A H49D 0.9800 . ?
 C49A H49E 0.9800 . ?
 C49A H49F 0.9800 . ?
 C52A C54A 1.512(17) . ?
 C52A C55A 1.491(17) . ?
 C52A C53A 1.486(17) . ?
 C52A C51A 1.501(17) . ?
 C54A H54D 0.9800 . ?
 C54A H54E 0.9800 . ?
 C54A H54F 0.9800 . ?
 C55A H55D 0.9800 . ?
 C55A H55E 0.9800 . ?
 C55A H55F 0.9800 . ?
 C53A H53D 0.9800 . ?
 C53A H53E 0.9800 . ?
 C53A H53F 0.9800 . ?
 C100 H10G 0.9900 . ?
 C100 H10H 0.9900 . ?
 C100 H10I 0.9900 . ?
 C100 H10J 0.9900 . ?
 C100 N203 1.487(11) . ?
 C100 C99 1.474(11) . ?
 C100 N1A 1.489(11) . ?
 C100 C99A 1.473(11) . ?
 C101 H10K 0.9900 . ?
 C101 H10L 0.9900 . ?
 C101 H10M 0.9900 . ?
 C101 H10N 0.9900 . ?
 C101 N203 1.502(10) . ?
 C101 C102 1.506(14) . ?
 C101 N1A 1.498(11) . ?
 C101 C1A 1.30(3) . ?
 C103 H10O 0.9800 . ?
 C103 H10P 0.9800 . ?
 C103 H10Q 0.9800 . ?
 C103 H10R 0.9800 . ?
 C103 H10S 0.9800 . ?
 C103 H10T 0.9800 . ?
 C103 C102 1.507(18) . ?
 C103 C1A 1.53(3) . ?
 C98 H98A 0.9800 . ?
 C98 H98B 0.9800 . ?
 C98 H98C 0.9800 . ?
 C98 H98D 0.9800 . ?
 C98 H98E 0.9800 . ?
 C98 H98F 0.9800 . ?
 C98 C99 1.510(14) . ?
 C98 C99A 1.482(11) . ?
 N203 H20D 0.9100 . ?
 N203 H20E 0.9100 . ?
 C99 H99A 0.9900 . ?
 C99 H99B 0.9900 . ?
 C102 H10U 0.9900 . ?
 C102 H10V 0.9900 . ?
 C40A H40D 0.9800 . ?
 C40A H40E 0.9800 . ?
 C40A H40F 0.9800 . ?
 C38A H38D 0.9800 . ?
 C38A H38E 0.9800 . ?
 C38A H38F 0.9800 . ?
 C39A H39D 0.9800 . ?
 C39A H39E 0.9800 . ?
 C39A H39F 0.9800 . ?
 N1A H1AA 0.9100 . ?
 N1A H1AB 0.9100 . ?
 C99A H99C 0.9900 . ?
 C99A H99D 0.9900 . ?
 C1A H1AC 0.9900 . ?
 C1A H1AD 0.9900 . ?
 C93A H93A 0.9500 . ?
 C93A C97A 1.3900 . ?
 C93A C91A 1.3900 . ?
 C97A H97A 0.9500 . ?
 C97A C95A 1.3900 . ?
 C95A H95A 0.9500 . ?
 C95A C89A 1.3900 . ?
 C89A N0 1.3900 . ?
 N0 C91A 1.3900 . ?
 C91A H91A 0.9500 . ?
 C33A H33D 0.9800 . ?
 C33A H33E 0.9800 . ?
 C33A H33F 0.9800 . ?
 C35A H35D 0.9800 . ?
 C35A H35E 0.9800 . ?
 C35A H35F 0.9800 . ?
 C34A H34D 0.9800 . ?
 C34A H34E 0.9800 . ?
 C34A H34F 0.9800 . ?
 O22A C51A 1.30(3) . ?
 C46A O19 1.36(4) . ?
 C21A O9A 1.10(3) . ?
 C21A C22A 1.516(14) . ?
 C24A H24D 0.9800 . ?
 C24A H24E 0.9800 . ?
 C24A H24F 0.9800 . ?
 C24A C22A 1.507(14) . ?
 C25A H25D 0.9800 . ?
 C25A H25E 0.9800 . ?
 C25A H25F 0.9800 . ?
 C25A C22A 1.510(15) . ?
 C23A H23D 0.9800 . ?
 C23A H23E 0.9800 . ?
 C23A H23F 0.9800 . ?
 C23A C22A 1.537(15) . ?
 C41A O17A 0.84(5) . ?

loop_
  _geom_angle_atom_site_label_1
  _geom_angle_atom_site_label_2
  _geom_angle_atom_site_label_3
  _geom_angle
  _geom_angle_site_symmetry_1
  _geom_angle_site_symmetry_3
  _geom_angle_publ_flag
 F6 Cr7 O2 89.1(2) . . ?
 F6 Cr7 O7 90.6(2) . . ?
 F6 Cr7 O4 178.8(3) . . ?
 F6 Cr7 O5 91.7(2) . . ?
 F7 Cr7 F6 87.31(17) . . ?
 F7 Cr7 O2 92.4(2) . . ?
 F7 Cr7 O7 90.1(2) . . ?
 F7 Cr7 O4 92.6(2) . . ?
 F7 Cr7 O5 178.6(2) . . ?
 O2 Cr7 O7 177.5(3) . . ?
 O4 Cr7 O2 92.1(3) . . ?
 O4 Cr7 O7 88.3(3) . . ?
 O4 Cr7 O5 88.4(2) . . ?
 O5 Cr7 O2 88.6(3) . . ?
 O5 Cr7 O7 89.0(3) . . ?
 F5 Cr6 O6 171.1(5) . . ?
 F5 Cr6 O11A 86.5(6) . . ?
 F5 Cr6 O9A 86.8(6) . . ?
 F6 Cr6 F5 88.96(18) . . ?
 F6 Cr6 O11 171.6(5) . . ?
 F6 Cr6 O8 92.6(2) . . ?
 F6 Cr6 O6 86.9(4) . . ?
 F6 Cr6 O6A 97.0(5) . . ?
 F6 Cr6 O11A 168.1(6) . . ?
 F6 Cr6 O9A 81.6(4) . . ?
 O9 Cr6 F5 93.5(5) . . ?
 O9 Cr6 F6 95.8(5) . . ?
 O9 Cr6 O11 76.8(7) . . ?
 O9 Cr6 O8 171.1(5) . . ?
 O9 Cr6 O6 79.1(6) . . ?
 O11 Cr6 F5 95.3(4) . . ?
 O11 Cr6 O8 94.6(5) . . ?
 O11 Cr6 O6 87.9(6) . . ?
 O8 Cr6 F5 89.7(3) . . ?
 O8 Cr6 O6 98.4(5) . . ?
 O8 Cr6 O11A 76.4(6) . . ?
 O8 Cr6 O9A 173.2(5) . . ?
 O6A Cr6 F5 168.4(7) . . ?
 O6A Cr6 O8 80.2(7) . . ?
 O6A Cr6 O11A 85.7(8) . . ?
 O6A Cr6 O9A 103.9(8) . . ?
 O11A Cr6 O9A 109.1(7) . . ?
 F5 Cr5 F4 90.60(18) . . ?
 F5 Cr5 O12 95.7(4) . . ?
 F5 Cr5 O10 91.4(6) . . ?
 F5 Cr5 O15 89.3(3) . . ?
 F5 Cr5 O13 168.0(7) . . ?
 F5 Cr5 O12A 88.2(5) . . ?
 F5 Cr5 O10A 91.8(5) . . ?
 F5 Cr5 O13A 171.9(7) . . ?
 F4 Cr5 O10 90.2(10) . . ?
 F4 Cr5 O15 90.9(3) . . ?
 F4 Cr5 O12A 171.0(5) . . ?
 F4 Cr5 O10A 91.5(10) . . ?
 F4 Cr5 O13A 89.1(5) . . ?
 O12 Cr5 F4 167.9(6) . . ?
 O12 Cr5 O10 79.5(12) . . ?
 O12 Cr5 O15 99.4(6) . . ?
 O10 Cr5 O15 178.7(11) . . ?
 O15 Cr5 O12A 80.2(6) . . ?
 O15 Cr5 O13A 98.8(7) . . ?
 O13 Cr5 F4 94.4(8) . . ?
 O13 Cr5 O12 81.5(9) . . ?
 O13 Cr5 O10 99.5(9) . . ?
 O13 Cr5 O15 79.7(7) . . ?
 O10A Cr5 O15 177.3(9) . . ?
 O10A Cr5 O12A 97.4(11) . . ?
 O10A Cr5 O13A 80.0(9) . . ?
 O13A Cr5 O12A 93.3(7) . . ?
 F7 Ni1 O1 89.0(2) . . ?
 F7 Ni1 O3 92.2(2) . . ?
 F8 Ni1 F7 87.39(18) . . ?
 F8 Ni1 O1 90.8(3) . . ?
 F8 Ni1 O3 179.1(3) . . ?
 F8 Ni1 O30 91.7(3) . . ?
 O32 Ni1 F7 87.9(2) . . ?
 O32 Ni1 F8 91.3(2) . . ?
 O32 Ni1 O1 176.2(3) . . ?
 O32 Ni1 O3 88.0(3) . . ?
 O32 Ni1 O30 94.8(3) . . ?
 O3 Ni1 O1 89.9(3) . . ?
 O30 Ni1 F7 177.2(3) . . ?
 O30 Ni1 O1 88.3(3) . . ?
 O30 Ni1 O3 88.8(3) . . ?
 F1 Cr1 F8 87.52(18) . . ?
 F1 Cr1 O31 85.2(2) . . ?
 F1 Cr1 O29 178.4(3) . . ?
 F1 Cr1 O26 90.5(3) . . ?
 F1 Cr1 O28 91.9(2) . . ?
 F8 Cr1 O31 89.4(2) . . ?
 F8 Cr1 O29 92.7(2) . . ?
 F8 Cr1 O26 89.7(3) . . ?
 F8 Cr1 O28 178.1(3) . . ?
 O29 Cr1 O31 96.3(3) . . ?
 O29 Cr1 O26 87.9(4) . . ?
 O29 Cr1 O28 87.9(3) . . ?
 O26 Cr1 O31 175.7(3) . . ?
 O28 Cr1 O31 88.8(4) . . ?
 O28 Cr1 O26 92.1(4) . . ?
 F1 Cr2 F2 87.07(19) . . ?
 F1 Cr2 O25 92.4(3) . . ?
 F1 Cr2 O27 93.0(2) . . ?
 F1 Cr2 O22 176.2(8) . . ?
 F1 Cr2 O24A 89.2(14) . . ?
 F2 Cr2 O27 178.4(3) . . ?
 F2 Cr2 O22 92.1(7) . . ?
 F2 Cr2 O24A 94.2(9) . . ?
 O25 Cr2 F2 89.6(3) . . ?
 O25 Cr2 O27 92.0(4) . . ?
 O25 Cr2 O22 91.3(8) . . ?
 O25 Cr2 O24A 176.0(12) . . ?
 O27 Cr2 O22 87.7(7) . . ?
 O27 Cr2 O24A 84.3(9) . . ?
 O24 Cr2 F1 90.6(17) . . ?
 O24 Cr2 F2 84.9(9) . . ?
 O24 Cr2 O25 173.5(9) . . ?
 O24 Cr2 O27 93.5(10) . . ?
 O24 Cr2 O22 85.6(18) . . ?
 O22A Cr2 F1 172.0(16) . . ?
 O22A Cr2 F2 88.7(15) . . ?
 O22A Cr2 O25 80.8(17) . . ?
 O22A Cr2 O27 91.4(15) . . ?
 O22A Cr2 O24A 98(2) . . ?
 F4 Cr4 F3 89.34(18) . . ?
 F4 Cr4 O16 90.7(3) . . ?
 F4 Cr4 O19A 179.1(11) . . ?
 F4 Cr4 O14 98.3(11) . . ?
 F4 Cr4 O14A 87.9(6) . . ?
 F4 Cr4 O17A 85.6(9) . . ?
 F3 Cr4 O16 89.2(3) . . ?
 F3 Cr4 O19A 90.9(7) . . ?
 F3 Cr4 O14 172.2(12) . . ?
 F3 Cr4 O14A 177.2(7) . . ?
 F3 Cr4 O17A 85.0(9) . . ?
 O16 Cr4 O19A 90.2(11) . . ?
 O16 Cr4 O17A 173.1(9) . . ?
 O19A Cr4 O17A 93.6(14) . . ?
 O17 Cr4 F4 94.8(7) . . ?
 O17 Cr4 F3 94.7(6) . . ?
 O17 Cr4 O16 173.3(7) . . ?
 O17 Cr4 O14 86.3(17) . . ?
 O14 Cr4 O16 89.1(16) . . ?
 O14A Cr4 O16 91.4(12) . . ?
 O14A Cr4 O19A 91.8(9) . . ?
 O14A Cr4 O17A 94.2(15) . . ?
 O19 Cr4 F4 172.0(16) . . ?
 O19 Cr4 F3 93.3(14) . . ?
 O19 Cr4 O16 81.8(17) . . ?
 O19 Cr4 O17 92.5(18) . . ?
 O19 Cr4 O14 78.8(18) . . ?
 F3 Cr3 F2 86.8(4) . . ?
 F3 Cr3 O18 87.4(10) . . ?
 F3 Cr3 O20 94.3(8) . . ?
 F3 Cr3 O23 90.9(13) . . ?
 F3 Cr3 O21A 179(2) . . ?
 O18 Cr3 F2 86.9(14) . . ?
 O18 Cr3 O23 178.3(9) . . ?
 O20 Cr3 F2 179.0(7) . . ?
 O20 Cr3 O18 93.1(12) . . ?
 O20 Cr3 O23 86.8(15) . . ?
 O20 Cr3 O21A 85.8(10) . . ?
 O23 Cr3 F2 93.1(8) . . ?
 O21A Cr3 F2 93.2(9) . . ?
 O21A Cr3 O18 93.7(13) . . ?
 O21A Cr3 O23 88.0(12) . . ?
 Cr5 F5 Cr6 123.06(19) . . ?
 Cr6 F6 Cr7 123.0(2) . . ?
 Cr7 F7 Ni1 122.1(2) . . ?
 Cr2 F1 Cr1 122.2(2) . . ?
 Ni1 F8 Cr1 120.3(2) . . ?
 Cr4 F4 Cr5 123.2(2) . . ?
 Cr2 F2 Cr3 118.9(6) . . ?
 Cr3A F2 Cr2 128.4(4) . . ?
 Cr4 F3 Cr3A 117.3(4) . . ?
 Cr3 F3 Cr4 125.9(5) . . ?
 C1 O2 Cr7 135.5(6) . . ?
 C16 O7 Cr7 132.9(6) . . ?
 C6 O4 Cr7 131.3(6) . . ?
 C11 O5 Cr7 137.3(6) . . ?
 C76 O32 Ni1 134.2(6) . . ?
 C1 O1 Ni1 131.1(7) . . ?
 C76 O31 Cr1 127.8(6) . . ?
 C61 O25 Cr2 136.4(7) . . ?
 C6 O3 Ni1 135.1(6) . . ?
 C71 O29 Cr1 135.7(6) . . ?
 C21 O9 Cr6 132.1(11) . . ?
 C26 O11 Cr6 133.5(10) . . ?
 C16 O8 Cr6 136.8(6) . . ?
 C61 O26 Cr1 135.9(8) . . ?
 C36 O16 Cr4 136.2(7) . . ?
 C66 O27 Cr2 134.8(6) . . ?
 C46 O19A Cr4 130(2) . . ?
 C66 O28 Cr1 134.4(6) . . ?
 C56 O24 Cr2 137(2) . . ?
 C51 O22 Cr2 133(2) . . ?
 C26 O12 Cr5 131.6(10) . . ?
 C21 O10 Cr5 138.4(15) . . ?
 C11 O6 Cr6 125.0(11) . . ?
 O2 C1 C2 115.5(9) . . ?
 O1 C1 O2 125.0(10) . . ?
 O1 C1 C2 119.6(10) . . ?
 C41 O17 Cr4 133.4(17) . . ?
 C31 O14 Cr4 123(2) . . ?
 C71 O30 Ni1 133.9(7) . . ?
 C36 O15 Cr5 135.7(9) . . ?
 O32 C76 O31 123.9(8) . . ?
 O32 C76 C77 114.8(11) . . ?
 O31 C76 C77 121.3(10) . . ?
 C31 O13 Cr5 131(2) . . ?
 O5 C11 O6 121.8(11) . . ?
 O5 C11 C12 119.7(8) . . ?
 O5 C11 O6A 122.5(10) . . ?
 O6 C11 C12 116.3(10) . . ?
 O6A C11 C12 115.0(9) . . ?
 O27 C66 C67 117.3(9) . . ?
 O28 C66 O27 126.4(8) . . ?
 O28 C66 C67 116.1(8) . . ?
 O11 C26 O12 113.6(12) . . ?
 O11 C26 C27 118.7(10) . . ?
 O12 C26 C27 118.9(9) . . ?
 O11A C26 C27 117.0(13) . . ?
 O11A C26 O12A 114.3(15) . . ?
 O12A C26 C27 116.6(11) . . ?
 O7 C16 O8 125.0(9) . . ?
 O7 C16 C17 117.2(8) . . ?
 O8 C16 C17 117.6(8) . . ?
 O4 C6 C7 117.3(9) . . ?
 O3 C6 O4 124.4(8) . . ?
 O3 C6 C7 118.2(8) . . ?
 O25 C61 C62 117.2(12) . . ?
 O26 C61 O25 123.0(11) . . ?
 O26 C61 C62 119.7(13) . . ?
 O29 C71 C72 121.0(9) . . ?
 O30 C71 O29 123.2(8) . . ?
 O30 C71 C72 115.8(9) . . ?
 O16 C36 C37 120.9(10) . . ?
 O15 C36 O16 124.2(11) . . ?
 O15 C36 C37 114.9(12) . . ?
 C11 C12 C13 103.2(11) . . ?
 C11 C12 C14A 101.2(13) . . ?
 C14 C12 C11 113.5(11) . . ?
 C14 C12 C13 108.0(10) . . ?
 C15 C12 C11 111.8(10) . . ?
 C15 C12 C14 112.5(10) . . ?
 C15 C12 C13 107.1(10) . . ?
 C15A C12 C11 110.1(11) . . ?
 C15A C12 C14A 108.2(10) . . ?
 C13A C12 C11 114.7(11) . . ?
 C13A C12 C15A 112.2(11) . . ?
 C13A C12 C14A 109.7(10) . . ?
 C41 O18 Cr3 140.8(12) . . ?
 O14 C31 C32 111.2(17) . . ?
 O13 C31 O14 120(2) . . ?
 O13 C31 C32 122.1(15) . . ?
 O13A C31 C32 116.6(11) . . ?
 O14A C31 C32 120.6(14) . . ?
 O14A C31 O13A 120.6(16) . . ?
 O9 C21 C22 122.2(14) . . ?
 O10 C21 O9 120.4(17) . . ?
 O10 C21 C22 112.0(16) . . ?
 C71 C72 C74 106.5(10) . . ?
 C75 C72 C71 108.4(10) . . ?
 C75 C72 C74 111.0(13) . . ?
 C73 C72 C71 109.4(10) . . ?
 C73 C72 C75 112.7(12) . . ?
 C73 C72 C74 108.7(14) . . ?
 C26 C27 C30 109.9(10) . . ?
 C26 C27 C28 105.4(11) . . ?
 C26 C27 C29 109.3(12) . . ?
 C26 C27 C29A 110.3(13) . . ?
 C26 C27 C28A 108.3(13) . . ?
 C26 C27 C30A 105.7(12) . . ?
 C30 C27 C28 110.6(10) . . ?
 C30 C27 C29 112.0(11) . . ?
 C29 C27 C28 109.4(10) . . ?
 C28A C27 C29A 110.8(11) . . ?
 C28A C27 C30A 110.5(11) . . ?
 C30A C27 C29A 111.1(11) . . ?
 O19A C46 O20A 127(3) . . ?
 O19A C46 C47A 104(2) . . ?
 O20A C46 C47A 121(2) . . ?
 C72 C75 H75A 109.5 . . ?
 C72 C75 H75B 109.5 . . ?
 C72 C75 H75C 109.5 . . ?
 H75A C75 H75B 109.5 . . ?
 H75A C75 H75C 109.5 . . ?
 H75B C75 H75C 109.5 . . ?
 C31 C32 C33 96.3(16) . . ?
 C35 C32 C31 113.4(15) . . ?
 C35 C32 C33 109.7(12) . . ?
 C34 C32 C31 115.4(14) . . ?
 C34 C32 C35 111.0(12) . . ?
 C34 C32 C33 110.0(12) . . ?
 C33A C32 C31 109.5(10) . . ?
 C35A C32 C31 107.2(10) . . ?
 C35A C32 C33A 110.8(10) . . ?
 C35A C32 C34A 110.0(10) . . ?
 C34A C32 C31 109.4(10) . . ?
 C34A C32 C33A 109.9(10) . . ?
 C51 O21 Cr3A 132.2(15) . . ?
 C6 C7 C9 112.9(9) . . ?
 C6 C7 C8 106.6(11) . . ?
 C6 C7 C9A 110.3(19) . . ?
 C9 C7 C8 108.9(9) . . ?
 C10 C7 C6 107.1(10) . . ?
 C10 C7 C9 110.8(10) . . ?
 C10 C7 C8 110.6(10) . . ?
 C10A C7 C6 112.6(16) . . ?
 C10A C7 C9A 108.9(13) . . ?
 C8A C7 C6 104.7(19) . . ?
 C8A C7 C10A 110.9(13) . . ?
 C8A C7 C9A 109.3(13) . . ?
 C3 C2 C1 106.5(11) . . ?
 C5 C2 C1 106.2(13) . . ?
 C5 C2 C3 108.5(11) . . ?
 C4 C2 C1 114.8(12) . . ?
 C4 C2 C3 109.9(10) . . ?
 C4 C2 C5 110.7(11) . . ?
 C5A C2 C1 107.6(16) . . ?
 C4A C2 C1 109(2) . . ?
 C4A C2 C5A 109.5(13) . . ?
 C3A C2 C1 109.1(19) . . ?
 C3A C2 C5A 109.8(13) . . ?
 C3A C2 C4A 112.0(14) . . ?
 O17 C41 C42 111.2(18) . . ?
 O18 C41 O17 111(2) . . ?
 O18 C41 C42 133.3(17) . . ?
 C16 C17 C18 110.0(10) . . ?
 C20 C17 C16 109.8(10) . . ?
 C20 C17 C18 106.2(12) . . ?
 C19 C17 C16 108.1(11) . . ?
 C19 C17 C20 114.9(13) . . ?
 C19 C17 C18 107.9(14) . . ?
 C17 C20 H20A 109.5 . . ?
 C17 C20 H20B 109.5 . . ?
 C17 C20 H20C 109.5 . . ?
 H20A C20 H20B 109.5 . . ?
 H20A C20 H20C 109.5 . . ?
 H20B C20 H20C 109.5 . . ?
 C66 C67 C70 105.4(12) . . ?
 C66 C67 C70A 111.7(14) . . ?
 C69 C67 C66 110.5(10) . . ?
 C69 C67 C70 106.9(10) . . ?
 C68 C67 C66 112.3(11) . . ?
 C68 C67 C69 111.6(10) . . ?
 C68 C67 C70 109.8(11) . . ?
 C69A C67 C66 119.0(16) . . ?
 C69A C67 C70A 108.3(12) . . ?
 C69A C67 C68A 109.6(13) . . ?
 C68A C67 C66 100.8(15) . . ?
 C68A C67 C70A 106.7(12) . . ?
 N02R C88 C94 120.0 . . ?
 C86 C88 N02R 116.6(7) . . ?
 C86 C88 C94 123.4(7) . . ?
 C90 N02R C88 120.0 . . ?
 N02R C90 H90 120.0 . . ?
 N02R C90 C92 120.0 . . ?
 C92 C90 H90 120.0 . . ?
 C90 C92 H92 120.0 . . ?
 C96 C92 C90 120.0 . . ?
 C96 C92 H92 120.0 . . ?
 C92 C96 H96 120.0 . . ?
 C94 C96 C92 120.0 . . ?
 C94 C96 H96 120.0 . . ?
 C88 C94 H94 120.0 . . ?
 C96 C94 C88 120.0 . . ?
 C96 C94 H94 120.0 . . ?
 C46A O20 Cr3 120.0(18) . . ?
 C21 C22 C25 108.0(10) . . ?
 C23 C22 C21 110.3(10) . . ?
 C23 C22 C25 109.4(10) . . ?
 C23 C22 C24 110.2(10) . . ?
 C24 C22 C21 109.2(10) . . ?
 C24 C22 C25 109.6(10) . . ?
 C80 C82 C81 119.7(13) . . ?
 C80 C82 C83 121.5(12) . . ?
 C81 C82 C83 118.8(13) . . ?
 C72 C73 H73A 109.5 . . ?
 C72 C73 H73B 109.5 . . ?
 C72 C73 H73C 109.5 . . ?
 H73A C73 H73B 109.5 . . ?
 H73A C73 H73C 109.5 . . ?
 H73B C73 H73C 109.5 . . ?
 C38 C37 C36 104(3) . . ?
 C39 C37 C36 123(3) . . ?
 C39 C37 C38 107.2(16) . . ?
 C39 C37 C40 107.1(16) . . ?
 C40 C37 C36 107(3) . . ?
 C40 C37 C38 106.7(16) . . ?
 C40A C37 C36 112.3(13) . . ?
 C38A C37 C36 103.9(11) . . ?
 C38A C37 C40A 109.3(12) . . ?
 C38A C37 C39A 110.0(10) . . ?
 C39A C37 C36 112.3(14) . . ?
 C39A C37 C40A 108.9(11) . . ?
 O22 C51 C52 118(2) . . ?
 O21 C51 O22 126(2) . . ?
 O21 C51 C52 115(2) . . ?
 C46 O20A Cr3A 129.8(16) . . ?
 C61 C62 C64 105.2(13) . . ?
 C61 C62 C63 110.4(14) . . ?
 C61 C62 C65 113.0(16) . . ?
 C61 C62 C63A 106(2) . . ?
 C61 C62 C65A 108.1(17) . . ?
 C61 C62 C64A 114(2) . . ?
 C64 C62 C63 107.7(11) . . ?
 C65 C62 C64 110.7(12) . . ?
 C65 C62 C63 109.7(12) . . ?
 C63A C62 C65A 108.0(13) . . ?
 C64A C62 C63A 110.6(14) . . ?
 C64A C62 C65A 110.4(14) . . ?
 C77 C79 H79 119.8 . . ?
 C81 C79 H79 119.8 . . ?
 C81 C79 C77 120.5(13) . . ?
 C79 C77 C76 119.3(11) . . ?
 C78 C77 C76 120.0(12) . . ?
 C78 C77 C79 120.7(13) . . ?
 C77 C78 H78 120.1 . . ?
 C77 C78 C80 119.7(14) . . ?
 C80 C78 H78 120.1 . . ?
 C82 C80 C78 119.6(13) . . ?
 C82 C80 H80 120.2 . . ?
 C78 C80 H80 120.2 . . ?
 C82 C81 H81 120.2 . . ?
 C79 C81 C82 119.7(14) . . ?
 C79 C81 H81 120.2 . . ?
 C72 C74 H74A 109.5 . . ?
 C72 C74 H74B 109.5 . . ?
 C72 C74 H74C 109.5 . . ?
 H74A C74 H74B 109.5 . . ?
 H74A C74 H74C 109.5 . . ?
 H74B C74 H74C 109.5 . . ?
 C56A O23 Cr3 129.6(17) . . ?
 C7 C9 H9A 109.5 . . ?
 C7 C9 H9B 109.5 . . ?
 C7 C9 H9C 109.5 . . ?
 H9A C9 H9B 109.5 . . ?
 H9A C9 H9C 109.5 . . ?
 H9B C9 H9C 109.5 . . ?
 C32 C35 H35A 109.5 . . ?
 C32 C35 H35B 109.5 . . ?
 C32 C35 H35C 109.5 . . ?
 H35A C35 H35B 109.5 . . ?
 H35A C35 H35C 109.5 . . ?
 H35B C35 H35C 109.5 . . ?
 C84 C83 C82 120.8(7) . . ?
 C84 C83 C85 120.0 . . ?
 C85 C83 C82 119.2(7) . . ?
 C83 C84 H84 120.0 . . ?
 C86 C84 C83 120.0 . . ?
 C86 C84 H84 120.0 . . ?
 C88 C86 C84 123.5(6) . . ?
 C88 C86 N026 116.4(6) . . ?
 C84 C86 N026 120.0 . . ?
 C87 N026 C86 120.0 . . ?
 C85 C87 N026 120.0 . . ?
 C89 C87 N026 115.8(6) . . ?
 C89 C87 C85 124.1(6) . . ?
 C89A C87 N026 119.9(8) . . ?
 C89A C87 C85 120.1(8) . . ?
 C83 C85 H85 120.0 . . ?
 C87 C85 C83 120.0 . . ?
 C87 C85 H85 120.0 . . ?
 C12 C14 H14A 109.5 . . ?
 C12 C14 H14B 109.5 . . ?
 C12 C14 H14C 109.5 . . ?
 H14A C14 H14B 109.5 . . ?
 H14A C14 H14C 109.5 . . ?
 H14B C14 H14C 109.5 . . ?
 C32 C34 H34A 109.5 . . ?
 C32 C34 H34B 109.5 . . ?
 C32 C34 H34C 109.5 . . ?
 H34A C34 H34B 109.5 . . ?
 H34A C34 H34C 109.5 . . ?
 H34B C34 H34C 109.5 . . ?
 H53A C53 H53B 109.5 . . ?
 H53A C53 H53C 109.5 . . ?
 H53B C53 H53C 109.5 . . ?
 C52 C53 H53A 109.5 . . ?
 C52 C53 H53B 109.5 . . ?
 C52 C53 H53C 109.5 . . ?
 H49A C49 H49B 109.5 . . ?
 H49A C49 H49C 109.5 . . ?
 H49B C49 H49C 109.5 . . ?
 C47 C49 H49A 109.5 . . ?
 C47 C49 H49B 109.5 . . ?
 C47 C49 H49C 109.5 . . ?
 C37 C38 H38A 109.5 . . ?
 C37 C38 H38B 109.5 . . ?
 C37 C38 H38C 109.5 . . ?
 H38A C38 H38B 109.5 . . ?
 H38A C38 H38C 109.5 . . ?
 H38B C38 H38C 109.5 . . ?
 C12 C15 H15A 109.5 . . ?
 C12 C15 H15B 109.5 . . ?
 C12 C15 H15C 109.5 . . ?
 H15A C15 H15B 109.5 . . ?
 H15A C15 H15C 109.5 . . ?
 H15B C15 H15C 109.5 . . ?
 C89 N032 C91 120.0 . . ?
 C87 C89 N032 116.0(9) . . ?
 C87 C89 C95 124.0(9) . . ?
 C95 C89 N032 120.0 . . ?
 C89 C95 H95 120.0 . . ?
 C97 C95 C89 120.0 . . ?
 C97 C95 H95 120.0 . . ?
 C95 C97 H97 120.0 . . ?
 C95 C97 C93 120.0 . . ?
 C93 C97 H97 120.0 . . ?
 C97 C93 H93 120.0 . . ?
 C97 C93 C91 120.0 . . ?
 C91 C93 H93 120.0 . . ?
 N032 C91 H91 120.0 . . ?
 C93 C91 N032 120.0 . . ?
 C93 C91 H91 120.0 . . ?
 C32 C33 H33A 109.5 . . ?
 C32 C33 H33B 109.5 . . ?
 C32 C33 H33C 109.5 . . ?
 H33A C33 H33B 109.5 . . ?
 H33A C33 H33C 109.5 . . ?
 H33B C33 H33C 109.5 . . ?
 C7 C10 H10A 109.5 . . ?
 C7 C10 H10B 109.5 . . ?
 C7 C10 H10C 109.5 . . ?
 H10A C10 H10B 109.5 . . ?
 H10A C10 H10C 109.5 . . ?
 H10B C10 H10C 109.5 . . ?
 H44A C44 H44B 109.5 . . ?
 H44A C44 H44C 109.5 . . ?
 H44B C44 H44C 109.5 . . ?
 C42 C44 H44A 109.5 . . ?
 C42 C44 H44B 109.5 . . ?
 C42 C44 H44C 109.5 . . ?
 C67 C69 H69A 109.5 . . ?
 C67 C69 H69B 109.5 . . ?
 C67 C69 H69C 109.5 . . ?
 H69A C69 H69B 109.5 . . ?
 H69A C69 H69C 109.5 . . ?
 H69B C69 H69C 109.5 . . ?
 C37 C39 H39A 109.5 . . ?
 C37 C39 H39B 109.5 . . ?
 C37 C39 H39C 109.5 . . ?
 H39A C39 H39B 109.5 . . ?
 H39A C39 H39C 109.5 . . ?
 H39B C39 H39C 109.5 . . ?
 C22 C23 H23A 109.5 . . ?
 C22 C23 H23B 109.5 . . ?
 C22 C23 H23C 109.5 . . ?
 H23A C23 H23B 109.5 . . ?
 H23A C23 H23C 109.5 . . ?
 H23B C23 H23C 109.5 . . ?
 C22 C25 H25A 109.5 . . ?
 C22 C25 H25B 109.5 . . ?
 C22 C25 H25C 109.5 . . ?
 H25A C25 H25B 109.5 . . ?
 H25A C25 H25C 109.5 . . ?
 H25B C25 H25C 109.5 . . ?
 C22 C24 H24A 109.5 . . ?
 C22 C24 H24B 109.5 . . ?
 C22 C24 H24C 109.5 . . ?
 H24A C24 H24B 109.5 . . ?
 H24A C24 H24C 109.5 . . ?
 H24B C24 H24C 109.5 . . ?
 C17 C18 H18A 109.5 . . ?
 C17 C18 H18B 109.5 . . ?
 C17 C18 H18C 109.5 . . ?
 H18A C18 H18B 109.5 . . ?
 H18A C18 H18C 109.5 . . ?
 H18B C18 H18C 109.5 . . ?
 C2 C3 H3A 109.5 . . ?
 C2 C3 H3B 109.5 . . ?
 C2 C3 H3C 109.5 . . ?
 H3A C3 H3B 109.5 . . ?
 H3A C3 H3C 109.5 . . ?
 H3B C3 H3C 109.5 . . ?
 C62 C64 H64A 109.5 . . ?
 C62 C64 H64B 109.5 . . ?
 C62 C64 H64C 109.5 . . ?
 H64A C64 H64B 109.5 . . ?
 H64A C64 H64C 109.5 . . ?
 H64B C64 H64C 109.5 . . ?
 C67 C68 H68A 109.5 . . ?
 C67 C68 H68B 109.5 . . ?
 C67 C68 H68C 109.5 . . ?
 H68A C68 H68B 109.5 . . ?
 H68A C68 H68C 109.5 . . ?
 H68B C68 H68C 109.5 . . ?
 C17 C19 H19A 109.5 . . ?
 C17 C19 H19B 109.5 . . ?
 C17 C19 H19C 109.5 . . ?
 H19A C19 H19B 109.5 . . ?
 H19A C19 H19C 109.5 . . ?
 H19B C19 H19C 109.5 . . ?
 C27 C30 H30A 109.5 . . ?
 C27 C30 H30B 109.5 . . ?
 C27 C30 H30C 109.5 . . ?
 H30A C30 H30B 109.5 . . ?
 H30A C30 H30C 109.5 . . ?
 H30B C30 H30C 109.5 . . ?
 C7 C8 H8A 109.5 . . ?
 C7 C8 H8B 109.5 . . ?
 C7 C8 H8C 109.5 . . ?
 H8A C8 H8B 109.5 . . ?
 H8A C8 H8C 109.5 . . ?
 H8B C8 H8C 109.5 . . ?
 C62 C63 H63A 109.5 . . ?
 C62 C63 H63B 109.5 . . ?
 C62 C63 H63C 109.5 . . ?
 H63A C63 H63B 109.5 . . ?
 H63A C63 H63C 109.5 . . ?
 H63B C63 H63C 109.5 . . ?
 C37 C40 H40A 109.5 . . ?
 C37 C40 H40B 109.5 . . ?
 C37 C40 H40C 109.5 . . ?
 H40A C40 H40B 109.5 . . ?
 H40A C40 H40C 109.5 . . ?
 H40B C40 H40C 109.5 . . ?
 C27 C28 H28A 109.5 . . ?
 C27 C28 H28B 109.5 . . ?
 C27 C28 H28C 109.5 . . ?
 H28A C28 H28B 109.5 . . ?
 H28A C28 H28C 109.5 . . ?
 H28B C28 H28C 109.5 . . ?
 C2 C5 H5A 109.5 . . ?
 C2 C5 H5B 109.5 . . ?
 C2 C5 H5C 109.5 . . ?
 H5A C5 H5B 109.5 . . ?
 H5A C5 H5C 109.5 . . ?
 H5B C5 H5C 109.5 . . ?
 H55A C55 H55B 109.5 . . ?
 H55A C55 H55C 109.5 . . ?
 H55B C55 H55C 109.5 . . ?
 C52 C55 H55A 109.5 . . ?
 C52 C55 H55B 109.5 . . ?
 C52 C55 H55C 109.5 . . ?
 C62 C65 H65A 109.5 . . ?
 C62 C65 H65B 109.5 . . ?
 C62 C65 H65C 109.5 . . ?
 H65A C65 H65B 109.5 . . ?
 H65A C65 H65C 109.5 . . ?
 H65B C65 H65C 109.5 . . ?
 C2 C4 H4A 109.5 . . ?
 C2 C4 H4B 109.5 . . ?
 C2 C4 H4C 109.5 . . ?
 H4A C4 H4B 109.5 . . ?
 H4A C4 H4C 109.5 . . ?
 H4B C4 H4C 109.5 . . ?
 C27 C29 H29A 109.5 . . ?
 C27 C29 H29B 109.5 . . ?
 C27 C29 H29C 109.5 . . ?
 H29A C29 H29B 109.5 . . ?
 H29A C29 H29C 109.5 . . ?
 H29B C29 H29C 109.5 . . ?
 C116 C115 H115 120.0 . . ?
 C116 C115 C114 120.0 . . ?
 C114 C115 H115 120.0 . . ?
 C111 C116 C115 120.0 . . ?
 C117 C116 C115 119.8(12) . . ?
 C117 C116 C111 120.2(12) . . ?
 C116 C111 H111 120.0 . . ?
 C116 C111 C112 120.0 . . ?
 C112 C111 H111 120.0 . . ?
 C111 C112 H112 120.0 . . ?
 C111 C112 C113 120.0 . . ?
 C113 C112 H112 120.0 . . ?
 C112 C113 H113 120.0 . . ?
 C114 C113 C112 120.0 . . ?
 C114 C113 H113 120.0 . . ?
 C115 C114 H114 120.0 . . ?
 C113 C114 C115 120.0 . . ?
 C113 C114 H114 120.0 . . ?
 C67 C70 H70A 109.5 . . ?
 C67 C70 H70B 109.5 . . ?
 C67 C70 H70C 109.5 . . ?
 H70A C70 H70B 109.5 . . ?
 H70A C70 H70C 109.5 . . ?
 H70B C70 H70C 109.5 . . ?
 O23 C56A C57A 117.8(18) . . ?
 O24A C56A O23 132(2) . . ?
 O24A C56A C57A 111(2) . . ?
 H48A C48 H48B 109.5 . . ?
 H48A C48 H48C 109.5 . . ?
 H48B C48 H48C 109.5 . . ?
 C47 C48 H48A 109.5 . . ?
 C47 C48 H48B 109.5 . . ?
 C47 C48 H48C 109.5 . . ?
 H43A C43 H43B 109.5 . . ?
 H43A C43 H43C 109.5 . . ?
 H43B C43 H43C 109.5 . . ?
 C42 C43 H43A 109.5 . . ?
 C42 C43 H43B 109.5 . . ?
 C42 C43 H43C 109.5 . . ?
 H45A C45 H45B 109.5 . . ?
 H45A C45 H45C 109.5 . . ?
 H45B C45 H45C 109.5 . . ?
 C42 C45 H45A 109.5 . . ?
 C42 C45 H45B 109.5 . . ?
 C42 C45 H45C 109.5 . . ?
 C49 C47 C48 110.1(10) . . ?
 C49 C47 C50 110.3(10) . . ?
 C48 C47 C50 109.2(10) . . ?
 C46A C47 C49 104.8(18) . . ?
 C46A C47 C48 114.8(18) . . ?
 C46A C47 C50 107.6(15) . . ?
 F2 Cr3A F3 85.5(5) . . ?
 F2 Cr3A O21 94.3(8) . . ?
 F2 Cr3A O20A 174(2) . . ?
 F2 Cr3A O18A 94.4(13) . . ?
 F2 Cr3A O23A 87.4(9) . . ?
 O21 Cr3A F3 172.0(19) . . ?
 O21 Cr3A O20A 87.3(7) . . ?
 O21 Cr3A O18A 94.9(16) . . ?
 O21 Cr3A O23A 88.7(11) . . ?
 O20A Cr3A F3 92.2(9) . . ?
 O20A Cr3A O18A 91.3(11) . . ?
 O20A Cr3A O23A 86.7(13) . . ?
 O18A Cr3A F3 93.1(7) . . ?
 O18A Cr3A O23A 175.8(12) . . ?
 O23A Cr3A F3 83.3(12) . . ?
 C53 C52 C51 112(2) . . ?
 C53 C52 C54 107.1(13) . . ?
 C55 C52 C51 111.9(17) . . ?
 C55 C52 C53 110.4(13) . . ?
 C55 C52 C54 108.9(13) . . ?
 C54 C52 C51 107(2) . . ?
 C52 C54 H54A 109.5 . . ?
 C52 C54 H54B 109.5 . . ?
 C52 C54 H54C 109.5 . . ?
 H54A C54 H54B 109.5 . . ?
 H54A C54 H54C 109.5 . . ?
 H54B C54 H54C 109.5 . . ?
 C47 C50 H50A 109.5 . . ?
 C47 C50 H50B 109.5 . . ?
 C47 C50 H50C 109.5 . . ?
 H50A C50 H50B 109.5 . . ?
 H50A C50 H50C 109.5 . . ?
 H50B C50 H50C 109.5 . . ?
 C44 C42 C41 108.3(11) . . ?
 C44 C42 C43 109.2(11) . . ?
 C43 C42 C41 108.8(11) . . ?
 C45 C42 C41 110.6(11) . . ?
 C45 C42 C44 110.8(11) . . ?
 C45 C42 C43 109.1(11) . . ?
 H60A C60 H60B 109.5 . . ?
 H60A C60 H60C 109.5 . . ?
 H60B C60 H60C 109.5 . . ?
 C57 C60 H60A 109.5 . . ?
 C57 C60 H60B 109.5 . . ?
 C57 C60 H60C 109.5 . . ?
 C60 C57 C59 112(2) . . ?
 C60 C57 C58 108(3) . . ?
 C60 C57 C56 112(2) . . ?
 C59 C57 C58 106(2) . . ?
 C59 C57 C56 111(3) . . ?
 C56 C57 C58 107(2) . . ?
 C57 C59 H59A 109.5 . . ?
 C57 C59 H59B 109.5 . . ?
 C57 C59 H59C 109.5 . . ?
 H59A C59 H59B 109.5 . . ?
 H59A C59 H59C 109.5 . . ?
 H59B C59 H59C 109.5 . . ?
 C57 C58 H58A 109.5 . . ?
 C57 C58 H58B 109.5 . . ?
 C57 C58 H58C 109.5 . . ?
 H58A C58 H58B 109.5 . . ?
 H58A C58 H58C 109.5 . . ?
 H58B C58 H58C 109.5 . . ?
 C12 C13 H13A 109.5 . . ?
 C12 C13 H13B 109.5 . . ?
 C12 C13 H13C 109.5 . . ?
 H13A C13 H13B 109.5 . . ?
 H13A C13 H13C 109.5 . . ?
 H13B C13 H13C 109.5 . . ?
 H11D C110 H11E 109.5 . . ?
 H11D C110 H11F 109.5 . . ?
 H11E C110 H11F 109.5 . . ?
 C107 C110 H11D 109.5 . . ?
 C107 C110 H11E 109.5 . . ?
 C107 C110 H11F 109.5 . . ?
 C110 C107 C106 120.8(12) . . ?
 C110 C107 C108 119.2(12) . . ?
 C106 C107 C108 120.0 . . ?
 C107 C106 H106 120.0 . . ?
 C107 C106 C105 120.0 . . ?
 C105 C106 H106 120.0 . . ?
 C106 C105 H105 120.0 . . ?
 C104 C105 C106 120.0 . . ?
 C104 C105 H105 120.0 . . ?
 C105 C104 H104 120.0 . . ?
 C105 C104 C109 120.0 . . ?
 C109 C104 H104 120.0 . . ?
 C104 C109 H109 120.0 . . ?
 C108 C109 C104 120.0 . . ?
 C108 C109 H109 120.0 . . ?
 C107 C108 H108 120.0 . . ?
 C109 C108 C107 120.0 . . ?
 C109 C108 H108 120.0 . . ?
 C116 C117 H11A 109.5 . . ?
 C116 C117 H11B 109.5 . . ?
 C116 C117 H11C 109.5 . . ?
 H11A C117 H11B 109.5 . . ?
 H11A C117 H11C 109.5 . . ?
 H11B C117 H11C 109.5 . . ?
 C11 O6A Cr6 131.1(11) . . ?
 C26 O11A Cr6 127.3(16) . . ?
 C26 O12A Cr5 129.2(13) . . ?
 C21A O10A Cr5 134.1(18) . . ?
 C51A O21A Cr3 132.2(18) . . ?
 C41A O18A Cr3A 119(2) . . ?
 C56 O23A Cr3A 135.6(14) . . ?
 C7 C10A H10D 109.5 . . ?
 C7 C10A H10E 109.5 . . ?
 C7 C10A H10F 109.5 . . ?
 H10D C10A H10E 109.5 . . ?
 H10D C10A H10F 109.5 . . ?
 H10E C10A H10F 109.5 . . ?
 C7 C8A H8AA 109.5 . . ?
 C7 C8A H8AB 109.5 . . ?
 C7 C8A H8AC 109.5 . . ?
 H8AA C8A H8AB 109.5 . . ?
 H8AA C8A H8AC 109.5 . . ?
 H8AB C8A H8AC 109.5 . . ?
 C7 C9A H9AA 109.5 . . ?
 C7 C9A H9AB 109.5 . . ?
 C7 C9A H9AC 109.5 . . ?
 H9AA C9A H9AB 109.5 . . ?
 H9AA C9A H9AC 109.5 . . ?
 H9AB C9A H9AC 109.5 . . ?
 C12 C15A H15D 109.5 . . ?
 C12 C15A H15E 109.5 . . ?
 C12 C15A H15F 109.5 . . ?
 H15D C15A H15E 109.5 . . ?
 H15D C15A H15F 109.5 . . ?
 H15E C15A H15F 109.5 . . ?
 C12 C13A H13D 109.5 . . ?
 C12 C13A H13E 109.5 . . ?
 C12 C13A H13F 109.5 . . ?
 H13D C13A H13E 109.5 . . ?
 H13D C13A H13F 109.5 . . ?
 H13E C13A H13F 109.5 . . ?
 C12 C14A H14D 109.5 . . ?
 C12 C14A H14E 109.5 . . ?
 C12 C14A H14F 109.5 . . ?
 H14D C14A H14E 109.5 . . ?
 H14D C14A H14F 109.5 . . ?
 H14E C14A H14F 109.5 . . ?
 C2 C5A H5AA 109.5 . . ?
 C2 C5A H5AB 109.5 . . ?
 C2 C5A H5AC 109.5 . . ?
 H5AA C5A H5AB 109.5 . . ?
 H5AA C5A H5AC 109.5 . . ?
 H5AB C5A H5AC 109.5 . . ?
 C2 C4A H4AA 109.5 . . ?
 C2 C4A H4AB 109.5 . . ?
 C2 C4A H4AC 109.5 . . ?
 H4AA C4A H4AB 109.5 . . ?
 H4AA C4A H4AC 109.5 . . ?
 H4AB C4A H4AC 109.5 . . ?
 C2 C3A H3AA 109.5 . . ?
 C2 C3A H3AB 109.5 . . ?
 C2 C3A H3AC 109.5 . . ?
 H3AA C3A H3AB 109.5 . . ?
 H3AA C3A H3AC 109.5 . . ?
 H3AB C3A H3AC 109.5 . . ?
 C62 C63A H63D 109.5 . . ?
 C62 C63A H63E 109.5 . . ?
 C62 C63A H63F 109.5 . . ?
 H63D C63A H63E 109.5 . . ?
 H63D C63A H63F 109.5 . . ?
 H63E C63A H63F 109.5 . . ?
 C62 C65A H65D 109.5 . . ?
 C62 C65A H65E 109.5 . . ?
 C62 C65A H65F 109.5 . . ?
 H65D C65A H65E 109.5 . . ?
 H65D C65A H65F 109.5 . . ?
 H65E C65A H65F 109.5 . . ?
 C62 C64A H64D 109.5 . . ?
 C62 C64A H64E 109.5 . . ?
 C62 C64A H64F 109.5 . . ?
 H64D C64A H64E 109.5 . . ?
 H64D C64A H64F 109.5 . . ?
 H64E C64A H64F 109.5 . . ?
 C44A C42A C45A 108.6(16) . . ?
 C44A C42A C41A 109.7(15) . . ?
 C43A C42A C44A 110.3(16) . . ?
 C43A C42A C45A 109.5(16) . . ?
 C43A C42A C41A 110.1(16) . . ?
 C41A C42A C45A 108.6(16) . . ?
 C42A C44A H44D 109.5 . . ?
 C42A C44A H44E 109.5 . . ?
 C42A C44A H44F 109.5 . . ?
 H44D C44A H44E 109.5 . . ?
 H44D C44A H44F 109.5 . . ?
 H44E C44A H44F 109.5 . . ?
 C42A C43A H43D 109.5 . . ?
 C42A C43A H43E 109.5 . . ?
 C42A C43A H43F 109.5 . . ?
 H43D C43A H43E 109.5 . . ?
 H43D C43A H43F 109.5 . . ?
 H43E C43A H43F 109.5 . . ?
 C42A C45A H45D 109.5 . . ?
 C42A C45A H45E 109.5 . . ?
 C42A C45A H45F 109.5 . . ?
 H45D C45A H45E 109.5 . . ?
 H45D C45A H45F 109.5 . . ?
 H45E C45A H45F 109.5 . . ?
 C27 C29A H29D 109.5 . . ?
 C27 C29A H29E 109.5 . . ?
 C27 C29A H29F 109.5 . . ?
 H29D C29A H29E 109.5 . . ?
 H29D C29A H29F 109.5 . . ?
 H29E C29A H29F 109.5 . . ?
 C27 C28A H28D 109.5 . . ?
 C27 C28A H28E 109.5 . . ?
 C27 C28A H28F 109.5 . . ?
 H28D C28A H28E 109.5 . . ?
 H28D C28A H28F 109.5 . . ?
 H28E C28A H28F 109.5 . . ?
 C27 C30A H30D 109.5 . . ?
 C27 C30A H30E 109.5 . . ?
 C27 C30A H30F 109.5 . . ?
 H30D C30A H30E 109.5 . . ?
 H30D C30A H30F 109.5 . . ?
 H30E C30A H30F 109.5 . . ?
 C60A C57A C56A 108.8(11) . . ?
 C58A C57A C56A 110.2(11) . . ?
 C58A C57A C60A 109.5(11) . . ?
 C58A C57A C59A 110.7(11) . . ?
 C59A C57A C56A 108.4(11) . . ?
 C59A C57A C60A 109.3(11) . . ?
 C57A C60A H60D 109.5 . . ?
 C57A C60A H60E 109.5 . . ?
 C57A C60A H60F 109.5 . . ?
 H60D C60A H60E 109.5 . . ?
 H60D C60A H60F 109.5 . . ?
 H60E C60A H60F 109.5 . . ?
 C57A C58A H58D 109.5 . . ?
 C57A C58A H58E 109.5 . . ?
 C57A C58A H58F 109.5 . . ?
 H58D C58A H58E 109.5 . . ?
 H58D C58A H58F 109.5 . . ?
 H58E C58A H58F 109.5 . . ?
 C57A C59A H59D 109.5 . . ?
 C57A C59A H59E 109.5 . . ?
 C57A C59A H59F 109.5 . . ?
 H59D C59A H59E 109.5 . . ?
 H59D C59A H59F 109.5 . . ?
 H59E C59A H59F 109.5 . . ?
 C67 C69A H69D 109.5 . . ?
 C67 C69A H69E 109.5 . . ?
 C67 C69A H69F 109.5 . . ?
 H69D C69A H69E 109.5 . . ?
 H69D C69A H69F 109.5 . . ?
 H69E C69A H69F 109.5 . . ?
 C67 C70A H70D 109.5 . . ?
 C67 C70A H70E 109.5 . . ?
 C67 C70A H70F 109.5 . . ?
 H70D C70A H70E 109.5 . . ?
 H70D C70A H70F 109.5 . . ?
 H70E C70A H70F 109.5 . . ?
 C67 C68A H68D 109.5 . . ?
 C67 C68A H68E 109.5 . . ?
 C67 C68A H68F 109.5 . . ?
 H68D C68A H68E 109.5 . . ?
 H68D C68A H68F 109.5 . . ?
 H68E C68A H68F 109.5 . . ?
 C50A C47A C46 104(2) . . ?
 C48A C47A C46 108(2) . . ?
 C48A C47A C50A 109.6(16) . . ?
 C48A C47A C49A 110.4(16) . . ?
 C49A C47A C46 115(2) . . ?
 C49A C47A C50A 109.4(16) . . ?
 C47A C50A H50D 109.5 . . ?
 C47A C50A H50E 109.5 . . ?
 C47A C50A H50F 109.5 . . ?
 H50D C50A H50E 109.5 . . ?
 H50D C50A H50F 109.5 . . ?
 H50E C50A H50F 109.5 . . ?
 C47A C48A H48D 109.5 . . ?
 C47A C48A H48E 109.5 . . ?
 C47A C48A H48F 109.5 . . ?
 H48D C48A H48E 109.5 . . ?
 H48D C48A H48F 109.5 . . ?
 H48E C48A H48F 109.5 . . ?
 C47A C49A H49D 109.5 . . ?
 C47A C49A H49E 109.5 . . ?
 C47A C49A H49F 109.5 . . ?
 H49D C49A H49E 109.5 . . ?
 H49D C49A H49F 109.5 . . ?
 H49E C49A H49F 109.5 . . ?
 C55A C52A C54A 108.3(13) . . ?
 C55A C52A C51A 106(3) . . ?
 C53A C52A C54A 109.1(13) . . ?
 C53A C52A C55A 110.1(14) . . ?
 C53A C52A C51A 111(3) . . ?
 C51A C52A C54A 112(2) . . ?
 C52A C54A H54D 109.5 . . ?
 C52A C54A H54E 109.5 . . ?
 C52A C54A H54F 109.5 . . ?
 H54D C54A H54E 109.5 . . ?
 H54D C54A H54F 109.5 . . ?
 H54E C54A H54F 109.5 . . ?
 C52A C55A H55D 109.5 . . ?
 C52A C55A H55E 109.5 . . ?
 C52A C55A H55F 109.5 . . ?
 H55D C55A H55E 109.5 . . ?
 H55D C55A H55F 109.5 . . ?
 H55E C55A H55F 109.5 . . ?
 C52A C53A H53D 109.5 . . ?
 C52A C53A H53E 109.5 . . ?
 C52A C53A H53F 109.5 . . ?
 H53D C53A H53E 109.5 . . ?
 H53D C53A H53F 109.5 . . ?
 H53E C53A H53F 109.5 . . ?
 H10G C100 H10H 106.5 . . ?
 H10I C100 H10J 107.0 . . ?
 N203 C100 H10G 106.4 . . ?
 N203 C100 H10H 106.4 . . ?
 C99 C100 H10G 106.4 . . ?
 C99 C100 H10H 106.4 . . ?
 C99 C100 N203 123.6(12) . . ?
 N1A C100 H10I 107.5 . . ?
 N1A C100 H10J 107.5 . . ?
 C99A C100 H10I 107.5 . . ?
 C99A C100 H10J 107.5 . . ?
 C99A C100 N1A 119.2(12) . . ?
 H10K C101 H10L 107.7 . . ?
 H10M C101 H10N 107.4 . . ?
 N203 C101 H10K 108.9 . . ?
 N203 C101 H10L 108.9 . . ?
 N203 C101 C102 113.3(13) . . ?
 C102 C101 H10K 108.9 . . ?
 C102 C101 H10L 108.9 . . ?
 N1A C101 H10M 108.2 . . ?
 N1A C101 H10N 108.2 . . ?
 C1A C101 H10M 108.2 . . ?
 C1A C101 H10N 108.2 . . ?
 C1A C101 N1A 116.4(16) . . ?
 H10O C103 H10P 109.5 . . ?
 H10O C103 H10Q 109.5 . . ?
 H10P C103 H10Q 109.5 . . ?
 H10R C103 H10S 109.5 . . ?
 H10R C103 H10T 109.5 . . ?
 H10S C103 H10T 109.5 . . ?
 C102 C103 H10O 109.5 . . ?
 C102 C103 H10P 109.5 . . ?
 C102 C103 H10Q 109.5 . . ?
 C1A C103 H10R 109.5 . . ?
 C1A C103 H10S 109.5 . . ?
 C1A C103 H10T 109.5 . . ?
 H98A C98 H98B 109.5 . . ?
 H98A C98 H98C 109.5 . . ?
 H98B C98 H98C 109.5 . . ?
 H98D C98 H98E 109.5 . . ?
 H98D C98 H98F 109.5 . . ?
 H98E C98 H98F 109.5 . . ?
 C99 C98 H98A 109.5 . . ?
 C99 C98 H98B 109.5 . . ?
 C99 C98 H98C 109.5 . . ?
 C99A C98 H98D 109.5 . . ?
 C99A C98 H98E 109.5 . . ?
 C99A C98 H98F 109.5 . . ?
 C100 N203 C101 125.2(13) . . ?
 C100 N203 H20D 106.0 . . ?
 C100 N203 H20E 106.0 . . ?
 C101 N203 H20D 106.0 . . ?
 C101 N203 H20E 106.0 . . ?
 H20D N203 H20E 106.3 . . ?
 C100 C99 C98 118.2(16) . . ?
 C100 C99 H99A 107.8 . . ?
 C100 C99 H99B 107.8 . . ?
 C98 C99 H99A 107.8 . . ?
 C98 C99 H99B 107.8 . . ?
 H99A C99 H99B 107.1 . . ?
 C101 C102 C103 104.5(16) . . ?
 C101 C102 H10U 110.9 . . ?
 C101 C102 H10V 110.9 . . ?
 C103 C102 H10U 110.9 . . ?
 C103 C102 H10V 110.9 . . ?
 H10U C102 H10V 108.9 . . ?
 C37 C40A H40D 109.5 . . ?
 C37 C40A H40E 109.5 . . ?
 C37 C40A H40F 109.5 . . ?
 H40D C40A H40E 109.5 . . ?
 H40D C40A H40F 109.5 . . ?
 H40E C40A H40F 109.5 . . ?
 C37 C38A H38D 109.5 . . ?
 C37 C38A H38E 109.5 . . ?
 C37 C38A H38F 109.5 . . ?
 H38D C38A H38E 109.5 . . ?
 H38D C38A H38F 109.5 . . ?
 H38E C38A H38F 109.5 . . ?
 C37 C39A H39D 109.5 . . ?
 C37 C39A H39E 109.5 . . ?
 C37 C39A H39F 109.5 . . ?
 H39D C39A H39E 109.5 . . ?
 H39D C39A H39F 109.5 . . ?
 H39E C39A H39F 109.5 . . ?
 C100 N1A C101 125.4(12) . . ?
 C100 N1A H1AA 106.0 . . ?
 C100 N1A H1AB 106.0 . . ?
 C101 N1A H1AA 106.0 . . ?
 C101 N1A H1AB 106.0 . . ?
 H1AA N1A H1AB 106.3 . . ?
 C100 C99A C98 120.0(16) . . ?
 C100 C99A H99C 107.3 . . ?
 C100 C99A H99D 107.3 . . ?
 C98 C99A H99C 107.3 . . ?
 C98 C99A H99D 107.3 . . ?
 H99C C99A H99D 106.9 . . ?
 C101 C1A C103 114(2) . . ?
 C101 C1A H1AC 108.8 . . ?
 C101 C1A H1AD 108.8 . . ?
 C103 C1A H1AC 108.8 . . ?
 C103 C1A H1AD 108.8 . . ?
 H1AC C1A H1AD 107.7 . . ?
 C97A C93A H93A 120.0 . . ?
 C97A C93A C91A 120.0 . . ?
 C91A C93A H93A 120.0 . . ?
 C93A C97A H97A 120.0 . . ?
 C93A C97A C95A 120.0 . . ?
 C95A C97A H97A 120.0 . . ?
 C97A C95A H95A 120.0 . . ?
 C89A C95A C97A 120.0 . . ?
 C89A C95A H95A 120.0 . . ?
 C87 C89A C95A 136(2) . . ?
 C87 C89A N0 104(2) . . ?
 N0 C89A C95A 120.0 . . ?
 C89A N0 C91A 120.0 . . ?
 C93A C91A H91A 120.0 . . ?
 N0 C91A C93A 120.0 . . ?
 N0 C91A H91A 120.0 . . ?
 C32 C33A H33D 109.5 . . ?
 C32 C33A H33E 109.5 . . ?
 C32 C33A H33F 109.5 . . ?
 H33D C33A H33E 109.5 . . ?
 H33D C33A H33F 109.5 . . ?
 H33E C33A H33F 109.5 . . ?
 C32 C35A H35D 109.5 . . ?
 C32 C35A H35E 109.5 . . ?
 C32 C35A H35F 109.5 . . ?
 H35D C35A H35E 109.5 . . ?
 H35D C35A H35F 109.5 . . ?
 H35E C35A H35F 109.5 . . ?
 C32 C34A H34D 109.5 . . ?
 C32 C34A H34E 109.5 . . ?
 C32 C34A H34F 109.5 . . ?
 H34D C34A H34E 109.5 . . ?
 H34D C34A H34F 109.5 . . ?
 H34E C34A H34F 109.5 . . ?
 C31 O13A Cr5 132.6(13) . . ?
 C31 O14A Cr4 142.8(17) . . ?
 C51A O22A Cr2 131(3) . . ?
 O21A C51A C52A 109(2) . . ?
 O21A C51A O22A 124(3) . . ?
 O22A C51A C52A 127(3) . . ?
 O20 C46A C47 109.2(18) . . ?
 O19 C46A O20 115(3) . . ?
 O19 C46A C47 126(3) . . ?
 C46A O19 Cr4 134(3) . . ?
 O24 C56 C57 124(2) . . ?
 O23A C56 O24 119(2) . . ?
 O23A C56 C57 117(2) . . ?
 C56A O24A Cr2 134(2) . . ?
 O10A C21A C22A 128.1(19) . . ?
 O9A C21A O10A 125(2) . . ?
 O9A C21A C22A 101.5(19) . . ?
 C21A O9A Cr6 122.8(16) . . ?
 H24D C24A H24E 109.5 . . ?
 H24D C24A H24F 109.5 . . ?
 H24E C24A H24F 109.5 . . ?
 C22A C24A H24D 109.5 . . ?
 C22A C24A H24E 109.5 . . ?
 C22A C24A H24F 109.5 . . ?
 H25D C25A H25E 109.5 . . ?
 H25D C25A H25F 109.5 . . ?
 H25E C25A H25F 109.5 . . ?
 C22A C25A H25D 109.5 . . ?
 C22A C25A H25E 109.5 . . ?
 C22A C25A H25F 109.5 . . ?
 H23D C23A H23E 109.5 . . ?
 H23D C23A H23F 109.5 . . ?
 H23E C23A H23F 109.5 . . ?
 C22A C23A H23D 109.5 . . ?
 C22A C23A H23E 109.5 . . ?
 C22A C23A H23F 109.5 . . ?
 C21A C22A C23A 108.6(11) . . ?
 C24A C22A C21A 109.4(11) . . ?
 C24A C22A C25A 111.2(11) . . ?
 C24A C22A C23A 109.5(11) . . ?
 C25A C22A C21A 110.7(11) . . ?
 C25A C22A C23A 107.4(11) . . ?
 O18A C41A C42A 99(2) . . ?
 O17A C41A O18A 118(5) . . ?
 O17A C41A C42A 133(4) . . ?
 C41A O17A Cr4 139(4) . . ?

loop_
  _geom_torsion_atom_site_label_1
  _geom_torsion_atom_site_label_2
  _geom_torsion_atom_site_label_3
  _geom_torsion_atom_site_label_4
  _geom_torsion
  _geom_torsion_site_symmetry_1
  _geom_torsion_site_symmetry_2
  _geom_torsion_site_symmetry_3
  _geom_torsion_site_symmetry_4
  _geom_torsion_publ_flag
 Cr7 O2 C1 O1 -7.5(16) . . . . ?
 Cr7 O2 C1 C2 172.8(7) . . . . ?
 Cr7 O7 C16 O8 10.4(14) . . . . ?
 Cr7 O7 C16 C17 -164.9(7) . . . . ?
 Cr7 O4 C6 O3 -2.4(17) . . . . ?
 Cr7 O4 C6 C7 173.4(7) . . . . ?
 Cr7 O5 C11 O6 -14.8(18) . . . . ?
 Cr7 O5 C11 C12 -177.0(7) . . . . ?
 Cr7 O5 C11 O6A 23.0(19) . . . . ?
 Cr6 O9 C21 O10 30(4) . . . . ?
 Cr6 O9 C21 C22 -177.9(11) . . . . ?
 Cr6 O11 C26 O12 -47(2) . . . . ?
 Cr6 O11 C26 C27 165.5(11) . . . . ?
 Cr6 O8 C16 O7 4.2(15) . . . . ?
 Cr6 O8 C16 C17 179.5(8) . . . . ?
 Cr6 O6 C11 O5 46.8(17) . . . . ?
 Cr6 O6 C11 C12 -150.4(10) . . . . ?
 Cr5 O12 C26 O11 52(2) . . . . ?
 Cr5 O12 C26 C27 -160.8(12) . . . . ?
 Cr5 O10 C21 O9 -21(6) . . . . ?
 Cr5 O10 C21 C22 -175(3) . . . . ?
 Cr5 O15 C36 O16 3.0(18) . . . . ?
 Cr5 O15 C36 C37 -174.5(8) . . . . ?
 Cr5 O13 C31 O14 60(4) . . . . ?
 Cr5 O13 C31 C32 -150.8(14) . . . . ?
 Cr5 O10A C21A O9A 32(5) . . . . ?
 Cr5 O10A C21A C22A -179.9(18) . . . . ?
 Ni1 O32 C76 O31 45.2(13) . . . . ?
 Ni1 O32 C76 C77 -135.6(7) . . . . ?
 Ni1 O1 C1 O2 -18.4(16) . . . . ?
 Ni1 O1 C1 C2 161.3(8) . . . . ?
 Ni1 O3 C6 O4 -27.5(18) . . . . ?
 Ni1 O3 C6 C7 156.7(8) . . . . ?
 Ni1 O30 C71 O29 1.8(17) . . . . ?
 Ni1 O30 C71 C72 -177.9(8) . . . . ?
 Cr1 O31 C76 O32 -16.7(11) . . . . ?
 Cr1 O31 C76 C77 164.1(5) . . . . ?
 Cr1 O29 C71 O30 22.6(17) . . . . ?
 Cr1 O29 C71 C72 -157.7(8) . . . . ?
 Cr1 O26 C61 O25 2.0(17) . . . . ?
 Cr1 O26 C61 C62 -173.6(8) . . . . ?
 Cr1 O28 C66 O27 -5(2) . . . . ?
 Cr1 O28 C66 C67 179.6(9) . . . . ?
 Cr2 F2 Cr3A F3 132.1(4) . . . . ?
 Cr2 F2 Cr3A O21 -40(2) . . . . ?
 Cr2 F2 Cr3A O18A -135.2(8) . . . . ?
 Cr2 F2 Cr3A O23A 48.6(13) . . . . ?
 Cr2 O25 C61 O26 -1.1(18) . . . . ?
 Cr2 O25 C61 C62 174.6(8) . . . . ?
 Cr2 O27 C66 O28 5(2) . . . . ?
 Cr2 O27 C66 C67 179.7(9) . . . . ?
 Cr2 O24 C56 C57 165(4) . . . . ?
 Cr2 O24 C56 O23A -9(7) . . . . ?
 Cr2 O22 C51 O21 -15(7) . . . . ?
 Cr2 O22 C51 C52 153(2) . . . . ?
 Cr2 O22A C51A O21A 26(8) . . . . ?
 Cr2 O22A C51A C52A -156(4) . . . . ?
 Cr4 O16 C36 O15 0.0(18) . . . . ?
 Cr4 O16 C36 C37 177.3(7) . . . . ?
 Cr4 O19A C46 O20A -26(6) . . . . ?
 Cr4 O19A C46 C47A -177(3) . . . . ?
 Cr4 O17 C41 O18 24(3) . . . . ?
 Cr4 O17 C41 C42 -176.2(17) . . . . ?
 Cr4 O14 C31 O13 -37(5) . . . . ?
 Cr4 O14 C31 C32 171(3) . . . . ?
 Cr3 O18 C41 O17 -33(4) . . . . ?
 Cr3 O18 C41 C42 172.9(17) . . . . ?
 Cr3 O20 C46A C47 152(2) . . . . ?
 Cr3 O20 C46A O19 -58(4) . . . . ?
 Cr3 O23 C56A C57A -168.4(13) . . . . ?
 Cr3 O23 C56A O24A 14(5) . . . . ?
 Cr3 O21A C51A C52A -168(2) . . . . ?
 Cr3 O21A C51A O22A 11(7) . . . . ?
 F5 Cr6 F6 Cr7 -131.9(3) . . . . ?
 F5 Cr6 O9 C21 0.4(17) . . . . ?
 F6 Cr6 O9 C21 89.7(17) . . . . ?
 F1 Cr2 O24 C56 126(5) . . . . ?
 F4 Cr4 O17 C41 100(2) . . . . ?
 F2 Cr2 O24 C56 39(5) . . . . ?
 F2 Cr2 O22A C51A -56(5) . . . . ?
 F2 Cr3 F3 Cr4 135.5(4) . . . . ?
 F3 Cr4 O17 C41 11(2) . . . . ?
 F3 Cr4 O19 C46A -40(5) . . . . ?
 O2 C1 C2 C3 127.2(12) . . . . ?
 O2 C1 C2 C5 -117.2(13) . . . . ?
 O2 C1 C2 C4 5.4(15) . . . . ?
 O2 C1 C2 C5A -53.3(18) . . . . ?
 O2 C1 C2 C4A 65.3(19) . . . . ?
 O2 C1 C2 C3A -172.3(17) . . . . ?
 O7 C16 C17 C20 36.9(14) . . . . ?
 O7 C16 C17 C18 153.4(11) . . . . ?
 O7 C16 C17 C19 -89.1(13) . . . . ?
 O4 C6 C7 C9 -15.3(15) . . . . ?
 O4 C6 C7 C10 106.9(12) . . . . ?
 O4 C6 C7 C8 -134.7(12) . . . . ?
 O4 C6 C7 C10A 167.2(19) . . . . ?
 O4 C6 C7 C8A -72(2) . . . . ?
 O4 C6 C7 C9A 45(2) . . . . ?
 O5 C11 C12 C14 159.6(13) . . . . ?
 O5 C11 C12 C15 31.0(15) . . . . ?
 O5 C11 C12 C13 -83.7(14) . . . . ?
 O5 C11 C12 C15A -16.3(16) . . . . ?
 O5 C11 C12 C13A -144.0(13) . . . . ?
 O5 C11 C12 C14A 98.0(14) . . . . ?
 O5 C11 O6A Cr6 -28(3) . . . . ?
 O32 C76 C77 C79 3.5(12) . . . . ?
 O32 C76 C77 C78 -177.7(8) . . . . ?
 O1 C1 C2 C3 -52.5(15) . . . . ?
 O1 C1 C2 C5 63.1(15) . . . . ?
 O1 C1 C2 C4 -174.3(13) . . . . ?
 O1 C1 C2 C5A 127.0(18) . . . . ?
 O1 C1 C2 C4A -114.4(19) . . . . ?
 O1 C1 C2 C3A 8(2) . . . . ?
 O31 C76 C77 C79 -177.3(9) . . . . ?
 O31 C76 C77 C78 1.6(12) . . . . ?
 O25 Cr2 O22A C51A -146(5) . . . . ?
 O25 C61 C62 C64 -77.3(16) . . . . ?
 O25 C61 C62 C63 38.6(17) . . . . ?
 O25 C61 C62 C65 161.9(15) . . . . ?
 O25 C61 C62 C63A 117(2) . . . . ?
 O25 C61 C62 C65A -128(2) . . . . ?
 O25 C61 C62 C64A -5(2) . . . . ?
 O3 C6 C7 C9 160.8(11) . . . . ?
 O3 C6 C7 C10 -77.1(14) . . . . ?
 O3 C6 C7 C8 41.3(14) . . . . ?
 O3 C6 C7 C10A -17(2) . . . . ?
 O3 C6 C7 C8A 104(2) . . . . ?
 O3 C6 C7 C9A -139(2) . . . . ?
 O29 C71 C72 C75 -0.1(16) . . . . ?
 O29 C71 C72 C73 -123.3(12) . . . . ?
 O29 C71 C72 C74 119.3(13) . . . . ?
 O9 Cr6 F6 Cr7 134.7(5) . . . . ?
 O9 C21 C22 C23 35(2) . . . . ?
 O9 C21 C22 C25 155.0(17) . . . . ?
 O9 C21 C22 C24 -86(2) . . . . ?
 O11 Cr6 O9 C21 -94.3(17) . . . . ?
 O11 C26 C27 C30 -178.0(15) . . . . ?
 O11 C26 C27 C28 62.7(16) . . . . ?
 O11 C26 C27 C29 -54.8(17) . . . . ?
 O8 Cr6 F6 Cr7 -42.3(3) . . . . ?
 O8 C16 C17 C20 -138.7(11) . . . . ?
 O8 C16 C17 C18 -22.2(14) . . . . ?
 O8 C16 C17 C19 95.3(13) . . . . ?
 O26 C61 C62 C64 98.6(16) . . . . ?
 O26 C61 C62 C63 -145.5(14) . . . . ?
 O26 C61 C62 C65 -22.3(18) . . . . ?
 O26 C61 C62 C63A -67(2) . . . . ?
 O26 C61 C62 C65A 48(2) . . . . ?
 O26 C61 C62 C64A 171(2) . . . . ?
 O16 Cr4 O19 C46A -128(5) . . . . ?
 O16 C36 C37 C38 -153(3) . . . . ?
 O16 C36 C37 C39 -32(3) . . . . ?
 O16 C36 C37 C40 94(3) . . . . ?
 O16 C36 C37 C40A 147.9(12) . . . . ?
 O16 C36 C37 C38A -94.1(13) . . . . ?
 O16 C36 C37 C39A 24.7(14) . . . . ?
 O27 Cr2 O24 C56 -141(5) . . . . ?
 O27 Cr2 O22A C51A 122(5) . . . . ?
 O27 C66 C67 C69 154.9(12) . . . . ?
 O27 C66 C67 C68 29.6(17) . . . . ?
 O27 C66 C67 C70 -89.9(14) . . . . ?
 O27 C66 C67 C69A -147.8(19) . . . . ?
 O27 C66 C67 C70A -20.5(19) . . . . ?
 O27 C66 C67 C68A 92.5(18) . . . . ?
 O19A C46 O20A Cr3A 48(5) . . . . ?
 O19A C46 C47A C50A 106(3) . . . . ?
 O19A C46 C47A C48A -138(4) . . . . ?
 O19A C46 C47A C49A -13(4) . . . . ?
 O28 C66 C67 C69 -29.5(16) . . . . ?
 O28 C66 C67 C68 -154.8(14) . . . . ?
 O28 C66 C67 C70 85.7(14) . . . . ?
 O28 C66 C67 C69A 28(2) . . . . ?
 O28 C66 C67 C70A 155.1(17) . . . . ?
 O28 C66 C67 C68A -91.9(17) . . . . ?
 O22 Cr2 O24 C56 -54(5) . . . . ?
 O22 C51 C52 C53 -120(3) . . . . ?
 O22 C51 C52 C55 4(4) . . . . ?
 O22 C51 C52 C54 123(3) . . . . ?
 O12 C26 C27 C30 36.5(18) . . . . ?
 O12 C26 C27 C28 -82.7(16) . . . . ?
 O12 C26 C27 C29 159.8(16) . . . . ?
 O10 C21 C22 C23 -171(3) . . . . ?
 O10 C21 C22 C25 -51(3) . . . . ?
 O10 C21 C22 C24 68(3) . . . . ?
 O6 Cr6 F6 Cr7 56.0(5) . . . . ?
 O6 Cr6 O9 C21 175.4(18) . . . . ?
 O6 C11 C12 C14 -3.5(17) . . . . ?
 O6 C11 C12 C15 -132.1(14) . . . . ?
 O6 C11 C12 C13 113.1(15) . . . . ?
 O17 Cr4 O19 C46A 55(5) . . . . ?
 O17 C41 C42 C44 -79(2) . . . . ?
 O17 C41 C42 C43 39(2) . . . . ?
 O17 C41 C42 C45 159(2) . . . . ?
 O14 Cr4 O17 C41 -161(3) . . . . ?
 O14 Cr4 O19 C46A 141(5) . . . . ?
 O14 C31 C32 C35 -154(3) . . . . ?
 O14 C31 C32 C34 -24(3) . . . . ?
 O14 C31 C32 C33 91(3) . . . . ?
 O30 C71 C72 C75 179.6(11) . . . . ?
 O30 C71 C72 C73 56.4(14) . . . . ?
 O30 C71 C72 C74 -61.0(15) . . . . ?
 O15 C36 C37 C38 24(3) . . . . ?
 O15 C36 C37 C39 146(3) . . . . ?
 O15 C36 C37 C40 -89(3) . . . . ?
 O15 C36 C37 C40A -34.5(15) . . . . ?
 O15 C36 C37 C38A 83.5(13) . . . . ?
 O15 C36 C37 C39A -157.7(11) . . . . ?
 C76 C77 C78 C80 -175.8(8) . . . . ?
 O13 C31 C32 C35 54(3) . . . . ?
 O13 C31 C32 C34 -177(3) . . . . ?
 O13 C31 C32 C33 -61(3) . . . . ?
 C12 C11 O6A Cr6 171.1(13) . . . . ?
 O18 Cr3 F3 Cr4 48.4(12) . . . . ?
 O18 C41 C42 C44 75(3) . . . . ?
 O18 C41 C42 C43 -167(3) . . . . ?
 O18 C41 C42 C45 -47(3) . . . . ?
 C27 C26 O11A Cr6 -153.6(13) . . . . ?
 C27 C26 O12A Cr5 158.2(10) . . . . ?
 C32 C31 O13A Cr5 168.7(16) . . . . ?
 C32 C31 O14A Cr4 -179(3) . . . . ?
 O21 C51 C52 C53 49(4) . . . . ?
 O21 C51 C52 C55 173(3) . . . . ?
 O21 C51 C52 C54 -68(4) . . . . ?
 C88 N02R C90 C92 0.0 . . . . ?
 C88 C86 N026 C87 -176.4(10) . . . . ?
 N02R C88 C94 C96 0.0 . . . . ?
 N02R C88 C86 C84 -2.5(12) . . . . ?
 N02R C88 C86 N026 173.8(7) . . . . ?
 N02R C90 C92 C96 0.0 . . . . ?
 C90 C92 C96 C94 0.0 . . . . ?
 C92 C96 C94 C88 0.0 . . . . ?
 C94 C88 N02R C90 0.0 . . . . ?
 C94 C88 C86 C84 175.3(6) . . . . ?
 C94 C88 C86 N026 -8.4(11) . . . . ?
 O20 Cr3 F3 Cr4 -44.6(19) . . . . ?
 O20 C46A O19 Cr4 55(6) . . . . ?
 C82 C83 C84 C86 178.6(10) . . . . ?
 C82 C83 C85 C87 -178.6(10) . . . . ?
 C51 O21 Cr3A F2 38(4) . . . . ?
 C51 O21 Cr3A O20A -136(4) . . . . ?
 C51 O21 Cr3A O18A 133(4) . . . . ?
 C51 O21 Cr3A O23A -49(4) . . . . ?
 O20A C46 C47A C50A -46(4) . . . . ?
 O20A C46 C47A C48A 70(4) . . . . ?
 O20A C46 C47A C49A -166(3) . . . . ?
 C79 C77 C78 C80 3.0(16) . . . . ?
 C77 C79 C81 C82 0(2) . . . . ?
 C77 C78 C80 C82 -3.9(16) . . . . ?
 C80 C82 C81 C79 -1(2) . . . . ?
 C80 C82 C83 C84 33.0(15) . . . . ?
 C80 C82 C83 C85 -148.4(10) . . . . ?
 C81 C82 C80 C78 2.9(19) . . . . ?
 C81 C82 C83 C84 -148.8(10) . . . . ?
 C81 C82 C83 C85 29.9(15) . . . . ?
 C81 C79 C77 C76 177.5(11) . . . . ?
 C81 C79 C77 C78 -1.4(19) . . . . ?
 O23 Cr3 F3 Cr4 -131.5(7) . . . . ?
 O23 C56A C57A C60A -135(2) . . . . ?
 O23 C56A C57A C58A -15(2) . . . . ?
 O23 C56A C57A C59A 106(2) . . . . ?
 O23 C56A O24A Cr2 2(8) . . . . ?
 C83 C82 C80 C78 -178.9(9) . . . . ?
 C83 C82 C81 C79 -179.5(12) . . . . ?
 C83 C84 C86 C88 176.1(11) . . . . ?
 C83 C84 C86 N026 0.0 . . . . ?
 C84 C83 C85 C87 0.0 . . . . ?
 C84 C86 N026 C87 0.0 . . . . ?
 C86 C88 N02R C90 177.9(11) . . . . ?
 C86 C88 C94 C96 -177.7(11) . . . . ?
 C86 N026 C87 C85 0.0 . . . . ?
 C86 N026 C87 C89 175.4(12) . . . . ?
 C86 N026 C87 C89A -178.9(13) . . . . ?
 N026 C87 C85 C83 0.0 . . . . ?
 N026 C87 C89 N032 -156.9(8) . . . . ?
 N026 C87 C89 C95 22.5(15) . . . . ?
 N026 C87 C89A C95A -33(2) . . . . ?
 N026 C87 C89A N0 147.2(19) . . . . ?
 C87 C89 C95 C97 -179.4(15) . . . . ?
 C87 C89A N0 C91A 179.9(5) . . . . ?
 C85 C83 C84 C86 0.0 . . . . ?
 C85 C87 C89 N032 18.3(14) . . . . ?
 C85 C87 C89 C95 -162.2(8) . . . . ?
 C85 C87 C89A C95A 148(2) . . . . ?
 C85 C87 C89A N0 -32(2) . . . . ?
 C49 C47 C46A O20 78(3) . . . . ?
 C49 C47 C46A O19 -67(4) . . . . ?
 N032 C89 C95 C97 0.0 . . . . ?
 C89 C87 C85 C83 -175.0(13) . . . . ?
 C89 N032 C91 C93 0.0 . . . . ?
 C89 C95 C97 C93 0.0 . . . . ?
 C95 C97 C93 C91 0.0 . . . . ?
 C97 C93 C91 N032 0.0 . . . . ?
 C91 N032 C89 C87 179.5(14) . . . . ?
 C91 N032 C89 C95 0.0 . . . . ?
 C115 C116 C111 C112 0.0 . . . . ?
 C116 C115 C114 C113 0.0 . . . . ?
 C116 C111 C112 C113 0.0 . . . . ?
 C111 C112 C113 C114 0.0 . . . . ?
 C112 C113 C114 C115 0.0 . . . . ?
 C114 C115 C116 C111 0.0 . . . . ?
 C114 C115 C116 C117 179.5(9) . . . . ?
 C48 C47 C46A O20 -43(3) . . . . ?
 C48 C47 C46A O19 172(3) . . . . ?
 C47 C46A O19 Cr4 -161(3) . . . . ?
 Cr3A O21 C51 O22 -16(7) . . . . ?
 Cr3A O21 C51 C52 177(3) . . . . ?
 Cr3A O18A C41A C42A -149.6(17) . . . . ?
 Cr3A O18A C41A O17A 60(6) . . . . ?
 Cr3A O23A C56 O24 -17(5) . . . . ?
 Cr3A O23A C56 C57 168(2) . . . . ?
 C50 C47 C46A O20 -164(2) . . . . ?
 C50 C47 C46A O19 51(4) . . . . ?
 C60 C57 C56 O24 14(5) . . . . ?
 C60 C57 C56 O23A -171(3) . . . . ?
 C59 C57 C56 O24 -112(4) . . . . ?
 C59 C57 C56 O23A 63(4) . . . . ?
 C58 C57 C56 O24 133(4) . . . . ?
 C58 C57 C56 O23A -53(4) . . . . ?
 C110 C107 C106 C105 180.0(10) . . . . ?
 C110 C107 C108 C109 -180.0(9) . . . . ?
 C107 C106 C105 C104 0.0 . . . . ?
 C106 C107 C108 C109 0.0 . . . . ?
 C106 C105 C104 C109 0.0 . . . . ?
 C105 C104 C109 C108 0.0 . . . . ?
 C104 C109 C108 C107 0.0 . . . . ?
 C108 C107 C106 C105 0.0 . . . . ?
 C117 C116 C111 C112 -179.5(10) . . . . ?
 O6A Cr6 F6 Cr7 38.1(7) . . . . ?
 O6A C11 C12 C15A 145.1(17) . . . . ?
 O6A C11 C12 C13A 17.5(18) . . . . ?
 O6A C11 C12 C14A -100.5(17) . . . . ?
 O11A Cr6 F6 Cr7 -64(3) . . . . ?
 O11A C26 C27 C29A 41(2) . . . . ?
 O11A C26 C27 C28A 162.4(19) . . . . ?
 O11A C26 C27 C30A -79(2) . . . . ?
 O11A C26 O12A Cr5 -60(2) . . . . ?
 O12A C26 C27 C29A -178.6(17) . . . . ?
 O12A C26 C27 C28A -57.1(18) . . . . ?
 O12A C26 C27 C30A 61.3(18) . . . . ?
 O12A C26 O11A Cr6 65(3) . . . . ?
 O10A C21A O9A Cr6 -52(4) . . . . ?
 O10A C21A C22A C24A 114(3) . . . . ?
 O10A C21A C22A C25A -9(3) . . . . ?
 O10A C21A C22A C23A -126(3) . . . . ?
 O18A C41A O17A Cr4 -74(9) . . . . ?
 C42A C41A O17A Cr4 148(3) . . . . ?
 C44A C42A C41A O18A 174(3) . . . . ?
 C44A C42A C41A O17A -43(7) . . . . ?
 C43A C42A C41A O18A -65(3) . . . . ?
 C43A C42A C41A O17A 79(7) . . . . ?
 C45A C42A C41A O18A 55(3) . . . . ?
 C45A C42A C41A O17A -161(7) . . . . ?
 C57A C56A O24A Cr2 -176(4) . . . . ?
 C47A C46 O20A Cr3A -167(2) . . . . ?
 C54A C52A C51A O21A 21(4) . . . . ?
 C54A C52A C51A O22A -158(5) . . . . ?
 C55A C52A C51A O21A 139(3) . . . . ?
 C55A C52A C51A O22A -40(6) . . . . ?
 C53A C52A C51A O21A -102(4) . . . . ?
 C53A C52A C51A O22A 80(5) . . . . ?
 N203 C100 C99 C98 -175(2) . . . . ?
 N203 C101 C102 C103 177.7(18) . . . . ?
 C99 C100 N203 C101 179(2) . . . . ?
 C102 C101 N203 C100 178(2) . . . . ?
 N1A C100 C99A C98 177(2) . . . . ?
 N1A C101 C1A C103 179(2) . . . . ?
 C99A C100 N1A C101 173(2) . . . . ?
 C1A C101 N1A C100 175(2) . . . . ?
 C93A C97A C95A C89A 0.0 . . . . ?
 C97A C93A C91A N0 0.0 . . . . ?
 C97A C95A C89A C87 -179.9(8) . . . . ?
 C97A C95A C89A N0 0.0 . . . . ?
 C95A C89A N0 C91A 0.0 . . . . ?
 C89A C87 C85 C83 178.9(13) . . . . ?
 C89A N0 C91A C93A 0.0 . . . . ?
 C91A C93A C97A C95A 0.0 . . . . ?
 O13A C31 C32 C33A -15(2) . . . . ?
 O13A C31 C32 C35A 106(2) . . . . ?
 O13A C31 C32 C34A -135(2) . . . . ?
 O13A C31 O14A Cr4 19(6) . . . . ?
 O14A C31 C32 C33A -178(3) . . . . ?
 O14A C31 C32 C35A -58(3) . . . . ?
 O14A C31 C32 C34A 62(3) . . . . ?
 O14A C31 O13A Cr5 -28(4) . . . . ?
 O19 Cr4 O17 C41 -83(3) . . . . ?
 O24A Cr2 O22A C51A 38(5) . . . . ?
 O24A C56A C57A C60A 43(4) . . . . ?
 O24A C56A C57A C58A 163(4) . . . . ?
 O24A C56A C57A C59A -76(4) . . . . ?
 O9A Cr6 F6 Cr7 141.2(6) . . . . ?
 O9A C21A C22A C24A -92(2) . . . . ?
 O9A C21A C22A C25A 146(2) . . . . ?
 O9A C21A C22A C23A 28(2) . . . . ?
 C22A C21A O9A Cr6 152.9(13) . . . . ?

_shelx_res_file
;
TITL xrepw456_a.res in P2(1)/n
CELL 1.54184 30.503668 16.505722 32.255588 90 115.8716 90
ZERR 4 0.001937 0.000518 0.00185 0 0.0071 0
LATT 1
SYMM 0.5-X,0.5+Y,0.5-Z

SFAC C H Cr F N Ni O
UNIT 440 692 28 32 16 4 128
DFIX 1.52 C101 N203 N203 C100
DFIX 1.52 C100 N1A N1A C101
DFIX 1.52 C100 N203 N203 C101
DFIX 1.52 C101 N1A N1A C100
DFIX 1.52 C98 C99 C99 C100
DFIX 1.52 C100 C99 C99 C98
DFIX 1.5 C116 C117
DFIX 2.3 C117 C111
DFIX 2.3 C117 C115
DFIX 2.3 C106 C110
DFIX 2.3 C110 C108
DFIX 1.52 C103 C102 C102 C101
DFIX 1.52 C102 C101 C101 N203
DFIX 1.52 C100 C99A C99A C98
DFIX 1.52 C98 C99A C99A C100
DFIX 1.4 C87 C89A
DFIX 4.1 C87 C93A
SADI N203 C100 C100 N1A
SADI N1A C101 C101 N203
SADI C53 C54 C53 C55 C54 C55 C53A C54A C53A C55A C54A C55A
SADI C52 C53 C52 C54 C52 C55 C52A C53A C52A C54A C52A C55A C52 C51 C52A C51A
SADI O22A C51A O21A C51A
SADI C56A C57A C57A C58A C57A C59A C57A C60A
SADI C56 C58 C56 C59 C56 C60 C58 C59 C58 C60 C59 C60 C56A C58A C56A C59A =
 C56A C60A C58A C59A C58A C60A C59A C60A
SADI C27 C28 C27 C29 C27 C30 C27 C28A C27 C29A C27 C30A
SADI C28 C29 C28 C30 C29 C30 C28A C29A C28A C30A C29A C30A
SADI C64 C63 C65 C64 C63 C65 C64A C63A C65A C64A C63A C65A
SADI C62 C63 C62 C64 C62 C65 C62 C63A C62 C64A C62 C65A
SADI C46 C47 C47 C48 C47 C49 C47 C50 C46A C47A C47A C48A C47A C49A C47 C50A
SADI C46 C48 C46 C49 C46 C50 C48 C49 C48 C50 C49 C50 C46A C48A C46A C49A =
 C46A C50A C48A C49A C48A C50A C49A C50A
SADI C67 C68 C67 C69 C67 C70 C67 C68A C67 C69A C67 C70A
SADI C68 C69 C68 C70 C69 C70 C68A C69A C68A C70A C69A C70A
SADI C12 C13 C12 C14 C12 C15 C12 C13A C12 C14A C12 C15A
SADI C14 C13 C15 C14 C13 C15 C14A C13A C15A C14A C13A C15A
SADI C2 C3 C2 C4 C2 C5 C2 C3A C2 C4A C2 C5A
SADI C3 C4 C3 C5 C4 C5 C3A C4A C3A C5A C4A C5A
SADI C7 C8 C7 C9 C7 C10 C7 C8A C7 C9A C7 C10A
SADI C8 C9 C8 C10 C9 C10 C8A C9A C8A C10A C9A C10A
SADI C38 C39 C38 C40 C39 C40 C38A C39A C38A C40A C39A C40A
SADI C37 C38 C37 C39 C37 C40 C37 C38A C37 C39A C37 C40A
SADI O10A C21 C21 O10
SADI O10A Cr5 Cr5 O10
SADI C21 C22 C22 C23 C22 C24 C22 C25 C21A C22A C22A C23A C22A C24A C22A C25A
SADI C21 C23 C21 C24 C21 C25 C23 C24 C23 C25 C24 C25 C21A C23A C21A C24A =
 C21A C25A C23A C24A C23A C25A C24A C25A
SADI C41 C42 C42 C43 C42 C44 C42 C45 C41A C42A C42A C43A C42A C44A C42 C45A
SADI C41 C43 C41 C44 C41 C45 C43 C44 C43 C45 C44 C45 C41A C43A C41A C44A =
 C41A C45A C43A C44A C43A C45A C44A C45A
SADI C98 C99A C99A C100
SADI C99 C100 C100 C99A
SADI C32 C33 C32 C34 C32 C35 C32 C33A C32 C34A C32 C35A
SADI C33 C34 C33 C35 C34 C35 C33A C34A C33A C35A C34A C35A
SADI C86 C88 C87 C89 C87 C89A
SADI N026 C88 C84 C88 N026 C89 N026 C89A C85 C89 C85 C89A
FLAT C117 C115 C116 C114 C111 C113 C112
FLAT C110 C107 C106 C108 C105 C109 C104
FLAT C87 C89A N0 C91A H91A C93A H93A C97A H97A C95A H95A
SIMU 0.04 0.08 1.7 C110 C107 C106 C105 C104 C108 C109 C114 C113 C112 C111 =
 C116 C115 C117
SIMU 0.04 0.08 1.7 O19 O19A O20 O20A
SIMU 0.04 0.08 1.7 N0 N032 C89A C89 C95 C95A C97A C97 C93 C93A C91A
SIMU 0.04 0.08 1.7 C34A C33 C35 C33A C34 C35A
RIGU C4 C5 C3 C2 C1
RIGU C114 C115 C116 C111 C113 C112 C117
RIGU C108 C110 C107 C106 C109 C105 C104
RIGU O21 C51 O22 C52 C54 C55 C53
RIGU O21A C51A O22A C52A C53A C55A C54A
RIGU O19A C46A O20 C49 C47 C50 C48
RIGU C29 C28 C30 C27 C26 O12 O11
RIGU C30A C27 C29A C28A O11A C26 O12A
RIGU C15A C14A C12 C13A C11 O5 O6A
RIGU C64 C62 C65 C63 C61 O25 O26
RIGU C64A C62 C63A C65A C61 O25 O26
RIGU C46 O20A O19 C47A C49A C48A C50A
RIGU C70 C68 C69 C67 C66 O28 O27
RIGU C69A C67 C68A C70A C66 O28 O27
RIGU C19 C17 C20 C18
RIGU C14 C12 C15 C13 C11 O5 O6
RIGU C4A C5A C3A C2 C1
RIGU C9 C7 C10 C8 C6 O4 O3
RIGU O4 O3 C6 C7 C8A C9A C10A
RIGU C39 C40 C38 C37 C36 O15 O16
RIGU C38A C37 C39A C40A O16 C36 O15
RIGU N203 C100 C99 C101 C98 C102 C103
RIGU O24 C56 O23A C59 C57 C58 C60
RIGU C56A O24A O23 C57A C59A C60A C58A
RIGU C23 C25 C22 C24
RIGU O9 C21 O10 C24 C22 C23 C25
RIGU O10A C21A O9A C22A C23A C24A C25A
RIGU C41 C44 C45 C42 C43 O17 O18
RIGU C43A C42A C44A C45A C41A O18A O17A
RIGU C98 C99A C99 C100 N1A N203 C101 C102 C1A C103
RIGU C34A C35A C32 C33A O13A C31 O14A
RIGU C33 C35 C34 C31 O14 O13 C32
RIGU N032 C91 C93 C97 C95 C89 C87 N026 C86 C88 N02R C90 C92 C96 C94
RIGU C91A C93A C97A C95A N0 C87 C85 C83 C84 C86 N026 C88 C94 C96 C92 C90 =
 N02R C82 C81 C79 C77 C78 C80
RIGU N032 C91 C93 C97 C95 C89 C87 C85 C83 C84 C86 N026 C88 N02R C90 C92 C96 =
 C94 C82 C81 C79 C77 C78 C80
EADP O24A O24

L.S. 10 0 0
PLAN  20
TEMP -173.15
FREE Cr3 C56A
FREE C34 C35
REM Old TITL xrepw456 in P21/n #14
BOND $H
LIST 8
MORE -1
CONF
fmap 2 53
acta
SHEL 100 0.83
OMIT -1 1 3
REM <HKL>C:/crystal_structures/Eufemio%20Nat%20something/Inigos/nature%20somet
REM hing%20data/olex2_xrepw456/xrepw456.hkl</HKL>

WGHT    0.200000
FVAR       1.28741   0.55089   0.40574   0.58595   0.76007   0.49861   0.63874
FVAR       0.63139   0.62438   0.57709   0.50833   0.64829   0.52170   0.52053
FVAR       0.63672   0.19747   0.47831   0.75601   0.35818
CR7   3    0.710586    0.643893    0.350026    11.00000    0.09070    0.05655 =
         0.08352    0.00157    0.02568   -0.00372
CR6   3    0.686624    0.446525    0.359079    11.00000    0.11725    0.05265 =
         0.08316   -0.00176    0.01873   -0.00888
CR5   3    0.720256    0.316388    0.448198    11.00000    0.12252    0.05290 =
         0.08836   -0.00094    0.03009   -0.01235
NI1   6    0.793384    0.774708    0.423289    11.00000    0.10500    0.06363 =
         0.09024   -0.00317    0.02428   -0.01225
CR1   3    0.857626    0.786882    0.539065    11.00000    0.09730    0.06715 =
         0.08689   -0.00540    0.01940   -0.00878
CR2   3    0.888745    0.657198    0.628863    11.00000    0.10436    0.06558 =
         0.08589   -0.00136    0.00639    0.00886
CR4   3    0.794502    0.320374    0.562097    11.00000    0.12204    0.05511 =
         0.09179    0.00636    0.02198    0.00488
PART 1
CR3   3    0.855116    0.464246    0.638930    21.00000    0.12050    0.07332 =
         0.08513    0.00290   -0.00285    0.00959
PART 0
F5    4    0.706660    0.423154    0.423396    11.00000    0.10336    0.04859 =
         0.08327   -0.00293    0.02937    0.00288
F6    4    0.729804    0.536469    0.376686    11.00000    0.09360    0.05264 =
         0.08741    0.00246    0.02948    0.00237
F7    4    0.746561    0.686104    0.410459    11.00000    0.09344    0.05679 =
         0.08011   -0.00100    0.02614   -0.00693
F1    4    0.843994    0.693284    0.569006    11.00000    0.09069    0.06378 =
         0.07977    0.00249    0.01042    0.00241
F8    4    0.831967    0.723128    0.481919    11.00000    0.09687    0.06462 =
         0.07709   -0.00588    0.02047    0.00110
F4    4    0.777156    0.354740    0.500279    11.00000    0.10166    0.05601 =
         0.08784   -0.00042    0.02470    0.00133
F2    4    0.874706    0.547765    0.604676    11.00000    0.11574    0.06572 =
         0.09151   -0.00468    0.00610    0.00487
F3    4    0.808853    0.430375    0.582093    11.00000    0.13151    0.06181 =
         0.08190    0.00269    0.01866    0.00130
O2    7    0.768186    0.645883    0.337113    11.00000    0.10409    0.08096 =
         0.11137   -0.01233    0.05473   -0.01607
O7    7    0.650868    0.639039    0.360541    11.00000    0.08038    0.06882 =
         0.13027   -0.01113    0.03681   -0.00200
O4    7    0.690258    0.751340    0.323710    11.00000    0.12403    0.05567 =
         0.10332    0.01071    0.02101    0.00125
O5    7    0.672674    0.598223    0.288050    11.00000    0.12654    0.07229 =
         0.07592    0.00105    0.02294   -0.01509
O32   7    0.756872    0.833666    0.448877    11.00000    0.10281    0.06853 =
         0.11660   -0.01713    0.02967    0.00897
O1    7    0.827233    0.710187    0.393468    11.00000    0.11126    0.14139 =
         0.11626   -0.03837    0.05584   -0.03456
O31   7    0.788964    0.821878    0.524701    11.00000    0.12979    0.07708 =
         0.10828    0.01283    0.05684    0.03019
O25   7    0.943126    0.661360    0.613275    11.00000    0.08633    0.11980 =
         0.13540    0.00418    0.02201    0.01200
O3    7    0.752920    0.827821    0.363327    11.00000    0.14268    0.07968 =
         0.09196    0.00843    0.01437   -0.02814
O29   7    0.873187    0.879749    0.509701    11.00000    0.14096    0.08488 =
         0.10645   -0.01191    0.03780   -0.04145
PART 1
O9    7    0.730322    0.373894    0.354155    41.00000    0.10652    0.05072 =
         0.10423   -0.01041    0.04991   -0.01244
O11   7    0.648659    0.350491    0.336944   101.00000    0.10850    0.05552 =
         0.08184   -0.01265    0.02297   -0.01742
PART 0
O8    7    0.633474    0.510534    0.358279    11.00000    0.09136    0.07666 =
         0.15674    0.03420    0.02521    0.00412
O26   7    0.923976    0.744467    0.554718    11.00000    0.08227    0.15721 =
         0.12223    0.00326    0.02737    0.00360
O16   7    0.727278    0.337096    0.553329    11.00000    0.12662    0.14750 =
         0.11149    0.00470    0.06038    0.00180
O27   7    0.901430    0.766842    0.653684    11.00000    0.17089    0.06693 =
         0.09426   -0.00948    0.01165   -0.00603
PART 2
O19A  7    0.814353    0.282282    0.629281   -31.00000    0.16945    0.06412 =
         0.09016    0.02464   -0.03293   -0.01002
PART 0
O28   7    0.881232    0.851425    0.596343    11.00000    0.18475    0.08360 =
         0.09046   -0.01024    0.02254   -0.03416
PART 2
O24   7    0.837227    0.640551    0.645038  -111.00000    0.14484    0.07762 =
         0.10431    0.01255    0.05072    0.03659
O22   7    0.931888    0.617367    0.692400   151.00000    0.14028    0.07718 =
         0.07412   -0.00757    0.01290   -0.00479
PART 0
PART 1
O12   7    0.673204    0.263808    0.394489   101.00000    0.11993    0.06584 =
         0.10343   -0.00321    0.02982   -0.01759
O10   7    0.759193    0.293792    0.415783    41.00000    0.16028    0.14540 =
         0.13860    0.04740    0.07633    0.07994
O6    7    0.676506    0.467897    0.293618    61.00000    0.08487    0.06864 =
         0.08467   -0.00118    0.03860   -0.01466
PART 0
C1    1    0.811176    0.670693    0.357850    11.00000    0.10739    0.09011 =
         0.11632   -0.00598    0.04527   -0.00702
PART 1
O17   7    0.858358    0.294366    0.574771    91.00000    0.10305    0.08472 =
         0.12382    0.01076    0.01607    0.00424
O14   7    0.780478    0.204591    0.550035   191.00000    0.16428    0.03483 =
         0.10200    0.01457    0.02449    0.00544
PART 0
O30   7    0.842102    0.858905    0.435709    11.00000    0.14143    0.10108 =
         0.11281   -0.00555    0.03020   -0.04371
O15   7    0.680026    0.337185    0.480273    11.00000    0.12134    0.18928 =
         0.10983    0.02650    0.05067   -0.00544
C76   1    0.753024    0.829459    0.485378    11.00000    0.09965    0.04743 =
         0.16577    0.00829    0.07529    0.00995
PART 1
O13   7    0.721470    0.212267    0.474149   191.00000    0.10367    0.05916 =
         0.09162   -0.00105    0.04782    0.00112
PART 0
C11   1    0.658972    0.532344    0.271327    11.00000    0.11057    0.07510 =
         0.08402   -0.00061    0.03273   -0.00661
C66   1    0.897787    0.834964    0.636968    11.00000    0.11538    0.07152 =
         0.09090   -0.01370    0.01625    0.00091
C26   1    0.636142    0.293013    0.356642    11.00000    0.10357    0.06943 =
         0.09896   -0.00819    0.03030   -0.01103
C16   1    0.624596    0.584357    0.360029    11.00000    0.08426    0.08268 =
         0.08467    0.00484    0.02438   -0.00216
C6    1    0.712100    0.817661    0.332861    11.00000    0.12531    0.06499 =
         0.08830    0.00709    0.02830   -0.00628
C61   1    0.952960    0.697520    0.584146    11.00000    0.08929    0.11171 =
         0.11825   -0.03165    0.02577    0.00094
C71   1    0.870241    0.894786    0.470970    11.00000    0.09458    0.07040 =
         0.11395   -0.01125    0.04128   -0.01678
C36   1    0.687056    0.342254    0.520363    11.00000    0.13851    0.06941 =
         0.12516    0.02330    0.06672    0.00400
C12   1    0.631640    0.523880    0.219784    11.00000    0.14932    0.10101 =
         0.08009   -0.00309    0.03073   -0.00616
PART 1
O18   7    0.901528    0.389642    0.630251    91.00000    0.11427    0.07239 =
         0.18203    0.02869   -0.00845    0.00915
PART 0
C31   1    0.756631    0.172566    0.506280    11.00000    0.11517    0.05703 =
         0.10432    0.00115    0.03575   -0.00060
PART 1
C21   1    0.765634    0.320141    0.387047    41.00000    0.12236    0.07387 =
         0.11605   -0.01320    0.05097    0.00812
PART 0
C72   1    0.901886    0.960704    0.464090    11.00000    0.11750    0.11208 =
         0.14169   -0.02224    0.06065   -0.03758
C27   1    0.595892    0.236342    0.327056    11.00000    0.12043    0.09187 =
         0.12745   -0.02351    0.03416   -0.03590
PART 2
C46   1    0.838896    0.310718    0.662512   -31.00000    0.30059    0.22837 =
         0.11656    0.04212    0.00077   -0.10692
PART 0
C75   1    0.933662    0.998304    0.510811    11.00000    0.16154    0.15065 =
         0.15263   -0.02686    0.04644   -0.08670
AFIX  33
H75A  2    0.953876    0.956165    0.531892    11.00000   -1.50000
H75B  2    0.954674    1.039836    0.507163    11.00000   -1.50000
H75C  2    0.912878    1.023097    0.523432    11.00000   -1.50000
AFIX   0
C32   1    0.758251    0.081206    0.507411    11.00000    0.16816    0.05427 =
         0.13569    0.00534    0.05100    0.00096
PART 2
O21   7    0.934565    0.483606    0.688188   151.00000    0.19298    0.07801 =
         0.11752    0.00191   -0.05051    0.00944
PART 0
C7    1    0.687260    0.888021    0.301966    11.00000    0.17007    0.07286 =
         0.11028    0.01934    0.02379   -0.00059
C2    1    0.844825    0.648676    0.335394    11.00000    0.14384    0.13789 =
         0.16582   -0.00893    0.09197   -0.00323
PART 1
C41   1    0.903725    0.334983    0.598855    91.00000    0.10652    0.07111 =
         0.18628    0.03881   -0.00812    0.00516
PART 0
C17   1    0.575195    0.606946    0.357766    11.00000    0.11475    0.12710 =
         0.13676    0.02154    0.06019    0.01282
C20   1    0.555530    0.678891    0.327882    11.00000    0.12245    0.14483 =
         0.15781    0.02589    0.04041    0.01667
AFIX  33
H20A  2    0.552895    0.667259    0.297086    11.00000   -1.50000
H20B  2    0.523232    0.691983    0.325642    11.00000   -1.50000
H20C  2    0.577452    0.725024    0.341148    11.00000   -1.50000
AFIX   0
C67   1    0.911752    0.906113    0.669823    11.00000    0.16903    0.08221 =
         0.11500   -0.02487    0.03075   -0.01349
AFIX  66
C88   1    0.477384    0.909637    0.517624    11.00000    0.15066    0.12812 =
         0.21731    0.00090    0.11426    0.00481
N02R  5    0.513777    0.935432    0.559546    11.00000    0.18686    0.20792 =
         0.21616   -0.01878    0.10813    0.02300
C90   1    0.501494    0.968993    0.592593    11.00000    0.20393    0.30027 =
         0.24030   -0.04495    0.13105    0.01524
AFIX  43
H90   2    0.526368    0.986623    0.621245    11.00000   -1.20000
AFIX  65
C92   1    0.452818    0.976758    0.583720    11.00000    0.20211    0.22141 =
         0.25425   -0.01620    0.13597    0.00548
AFIX  43
H92   2    0.444424    0.999695    0.606306    11.00000   -1.20000
AFIX  65
C96   1    0.416425    0.950963    0.541798    11.00000    0.17271    0.17427 =
         0.25956   -0.02002    0.13401    0.00621
AFIX  43
H96   2    0.383157    0.956271    0.535733    11.00000   -1.20000
AFIX  65
C94   1    0.428707    0.917402    0.508750    11.00000    0.16771    0.17852 =
         0.26452   -0.02424    0.13044   -0.00071
AFIX  43
H94   2    0.403833    0.899773    0.480098    11.00000   -1.20000
AFIX   0
PART 1
O20   7    0.836718    0.382912    0.673676    31.00000    0.18028    0.05579 =
         0.09106   -0.00355    0.03713   -0.00020
C22   1    0.799199    0.267159    0.374739    41.00000    0.15479    0.07257 =
         0.17365   -0.00527    0.09547    0.01922
PART 0
C82   1    0.605643    0.839793    0.468509    11.00000    0.14404    0.11860 =
         0.14832   -0.02669    0.07699   -0.01481
C73   1    0.869769    1.021544    0.429795    11.00000    0.19302    0.11120 =
         0.18171    0.02965    0.06807   -0.03394
AFIX  33
H73A  2    0.850163    0.994392    0.400451    11.00000   -1.50000
H73B  2    0.848173    1.046643    0.441389    11.00000   -1.50000
H73C  2    0.889970    1.063382    0.425120    11.00000   -1.50000
AFIX   0
C37   1    0.641380    0.352156    0.527513    11.00000    0.15982    0.11510 =
         0.20711    0.01069    0.11334    0.00075
PART 2
C51   1    0.948684    0.547737    0.708143   151.00000    0.22590    0.07242 =
         0.12476   -0.00115   -0.05404    0.00412
O20A  7    0.874057    0.358134    0.669925   -31.00000    0.20724    0.07262 =
         0.10570    0.01042    0.01126    0.01136
PART 0
C62   1    1.002933    0.687014    0.587838    11.00000    0.10592    0.16410 =
         0.18941   -0.03026    0.05176    0.00528
C79   1    0.662408    0.840050    0.435014    11.00000    0.12587    0.14572 =
         0.13098   -0.01635    0.05082   -0.00049
AFIX  43
H79   2    0.668935    0.841909    0.408798    11.00000   -1.20000
AFIX   0
C77   1    0.702087    0.835076    0.480311    11.00000    0.14790    0.06087 =
         0.12609   -0.01155    0.04970   -0.00391
C78   1    0.694023    0.834092    0.516392    11.00000    0.16423    0.08259 =
         0.13906   -0.00875    0.06502   -0.00502
AFIX  43
H78   2    0.720534    0.833419    0.546264    11.00000   -1.20000
AFIX   0
C80   1    0.643003    0.834015    0.511020    11.00000    0.14443    0.09968 =
         0.15554   -0.00828    0.07292   -0.00017
AFIX  43
H80   2    0.636763    0.829926    0.537339    11.00000   -1.20000
AFIX   0
C81   1    0.615309    0.842127    0.429354    11.00000    0.12533    0.17506 =
         0.14355   -0.02086    0.06183    0.00003
AFIX  43
H81   2    0.589186    0.845120    0.399313    11.00000   -1.20000
AFIX   0
C74   1    0.933615    0.917665    0.443782    11.00000    0.19763    0.22273 =
         0.27271   -0.06849    0.16434   -0.08418
AFIX  33
H74A  2    0.954792    0.877694    0.465938    11.00000   -1.50000
H74B  2    0.912376    0.890300    0.415008    11.00000   -1.50000
H74C  2    0.953651    0.957911    0.437616    11.00000   -1.50000
AFIX   0
PART 1
O23   7    0.806666    0.538369    0.645948   111.00000    0.14160    0.09543 =
         0.10532    0.01084    0.04827    0.01802
C9    1    0.645656    0.862430    0.257259    51.00000    0.16679    0.09471 =
         0.10094    0.01830    0.01934    0.01346
AFIX  33
H9A   2    0.657888    0.826428    0.240504    51.00000   -1.50000
H9B   2    0.621181    0.833771    0.263722    51.00000   -1.50000
H9C   2    0.630845    0.910449    0.238480    51.00000   -1.50000
AFIX   0
C35   1    0.754118    0.044080    0.463401   191.00000    0.18836    0.05992 =
         0.14512    0.00426    0.06031    0.00672
AFIX  33
H35A  2    0.726807    0.068878    0.437231   191.00000   -1.50000
H35B  2    0.784366    0.053421    0.460463   191.00000   -1.50000
H35C  2    0.748480   -0.014313    0.463759   191.00000   -1.50000
AFIX  66
PART 0
C83   1    0.553117    0.841501    0.461419    11.00000    0.14424    0.12560 =
         0.19376   -0.03597    0.08636   -0.01676
C84   1    0.540687    0.877237    0.493849    11.00000    0.15541    0.12958 =
         0.21563   -0.03798    0.10973   -0.02268
AFIX  43
H84   2    0.565307    0.899895    0.521159    11.00000   -1.20000
AFIX  65
C86   1    0.492233    0.879820    0.486322    11.00000    0.16088    0.12505 =
         0.21438   -0.01386    0.10546   -0.01792
N026  5    0.456210    0.846668    0.446364    11.00000    0.14720    0.13022 =
         0.22610   -0.02085    0.09468   -0.00878
C87   1    0.468639    0.810931    0.413933    11.00000    0.13552    0.14418 =
         0.21712   -0.03823    0.07972   -0.00887
C85   1    0.517092    0.808347    0.421460    11.00000    0.14066    0.15607 =
         0.21200   -0.06111    0.08083   -0.01569
AFIX  43
H85   2    0.525587    0.783923    0.399295    11.00000   -1.20000
AFIX   0
PART 1
C14   1    0.632309    0.439512    0.202865    61.00000    0.18809    0.11074 =
         0.10123   -0.01938    0.04832   -0.01711
AFIX  33
H14A  2    0.621753    0.401286    0.219952    61.00000   -1.50000
H14B  2    0.610167    0.436227    0.169953    61.00000   -1.50000
H14C  2    0.665445    0.425867    0.207631    61.00000   -1.50000
AFIX   0
C34   1    0.799501    0.044884    0.548049   191.00000    0.18646    0.07172 =
         0.14647    0.00831    0.05379    0.01729
AFIX  33
H34A  2    0.801464    0.070048    0.576327   191.00000   -1.50000
H34B  2    0.794139   -0.013506    0.548918   191.00000   -1.50000
H34C  2    0.830024    0.054229    0.545622   191.00000   -1.50000
AFIX   0
PART 0
PART 2
C53   1    1.034256    0.498711    0.742536   151.00000    0.26223    0.10476 =
         0.21247   -0.01011   -0.03881    0.02678
AFIX  33
H53A  2    1.021895    0.444945    0.729984   151.00000   -1.50000
H53B  2    1.042092    0.528964    0.720493   151.00000   -1.50000
H53C  2    1.063679    0.492890    0.771631   151.00000   -1.50000
AFIX   0
PART 0
PART 1
C49   1    0.795370    0.255740    0.708380   131.00000    0.23682    0.13757 =
         0.12252    0.02053    0.05942    0.00912
AFIX  33
H49A  2    0.799199    0.223581    0.735292   131.00000   -1.50000
H49B  2    0.787673    0.311902    0.712570   131.00000   -1.50000
H49C  2    0.768856    0.233160    0.680688   131.00000   -1.50000
AFIX   0
C38   1    0.602029    0.316929    0.484995   161.00000    0.16267    0.11531 =
         0.20510    0.01497    0.09824    0.00232
AFIX  33
H38A  2    0.604580    0.338631    0.457851   161.00000   -1.50000
H38B  2    0.605438    0.257846    0.485630   161.00000   -1.50000
H38C  2    0.570205    0.331157    0.483557   161.00000   -1.50000
AFIX   0
C15   1    0.647345    0.585604    0.195250    61.00000    0.15920    0.11137 =
         0.07645   -0.00566    0.03175   -0.01317
AFIX  33
H15A  2    0.646307    0.639566    0.207463    61.00000   -1.50000
H15B  2    0.680663    0.573721    0.199922    61.00000   -1.50000
H15C  2    0.625385    0.584081    0.162244    61.00000   -1.50000
AFIX  66
N032  5    0.444885    0.715390    0.355093   181.00000    0.14228    0.16638 =
         0.21291   -0.04561    0.06013   -0.02292
C89   1    0.431657    0.775217    0.377796   181.00000    0.13724    0.15619 =
         0.20977   -0.02804    0.07661   -0.02740
C95   1    0.382811    0.794611    0.363209   181.00000    0.14087    0.17214 =
         0.18791    0.01513    0.07827   -0.01742
AFIX  43
H95   2    0.373770    0.835500    0.378726   181.00000   -1.20000
AFIX  65
C97   1    0.347193    0.754179    0.325919   181.00000    0.14955    0.20739 =
         0.19357    0.00139    0.06970   -0.02597
AFIX  43
H97   2    0.313809    0.767434    0.315950   181.00000   -1.20000
AFIX  65
C93   1    0.360420    0.694352    0.303216   181.00000    0.15421    0.22502 =
         0.21321   -0.01742    0.07089   -0.03080
AFIX  43
H93   2    0.336076    0.666718    0.277730   181.00000   -1.20000
AFIX  65
C91   1    0.409266    0.674956    0.317802   181.00000    0.14844    0.18604 =
         0.20205   -0.04673    0.05358   -0.04218
AFIX  43
H91   2    0.418306    0.634067    0.302285   181.00000   -1.20000
AFIX   0
C33   1    0.711146    0.069226    0.511417   191.00000    0.18400    0.09993 =
         0.17994    0.00403    0.07452   -0.00913
AFIX  33
H33A  2    0.684223    0.093256    0.484589   191.00000   -1.50000
H33B  2    0.705159    0.011155    0.512700   191.00000   -1.50000
H33C  2    0.713500    0.095497    0.539561   191.00000   -1.50000
AFIX   0
C10   1    0.669925    0.942510    0.328093    51.00000    0.20252    0.11618 =
         0.12298    0.01156    0.01788    0.04580
AFIX  33
H10A  2    0.653446    0.989339    0.308955    51.00000   -1.50000
H10B  2    0.647084    0.913207    0.336570    51.00000   -1.50000
H10C  2    0.697758    0.961087    0.356065    51.00000   -1.50000
AFIX   0
C44   1    0.959309    0.219752    0.630716    91.00000    0.16577    0.16180 =
         0.31781    0.09114    0.06658    0.06721
AFIX  33
H44A  2    0.930983    0.184959    0.624038    91.00000   -1.50000
H44B  2    0.985435    0.187742    0.628826    91.00000   -1.50000
H44C  2    0.970717    0.242347    0.661790    91.00000   -1.50000
AFIX   0
C69   1    0.926860    0.977313    0.649803   121.00000    0.16860    0.08579 =
         0.12503   -0.02164    0.02461   -0.01820
AFIX  33
H69A  2    0.900960    0.989852    0.619209   121.00000   -1.50000
H69B  2    0.932591    1.024433    0.669998   121.00000   -1.50000
H69C  2    0.956854    0.963966    0.647179   121.00000   -1.50000
AFIX   0
C39   1    0.635780    0.317298    0.567418   161.00000    0.18080    0.15545 =
         0.20975    0.01897    0.11689   -0.01006
AFIX  33
H39A  2    0.642228    0.258930    0.569132   161.00000   -1.50000
H39B  2    0.658934    0.343331    0.595879   161.00000   -1.50000
H39C  2    0.602485    0.326648    0.563556   161.00000   -1.50000
AFIX   0
C23   1    0.813613    0.310842    0.341656    41.00000    0.23349    0.10010 =
         0.23456    0.01074    0.16531    0.03939
AFIX  33
H23A  2    0.830343    0.361379    0.355747    41.00000   -1.50000
H23B  2    0.835487    0.276437    0.334352    41.00000   -1.50000
H23C  2    0.784402    0.323177    0.313310    41.00000   -1.50000
AFIX   0
C25   1    0.844752    0.248722    0.419148    41.00000    0.14611    0.11623 =
         0.19300   -0.00076    0.09337    0.01629
AFIX  33
H25A  2    0.835384    0.220253    0.440725    41.00000   -1.50000
H25B  2    0.866890    0.214556    0.412080    41.00000   -1.50000
H25C  2    0.861175    0.299543    0.433100    41.00000   -1.50000
AFIX   0
C24   1    0.773247    0.188764    0.353522    41.00000    0.17900    0.08526 =
         0.16257   -0.01578    0.09941    0.01334
AFIX  33
H24A  2    0.764046    0.160877    0.375380    41.00000   -1.50000
H24B  2    0.743914    0.200729    0.325213    41.00000   -1.50000
H24C  2    0.794999    0.153989    0.346255    41.00000   -1.50000
AFIX   0
PART 0
C18   1    0.537801    0.536790    0.334646    11.00000    0.14215    0.15980 =
         0.24339    0.00221    0.08962   -0.00327
AFIX  33
H18A  2    0.533323    0.529115    0.302913    11.00000   -1.50000
H18B  2    0.550191    0.486587    0.352087    11.00000   -1.50000
H18C  2    0.506504    0.550795    0.334480    11.00000   -1.50000
AFIX   0
PART 1
C3    1    0.867558    0.726735    0.330278    71.00000    0.16779    0.14463 =
         0.14024   -0.01056    0.09348   -0.01790
AFIX  33
H3A   2    0.883696    0.753466    0.360335    71.00000   -1.50000
H3B   2    0.891580    0.715147    0.318510    71.00000   -1.50000
H3C   2    0.842190    0.762388    0.308662    71.00000   -1.50000
AFIX   0
C64   1    1.034940    0.741273    0.627227    81.00000    0.11017    0.20277 =
         0.20043   -0.05687    0.05121   -0.01311
AFIX  33
H64A  2    1.068734    0.737235    0.631585    81.00000   -1.50000
H64B  2    1.023809    0.797474    0.620122    81.00000   -1.50000
H64C  2    1.033018    0.724272    0.655497    81.00000   -1.50000
AFIX   0
C68   1    0.949293    0.884975    0.715596   121.00000    0.20309    0.11823 =
         0.12341   -0.01858    0.01472   -0.01354
AFIX  33
H68A  2    0.938339    0.838583    0.727587   121.00000   -1.50000
H68B  2    0.979485    0.870852    0.713532   121.00000   -1.50000
H68C  2    0.955221    0.931319    0.736351   121.00000   -1.50000
AFIX   0
PART 0
C19   1    0.580913    0.616580    0.404944    11.00000    0.18691    0.22463 =
         0.16220    0.03504    0.09265    0.06354
AFIX  33
H19A  2    0.594034    0.566458    0.422216    11.00000   -1.50000
H19B  2    0.603378    0.661390    0.419864    11.00000   -1.50000
H19C  2    0.549158    0.628348    0.404359    11.00000   -1.50000
AFIX   0
PART 1
C30   1    0.585872    0.175071    0.357448   101.00000    0.13246    0.15622 =
         0.13293   -0.00843    0.01845   -0.07370
AFIX  33
H30A  2    0.559677    0.138418    0.338009   101.00000   -1.50000
H30B  2    0.615469    0.143667    0.375194   101.00000   -1.50000
H30C  2    0.576051    0.203862    0.378618   101.00000   -1.50000
AFIX   0
C8    1    0.725542    0.929820    0.291503    51.00000    0.20429    0.15233 =
         0.13672    0.04551    0.03485   -0.02770
AFIX  33
H8A   2    0.736591    0.892889    0.274209    51.00000   -1.50000
H8B   2    0.711522    0.978544    0.273104    51.00000   -1.50000
H8C   2    0.753266    0.945052    0.320432    51.00000   -1.50000
AFIX   0
C63   1    1.020215    0.599966    0.601146    81.00000    0.11467    0.17711 =
         0.20137   -0.02980    0.05313    0.02424
AFIX  33
H63A  2    1.053164    0.593971    0.603446    81.00000   -1.50000
H63B  2    1.020521    0.587151    0.630938    81.00000   -1.50000
H63C  2    0.998057    0.562878    0.577600    81.00000   -1.50000
AFIX   0
C40   1    0.631201    0.440549    0.526618   161.00000    0.16126    0.11794 =
         0.20312    0.00972    0.11148    0.00888
AFIX  33
H40A  2    0.634556    0.465728    0.500636   161.00000   -1.50000
H40B  2    0.597951    0.448700    0.523154   161.00000   -1.50000
H40C  2    0.654400    0.465384    0.555477   161.00000   -1.50000
AFIX   0
C28   1    0.614984    0.193142    0.295679   101.00000    0.18778    0.11412 =
         0.16801   -0.05571    0.07481   -0.04719
AFIX  33
H28A  2    0.590276    0.155080    0.275396   101.00000   -1.50000
H28B  2    0.621884    0.233424    0.276993   101.00000   -1.50000
H28C  2    0.644902    0.163515    0.314744   101.00000   -1.50000
AFIX   0
C5    1    0.883915    0.596137    0.369113    71.00000    0.16621    0.17134 =
         0.20878    0.02749    0.10787    0.02439
AFIX  33
H5A   2    0.899686    0.624171    0.398799    71.00000   -1.50000
H5B   2    0.869604    0.545285    0.373088    71.00000   -1.50000
H5C   2    0.908139    0.584438    0.357605    71.00000   -1.50000
AFIX   0
PART 0
PART 2
C55   1    1.014218    0.625871    0.770127   151.00000    0.22442    0.10059 =
         0.14636   -0.00929   -0.07259    0.01628
AFIX  33
H55A  2    0.988975    0.654461    0.775448   151.00000   -1.50000
H55B  2    1.043568    0.620514    0.799322   151.00000   -1.50000
H55C  2    1.021982    0.656588    0.748184   151.00000   -1.50000
AFIX   0
PART 0
PART 1
C65   1    1.006698    0.709277    0.544670    81.00000    0.14792    0.21876 =
         0.21278   -0.01524    0.08640    0.01494
AFIX  33
H65A  2    1.040273    0.701213    0.549045    81.00000   -1.50000
H65B  2    0.984712    0.674990    0.519311    81.00000   -1.50000
H65C  2    0.997584    0.766249    0.537303    81.00000   -1.50000
AFIX   0
C4    1    0.820338    0.607794    0.290166    71.00000    0.16790    0.16803 =
         0.17955   -0.03831    0.11540   -0.01804
AFIX  33
H4A   2    0.794819    0.643169    0.268505    71.00000   -1.50000
H4B   2    0.844258    0.596149    0.278281    71.00000   -1.50000
H4C   2    0.805723    0.556996    0.293764    71.00000   -1.50000
AFIX   0
C29   1    0.550423    0.285769    0.297262   101.00000    0.13787    0.15939 =
         0.15949   -0.01906    0.01720   -0.02044
AFIX  33
H29A  2    0.524191    0.249028    0.277987   101.00000   -1.50000
H29B  2    0.539984    0.317065    0.317197   101.00000   -1.50000
H29C  2    0.558023    0.322814    0.277553   101.00000   -1.50000
AFIX  66

PART 0
C115  1    0.272708    0.992083    0.345755    10.50000    0.23360    0.35687 =
         0.29016    0.06369    0.15828    0.05059
AFIX  43
H115  2    0.244748    0.967938    0.346414    10.50000   -1.20000
AFIX  65
C116  1    0.267606    1.043457    0.309782    10.50000    0.23948    0.34692 =
         0.28724    0.05851    0.16374    0.05890
C111  1    0.308516    1.078784    0.308818    10.50000    0.23911    0.38041 =
         0.29563    0.08099    0.16163    0.05743
AFIX  43
H111  2    0.305028    1.113897    0.284231    10.50000   -1.20000
AFIX  65
C112  1    0.354528    1.062737    0.343827    10.50000    0.23624    0.38020 =
         0.29389    0.08969    0.16015    0.05270
AFIX  43
H112  2    0.382488    1.086882    0.343168    10.50000   -1.20000
AFIX  65
C113  1    0.359631    1.011362    0.379801    10.50000    0.23089    0.37710 =
         0.29602    0.08895    0.15496    0.04714
AFIX  43
H113  2    0.391078    1.000395    0.403728    10.50000   -1.20000
AFIX  65
C114  1    0.318721    0.976035    0.380765    10.50000    0.23063    0.38001 =
         0.30374    0.08918    0.15585    0.04511
AFIX  43
H114  2    0.322209    0.940923    0.405352    10.50000   -1.20000
AFIX   0

PART 1
C70   1    0.865213    0.930428    0.672927   121.00000    0.20091    0.12434 =
         0.18211   -0.04070    0.07578   -0.00115
AFIX  33
H70A  2    0.840186    0.944528    0.642167   121.00000   -1.50000
H70B  2    0.853757    0.885094    0.685227   121.00000   -1.50000
H70C  2    0.871691    0.977338    0.693390   121.00000   -1.50000
AFIX   0
C56A  1    0.808539    0.613018    0.652258   111.00000    0.14511    0.09798 =
         0.10494    0.01231    0.04931    0.02074
C48   1    0.886891    0.283631    0.748163   131.00000    0.23086    0.12470 =
         0.09893    0.02340    0.03898    0.02064
AFIX  33
H48A  2    0.890929    0.247310    0.773617   131.00000   -1.50000
H48B  2    0.916866    0.283906    0.744024   131.00000   -1.50000
H48C  2    0.880051    0.338608    0.755227   131.00000   -1.50000
AFIX   0
C43   1    0.927352    0.252406    0.548020    91.00000    0.19974    0.12871 =
         0.30580    0.06151    0.08989    0.02521
AFIX  33
H43A  2    0.899478    0.216736    0.541751    91.00000   -1.50000
H43B  2    0.917427    0.296380    0.525340    91.00000   -1.50000
H43C  2    0.953670    0.221238    0.545949    91.00000   -1.50000
AFIX   0
C45   1    0.987577    0.342043    0.605304    91.00000    0.18211    0.19415 =
         0.36196    0.04897    0.07932    0.00451
AFIX  33
H45A  2    0.977595    0.385744    0.582453    91.00000   -1.50000
H45B  2    0.999137    0.365291    0.636243    91.00000   -1.50000
H45C  2    1.013855    0.310686    0.603279    91.00000   -1.50000
AFIX   0
C47   1    0.843616    0.253478    0.702967   131.00000    0.23173    0.07554 =
         0.09983    0.02312    0.04839    0.01815
PART 0
PART 2
CR3A  3    0.877100    0.454290    0.635476   -21.00000    0.10978    0.05314 =
         0.09569    0.00623    0.00583    0.01631
C52   1    0.996122    0.543633    0.750962   141.00000    0.23932    0.09829 =
         0.14114   -0.00195   -0.07264    0.01868
C54   1    0.986657    0.495846    0.785840   151.00000    0.27596    0.15180 =
         0.13909    0.00534   -0.07166   -0.00751
AFIX  33
H54A  2    0.974763    0.441761    0.773536   151.00000   -1.50000
H54B  2    1.016937    0.490858    0.814233   151.00000   -1.50000
H54C  2    0.962093    0.523730    0.792515   151.00000   -1.50000
AFIX   0
PART 0
PART 1
C50   1    0.854392    0.165192    0.692334   131.00000    0.26258    0.07739 =
         0.12581    0.02755    0.05217    0.02568
AFIX  33
H50A  2    0.861116    0.130556    0.719114   131.00000   -1.50000
H50B  2    0.826040    0.144168    0.665623   131.00000   -1.50000
H50C  2    0.882769    0.165549    0.685605   131.00000   -1.50000
AFIX   0
C42   1    0.945134    0.287817    0.596066    91.00000    0.14713    0.13474 =
         0.29424    0.06110    0.05365    0.04080
PART 0
PART 2
C60   1    0.760231    0.673104    0.670291  -111.00000    0.21131    0.13910 =
         0.19185    0.02430    0.12330    0.03652
AFIX  33
H60A  2    0.745363    0.681353    0.636857  -111.00000   -1.50000
H60B  2    0.734998    0.675944    0.681326  -111.00000   -1.50000
H60C  2    0.784644    0.715322    0.685350  -111.00000   -1.50000
AFIX   0
C57   1    0.784199    0.591663    0.681505  -111.00000    0.21197    0.11950 =
         0.17557    0.02254    0.10927    0.03164
C59   1    0.807790    0.575515    0.732638  -111.00000    0.25481    0.19041 =
         0.17591    0.03157    0.12042    0.04585
AFIX  33
H59A  2    0.823035    0.521830    0.738591  -111.00000   -1.50000
H59B  2    0.832658    0.616799    0.748291  -111.00000   -1.50000
H59C  2    0.783012    0.577421    0.744267  -111.00000   -1.50000
AFIX   0
C58   1    0.743075    0.525020    0.659013  -111.00000    0.24239    0.16330 =
         0.22141    0.01911    0.11815    0.00281
AFIX  33
H58A  2    0.757868    0.471003    0.665876  -111.00000   -1.50000
H58B  2    0.719280    0.529961    0.671705  -111.00000   -1.50000
H58C  2    0.726668    0.532920    0.625563  -111.00000   -1.50000
AFIX   0
PART 0
PART 1
C13   1    0.578570    0.544395    0.210182    61.00000    0.14918    0.18609 =
         0.08447   -0.00635    0.02579    0.00476
AFIX  33
H13A  2    0.566953    0.504939    0.225826    61.00000   -1.50000
H13B  2    0.577391    0.598897    0.221707    61.00000   -1.50000
H13C  2    0.557749    0.542345    0.176930    61.00000   -1.50000
AFIX   0

PART 0
C110  1    0.427080    0.266267    0.392139    10.50000    0.36450    0.16397 =
         0.20213   -0.04472    0.15626   -0.11498
AFIX  33
H11D  2    0.459648    0.243031    0.401876    10.50000   -1.50000
H11E  2    0.423390    0.285109    0.419257    10.50000   -1.50000
H11F  2    0.402429    0.224900    0.376050    10.50000   -1.50000
AFIX  66
C107  1    0.421425    0.327472    0.364365    10.50000    0.35860    0.18754 =
         0.22748   -0.02948    0.17624   -0.08999
C106  1    0.378080    0.370995    0.345659    10.50000    0.36614    0.19638 =
         0.20666   -0.03418    0.17264   -0.07938
AFIX  43
H106  2    0.352121    0.356490    0.352960    10.50000   -1.20000
AFIX  65
C105  1    0.372715    0.435742    0.316271    10.50000    0.36919    0.20931 =
         0.23207   -0.01883    0.19271   -0.06094
AFIX  43
H105  2    0.343091    0.465487    0.303486    10.50000   -1.20000
AFIX  65
C104  1    0.410696    0.456965    0.305588    10.50000    0.36982    0.19194 =
         0.24815   -0.01633    0.19608   -0.06247
AFIX  43
H104  2    0.407030    0.501217    0.285503    10.50000   -1.20000
AFIX  65
C109  1    0.454042    0.413443    0.324294    10.50000    0.37516    0.20483 =
         0.28886    0.00192    0.20706   -0.06125
AFIX  43
H109  2    0.480000    0.427949    0.316993    10.50000   -1.20000
AFIX  65
C108  1    0.459407    0.348697    0.353683    10.50000    0.36116    0.18606 =
         0.25718   -0.01967    0.18763   -0.08299
AFIX  43
H108  2    0.489031    0.318951    0.366468    10.50000   -1.20000
AFIX   0

C117  1    0.222970    1.058413    0.275724    10.50000    0.23789    0.32655 =
         0.27635    0.01650    0.16810    0.08284
AFIX  33
H11A  2    0.198483    1.028920    0.281779    10.50000   -1.50000
H11B  2    0.216248    1.116659    0.274370    10.50000   -1.50000
H11C  2    0.221722    1.040537    0.246255    10.50000   -1.50000
AFIX   0

PART 2
O6A   7    0.654019    0.471271    0.295037   -61.00000    0.11010    0.06760 =
         0.07124   -0.00564    0.01205   -0.02289
O11A  7    0.631696    0.362532    0.345622  -101.00000    0.10142    0.06595 =
         0.09992   -0.00207    0.02327   -0.00943
O12A  7    0.653782    0.281738    0.398284  -101.00000    0.07039    0.05468 =
         0.09299   -0.01177    0.02456   -0.01280
O10A  7    0.757810    0.292007    0.414800   -41.00000    0.17735    0.06864 =
         0.09279   -0.01728    0.07130    0.02485
PART 0
PART 1
O21A  7    0.903842    0.502297    0.700039  -151.00000    0.13065    0.09665 =
         0.06706   -0.00842   -0.00290    0.03267
PART 0
PART 2
O18A  7    0.911615    0.392492    0.605888   -91.00000    0.08407    0.08183 =
         0.10498    0.02170    0.03068    0.01282
O23A  7    0.836852    0.513090    0.664068  -111.00000    0.15617    0.06534 =
         0.09469    0.00353    0.03353    0.01112
C10A  1    0.710948    0.967533    0.321807   -51.00000    0.14734    0.06588 =
         0.11990    0.01914    0.03632    0.01168
AFIX  33
H10D  2    0.708297    0.977918    0.350542   -51.00000   -1.50000
H10E  2    0.745399    0.965608    0.328101   -51.00000   -1.50000
H10F  2    0.694622    1.011016    0.299740   -51.00000   -1.50000
AFIX   0
C8A   1    0.690639    0.870230    0.258027   -51.00000    0.20111    0.08550 =
         0.12117    0.01487    0.04421   -0.00809
AFIX  33
H8AA  2    0.674963    0.818121    0.245717   -51.00000   -1.50000
H8AB  2    0.674197    0.913155    0.235594   -51.00000   -1.50000
H8AC  2    0.724974    0.867748    0.263954   -51.00000   -1.50000
AFIX   0
C9A   1    0.634110    0.891629    0.292707   -51.00000    0.16945    0.09987 =
         0.14974    0.03092    0.03781    0.00587
AFIX  33
H9AA  2    0.631816    0.903293    0.321487   -51.00000   -1.50000
H9AB  2    0.617630    0.934478    0.270232   -51.00000   -1.50000
H9AC  2    0.618529    0.839449    0.280417   -51.00000   -1.50000
AFIX   0
C15A  1    0.613516    0.605187    0.198136   -61.00000    0.16237    0.11538 =
         0.10448    0.00882    0.03169   -0.00278
AFIX  33
H15D  2    0.640484    0.644099    0.209464   -61.00000   -1.50000
H15E  2    0.600466    0.600546    0.164571   -61.00000   -1.50000
H15F  2    0.587775    0.623950    0.206254   -61.00000   -1.50000
AFIX   0
C13A  1    0.592293    0.461767    0.203955   -61.00000    0.16959    0.12464 =
         0.09953   -0.01067    0.03297   -0.02327
AFIX  33
H13D  2    0.605652    0.409857    0.218863   -61.00000   -1.50000
H13E  2    0.566321    0.478985    0.212133   -61.00000   -1.50000
H13F  2    0.579012    0.455581    0.170450   -61.00000   -1.50000
AFIX   0
C14A  1    0.672516    0.497052    0.207343   -61.00000    0.18429    0.16473 =
         0.11571   -0.00725    0.05890    0.00463
AFIX  33
H14D  2    0.698330    0.538071    0.217813   -61.00000   -1.50000
H14E  2    0.685912    0.445258    0.222395   -61.00000   -1.50000
H14F  2    0.659447    0.490671    0.173865   -61.00000   -1.50000
AFIX   0
C5A   1    0.841892    0.558773    0.328092   -71.00000    0.14658    0.14345 =
         0.15835   -0.01184    0.07876    0.01241
AFIX  33
H5AA  2    0.808360    0.543613    0.307268   -71.00000   -1.50000
H5AB  2    0.863702    0.542660    0.314494   -71.00000   -1.50000
H5AC  2    0.851695    0.531271    0.357739   -71.00000   -1.50000
AFIX   0
C4A   1    0.827210    0.690441    0.290239   -71.00000    0.19915    0.19140 =
         0.18388    0.01923    0.10391    0.00970
AFIX  33
H4AA  2    0.793719    0.673433    0.270485   -71.00000   -1.50000
H4AB  2    0.828040    0.749179    0.294959   -71.00000   -1.50000
H4AC  2    0.848240    0.676292    0.275455   -71.00000   -1.50000
AFIX   0
C3A   1    0.895421    0.672028    0.366843   -71.00000    0.14919    0.16406 =
         0.19334   -0.01658    0.08908   -0.00436
AFIX  33
H3AA  2    0.905671    0.643261    0.396179   -71.00000   -1.50000
H3AB  2    0.917136    0.657694    0.352829   -71.00000   -1.50000
H3AC  2    0.896937    0.730581    0.372333   -71.00000   -1.50000
AFIX   0
C63A  1    0.996626    0.644885    0.543812   -81.00000    0.16072    0.17879 =
         0.21161   -0.03787    0.09021    0.00007
AFIX  33
H63D  2    1.028632    0.636276    0.544292   -81.00000   -1.50000
H63E  2    0.980575    0.592497    0.541417   -81.00000   -1.50000
H63F  2    0.976595    0.678651    0.517270   -81.00000   -1.50000
AFIX   0
C65A  1    1.024187    0.770697    0.588489   -81.00000    0.09742    0.16733 =
         0.20339   -0.02681    0.05441    0.00465
AFIX  33
H65D  2    1.057210    0.765163    0.590914   -81.00000   -1.50000
H65E  2    1.003676    0.799486    0.559989   -81.00000   -1.50000
H65F  2    1.025360    0.801321    0.614983   -81.00000   -1.50000
AFIX   0
C64A  1    1.035870    0.639301    0.628957   -81.00000    0.11234    0.20513 =
         0.20719   -0.00733    0.05595    0.02238
AFIX  33
H64D  2    1.068050    0.634697    0.629284   -81.00000   -1.50000
H64E  2    1.038983    0.666794    0.657040   -81.00000   -1.50000
H64F  2    1.022212    0.585071    0.627556   -81.00000   -1.50000
AFIX   0
C42A  1    0.944597    0.284164    0.597103   -91.00000    0.12896    0.15196 =
         0.22695    0.00372    0.04166    0.03975
C44A  1    0.937389    0.195336    0.585518   -91.00000    0.16660    0.15093 =
         0.27187   -0.00372    0.05794    0.03961
AFIX  33
H44D  2    0.924618    0.168673    0.605125   -91.00000   -1.50000
H44E  2    0.914205    0.188679    0.553097   -91.00000   -1.50000
H44F  2    0.968651    0.170826    0.590791   -91.00000   -1.50000
AFIX   0
C43A  1    0.964131    0.326127    0.567476   -91.00000    0.14266    0.15106 =
         0.22623   -0.00274    0.05458    0.04504
AFIX  33
H43D  2    0.968643    0.383831    0.575372   -91.00000   -1.50000
H43E  2    0.995485    0.302071    0.572685   -91.00000   -1.50000
H43F  2    0.941040    0.319924    0.534991   -91.00000   -1.50000
AFIX   0
C45A  1    0.980559    0.293007    0.647369   -91.00000    0.15132    0.17424 =
         0.22276    0.01408    0.03577    0.02884
AFIX  33
H45D  2    0.967766    0.265552    0.666732   -91.00000   -1.50000
H45E  2    1.011755    0.268580    0.652355   -91.00000   -1.50000
H45F  2    0.985387    0.350602    0.655493   -91.00000   -1.50000
AFIX   0
C29A  1    0.578556    0.256919    0.275821  -101.00000    0.16181    0.15839 =
         0.12776   -0.02524    0.02517   -0.04929
AFIX  33
H29D  2    0.552411    0.219675    0.256974  -101.00000   -1.50000
H29E  2    0.566352    0.312701    0.270128  -101.00000   -1.50000
H29F  2    0.605855    0.251498    0.267701  -101.00000   -1.50000
AFIX   0
C28A  1    0.615290    0.149440    0.337182  -101.00000    0.14580    0.09412 =
         0.17344   -0.03563    0.03562   -0.02998
AFIX  33
H28D  2    0.589559    0.111648    0.318213  -101.00000   -1.50000
H28E  2    0.643202    0.143790    0.329975  -101.00000   -1.50000
H28F  2    0.625521    0.137274    0.369839  -101.00000   -1.50000
AFIX   0
C30A  1    0.554938    0.248721    0.341810  -101.00000    0.12693    0.13016 =
         0.15613   -0.03670    0.04428   -0.04004
AFIX  33
H30D  2    0.527498    0.213179    0.323621  -101.00000   -1.50000
H30E  2    0.566963    0.235595    0.374580  -101.00000   -1.50000
H30F  2    0.544157    0.305308    0.336667  -101.00000   -1.50000
AFIX   0
PART 0
PART 1
C57A  1    0.770727    0.651167    0.665600   111.00000    0.18324    0.14870 =
         0.18699    0.00048    0.10431    0.02964
C60A  1    0.750793    0.727866    0.637062   111.00000    0.16883    0.15820 =
         0.21773    0.01737    0.10533    0.03893
AFIX  33
H60D  2    0.777570    0.765893    0.643084   111.00000   -1.50000
H60E  2    0.735263    0.713871    0.604249   111.00000   -1.50000
H60F  2    0.726752    0.753062    0.645535   111.00000   -1.50000
AFIX   0
C58A  1    0.729420    0.592459    0.656321   111.00000    0.18915    0.16641 =
         0.22660    0.00095    0.11606    0.02113
AFIX  33
H58D  2    0.713699    0.578832    0.623461   111.00000   -1.50000
H58E  2    0.742272    0.543040    0.674431   111.00000   -1.50000
H58F  2    0.705523    0.617460    0.665059   111.00000   -1.50000
AFIX   0
C59A  1    0.795832    0.673441    0.716348   111.00000    0.21089    0.19732 =
         0.19026   -0.01345    0.10463    0.03031
AFIX  33
H59D  2    0.822442    0.711456    0.721671   111.00000   -1.50000
H59E  2    0.772251    0.698829    0.725372   111.00000   -1.50000
H59F  2    0.809001    0.624410    0.734744   111.00000   -1.50000
AFIX   0
PART 0
PART 2
C69A  1    0.885644    0.984672    0.653568  -121.00000    0.20602    0.10572 =
         0.13702   -0.01799    0.04549    0.00338
AFIX  33
H69D  2    0.851306    0.977908    0.646973  -121.00000   -1.50000
H69E  2    0.900523    1.025870    0.677550  -121.00000   -1.50000
H69F  2    0.887956    1.001836    0.625503  -121.00000   -1.50000
AFIX   0
C70A  1    0.910663    0.883992    0.715188  -121.00000    0.16448    0.11216 =
         0.11087   -0.02716    0.03075   -0.01152
AFIX  33
H70D  2    0.927677    0.832445    0.726419  -121.00000   -1.50000
H70E  2    0.926835    0.926568    0.737957  -121.00000   -1.50000
H70F  2    0.876775    0.878725    0.710389  -121.00000   -1.50000
AFIX   0
C68A  1    0.964551    0.916386    0.679979  -121.00000    0.17669    0.13654 =
         0.12341   -0.04277    0.03717   -0.03254
AFIX  33
H68D  2    0.981657    0.864751    0.690652  -121.00000   -1.50000
H68E  2    0.966888    0.933529    0.651923  -121.00000   -1.50000
H68F  2    0.979455    0.957563    0.703970  -121.00000   -1.50000
AFIX   0
C47A  1    0.840536    0.244335    0.702402  -131.00000    0.38463    0.25062 =
         0.15514    0.06561    0.03870   -0.10407
C50A  1    0.892618    0.204696    0.720012  -131.00000    0.38739    0.29066 =
         0.15857    0.06353    0.02716   -0.08464
AFIX  33
H50D  2    0.894708    0.174327    0.694829  -131.00000   -1.50000
H50E  2    0.917497    0.247280    0.730537  -131.00000   -1.50000
H50F  2    0.898012    0.167847    0.745615  -131.00000   -1.50000
AFIX   0
C48A  1    0.837130    0.292476    0.742230  -131.00000    0.43824    0.26746 =
         0.17174    0.06429    0.07070   -0.10093
AFIX  33
H48D  2    0.862183    0.334774    0.752954  -131.00000   -1.50000
H48E  2    0.804852    0.317479    0.731154  -131.00000   -1.50000
H48F  2    0.842204    0.255570    0.767729  -131.00000   -1.50000
AFIX   0
C49A  1    0.801049    0.176733    0.684784  -131.00000    0.38251    0.24471 =
         0.16695    0.07086    0.04949   -0.09809
AFIX  33
H49D  2    0.803644    0.146897    0.659681  -131.00000   -1.50000
H49E  2    0.805993    0.139409    0.710076  -131.00000   -1.50000
H49F  2    0.768641    0.201318    0.673501  -131.00000   -1.50000
AFIX   0
PART 0
PART 1
C52A  1    0.970335    0.550374    0.762252  -141.00000    0.16682    0.12694 =
         0.08808    0.00550   -0.03366    0.02992
C54A  1    0.969914    0.465150    0.779291  -151.00000    0.18436    0.12217 =
         0.06555   -0.00596   -0.04300    0.02305
AFIX  33
H54D  2    0.977970    0.426704    0.760501  -151.00000   -1.50000
H54E  2    0.994035    0.460733    0.811532  -151.00000   -1.50000
H54F  2    0.937463    0.452786    0.776883  -151.00000   -1.50000
AFIX   0
C55A  1    1.020105    0.567536    0.766495  -151.00000    0.17671    0.16643 =
         0.11743   -0.01435   -0.01974    0.01296
AFIX  33
H55D  2    1.027838    0.529130    0.747469  -151.00000   -1.50000
H55E  2    1.021249    0.622904    0.756041  -151.00000   -1.50000
H55F  2    1.043946    0.561853    0.798763  -151.00000   -1.50000
AFIX   0
C53A  1    0.958082    0.608201    0.790947  -151.00000    0.20227    0.12725 =
         0.09454   -0.00051   -0.01299    0.02364
AFIX  33
H53D  2    0.925330    0.596435    0.787928  -151.00000   -1.50000
H53E  2    0.981767    0.602621    0.823276  -151.00000   -1.50000
H53F  2    0.959070    0.663672    0.780555  -151.00000   -1.50000
AFIX   0

PART 0
C100  1    0.757668    0.563139    0.500240    11.00000    0.16579    0.07023 =
         0.13083    0.00250    0.03897   -0.01990
PART 1
AFIX  23
H10G  2    0.747416    0.505926    0.498972   171.00000   -1.20000
H10H  2    0.779128    0.575063    0.532999   171.00000   -1.20000
AFIX  23
PART 0
PART 2
H10I  2    0.738068    0.579351    0.467758  -171.00000   -1.20000
H10J  2    0.750422    0.505356    0.502700  -171.00000   -1.20000
AFIX   0
PART 0
C101  1    0.834567    0.518285    0.487679    11.00000    0.17649    0.06776 =
         0.14329   -0.01044    0.04729   -0.01265
PART 1
AFIX  23
H10K  2    0.826670    0.460003    0.487138   171.00000   -1.20000
H10L  2    0.858376    0.532073    0.519454   171.00000   -1.20000
AFIX  23
PART 0
PART 2
H10M  2    0.833089    0.460944    0.495984  -171.00000   -1.20000
H10N  2    0.815675    0.522882    0.453843  -171.00000   -1.20000
AFIX   0
PART 0
C103  1    0.903221    0.481486    0.474912    11.00000    0.20940    0.12320 =
         0.18470   -0.01812    0.07279    0.00964
PART 1
AFIX  33
H10O  2    0.920541    0.487588    0.455675   171.00000   -1.50000
H10P  2    0.924346    0.499129    0.506400   171.00000   -1.50000
H10Q  2    0.894361    0.424504    0.475256   171.00000   -1.50000
AFIX  33
PART 0
PART 2
H10R  2    0.937073    0.498204    0.484388  -171.00000   -1.50000
H10S  2    0.902475    0.425068    0.484049  -171.00000   -1.50000
H10T  2    0.885029    0.486342    0.441381  -171.00000   -1.50000
AFIX   0
PART 0
C98   1    0.687529    0.608409    0.518204    11.00000    0.19382    0.13231 =
         0.20199    0.00904    0.08401   -0.02094
PART 1
AFIX  33
H98A  2    0.658985    0.644062    0.505883   171.00000   -1.50000
H98B  2    0.677058    0.552574    0.519113   171.00000   -1.50000
H98C  2    0.709715    0.625844    0.549429   171.00000   -1.50000
AFIX  33
PART 0
PART 2
H98D  2    0.682006    0.642645    0.540298  -171.00000   -1.50000
H98E  2    0.668198    0.628832    0.486918  -171.00000   -1.50000
H98F  2    0.677745    0.552643    0.520448  -171.00000   -1.50000
AFIX   0
PART 0
PART 1
N203  5    0.788985    0.566897    0.475577   171.00000    0.18765    0.09053 =
         0.15768    0.02006    0.06547   -0.00094
AFIX  23
H20D  2    0.797805    0.619750    0.476367   171.00000   -1.20000
H20E  2    0.769140    0.555429    0.445562   171.00000   -1.20000
AFIX   0
C99   1    0.713457    0.612638    0.487678   171.00000    0.20522    0.12476 =
         0.18680    0.04724    0.08397    0.02889
AFIX  23
H99A  2    0.689873    0.596982    0.456149   171.00000   -1.20000
H99B  2    0.722380    0.669915    0.486325   171.00000   -1.20000
AFIX   0
C102  1    0.857721    0.532608    0.455543   171.00000    0.19399    0.10676 =
         0.17396   -0.00879    0.07355   -0.00682
AFIX  23
H10U  2    0.865849    0.590583    0.455146   171.00000   -1.20000
H10V  2    0.835665    0.515463    0.423796   171.00000   -1.20000
AFIX   0

PART 0
PART 2
C40A  1    0.603621    0.400851    0.490556  -161.00000    0.17933    0.17334 =
         0.25817    0.03513    0.11583    0.03034
AFIX  33
H40D  2    0.615415    0.456424    0.491726  -161.00000   -1.50000
H40E  2    0.596664    0.376888    0.460525  -161.00000   -1.50000
H40F  2    0.573810    0.401447    0.494974  -161.00000   -1.50000
AFIX   0
C38A  1    0.623570    0.268864    0.525654  -161.00000    0.19589    0.13099 =
         0.23540   -0.01088    0.15426   -0.02828
AFIX  33
H38D  2    0.616858    0.244829    0.495697  -161.00000   -1.50000
H38E  2    0.648379    0.236648    0.550233  -161.00000   -1.50000
H38F  2    0.593598    0.269582    0.529795  -161.00000   -1.50000
AFIX   0
C39A  1    0.651587    0.388882    0.572369  -161.00000    0.22433    0.14191 =
         0.23576   -0.01404    0.15360   -0.01362
AFIX  33
H39D  2    0.663436    0.444365    0.573342  -161.00000   -1.50000
H39E  2    0.621671    0.389839    0.576603  -161.00000   -1.50000
H39F  2    0.676452    0.356905    0.597040  -161.00000   -1.50000
AFIX   0

N1A   5    0.809965    0.568895    0.509884  -171.00000    0.17070    0.10284 =
         0.15991   -0.04354    0.04496   -0.02165
AFIX  23
H1AA  2    0.827228    0.561269    0.540776  -171.00000   -1.20000
H1AB  2    0.814949    0.621341    0.504345  -171.00000   -1.20000
AFIX   0
C99A  1    0.739914    0.610080    0.528710  -171.00000    0.18664    0.11343 =
         0.21147   -0.04551    0.07738   -0.03218
AFIX  23
H99C  2    0.748913    0.667402    0.527628  -171.00000   -1.20000
H99D  2    0.758402    0.591677    0.560954  -171.00000   -1.20000
AFIX   0
C1A   1    0.879864    0.536059    0.498279  -171.00000    0.18051    0.10764 =
         0.17364   -0.02861    0.05876   -0.01675
AFIX  23
H1AC  2    0.899035    0.531806    0.532098  -171.00000   -1.20000
H1AD  2    0.881610    0.593007    0.489481  -171.00000   -1.20000
AFIX  66

C93A  1    0.379007    0.730037    0.283547  -181.00000    0.18935    0.21107 =
         0.23480   -0.01651    0.07494   -0.02255
AFIX  43
H93A  2    0.360557    0.713146    0.252561  -181.00000   -1.20000
AFIX  65
C97A  1    0.361211    0.717003    0.315993  -181.00000    0.17178    0.20975 =
         0.22029   -0.01940    0.05945   -0.02661
AFIX  43
H97A  2    0.330598    0.691205    0.307182  -181.00000   -1.20000
AFIX  65
C95A  1    0.388206    0.741717    0.361330  -181.00000    0.16424    0.19420 =
         0.22155   -0.01395    0.05797   -0.02066
AFIX  43
H95A  2    0.376043    0.732809    0.383505  -181.00000   -1.20000
AFIX  65
C89A  1    0.432998    0.779464    0.374221  -181.00000    0.13697    0.17977 =
         0.22158   -0.02514    0.07483   -0.01770
N0    5    0.450795    0.792498    0.341775  -181.00000    0.18140    0.17782 =
         0.24036   -0.00819    0.06730   -0.00796
C91A  1    0.423800    0.767785    0.296438  -181.00000    0.18124    0.19042 =
         0.24161   -0.00722    0.07203   -0.01184
AFIX  43
H91A  2    0.435964    0.776693    0.274263  -181.00000   -1.20000
AFIX   0
C33A  1    0.726357    0.048402    0.460091  -191.00000    0.17943    0.06653 =
         0.14711   -0.00748    0.05082   -0.00223
AFIX  33
H33D  2    0.692547    0.065008    0.450961  -191.00000   -1.50000
H33E  2    0.737454    0.069753    0.437939  -191.00000   -1.50000
H33F  2    0.728339   -0.010877    0.460617  -191.00000   -1.50000
AFIX   0
C35A  1    0.810145    0.056877    0.522350  -191.00000    0.18009    0.07825 =
         0.17987    0.01567    0.06139    0.01722
AFIX  33
H35D  2    0.821369    0.076833    0.500007  -191.00000   -1.50000
H35E  2    0.830377    0.080169    0.552713  -191.00000   -1.50000
H35F  2    0.812718   -0.002326    0.524125  -191.00000   -1.50000
AFIX   0
C34A  1    0.740691    0.051076    0.541259  -191.00000    0.22193    0.07800 =
         0.15324    0.00324    0.07802   -0.02376
AFIX  33
H34D  2    0.706663    0.067266    0.531224  -191.00000   -1.50000
H34E  2    0.743123   -0.008138    0.543073  -191.00000   -1.50000
H34F  2    0.760782    0.074357    0.571662  -191.00000   -1.50000
AFIX   0
O13A  7    0.740218    0.203397    0.469268  -191.00000    0.17519    0.04923 =
         0.10778    0.00253    0.03769   -0.00155
O14A  7    0.779679    0.209683    0.538743  -191.00000    0.23223    0.05145 =
         0.09585    0.01937    0.01036   -0.00453
PART 0
PART 1
O22A  7    0.937775    0.614764    0.683873  -151.00000    0.11331    0.10691 =
         0.08921    0.01271   -0.02732    0.03392
C51A  1    0.936128    0.559936    0.712164  -151.00000    0.13887    0.10349 =
         0.08155    0.00701   -0.02625    0.02429
C46A  1    0.833776    0.303098    0.662042    31.00000    0.18385    0.03583 =
         0.07712    0.00084    0.02688    0.00697
O19   7    0.801909    0.285167    0.617966    31.00000    0.16415    0.12069 =
         0.04810    0.03315    0.00957   -0.01241
PART 0
PART 2
C56   1    0.820245    0.580180    0.661583  -111.00000    0.16965    0.07522 =
         0.10117    0.00891    0.05146    0.02005
PART 0
PART 1
O24A  7    0.832222    0.659253    0.648986   111.00000    0.14484    0.07762 =
         0.10431    0.01255    0.05072    0.03659
PART 0
PART 2
C21A  1    0.759017    0.321532    0.377570   -41.00000    0.08846    0.06676 =
         0.07621   -0.02637    0.02609   -0.02140
O9A   7    0.751348    0.384805    0.366266   -41.00000    0.06074    0.06740 =
         0.09283   -0.01846    0.02171   -0.02378
C24A  1    0.759924    0.259683    0.308308   -41.00000    0.14590    0.15280 =
         0.11698   -0.03862    0.05511    0.00878
AFIX  33
H24D  2    0.735543    0.299543    0.289491   -41.00000   -1.50000
H24E  2    0.780483    0.245099    0.293099   -41.00000   -1.50000
H24F  2    0.743457    0.211133    0.311979   -41.00000   -1.50000
AFIX   0
C25A  1    0.829275    0.235944    0.385174   -41.00000    0.14361    0.16278 =
         0.12353   -0.01920    0.05821    0.01934
AFIX  33
H25D  2    0.848978    0.260761    0.415230   -41.00000   -1.50000
H25E  2    0.813293    0.187229    0.389383   -41.00000   -1.50000
H25F  2    0.850320    0.221195    0.370503   -41.00000   -1.50000
AFIX   0
C23A  1    0.818002    0.370299    0.349322   -41.00000    0.17068    0.16149 =
         0.13766   -0.03119    0.08764   -0.02574
AFIX  33
H23D  2    0.838291    0.393577    0.379675   -41.00000   -1.50000
H23E  2    0.838670    0.354382    0.334453   -41.00000   -1.50000
H23F  2    0.794184    0.410651    0.330222   -41.00000   -1.50000
AFIX   0
C22A  1    0.791126    0.295476    0.354992   -41.00000    0.12505    0.13524 =
         0.11407   -0.01830    0.06216    0.00827
C41A  1    0.896671    0.321847    0.590203   -91.00000    0.11734    0.09194 =
         0.16455    0.00412    0.01846    0.01294
O17A  7    0.867952    0.317039    0.569374   -91.00000    0.10404    0.08974 =
         0.10169    0.01122    0.04565    0.00818
HKLF 4

REM  xrepw456_a.res in P2(1)/n
REM R1 =  0.1191 for   13378 Fo > 4sig(Fo)  and  0.1730 for all   26427 data
REM   2128 parameters refined using   2353 restraints

END

WGHT      0.2000      0.0000

REM Highest difference peak  0.994,  deepest hole -0.517,  1-sigma level  0.115
Q1    1   0.4665  0.3752  0.4975  11.00000  0.05    0.99
Q2    1   0.5243  0.4922  0.5356  11.00000  0.05    0.83
Q3    1   0.5041  0.4327  0.5328  11.00000  0.05    0.77
Q4    1   0.3857  0.2570  0.4011  11.00000  0.05    0.76
Q5    1   0.6990  0.8171  0.5797  11.00000  0.05    0.64
Q6    1   0.7373  0.6432  0.3408  11.00000  0.05    0.60
Q7    1   0.4009  0.4730  0.3411  11.00000  0.05    0.56
Q8    1   0.6832  0.6415  0.3627  11.00000  0.05    0.55
Q9    1   0.7305  0.8212  0.5660  11.00000  0.05    0.53
Q10   1   0.4320  0.4979  0.3866  11.00000  0.05    0.51
Q11   1   0.4766  0.2930  0.4432  11.00000  0.05    0.51
Q12   1   0.5661  0.8428  0.5404  11.00000  0.05    0.50
Q13   1   0.6034  0.8042  0.5605  11.00000  0.05    0.48
Q14   1   0.3347  1.0438  0.3431  11.00000  0.05    0.47
Q15   1   0.2507  1.0407  0.3235  11.00000  0.05    0.47
Q16   1   0.3181  0.9899  0.3452  11.00000  0.05    0.45
Q17   1   0.7386  0.6142  0.5015  11.00000  0.05    0.44
Q18   1   0.2858  1.0038  0.3357  11.00000  0.05    0.44
Q19   1   0.8209  0.7714  0.3979  11.00000  0.05    0.42
Q20   1   0.6690  0.8210  0.5573  11.00000  0.05    0.42
;
_shelx_res_checksum               22374
_shelx_hkl_file
;
   0   0  -5 8.31498 109.436   8
   0   0  -6 478510. 3826.94   8
   0   0  -7 97.8406 108.276   8
   0   0  -8 118.813 103.807   8
   0   0  -9-58.8720 120.342   8
   0   0 -10 162460. 2985.60   8
   0   0 -11 35.2894 106.989   8
   0   0 -12 9280.53 576.533  14
   0   0 -12 11276.0 852.103   8
   0   0 -13 161.507 138.069   8
   0   0 -13-92.5619 133.853  14
   0   0 -14 148857. 2444.24  14
   0   0 -14 165650. 3515.57   8
   0   0 -15-144.180 199.645  14
   0   0 -15 179.247 178.243   4
   0   0 -16 495.629 231.977   4
   0   0 -16 450.684 193.922  14
   0   0 -17 161.640 172.071  14
   0   0 -17 26.7116 152.646   4
   0   0 -18 11230.0 855.222   4
   0   0 -18 11704.6 819.980  14
   0   0 -19-181.122 247.126   4
   0   0 -19 73.6182 162.795  14
   0   0 -20 1204.75 322.957   4
   0   0 -20 640.586 293.652  14
   0   0 -21 66.2535 200.215  14
   0   0 -21 3.44321 213.831   4
   0   0 -22 948.047 334.953   4
   0   0 -23 312.986 312.349   4
   0   0 -24-316.445 334.997   4
   0   0 -24 67.4125 71.7591   5
   0   0 -25 62.1148 69.1688   5
   0   0 -25 49.5965 327.440   4
   0   0 -26 618.328 338.940   4
   0   0 -26 244.396 101.836   5
   0   0 -27-147.867 337.758   4
   0   0 -27-64.3761 63.2961   5
   0   0 -28 144.749 80.4014   5
   0   0 -28 790.526 409.075   4
   0   0 -29 39.7727 291.375   4
   0   0 -29 59.9128 69.0461   5
   0   0 -30-47.4770 58.4391   5
   0   0 -30-4.80058 127.279   2
   0   0 -31 8.50506 113.370   2
   0   0 -32 600.272 179.626   2
   0   0 -33 195.868 127.311   2
   0   0 -34-154.660 106.580   2
   0   0  34-91.5219 130.699   3
   0   0 -35 11.9185 72.7203   2
   0   0  35-206.951 134.473   3
   0  -1   1 309704. 1572.17   8
   0   1  -1 305411. 1540.35   8
   0   1  -2 6245.69 253.419   8
   0  -1   2 5726.52 228.101   8
   0  -1   3 593333. 2872.26   8
   0   1  -3 586821. 2645.17   8
   0  -1   4 71.7169 53.0264   8
   0   1  -4 405.462 154.490   8
   0  -1   5 120474. 1944.83   8
   0   1  -5 153127. 1684.37   8
   0   1  -6 20499.6 714.905   8
   0   1  -7 251201. 2659.05   8
   0   1  -8 14856.8 693.542   8
   0   1  -9 291.463 128.365   8
   0   1 -10 55306.0 1523.46   8
   0   1 -11 18321.7 791.455  14
   0   1 -11 16670.8 875.737   8
   0   1 -12 7575.20 528.882  14
   0   1 -12 7004.41 589.129   8
   0   1 -13 24743.5 997.237  14
   0   1 -13 24775.2 1168.36   8
   0  -1 -13 22886.7 876.528  14
   0   1 -14 6331.90 537.597   6
   0   1 -14 8081.15 702.281   8
   0   1 -14 7472.83 596.620  14
   0  -1 -14 7183.66 505.821  14
   0   1 -15 26141.5 1115.67   6
   0  -1 -15 25254.6 1162.86   4
   0  -1 -15 27195.1 1035.27  14
   0  -1 -16 5226.65 499.053  14
   0   1 -16 6239.38 583.650  14
   0   1 -16 5063.20 540.254   4
   0  -1 -16 5231.67 563.209   4
   0   1 -17 3953.53 494.496   4
   0  -1 -17 4286.71 522.082   4
   0   1 -17 4356.14 519.274  14
   0  -1 -17 3954.07 447.864  14
   0   1 -18 9558.47 770.548  14
   0  -1 -18 7840.01 742.973   4
   0   1 -18 7493.25 690.518   4
   0  -1 -19 772.678 302.390   4
   0   1 -19 632.553 243.001   4
   0   1 -19 402.434 205.106  14
   0  -1 -20 3200.00 529.625   4
   0   1 -20 4056.74 567.593  14
   0   1 -20 3562.56 542.820   4
   0   1 -21 2900.89 396.597   9
   0   1 -21 3808.17 576.790  14
   0   1 -21 3853.88 570.351   4
   0  -1 -21 4090.14 640.697   4
   0  -1 -22 304.969 310.901   4
   0   1 -22-105.208 271.473  14
   0   1 -22-268.932 192.294   9
   0   1 -22 40.3875 223.383   4
   0   1 -23 62.0284 197.882  14
   0   1 -23-47.5721 145.584   9
   0  -1 -23 440.555 327.387   4
   0  -1 -23 52.2293 73.5756   3
   0   1 -23-123.743 262.289   4
   0   1 -24 621.323 209.703   2
   0  -1 -24 223.711 116.653   5
   0   1 -24 1139.97 403.789   4
   0  -1 -24 205.046 84.6843   3
   0  -1 -24 896.450 398.588   4
   0   1 -24 218.721 90.8154   5
   0   1 -24 703.343 252.347   9
   0   1 -25 651.658 195.738   2
   0  -1 -25 421.336 90.9747   3
   0  -1 -25 509.856 139.557   5
   0   1 -25 381.490 120.883   5
   0   1 -26 265.595 153.316   2
   0  -1 -26 72.3020 70.1516   5
   0   1 -26 212.292 279.282   4
   0  -1 -26 143.674 301.106   4
   0   1 -26 122.183 72.3524   5
   0   1 -27 49.1495 91.7400   2
   0  -1 -27 40.3182 278.497   4
   0   1 -27-48.0458 58.7061   5
   0  -1 -27 111.049 93.3073   5
   0   1 -27 264.670 271.652   4
   0   1 -28 64.4426 57.0105   5
   0   1 -28 18.9030 115.394   2
   0  -1 -28 73.0620 69.4954   5
   0   1 -29-306.651 167.341   2
   0   1 -29-3.41103 41.0493   5
   0  -1 -29 19.9134 67.3302   5
   0  -1 -29-391.205 292.130   4
   0  -1 -30 234.731 241.895   4
   0   1 -30 77.2673 129.007   2
   0  -1 -30-8.79753 63.4568   5
   0   1 -31 24.1334 121.276   2
   0  -1 -31 103.969 226.592   4
   0  -1 -31 134.926 67.2733   5
   0   1 -32 101.483 101.339   2
   0   1  32 10.7116 144.226   3
   0   1  33-180.146 189.053   3
   0   1 -33-90.6272 117.678   2
   0  -1 -33 22.8380 81.8532   2
   0   1  34-209.556 172.000   3
   0  -1 -34-181.427 104.690   2
   0   1 -34-1.44790 85.8286   2
   0  -1 -35 123.018 87.3912   2
   0   1  35 222.706 152.424   3
   0  -1  35-51.7234 85.9645   3
   0   1 -35 30.8965 67.6011   2
   0   1 -36-1.54404 50.1480   2
   0  -2   1 284.835 81.6897   8
   0  -2   2 320512. 2221.06   8
   0   2  -2 306498. 2199.22   8
   0   2  -3 989.661 149.229   8
   0  -2   3 1301.41 166.729   8
   0   2  -4 104372. 1373.65   8
   0  -2   4 121242. 1611.09   8
   0   2  -5 40957.6 941.090   8
   0  -2   5 45846.2 1095.60   8
   0  -2   6 135031. 2149.95   8
   0   2  -6 128319. 1789.54   8
   0  -2   7 1698.87 295.308   8
   0   2  -7 1541.47 215.430   8
   0  -2   8 61703.1 1903.71   8
   0   2  -8 71187.8 1435.82   8
   0   2  -9 1585.29 242.709   8
   0   2 -10 32925.4 1096.37   8
   0   2 -10 32390.8 1035.03  14
   0   2 -11 1248.79 251.912   8
   0   2 -11 1088.53 234.652  14
   0   2 -12 6116.02 510.834   8
   0   2 -12 5482.16 465.836  14
   0   2 -13 6069.08 518.987  14
   0   2 -13 5853.37 559.815   8
   0   2 -14 13329.9 819.117  14
   0   2 -14 11790.5 748.694   6
   0  -2 -14 12593.3 805.438   4
   0  -2 -15 7797.46 663.453   4
   0   2 -15 10186.3 728.820  14
   0   2 -16 669.131 241.428  14
   0  -2 -16 453.613 234.780   4
   0   2 -16 276.222 157.348   4
   0  -2 -17 5073.55 586.713   4
   0   2 -17 5961.14 627.068  14
   0   2 -17 5610.67 588.438   4
   0   2 -18 2466.64 422.546   4
   0  -2 -18 2535.26 456.201   4
   0   2 -18 3450.57 516.431  14
   0   2 -19 202.969 201.893  14
   0   2 -19 308.713 236.943   4
   0  -2 -19 282.455 235.154   4
   0   2 -20 1538.55 385.876  14
   0  -2 -20 1197.70 368.152   4
   0   2 -20 1282.21 340.534   4
   0   2 -21-312.343 190.504   9
   0   2 -21 107.447 214.156   4
   0  -2 -21 220.513 242.788   4
   0   2 -21 468.925 266.215  14
   0  -2 -22 1160.39 401.860   4
   0   2 -22 773.492 234.163   9
   0   2 -22 582.633 309.326   4
   0   2 -22 1336.23 454.056  14
   0  -2 -23 88.5122 96.3971   3
   0   2 -23-67.6793 263.168  14
   0   2 -23 301.616 187.166   9
   0   2 -23 123.877 294.110   4
   0  -2 -23 66.1463 299.797   4
   0   2 -24 78.9637 106.750   1
   0   2 -24-155.990 281.763  14
   0  -2 -24 53.0650 86.6608   5
   0   2 -24 76.0937 73.1207   5
   0   2 -24 541.650 282.200   4
   0  -2 -24-61.3458 82.3027   3
   0   2 -24 42.6355 100.866   2
   0   2 -24 343.943 217.365   9
   0  -2 -24-26.1261 278.581   4
   0   2 -24 132.301 137.967  17
   0   2 -25 253.747 144.423  17
   0   2 -25 34.0743 50.8813   5
   0   2 -25 43.4958 107.032   2
   0   2 -25 287.485 270.795   4
   0  -2 -25 66.6826 77.8923   5
   0  -2 -25 375.936 404.067   4
   0   2 -25 141.288 168.130   9
   0   2 -25-104.316 299.349  14
   0  -2 -25 3.79260 78.0836   3
   0  -2 -26-2.67340 75.2514   5
   0  -2 -26 340.542 301.987   4
   0   2 -26 263.628 142.857   2
   0   2 -26 100.890 58.9169   5
   0   2 -26 150.196 185.883   9
   0  -2 -26 100.343 75.0008   3
   0   2 -26 498.281 310.737   4
   0  -2 -27 104.515 43.8258   3
   0  -2 -27 32.4525 86.0124   5
   0   2 -27 175.528 123.141   2
   0   2 -27 31.4322 199.979   9
   0   2 -27 126.822 52.1562   5
   0  -2 -27 445.515 321.420   4
   0  -2 -28 489.786 414.507   4
   0  -2 -28 118.604 96.6227   5
   0   2 -28 329.648 144.721   2
   0   2 -28 637.250 237.601   9
   0   2 -29-78.5305 132.369   2
   0  -2 -29 9.19146 82.7940   5
   0  -2 -30 117.284 80.2536   5
   0   2 -30 10.6114 116.193   2
   0   2  30-9.55877 140.546   3
   0  -2 -31-9.47435 73.6834   5
   0   2 -31-47.7842 102.659   2
   0   2  31 132.138 212.779   3
   0  -2 -31 254.149 289.701   4
   0   2  32 163.271 201.035   3
   0   2 -32 71.6743 106.020   2
   0  -2 -32 115.414 61.3504   5
   0   2 -33 143.784 107.628   2
   0   2  33 7.19728 135.243   3
   0   2 -34-18.4790 90.9086   2
   0   2  34-157.505 161.259   3
   0   2 -35 88.5504 81.8166   2
   0   2  35 335.184 169.943   3
   0   2  36-94.7133 84.5876   3
   0   2 -36-27.5068 54.5491   2
   0  -3   1 162699. 1976.56   8
   0  -3   2 1945.17 239.728   8
   0  -3   3 183465. 2139.36   8
   0   3  -3 177046. 2055.48   8
   0  -3   4 46620.2 1165.49   8
   0   3  -4 40460.4 1008.53   8
   0   3  -5 70892.3 1380.35   8
   0  -3   5 87450.6 1661.59   8
   0  -3   6 190.517 136.676   8
   0   3  -6 171.054 107.490   8
   0  -3   7 1354.17 271.247   8
   0   3  -7 1027.09 193.832   8
   0   3  -8 6031.87 420.180  14
   0   3  -8 5989.46 442.301   8
   0  -3   8 6547.52 599.017   8
   0   3  -9 29273.9 966.858  14
   0  -3   9 30100.8 1409.76   8
   0   3  -9 30621.4 1043.33   8
   0   3 -10 25672.8 996.967   8
   0   3 -10 24377.1 931.604  14
   0   3 -11 344.258 138.362  14
   0   3 -11 423.918 158.536   8
   0   3 -12 3849.59 433.454   8
   0   3 -12 3831.95 423.674  14
   0   3 -13 15456.1 914.304   8
   0   3 -13 15703.7 851.579   6
   0   3 -13 15348.3 838.882  14
   0   3 -14 2104.31 366.129  14
   0  -3 -14 1708.35 337.031   4
   0  -3 -15 599.924 234.221   4
   0   3 -15 686.446 263.447  14
   0  -3 -16 5414.87 599.960   4
   0   3 -16 5884.51 611.796  14
   0   3 -16 5486.31 550.034   4
   0   3 -17 6430.82 654.356   4
   0  -3 -17 6715.10 705.123   4
   0   3 -17 7574.12 740.560  14
   0   3 -18 8897.48 873.613  14
   0  -3 -18 7429.48 796.216   4
   0   3 -18 7355.81 737.427   4
   0   3 -19 11393.9 922.231   4
   0   3 -19 11728.9 983.995  14
   0  -3 -19 12228.3 1008.54   4
   0   3 -20 1181.20 351.993   4
   0   3 -20 1414.30 405.433  14
   0   3 -20 842.399 255.606   9
   0  -3 -20 1564.91 379.735   4
   0  -3 -21 467.543 326.211   4
   0   3 -21 507.016 278.907   4
   0   3 -21 157.316 241.537  14
   0   3 -21-93.3555 156.158   9
   0  -3 -22-51.5522 287.040   4
   0   3 -22 66.9396 262.883  14
   0   3 -22 118.494 197.736   9
   0   3 -22 307.629 304.883   4
   0   3 -23 597.752 373.821  14
   0  -3 -23 568.814 365.834   4
   0  -3 -23 115.223 94.1951   3
   0   3 -23 112.273 86.3197   2
   0   3 -23 521.399 317.619   4
   0   3 -23-99.3613 153.395  17
   0   3 -23-12.2752 169.989   9
   0   3 -24 269.815 162.617   1
   0  -3 -24 123.233 95.2399   5
   0  -3 -24-51.4086 83.7478   3
   0   3 -24 112.867 151.432  17
   0   3 -24-124.098 293.626  14
   0   3 -24-111.233 126.899   2
   0   3 -24 157.964 185.325   9
   0   3 -24-24.0805 44.4398   5
   0  -3 -25-104.700 87.9830   5
   0  -3 -25-174.776 101.885   3
   0   3 -25 99.0536 47.0539   5
   0  -3 -25 333.719 339.185   4
   0   3 -25 207.168 309.286  14
   0   3 -25 26.0771 92.3015   2
   0   3 -25 143.661 141.632   1
   0   3 -25 63.3774 148.506  17
   0   3 -25-117.059 233.160   9
   0  -3 -26-28.9001 280.366   4
   0   3 -26 150.610 124.859   2
   0  -3 -26 66.6941 100.126   3
   0   3 -26 137.332 138.733   1
   0   3 -26-30.3272 315.397  14
   0   3 -26 173.809 199.639   9
   0  -3 -26-42.8851 85.1472   5
   0   3 -26 342.708 168.766  17
   0   3 -27 580.037 198.325   1
   0  -3 -27 158.610 90.4344   5
   0   3 -27 376.537 258.072   9
   0   3 -27 244.213 133.796   2
   0   3  27 383.096 211.830   3
   0   3 -27 785.171 386.747  14
   0  -3 -27 714.607 410.014   4
   0  -3 -27 244.744 93.9167   3
   0   3 -27 338.646 184.500  17
   0   3 -28 81.6627 127.795   2
   0   3 -28 64.1277 120.478   1
   0   3 -28-53.4047 209.526   9
   0   3 -28 4.03319 143.327  17
   0  -3 -28 25.9034 49.1793   3
   0   3  28-216.297 208.120   3
   0  -3 -28-119.127 92.5213   5
   0   3 -29 979.259 247.881   2
   0   3 -29 795.639 255.321  17
   0   3 -29 1029.52 337.330   9
   0  -3 -29 571.613 149.817   5
   0   3  29 973.486 347.801   3
   0   3 -29 1113.46 268.112   1
   0   3 -30-110.056 121.837   2
   0   3  30 35.9517 157.976   3
   0  -3 -30 19.5449 87.2343   5
   0  -3 -30 305.335 306.707   4
   0   3 -30-260.356 246.727   9
   0  -3 -31 133.582 252.028   4
   0   3  31 334.335 221.959   3
   0   3 -31-261.499 136.363   2
   0  -3 -31-211.429 91.3814   5
   0   3 -32 58.5622 82.0184   2
   0  -3 -32 9.15831 56.8209   5
   0   3  32 74.1238 153.645   3
   0   3 -33 473.090 139.653   2
   0   3  33 619.801 237.247   3
   0   3 -34 106.004 76.5887   2
   0   3  34 3.66178 116.834   3
   0   3  35 63.5765 102.768   3
   0   3 -35 24.4380 60.2607   2
   0  -4   1 2549.00 313.393   8
   0  -4   2 13978.5 706.063   8
   0  -4   3 30600.0 1012.88   8
   0  -4   4 6372.46 496.494   8
   0   4  -5 1023.63 230.175   8
   0  -4   5 1058.37 213.722   8
   0   4  -6 77712.9 1637.18   8
   0  -4   6 89622.7 1969.99   8
   0   4  -7 25868.3 984.949   8
   0   4  -7 24616.4 826.718  14
   0   4  -8 25476.0 886.051  14
   0   4  -8 27058.1 1025.29   8
   0   4  -9 1653.23 258.304  14
   0   4  -9 1526.82 280.319   8
   0   4 -10 937.711 213.624  14
   0   4 -10 1269.61 258.551   8
   0   4 -11 1005.55 243.005   8
   0   4 -11 1233.70 268.530  14
   0   4 -12 10384.9 680.264  14
   0   4 -12 9277.67 728.508   8
   0   4 -12 10128.5 678.506   6
   0   4 -13 20427.9 992.970  14
   0   4 -13 21304.2 1009.32   6
   0   4 -14 8935.29 733.433  14
   0   4 -15 4382.11 509.058   4
   0   4 -15 4780.07 582.401  14
   0  -4 -15 4409.16 558.171   4
   0   4 -16 1050.18 320.882   4
   0   4 -16 1323.78 371.809  14
   0  -4 -16 1131.68 306.880   4
   0  -4 -17 5018.79 637.071   4
   0   4 -17 4963.97 598.200   4
   0   4 -17 6026.21 703.515  14
   0   4 -18 1311.18 342.936   4
   0  -4 -18 1618.37 457.004   4
   0   4 -18 2449.50 555.813  14
   0   4 -19 2148.67 369.194   9
   0   4 -19 3991.23 626.907  14
   0  -4 -19 3697.53 640.977   4
   0   4 -20 1332.10 312.077   9
   0   4 -20 2854.57 560.308  14
   0  -4 -20 2422.71 507.495   4
   0  -4 -21 4487.21 629.971   4
   0   4 -21 4512.84 708.319  14
   0   4 -21 3441.55 470.264   9
   0   4 -22-185.817 174.938   9
   0  -4 -22-100.638 317.370   4
   0   4 -22 310.561 290.308  14
   0   4 -23-189.659 191.849  17
   0  -4 -23 53.7075 88.8672   3
   0   4 -23 56.9593 170.319   9
   0  -4 -23 365.573 369.269   4
   0   4 -23 55.0589 126.398   1
   0   4  23 119.253 169.090   3
   0   4 -23 108.332 119.003   2
   0   4 -23 376.365 292.122  14
   0   4  24 361.964 195.165   3
   0  -4 -24 865.828 418.800   4
   0   4 -24 308.837 159.896   2
   0   4 -24 613.065 235.543   1
   0   4 -24 497.817 236.137   9
   0   4 -24 166.196 188.148  17
   0  -4 -24 294.695 129.488   3
   0   4 -24 331.354 372.950  14
   0   4 -25 2001.39 351.428   1
   0   4 -25 2243.75 446.356   9
   0   4 -25 2857.63 671.221  14
   0   4 -25 1406.88 255.466   2
   0  -4 -25 1202.47 227.669   3
   0   4  25 1715.39 389.768   3
   0   4 -25 1542.72 338.900  17
   0  -4 -25 2496.96 603.492   4
   0  -4 -25 892.301 188.741   5
   0  -4 -26 193.609 107.297   3
   0   4 -26 262.162 209.560   1
   0   4  26 87.7500 134.482   3
   0   4 -26 758.112 425.466  14
   0   4 -26 195.934 213.318   9
   0   4 -26 243.554 147.738   2
   0   4 -26 250.100 186.447  17
   0  -4 -26 115.163 106.508   5
   0   4 -27 675.460 266.328   1
   0  -4 -27 375.247 144.938   5
   0   4 -27 530.134 180.840   2
   0  -4 -27 446.280 134.001   3
   0  -4 -27 1239.91 499.064   4
   0   4  27 617.091 269.542   3
   0   4 -27 753.315 307.506   9
   0   4 -27 887.439 396.004  14
   0   4 -27 755.867 242.464  17
   0   4 -28 484.355 276.546   9
   0  -4 -28 67.9213 72.9716   3
   0   4 -28 305.501 184.072   1
   0  -4 -28 213.245 335.844   4
   0  -4 -28 124.121 100.254   5
   0   4 -28 91.0144 144.567  17
   0   4 -28 94.0715 115.278   2
   0   4  28 280.623 215.845   3
   0   4 -28 722.647 342.187  14
   0   4 -29 106.626 162.873  17
   0  -4 -29 355.101 324.619   4
   0   4 -29 167.450 123.447   2
   0  -4 -29 128.417 100.333   5
   0   4  29-50.7317 173.207   3
   0   4 -29-11.3273 198.182   9
   0  -4 -29-31.8454 49.6312   3
   0   4 -29-3.96215 125.872   1
   0  -4 -30-140.596 261.188   4
   0   4 -30-113.879 218.936   9
   0   4 -30 123.511 111.608   2
   0   4  30 140.305 193.916   3
   0  -4 -30-97.8074 90.5258   5
   0   4 -30 48.2701 125.140   1
   0   4 -30-76.8305 124.946  17
   0   4 -31 23.5008 112.745   1
   0  -4 -31 33.6235 74.9568   5
   0   4 -31-79.7408 106.775   2
   0  -4 -31 354.165 238.152   4
   0   4 -31 0.36080 175.979   9
   0   4  31-141.632 185.264   3
   0   4 -32 209.574 165.032   9
   0  -4 -32 186.521 92.4318   5
   0   4 -32 251.200 119.270   2
   0   4  32 83.4933 147.013   3
   0   4  33-1.26051 134.443   3
   0  -4 -33-67.9669 50.1149   5
   0   4 -33 10.9025 75.2500   2
   0   4 -34 34.7668 54.6724   2
   0   4  34-69.3911 116.351   3
   0   4  35 340.114 102.555   3
   0   5   1 2977.41 323.079  13
   0   5  -6 16181.9 665.170  14
   0   5   7 16820.2 678.812   6
   0   5  -7 18818.4 778.461  14
   0   5  -8 1776.84 252.099  14
   0   5   8 1209.28 213.982   6
   0   5  -9 397.833 172.149   8
   0   5  -9 722.799 196.875  14
   0   5   9 493.734 154.709   6
   0   5 -10 25811.6 1163.47   8
   0   5 -10 25299.3 973.695   6
   0   5 -10 23757.7 961.360  14
   0   5 -11 1335.36 264.307   6
   0   5 -11 1629.74 361.283  14
   0   5 -11 1800.89 340.172   8
   0   5 -12 17739.4 1040.13   8
   0   5 -12 17232.5 939.169  14
   0   5 -12 17137.8 885.113   6
   0   5 -13 263.332 198.685  14
   0   5 -14 4309.17 525.251  14
   0   5 -15 6684.55 694.452  14
   0  -5 -16 1755.30 376.959   4
   0   5 -16 1271.85 347.397  14
   0  -5 -17 13415.7 1039.00   4
   0   5 -17 16683.3 1161.47  14
   0  -5 -18 18252.6 1262.05   4
   0   5 -18 18630.1 1257.51  14
   0   5 -19 1975.20 340.008   9
   0   5 -19 3054.14 631.132  14
   0  -5 -19 3049.04 583.251   4
   0   5 -20 2131.81 526.230  14
   0   5 -20 1185.94 289.995   9
   0  -5 -20 1971.05 465.641   4
   0   5 -21 249.216 181.434   9
   0   5 -21-92.8816 359.518  14
   0   5  22 3144.71 476.674   3
   0   5 -22 3458.45 456.187  17
   0   5 -22 2757.21 311.612   2
   0  -5 -22 2208.66 314.371   3
   0  -5 -22 6113.45 869.838   4
   0   5 -22 3635.91 507.425   9
   0   5 -22 5096.76 836.492  14
   0   5 -22 3821.71 450.936   1
   0  -5 -23 399.375 143.995   3
   0   5 -23 1078.06 272.644  17
   0  -5 -23 648.448 298.571   4
   0   5 -23 536.546 148.944   2
   0   5 -23 811.024 244.113   1
   0   5 -23 758.071 392.037  14
   0   5 -23 400.211 241.812   9
   0   5  23 553.548 234.669   3
   0   5 -24 348.726 344.048  14
   0   5 -24 59.7444 151.270  17
   0   5 -24 364.589 148.325   2
   0   5  24 184.298 174.730   3
   0   5 -24 146.971 202.159   9
   0  -5 -24 260.815 119.352   3
   0  -5 -24 836.634 447.105   4
   0   5 -24 261.522 206.011   1
   0   5 -25 1719.97 555.782  14
   0  -5 -25 543.631 175.659   3
   0   5 -25 754.546 195.573   2
   0   5  25 665.791 273.106   3
   0   5 -25 970.401 272.284  17
   0   5 -25 966.451 311.930   9
   0   5 -25 766.549 234.789   1
   0   5 -26 1070.43 213.977   2
   0   5 -26 1482.89 415.871   9
   0   5 -26 1229.91 298.029  17
   0  -5 -26 642.223 169.236   5
   0   5 -26 1440.73 330.879   1
   0   5 -26 1741.97 553.434  14
   0   5  26 1543.87 366.147   3
   0  -5 -26 879.342 190.412   3
   0  -5 -27 1554.49 238.646   3
   0   5 -27 2497.00 452.243   9
   0  -5 -27 1021.41 215.415   5
   0   5  27 1274.80 394.865   3
   0   5 -27 1413.86 252.700   2
   0   5 -27 1972.73 357.729  17
   0   5 -27 3142.61 716.669  14
   0  -5 -27 3632.09 686.935   4
   0   5 -27 2159.13 387.871   1
   0   5 -28-118.946 164.532   1
   0   5 -28-161.841 163.420  17
   0  -5 -28-65.7879 105.115   3
   0   5 -28 33.8155 98.7232   2
   0   5 -28 48.3693 214.253   9
   0  -5 -28-234.367 274.561   4
   0  -5 -28 7.26671 87.9317   5
   0   5  28-160.786 202.951   3
   0   5 -29 230.037 105.797   2
   0   5  29 312.843 242.859   3
   0   5 -29 246.701 216.096   9
   0  -5 -29-121.284 102.311   5
   0  -5 -29 13.2978 295.905   4
   0   5 -29 190.696 185.285  17
   0  -5 -29 181.001 86.2395   3
   0   5 -29 414.436 211.495   1
   0   5 -30 68.5050 122.854   1
   0  -5 -30 24.7490 93.4451   5
   0   5 -30-302.909 222.694   9
   0  -5 -30 336.396 256.141   4
   0   5 -30 57.5640 89.2363   2
   0   5 -30-21.0371 123.688  17
   0   5  30 126.253 218.167   3
   0   5 -31 28.1355 88.4162   2
   0  -5 -31 111.650 76.8972   5
   0   5 -31-18.5359 142.393   1
   0   5  31 29.7259 147.925   3
   0   5 -31 243.274 208.623   9
   0   5  32 149.938 148.124   3
   0   5 -32 154.469 120.456   1
   0   5 -32 7.48671 166.010   9
   0   5 -32 18.5652 63.5800   2
   0  -5 -32 69.1479 65.1094   5
   0   5  33 86.8343 114.509   3
   0  -5 -33 98.5702 60.5538   5
   0   5  33-152.281 179.790   5
   0   5 -33 15.0222 55.9306   2
   0   5  34 21.0131 136.253   5
   0   5  34-31.6070 65.1096   3
   0   6   1 439.957 145.601  13
   0   6   2 35854.9 995.779   6
   0   6   2 42030.0 1273.90  13
   0   6   3 245.818 111.565   6
   0   6   4 10961.0 551.666   6
   0   6  -5 4970.64 389.736  14
   0   6   5 5028.67 393.007   6
   0   6  -6 2515.28 279.560  14
   0   6   6 2116.56 259.745   6
   0   6  -6 2167.33 260.597   6
   0   6   7 3057.99 330.320   6
   0   6  -7 2966.74 316.812  14
   0   6  -7 2851.48 306.421   6
   0   6  -8 3882.36 366.617   6
   0   6  -8 4427.86 398.249  14
   0   6   8 4031.25 374.519   6
   0   6   9 25043.6 930.069   6
   0   6  -9 25667.1 1008.99  14
   0   6  -9 25926.2 986.587   6
   0   6 -10 43528.7 1350.92  14
   0   6 -10 41234.2 1262.56   6
   0   6 -11 5955.55 534.131   6
   0   6 -11 7296.65 630.134  14
   0   6 -12 3490.03 416.807  14
   0   6 -12 2715.89 359.819   6
   0   6 -13 209.824 188.770  14
   0   6 -14 3332.55 529.668  14
   0   6 -15 5985.33 691.210  14
   0   6 -16 1924.83 451.512  14
   0  -6 -16 1550.92 339.684   4
   0   6 -17 909.102 416.215  14
   0  -6 -17 677.568 268.644   4
   0  -6 -18 2689.33 560.736   4
   0   6 -18 2614.40 567.909  14
   0   6 -18 1733.97 324.874   9
   0   6 -19 1294.01 374.871  14
   0  -6 -19 1583.45 483.056   4
   0   6 -19 1098.46 272.108   9
   0   6 -20 2064.53 524.104  14
   0  -6 -20 1638.38 449.305   4
   0   6 -20 1273.28 287.165   9
   0   6 -21 1102.87 277.239   1
   0  -6 -21 1911.77 518.451   4
   0   6 -21 1443.62 305.226  17
   0   6  21 932.336 281.902   3
   0   6 -21 826.967 250.760   9
   0  -6 -22-107.754 105.313   3
   0   6  22-94.5382 151.108   3
   0   6 -22 156.190 85.2768   2
   0   6 -22 129.964 190.354  17
   0   6 -22-354.967 358.044  14
   0   6 -22 114.295 174.702   1
   0   6 -22-155.721 188.771   9
   0  -6 -22 406.528 341.760   4
   0  -6 -23-16.6650 94.2466   3
   0   6 -23-85.2529 286.566  14
   0   6  23 35.3653 120.561   3
   0   6 -23-203.937 229.614   9
   0   6 -23 167.389 107.285   2
   0   6 -23-32.9779 153.908  17
   0   6 -23-124.805 194.008   1
   0  -6 -23 187.353 354.932   4
   0  -6 -24 1043.98 454.728   4
   0  -6 -24 291.195 140.716   3
   0   6 -24 200.638 214.812  17
   0   6 -24 543.476 210.534   1
   0   6 -24 368.924 127.462   2
   0   6 -24 835.137 476.895  14
   0   6 -24 363.713 247.820   9
   0   6  24 386.963 196.111   3
   0   6 -25 190.293 224.231   9
   0   6 -25 111.190 91.2066   2
   0   6 -25-399.644 199.935   1
   0  -6 -25-109.027 115.207   3
   0   6 -25 70.1892 169.282  17
   0   6 -25-21.8715 298.959  14
   0  -6 -25 185.944 311.100   4
   0   6  25 38.4377 155.796   3
   0   6 -26 1019.98 289.156   1
   0   6  26 613.449 281.072   3
   0   6 -26 328.545 186.743  17
   0   6 -26 824.323 469.777  14
   0  -6 -26 498.651 193.528   3
   0  -6 -26 1175.85 488.957   4
   0   6 -26 474.293 153.981   2
   0   6 -26 442.329 319.966   9
   0   6 -27-144.166 208.711   9
   0  -6 -27-66.0876 84.9460   5
   0   6 -27 191.759 189.092  17
   0   6 -27 189.388 205.986   1
   0  -6 -27 137.048 111.006   3
   0   6 -27-236.950 289.866  14
   0   6  27-71.9227 155.868   3
   0  -6 -27 280.298 334.369   4
   0   6 -27-186.334 106.401   2
   0   6 -28 1677.24 427.338   9
   0   6  28 869.086 306.341   3
   0   6 -28 442.992 182.849  17
   0  -6 -28 811.268 177.305   3
   0  -6 -28 1009.69 411.491   4
   0  -6 -28 275.274 125.004   5
   0   6 -28 1015.64 283.503   1
   0   6 -28 830.166 177.204   2
   0   6 -29 643.446 224.534   1
   0  -6 -29 431.322 128.843   3
   0  -6 -29 994.006 371.805   4
   0   6 -29 901.071 323.752   9
   0   6  29 302.885 260.436   3
   0   6 -29 613.582 237.099  17
   0  -6 -29 362.565 122.073   5
   0   6 -29 489.757 137.841   2
   0   6 -30-127.396 94.2418   2
   0  -6 -30 86.5201 247.312   4
   0  -6 -30 43.4284 74.8941   5
   0   6  30-235.202 198.545   5
   0   6  30 96.7493 177.104   3
   0   6 -30-42.3108 157.917  17
   0  -6 -30-15.5774 50.1403   3
   0   6 -30-69.3880 125.317   1
   0   6 -30 193.863 227.639   9
   0  -6 -31-2.17557 63.6002   5
   0   6 -31 142.789 84.4972   2
   0   6 -31 192.391 227.982   9
   0   6  31-121.488 162.744   3
   0   6 -31 70.2052 126.164   1
   0   6  31-69.9704 174.437   5
   0  -6 -32 65.7796 61.5612   5
   0   6 -32 146.891 165.196   9
   0   6 -32 343.317 146.167   1
   0   6 -32 168.370 66.6571   2
   0   6  32 381.750 143.580   3
   0   6  32 284.168 211.699   5
   0   6  33 323.970 184.405   5
   0   6 -33 226.984 108.626   1
   0  -6 -33 86.9486 56.5548   5
   0   6  34-16.7001 107.133   5
   0   7   0 43.2663 83.6195   6
   0   7   1 4891.33 406.934   6
   0   7  -1 4983.66 398.255   6
   0   7  -2 233.406 128.684   6
   0   7   2 276.425 137.194  13
   0   7   2 286.418 122.153   6
   0   7  -3 6323.15 460.335   6
   0   7   3 6755.06 461.723   6
   0   7   3 7816.97 611.805  13
   0   7   4 578.826 226.258  13
   0   7   4 247.401 124.695   6
   0   7  -4 440.541 152.136   6
   0   7  -4 416.844 137.283  14
   0   7  -5 28474.1 975.790   6
   0   7   5 29319.7 994.381   6
   0   7  -5 28427.8 888.276  14
   0   7  -6 1289.75 239.140  14
   0   7   6 1323.78 224.298   6
   0   7  -6 1288.21 227.200   6
   0   7  -7 31326.0 1075.97   6
   0   7   7 34759.7 1103.50   6
   0   7  -7 33056.8 1079.60  14
   0   7  -8 2703.80 336.810   6
   0   7  -8 3180.23 373.066  14
   0   7   8 3068.04 370.519   6
   0   7   9 33976.8 1195.90   6
   0   7  -9 31967.4 1109.52   6
   0   7  -9 33211.6 1171.50  14
   0   7 -10 10555.1 689.872  14
   0   7 -10 9975.61 644.798   6
   0   7  10 11043.5 699.366   6
   0   7 -11 7550.38 584.895   6
   0   7 -11 7820.57 637.085  14
   0   7 -12 161.878 202.643  14
   0   7 -13 653.125 276.728  14
   0   7 -14 750.652 327.770  14
   0   7 -15 4153.19 611.731  14
   0   7 -16 990.685 347.528  14
   0   7 -16 526.620 165.334   9
   0   7 -17 925.181 249.080   9
   0   7 -17 1347.32 437.569  14
   0  -7 -17 1267.25 410.731   4
   0   7 -18 2011.79 514.937  14
   0   7 -18 1162.91 282.567   9
   0  -7 -18 1735.06 474.435   4
   0   7 -19 382.046 220.330   9
   0  -7 -19 323.945 325.356   4
   0   7 -19 689.632 412.502  14
   0   7 -20 81.8588 73.1827   2
   0   7 -20 192.664 341.454  14
   0   7  20-63.6686 117.260   3
   0   7 -20-319.083 164.129   1
   0   7 -20 6.42616 159.008   9
   0   7 -20 4.83170 168.978  17
   0   7 -21-28.4469 183.967   9
   0  -7 -21 22.5527 305.687   4
   0   7 -21 3.99689 65.0400   2
   0   7  21 95.8531 126.067   3
   0   7 -21 306.168 175.583  17
   0   7 -21 107.861 131.528   1
   0   7 -22 13.6416 159.926   1
   0   7 -22 437.884 211.793  17
   0   7  22 268.432 153.527   3
   0   7 -22 453.693 231.815   9
   0   7 -22 625.887 418.199  14
   0   7 -22 329.561 120.271   2
   0  -7 -22 582.555 410.888   4
   0  -7 -22 254.651 119.690   3
   0   7 -23 133.402 85.2449   2
   0   7  23-131.256 149.541   3
   0  -7 -23-100.616 129.292   3
   0  -7 -23-7.35332 317.424   4
   0   7 -23 175.797 151.859   1
   0   7 -23-22.5818 213.695   9
   0   7 -23 38.0803 354.812  14
   0   7 -23 334.495 199.098  17
   0   7 -24-341.541 211.509  17
   0  -7 -24 83.1374 376.693   4
   0   7 -24 91.2731 162.261   1
   0   7 -24 134.645 85.4456   2
   0   7 -24-120.828 245.255   9
   0   7 -24 441.211 363.746  14
   0  -7 -24 264.465 154.068   3
   0   7  24-11.1028 122.495   3
   0   7 -25 2761.88 500.046   9
   0   7 -25 1493.31 206.746   2
   0   7 -25 2589.60 422.171   1
   0   7  25 1406.75 376.158   3
   0  -7 -25 3429.60 644.896   4
   0   7 -25 2189.75 371.907  17
   0   7 -25 4034.71 792.679  14
   0  -7 -25 1308.46 252.493   3
   0  -7 -26 41.0859 309.356   4
   0   7  26 71.7399 139.220   3
   0   7 -26 370.639 213.144   1
   0  -7 -26 187.779 119.573   3
   0   7 -26-311.055 267.401   9
   0   7 -26 161.404 80.6057   2
   0   7 -26-447.428 354.535  14
   0   7 -26 49.0695 160.510  17
   0   7 -27 447.413 211.423   1
   0   7 -27 145.311 156.799  17
   0   7 -27 605.773 262.882   9
   0   7  27 270.944 167.099   3
   0  -7 -27 390.347 148.955   3
   0   7 -27 117.709 90.0861   2
   0  -7 -27 439.383 368.231   4
   0   7 -28-37.1336 77.1820   2
   0   7  28-275.879 211.948   5
   0  -7 -28 19.2289 89.1282   5
   0   7 -28 325.850 259.841   9
   0   7 -28 128.217 148.620  17
   0   7  28 137.214 190.545   3
   0   7 -28 190.155 185.666   1
   0  -7 -28-77.7633 117.898   3
   0  -7 -28 615.102 345.410   4
   0  -7 -29-122.433 90.5187   5
   0   7  29-166.793 149.833   3
   0  -7 -29 140.236 225.763   4
   0   7 -29 149.699 197.938   9
   0   7 -29 229.706 177.916   1
   0   7 -29-73.2247 62.7910   2
   0   7 -29-26.0054 125.219  17
   0  -7 -29 59.2904 77.9216   3
   0   7  29-123.546 196.745   5
   0  -7 -30 208.903 78.1391   3
   0   7  30 399.215 237.859   5
   0   7  30 378.756 149.606   3
   0  -7 -30 47.0540 83.5928   5
   0   7 -30 178.544 149.657  17
   0   7 -30 143.089 67.1644   2
   0   7 -30 481.469 199.638   1
   0   7 -30-30.5422 164.603   9
   0   7 -31 114.827 109.312   1
   0   7  31-17.0764 147.366   5
   0   7 -31 279.209 240.665   9
   0   7  31 159.943 79.1592   3
   0  -7 -31-44.5923 71.2943   5
   0   7 -32 8.44650 130.397   9
   0   7 -32 92.5384 124.755   1
   0  -7 -32-21.7794 55.8096   5
   0   7  32 1.87170 164.275   5
   0  -7 -33-15.1165 42.1617   5
   0   7  33 247.109 151.502   5
   0   7  34-46.7419 81.2919   5
   0   8   0 64558.8 1519.85   6
   0   8  -1 48.3429 119.844   6
   0   8   1 116.840 137.966   6
   0   8  -2 79623.1 1668.44   6
   0   8   2 80915.1 1690.90   6
   0   8   3 3721.32 381.926   6
   0   8  -3 3157.64 363.798   6
   0   8   3 3920.67 451.001  13
   0   8  -4 564.293 187.036   6
   0   8  -4 462.098 157.742  14
   0   8   4 467.867 188.363   6
   0   8   4 619.072 241.857  13
   0   8   5 922.034 230.311   6
   0   8   5 957.584 280.152  13
   0   8  -5 846.030 210.062   6
   0   8  -5 948.292 204.688  14
   0   8   6 30827.3 1104.84   6
   0   8  -6 32541.1 1056.80  14
   0   8  -6 31031.1 1101.73   6
   0   8  -7 3518.85 405.619   6
   0   8   7 4265.36 419.996   6
   0   8  -7 4219.83 418.503  14
   0   8  -8 8096.15 582.172   6
   0   8   8 9334.86 645.181   6
   0   8  -8 9206.36 621.035  14
   0   8  -9 11247.6 719.005  14
   0   8  -9 10874.1 671.448   6
   0   8   9 12583.3 766.989   6
   0   8 -10 11879.1 756.130  14
   0   8 -10 9713.78 681.782   6
   0   8  10 11805.7 760.453   6
   0   8 -11 18207.9 926.995   6
   0   8 -11 19750.8 1046.00  14
   0   8 -12 4734.66 537.075  14
   0   8 -13-193.738 224.915  14
   0   8 -14 676.045 253.765  14
   0   8 -15 7887.03 780.538  14
   0   8 -15 5344.69 510.209   9
   0   8 -16 2153.66 476.531  14
   0   8 -16 1654.54 290.125   9
   0   8 -17 1134.03 365.897  14
   0  -8 -17 1059.18 421.496   4
   0   8 -17 1034.89 259.275   9
   0   8 -18 608.723 243.465   9
   0  -8 -18 291.649 350.037   4
   0   8 -18 63.5110 298.801  14
   0   8  19-0.54362 103.517   3
   0  -8 -19 346.018 341.002   4
   0   8 -19 1.71526 103.536   1
   0   8 -19 237.920 257.534  10
   0   8 -19-71.5022 145.633   9
   0   8 -19 78.2408 61.4958   2
   0   8 -19 376.532 371.826  14
   0   8 -19 43.3185 147.758  17
   0   8 -20 120.675 191.648   9
   0   8 -20-19.9361 49.5925   2
   0   8  20-102.894 148.590   3
   0   8 -20-121.981 308.746  14
   0   8 -20 0.29518 117.770   1
   0  -8 -20 536.740 401.447   4
   0   8 -20-52.1192 148.444  17
   0   8  21 269.175 171.606   3
   0  -8 -21-96.8343 348.843   4
   0   8 -21-225.353 227.698   9
   0   8 -21 209.992 154.925   1
   0   8 -21 201.508 258.010  14
   0   8 -21-247.416 183.076  17
   0   8 -21 40.2277 66.3393   2
   0   8 -22 934.981 306.758   9
   0   8 -22 419.330 100.227   2
   0   8 -22 594.942 245.191   1
   0   8 -22 744.024 235.574  17
   0   8  22 452.789 173.050   3
   0   8 -22 555.324 408.907  14
   0  -8 -22 1003.85 496.985   4
   0   8 -23 216.512 83.5224   2
   0  -8 -23 50.9412 127.213   3
   0   8 -23 88.0075 154.901   1
   0   8  23 158.674 125.297   3
   0   8 -23 497.017 219.906  17
   0   8 -23 514.613 355.857  14
   0   8 -23 236.044 227.654   9
   0  -8 -24 830.233 420.262   4
   0   8 -24-130.950 162.657  17
   0   8 -24 54.2586 144.563   1
   0   8 -24 414.725 294.802   9
   0   8 -24 426.741 352.665  14
   0   8 -24 36.3465 59.6182   2
   0  -8 -24-112.609 91.6914   3
   0   8  24-238.266 181.856   3
   0   8 -25 436.927 102.654   2
   0   8 -25 1004.83 304.402   1
   0   8 -25 970.115 438.437  14
   0   8 -25 1273.26 411.679   9
   0  -8 -25 1204.10 443.731   4
   0  -8 -25 262.424 143.044   3
   0   8  25 475.216 180.512   3
   0   8 -25 800.047 236.379  17
   0   8 -26 1205.37 378.007   9
   0   8 -26 496.867 208.432  17
   0  -8 -26 436.049 187.122   3
   0   8  26 959.664 250.343   3
   0   8 -26 800.477 247.014   1
   0   8  26 317.429 151.665   5
   0   8 -26 334.103 93.7639   2
   0   8 -27 161.983 176.466  17
   0  -8 -27-15.7970 96.1507   3
   0   8 -27 14.5250 165.606   1
   0   8  27 174.034 132.301   3
   0   8 -27 58.9975 64.9301   2
   0   8  27-214.658 205.037   5
   0   8 -27-10.6427 214.435   9
   0  -8 -27 39.0520 250.803   4
   0   8 -28-125.208 152.107   1
   0  -8 -28-457.809 287.779   4
   0   8 -28-307.114 178.352  17
   0  -8 -28 0.87002 88.7896   3
   0   8 -28-154.019 177.571   9
   0   8  28 237.335 208.901   5
   0   8  28 12.6057 89.5736   3
   0   8 -28-1.86545 39.3116   2
   0   8 -29-119.780 129.875  17
   0   8  29-0.25491 33.2330   3
   0  -8 -29 4.40778 70.0954   5
   0   8 -29-189.203 221.819   9
   0   8  29 267.410 225.239   5
   0  -8 -29-75.2698 97.2085   3
   0   8 -29 68.6301 140.251   1
   0  -8 -30 100.800 84.3390   5
   0   8 -30 45.8434 127.359   1
   0   8 -30 48.7177 114.331  17
   0   8 -30-0.33683 175.210   9
   0  -8 -30-114.887 63.8347   3
   0   8  30 223.693 220.673   5
   0   8 -31 21.2207 101.586   1
   0  -8 -31-43.5506 53.4483   5
   0   8 -31-290.717 183.382   9
   0   8  31-131.306 153.232   5
   0  -8 -32 66.2959 52.4340   5
   0   8  32-28.1977 121.520   5
   0   8 -32 36.9869 101.934   1
   0   8  33-52.1173 99.7359   5
   0  -8 -33-67.1419 46.3594   5
   0   9   0 381.240 197.706   6
   0   9  -1 26684.2 1052.64   6
   0   9   1 28775.0 1098.68   6
   0   9   2 1982.63 295.933   6
   0   9  -2 2153.02 324.656   6
   0   9   3 3273.78 396.605   6
   0   9  -3 3648.52 390.224   6
   0   9   4 638.130 224.078  13
   0   9  -4 425.338 148.468   6
   0   9   4 563.379 182.709   6
   0   9   5 14503.8 803.086   6
   0   9   5 15046.2 962.101  13
   0   9  -5 13413.2 753.965   6
   0   9   6 5511.72 502.108   6
   0   9  -6 4912.54 458.391   6
   0   9   6 5491.81 636.972  13
   0   9  -6 4907.59 433.142  14
   0   9  -7 143.345 121.270   6
   0   9   7 359.027 175.432   6
   0   9   7 431.701 214.154  13
   0   9  -7 367.871 159.959  14
   0   9  -8 18059.9 931.791   6
   0   9  -8 18218.2 915.838  14
   0   9   8 20156.6 999.074   6
   0   9  -9 5659.34 542.189  14
   0   9   9 6109.40 591.347   6
   0   9  -9 5693.75 519.350   6
   0   9 -10 74.8854 147.744   6
   0   9  10 325.879 193.924   6
   0   9 -10 588.920 222.438  14
   0   9  11 9717.04 718.774   6
   0   9 -11 10085.3 784.000  14
   0   9 -11 9315.68 699.699   6
   0   9 -12 1396.41 343.925  14
   0   9 -13 2415.99 430.517  14
   0   9 -14 15.5197 130.475   9
   0   9 -14-267.640 269.766  14
   0   9 -15 4064.97 572.135  14
   0   9 -15 4042.21 438.329   9
   0   9 -16-301.509 330.864  14
   0   9 -16 275.131 183.531   9
   0   9 -17 73.8109 181.458   9
   0   9 -17 314.882 208.373  17
   0  -9 -17 654.071 334.182   4
   0   9 -17 559.457 352.950  10
   0   9  17 83.6767 72.7706   3
   0   9 -17 394.191 334.105  14
   0   9 -18 196.499 350.457  10
   0   9 -18 14.4929 116.645   1
   0   9 -18 121.763 165.687  17
   0   9 -18-102.696 301.242  14
   0  -9 -18-288.703 291.051   4
   0   9  18-26.4478 78.5221   3
   0   9 -18 34.9026 43.1988   2
   0   9 -18 239.532 192.269   9
   0   9 -19 165.007 269.025  14
   0   9 -19 82.1561 148.339   1
   0   9  19 249.170 125.486   3
   0   9 -19 597.410 219.784  17
   0   9 -19-68.5240 162.456   9
   0  -9 -19 59.9849 337.362   4
   0   9 -19 109.711 45.7397   2
   0   9 -20 894.571 284.617   9
   0   9  20 648.952 181.465   3
   0   9 -20 595.172 95.5236   2
   0   9 -20 1392.58 463.412  10
   0  -9 -20 1399.24 396.528   4
   0   9 -20 1170.93 269.067   1
   0   9 -20 1372.78 474.069  14
   0   9 -20 1261.48 269.277  17
   0   9 -21 123.045 179.539   9
   0  -9 -21-83.4306 289.850   4
   0   9 -21 255.788 175.298   1
   0   9  21 72.2745 103.140   3
   0   9 -21 708.399 426.737  14
   0   9 -21 170.732 155.628  17
   0   9 -21 82.9822 44.5441   2
   0   9 -22 40.2498 49.1624   2
   0   9 -22-92.0578 139.191   1
   0   9 -22 50.7997 195.551   9
   0  -9 -22-354.650 345.001   4
   0   9 -22-191.497 166.146  17
   0   9 -22-533.786 345.837  14
   0   9  22 83.2002 110.347   3
   0   9 -23 765.007 227.576   1
   0   9 -23 387.537 79.9721   2
   0   9  23 260.783 135.405   5
   0   9 -23 1140.64 322.937   9
   0   9  23 675.346 176.943   3
   0   9 -23 798.479 429.302  14
   0  -9 -23 487.647 165.351   3
   0  -9 -23 997.837 428.211   4
   0   9 -23 778.623 229.959  17
   0   9 -24 148.640 57.9062   2
   0  -9 -24 231.189 133.495   3
   0   9 -24 57.0817 296.764  14
   0   9  24-271.824 207.058   5
   0   9 -24-0.24448 156.506  17
   0  -9 -24 105.891 261.375   4
   0   9 -24 417.413 276.559   9
   0   9 -24 88.9429 198.381   1
   0   9  24 72.4587 81.6534   3
   0  -9 -25 322.635 297.021   4
   0  -9 -25-44.2020 100.069   3
   0   9  25 218.950 138.027   5
   0   9 -25 15.7150 25.6052   2
   0   9 -25-98.3547 194.362   9
   0   9  25-16.1755 63.0248   3
   0   9 -25 73.8699 157.407  17
   0   9 -25-99.4991 171.620   1
   0   9 -26 395.497 201.219  17
   0   9 -26-297.825 253.769   9
   0  -9 -26-27.3224 252.218   4
   0   9 -26 451.555 206.275   1
   0  -9 -26 51.4810 84.8181   3
   0   9  26-165.778 166.696   5
   0  -9 -27 647.682 341.751   4
   0   9 -27 70.3072 143.322   1
   0  -9 -27 319.224 149.547   3
   0   9 -27 409.512 238.292   9
   0   9  27-63.7625 178.496   5
   0   9 -27 411.147 171.218  17
   0   9 -28-305.364 192.974   1
   0   9 -28 373.210 231.270   9
   0   9  28-129.870 179.193   5
   0  -9 -28 64.9148 102.610   3
   0   9 -28 187.184 125.390  17
   0   9 -29 341.556 166.380   1
   0   9 -29 39.3797 173.211   9
   0  -9 -29 177.407 101.297   3
   0   9  29 260.262 192.753   5
   0   9 -29 257.769 133.284  17
   0  -9 -30 91.6201 58.4634   3
   0   9 -30-164.804 117.696   1
   0   9 -30 357.424 225.105   9
   0   9  30-338.192 186.097   5
   0  -9 -30 31.4146 60.9896   5
   0  -9 -31-141.855 71.7183   5
   0   9 -31 12.5836 128.788   9
   0   9  31-35.1206 113.051   5
   0   9 -31-11.2360 90.3188   1
   0  -9 -32 68.1298 47.1278   5
   0   9 -32 0.14114 71.9972   1
   0   9  32-87.3026 86.7703   5
   0  10   0 28667.4 1149.67   6
   0  10   1 4992.05 500.708   6
   0  10  -1 4736.41 498.168   6
   0  10   2 5467.55 522.235   6
   0  10  -2 5799.01 525.538   6
   0  10  -3 850.732 250.573   6
   0  10   3 1103.85 284.057   6
   0  10  -4 27454.9 1158.28   6
   0  10   4 29375.6 1193.49   6
   0  10  -5 4022.96 451.659   6
   0  10   5 3890.56 446.754   6
   0  10   6 22953.7 1068.53   6
   0  10  -6 20262.5 987.650   6
   0  10  -7 1627.95 302.135   6
   0  10   7 2735.42 431.650   6
   0  10  -8 29055.6 1236.83   6
   0  10  -8 30105.5 1164.08  14
   0  10  -9 28999.5 1244.74   6
   0  10  -9 28704.4 1198.17  14
   0  10 -10 5845.14 565.911   6
   0  10 -10 5507.40 576.499  14
   0  10  10 7229.17 691.495   6
   0  10 -11 3743.55 462.207  14
   0  10 -12-104.725 122.754   9
   0  10 -12 290.151 210.258  14
   0  10 -13 1078.92 310.547  14
   0  10 -13 1176.56 234.241   9
   0  10 -14 4256.51 456.847   9
   0  10 -14 4984.94 623.925  14
   0  10 -15 468.493 182.995   9
   0  10 -15 713.482 356.100  14
   0  10 -16 342.875 280.166  14
   0  10 -16 578.801 378.136  10
   0  10 -16 291.006 148.366   1
   0  10 -16 324.657 201.065   9
   0  10  16 152.662 115.645   5
   0  10 -16 153.345 199.259  17
   0  10 -17 1024.05 463.338  10
   0  10 -17 975.288 266.888   9
   0  10  17 623.364 195.217   5
   0 -10 -17 951.120 393.447   4
   0  10 -17 1215.49 279.105  17
   0  10 -17 799.444 208.038   1
   0  10 -17 1437.92 445.025  14
   0  10 -18 470.481 224.997   9
   0  10 -18 744.544 212.707  17
   0  10 -18 345.663 180.688   1
   0  10 -18 1018.05 463.833  10
   0  10  18 270.142 156.850   5
   0 -10 -18 882.280 451.840   4
   0  10 -18 822.049 376.057  14
   0  10 -19 16.8696 179.807   9
   0  10 -19 532.366 383.006  10
   0  10 -19 96.8430 142.739  17
   0 -10 -19-60.5360 307.033   4
   0  10  19-41.0129 138.455   5
   0  10 -19 232.505 233.808  14
   0  10 -19 364.989 173.539   1
   0  10 -20 76.5553 153.198  17
   0  10 -20 57.0916 250.590  10
   0  10 -20 112.123 155.232   1
   0  10  20 61.1415 143.211   5
   0  10 -20-120.120 195.442   9
   0  10 -20 35.2399 264.021  14
   0 -10 -20 41.6852 290.619   4
   0  10  21 350.201 187.645   5
   0  10 -21 199.496 220.349   9
   0  10 -21-16.2123 261.678  14
   0  10 -21 71.2274 162.477  17
   0  10 -21 320.537 202.665   1
   0 -10 -21 446.402 361.832   4
   0 -10 -22 630.013 346.409   4
   0  10 -22 0.57541 136.912   1
   0  10 -22 512.013 260.052   9
   0  10 -22 328.476 350.379  14
   0  10  22 252.466 165.771   5
   0  10 -22 383.936 191.634  17
   0  10 -23 335.731 365.302  14
   0  10 -23 146.118 158.391  17
   0  10  23 222.205 193.471   5
   0  10 -23-109.839 173.950   1
   0 -10 -23 596.025 376.733   4
   0  10 -23 169.218 208.641   9
   0  10 -24 95.5451 127.746   1
   0 -10 -24 233.348 136.441   3
   0 -10 -24-20.2597 274.283   4
   0  10 -24 161.880 205.766   9
   0  10 -24 161.384 162.011  17
   0  10  24 42.7755 160.169   5
   0  10 -25 569.072 264.972   9
   0 -10 -25 765.545 371.611   4
   0  10 -25 472.337 228.698   1
   0  10 -25 322.442 174.107  17
   0 -10 -25 172.660 124.545   3
   0  10  25 523.432 204.204   5
   0  10  26 118.471 162.781   5
   0 -10 -26 93.1294 248.572   4
   0  10 -26 129.411 220.670   9
   0  10 -26 292.127 156.646  17
   0  10 -26 246.114 191.286   1
   0 -10 -26 156.256 117.495   3
   0  10 -27 305.464 200.873   9
   0  10 -27-47.9679 108.986  17
   0  10  27 86.4061 150.275   5
   0 -10 -27 108.070 105.902   3
   0  10 -27-161.267 159.142   1
   0 -10 -28-32.5295 73.2104   3
   0  10  28 169.688 162.197   5
   0  10 -28 68.1405 118.406   1
   0  10 -28-58.6609 165.910   9
   0  10 -28 101.537 114.838  17
   0  10 -29 199.775 174.503   9
   0  10  29-9.23253 101.532   5
   0 -10 -29 126.109 68.5886   3
   0  10 -29-16.0340 123.969   1
   0  10  30-54.0454 98.9479   5
   0  10 -30-40.5330 129.091   9
   0 -10 -30-13.7137 45.2788   5
   0  10 -30 40.7584 100.914   1
   0 -10 -30-46.1861 47.4902   3
   0  10 -31 24.5217 70.4328   1
   0 -10 -31-29.4305 40.6244   5
   0  11   0-133.956 134.734   6
   0  11  -1 732.821 255.850   6
   0  11   1 591.647 233.067   6
   0  11  -2 1098.38 285.175   6
   0  11   2 1304.30 277.783   6
   0  11   3 27022.9 1216.66   6
   0  11  -3 25780.1 1188.65   6
   0  11   4 2254.75 404.260   6
   0  11  -4 2127.57 372.939   6
   0  11   5 5033.34 561.107   6
   0  11  -5 4437.30 508.475   6
   0  11  -6 25077.5 1205.49   6
   0  11   6 26609.4 1267.65   6
   0  11  -7 93961.5 2344.69   6
   0  11   7 112377. 2598.81   6
   0  11   8 4079.92 579.572   6
   0  11  -8 2912.82 487.883   6
   0  11  -9 17243.7 995.227   6
   0  11   9 20061.1 1123.62   6
   0  11 -10 2455.01 375.832  14
   0  11  10 2684.24 438.865   6
   0  11 -10 2460.87 395.756   6
   0  11 -11 675.652 227.020  14
   0  11 -12 157.457 202.327  14
   0  11 -13 534.339 252.959  14
   0  11 -13 73.3735 127.105   9
   0  11 -14 896.117 226.272   9
   0  11  14 922.618 190.890   5
   0  11  14 680.917 181.114   2
   0  11 -14 1389.33 371.586  14
   0  11 -14 815.557 188.004   1
   0  11 -14 1860.41 580.117  10
   0  11 -14 1510.87 289.191  17
   0  11  14 771.020 273.677   7
   0  11 -15 318.446 402.995  10
   0  11 -15 248.402 209.505  14
   0  11 -15 186.553 159.129   9
   0  11  15 198.667 197.246  15
   0  11 -15 215.841 132.062   1
   0  11 -15 569.290 202.461  17
   0  11  15 318.812 155.834   2
   0  11  15 214.078 129.580   5
   0  11 -16 252.287 153.793  17
   0 -11 -16 604.018 367.426   4
   0  11  16 178.998 119.117   5
   0  11 -16-324.388 207.024   9
   0  11 -16-29.8689 137.366   1
   0  11  16 186.744 144.597   2
   0  11 -16-112.157 226.181  14
   0  11 -16 404.008 415.436  10
   0  11 -17 2857.65 361.966  17
   0  11  17 2003.93 311.212   5
   0  11 -17 3479.93 713.006  10
   0  11 -17 2134.26 377.726   9
   0  11 -17 3010.72 546.101  14
   0 -11 -17 3160.54 638.564   4
   0  11 -17 2122.36 305.119   1
   0  11  17 2423.89 386.997   2
   0  11 -18 1065.55 236.160   1
   0 -11 -18 1110.66 414.867   4
   0  11  18 898.288 217.001   5
   0  11 -18 847.559 270.203   9
   0  11 -18 1058.03 297.938  14
   0  11 -18 1815.37 555.251  10
   0  11 -18 1361.72 238.592  17
   0  11 -19 334.539 212.386   9
   0  11 -19 175.904 145.641  17
   0  11  19 99.4764 129.014   5
   0  11 -19 623.075 349.035  10
   0 -11 -19 881.296 379.998   4
   0  11 -19 509.726 190.266   1
   0  11 -19 321.853 217.828  14
   0 -11 -20-309.377 352.953   4
   0  11 -20 23.6133 181.823   9
   0  11 -20 32.2349 126.533  17
   0  11 -20 309.667 305.068  14
   0  11 -20 15.0946 133.813   1
   0  11  20-144.737 151.602   5
   0  11 -21 775.320 384.148  14
   0  11  21 379.681 187.524   5
   0 -11 -21 1051.03 406.110   4
   0  11 -21 713.805 276.340   9
   0  11 -21 508.583 157.481  17
   0  11 -21 384.816 171.190   1
   0 -11 -22 191.839 304.913   4
   0  11 -22 76.6671 144.206   1
   0  11 -22 13.5256 114.116  17
   0  11 -22 166.524 216.645   9
   0  11  22-8.71892 123.518   5
   0  11  23-104.335 130.050   5
   0  11 -23 214.268 129.628  17
   0  11 -23-109.940 158.531   1
   0  11 -23 165.770 205.748   9
   0 -11 -23 331.610 366.170   4
   0 -11 -24 314.038 264.497   4
   0  11 -24 715.515 213.706   1
   0  11  24 324.371 185.682   5
   0  11 -24-19.3340 179.596   9
   0 -11 -24 135.220 106.131   3
   0  11 -24 195.011 123.847  17
   0 -11 -25 80.8655 94.4880   3
   0 -11 -25 636.377 290.444   4
   0  11 -25 165.388 147.253   1
   0  11  25 173.553 143.934   5
   0  11 -25 893.694 297.288   9
   0  11 -25 502.712 137.367  17
   0  11 -26 224.596 119.823   1
   0  11 -26-56.3251 105.775  17
   0  11 -26-81.1675 185.009   9
   0 -11 -26 166.739 109.559   3
   0  11  26 140.607 137.894   5
   0  11 -27 99.2849 93.4706  17
   0 -11 -27-54.2072 74.8845   3
   0  11  27 59.5625 93.7988   5
   0  11 -27 0.29438 143.424   9
   0  11 -27 189.218 137.395   1
   0  11 -28 233.528 177.368   9
   0  11 -28 245.465 161.659   1
   0  11  28 84.4803 80.8264   5
   0 -11 -28 7.49334 60.1435   3
   0  11 -29 209.503 152.266   9
   0  11 -29 120.722 117.260   1
   0 -11 -29 3.57997 44.8966   3
   0  11 -30 66.1916 75.2197   1
   0 -11 -30-2.95130 25.4985   3
   0  12   0 1119.98 285.967   6
   0  12  -1 2498.84 414.811   6
   0  12   1 2393.43 416.519   6
   0  12  -2 585.743 186.113   6
   0  12   2 472.128 217.751   6
   0  12  -3 1587.09 342.332   6
   0  12   3 1161.93 283.308   6
   0  12   4 1262.92 352.005   6
   0  12  -4 908.866 245.585   6
   0  12   5-3.53599 156.851   6
   0  12  -5-95.5514 141.033   6
   0  12   6 111.462 230.731   6
   0  12  -6 141.890 214.421   6
   0  12  -7 8084.20 726.013   6
   0  12   7 9149.75 802.201   6
   0  12   8 1718.46 388.742   6
   0  12  -8 1576.11 333.888   6
   0  12  -9 1890.45 407.028   6
   0  12   9 1873.68 431.659   6
   0  12  10 1361.17 339.118   7
   0  12  10 1689.72 392.355   6
   0  12  10 1117.97 358.714  10
   0  12  11-52.1237 127.765   7
   0  12  11 197.484 139.519   2
   0  12  11 148.604 171.653  15
   0  12  12 1472.94 337.531   7
   0  12  12 1355.45 259.698   2
   0  12  12 1190.33 142.060   5
   0  12  12 1554.38 373.690  15
   0  12  13 840.100 268.373  15
   0  12  13 923.130 154.688   5
   0  12  13 1188.39 267.381   2
   0  12  13 1169.07 325.900   7
   0  12 -13 1396.36 349.074  14
   0  12  14 13.8537 130.969   7
   0  12 -14 167.311 131.361  17
   0  12 -14-8.89171 206.058  14
   0  12  14-12.3703 77.2824   5
   0  12  14 0.47343 182.672  15
   0  12  14 179.680 174.799   2
   0  12  15 287.620 143.090   2
   0  12 -15-17.7503 169.981   9
   0  12  15 282.720 220.679  15
   0  12  15 213.263 112.468   5
   0  12 -15 257.657 217.715  14
   0  12  15 167.232 146.248   7
   0  12 -15 138.898 114.513  17
   0  12 -15 128.530 94.4288   1
   0  12 -16 2016.37 347.113   9
   0 -12 -16 2037.51 488.369   4
   0  12 -16 1804.99 282.880   1
   0  12  16 1175.35 320.466  15
   0  12  16 1421.30 232.497   5
   0  12  16 2016.07 343.915   2
   0  12 -16 2029.40 265.401  17
   0  12 -16 1875.11 438.394  14
   0  12  17 2167.51 289.030   5
   0  12 -17 3160.12 318.470  17
   0  12 -17 2803.34 563.640  14
   0  12 -17 2298.78 317.835   1
   0  12  17 2880.36 436.953   2
   0 -12 -17 3173.16 594.372   4
   0  12 -17 2735.55 424.335   9
   0  12 -18 1481.62 331.317   9
   0 -12 -18 2077.22 532.626   4
   0  12  18 1375.36 298.409   2
   0  12 -18 1642.55 427.975  14
   0  12  18 1323.29 238.551   5
   0  12 -18 1579.57 226.487  17
   0  12 -18 1401.88 277.616   1
   0  12 -18 2560.90 573.000  10
   0  12  19 331.283 163.097   2
   0  12  19 282.010 155.794   5
   0  12 -19 1129.09 376.232  14
   0  12 -19 648.884 358.887  10
   0  12 -19 415.554 146.626  17
   0 -12 -19 1233.49 444.240   4
   0  12 -19 87.2044 139.286   1
   0  12 -19 347.697 190.451   9
   0  12 -20 213.794 126.694  17
   0  12 -20 425.910 236.979  14
   0  12  20 65.2519 140.661   2
   0 -12 -20 80.2020 265.035   4
   0  12 -20 384.900 206.953   9
   0  12  20-30.0340 98.5500   5
   0  12 -20 161.273 146.074   1
   0  12 -21 365.542 200.065   9
   0  12 -21 272.088 125.276  17
   0  12 -21 237.866 164.815   1
   0 -12 -21 683.415 308.912   4
   0  12  21 736.960 273.866   2
   0  12  21 282.039 154.086   5
   0  12 -22 514.569 216.836   9
   0  12  22 129.874 120.499   5
   0 -12 -22 350.340 298.689   4
   0  12 -22 168.357 101.207  17
   0  12 -22 229.456 152.557   1
   0  12  23 39.2072 99.5934   5
   0  12 -23 93.3028 91.3066  17
   0  12 -23 156.044 116.961   1
   0  12 -23 146.548 172.514   9
   0  12 -24-33.1524 83.4432  17
   0  12  24-96.7144 95.7041   5
   0 -12 -24-139.971 100.772   3
   0  12 -24 91.6639 137.557   1
   0  12 -25-75.1418 74.8207  17
   0 -12 -25 63.1317 78.3716   3
   0  12 -25-200.478 165.633   9
   0  12 -25-106.852 128.465   1
   0  12  25 128.852 56.0731   5
   0  12 -26 60.7847 96.4411   1
   0 -12 -26 262.867 108.455   3
   0  12 -26-19.7188 65.0536  17
   0  12 -26 58.8925 183.473   9
   0  12  27 422.799 189.170  10
   0 -12 -27 218.269 92.5651   3
   0  12 -27 322.784 194.797   9
   0  12 -27 481.509 151.551   1
   0  12  28 440.833 152.892  10
   0 -12 -28 154.248 64.6019   3
   0  12 -28 511.136 138.087   1
   0 -12 -29 54.8060 40.7692   3
   0  12 -29 24.2890 70.2586   1
   0  13   0 220.832 211.014   6
   0  13   1 3639.12 528.976   6
   0  13  -1 3336.87 502.710   6
   0  13   2 137.762 180.703   6
   0  13  -2 33.3508 180.862   6
   0  13   3 144.598 140.065   7
   0  13   3 134.382 178.567   6
   0  13  -3 22.4342 178.810   6
   0  13   4 155.015 198.774   6
   0  13  -4 337.853 216.250   6
   0  13   4 431.958 218.240   7
   0  13   5 3073.77 285.762   2
   0  13   5 4430.05 591.442   6
   0  13   5 2967.04 425.638   7
   0  13  -5 4323.02 537.927   6
   0  13   6 684.598 270.868  15
   0  13   6 604.696 275.734   6
   0  13   6 590.795 142.912   2
   0  13  -6 888.925 333.314   6
   0  13   6 516.839 193.933   7
   0  13  -7 6876.42 689.521   6
   0  13   7 5643.42 650.883  15
   0  13   7 5338.59 568.666   7
   0  13   7 4713.29 397.858   2
   0  13   8 210.214 174.030  15
   0  13   8 483.926 253.348   7
   0  13   8 580.819 328.488   6
   0  13  -8 492.433 236.809   6
   0  13   8 165.006 117.585   2
   0  13   9 1247.12 304.834   7
   0  13   9 2187.68 423.689  15
   0  13   9 2071.57 423.102   6
   0  13   9 1424.61 228.818   2
   0  13  10 216.350 128.988   2
   0  13  10 313.707 239.232  15
   0  13  10 259.375 204.648   7
   0  13  11 408.418 164.225   2
   0  13  11 258.510 195.445   7
   0  13  11 62.0855 196.476  15
   0  13  11 211.594 257.056  10
   0  13  12-38.1792 137.804   7
   0  13  12-333.577 263.077  10
   0  13  12 160.088 221.106  15
   0  13  12 0.53392 114.532   2
   0  13  13-40.3095 167.866   7
   0  13  13 157.508 230.483  10
   0  13  13 22.1029 165.084  15
   0  13  13 296.631 171.390   2
   0  13  14-124.981 201.538  15
   0  13  14 315.015 162.549   7
   0  13  14 48.0317 124.696   2
   0  13  14-25.7012 210.883  10
   0  13  15 679.196 272.173   7
   0 -13 -15 890.964 324.929   4
   0  13  15 659.906 212.718   2
   0  13 -15 753.006 143.435  17
   0  13  15 453.381 256.268  10
   0  13  15 557.823 272.946  15
   0  13  16 252.551 192.766   7
   0  13  16 13.1534 197.505  10
   0 -13 -16-200.793 247.415   4
   0  13 -16 18.3359 99.5829   1
   0  13 -16 43.9815 84.7937  17
   0  13  16 197.073 167.318   2
   0  13  16-62.0220 192.484  15
   0  13 -17 116.968 81.7959  17
   0  13 -17 239.459 107.524   1
   0  13  17-247.552 262.275  10
   0 -13 -17 508.642 319.489   4
   0  13  17 229.537 159.309   2
   0  13  17 65.9962 198.108  15
   0  13  18-175.016 215.035  10
   0  13  18 113.029 145.190   2
   0  13 -18 175.565 95.9958  17
   0  13 -18 107.816 135.034   1
   0  13 -18-74.2233 147.865   9
   0 -13 -18 165.803 251.146   4
   0  13 -19 5.82034 109.625   1
   0  13  19-390.511 233.382  10
   0  13 -19-51.6665 77.1721  17
   0  13  19-307.951 208.721   2
   0  13 -19-65.6332 133.882   9
   0 -13 -19 74.5850 250.711   4
   0  13  20 46.7558 142.879   2
   0  13 -20 107.598 119.252   1
   0  13 -20 15.9178 66.2316  17
   0 -13 -20 471.034 253.589   4
   0  13 -20-98.5100 160.369   9
   0  13  20 191.058 193.928  10
   0 -13 -21 54.3920 212.284   4
   0  13 -21 285.892 174.654   9
   0  13  21 345.601 207.227   2
   0  13 -21 67.4058 70.7667  17
   0  13  21 92.2364 170.057  10
   0  13 -21 376.911 158.144   1
   0  13 -22 63.2139 61.5695  17
   0  13  22-64.9384 153.998   2
   0  13 -22-37.4508 143.210   9
   0  13 -22 205.929 122.151   1
   0  13  22 43.7019 167.213  10
   0  13 -23 10.9097 96.2556   1
   0  13  23-93.5416 146.679  10
   0  13  23 41.0275 103.021   2
   0  13 -23 71.8316 60.4069  17
   0  13 -23 254.825 162.320   9
   0  13 -24-84.0236 96.7738   1
   0 -13 -24 210.532 105.932   3
   0  13  24 145.392 146.468  10
   0  13 -24-46.4422 125.283   9
   0  13  24 99.2936 136.241   2
   0 -13 -25 174.147 97.4838   3
   0  13 -25 259.694 165.807   9
   0  13  25 211.006 146.720  10
   0  13 -25 298.346 129.654   1
   0  13  25 179.210 141.751   2
   0  13 -26 200.768 106.770   1
   0 -13 -26 125.475 69.9225   3
   0  13  26 128.661 119.821  10
   0  13  26 261.270 165.477   2
   0  13 -27 25.2627 79.9290   1
   0 -13 -27-44.6962 49.6469   3
   0 -13 -28 62.7997 38.4738   3
   0  14   0 519.381 216.382  15
   0  14   0 611.015 260.330   6
   0  14   0 483.022 184.091   7
   0  14   1 742.667 233.330   6
   0  14   1 839.234 139.032   2
   0  14  -1 699.113 230.043   6
   0  14  -1 843.705 245.771  15
   0  14   1 583.630 203.685   7
   0  14  -1 640.777 214.099   7
   0  14   1 736.132 226.859  15
   0  14  -2 210.246 152.811  15
   0  14   2 276.094 163.273   7
   0  14   2 234.284 166.119  15
   0  14   2-40.4049 210.860   6
   0  14  -2 73.6516 129.450   7
   0  14   2 224.591 94.1799   2
   0  14  -2 186.533 207.180   6
   0  14   3 513.922 121.215   2
   0  14   3 718.607 233.425   7
   0  14  -3 523.279 229.041   7
   0  14   3 602.493 293.017   6
   0  14  -3 236.264 141.081  15
   0  14   3 317.916 147.640  15
   0  14  -3 546.829 261.491   6
   0  14  -4 287.654 223.596   6
   0  14  -4 93.8002 116.816   7
   0  14   4-60.6150 148.306   7
   0  14   4 378.810 296.230   6
   0  14   4 10.9323 70.6621   2
   0  14   4 439.839 216.197  15
   0  14   5 894.156 309.509   6
   0  14   5 319.497 212.994   7
   0  14   5 440.980 132.828   2
   0  14   5 149.647 173.804  15
   0  14  -5 440.710 193.116   7
   0  14  -5 955.298 308.445   6
   0  14   6 258.343 112.926   2
   0  14   6 706.050 313.958   6
   0  14   6 440.109 202.195  15
   0  14   6 631.892 260.184   7
   0  14  -6 451.214 256.980   6
   0  14   7 746.386 268.172  15
   0  14   7 1306.42 402.954   6
   0  14  -7 967.093 312.895   6
   0  14   7 538.976 152.113   2
   0  14   7 682.651 260.145   7
   0  14   8 691.651 263.017  15
   0  14   8 1021.57 214.457   2
   0  14   8 1384.73 338.272   7
   0  14   8 1676.50 409.281   6
   0  14   9 516.659 158.315   2
   0  14   9 575.631 280.014  15
   0  14   9 316.861 230.195   7
   0  14  10 287.118 224.833  15
   0  14  10 393.519 227.714   7
   0  14  10 54.8662 111.633   2
   0  14  11 419.497 252.353   7
   0  14  11 100.804 118.297   2
   0  14  11 259.271 233.637  15
   0  14  12 2293.21 410.421   7
   0  14  12 1843.42 453.051  15
   0  14  12 2239.95 320.777   2
   0  14  13-92.1655 150.786   7
   0  14  13-272.165 235.302  15
   0  14  13-69.0486 205.087  10
   0 -14 -13-432.934 291.269   4
   0  14  13-14.6679 105.263   2
   0 -14 -14 38.4271 235.594   4
   0  14  14-159.177 229.759  15
   0  14  14-23.4280 183.503   7
   0  14  14-113.830 128.149   2
   0  14  14 0.51055 201.300  10
   0 -14 -15 819.122 331.470   4
   0  14  15 924.066 340.849  15
   0  14  15 715.211 240.278   2
   0  14  15 321.566 233.391  10
   0  14  15 389.657 217.889   7
   0  14 -16 1286.83 126.489  17
   0  14  16 1306.19 373.490  15
   0  14  16 2058.91 334.771   2
   0  14  16 1820.77 364.056   7
   0  14  16 1367.34 344.963  10
   0  14  17 369.367 217.115  10
   0  14  17 169.386 225.754  15
   0  14  17 161.989 163.486   7
   0  14  17 159.944 132.457   2
   0  14 -17 3.30639 46.5124  17
   0 -14 -17 177.715 228.718   4
   0 -14 -18 884.464 315.851   4
   0  14 -18 602.204 141.949   1
   0  14  18 529.686 217.835   2
   0  14 -18 375.745 68.6875  17
   0  14  18 323.497 207.768  10
   0  14  18 703.892 311.028  15
   0  14 -19 231.590 63.6479  17
   0  14  19 242.388 181.998  10
   0 -14 -19 517.544 297.652   4
   0  14  19 206.176 123.947   2
   0  14 -19 271.451 113.800   1
   0  14 -20-224.483 126.122   1
   0  14  20-91.9418 121.780   2
   0  14  20 3.63387 163.741  10
   0  14 -20-35.9002 41.5226  17
   0  14 -21 198.033 51.3448  17
   0  14  21 305.902 201.133  10
   0  14  21 389.825 180.157   2
   0  14 -21 331.540 125.255   1
   0  14  22-1.84304 105.963   2
   0  14 -22-126.867 98.4318   1
   0  14  22 18.5023 120.282  10
   0  14  23 597.007 206.607   2
   0  14 -23 335.406 126.488   1
   0 -14 -24 101.650 76.9291   3
   0  14 -24 238.907 102.828   1
   0  14  24 321.766 162.585   2
   0 -14 -25-28.0778 55.0316   3
   0  14 -25-72.0497 64.0151   1
   0  14  25 101.398 118.844   2
   0 -14 -26 493.426 94.3786   3
   0  15   0 626.471 327.147   6
   0  15   0 453.958 226.367   7
   0  15   0-29.6096 155.450  15
   0  15  -1 620.476 236.010   7
   0  15  -1 1274.97 355.335   6
   0  15   1 1072.61 276.387  15
   0  15  -1 1149.29 285.352  15
   0  15   1 1057.47 368.165   6
   0  15   1 829.363 300.464   7
   0  15   2 180.722 175.210   7
   0  15   2 417.309 234.511   6
   0  15  -2-28.0768 129.538  15
   0  15   2 187.213 181.120  15
   0  15  -2 360.155 187.527   7
   0  15  -2 612.224 277.941   6
   0  15   3 24.1881 182.633   7
   0  15   3 164.574 266.727   6
   0  15   3-15.4954 59.5962   2
   0  15  -3 160.237 180.386  15
   0  15  -3 225.432 211.509   6
   0  15   3-103.946 202.269  15
   0  15  -3-83.2127 141.603   7
   0  15   4 120.485 213.853  15
   0  15   4 144.559 197.325   7
   0  15   4 110.281 95.7616   2
   0  15   4 281.234 219.924   6
   0  15  -4 27.7123 171.866   6
   0  15  -4 184.005 168.845  15
   0  15  -4 230.384 168.362   7
   0  15   5-125.554 174.868   7
   0  15   5 73.9979 206.967   6
   0  15  -5 98.1390 184.293   6
   0  15   5 20.4519 90.5028   2
   0  15  -5 102.340 161.061   7
   0  15   5 163.479 213.251  15
   0  15   6 142.144 163.296  15
   0  15  -6-38.0300 166.845   6
   0  15   6 236.956 232.425   6
   0  15  -6 82.0349 138.184   7
   0  15   6-28.0895 85.3954   2
   0  15   6 255.376 156.256   7
   0  15   7 254.544 200.682   7
   0  15   7 1.20383 102.569   2
   0  15   7 6.28660 170.753  15
   0  15   8 412.358 247.497   7
   0  15   8 497.534 144.569   2
   0  15   8 853.636 306.940  15
   0  15   9 1629.75 263.276   2
   0  15   9 1672.30 376.029  15
   0  15   9 1767.84 388.640   7
   0  15  10 254.703 147.025   2
   0  15  10 215.744 328.798   7
   0  15  10 265.818 248.304  15
   0  15  11 1387.02 373.242   7
   0  15  11 1300.61 233.206   2
   0  15  11 1813.71 455.294  15
   0  15  12 763.095 195.147   2
   0  15  12 603.492 215.422   7
   0  15  12 484.124 255.498  15
   0  15  13 2652.87 451.675   7
   0  15  13 2250.54 471.021  15
   0  15  13 2240.33 311.972   2
   0  15  14-12.7827 171.948   7
   0  15  14 35.2136 134.137   2
   0  15  14 350.126 244.947  15
   0  15  15-254.770 188.553   7
   0  15  15-353.331 272.213  15
   0  15  15 5.74382 128.158   2
   0  15  16 420.586 176.103   2
   0  15  16 87.9175 212.354  15
   0  15  16 486.148 238.785   7
   0  15  17 556.320 293.881  15
   0  15  17 198.764 142.198   2
   0  15  17 468.147 211.763   7
   0  15  18 285.768 145.877   2
   0  15  18 156.265 189.473  15
   0  15  19-85.0425 130.110   2
   0  15  20-34.2371 106.776   2
   0  15  21-16.3438 97.8799   2
   0  15  22 575.435 179.313   2
   0  15  23-139.419 119.092   2
   0  15  24 80.1402 78.2178   2
   0  16   0 929.097 313.790   6
   0  16   0 896.410 275.871   7
   0  16   0 759.300 267.171  15
   0  16  -1 1080.33 290.516  15
   0  16  -1 1246.87 336.004   6
   0  16   1 1289.75 395.938   6
   0  16   1 931.553 294.699   7
   0  16   1 961.974 258.221  15
   0  16  -1 965.808 329.808   7
   0  16   2-57.4565 196.130   6
   0  16  -2-119.553 130.500  15
   0  16   2 3.06228 140.487   7
   0  16  -2-121.006 170.245   7
   0  16   2-40.4888 134.959  15
   0  16  -2-207.483 175.878   6
   0  16  -3 153.513 198.302   6
   0  16  -3 278.431 183.272   7
   0  16   3 198.628 161.394   6
   0  16  -3-9.40030 123.356  15
   0  16   3 61.6811 171.473   7
   0  16   3 77.2994 160.061  15
   0  16   4 271.332 188.976   6
   0  16  -4 498.385 239.775   6
   0  16   4 575.117 262.648  15
   0  16   4 533.205 236.108   7
   0  16  -4 332.542 185.260   7
   0  16  -5 98.9738 128.443   7
   0  16   5 1012.79 307.847  15
   0  16   5 498.460 238.530   7
   0  16   5 602.120 107.452   2
   0  16  -6 842.244 262.853   7
   0  16   6 391.125 111.374   2
   0  16   6 279.400 184.805   7
   0  16   6 819.084 291.152  15
   0  16   7-67.0315 201.248  15
   0  16   7 201.186 110.502   2
   0  16   7 339.417 180.505   7
   0  16   8 2246.58 399.931   7
   0  16   8 2274.49 453.806  15
   0  16   8 2323.34 261.393   2
   0  16   9 969.797 280.931   7
   0  16   9 675.319 303.614  15
   0  16   9 1057.24 186.932   2
   0  16  10 103.209 198.569   7
   0  16  10 167.674 268.385  15
   0  16  10 46.9170 100.182   2
   0  16  11 126.982 120.220   2
   0  16  11 263.579 194.271   7
   0  16  11 569.156 267.639  15
   0  16  12 597.306 291.871  15
   0  16  12 243.859 182.637   7
   0  16  12 573.782 156.622   2
   0  16  13 300.975 212.305   7
   0  16  13-12.8557 106.624   2
   0  16  14 475.443 218.758   7
   0  16  14 33.0577 188.942  15
   0  16  14 18.6291 112.723   2
   0  16  15 166.583 139.752   2
   0  16  15 173.254 166.107  15
   0  16  15-55.4166 155.461   7
   0  16  16 409.330 219.891  15
   0  16  16 264.567 140.113   2
   0  16  16 122.117 180.046   7
   0  16  17 53.9004 100.425   2
   0  16  17-5.84505 123.467   7
   0  16  17 206.881 180.681  15
   0  16  18 344.513 179.702  15
   0  16  18 471.513 157.253   2
   0  16  19 697.674 170.601   2
   0  16  20 439.731 141.792   2
   0  16  21-109.229 96.7248   2
   0  16  22 83.9061 78.2449   2
   0  17   0 119.758 182.633  15
   0  17   0 34.0548 159.461   7
   0  17  -1-127.896 156.606  15
   0  17   1-80.7740 161.024   7
   0  17  -1 40.7223 172.807   7
   0  17   1 190.143 162.483  15
   0  17  -2 74.4789 129.052  15
   0  17   2-76.1099 153.643  15
   0  17  -2-61.3061 161.618   7
   0  17   2 25.7918 175.655   7
   0  17  -3 984.611 263.486   7
   0  17   3 1034.17 289.152   7
   0  17  -3 949.113 224.432  15
   0  17   3 1159.16 284.137  15
   0  17  -4 1064.60 260.795   7
   0  17   4 1087.91 300.562  15
   0  17   4 1306.91 325.399   7
   0  17   5 668.366 242.338  15
   0  17  -5 339.398 180.152   7
   0  17   5 346.046 196.778   7
   0  17   6 686.409 269.268  15
   0  17   6 746.924 267.893   7
   0  17   7 2535.77 429.084  15
   0  17   7 2339.99 408.339   7
   0  17   8 131.090 214.894  15
   0  17   8 82.3398 144.671   7
   0  17   9 605.690 254.919   7
   0  17   9 324.327 72.7634   2
   0  17  10-160.413 169.580  15
   0  17  10 77.3949 158.265   7
   0  17  10 36.2010 60.9135   2
   0  17  11 193.601 84.5012   2
   0  17  11 119.984 152.732  15
   0  17  12 30.1139 123.046   7
   0  17  12 92.8422 88.3268   2
   0  17  12-198.414 217.747  15
   0  17  13 907.458 154.659   2
   0  17  13 1086.54 272.787   7
   0  17  13 581.832 267.337  15
   0  17  14 49.5749 176.233  15
   0  17  14 73.2847 127.064   7
   0  17  14-176.819 102.180   2
   0  17  15-57.9976 128.055   7
   0  17  15 110.716 81.6607   2
   0  17  16 85.3603 103.560   7
   0  17  16 43.9769 72.3532   2
   0  17  16-136.382 166.644  15
   0  17  17-14.7886 119.068  15
   0  17  17 29.1413 62.1813   2
   0  17  18-26.4687 101.949  15
   0  17  18 51.9286 61.5821   2
   0  17  19-13.9421 45.3460   2
   0  17  20-15.1565 29.4283   2
   0  18   0 561.847 183.117  15
   0  18   0 480.210 197.309   7
   0  18  -1 71.1639 123.236  15
   0  18  -1 217.913 144.538   7
   0  18   1-120.321 151.772   7
   0  18   1 265.983 153.051  15
   0  18  -2 389.678 167.772   7
   0  18  -2 707.058 209.923  15
   0  18   2 682.496 239.866   7
   0  18   2 628.704 220.447  15
   0  18   3 63.8478 148.028  15
   0  18   3-50.1068 137.502   7
   0  18  -3 95.9860 132.128   7
   0  18  -3 224.249 146.371  15
   0  18  -4-50.3988 110.007   7
   0  18   4 207.726 177.265   7
   0  18   4 84.9554 141.835  15
   0  18  -5 36.0876 135.993   7
   0  18   5-99.3026 172.615  15
   0  18   5 338.591 207.795   7
   0  18   6 137.931 158.334   7
   0  18   6-22.4502 163.989  15
   0  18   7 351.257 178.670   7
   0  18   7 181.397 171.588  15
   0  18   8 356.345 186.727   7
   0  18   8 502.609 236.769  15
   0  18   9 328.897 205.039  15
   0  18   9 568.539 229.586   7
   0  18  10 150.244 174.820  15
   0  18  10 91.3259 133.535   7
   0  18  11-178.799 162.639   7
   0  18  11 174.828 167.418  15
   0  18  12 724.667 218.626   7
   0  18  12 365.313 183.114  15
   0  18  13-105.014 137.498  15
   0  18  13 83.1451 126.101   7
   0  18  14 417.889 267.290  15
   0  18  14 83.0795 105.563   7
   0  18  15-200.423 156.567  15
   0  18  15-144.873 104.764   7
   0  18  16-44.1413 108.504  15
   0  19   0 61.9826 123.611   7
   0  19   0 73.2723 153.213  15
   0  19   1 664.916 185.744  15
   0  19  -1 884.828 187.945  15
   0  19  -1 686.415 197.061   7
   0  19  -2-49.3519 95.2644  15
   0  19   2 136.985 135.802  15
   0  19   2 133.644 149.712   7
   0  19  -2 151.295 127.182   7
   0  19   3 1901.31 285.630  15
   0  19   3 2426.82 347.572   7
   0  19  -3 2362.24 304.484   7
   0  19   4 1181.17 249.512   7
   0  19  -4 1120.37 234.474   7
   0  19   4 1348.19 273.511  15
   0  19   5-112.946 142.482  15
   0  19   5 73.4006 122.493   7
   0  19   6 528.823 190.107  15
   0  19   6 625.951 202.894   7
   0  19   7 2240.83 318.030   7
   0  19   7 1873.95 294.879  15
   0  19   8 531.819 196.712   7
   0  19   8 410.062 173.855  15
   0  19   9 802.452 205.269  15
   0  19   9 1174.29 243.110   7
   0  19  10 353.114 165.539   7
   0  19  10 176.448 124.973  15
   0  19  11 0.88806 105.856  15
   0  19  11 117.349 116.148   7
   0  19  12 257.926 135.034  15
   0  19  12 191.584 96.3435   7
   0  19  13 385.372 131.344  15
   0  20   0-29.6567 77.7028   7
   0  20   0 32.6870 76.1467  15
   0  20   1 271.168 118.019   7
   0  20  -1 376.101 123.901   7
   0  20   1 193.235 88.7811  15
   0  20   2 424.688 120.883  15
   0  20  -2 608.126 146.196   7
   0  20   3 51.7728 92.1012   7
   0  20   3 57.3676 81.8174  15
   0  20   4 717.449 169.308   7
   0  20   4 515.720 127.496  15
   0  20   5 1076.33 197.444   7
   0  20   5 966.651 183.594  15
   0  20   6 773.634 171.131   7
   0  20   6 503.859 135.734  15
   0  20   7 29.1379 83.6139   7
   0  20   7-0.83592 82.2914  15
   0  20   8 441.929 129.121  15
   0  20   8 426.546 134.596   7
   0  20   9 127.516 93.2111  15
   1   0 -36 73.4900 75.5390   2
   1   0 -35 462.597 142.997   2
  -1   0  35 338.564 162.493   3
  -1   0  34-218.098 177.404   3
   1   0 -34 63.8525 105.811   2
   1   0 -33 1440.03 261.281   2
   1   0 -32 185.360 113.062   2
   1   0 -31 269.714 139.769   2
   1   0 -31 9.79086 43.7599   5
   1   0 -30-74.2875 65.9418   5
   1   0 -30 187.058 158.703   2
   1   0 -29 707.550 140.307   5
   1   0 -29 2983.25 614.787   4
   1   0 -28-162.966 289.051   4
   1   0 -28-10.3322 66.6272   5
   1   0 -27-111.055 84.4027   5
   1   0 -27-246.252 294.201   4
   1   0 -26 16.1911 61.3320   5
   1   0 -26-216.270 287.194   4
   1   0 -25-29.5072 240.559   4
   1   0 -25 117.187 98.0139   5
   1   0 -24-17.8734 43.0057   3
   1   0 -24-44.7996 235.145   4
   1   0 -23 602.943 344.495   4
   1   0 -22 211.535 239.087   4
   1   0 -21-143.917 247.031  14
   1   0 -21 103.166 211.463   4
   1   0 -20-601.294 278.219   4
   1   0 -20-163.374 170.123  14
   1   0 -19 5904.35 644.912   4
   1   0 -19 7884.23 741.078   6
   1   0 -19 6516.07 620.325  14
   1   0 -18-192.451 177.991   6
   1   0 -18-165.202 217.437  14
   1   0 -18-109.099 216.768   4
   1   0 -17 62.4344 142.695   4
   1   0 -17 227.964 122.093  14
   1   0 -16 44.0424 145.603   4
   1   0 -16-4.80453 133.357  14
   1   0 -15 70544.9 1765.53  14
   1   0 -15 85925.0 2762.18   8
   1   0 -14 184.458 245.485   8
   1   0 -14 68.3477 158.096  14
   1   0 -13 25458.9 951.299  14
   1   0 -13 31231.2 1529.52   8
   1   0 -12-19.1397 145.152   8
   1   0 -12 113.486 96.9616  14
   1   0 -11 6954.34 662.499   8
   1   0 -10 64.3845 120.647   8
   1   0  -9 356.197 193.407   8
   1   0  -8 14.3649 143.617   8
   1   0  -7 47818.1 1420.04   8
   1   0  -6-78.1962 110.153   8
   1   0  -5 114227. 1795.91   8
   1   0  -4 18.6611 69.4636   8
   1   0  -3 1318.21 148.980   8
   1   0  -2 41.4000 42.5081   8
  -1   0  -7 1605.92 258.768   8
  -1   0  -8 766.190 337.716   8
  -1   0  -9 2113.72 443.907   8
  -1   0 -10 1068.14 318.810   8
  -1   0 -11 7720.77 679.258   8
  -1   0 -11 7042.84 475.502  14
  -1   0 -12-65.1377 117.296  14
  -1   0 -12 1300.72 427.658   8
  -1   0 -13 3305.54 678.531   8
  -1   0 -13 2149.60 346.046  14
  -1   0 -14 203.405 216.738  14
  -1   0 -15 16088.8 941.635   4
  -1   0 -15 16983.5 880.617  14
  -1   0 -16-49.8337 139.820  14
  -1   0 -16-15.5212 168.363   4
  -1   0 -17 415.161 159.282  14
  -1   0 -17 255.556 181.347   4
  -1   0 -18 120.039 163.470  14
  -1   0 -18-5.35661 216.739   4
  -1   0 -19 883.112 308.360   4
  -1   0 -19 1289.28 322.295  14
  -1   0 -20-1.25795 171.885  14
  -1   0 -20 255.131 248.315   4
  -1   0 -21 1290.95 386.899   4
  -1   0 -22 365.239 273.664   4
  -1   0 -23 472.481 321.936   4
  -1   0 -24 27.1566 72.3324   5
  -1   0 -24 118.900 319.464   4
  -1   0 -25 514.955 136.295   5
  -1   0 -25 1708.77 539.336   4
  -1   0 -26 58.6608 67.6246   5
  -1   0 -26-95.2646 306.595   4
  -1   0 -27-90.2641 83.6011   5
  -1   0 -27-284.789 345.303   4
  -1   0 -28-92.8349 335.305   4
  -1   0 -28 79.3987 78.5971   5
  -1   0 -29 260.911 142.156   2
  -1   0 -29 104.426 67.8342   5
  -1   0 -30-450.476 349.746   4
  -1   0 -30-287.531 168.219   2
  -1   0 -31 378.218 167.461   2
  -1   0 -32-100.808 99.3965   2
  -1   0 -33 576.080 166.700   2
   1   0  34-22.5263 102.822   3
  -1   0 -34-42.9931 80.5974   2
   1   0  35 26.3962 97.3911   3
  -1   0 -35 28.9317 72.6770   2
   1   1 -36 11.4379 57.8505   2
  -1   1  36-92.8074 95.3847   3
   1   1 -35-94.5388 95.2918   2
   1  -1 -35-160.027 95.0696   2
  -1   1  34-113.991 138.222   3
   1  -1 -34-27.1836 94.2772   2
   1   1 -34-39.0734 97.1229   2
  -1   1  33-237.914 188.260   3
   1   1 -33 77.8444 99.6876   2
   1   1 -32 35.4567 93.9104   2
   1  -1 -32 62.9173 46.0843   5
   1  -1 -31 39.5162 62.0950   5
   1   1 -31 98.0245 107.099   2
   1  -1 -31-47.3412 292.915   4
   1   1 -30 368.833 168.501   2
   1  -1 -30 129.206 82.0356   5
   1   1 -29-36.0584 61.3545   5
   1   1 -29-15.5370 106.420   2
   1  -1 -29 38.4549 71.0289   5
   1  -1 -29 226.626 284.120   4
   1  -1 -28 228.321 277.440   4
   1   1 -28 125.422 77.8010   5
   1  -1 -28 213.350 103.748   5
   1   1 -28 40.7632 118.155   2
   1   1 -27 2055.25 524.938   4
   1   1 -27 393.197 103.118   5
   1   1 -27 771.518 209.845   2
   1  -1 -27 1727.47 516.575   4
   1  -1 -27 625.930 152.792   5
   1   1 -26 252.854 248.130   4
   1   1 -26 73.1281 98.9743   2
   1  -1 -26 237.089 264.200   4
   1  -1 -26-23.4575 86.3692   5
   1   1 -26-16.4228 71.2949   5
   1  -1 -26-42.1502 48.6703   3
   1   1 -25 251.427 93.6727   5
   1   1 -25 756.980 350.409   4
   1  -1 -25 223.209 117.587   5
   1  -1 -25 337.424 100.480   3
   1   1 -25 552.778 230.983   9
   1   1 -25 433.416 175.141   2
   1  -1 -24 207.882 97.9200   3
   1   1 -24 287.691 185.915   9
   1  -1 -24 594.323 297.910   4
   1   1 -24 563.980 333.144   4
   1   1 -24 142.748 79.2465   5
   1  -1 -23 364.703 331.914   4
   1   1 -23-343.998 277.442  14
   1   1 -23-82.1561 214.141   4
   1   1 -23-56.0663 141.204   9
   1   1 -22 1281.50 369.917   4
   1   1 -22 1104.00 258.471   9
   1   1 -22 1344.34 380.379  14
   1  -1 -22 1293.17 396.058   4
   1  -1 -21 6689.26 761.178   4
   1   1 -21 6486.17 744.585  14
   1   1 -21 5939.15 705.272   4
   1   1 -20 1525.93 352.082  14
   1  -1 -20 1624.15 403.005   4
   1  -1 -20 2320.02 441.903   6
   1   1 -20 1486.55 362.969   4
   1   1 -19 11079.9 885.143   4
   1  -1 -19 11279.9 899.279   4
   1   1 -19 12062.0 912.846  14
   1   1 -18 4298.14 528.507   4
   1   1 -18 4574.16 546.906  14
   1   1 -18 5301.36 582.258   6
   1  -1 -18 4670.39 563.607   4
   1   1 -17 14061.9 915.060  14
   1   1 -17 14589.5 915.558   6
   1   1 -17 12900.0 853.453   4
   1  -1 -17 11911.2 755.062  14
   1  -1 -17 13035.2 890.866   4
   1  -1 -16 15084.5 804.404  14
   1   1 -16 16909.2 928.009   6
   1   1 -16 17686.0 960.063  14
   1  -1 -16 15536.0 935.527   4
   1   1 -16 15127.1 889.880   4
   1   1 -15 9944.31 702.061  14
   1  -1 -15 10075.4 625.756  14
   1   1 -15 10787.0 714.472   6
   1   1 -15 10975.7 908.598   8
   1   1 -14 1125.61 275.606  14
   1   1 -14 918.202 281.549   8
   1  -1 -14 726.078 188.852  14
   1   1 -14 1043.78 252.871   6
   1  -1 -14 1297.42 386.728   8
   1   1 -13 3720.77 474.872   8
   1   1 -13 4234.18 422.407  14
   1   1 -13 3891.67 409.346   6
   1  -1 -13 4001.03 362.439  14
   1   1 -12 68.6216 124.506   8
   1  -1 -12 294.823 250.372   8
   1   1 -12 205.829 139.114  14
   1   1 -11 5907.69 446.181  14
   1   1 -11 4963.64 520.686   8
   1   1 -10 45842.1 1442.81   8
   1   1  -9 8988.89 608.723   8
   1   1  -8 74699.8 1644.99   8
   1   1  -7 38419.8 1108.79   8
  -1  -1   6 127008. 2142.47   8
   1   1  -6 148627. 2006.10   8
  -1  -1   5 1771.26 248.494   8
   1   1  -5 1391.63 171.006   8
   1   1  -4 40864.7 878.619   8
  -1  -1   4 42789.5 982.065   8
  -1  -1   3 22340.4 570.721   8
   1   1  -3 22608.4 576.807   8
  -1  -1   2 10726.4 356.432   8
   1   1  -2 10179.1 361.185   8
   1   1  -1 100896. 1002.88   8
  -1  -1   1 94025.2 926.251   8
  -1  -1   0 44231.8 622.505   8
   1  -1   1 450.056 55.7893   8
   1  -1   2 3905.24 165.121   8
  -1   1  -2 3150.23 155.462   8
  -1   1  -3 42992.8 628.591   8
   1  -1   3 43845.8 732.159   8
  -1   1  -4 2112.48 198.144   8
   1  -1   4 1241.85 178.052   8
  -1   1  -5 3888.79 258.721   8
  -1   1 -10 15687.7 707.322  14
  -1  -1 -11 572.772 284.977   8
  -1   1 -11 305.052 143.711  14
  -1  -1 -12 3523.33 333.816  14
  -1   1 -12 3680.85 387.601  14
  -1  -1 -13 16999.5 775.062  14
  -1   1 -13 17964.7 895.461  14
  -1  -1 -14 16311.8 928.975   4
  -1   1 -14 16764.6 924.150  14
  -1  -1 -14 15573.4 783.149  14
  -1   1 -15 2240.05 363.386   4
  -1  -1 -15 1817.34 291.929  14
  -1  -1 -15 2271.67 375.138   4
  -1   1 -15 1855.87 329.504  14
  -1   1 -16 975.718 252.004  14
  -1   1 -16 1040.09 287.478   4
  -1  -1 -16 766.963 230.017  14
  -1  -1 -16 1157.61 311.457   4
  -1   1 -17 10251.2 803.508   4
  -1  -1 -17 8737.77 659.829  14
  -1   1 -17 10400.4 815.280  14
  -1  -1 -17 10653.4 859.553   4
  -1   1 -18 3529.50 531.727  14
  -1   1 -18 3409.13 492.139   4
  -1  -1 -18 3458.85 519.126   4
  -1   1 -19 442.440 241.298   4
  -1   1 -19 649.875 274.436  14
  -1  -1 -19 878.704 303.939   4
  -1   1 -20 167.975 225.126   4
  -1  -1 -20 299.218 254.955   4
  -1   1 -20 261.293 241.576  14
  -1   1 -21 283.521 256.226   4
  -1   1 -21-264.017 186.788   9
  -1  -1 -21 118.829 210.489   4
  -1   1 -21-303.258 284.863  14
  -1  -1 -22 214.256 271.419   4
  -1   1 -22 769.412 317.916  14
  -1   1 -22 550.401 235.369   9
  -1   1 -22 391.759 262.852   4
  -1   1 -23 44.5943 257.538   4
  -1  -1 -23 270.940 310.018   4
  -1   1 -23-117.625 269.406  14
  -1  -1 -23 27.7411 68.7464   3
  -1   1 -23 58.7297 65.2949   5
  -1   1 -24 274.631 284.067   4
  -1   1 -24 28.4638 120.319   2
  -1  -1 -24 121.531 78.7397   3
  -1   1 -24 47.8979 54.0841   5
  -1   1 -24 51.5405 172.547   9
  -1  -1 -24 188.241 298.098   4
  -1  -1 -24 57.9671 86.2604   5
  -1   1 -25 177.472 141.774   2
  -1   1 -25-47.5395 64.6076   5
  -1  -1 -25 725.970 380.297   4
  -1  -1 -25 103.980 46.2091   3
  -1   1 -25 685.857 367.923   4
  -1  -1 -25 218.098 110.686   5
  -1   1 -26 139.779 74.1552   5
  -1   1 -26 123.198 296.299   4
  -1  -1 -26 79.2943 86.6322   5
  -1   1 -26 12.5134 102.632   2
  -1   1 -27 329.349 263.989   4
  -1  -1 -27 206.679 102.775   5
  -1   1 -27 30.9577 57.4383   5
  -1   1 -27 88.2428 129.547   2
  -1  -1 -28 322.782 110.524   5
  -1   1 -28 400.836 93.4039   5
  -1  -1 -29 462.495 374.611   4
  -1   1 -29 190.700 153.850   2
  -1  -1 -29 5.76684 75.6981   5
  -1  -1 -30 242.011 306.050   4
  -1  -1 -30 35.1346 70.1635   5
  -1   1 -30-224.869 155.681   2
  -1   1 -31-21.0899 107.011   2
  -1  -1 -31 354.100 255.068   4
  -1  -1 -32 229.356 130.055   2
  -1   1 -32 93.3610 105.877   2
   1   1  32 162.659 205.092   3
   1   1  33 65.3335 161.868   3
  -1  -1 -33 181.453 120.467   2
  -1   1 -33 92.9498 96.2328   2
  -1   1 -34 146.482 100.494   2
  -1  -1 -34 0.53944 79.3895   2
   1   1  34-168.831 161.029   3
  -1  -1 -35 484.153 126.811   2
  -1   1 -35 407.979 113.132   2
   1   2 -36 76.1508 58.9844   2
  -1   2  36 179.972 122.080   3
   1   2 -35 185.161 95.1533   2
  -1   2  35 819.974 219.660   3
  -1   2  34-101.870 171.301   3
   1   2 -34-30.3939 96.4015   2
  -1   2  33 176.940 133.079   3
   1   2 -33 140.440 120.213   2
   1  -2 -32 19.5738 66.6287   5
   1   2 -32-12.2851 105.584   2
   1  -2 -31-22.7993 238.669   4
   1  -2 -31-29.9419 74.0310   5
  -1   2  31 130.439 218.622   3
   1   2 -31-119.321 135.016   2
   1   2 -30 205.198 136.934   2
   1  -2 -30 276.009 103.137   5
   1  -2 -29-28.4437 81.7268   5
   1  -2 -29 405.676 348.903   4
   1   2 -29-130.497 147.254   2
   1   2 -29 65.2751 198.064   9
   1   2 -28 264.787 209.318   9
   1  -2 -28 5.31309 77.6217   5
   1  -2 -28 431.200 305.249   4
   1   2 -28 26.5159 37.4911   5
   1   2 -28-185.104 138.546   2
   1   2 -27 203.612 191.290   9
   1   2 -27 143.125 65.2379   5
   1   2 -27 209.132 126.063   2
   1  -2 -27 120.198 97.9486   5
   1  -2 -27 217.793 82.9580   3
   1  -2 -26 647.604 137.547   3
   1   2 -26 879.879 255.823   9
   1   2 -26 335.137 91.7591   5
   1   2 -26 571.454 195.616   2
   1  -2 -26 642.636 175.447   5
   1  -2 -25 839.294 387.216   4
   1   2 -25 410.023 177.097   2
   1  -2 -25 429.725 136.120   5
   1   2 -25 304.475 267.345   4
   1   2 -25 721.768 322.066  14
   1   2 -25 637.472 265.819   9
   1  -2 -25 435.851 124.673   3
   1   2 -25 239.979 170.534  17
   1   2 -25 197.508 75.8262   5
   1   2 -24-13.9000 174.244   9
   1   2 -24-363.329 248.597   4
   1  -2 -24 245.750 294.088   4
   1   2 -24-150.630 169.227  17
   1   2 -24 16.5228 90.4228   2
   1  -2 -24 20.1984 70.8704   3
   1   2 -24 33.3130 59.6193   5
   1   2 -24 112.286 304.993  14
   1   2 -23 874.648 374.205  14
   1  -2 -23 791.179 375.938   4
   1   2 -23 667.960 368.803   4
   1   2 -23 486.558 206.843   9
   1   2 -22 519.373 293.054   4
   1   2 -22-49.3757 296.805  14
   1  -2 -22 477.814 339.084   4
   1   2 -22 186.569 152.119   9
   1  -2 -21-57.7253 245.661   4
   1   2 -21-155.243 231.057  14
   1   2 -21-10.5908 143.394   9
   1   2 -21-1.41580 204.500   4
   1   2 -20 155.199 220.255   4
   1  -2 -20 168.090 200.941   4
   1   2 -20 103.647 203.876  14
   1  -2 -19 194.433 209.712   4
   1   2 -19 20.1623 179.174   4
   1   2 -19 222.428 194.418  14
   1   2 -18 240.168 176.283   4
   1   2 -18-20.4452 226.173  14
   1  -2 -18-255.195 209.622   4
   1  -2 -17 48.9535 172.137   4
   1   2 -17 238.488 162.413  14
   1   2 -17 283.595 197.215   4
   1   2 -17 132.054 149.200   6
   1  -2 -16 7455.66 675.353   4
   1   2 -16 7736.28 670.767   6
   1   2 -16 7300.38 621.342   4
   1   2 -16 8610.39 703.580  14
   1   2 -15 6741.33 605.497   6
   1   2 -15 7013.58 609.803  14
   1  -2 -15 6473.42 609.542   4
   1   2 -15 7118.01 677.798   8
   1   2 -14 9280.80 682.092   6
   1   2 -14 10635.4 823.438   8
   1   2 -14 9384.28 670.054  14
   1   2 -13 54996.9 1537.76  14
   1   2 -13 53807.5 1778.24   8
   1   2 -12-25.3538 137.978  14
   1   2 -12 295.002 185.814   8
   1   2 -11 37037.4 1350.01   8
   1   2 -11 39349.8 1192.90  14
   1   2 -10 16906.4 744.780  14
   1   2 -10 15821.6 838.048   8
  -1  -2   9 21082.5 1127.67   8
   1   2  -9 24979.4 986.536   8
  -1  -2   8 54886.6 1823.37   8
   1   2  -8 56681.9 1400.94   8
  -1  -2   7 34245.2 1199.22   8
   1   2  -7 34691.4 1018.15   8
  -1  -2   6 46540.9 1269.38   8
   1   2  -6 41804.0 1056.51   8
  -1  -2   5 294693. 2784.77   8
   1   2  -5 285790. 2676.12   8
  -1  -2   4 17953.8 646.217   8
   1   2  -4 16013.4 582.660   8
   1   2  -3 24061.0 674.676   8
  -1  -2   3 25824.0 713.726   8
   1   2  -2 208876. 1923.59   8
  -1  -2   2 201094. 1853.37   8
  -1  -2   1 41125.6 825.090   8
   1  -2   1 13102.0 437.843   8
   1  -2   2 144743. 1482.03   8
   1  -2   3 6045.99 325.684   8
  -1   2  -3 5330.03 303.848   8
  -1   2  -4 16572.9 530.991   8
   1  -2   4 64795.3 1091.63   8
   1  -2   5 1892.28 237.889   8
   1  -2   6 124251. 2022.21   8
   1  -2   7 763.958 188.546   8
  -1   2  -9 2705.02 284.814  14
  -1   2 -10 4942.72 406.174  14
  -1   2 -11 324.579 162.651  14
  -1   2 -12 445.860 204.444  14
  -1   2 -13 25321.9 1085.72  14
  -1  -2 -14 3129.38 402.195   4
  -1   2 -14 3401.89 433.228  14
  -1   2 -15 1998.15 373.299  14
  -1  -2 -15 1720.20 340.114   4
  -1   2 -15 2089.99 333.851   4
  -1   2 -16 13363.8 902.552   4
  -1   2 -16 15658.4 962.446  14
  -1  -2 -16 14353.3 941.810   4
  -1   2 -17 246.478 180.187   4
  -1  -2 -17 76.1555 175.272   4
  -1   2 -17 124.543 168.806  14
  -1   2 -18 482.460 291.504  14
  -1   2 -18 572.999 240.962   4
  -1  -2 -18 33.4734 210.740   4
  -1   2 -19 558.602 257.996   4
  -1   2 -19 315.838 213.235  14
  -1  -2 -19 123.922 220.941   4
  -1  -2 -20 816.877 294.089   4
  -1   2 -20 495.620 212.609   9
  -1   2 -20 498.152 297.805   4
  -1   2 -20 1132.01 370.458  14
  -1   2 -21 251.270 211.228  14
  -1  -2 -21 85.8828 237.247   4
  -1   2 -21 44.0897 166.111   9
  -1   2 -21 582.727 359.882   4
  -1   2 -22-103.943 163.683   9
  -1  -2 -22 274.303 232.775   4
  -1   2 -22 32.3331 275.646  14
  -1   2 -22 261.562 305.021   4
  -1   2 -23 166.488 126.559   2
  -1   2 -23 156.743 64.6236   5
  -1   2 -23 147.260 264.086  14
  -1  -2 -23 344.189 356.964   4
  -1   2 -23 69.5992 148.348  17
  -1  -2 -23 131.227 103.039   3
  -1   2 -23 273.100 274.914   4
  -1   2 -23 347.963 226.263   9
  -1   2 -24 60.6274 259.150   4
  -1   2 -24 126.587 69.0421   5
  -1   2 -24 37.4165 109.645   2
  -1   2 -24 109.493 140.853   1
  -1   2 -24 243.623 334.031  14
  -1  -2 -24 4.14484 75.0695   3
  -1  -2 -24 300.539 339.845   4
  -1   2 -24-118.683 208.136   9
  -1   2 -24-77.3152 133.286  17
  -1  -2 -24-11.2390 71.4405   5
  -1  -2 -25 199.887 120.687   5
  -1   2 -25 282.167 164.785   9
  -1   2 -25-290.910 337.518  14
  -1   2 -25 456.824 303.297   4
  -1  -2 -25 0.65182 309.467   4
  -1   2 -25 158.022 119.260   2
  -1   2 -25 96.0789 63.2413   5
  -1  -2 -25 179.190 93.1266   3
  -1   2 -25 221.233 174.758  17
  -1  -2 -26 410.406 99.5292   3
  -1   2 -26 267.394 69.6715   5
  -1  -2 -26 1936.63 539.252   4
  -1   2 -26 678.094 202.517   2
  -1  -2 -26 445.686 152.619   5
  -1   2 -26 1623.79 489.306   4
  -1   2 -26 923.890 309.103   9
  -1   2 -27-69.9315 187.674   9
  -1  -2 -27 5.31465 297.628   4
  -1  -2 -27-58.4525 83.7314   5
  -1   2 -27 145.010 132.416   2
  -1   2 -27 41.0449 250.517   4
  -1   2 -28-13.3859 105.945   2
  -1   2 -28-24.3212 181.270   9
  -1  -2 -28-128.390 106.897   5
  -1   2 -29 199.548 122.611   2
  -1  -2 -29 174.110 105.633   5
  -1  -2 -29 144.447 326.330   4
  -1  -2 -30 213.808 305.882   4
   1   2  30 50.4262 145.344   3
  -1  -2 -30-14.7770 69.0858   5
  -1   2 -30-44.8446 103.079   2
  -1  -2 -31-99.6363 72.7314   5
  -1  -2 -31 260.905 248.409   4
  -1   2 -31 84.2340 109.106   2
   1   2  31-157.292 180.272   3
  -1   2 -32 335.719 158.731   2
   1   2  32 308.508 226.359   3
   1   2  33 837.789 291.456   3
  -1   2 -33 245.720 131.931   2
  -1   2 -34-54.9306 70.5344   2
   1   2  34-189.621 172.962   3
  -1   2 -35 139.393 77.5483   2
   1   2  35 304.058 145.881   3
   1   3 -36 47.2133 42.7739   2
  -1   3  36-32.1626 80.0876   3
  -1   3  35-61.0146 104.006   3
   1   3 -35 95.7523 72.6854   2
   1   3 -34-95.1532 92.8964   2
  -1   3  34-6.93426 123.743   3
  -1   3  33 273.468 189.252   3
   1   3 -33 438.836 142.135   2
   1  -3 -33 115.668 60.8469   5
   1  -3 -32 100.222 87.1065   5
   1   3 -32 111.400 111.883   2
  -1   3  32-23.8833 163.877   3
   1  -3 -31 533.012 345.400   4
   1   3 -31 8.83308 90.3668   2
  -1   3  31 331.199 229.005   3
   1  -3 -31-65.8827 79.3304   5
   1   3 -31-94.8024 166.558   9
  -1   3  30 261.554 186.572   3
   1   3 -30 120.383 102.529   2
   1  -3 -30 236.071 325.493   4
   1   3 -30 75.2736 180.036   9
   1  -3 -30 15.7700 66.9197   5
   1   3 -29 252.459 146.382   1
   1  -3 -29 137.531 93.0209   5
   1   3 -29 176.345 118.759   2
   1  -3 -29 983.762 376.868   4
   1   3 -29 755.247 312.262   9
  -1   3  29 543.243 281.183   3
   1   3 -29 339.664 182.206  17
   1  -3 -28 475.222 108.576   3
   1   3 -28 603.419 275.473   9
  -1   3  28 452.494 242.501   3
   1   3 -28 380.909 175.553  17
   1  -3 -28 937.462 446.231   4
   1  -3 -28 164.984 108.759   5
   1   3 -28 589.695 187.948   2
   1   3 -28 462.077 174.241   1
   1  -3 -27 191.154 108.674   5
   1   3 -27 461.000 215.262  17
   1  -3 -27 285.451 280.570   4
   1   3 -27 336.771 155.843   2
   1   3 -27 337.563 300.851  14
   1   3 -27 47.0820 196.158   9
   1  -3 -27 218.468 101.387   3
   1   3 -27 231.472 160.795   1
   1   3 -26-82.6402 152.831   1
   1  -3 -26 3.32669 82.9267   5
   1   3 -26 126.923 157.247  17
   1   3 -26 33.5271 25.6028   5
   1   3 -26 212.502 293.598  14
   1   3 -26 14.4045 114.283   2
   1  -3 -26 77.2300 86.4031   3
   1  -3 -26 476.908 288.234   4
   1   3 -26 237.421 236.777   9
   1   3 -25-17.2827 135.587  17
   1   3 -25 22.4594 118.673   1
   1   3 -25 102.018 121.524   2
   1  -3 -25 194.724 338.241   4
   1   3 -25 101.374 303.052  14
   1  -3 -25-22.5266 88.6268   3
   1  -3 -25-129.950 80.8436   5
   1   3 -25-37.0790 43.3949   5
   1   3 -25 138.647 209.252   9
   1   3 -24 2097.70 555.391  14
   1  -3 -24 2004.17 502.917   4
   1   3 -24 1334.85 329.314   9
   1   3 -24 828.129 247.338  17
   1   3 -24 1313.93 281.978   1
   1  -3 -24 650.811 168.268   5
   1   3 -24 466.298 84.1694   5
   1  -3 -24 719.988 170.082   3
   1   3 -24 935.627 216.684   2
   1  -3 -23 323.237 120.121   3
   1   3 -23 697.813 215.855   9
   1   3 -23 1275.14 452.804  14
   1  -3 -23 1584.39 483.094   4
   1   3 -22 250.219 254.968  14
   1   3 -22 384.097 192.475   9
   1  -3 -22 717.623 342.439   4
   1   3 -21 791.143 249.377   9
   1  -3 -21 1405.69 401.859   4
   1   3 -21 1093.16 359.064   4
   1   3 -21 360.691 225.866  14
   1  -3 -20 8822.72 873.019   4
   1   3 -20 7324.16 749.378   4
   1   3 -20 8467.11 849.602  14
   1   3 -19 16472.2 1079.01   4
   1   3 -19 19450.1 1249.20  14
   1  -3 -19 16410.1 1125.48   4
   1  -3 -18 22415.0 1265.01   4
   1   3 -18 20252.0 1157.10   4
   1  -3 -17 3563.07 508.667   4
   1   3 -17 3647.69 544.117  14
   1   3 -17 2893.96 426.522   4
   1  -3 -16 3380.82 734.934   8
   1   3 -16 1877.56 354.261   6
   1  -3 -16 1968.57 384.914   4
   1   3 -16 2283.50 365.583   4
   1   3 -16 2164.21 402.107  14
   1  -3 -15 729.891 230.870   4
   1   3 -15 657.306 232.524   6
   1   3 -15 881.571 252.393  14
   1   3 -14 33773.8 1282.21  14
   1   3 -14 32561.9 1461.34   8
   1   3 -14 31324.6 1286.88   6
   1   3 -13 1593.52 312.885  14
   1   3 -13 1217.37 281.147   8
   1   3 -13 1164.65 237.006   6
   1   3 -12 9544.67 648.113  14
   1   3 -12 10435.0 739.264   8
   1   3 -11 1079.19 268.571   8
   1   3 -11 744.235 196.892  14
   1   3 -10 2463.35 297.262  14
   1   3 -10 2777.66 356.237   8
   1   3  -9 259.696 98.9511  14
   1   3  -9 265.815 136.007   8
  -1  -3   8 12243.4 789.586   8
   1   3  -8 11295.0 629.448   8
  -1  -3   7 17498.0 863.943   8
   1   3  -7 14836.8 695.613   8
  -1  -3   6 26716.8 1001.19   8
   1   3  -6 21535.6 812.353   8
  -1  -3   5 87266.4 1693.50   8
   1   3  -5 76425.4 1504.19   8
   1   3  -4 85778.8 1528.94   8
  -1  -3   4 94691.6 1641.16   8
  -1  -3   3 343968. 2965.89   8
   1   3  -3 317724. 2864.42   8
  -1  -3   2 576.587 146.959   8
  -1  -3   1 97357.8 1559.12   8
  -1  -3   0 47394.1 1090.72   8
   1  -3   1 20221.2 694.097   8
   1  -3   2 2557.68 260.074   8
   1  -3   3 13737.6 578.705   8
   1  -3   4 276.197 136.518   8
  -1   3  -4 29.9521 76.1050   8
  -1   3  -5 82889.3 1398.84   8
   1  -3   5 103105. 1740.79   8
   1  -3   6 4486.12 393.228   8
  -1   3  -6 3827.94 322.049   8
  -1   3  -7 34270.4 996.465   8
   1  -3   7 36288.8 1226.51   8
   1  -3   8 3117.07 395.169   8
  -1   3  -8 2739.74 278.790  14
   1  -3   9 39567.9 1633.52   8
  -1   3  -9 43912.2 1168.12  14
  -1   3 -10 3792.72 374.671  14
  -1   3 -11 11046.2 659.560  14
  -1   3 -12 6424.89 534.304  14
  -1   3 -13 18312.6 930.773  14
  -1  -3 -13 17990.3 962.337   4
  -1  -3 -14 4857.49 539.531   4
  -1   3 -14 6069.78 586.342  14
  -1  -3 -15 2784.03 415.465   4
  -1   3 -15 2843.76 412.445   4
  -1   3 -15 3132.56 468.977  14
  -1   3 -16 13162.6 933.350  14
  -1   3 -16 12220.2 864.498   4
  -1  -3 -16 11384.3 867.719   4
  -1  -3 -17 4583.20 590.438   4
  -1   3 -17 4219.87 536.071  14
  -1   3 -17 4094.96 537.102   4
  -1  -3 -18 34354.2 1609.56   4
  -1   3 -18 32996.2 1559.60   4
  -1  -3 -19 3812.23 591.505   4
  -1   3 -19 4350.41 638.815  14
  -1   3 -19 3350.67 529.651   4
  -1  -3 -20 133.831 223.527   4
  -1   3 -20-156.917 290.245   4
  -1   3 -20 64.8853 147.458   9
  -1   3 -20 40.9565 220.774  14
  -1   3 -21 2892.20 584.587  14
  -1   3 -21 1741.09 350.427   9
  -1   3 -21 1989.35 457.874   4
  -1  -3 -21 2440.38 516.533   4
  -1   3 -22 3621.46 725.343  14
  -1  -3 -22 3779.40 673.029   4
  -1   3 -22 3309.46 483.651   9
  -1  -3 -22 1521.52 243.592   3
  -1   3 -22 3982.69 663.639   4
  -1  -3 -23 488.855 147.888   3
  -1   3 -23 1437.70 430.965   4
  -1   3 -23 934.392 219.224   2
  -1   3 -23 1467.60 493.940  14
  -1  -3 -23 900.565 427.513   4
  -1   3 -23 754.757 232.674   1
  -1   3 -23 530.199 206.584  17
  -1   3 -23 864.797 287.632   9
  -1  -3 -23 405.129 147.286   5
  -1  -3 -24 59.4190 95.8168   3
  -1   3 -24-352.393 222.118   9
  -1   3 -24 181.112 150.554   1
  -1  -3 -24-25.7811 77.2319   5
  -1   3 -24 732.176 351.474   4
  -1   3 -24 244.294 303.076  14
  -1   3 -24 105.887 124.859   2
  -1   3 -24 39.4726 139.024  17
  -1   3 -24 15.9951 36.0260   5
  -1  -3 -24 634.935 394.687   4
  -1  -3 -25 125.694 115.673   5
  -1   3 -25-426.286 194.063  17
  -1  -3 -25-95.0985 270.286   4
  -1   3 -25 327.389 292.368   4
  -1  -3 -25 19.1657 79.8974   3
  -1   3 -25 32.0144 97.7865   2
  -1   3 -25 323.876 183.691   1
  -1   3 -25 146.736 355.587  14
  -1   3 -25 132.097 225.226   9
  -1  -3 -26 109.623 82.8861   3
  -1   3 -26 66.0800 202.974   9
  -1   3 -26-77.2099 147.429   1
  -1   3 -26 505.759 333.372  14
  -1  -3 -26 28.1382 302.876   4
  -1  -3 -26 212.158 117.415   5
  -1   3 -26-21.6159 138.343  17
  -1   3 -26 31.6606 120.843   2
  -1  -3 -27 246.424 91.3850   3
  -1   3 -27 419.213 241.658   9
  -1   3 -27 426.833 180.107   1
  -1   3 -27 132.255 139.018   2
   1   3  27 494.755 236.780   3
  -1  -3 -27 147.502 93.0865   5
  -1  -3 -27 828.997 394.016   4
  -1   3 -27 202.472 149.976  17
  -1   3 -28 678.822 236.145  17
  -1   3 -28 1506.11 413.653   9
  -1  -3 -28 2069.10 568.660   4
  -1   3 -28 1099.21 251.439   2
  -1  -3 -28 761.354 174.131   5
  -1   3 -28 1240.68 274.033   1
   1   3  28 1698.30 402.456   3
  -1  -3 -29 52.4217 82.4169   5
  -1   3 -29 131.559 137.754  17
   1   3  29 176.743 178.818   3
  -1  -3 -29 346.073 310.179   4
  -1   3 -29 307.200 160.595   1
  -1   3 -29 229.004 147.006   2
  -1   3 -29 328.824 208.025   9
   1   3  30 124.085 149.119   3
  -1  -3 -30 140.317 86.0901   5
  -1   3 -30-48.5395 108.510   2
  -1   3 -30 202.237 202.960   9
  -1  -3 -30 263.682 269.503   4
  -1  -3 -31 139.306 77.6494   5
   1   3  31 127.721 204.682   3
  -1   3 -31 236.637 119.013   2
  -1   3 -32 218.261 128.615   2
  -1  -3 -32 190.447 77.2407   5
   1   3  32 70.0542 160.156   3
   1   3  33 410.555 227.161   3
  -1   3 -33 300.046 121.218   2
  -1   3 -34-15.6883 60.5564   2
   1   3  34 71.5272 115.843   3
   1   3  35-149.239 108.498   3
  -1   3 -35-16.9173 46.3199   2
   1   4 -35 35.7438 52.1022   2
  -1   4  35 244.169 109.802   3
  -1   4  34-150.084 136.813   3
   1   4 -34 24.3767 61.0858   2
  -1   4  33 8.35499 131.011   3
   1  -4 -33-23.0927 62.2745   5
   1   4 -33-27.7078 92.3154   2
   1   4 -32 153.886 118.642   2
  -1   4  32-32.6614 151.643   3
   1  -4 -32 231.921 96.4653   5
   1   4 -32 0.32633 149.282   9
   1  -4 -31 551.536 326.323   4
   1   4 -31 63.8875 104.355   2
   1   4 -31 109.699 125.383  17
   1   4 -31 253.262 134.257   1
   1   4 -31 188.491 196.780   9
   1  -4 -31-14.6533 73.5992   5
  -1   4  31 45.3256 170.321   3
  -1   4  30 521.115 261.150   3
   1   4 -30 9.99526 89.7248   2
   1   4 -30-31.2054 122.439  17
   1   4 -30 16.7364 219.427   9
   1  -4 -30 132.029 89.3381   5
   1   4 -30 121.290 148.371   1
   1  -4 -30-62.4834 256.403   4
   1  -4 -29-38.9427 284.885   4
   1  -4 -29-96.6830 102.831   5
   1   4 -29-60.5884 123.352   2
   1  -4 -29 25.8673 66.0129   3
   1   4 -29-32.7474 150.330  17
   1   4 -29 266.182 228.204   9
   1   4 -29-196.513 143.256   1
  -1   4  29 43.1814 191.296   3
  -1   4  28-49.3504 180.377   3
   1   4 -28 131.220 235.460   9
   1   4 -28 424.964 168.212   2
   1   4 -28 301.233 187.224  17
   1  -4 -28 554.180 353.883   4
   1   4 -28 948.311 387.262  14
   1  -4 -28 297.424 129.097   3
   1   4 -28 411.759 190.775   1
   1  -4 -28 0.40055 86.1185   5
   1   4 -27 75.2419 272.641  14
   1  -4 -27 722.831 399.386   4
  -1   4  27 237.254 217.476   3
   1  -4 -27 26.5955 84.2197   3
   1  -4 -27-176.811 119.055   5
   1   4 -27 327.895 194.852  17
   1   4 -27 237.498 105.197   2
   1   4 -27-25.8860 205.218   9
   1   4 -27-18.5420 139.807   1
   1   4 -26 545.890 392.668  14
   1  -4 -26 174.764 275.118   4
  -1   4  26-17.9634 151.121   3
   1  -4 -26-32.0080 83.7109   5
   1   4 -26 106.572 111.276   2
   1   4 -26-231.729 216.690   9
   1   4 -26-45.8513 148.341   1
   1   4 -26-10.3294 142.648  17
   1  -4 -26 60.9160 97.4550   3
   1   4 -25 464.903 163.027   1
   1   4 -25 1276.16 508.699  14
  -1   4  25 536.319 224.847   3
   1   4 -25 572.101 225.512  17
   1  -4 -25 510.870 171.777   3
   1  -4 -25 201.508 100.624   5
   1   4 -25 608.230 190.503   2
   1   4 -25 1024.29 344.712   9
   1  -4 -24 427.549 294.832   4
   1   4 -24 252.328 182.759  17
  -1   4  24 14.5843 136.558   3
   1   4 -24-143.919 172.528   1
   1  -4 -24-2.54440 94.4617   3
   1   4 -24 218.263 194.650   9
   1   4 -24 90.2693 96.9222   2
   1   4 -24 83.6173 312.715  14
   1   4 -23 313.715 176.857  17
   1   4 -23 336.158 218.434   9
   1   4 -23 389.265 309.260  14
  -1   4  23 414.664 212.979   3
   1   4 -23 392.172 132.281   2
   1   4 -23 605.720 225.729   1
   1  -4 -23 225.411 316.511   4
   1  -4 -23 473.219 155.072   3
   1  -4 -22 479.859 355.499   4
   1   4 -22-96.6375 281.210  14
   1   4 -22 411.393 189.494   9
   1   4 -21 918.320 241.430   9
   1   4 -21 1684.99 490.209  14
   1  -4 -21 1535.13 412.644   4
   1   4 -20 2862.94 517.304  14
   1  -4 -20 3257.51 549.470   4
   1   4 -20 2369.89 367.562   9
   1   4 -19 13830.3 1105.68  14
   1  -4 -19 11343.8 970.490   4
   1   4 -18 8420.70 838.153  14
   1  -4 -18 7703.33 783.043   4
   1  -4 -17 133.241 210.863   4
   1   4 -17 422.619 238.457  14
   1  -4 -16 374.963 245.518   4
   1   4 -16 255.727 228.370  14
   1   4 -15 176.547 166.643  14
   1   4 -15 306.547 178.056   6
   1   4 -14 1753.01 335.332   6
   1   4 -14 1196.64 290.032  14
   1   4 -13 39974.1 1438.01   6
   1   4 -13 36892.5 1325.73  14
   1   4 -13 37600.6 1481.69   8
   1   4 -12 69.6312 149.048  14
   1   4 -12 247.290 193.835   6
   1   4 -12 200.060 174.843   8
   1   4 -11 1971.96 306.725  14
   1   4 -11 2072.36 348.613   8
   1   4 -10 2697.57 361.623   8
   1   4 -10 2622.92 334.721  14
   1   4  -9 76557.3 1879.24   8
   1   4  -9 72391.0 1581.42  14
   1   4  -8 22508.4 988.685   8
   1   4  -8 21294.1 806.188  14
   1   4  -7 4320.55 426.447   8
   1   4  -6 812.461 226.072   8
   1   4  -5 91022.4 1799.45   8
  -1  -4   4 576037. 4676.27   8
  -1  -4   3 167446. 2412.19   8
  -1  -4   2 387737. 3708.70   8
  -1   4   1 16525.1 646.227  13
  -1  -4   1 17688.1 781.791   8
  -1  -4   0 225325. 2795.63   8
   1  -4   1 102502. 1834.13   8
   1  -4   2 354182. 3408.53   8
   1  -4   3 51432.1 1283.59   8
   1  -4   4 29511.5 1007.36   8
   1  -4   5 360.938 155.974   8
   1  -4   6 97175.1 1988.85   8
  -1   4  -7 10588.2 542.886  14
  -1   4  -7 11001.2 620.360   8
  -1   4  -8 18768.7 768.621  14
  -1   4  -8 19963.6 851.735   8
  -1   4  -9 6022.26 468.368  14
  -1   4  -9 6561.50 511.142   8
  -1   4 -10 6461.13 548.144   8
  -1   4 -10 4433.16 409.128  14
  -1   4 -11 24044.5 1039.04   8
  -1   4 -11 29800.3 1115.71  14
  -1   4 -12 8082.01 620.352  14
  -1   4 -13 3620.35 453.496  14
  -1   4 -14 13907.4 890.593   4
  -1  -4 -14 14869.1 959.702   4
  -1   4 -14 15745.6 946.589  14
  -1   4 -15 406.253 224.942   4
  -1  -4 -15 170.580 168.194   4
  -1   4 -15 540.398 253.872  14
  -1  -4 -16 21901.9 1234.36   4
  -1   4 -16 22036.3 1190.78   4
  -1   4 -16 24970.2 1342.18  14
  -1   4 -17 16726.1 1113.72  14
  -1  -4 -17 16628.4 1106.72   4
  -1  -4 -18 36885.1 1715.70   4
  -1   4 -18 34459.9 1636.02   4
  -1   4 -18 40439.6 1824.37  14
  -1  -4 -19 6074.10 761.334   4
  -1   4 -19 5204.42 543.950   9
  -1   4 -19 5539.96 707.695   4
  -1   4 -19 7194.74 844.325  14
  -1  -4 -20 1232.70 420.005   4
  -1   4 -20 1338.36 453.907  14
  -1   4 -20 514.094 231.221   9
  -1   4 -20 817.733 332.323   4
  -1   4 -21 2813.93 538.228   4
  -1   4 -21 3644.68 656.433  14
  -1   4 -21 1881.47 372.466   9
  -1  -4 -21 3367.60 655.889   4
  -1   4 -22 1259.65 227.343   2
  -1  -4 -22 2195.85 581.123   4
  -1   4 -22 1374.61 312.559  17
  -1   4 -22 2208.82 403.220   9
  -1  -4 -22 1072.79 218.198   3
  -1   4 -22 2539.32 626.464  14
  -1   4 -22 1904.34 331.951   1
  -1   4 -23 378.104 266.604   9
  -1  -4 -23 189.567 132.535   3
   1   4  23 138.054 145.007   3
  -1   4 -23 661.907 318.082  14
  -1   4 -23-18.1870 110.083   2
  -1   4 -23 138.101 159.188  17
  -1  -4 -23 524.662 367.121   4
  -1   4 -23 198.367 155.999   1
  -1   4 -24-16.8758 332.632  14
  -1  -4 -24 246.692 116.626   5
  -1   4 -24 215.141 176.241   1
  -1   4 -24 447.709 240.845   9
  -1   4 -24 322.115 138.863   2
  -1  -4 -24 201.552 124.856   3
   1   4  24 85.2704 154.346   3
  -1  -4 -24 759.525 390.283   4
  -1   4 -24 697.735 248.337  17
   1   4  25-80.9577 193.947   3
  -1  -4 -25-16.9605 310.528   4
  -1   4 -25-33.5627 172.662   1
  -1  -4 -25-56.9302 107.075   3
  -1  -4 -25 98.0707 91.5818   5
  -1   4 -25-81.8416 287.801  14
  -1   4 -25-75.7489 104.702   2
  -1   4 -25-74.7817 208.470   9
  -1   4 -25-114.644 184.631  17
  -1   4 -26 14.7925 154.347  17
  -1  -4 -26-4.53316 87.3807   3
   1   4  26 79.8441 147.337   3
  -1   4 -26 20.9310 113.717   2
  -1   4 -26 91.7019 327.882  14
  -1   4 -26-101.679 149.752   1
  -1  -4 -26-73.5730 305.971   4
  -1  -4 -26 17.2594 78.3673   5
  -1   4 -26-167.949 254.328   9
  -1  -4 -27 175.758 97.5235   5
  -1   4 -27 148.745 111.628   2
  -1   4 -27 222.870 208.292   9
  -1   4 -27-27.8936 142.041  17
  -1  -4 -27 156.193 83.1061   3
  -1  -4 -27-126.158 310.732   4
  -1   4 -27 82.1714 297.263  14
   1   4  27 102.760 193.898   3
  -1   4 -27 72.0020 142.556   1
  -1  -4 -28 298.510 286.332   4
  -1   4 -28 362.122 190.707  17
   1   4  28 76.5725 156.123   3
  -1  -4 -28 346.880 145.136   5
  -1   4 -28 285.611 239.500   9
  -1   4 -28 799.751 242.677   1
  -1  -4 -28 357.698 95.7733   3
  -1   4 -28 314.101 137.458   2
  -1  -4 -29 7.79558 69.7557   5
  -1   4 -29 50.3672 133.554  17
  -1   4 -29 10.0672 112.648   2
  -1   4 -29-348.103 264.259   9
   1   4  29 310.795 253.888   3
  -1   4 -29-96.5233 139.567   1
  -1  -4 -30 259.936 282.625   4
  -1  -4 -30 99.1516 88.9500   5
   1   4  30 366.731 245.823   3
  -1   4 -30-92.9723 157.171   1
  -1   4 -30 301.891 235.528   9
  -1   4 -30-103.239 120.099   2
  -1   4 -31 62.9172 202.488   9
  -1   4 -31 147.932 126.307   1
   1   4  31 300.173 205.150   3
  -1   4 -31 103.346 113.731   2
  -1  -4 -31 172.611 93.3544   5
   1   4  32-177.635 170.473   3
  -1   4 -32-52.5351 84.6274   2
  -1  -4 -32 69.7278 63.9464   5
  -1   4 -33-112.821 81.4850   2
   1   4  33-114.637 155.905   3
  -1   4 -34 140.154 66.6774   2
   1   4  34 252.028 134.773   3
   1   5 -34 67.2920 48.0362   2
   1  -5 -34-4.32240 37.8359   5
   1   5 -33 43.8993 81.9627   1
  -1   5  33-213.509 160.052   3
   1   5 -33-322.250 166.044   9
   1   5 -33 37.9794 59.3452   2
   1  -5 -33-40.8248 57.5650   5
   1   5 -32 307.650 207.186   9
   1  -5 -32-40.1869 69.7683   5
   1   5 -32-57.0344 72.7751   2
   1   5 -32-17.5383 102.185   1
  -1   5  32 78.1722 128.745   3
   1   5 -31-19.8520 124.320  17
   1   5 -31-153.820 156.864   1
   1  -5 -31-297.253 306.432   4
  -1   5  31 8.28894 143.619   3
   1  -5 -31 28.4877 74.3642   5
   1   5 -31 0.37273 178.946   9
   1   5 -31-112.340 96.5454   2
   1   5 -30 3.12620 84.8708   2
   1   5 -30-104.986 216.678   9
   1  -5 -30 22.0192 91.7225   5
   1  -5 -30 83.8720 57.5569   3
   1  -5 -30-257.454 281.461   4
   1   5 -30 44.6903 122.134   1
   1   5 -30 113.540 141.117  17
  -1   5  30-18.6426 157.845   3
   1  -5 -29-50.6980 90.2614   5
   1  -5 -29 168.561 258.721   4
   1   5 -29 16.0453 140.926  17
   1   5 -29-5.46361 206.149   9
  -1   5  29 292.368 222.005   3
   1   5 -29-76.8133 88.9300   2
   1   5 -29 12.2520 135.381   1
   1  -5 -29-71.4847 100.516   3
   1   5 -28 188.670 238.041   9
   1  -5 -28 152.280 122.747   5
   1   5 -28 314.529 160.394   1
   1   5 -28 420.844 205.440  17
   1   5 -28 268.030 131.119   2
  -1   5  28 6.08656 141.287   3
   1  -5 -28 40.1141 102.556   3
   1  -5 -28-93.9832 344.496   4
   1   5 -28 111.611 256.603  14
   1   5 -27 34.4895 104.221   2
   1  -5 -27 657.488 425.052   4
   1   5 -27 130.989 154.613   1
   1   5 -27 839.854 323.118   9
  -1   5  27-165.993 175.645   3
   1   5 -27 274.692 207.977  17
   1  -5 -27 15.3267 89.9765   5
   1  -5 -27 105.376 96.7725   3
   1   5 -27-149.079 326.620  14
   1   5 -26 272.557 289.523  14
   1  -5 -26 27.0717 105.926   3
   1   5 -26-267.118 273.653   9
   1   5 -26 82.8089 89.7675   2
  -1   5  26-252.262 226.086   3
   1   5 -26-43.3975 171.203   1
   1   5 -26-64.4099 176.674  17
   1  -5 -26-41.1235 297.466   4
   1   5 -25 123.751 157.058   1
   1   5 -25 339.913 144.955   2
   1  -5 -25 222.021 130.507   3
   1   5 -25-14.5989 165.457  17
   1   5 -25 279.492 266.330   9
   1  -5 -25 590.874 435.614   4
   1   5 -25 318.075 385.365  14
  -1   5  25 188.391 189.661   3
   1   5 -24-96.2283 104.961   2
   1   5 -24-168.379 155.043   1
   1   5 -24 206.481 221.890   9
  -1   5  24-66.6646 175.712   3
   1  -5 -24 118.125 280.144   4
   1   5 -24 101.317 337.200  14
   1   5 -24-170.360 150.133  17
   1  -5 -24 187.825 108.702   3
  -1   5  23 193.948 188.306   3
   1  -5 -23 731.541 437.204   4
   1   5 -23 526.318 262.313   9
   1   5 -23-67.9382 147.622   1
   1   5 -23 92.4637 84.6565   2
   1   5 -23 395.599 396.540  14
   1  -5 -23-158.927 141.777   3
   1   5 -23 277.246 176.813  17
   1   5 -22-192.733 235.646   9
   1   5 -22-141.488 275.483  14
   1   5 -22 242.710 162.956  17
   1   5 -21-63.4457 282.937  14
   1  -5 -21 505.114 325.809   4
   1   5 -21 0.35471 158.088   9
   1   5 -20 6151.28 777.175  14
   1  -5 -20 5199.48 733.837   4
   1   5 -20 4795.32 532.387   9
   1  -5 -19 12896.4 1069.02   4
   1   5 -19 10040.5 724.751   9
   1   5 -19 12513.3 1095.05  14
   1  -5 -18 10225.2 927.407   4
   1   5 -18 11340.5 1010.05  14
   1  -5 -17 3751.83 551.970   4
   1   5 -17 4269.17 610.127  14
   1   5 -16 6319.44 678.608  14
   1   5 -15 14493.3 960.210  14
   1   5 -14 3671.12 460.791   6
   1   5 -14 3676.75 484.021  14
   1   5 -13 121.524 183.390  14
   1   5 -13-14.7758 116.571   6
   1   5 -13-204.895 139.944   8
   1   5 -12 59075.2 1677.56   6
   1   5 -12 60203.7 1964.71   8
   1   5 -12 58225.4 1641.61  14
   1   5 -11 8307.96 597.603  14
   1   5 -11 8957.23 622.984   6
   1   5 -11 10234.7 786.614   8
   1   5 -10 22053.5 945.950   6
   1   5 -10 20886.7 918.231  14
   1   5 -10 23115.2 1143.16   8
   1   5  -9 15572.0 917.948   8
   1   5  -9 14212.1 729.754  14
   1   5  -8 3280.02 389.666   8
   1   5  -8 2727.24 320.112  14
  -1   5   8 2882.48 301.193   6
   1   5  -7 12114.6 610.331  14
  -1   5   7 12015.2 555.431   6
   1   5  -6 697.726 153.301  14
  -1   5   2 502.530 166.959  13
  -1   5   1 112969. 1761.18  13
   1   5   0 18467.7 592.960  13
   1   5   1 309.162 127.793  13
  -1   5  -6 17155.1 687.125  14
   1   5   6 16515.7 662.088   6
   1   5   7 74891.9 1455.21   6
  -1   5  -7 76729.8 1521.72  14
  -1   5  -8 5567.37 435.749  14
   1   5   8 5094.41 398.114   6
  -1   5  -9 150.668 143.825  14
   1   5   9 218.302 134.096   6
  -1   5 -10 14378.3 767.231  14
  -1   5 -11 76278.9 1831.48  14
  -1   5 -12 8889.09 696.853  14
  -1   5 -13 17722.7 987.577  14
  -1   5 -14 4460.78 526.401  14
  -1  -5 -14 3901.12 527.074   4
  -1   5 -14 3713.90 499.643   4
  -1   5 -15 458.567 214.797  14
  -1   5 -15 544.662 242.323   4
  -1  -5 -15 578.818 246.084   4
  -1   5 -16 16407.6 1075.17   4
  -1   5 -16 18853.9 1166.32  14
  -1  -5 -16 18432.7 1165.64   4
  -1  -5 -17 61431.2 2192.69   4
  -1   5 -17 69095.4 2345.69  14
  -1  -5 -18 5386.09 694.884   4
  -1   5 -18 6932.94 803.073  14
  -1   5 -19 363.127 190.939   9
  -1   5 -19 1081.64 450.268  14
  -1  -5 -19 1447.78 440.497   4
  -1  -5 -20 521.846 306.924   4
  -1   5 -20 314.217 198.259   9
  -1   5 -20 732.085 363.813  14
  -1   5 -21 5806.77 550.503  17
  -1  -5 -21 8753.16 987.569   4
  -1   5 -21 6476.24 659.807   9
  -1   5 -21 9296.82 1015.64  14
  -1   5 -22 1797.78 536.607  14
  -1   5 -22 1259.82 280.132  17
  -1   5 -22 834.544 189.969   2
  -1   5 -22 883.304 268.995   1
  -1  -5 -22 1553.66 517.432   4
   1   5  22 936.292 288.012   3
  -1  -5 -22 725.660 191.778   3
  -1   5 -22 1213.56 295.966   9
  -1  -5 -23 898.914 483.483   4
  -1   5 -23 18.1201 156.456  17
  -1  -5 -23 310.275 145.798   3
  -1   5 -23 606.459 286.812   9
  -1   5 -23 72.6421 123.748   1
   1   5  23 171.259 179.343   3
  -1   5 -23 246.835 118.915   2
  -1   5 -23 102.390 344.705  14
  -1   5 -24 429.517 222.905   1
   1   5  24-13.1612 156.175   3
  -1   5 -24 281.734 252.940   9
  -1   5 -24 123.825 154.020  17
  -1  -5 -24-49.1574 324.286   4
  -1   5 -24 776.823 440.714  14
  -1  -5 -24 147.428 108.558   3
  -1   5 -24 209.108 114.327   2
  -1   5 -25 1343.31 297.119   1
  -1   5 -25 1113.82 305.937  17
  -1   5 -25 718.191 173.598   2
  -1  -5 -25 850.247 203.916   3
  -1   5 -25 2704.25 680.305  14
  -1  -5 -25 2160.20 629.049   4
  -1   5 -25 1123.06 375.014   9
   1   5  25 1082.32 315.424   3
   1   5  26 1689.34 408.686   3
  -1   5 -26 1427.25 309.977  17
  -1  -5 -26 1042.56 213.089   3
  -1   5 -26 1682.26 436.429   9
  -1   5 -26 1178.29 331.254   1
  -1   5 -26 1147.60 213.187   2
  -1  -5 -26 2521.95 613.115   4
  -1  -5 -26 723.279 183.072   5
  -1   5 -26 2199.19 628.775  14
  -1  -5 -27-11.7496 77.2008   5
  -1   5 -27 102.165 247.162   9
  -1   5 -27-45.3105 186.122   1
  -1   5 -27 76.8249 97.7765   2
   1   5  27-40.3186 187.240   3
  -1  -5 -27 159.979 119.468   3
  -1  -5 -27 274.073 386.548   4
  -1   5 -27-76.3106 168.741  17
  -1   5 -27-371.411 374.469  14
  -1  -5 -28 153.687 95.7836   3
  -1   5 -28 203.197 115.961   2
  -1  -5 -28 222.472 118.023   5
  -1  -5 -28 600.708 365.198   4
   1   5  28 517.973 257.705   3
  -1   5 -28 445.147 204.563  17
  -1   5 -28 70.4628 204.408   9
  -1   5 -28 457.685 213.302   1
  -1   5 -29 219.070 208.632  17
  -1  -5 -29 58.7504 88.8927   5
   1   5  29 236.759 208.339   3
  -1   5 -29 46.9217 204.820   9
  -1  -5 -29-9.14314 52.6146   3
  -1  -5 -29 304.009 290.878   4
  -1   5 -29 231.313 166.461   1
  -1   5 -29 55.6475 89.4780   2
  -1  -5 -30-386.103 262.295   4
  -1   5 -30-176.348 188.638   9
   1   5  30 289.977 234.174   3
  -1   5 -30 69.2623 141.957   1
  -1  -5 -30 115.056 80.2615   5
  -1   5 -30 304.086 177.770  17
  -1   5 -30 46.4838 91.5273   2
  -1  -5 -31 12.3271 68.9661   5
   1   5  31 189.971 177.489   3
  -1   5 -31-105.932 93.0907   2
  -1   5 -31-1.40281 174.491   9
  -1   5 -31 116.829 117.568   1
  -1  -5 -32-59.4711 68.7043   5
  -1   5 -32 50.9551 61.9938   2
  -1   5 -32 20.3331 127.928   9
  -1   5 -32 6.94497 84.8120   1
   1   5  32 28.1911 121.480   3
   1   5  33 13.7328 122.632   5
  -1   5 -33-44.8161 55.9820   2
   1   5  33 180.585 124.833   3
   1  -6 -34-18.2394 39.3257   5
  -1   6  34 62.0716 116.443   5
  -1   6  33-28.0691 72.4563   3
  -1   6  33 159.559 145.075   5
   1   6 -33 31.8678 41.3411   2
   1   6 -33 158.508 162.510   9
   1   6 -33 0.16444 79.4499   1
   1  -6 -33 116.321 68.8997   5
  -1   6  32 74.9965 150.471   5
  -1   6  32 304.070 138.954   3
   1   6 -32 35.9921 57.5805   2
   1  -6 -32 168.437 85.6151   5
   1   6 -32 146.614 129.152   1
   1   6 -32 0.32331 148.492   9
  -1   6  31-126.257 150.368   3
  -1   6  31-117.668 190.088   5
   1   6 -31 115.265 83.3111   2
   1   6 -31 176.873 151.894  17
   1   6 -31 53.0556 124.592   1
   1   6 -31 8.41077 175.861   9
   1  -6 -31-30.6960 60.8470   5
   1   6 -30 97.7053 202.433   9
   1   6 -30 262.629 179.625  17
   1   6 -30-108.755 148.575   1
   1  -6 -30-5.86638 66.2511   3
   1  -6 -30 0.55053 224.122   4
   1   6 -30 41.2457 80.4599   2
  -1   6  30-20.6711 141.147   3
   1  -6 -30-39.3169 76.2352   5
   1  -6 -29 915.774 390.315   4
   1   6 -29 161.277 101.794   2
   1   6 -29 384.374 191.529   1
  -1   6  29 719.749 270.913   3
   1   6 -29 64.0702 167.480  17
   1  -6 -29 329.518 126.317   3
   1  -6 -29 153.254 106.988   5
   1   6 -29 255.995 252.403   9
   1   6 -28-220.089 188.221   1
  -1   6  28 353.798 215.093   3
   1  -6 -28-33.4947 104.768   3
   1   6 -28-45.9467 96.6899   2
   1   6 -28 148.709 147.862  17
   1   6 -28 463.672 282.255   9
   1  -6 -28 0.82576 75.0667   5
   1   6 -27 446.531 286.198  14
   1   6 -27 451.392 229.127   1
   1  -6 -27 530.159 315.230   4
   1   6 -27 423.896 144.438   2
   1  -6 -27 374.886 168.712   3
   1   6 -27 703.523 313.045   9
  -1   6  27 422.724 244.786   3
   1   6 -27 165.346 169.406  17
   1   6 -26 81.0201 102.264   2
   1   6 -26 88.3781 151.001   1
   1   6 -26-163.058 234.946   9
   1  -6 -26 42.3463 105.080   3
   1  -6 -26 333.122 333.797   4
   1   6 -26 589.738 449.105  14
  -1   6  26-133.484 167.299   3
   1   6 -26 171.776 157.458  17
   1  -6 -25 215.749 279.289   4
   1   6 -25-41.2238 152.985   1
   1  -6 -25-84.2529 126.248   3
  -1   6  25-141.406 188.987   3
   1   6 -25 165.020 162.825  17
   1   6 -25-163.689 338.591  14
   1   6 -25 233.436 123.147   2
   1   6 -25 64.5051 184.286   9
   1   6 -24 6.25467 218.493   9
   1   6 -24 152.830 306.747  14
   1   6 -24 33.1114 85.7113   2
   1   6 -24 47.2415 157.804   1
   1  -6 -24 132.696 103.063   3
   1   6 -24 107.645 163.640  17
  -1   6  24-117.664 135.041   3
   1  -6 -24 122.870 282.279   4
   1   6 -23 457.178 194.469   1
   1   6 -23 830.340 301.748   9
   1   6 -23 888.231 392.976  14
  -1   6  23 511.168 219.978   3
   1   6 -23 528.890 234.439  17
   1  -6 -23 1359.23 503.486   4
   1  -6 -23 352.490 145.343   3
   1   6 -23 415.741 142.351   2
   1   6 -22 726.866 161.585   2
   1   6 -22 857.626 290.010   9
  -1   6  22 638.738 193.360   3
   1  -6 -22 1068.36 440.608   4
   1   6 -22 753.013 230.395   1
   1   6 -22 1187.00 451.713  14
   1  -6 -22 505.093 165.457   3
   1   6 -22 1010.13 268.661  17
   1  -6 -21 585.093 354.540   4
   1   6 -21 336.838 158.027  17
   1   6 -21 490.596 316.418  14
   1   6 -21 343.768 172.785   9
   1   6 -20 584.790 257.031   9
   1   6 -20 525.997 298.323  14
   1  -6 -20 956.700 369.882   4
   1  -6 -19 6152.16 777.028   4
   1   6 -19 4703.57 516.810   9
   1  -6 -18 12517.2 1056.05   4
   1   6 -18 13986.4 1113.68  14
   1   6 -17 7597.54 807.693  14
   1   6 -16 1223.16 348.324  14
   1   6 -15 1589.76 385.341  14
   1   6 -14 6977.78 629.408   6
   1   6 -14 8119.96 695.679  14
   1   6 -13 624.009 229.835  14
   1   6 -13 1064.61 270.912   6
   1   6 -12 16110.2 878.567   6
   1   6 -12 16739.4 916.886  14
   1   6 -11 699.249 228.001   6
   1   6 -11 1090.57 278.450  14
   1   6 -10 28410.9 1092.54   6
   1   6 -10 28553.2 1086.15  14
   1   6  -9 37859.7 1216.76  14
   1   6  -9 38340.7 1242.59   6
  -1   6   9 34789.5 1061.63   6
  -1   6   8 583.016 155.857   6
   1   6  -8 724.930 193.197  14
   1   6  -8 916.407 200.226   6
  -1   6   7 10540.1 562.928   6
   1   6  -7 11178.9 618.095   6
   1   6  -7 11280.7 613.147  14
   1   6  -6 6997.01 457.197  14
   1   6  -6 6326.51 455.218   6
  -1   6   6 5603.52 414.410   6
   1   6  -5 11672.7 563.028  14
  -1   6   5 10432.6 532.581   6
   1   6  -5 10905.1 581.740   6
  -1   6   4 78361.7 1430.62   6
  -1   6   3 13640.9 613.433   6
  -1   6   3 16044.4 884.273  13
  -1   6   2 997.012 215.133  13
  -1   6   1 1021.23 267.642  13
   1   6   1 646.612 146.440   6
   1   6   1 663.178 177.445  13
   1   6   2 48987.1 1184.31   6
   1   6   2 58776.0 1485.20  13
   1   6   3 512.423 153.054   6
   1   6   4 66531.2 1397.96   6
  -1   6  -4 69320.8 1310.14  14
   1   6   5 1616.55 225.039   6
  -1   6  -5 1430.11 199.232  14
  -1   6  -6 10784.5 570.486  14
   1   6   6 10839.7 594.902   6
   1   6   7 291.083 141.262   6
  -1   6  -7 209.375 118.157   6
  -1   6  -7 155.118 119.986  14
   1   6   8 34920.9 1104.15   6
  -1   6  -8 36277.4 1138.80  14
   1   6   9 801.059 214.864   6
  -1   6  -9 749.338 177.875   6
  -1   6  -9 717.290 213.493  14
   1   6  10 65618.1 1511.46   6
  -1   6 -10 71889.9 1594.46   6
  -1   6 -11 1690.09 357.302  14
  -1   6 -12 290.487 146.367  14
  -1   6 -13 179.613 160.160  14
  -1   6 -14 39478.0 1611.90  14
  -1   6 -15 2910.33 499.561  14
  -1  -6 -15 2163.79 351.880   4
  -1   6 -16 3182.78 519.462  14
  -1  -6 -16 2361.03 471.696   4
  -1  -6 -17 13111.2 1061.64   4
  -1   6 -17 14688.5 1143.90  14
  -1   6 -18 4510.60 491.151   9
  -1  -6 -18 6182.36 767.123   4
  -1   6 -18 7567.66 902.362  14
  -1   6 -19 504.374 184.573   9
  -1   6 -19 1013.08 438.313  14
  -1  -6 -19 455.862 336.151   4
  -1  -6 -20 7510.72 884.418   4
  -1   6 -20 8273.02 979.729  14
  -1   6 -20 5910.36 597.779   9
  -1   6 -21 96.4658 340.815  14
  -1   6 -21 140.395 154.660  17
   1   6  21 161.900 174.508   3
  -1   6 -21 61.6657 164.221   9
  -1   6 -21 90.1830 80.8416   2
  -1   6 -21 403.837 205.976   1
  -1  -6 -21 255.015 130.070   3
  -1  -6 -21 78.2263 332.119   4
  -1   6 -22 34.1932 338.078  14
  -1   6 -22 79.6237 153.494   1
   1   6  22-201.740 160.005   3
  -1  -6 -22 301.985 347.921   4
  -1   6 -22 117.954 188.676   9
  -1   6 -22 125.423 77.8395   2
  -1   6 -22 222.110 200.572  17
  -1  -6 -22-75.6029 135.364   3
  -1  -6 -23 66.0636 106.567   3
  -1   6 -23-276.623 264.833   9
  -1  -6 -23-4.76685 366.062   4
  -1   6 -23-19.3695 74.3417   2
  -1   6 -23 34.5770 303.912  14
   1   6  23-82.9042 166.640   3
  -1   6 -23 251.997 211.224   1
  -1   6 -24 37.3326 148.474  17
  -1   6 -24 141.942 93.3604   2
   1   6  24 304.196 212.358   3
  -1  -6 -24 196.477 145.002   3
  -1   6 -24 45.9168 230.544   9
  -1   6 -24-230.081 196.808   1
  -1  -6 -24 54.0573 332.992   4
   1   6  25 526.402 255.420   3
  -1   6 -25 568.945 434.008  14
  -1   6 -25 685.818 259.345   1
  -1  -6 -25 322.100 165.755   3
  -1   6 -25 569.910 220.533  17
  -1   6 -25 369.552 142.385   2
  -1   6 -25 878.222 343.802   9
  -1  -6 -25 774.946 497.661   4
  -1   6 -26 5.06961 79.5538   2
  -1   6 -26 81.4715 154.881  17
  -1   6 -26-13.7779 339.576  14
  -1  -6 -26 136.931 105.730   3
   1   6  26 81.2167 171.077   3
  -1   6 -26 197.752 160.781   1
  -1   6 -26 309.906 272.505   9
  -1  -6 -27 418.141 147.380   5
   1   6  27 465.384 243.133   3
  -1   6 -27 810.096 242.930  17
  -1   6 -27 1380.42 357.934   9
  -1  -6 -27 832.449 184.768   3
  -1   6 -27 1173.76 309.253   1
  -1  -6 -27 1209.33 436.000   4
  -1   6 -27 766.712 166.403   2
  -1  -6 -28 118.735 314.640   4
  -1   6 -28 75.7238 248.977   9
  -1  -6 -28 148.973 101.632   5
  -1  -6 -28 147.345 95.4025   3
  -1   6 -28 252.651 123.313   2
  -1   6 -28 206.498 183.986  17
  -1   6 -28 541.793 231.407   1
   1   6  28 177.911 188.069   3
  -1  -6 -29 185.763 87.5486   3
  -1  -6 -29 6.30190 62.3933   5
  -1   6 -29-102.608 128.872  17
   1   6  29 246.479 223.517   3
  -1  -6 -29 501.207 337.842   4
  -1   6 -29-29.2991 91.5488   2
  -1   6 -29 234.347 242.230   9
  -1   6 -29 18.2851 139.495   1
   1   6  30 119.708 141.161   5
   1   6  30-174.547 173.907   3
  -1   6 -30 196.972 92.1796   2
  -1   6 -30 285.323 185.921   1
  -1   6 -30 56.0287 176.279   9
  -1  -6 -30 138.881 90.4799   5
   1   6  31 589.226 277.502   5
  -1   6 -31 318.422 167.665   1
  -1   6 -31 243.079 74.8760   2
  -1   6 -31 6.17465 160.477   9
   1   6  31 379.419 180.125   3
  -1  -6 -31 133.748 82.0411   5
  -1   6 -32 163.721 181.137   9
  -1  -6 -32 174.640 73.2253   5
   1   6  32 99.4965 97.9603   3
   1   6  32 562.230 278.773   5
  -1   6 -32 382.544 151.531   1
   1   6  33 60.9495 129.767   5
  -1   6 -33 53.3279 77.3698   1
  -1   7  34 10.6268 96.5341   5
   1  -7 -34-52.3091 39.8092   5
   1   7 -33 11.2402 76.3403   1
   1  -7 -33-1.10552 45.1296   5
  -1   7  32-17.7993 134.583   5
   1  -7 -32 33.2938 53.7453   5
   1   7 -32-0.29684 140.289   9
   1   7 -32 27.8672 101.649   1
   1   7 -31-174.033 152.011   1
   1   7 -31-60.9674 104.863  17
   1   7 -31 110.153 56.7505   2
  -1   7  31-151.769 169.301   5
   1   7 -31 214.935 190.056   9
   1  -7 -31 48.1176 37.1693   3
  -1   7  31 72.3107 86.0592   3
   1  -7 -31-30.2401 68.4838   5
   1  -7 -30-45.5077 225.837   4
   1   7 -30 202.879 147.268  17
   1   7 -30 105.503 206.049   9
   1  -7 -30 105.332 84.7974   5
   1   7 -30-22.8205 56.3510   2
   1   7 -30-50.1108 137.216   1
  -1   7  30 40.6006 151.359   5
   1  -7 -30 23.9547 69.4020   3
   1   7 -29 69.9173 158.054  17
   1  -7 -29-9.51987 222.615   4
   1   7 -29 172.252 78.5181   2
   1  -7 -29 74.9859 82.4783   3
   1   7 -29-134.736 233.347   9
  -1   7  29-70.2676 132.329   3
   1  -7 -29 35.0665 81.0817   5
   1   7 -29 234.558 192.297   1
   1  -7 -28 134.363 112.459   3
   1   7 -28 333.687 202.417   1
   1   7 -28 250.285 94.6536   2
   1   7 -28 408.816 204.821  17
   1   7 -28 230.917 251.549   9
  -1   7  28 267.596 182.956   3
   1  -7 -28 462.406 361.167   4
   1  -7 -27 147.464 115.323   3
   1   7 -27 33.2223 171.040   1
   1  -7 -27-145.195 348.185   4
   1   7 -27 530.666 215.849  17
   1   7 -27 26.4326 75.0811   2
   1   7 -27 278.521 223.694   9
  -1   7  27 81.8468 186.351   3
   1   7 -26 197.319 207.903  17
  -1   7  26 94.5688 133.062   3
   1  -7 -26 353.158 370.277   4
   1   7 -26 37.1396 150.858   1
   1   7 -26 0.29963 67.7692   2
   1  -7 -26-52.1384 126.241   3
   1   7 -26 143.010 308.612  14
   1   7 -26-79.2818 238.837   9
   1   7 -25-90.2288 338.190  14
   1   7 -25 190.032 200.396  17
   1   7 -25 406.760 200.156   1
   1   7 -25 107.325 82.0378   2
   1  -7 -25 759.650 415.817   4
   1   7 -25 949.332 376.061   9
   1  -7 -25 92.0077 130.948   3
  -1   7  25 222.777 151.015   3
   1   7 -24-28.5968 84.4784   2
  -1   7  24 295.717 193.865   3
   1  -7 -24 33.9051 96.4423   3
   1   7 -24 512.641 347.478  14
   1   7 -24 62.7419 190.337   9
   1   7 -24 48.7981 169.181  17
   1   7 -24 60.5245 172.408   1
   1  -7 -24 503.950 412.297   4
   1   7 -23 885.114 403.157  14
  -1   7  23 513.572 196.167   3
   1  -7 -23 1325.81 513.451   4
   1   7 -23 384.043 112.302   2
   1  -7 -23 332.126 144.982   3
   1   7 -23 796.498 237.360   1
   1   7 -23 625.175 258.118   9
   1   7 -23 648.937 195.755  17
   1  -7 -22 349.264 367.246   4
   1   7 -22 775.225 246.468   1
   1   7 -22 720.463 286.865   9
  -1   7  22 308.977 180.426   3
   1   7 -22 394.950 122.896   2
   1   7 -22 578.028 367.996  14
   1   7 -22 488.310 209.178  17
  -1   7  21 1974.80 332.784   3
   1   7 -21 2728.00 382.652   1
   1   7 -21 2549.63 453.854   9
   1   7 -21 2540.89 398.061  17
   1  -7 -21 3569.00 673.644   4
   1   7 -21 3476.85 649.015  14
   1   7 -21 1760.02 220.467   2
  -1   7  20 580.060 200.984   3
   1   7 -20 769.881 327.984  14
   1   7 -20 944.698 303.905   9
   1  -7 -20 935.599 358.799   4
   1   7 -20 1066.06 362.709  10
   1   7 -20 931.302 266.872  17
   1  -7 -19 129.523 284.960   4
   1   7 -19-53.3090 159.286   9
   1   7 -19-20.9811 286.539  14
   1   7 -18 158.411 285.057  14
   1   7 -18 143.233 163.266   9
   1  -7 -18 42.0017 235.706   4
   1   7 -17 861.873 241.170   9
   1   7 -17 741.818 344.700  14
   1   7 -16 5595.85 675.698  14
   1   7 -15 9815.08 847.641  14
   1   7 -14 2744.00 423.673  14
   1   7 -13 2033.19 381.527  14
   1   7 -13 1503.65 291.870   6
   1   7 -12 14767.4 890.502  14
   1   7 -12 13282.0 790.533   6
   1   7 -11 13174.5 783.026   6
   1   7 -11 15692.2 878.840  14
  -1   7  10 16673.7 765.312   6
   1   7 -10 18339.1 902.262   6
   1   7  -9 25828.8 1035.18  14
   1   7  -9 24649.4 1009.06   6
  -1   7   9 27305.0 1029.82   6
  -1   7   8 3325.22 373.160   6
   1   7  -8 2955.23 344.493  14
   1   7  -8 3539.52 378.183   6
   1   7  -7 488.378 167.898   6
   1   7  -7 393.647 157.958  14
  -1   7   7 444.348 169.252   6
   1   7  -6 2495.27 306.171  14
  -1   7   6 2524.33 299.794   6
   1   7  -6 2596.92 312.173   6
   1   7  -5 2144.53 273.241   6
   1   7  -5 2298.78 270.838  14
  -1   7   5 2572.69 286.677   6
  -1   7   4 10214.0 572.361   6
   1   7  -4 10763.8 611.978   6
   1   7  -4 11060.0 550.949  14
  -1   7   3 1015.33 186.855   6
   1   7  -3 940.142 190.366   6
  -1   7   3 1098.08 240.775  13
  -1   7   2 122.882 92.8494   6
   1   7  -2 110.540 77.9055   6
  -1   7   2 160.522 146.206  13
   1   7  -1 23320.6 862.411   6
  -1   7   1 23152.5 850.300   6
   1   7   0 4803.51 396.320   6
  -1   7   0 4833.72 382.645   6
   1   7   1 4852.75 383.359  13
   1   7   1 4850.23 413.020   6
  -1   7  -1 4912.74 380.343   6
   1   7   2 11.1044 86.8290  13
   1   7   2 112.820 95.1663   6
  -1   7  -2 159.448 107.624   6
  -1   7  -3 9331.75 477.132  14
  -1   7  -3 9200.55 524.106   6
   1   7   3 9003.49 554.201   6
   1   7   3 9485.53 711.613  13
  -1   7  -4 10683.8 581.995   6
   1   7   4 11243.4 612.688   6
  -1   7  -4 10377.8 534.046  14
  -1   7  -5 8292.25 511.339  14
   1   7   5 8044.58 541.713   6
  -1   7  -5 7751.73 504.523   6
   1   7   6 12717.7 687.235   6
  -1   7  -6 11226.0 616.252   6
  -1   7  -6 11600.2 623.633  14
  -1   7  -7 40458.3 1161.68   6
   1   7   7 43788.0 1279.33   6
  -1   7  -7 41966.6 1254.26  14
  -1   7  -8 895.481 231.529  14
   1   7   8 846.645 220.606   6
  -1   7  -8 584.657 170.659   6
  -1   7  -9 22722.2 984.092  14
   1   7   9 21637.0 983.269   6
  -1   7 -10 6005.46 545.259  14
   1   7  10 5779.73 520.680   6
  -1   7 -11 5270.10 526.811  14
  -1   7 -12 1272.63 300.493  14
  -1   7 -13 9099.53 766.846  14
  -1   7 -14 16760.8 1106.74  14
  -1   7 -15 6168.04 691.254  14
  -1  -7 -16 1746.19 414.674   4
  -1   7 -16 2005.39 474.663  14
  -1   7 -16 1352.37 274.104   9
  -1  -7 -17-243.031 330.930   4
  -1   7 -17 337.901 211.278   9
  -1   7 -17 372.070 318.738  14
  -1   7 -18 730.028 234.248   9
  -1   7 -18 297.575 329.624  14
  -1  -7 -18 20.6724 325.723   4
  -1  -7 -19 4861.40 738.464   4
  -1   7 -19 3282.47 480.127   9
  -1   7 -19 4714.99 694.511  14
  -1   7 -20 1002.86 264.185  17
  -1  -7 -20 1433.76 459.774   4
  -1   7 -20 699.459 266.236   9
  -1   7 -20 961.441 375.908  14
   1   7  20 733.038 221.106   3
  -1   7 -20 870.565 234.087   1
  -1   7 -20 579.782 125.252   2
  -1  -7 -21 55.0913 101.641   3
  -1   7 -21 160.136 79.2378   2
  -1   7 -21 638.204 269.776   9
  -1  -7 -21 669.027 335.534   4
   1   7  21 112.287 152.000   3
  -1   7 -21 439.588 198.095  17
  -1   7 -21-57.0029 169.068   1
  -1   7 -21 585.826 427.303  14
  -1   7 -22 426.525 192.006  17
  -1   7 -22 229.730 104.894   2
  -1  -7 -22 167.971 116.326   3
   1   7  22 304.450 171.086   3
  -1  -7 -22-190.834 438.264   4
  -1   7 -22-268.562 188.193   1
  -1   7 -22 70.6861 323.579  14
  -1   7 -22 158.161 228.096   9
  -1   7 -23 997.002 257.397   1
  -1   7 -23 544.086 130.402   2
  -1  -7 -23 1081.33 463.219   4
   1   7  23 773.620 259.989   3
  -1   7 -23 863.099 329.022   9
  -1   7 -23 767.740 232.833  17
  -1  -7 -23 450.944 185.919   3
  -1   7 -24 2802.40 518.196   9
  -1   7 -24 2696.23 662.169  14
  -1  -7 -24 2123.64 540.866   4
  -1   7 -24 1272.08 296.196   1
  -1   7 -24 1579.95 305.126  17
  -1   7 -24 977.322 175.307   2
   1   7  24 1363.45 323.680   3
  -1  -7 -24 807.454 230.217   3
  -1   7 -25 728.106 249.885  17
  -1   7 -25 1044.60 311.401   1
  -1   7 -25 823.976 386.412  14
   1   7  25 806.903 261.345   3
  -1   7 -25 478.654 253.494   9
  -1   7 -25 720.135 154.585   2
  -1  -7 -25 389.240 176.347   3
  -1  -7 -25 1304.66 529.039   4
  -1  -7 -26 26.5992 105.153   3
  -1   7 -26 51.8637 182.963   1
  -1   7 -26 506.857 335.480  14
  -1   7 -26 134.546 87.5105   2
  -1  -7 -26 228.149 278.203   4
  -1   7 -26 142.447 274.557   9
   1   7  26 65.5019 169.770   3
  -1   7 -26 104.693 171.124  17
   1   7  27 136.303 152.113   3
  -1   7 -27-97.9803 172.802   1
  -1   7 -27-350.454 287.107   9
  -1  -7 -27-325.029 352.560   4
  -1   7 -27 57.7761 146.369  17
   1   7  27-115.271 223.111   5
  -1   7 -27 48.2298 69.4950   2
  -1  -7 -27 110.041 132.715   3
  -1   7 -28 44.6419 67.1248   2
  -1  -7 -28 56.7281 87.1033   3
  -1   7 -28 64.8348 224.970   9
   1   7  28 1.28126 146.600   3
  -1  -7 -28 39.9846 84.8603   5
  -1   7 -28 52.3008 141.584  17
  -1   7 -28 14.6934 149.476   1
  -1  -7 -28-79.6258 290.272   4
   1   7  28-183.199 210.828   5
  -1  -7 -29-28.1774 79.5719   3
   1   7  29-342.532 239.582   5
  -1   7 -29-27.4468 152.811   1
  -1   7 -29 5.34300 120.041  17
  -1   7 -29 114.518 216.129   9
  -1   7 -29 46.9684 72.6259   2
   1   7  29-145.775 143.694   3
  -1  -7 -29 19.6469 218.729   4
  -1  -7 -29 45.5875 75.1023   5
   1   7  30 74.5683 121.024   3
   1   7  30 545.074 257.318   5
  -1   7 -30 48.8919 184.076   9
  -1  -7 -30 129.687 98.1226   5
  -1   7 -30 177.912 57.4946   2
  -1  -7 -30 37.3433 32.4326   3
  -1   7 -30 498.800 192.062   1
  -1   7 -31 289.077 154.975   1
   1   7  31 344.572 219.579   5
  -1  -7 -31 197.587 105.910   5
  -1   7 -31 376.563 201.764   9
  -1   7 -32 56.1564 104.955   1
  -1  -7 -32-42.6498 55.6862   5
   1   7  32-92.5412 144.754   5
   1   7  33-112.190 115.068   5
   1  -8 -33 62.2597 48.0249   5
  -1   8  33-130.434 131.329   5
   1   8 -33 32.0456 68.7762   1
   1   8 -32 116.432 131.384   1
  -1   8  32 88.6376 131.919   5
   1  -8 -32-29.7603 52.2558   5
   1   8 -31-233.103 182.411   9
   1  -8 -31 30.5758 44.5911   3
   1  -8 -31 104.907 72.9910   5
   1   8 -31-31.2052 108.022  17
  -1   8  31-100.795 171.588   5
   1   8 -31 159.939 142.894   1
   1   8 -30 105.104 171.607   9
   1   8 -30-169.085 126.416  17
  -1   8  30 156.333 186.953   5
   1   8 -30 196.136 149.288   1
   1  -8 -30 18.4920 63.3020   3
   1  -8 -30 73.1640 78.9886   5
   1   8 -29 9.19044 139.338   1
   1   8 -29 1.06106 32.7543   2
   1   8 -29-202.868 214.658   9
  -1   8  29-34.5121 56.2183   3
   1  -8 -29 60.5187 78.1646   3
   1  -8 -29-480.596 277.767   4
  -1   8  29-123.444 178.754   5
   1   8 -29-171.830 146.565  17
   1   8 -28 409.182 198.677   9
  -1   8  28-95.2166 174.964   5
  -1   8  28-76.8036 109.007   3
   1   8 -28 295.893 165.950   1
   1   8 -28 468.944 203.817  17
   1  -8 -28 29.0991 90.1617   3
   1  -8 -28 621.898 324.381   4
   1   8 -28 61.3968 46.2699   2
   1   8 -27-80.0988 213.012   9
   1   8 -27-134.804 157.540   1
   1   8 -27-27.4605 141.438  17
   1  -8 -27 152.303 129.768   3
   1   8 -27 8.03403 54.9112   2
  -1   8  27-55.4099 104.894   3
   1  -8 -26 6540.11 855.320   4
   1   8 -26 5233.18 552.303   1
  -1   8  26 3184.14 380.066   3
   1  -8 -26 2285.27 330.431   3
   1   8 -26 5963.99 868.889  14
   1   8 -26 5198.43 635.231   9
   1   8 -26 3827.02 467.202  17
   1   8 -25 801.853 474.952  14
   1  -8 -25 818.503 407.758   4
  -1   8  25 603.506 194.001   3
   1   8 -25 604.146 211.270  17
   1   8 -25 512.678 240.038   1
   1  -8 -25 329.445 152.586   3
   1   8 -25 467.603 118.039   2
   1   8 -24 600.806 123.193   2
   1  -8 -24 388.233 147.306   3
   1   8 -24 957.591 276.066  17
   1   8 -24 964.546 300.939   1
  -1   8  24 495.379 181.527   3
   1   8 -24 848.383 441.876  14
   1  -8 -24 937.602 402.114   4
   1   8 -24 786.478 308.032   9
   1   8 -23 790.004 466.976  14
   1   8 -23 1228.96 360.239   9
   1   8 -23 555.130 122.522   2
  -1   8  23 263.198 135.539   3
   1   8 -23 724.766 234.858  17
   1  -8 -23 613.488 383.235   4
   1  -8 -23 227.674 122.412   3
   1   8 -23 681.131 230.973   1
   1   8 -22 94.8223 177.442   9
   1  -8 -22 270.284 365.543   4
   1   8 -22-160.133 387.268  14
  -1   8  22 257.261 152.915   3
   1   8 -22-74.0721 144.082   1
   1   8 -22 103.843 73.3110   2
   1   8 -22 158.073 191.100  17
   1   8 -21 402.248 107.391   2
   1  -8 -21 1018.66 451.976   4
  -1   8  21 505.897 178.179   3
   1   8 -21 299.222 301.473  14
   1   8 -21 287.427 178.751   1
   1   8 -21 212.855 226.254  17
   1   8 -21 666.571 249.418   9
   1   8 -20 1182.62 287.775  17
   1   8 -20 600.445 219.016   9
  -1   8  20 565.177 179.335   3
   1   8 -20 812.530 410.875  14
   1  -8 -20 1544.22 498.929   4
   1   8 -20 1221.72 392.918  10
   1   8 -20 719.930 212.683   1
   1   8 -20 626.772 116.509   2
   1   8 -19 1144.85 291.675   9
  -1   8  19 786.430 201.063   3
   1   8 -19 1684.72 448.415  10
   1   8 -19 1736.44 341.016  17
   1  -8 -19 2229.94 582.111   4
   1   8 -19 1901.83 527.958  14
   1   8 -18 242.938 164.222   9
   1  -8 -18 459.941 334.846   4
   1   8 -18 259.332 277.237  14
   1   8 -17 1999.81 318.479   9
   1   8 -17 2273.26 488.289  14
   1   8 -16 4992.12 491.352   9
   1   8 -16 7284.17 803.075  14
   1   8 -15 2217.20 432.146  14
   1   8 -14 378.422 243.038  14
   1   8 -13 65.2911 183.733  14
   1   8 -13-125.981 128.204   6
   1   8 -12 6867.03 612.596   6
   1   8 -12 8258.85 696.858  14
   1   8 -11 3339.81 464.960  14
   1   8 -11 2953.02 432.377   6
   1   8 -10 318.071 187.022   6
  -1   8  10 352.336 211.039   6
   1   8 -10 158.093 185.495  14
  -1   8   9 3683.77 423.020   6
   1   8  -9 3553.99 408.128  14
   1   8  -9 3543.75 407.740   6
   1   8  -8 11.2849 119.395   6
  -1   8   8 153.556 109.881   6
   1   8  -8-1.42720 122.155  14
   1   8  -7-21.7936 103.483  14
  -1   8   7 200.128 149.726   6
   1   8  -7 304.311 186.098   6
   1   8  -6 18858.9 801.524  14
  -1   8   6 17653.9 826.719   6
   1   8  -6 17200.9 852.958   6
  -1   8   5 13109.2 922.172  13
   1   8  -5 11661.4 694.761   6
   1   8  -5 11250.6 591.503  14
  -1   8   5 11737.2 666.933   6
   1   8  -4 43343.1 1309.49   6
  -1   8   4 45025.2 1272.67   6
   1   8  -4 43955.2 1093.25  14
  -1   8   3 2799.68 431.536  13
   1   8  -3 2355.92 353.225   6
  -1   8   3 2833.83 349.553   6
   1   8  -2 1829.88 285.188   6
  -1   8   2 2102.59 307.818   6
  -1   8   1 945.826 231.572   6
   1   8  -1 866.221 271.638   6
  -1   8   0 1269.47 230.984   6
   1   8   0 1250.88 272.588   6
   1   8   1 3391.47 417.157   6
  -1   8  -1 2952.04 366.863   6
   1   8   2 21025.6 913.952   6
  -1   8  -2 20788.2 861.866   6
   1   8   2 20940.2 899.363  13
  -1   8  -3 237.717 95.7537   6
   1   8   3 398.089 171.446   6
   1   8   3 348.308 146.301  13
  -1   8  -4 45193.4 1252.22   6
   1   8   4 46111.0 1348.25   6
  -1   8  -4 46052.2 1174.94  14
   1   8   5 1504.75 318.148   6
  -1   8  -5 1196.81 239.824  14
   1   8   5 1202.00 342.443  13
  -1   8  -5 1142.53 236.705   6
  -1   8  -6 2484.84 319.498  14
  -1   8  -6 2351.96 308.201   6
   1   8   6 2649.13 341.455   6
   1   8   7 207.716 139.592   6
  -1   8  -7 272.053 174.490  14
  -1   8  -7 490.611 175.790   6
   1   8   8 270.151 180.441   6
  -1   8  -8 66.6474 145.554  14
  -1   8  -8 252.776 129.721   6
  -1   8  -9 35.7460 98.7098   6
  -1   8  -9 283.073 167.163  14
   1   8   9 526.143 240.585   6
   1   8  10 9431.29 690.672   6
  -1   8 -10 8672.56 665.677  14
  -1   8 -11 4107.70 507.678  14
   1   8  11 3650.78 449.572   6
  -1   8 -12 216.292 176.603  14
  -1   8 -13 300.292 228.987  14
  -1   8 -14 433.562 260.339  14
  -1   8 -15-14.3466 133.497   9
  -1   8 -15 175.760 195.108  14
  -1  -8 -16-295.173 323.106   4
  -1   8 -16 145.757 125.665   9
  -1   8 -16 393.668 300.353  14
  -1  -8 -17 449.549 335.269   4
  -1   8 -17 218.851 283.027  14
  -1   8 -17 287.360 190.753   9
  -1   8 -18 604.416 337.323  10
  -1   8 -18 453.379 365.384  14
  -1   8 -18 362.143 201.044  17
   1   8  18 338.209 143.759   3
  -1  -8 -18 501.643 349.762   4
  -1   8 -18 347.403 177.864   9
  -1  -8 -19 1619.78 499.878   4
  -1   8 -19 937.238 131.683   2
  -1   8 -19 1648.02 302.462  17
  -1   8 -19 2558.00 571.990  14
   1   8  19 1315.83 281.915   3
  -1   8 -19 1843.19 312.736   1
  -1   8 -19 1620.23 344.751   9
  -1   8 -20 744.145 299.991   9
  -1   8 -20 631.122 117.884   2
   1   8  20 751.211 220.900   3
  -1   8 -20 1014.35 243.611  17
  -1   8 -20 733.139 409.754  14
  -1  -8 -20 1049.09 441.546   4
  -1   8 -20 884.988 231.517   1
  -1   8 -21-55.8641 142.879  17
  -1   8 -21 42.1017 141.477   1
  -1   8 -21 184.824 275.275  14
  -1  -8 -21 418.136 424.903   4
  -1   8 -21 388.897 249.941   9
   1   8  21-26.2629 122.829   3
  -1   8 -21 27.2218 55.9195   2
   1   8  22 148.881 156.609   3
  -1   8 -22 126.111 88.9450   2
  -1   8 -22 149.624 161.874  17
  -1  -8 -22 540.873 394.373   4
  -1   8 -22 584.021 298.920   9
  -1  -8 -22 60.1645 99.8298   3
  -1   8 -22 347.172 218.829   1
  -1   8 -22 171.113 304.909  14
  -1   8 -23 312.504 219.217   9
  -1   8 -23 615.141 226.788   1
  -1  -8 -23 207.135 145.257   3
  -1  -8 -23 608.947 443.600   4
   1   8  23 325.027 166.593   3
  -1   8 -23 254.858 94.8189   2
  -1   8 -23 403.191 201.840  17
   1   8  24 1461.78 292.308   3
  -1  -8 -24 1099.04 243.020   3
  -1   8 -24 1159.89 163.879   2
  -1   8 -24 1648.40 330.216  17
  -1   8 -24 2294.35 560.377  14
  -1   8 -24 2106.47 372.336   1
  -1   8 -24 1888.27 440.023   9
  -1   8 -25 762.034 324.381   9
  -1   8 -25 1115.48 489.231  14
  -1   8 -25 535.153 225.275   1
  -1   8 -25 216.965 194.458  17
  -1  -8 -25 402.041 165.576   3
   1   8  25 371.296 168.326   3
  -1  -8 -25 1223.49 491.059   4
   1   8  25 460.175 224.511   5
  -1   8 -25 438.979 104.442   2
  -1   8 -26 1498.38 297.304   1
  -1   8 -26 1900.56 435.093   9
   1   8  26 916.926 302.752   5
  -1   8 -26 808.976 122.034   2
   1   8  26 1274.23 268.091   3
  -1   8 -26 1272.31 269.117  17
  -1  -8 -26 1257.32 485.807   4
  -1  -8 -26 979.010 218.588   3
  -1  -8 -27 147.935 136.234   3
  -1   8 -27-176.737 229.264   9
   1   8  27-181.842 146.931   3
  -1   8 -27 7.06372 47.4539   2
   1   8  27-132.545 190.612   5
  -1   8 -27-132.284 152.447  17
  -1  -8 -27-19.5533 241.649   4
  -1   8 -27-32.8003 157.251   1
  -1  -8 -28-19.1864 77.1710   5
  -1  -8 -28 91.5289 105.173   3
  -1   8 -28-142.852 122.451  17
   1   8  28-287.188 237.994   5
  -1   8 -28 206.055 240.066   9
   1   8  28-63.5433 80.0090   3
  -1   8 -28-284.293 196.996   1
  -1  -8 -29-133.227 79.3738   5
  -1   8 -29 28.7119 139.447   1
   1   8  29 75.8975 191.101   5
  -1   8 -29 7.58340 185.751   9
  -1  -8 -29-51.7938 77.5440   3
  -1   8 -29 45.4763 117.221  17
  -1  -8 -30 49.5362 56.1384   5
  -1   8 -30-24.3605 133.033   1
   1   8  30 271.294 211.067   5
  -1   8 -31-182.950 141.582   9
  -1  -8 -31 18.1253 58.0528   5
  -1   8 -31 59.3011 114.885   1
   1   8  31-22.7189 134.307   5
  -1  -8 -32-32.0697 44.6654   5
   1   8  32-2.49562 107.625   5
  -1   8 -32-58.0477 98.4169   1
   1   8  33 335.248 119.723   5
   1   9 -32 11.5404 82.3861   1
  -1   9  32-36.3352 83.3004   5
   1  -9 -32 24.1302 35.1239   5
   1  -9 -31 152.046 46.9145   3
  -1   9  31 194.816 152.497   5
   1  -9 -31 176.068 74.5796   5
   1   9 -31 65.7396 88.6284   1
   1   9 -31 263.218 188.964   9
   1  -9 -30 24.2386 45.8742   5
  -1   9  30-47.5208 141.943   5
   1   9 -30 235.250 177.678   9
   1  -9 -30-149.512 84.4500   3
   1   9 -30 190.743 106.887  17
   1   9 -30-295.032 155.321   1
   1   9 -29 991.977 248.069   1
   1   9 -29 771.155 286.256   9
   1  -9 -29 590.103 142.394   3
  -1   9  29 511.606 235.364   5
   1   9 -29 938.073 207.279  17
   1   9 -28 243.353 249.893   9
   1   9 -28 159.661 163.399   1
   1  -9 -28 377.510 272.299   4
  -1   9  28 555.945 238.282   5
   1  -9 -28 536.968 164.540   3
   1   9 -28 265.567 154.361  17
   1   9 -27-112.899 150.858   1
   1   9 -27 256.079 178.579  17
   1  -9 -27 39.8524 93.3129   3
   1   9 -27 163.038 181.047   9
   1  -9 -27-75.6621 234.218   4
  -1   9  27-92.3097 125.796   5
   1   9 -26 21.6566 153.398  17
  -1   9  26-289.175 199.535   5
   1   9 -26 26.9180 23.8065   2
   1   9 -26 247.838 168.068   1
   1   9 -26-136.069 209.118   9
   1  -9 -26-63.0221 106.383   3
   1  -9 -26 20.8934 248.219   4
   1   9 -25 154.179 166.336   1
   1   9 -25-26.4782 39.4594   2
  -1   9  25-57.4016 68.6467   3
   1   9 -25 306.788 348.863  14
   1   9 -25-330.983 176.751  17
   1  -9 -25-163.533 253.721   4
   1   9 -25 233.860 236.573   9
   1  -9 -25-120.270 122.027   3
   1  -9 -24-325.840 154.580   3
   1   9 -24-29.8934 53.7352   2
   1   9 -24-39.3805 149.155  17
   1   9 -24-45.5013 179.493   1
  -1   9  24-80.7977 108.436   3
   1   9 -24 276.436 231.970   9
   1  -9 -24-455.913 320.209   4
   1   9 -24-180.311 357.211  14
   1   9 -23 220.622 237.243   9
  -1   9  23 151.546 101.625   3
   1   9 -23 79.4238 48.9048   2
   1   9 -23 402.956 311.544  14
   1   9 -23 718.892 247.994  17
   1   9 -23 425.269 191.924   1
   1  -9 -23 115.821 313.998   4
   1   9 -22-340.534 213.200   9
   1   9 -22 208.507 168.250  17
   1  -9 -22 121.587 369.089   4
   1   9 -22 87.6043 155.642   1
   1   9 -22 35.5207 47.7870   2
  -1   9  22 70.4767 95.8713   3
   1   9 -22-0.63898 302.130  14
   1   9 -21 156.815 176.331   1
   1   9 -21 353.896 180.948  17
   1   9 -21 530.431 349.480  10
   1  -9 -21 515.384 374.693   4
  -1   9  21 249.110 107.688   3
   1   9 -21 268.304 77.0682   2
   1   9 -21 537.333 242.304   9
   1   9 -21 254.872 316.132  14
   1   9 -20 625.120 270.268   9
   1   9 -20 499.521 201.913  17
   1   9 -20 788.823 387.164  10
   1   9 -20 688.372 340.990  14
   1   9 -20 280.789 69.0128   2
  -1   9  20 279.558 121.854   3
   1   9 -20 352.389 206.630   1
   1  -9 -20 818.898 436.237   4
   1   9 -19 709.200 216.352   1
   1   9 -19 555.272 212.429  17
   1   9 -19 595.362 308.806  10
   1   9 -19 446.778 90.0856   2
  -1   9  19 331.724 124.321   3
   1   9 -19 437.646 233.687   9
   1  -9 -19 558.767 321.863   4
   1   9 -19 804.390 385.668  14
   1  -9 -18 200.075 285.188   4
   1   9 -18 182.256 296.636  10
   1   9 -18-91.6077 280.995  14
   1   9 -18 101.339 134.822   1
  -1   9  18-50.5779 88.9969   3
   1   9 -18 232.669 195.378   9
   1   9 -18 96.3924 162.930  17
   1   9 -18 76.1644 42.3211   2
   1   9 -17 642.741 226.956   9
   1   9 -17 1080.06 388.233  14
   1   9 -16 1139.62 321.610  14
   1   9 -16 844.195 230.772   9
   1   9 -15 555.859 278.250  14
   1   9 -15 214.723 152.556   9
   1   9 -14 2925.69 375.607   9
   1   9 -14 4434.34 561.318  14
   1   9 -13 534.341 235.348  14
   1   9 -13 498.742 207.866   6
   1   9 -12 1216.54 301.836   6
   1   9 -12 1190.81 290.790  14
   1   9 -11 4382.74 493.615  14
   1   9 -11 3651.11 447.590   6
   1   9 -10 10392.1 720.187  14
  -1   9  10 10736.9 748.925   6
   1   9 -10 9749.08 731.902   6
  -1   9   9 4247.24 476.194   6
   1   9  -9 4197.54 431.606  14
   1   9  -9 3875.60 468.161   6
   1   9  -8 122.902 127.267  14
   1   9  -8-26.0567 122.444   6
  -1   9   8 97.2945 137.381   6
   1   9  -7 1881.79 311.048   6
  -1   9   7 2429.97 346.528   6
   1   9  -7 2173.38 298.696  14
  -1   9   7 2005.08 435.111  13
   1   9  -6 3603.78 437.970   6
  -1   9   6 4004.78 433.650   6
  -1   9   6 4322.61 577.788  13
   1   9  -6 3858.78 379.548  14
  -1   9   5 4698.70 453.883   6
   1   9  -5 4392.14 453.134   6
  -1   9   5 4754.55 558.342  13
  -1   9   4 6739.23 627.530  13
  -1   9   4 6828.45 519.487   6
   1   9  -4 6299.00 532.836   6
  -1   9   3 65.5407 127.268   6
   1   9  -3-12.1342 136.368   6
  -1   9   2 2973.33 385.279   6
   1   9  -2 3257.16 427.803   6
   1   9  -1 30567.8 1185.05   6
  -1   9   1 30425.5 1097.65   6
  -1   9   0 15382.1 783.607   6
   1   9   0 15817.4 845.972   6
  -1   9  -1 17010.4 838.688   6
   1   9   1 17872.5 889.587   6
   1   9   2 9750.41 659.520   6
  -1   9  -2 9694.74 635.239   6
   1   9   3 9255.29 648.103   6
  -1   9  -3 8138.93 579.127   6
  -1   9  -4 425.684 181.145   6
   1   9   4 497.167 231.510   6
  -1   9  -5 13860.9 761.433   6
  -1   9  -5 12544.0 667.624  14
   1   9   5 14815.0 825.171   6
  -1   9  -6 620.252 191.880   6
   1   9   6 909.497 254.658   6
  -1   9  -6 872.287 196.509  14
  -1   9  -7 1354.02 272.235   6
   1   9   7 1273.44 291.043   6
  -1   9  -7 1081.22 230.505  14
  -1   9  -8 3135.47 393.950  14
  -1   9  -8 2548.53 342.549   6
   1   9   8 3472.31 461.532   6
  -1   9  -9 17362.8 915.628   6
  -1   9  -9 19151.1 954.748  14
  -1   9 -10 1559.46 351.763  14
   1   9  10 1875.08 446.503   6
  -1   9 -11 3666.74 474.425  14
   1   9  11 3279.82 435.383   6
  -1   9 -12 446.443 275.374  14
  -1   9 -13 3794.26 551.158  14
  -1   9 -13 3058.52 355.951   9
  -1   9 -14 339.126 157.540   9
  -1   9 -14 779.368 324.652  14
  -1   9 -15 1245.85 281.374   9
  -1   9 -15 1662.96 422.744  14
  -1  -9 -16 2156.02 505.188   4
  -1   9 -16 2095.04 486.080  14
  -1   9 -16 1419.08 311.435   9
  -1   9 -17 986.206 262.390  17
   1   9  17 580.127 152.787   3
  -1  -9 -17 994.776 399.477   4
  -1   9 -17 1143.82 286.588   9
  -1   9 -17 478.729 81.0698   2
  -1   9 -17 1073.43 428.912  10
  -1   9 -17 902.584 408.041  14
  -1   9 -17 1067.47 238.151   1
  -1   9 -18 29.1197 39.4798   2
  -1   9 -18 585.080 391.446  10
   1   9  18-126.713 128.606   3
  -1   9 -18 30.7620 136.744  17
  -1   9 -18 367.035 205.732   9
  -1  -9 -18 224.435 346.658   4
  -1   9 -18 256.537 166.538   1
  -1   9 -18 271.071 292.808  14
  -1   9 -19 72.0957 152.013   1
  -1   9 -19 5.56953 39.9786   2
  -1   9 -19 41.6789 153.350   9
   1   9  19 0.92959 100.688   3
  -1   9 -19-150.940 157.823  17
  -1   9 -19-219.565 313.922  10
  -1   9 -19 228.345 297.896  14
  -1  -9 -19 198.685 331.199   4
  -1   9 -20-80.8066 163.878  17
  -1   9 -20 264.621 226.027   9
   1   9  20 168.578 122.185   3
  -1   9 -20-171.604 259.970  14
  -1   9 -20 95.6956 157.375   1
  -1  -9 -20 146.893 282.065   4
  -1   9 -20 121.129 56.6951   2
  -1   9 -21-302.664 368.512  14
  -1   9 -21 31.3345 41.0359   2
  -1   9 -21 155.208 189.937   9
  -1   9 -21 53.7463 157.924  17
   1   9  21 64.4591 107.383   3
  -1   9 -21 447.885 207.827   1
   1   9  21-373.115 256.916   5
  -1  -9 -21 809.990 443.421   4
  -1   9 -22 0.66879 284.737  14
  -1   9 -22-51.3494 201.660   9
   1   9  22-91.6741 176.532   5
  -1  -9 -22-158.960 321.128   4
   1   9  22 52.3456 124.645   3
  -1   9 -22 84.2642 139.399  17
  -1   9 -22-33.7169 145.009   1
  -1   9 -22 33.8593 40.6317   2
  -1  -9 -23 688.715 200.445   3
  -1   9 -23 1260.30 286.060   1
  -1   9 -23 505.870 79.1706   2
  -1   9 -23 956.058 233.792  17
  -1   9 -23 1106.04 344.846   9
   1   9  23 758.960 177.623   3
   1   9  23 557.972 209.605   5
  -1  -9 -23 1434.77 458.355   4
  -1   9 -23 1509.52 551.746  14
  -1   9 -24 592.800 211.130  17
   1   9  24 537.864 255.123   5
  -1   9 -24 870.971 244.923   1
  -1   9 -24 1316.04 472.187  14
   1   9  24 385.568 131.219   3
  -1  -9 -24 756.956 404.714   4
  -1   9 -24 411.696 252.777   9
  -1  -9 -24 411.462 159.212   3
  -1   9 -24 251.171 46.4215   2
  -1   9 -25-280.576 213.951   1
  -1   9 -25-221.241 206.685   9
   1   9  25 40.7265 65.1851   3
  -1   9 -25 61.8958 147.741  17
   1   9  25 59.7973 154.118   5
  -1  -9 -25-118.071 108.896   3
  -1  -9 -25 99.6247 254.450   4
  -1  -9 -26 57.7766 120.449   3
   1   9  26-154.202 164.622   5
  -1   9 -26 157.458 211.745   9
  -1   9 -26 91.7898 151.534   1
  -1  -9 -26 53.8481 265.443   4
  -1   9 -26-214.626 153.890  17
  -1   9 -27 64.4911 167.879   9
   1   9  27 131.925 192.299   5
  -1   9 -27 74.7511 133.331  17
  -1  -9 -27-137.275 213.751   4
  -1   9 -27-31.2624 145.526   1
  -1  -9 -27 140.236 111.002   3
  -1   9 -28-131.260 156.452   1
  -1  -9 -28 25.6884 87.0021   3
   1   9  28 27.7937 152.189   5
  -1   9 -28-192.567 217.671   9
  -1   9 -28-104.626 114.744  17
  -1   9 -29 544.921 264.427   9
  -1  -9 -29 127.141 81.2282   5
  -1  -9 -29 288.878 92.3687   3
  -1   9 -29 276.745 167.296   1
   1   9  29 470.515 210.803   5
   1   9  30 54.4492 121.935   5
  -1   9 -30 231.947 170.597   9
  -1  -9 -30-5.53708 30.8195   3
  -1  -9 -30-93.3154 64.7310   5
  -1   9 -30 20.4534 98.0250   1
  -1   9 -31 107.238 104.839   1
   1   9  31 49.4812 102.165   5
  -1  -9 -31 59.3634 47.3162   5
   1   9  32 169.900 77.9727   5
   1  10 -32 67.1461 58.3686   1
   1 -10 -31-56.2217 45.9729   5
  -1  10  31-89.4711 66.0434   5
   1  10 -31 41.4937 87.6835   1
   1 -10 -31 12.4600 16.0796   3
   1 -10 -30 45.9688 54.5466   5
  -1  10  30 278.677 120.083   5
   1  10 -30 156.922 109.497   1
   1  10 -30 341.219 182.752   9
   1 -10 -30 243.594 76.8360   3
   1  10 -29 113.680 129.240   1
   1  10 -29 260.744 124.010  17
  -1  10  29 77.7457 120.962   5
   1 -10 -29-110.624 85.2641   3
  -1  10  28 295.221 162.614   5
   1  10 -28 534.942 147.215  17
   1  10 -28 484.202 200.546   9
   1  10 -28 449.032 183.450   1
   1 -10 -28 213.049 104.929   3
   1 -10 -27 463.619 284.653   4
   1  10 -27 334.840 145.840  17
   1  10 -27-106.027 152.129   1
  -1  10  27 196.059 134.472   5
   1 -10 -27 52.2945 79.4376   3
   1  10 -27 376.696 239.412   9
   1 -10 -26 292.582 144.310   3
   1  10 -26 574.128 256.860   9
  -1  10  26 492.968 219.353   5
   1 -10 -26 604.495 340.313   4
   1  10 -26 654.137 197.877  17
   1  10 -26 920.163 233.869   1
   1  10 -25 1341.04 291.064   1
  -1  10  25 781.867 262.222   5
   1 -10 -25 1539.33 465.375   4
   1  10 -25 1098.86 239.991  17
   1  10 -25 840.188 292.467   9
   1 -10 -25 318.559 163.047   3
  -1  10  24 1373.08 315.428   5
   1  10 -24 1691.83 386.389   9
   1 -10 -24 1905.71 512.112   4
   1  10 -24 1789.93 324.408   1
   1 -10 -24 853.388 206.620   3
   1  10 -24 1415.63 263.805  17
   1  10 -23-309.197 347.061  14
   1 -10 -23 242.028 306.743   4
  -1  10  23 73.0804 142.933   5
   1  10 -23 255.889 166.385  17
   1  10 -23-24.9347 189.193   9
   1  10 -23-295.934 182.387   1
   1 -10 -22 118.405 345.159   4
   1  10 -22 537.972 202.281   1
   1  10 -22-309.753 309.549  14
   1  10 -22 389.447 219.120   9
   1  10 -22 211.877 164.646  17
  -1  10  22 233.183 145.727   5
   1  10 -21 95.2543 241.241  10
   1  10 -21 53.1521 236.527  14
   1  10 -21 523.668 204.888   1
  -1  10  21-183.089 165.236   5
   1 -10 -21 351.353 292.925   4
   1  10 -21 239.355 165.894   9
   1  10 -21-72.0759 159.540  17
   1  10 -20-102.692 204.511   9
   1  10 -20 157.443 166.922  17
   1 -10 -20-58.8595 307.745   4
   1  10 -20 125.942 251.687  10
   1  10 -20 128.756 141.755   1
   1  10 -20 32.7065 241.549  14
   1  10 -19 507.088 215.464  17
   1  10 -19-111.748 268.700  10
   1  10 -19-59.9285 162.132   9
   1  10 -19 30.1032 238.087  14
   1  10 -19 132.546 146.816   1
   1 -10 -19 177.303 273.611   4
   1  10 -18 2465.84 344.227   1
   1  10 -18 3694.95 718.721  10
   1 -10 -18 2989.76 592.254   4
   1  10 -18 2392.34 390.141   9
   1  10 -18 3368.71 436.816  17
   1  10 -18 2656.45 540.562  14
   1  10 -17 314.460 230.873  17
   1  10 -17-329.248 314.418  14
   1  10 -17 265.170 296.485  10
   1  10 -17 119.154 117.875   1
   1  10 -17 182.723 178.671   9
   1  10 -16 53.2378 141.041   9
   1  10 -16 268.490 241.915  14
   1  10 -16 651.611 251.460  17
   1  10 -16 621.702 408.012  10
   1  10 -15 1499.62 303.633   9
   1  10 -15 2322.66 456.672  14
   1  10 -14 245.073 231.540  14
   1  10 -14 35.1227 132.891   9
   1  10 -13 235.502 140.207   9
   1  10 -13 258.573 176.659  14
   1  10 -12 3396.78 474.669  14
   1  10 -12 2953.98 433.043   6
  -1  10  11 9991.93 1005.24  13
   1  10 -11 11557.9 821.447  14
   1  10 -11 11757.3 829.170   6
  -1  10  10 25364.3 1135.97   6
  -1  10  10 22940.8 1522.90  13
   1  10 -10 24382.5 1197.07   6
   1  10 -10 24853.2 1165.13  14
  -1  10   9 13579.5 918.603   6
   1  10  -9 12385.5 796.434  14
   1  10  -9 11140.2 808.004   6
  -1  10   9 11014.8 1047.23  13
  -1  10   8 5787.14 600.031   6
  -1  10   8 4832.85 662.315  13
   1  10  -8 5404.75 505.558  14
   1  10  -8 5206.85 555.512   6
  -1  10   7 12859.7 806.869   6
   1  10  -7 11928.0 777.459   6
   1  10  -6 20.0122 153.898   6
  -1  10   6-94.4013 134.748   6
   1  10  -5 10547.8 732.270   6
  -1  10   5 11505.8 753.381   6
   1  10  -4 4776.43 512.635   6
  -1  10   4 4742.97 501.287   6
  -1  10   3 2420.58 354.852   6
   1  10  -3 2402.39 377.068   6
   1  10  -2 3356.17 417.745   6
  -1  10   2 3603.88 408.953   6
  -1  10   1 1026.05 258.409   6
   1  10  -1 936.847 288.582   6
   1  10   0 4501.56 504.791   6
  -1  10   0 5157.87 495.114   6
   1  10   1 5120.35 518.142   6
  -1  10  -1 4702.99 475.426   6
  -1  10  -2 10034.9 670.809   6
   1  10   2 9808.87 712.074   6
  -1  10  -3 3349.84 428.651   6
   1  10   3 3473.17 452.367   6
   1  10   4 76.4351 170.227   6
  -1  10  -4 50.3462 155.494   6
   1  10   5 312.649 198.480   6
  -1  10  -5 72.6325 120.897   6
  -1  10  -6 303.192 222.494   6
   1  10   6 746.913 343.793   6
   1  10   7 5464.91 645.018   6
  -1  10  -7 3863.82 523.339   6
  -1  10  -7 3954.89 459.739  14
  -1  10  -8 1010.53 293.841   6
  -1  10  -8 881.144 258.901  14
   1  10   8 1406.85 385.940   6
  -1  10  -9 202.190 178.159  14
   1  10   9 555.077 259.768   6
  -1  10  -9 371.480 165.393   6
  -1  10 -10 548.690 225.941  14
   1  10  10 552.284 283.510   6
  -1  10 -11 4628.43 543.542  14
  -1  10 -12-297.876 252.166  14
  -1  10 -12 87.4245 120.543   9
  -1  10 -13 68.0916 126.349   9
  -1  10 -13-63.6060 223.805  14
  -1  10 -14 378.861 198.544   9
  -1  10 -14 79.7125 217.726  14
  -1  10 -15 894.668 236.226   9
  -1  10 -15 1404.11 270.132  17
  -1 -10 -15 1224.15 405.819   4
  -1  10 -15 1232.65 373.017  14
   1  10  16 209.429 171.022   5
  -1  10 -16 760.484 466.142  10
  -1  10 -16 201.835 190.608   9
  -1  10 -16 194.314 236.332  14
  -1  10 -16 422.329 193.506  17
  -1  10 -16 437.992 171.902   1
  -1 -10 -16-71.4937 242.660   4
  -1  10 -17-81.4483 215.652  14
  -1  10 -17-151.532 150.562  17
  -1 -10 -17-42.1279 289.661   4
   1  10  17-30.9743 115.852   5
  -1  10 -17 82.4213 141.616   1
  -1  10 -17 107.231 270.175  10
  -1  10 -17-47.4598 172.197   9
  -1  10 -18 1741.53 537.022  10
  -1 -10 -18 2485.69 577.078   4
  -1  10 -18 1669.34 265.989   1
   1  10  18 1297.04 283.179   5
  -1  10 -18 1591.89 363.462   9
  -1  10 -18 1855.11 437.112  14
  -1  10 -18 1658.00 285.203  17
  -1  10 -19-147.724 186.473   9
  -1  10 -19 61.7685 128.510   1
  -1 -10 -19-33.8243 286.527   4
  -1  10 -19-372.468 281.478  10
   1  10  19-15.5363 133.870   5
  -1  10 -19-21.8893 129.740  17
  -1  10 -19 43.0908 232.022  14
  -1  10 -20-94.0496 189.495   9
  -1 -10 -20 21.7682 315.062   4
  -1  10 -20-390.665 336.104  14
  -1  10 -20-114.288 166.591  17
   1  10  20-35.3574 160.428   5
  -1  10 -20 3.09388 128.684   1
  -1  10 -21 30.7308 248.437  14
   1  10  21-4.49193 141.578   5
  -1  10 -21-0.75500 220.295   9
  -1  10 -21 315.283 164.453   1
  -1  10 -21 291.448 177.038  17
  -1 -10 -21 481.789 353.991   4
  -1 -10 -22-255.995 387.725   4
  -1  10 -22 28.7758 192.112   9
  -1  10 -22 315.195 154.524  17
   1  10  22 206.538 159.072   5
  -1  10 -22 354.808 200.314   1
  -1  10 -22-264.992 323.564  14
  -1  10 -23 727.758 198.386  17
  -1 -10 -23 606.490 392.842   4
  -1  10 -23 92.5742 158.816   1
  -1  10 -23 746.323 306.546   9
   1  10  23 326.636 221.270   5
  -1 -10 -23 375.285 161.231   3
  -1  10 -24 745.544 229.627   1
  -1  10 -24 553.604 250.892   9
   1  10  24 462.570 232.683   5
  -1  10 -24 593.449 188.742  17
  -1 -10 -24 488.136 172.413   3
  -1 -10 -24 429.944 311.170   4
  -1 -10 -25 372.404 346.550   4
  -1 -10 -25 127.845 116.019   3
   1  10  25-48.9355 153.112   5
  -1  10 -25 290.447 171.455   1
  -1  10 -25 261.270 133.653  17
  -1  10 -25 25.6188 197.139   9
  -1  10 -26 302.672 159.866   1
  -1 -10 -26 190.156 126.598   3
   1  10  26-229.356 169.141   5
  -1  10 -26 338.117 232.736   9
  -1 -10 -26 220.713 277.204   4
  -1  10 -26 143.941 113.484  17
  -1  10 -27 311.221 138.344  17
  -1 -10 -27 198.150 112.562   3
  -1  10 -27 309.151 191.458   1
   1  10  27 201.542 188.276   5
  -1  10 -27-23.2792 196.611   9
   1  10  28 423.489 200.254   5
  -1  10 -28 520.950 244.669   9
  -1 -10 -28 157.726 87.1357   3
  -1  10 -28 423.884 173.984   1
  -1 -10 -29 20.9545 50.2796   5
   1  10  29-229.694 152.467   5
  -1  10 -29-57.9474 137.657   9
  -1  10 -29 71.2181 106.763   1
  -1 -10 -29 38.7272 58.5757   3
   1  10  30-79.6928 89.9885   5
  -1 -10 -30 35.2977 48.3662   5
  -1  10 -30-74.2562 106.971   1
  -1  10 -31 26.5647 87.6004   1
   1  11 -31-16.1456 68.5512   1
   1 -11 -30 68.1498 44.0741   3
   1  11 -30 58.4383 76.8918   1
   1  11 -29 117.246 128.675   9
   1  11 -29 30.9657 100.236   1
   1 -11 -29 103.360 63.8084   3
   1  11 -28 15.0094 72.3655  17
   1  11 -28 0.27810 133.095   9
   1 -11 -28 24.3833 62.6760   3
   1  11 -28 223.357 153.019   1
   1  11 -27 164.844 193.410   9
   1 -11 -27 142.629 107.199   3
   1  11 -27 528.668 186.354   1
  -1  11  27 201.541 116.085   5
   1  11 -27 99.2001 110.659  17
   1  11 -26 977.027 283.769   9
   1  11 -26 745.264 205.758   1
  -1  11  26 912.644 217.367   5
   1  11 -26 710.356 162.601  17
   1 -11 -26 1177.02 372.421   4
   1 -11 -26 657.699 174.108   3
   1  11 -25 85.8639 199.074   9
   1 -11 -25 274.673 235.564   4
  -1  11  25-144.677 130.729   5
   1  11 -25 48.3774 134.490   1
   1  11 -25 310.741 162.360  17
   1 -11 -25 16.9174 87.0500   3
  -1  11  24-162.240 161.635   5
   1 -11 -24 230.842 240.825   4
   1  11 -24 58.0183 175.853   9
   1  11 -24 91.8106 145.800   1
   1  11 -24 195.425 117.035  17
   1  11 -23 8.97082 120.147  17
   1  11 -23-128.833 222.376   9
   1  11 -23 97.0546 127.162   1
   1 -11 -23-215.786 277.591   4
  -1  11  23-83.3927 143.731   5
   1  11 -22 1137.79 231.174  17
   1  11 -22 1421.99 461.510  14
   1 -11 -22 1753.90 488.903   4
  -1  11  22 825.564 232.740   5
   1  11 -22 1311.55 312.698   9
   1  11 -22 1468.18 287.093   1
  -1  11  21 104.401 124.210   5
   1  11 -21-120.104 294.352  14
   1  11 -21 73.6804 166.193   9
   1 -11 -21-18.9276 311.495   4
   1  11 -21 188.988 176.299   1
   1  11 -21 25.4774 126.899  17
   1  11 -20 389.596 193.943  17
   1 -11 -20 127.659 265.562   4
   1  11 -20-11.6047 264.267  14
   1  11 -20-175.152 161.106   9
   1  11 -20 404.656 309.219  10
   1  11 -20 126.594 159.227   1
  -1  11  20-64.3763 139.213   5
   1  11 -19-29.6493 119.844   1
   1 -11 -19 144.478 322.953   4
   1  11 -19 190.759 351.150  10
   1  11 -19-13.1067 151.234   9
  -1  11  19 88.1068 135.774   5
   1  11 -19-44.5119 212.467  14
   1  11 -19 163.787 155.106  17
   1  11 -18 91.0587 155.283   9
   1  11 -18 2.04405 114.346   1
  -1  11  18 306.491 128.155   5
  -1  11  18 336.520 200.389   2
   1  11 -18-66.3693 272.929  14
   1  11 -18 207.064 156.151  17
   1 -11 -18 636.100 387.233   4
   1  11 -18 441.569 305.764  10
  -1  11  17-76.9864 156.829   2
   1  11 -17 308.708 264.254  14
   1  11 -17 253.186 342.993  10
   1  11 -17 126.719 178.399   9
   1  11 -17 3.47031 113.691   1
   1  11 -17-129.205 175.753  17
   1 -11 -17-252.673 250.188   4
  -1  11  17 53.2437 97.8767   5
   1  11 -16 1094.26 270.983  17
   1  11 -16 736.645 312.213  14
  -1  11  16 490.494 164.696   5
  -1  11  16 642.490 226.433   2
   1  11 -16 614.480 392.909  10
   1  11 -16 563.896 223.633   9
   1  11 -16 515.866 155.297   1
   1  11 -15 33.7768 155.728  17
  -1  11  15 300.950 195.915  15
  -1  11  15 217.415 107.358   5
   1  11 -15 321.503 198.555   9
   1  11 -15 100.549 91.7372   1
   1  11 -15 318.309 226.284  14
  -1  11  15 124.372 162.254   7
  -1  11  15 233.733 169.727   2
   1  11 -15 574.214 452.617  10
   1  11 -14 226.359 233.514  14
   1  11 -14-204.950 288.011  10
  -1  11  14 79.9501 121.403   7
  -1  11  14-11.3418 78.9090   5
   1  11 -14 42.0144 173.240   9
  -1  11  14 176.630 147.842   2
   1  11 -13 459.438 244.376  14
   1  11 -12 3211.98 459.374  14
   1  11 -11 1193.63 328.550  14
   1  11 -11 1148.45 297.581   6
   1  11 -10 756.574 209.104  14
   1  11 -10 691.486 243.729   6
  -1  11  10 649.482 237.926   6
   1  11  -9 1051.76 306.110   6
  -1  11   9 650.328 317.690   6
   1  11  -8 17012.3 1067.67   6
  -1  11   8 19369.0 1180.13   6
  -1  11   7 2148.47 515.721   6
   1  11  -7 1588.14 451.969   6
   1  11  -6 164.816 212.984   6
  -1  11   6 914.864 311.611   6
  -1  11   5 3903.77 473.941   6
   1  11  -5 4356.82 508.088   6
  -1  11   4 5345.74 549.450   6
   1  11  -4 4766.89 535.630   6
  -1  11   3 3293.91 456.130   6
   1  11  -3 3240.05 483.805   6
   1  11  -2 216.971 182.968   6
  -1  11   2 171.924 176.246   6
   1  11  -1 235.699 143.676   6
  -1  11   1 110.087 131.970   6
   1  11   0 870.110 246.068   6
  -1  11   0 951.020 238.939   6
   1  11   1 190.628 151.659   6
  -1  11  -1 245.132 193.300   6
  -1  11  -2 4625.90 524.319   6
   1  11   2 4617.47 556.354   6
   1  11   3 13742.8 908.689   6
  -1  11  -3 13028.6 862.781   6
  -1  11  -4 6022.58 586.590   6
   1  11   4 7902.35 687.656   6
  -1  11  -5 1286.32 354.295   6
   1  11   5 1736.86 386.038   6
  -1  11  -6 5560.25 613.906   6
   1  11   6 9121.05 831.582   6
  -1  11  -7 13625.3 907.673   6
   1  11   7 17127.4 1120.81   6
  -1  11  -8 2663.13 458.439   6
   1  11   8 4171.22 611.468   6
   1  11   9 4422.78 579.415   6
  -1  11 -10 26.1241 163.907  14
   1  11  10-93.2187 171.928   6
  -1  11 -11 4274.61 545.024  14
  -1  11 -12 474.993 209.834  14
  -1  11 -13 52.0633 248.193  14
   1  11  13-96.4891 133.806   5
   1  11  13 60.2313 141.701   7
  -1  11 -13 277.638 192.833   9
  -1  11 -14 128.776 211.534  14
  -1  11 -14 483.806 177.427  17
   1  11  14 350.885 173.902   5
  -1  11 -14 306.986 136.191   1
  -1  11 -14 416.304 196.292   9
   1  11  14 332.312 237.725  15
   1  11  14 428.739 186.386   2
  -1  11 -15 181.101 142.939   9
  -1  11 -15 370.387 177.375  17
   1  11  15 381.586 140.480   5
  -1  11 -15 345.842 277.361  14
   1  11  15 413.824 198.027   2
  -1 -11 -15 559.018 313.897   4
   1  11  15 25.0407 165.059  15
  -1  11 -15 379.112 135.719   1
  -1  11 -16 166.205 133.621   1
  -1  11 -16 511.050 169.076  17
  -1 -11 -16 558.098 328.314   4
   1  11  16 284.447 155.358   5
  -1  11 -16 429.724 253.417  14
   1  11  16 159.817 120.446   2
  -1  11 -16 485.684 218.196   9
  -1  11 -17-94.2108 141.416   1
  -1 -11 -17 321.466 337.088   4
  -1  11 -17 107.404 273.871  14
  -1  11 -17 215.893 143.954  17
  -1  11 -17 443.821 239.463   9
   1  11  17 117.239 130.412   5
  -1  11 -18 554.518 221.212   9
  -1  11 -18 649.482 165.981  17
  -1 -11 -18 689.443 389.246   4
  -1  11 -18 504.234 184.860   1
  -1  11 -18 536.892 349.441  14
   1  11  18 383.667 178.709   5
  -1  11 -19 75.7300 126.810   1
  -1  11 -19-280.150 148.202  17
  -1 -11 -19 352.288 322.490   4
   1  11  19-20.9485 153.252   5
  -1  11 -19-653.337 383.985  14
  -1  11 -19-229.966 224.625   9
  -1  11 -20 566.041 169.778  17
  -1 -11 -20 289.546 334.978   4
   1  11  20 316.452 159.293   5
  -1  11 -20 376.564 239.931   9
  -1  11 -20 226.941 136.180   1
  -1  11 -20 262.124 284.086  14
  -1  11 -21 4.65127 182.781   9
   1  11  21 92.2661 159.327   5
  -1  11 -21 17.0467 108.525  17
  -1 -11 -21-375.885 327.698   4
  -1  11 -21-6.90243 130.192   1
  -1  11 -21 148.793 234.261  14
  -1 -11 -22 141.467 242.114   4
  -1  11 -22 151.135 104.124  17
   1  11  22 80.9410 137.183   5
  -1  11 -22-42.4689 171.592   9
  -1  11 -22-118.253 137.623   1
  -1  11 -23 70.6088 106.619  17
  -1  11 -23-75.0828 169.619   9
  -1  11 -23 140.432 145.634   1
  -1 -11 -23 3.25039 105.701   3
  -1 -11 -23-45.4941 249.908   4
   1  11  23 229.522 139.212   5
  -1 -11 -24 142.645 215.724   4
  -1  11 -24 232.185 119.457  17
  -1  11 -24 365.736 183.418   1
  -1 -11 -24 71.1006 120.154   3
   1  11  24-9.30056 137.291   5
  -1  11 -24 89.2338 192.050   9
  -1 -11 -25 124.416 117.464   3
  -1  11 -25 232.670 119.866   1
  -1  11 -25 313.292 208.338   9
   1  11  25 414.099 178.498   5
  -1  11 -25 449.339 134.410  17
  -1  11 -26-244.235 178.134   9
  -1  11 -26-201.179 156.767   1
   1  11  26 205.336 136.234   5
  -1 -11 -26 2.23103 70.2964   3
  -1  11 -26-67.8481 100.720  17
  -1  11 -27-0.28872 147.756   9
   1  11  27 135.242 112.063   5
  -1 -11 -27 89.1804 82.2960   3
  -1  11 -27 159.034 138.258   1
  -1  11 -28 78.9005 115.924   1
   1  11  28 24.4331 58.7096   5
  -1  11 -28-22.0449 128.232   9
  -1 -11 -28-61.3858 67.3445   3
   1  11  29-28.2594 116.957  10
  -1 -11 -29-101.026 53.0163   3
  -1  11 -29 129.717 106.289   1
  -1  11 -30 132.731 92.2414   1
   1 -12 -29 29.3078 45.8388   3
   1  12 -29 16.4154 75.2701   1
   1  12 -28 84.0284 139.615   9
   1  12 -28 276.771 123.559   1
  -1  12  28 70.4184 97.5663  10
   1 -12 -28 265.186 98.3668   3
  -1  12  27 158.960 143.100  10
   1  12 -27 13.2908 88.0917   1
   1  12 -27 195.992 147.878   9
   1  12 -27-18.8214 57.9782  17
   1 -12 -27 112.715 82.9171   3
   1  12 -26 139.750 137.576   1
   1  12 -26 297.316 205.299   9
   1 -12 -26 225.430 107.681   3
   1  12 -26-65.8423 80.0106  17
  -1  12  25 93.0681 58.6269   5
   1 -12 -25 56.1554 72.9125   3
   1  12 -25 145.573 112.710   1
   1  12 -25-5.29156 130.897   9
   1  12 -25-52.7834 77.7191  17
  -1  12  24 334.987 110.925   5
   1  12 -24 293.920 157.413   1
   1  12 -24 294.213 109.480  17
   1  12 -24 561.384 241.943   9
   1 -12 -24 109.450 234.393   4
   1  12 -23 19.8206 97.2367  17
  -1  12  23-86.3461 104.813   5
   1 -12 -23 0.51822 205.020   4
   1  12 -23-347.110 214.323   9
   1  12 -23-131.891 135.673   1
  -1  12  22 227.318 195.918   2
   1  12 -22 20.5239 96.4166  17
   1 -12 -22 171.050 212.905   4
  -1  12  22-21.2418 105.269   5
   1  12 -22 117.785 128.144   1
   1  12 -22 311.821 197.775   9
  -1  12  21 163.838 159.664   2
   1 -12 -21-74.4430 222.819   4
  -1  12  21 28.9724 94.1896   5
   1  12 -21 55.1196 116.799   1
   1  12 -21 134.817 115.483  17
   1  12 -21 463.329 213.252   9
   1  12 -20 1660.75 477.819  14
   1  12 -20 1471.86 222.893  17
   1  12 -20 1613.41 349.804   9
  -1  12  20 1364.44 319.227   2
   1  12 -20 1132.93 249.649   1
  -1  12  20 987.973 197.240   5
   1  12 -20 2122.93 488.889  10
   1 -12 -20 1715.57 451.154   4
   1  12 -19 722.507 361.710  10
  -1  12  19 265.132 179.119   2
   1 -12 -19 276.279 331.502   4
   1  12 -19-3.27167 225.964  14
   1  12 -19 305.757 218.967   9
   1  12 -19 210.578 149.356   1
   1  12 -19 200.913 129.385  17
  -1  12  19-24.9016 121.162   5
   1  12 -18 1976.81 306.660   1
   1  12 -18 2779.98 307.578  17
   1  12 -18 2519.35 394.259   9
   1 -12 -18 2760.52 587.694   4
  -1  12  18 1654.96 248.363   5
   1  12 -18 2460.35 522.952  14
  -1  12  18 2193.35 384.677   2
  -1  12  17 229.356 163.569   2
   1  12 -17 318.947 336.388  10
  -1  12  17 134.503 81.7206   5
  -1  12  17 239.404 235.877  15
   1  12 -17 329.540 165.325   1
   1  12 -17 51.4643 249.191  14
   1  12 -17 675.663 197.925  17
   1  12 -17 595.507 223.513   9
  -1  12  16 330.002 115.363   5
  -1  12  16 340.482 196.816   7
  -1  12  16-3.80150 192.021  15
   1  12 -16 653.959 171.657   1
   1  12 -16 768.797 227.291  17
   1  12 -16 608.532 243.171   9
   1  12 -16 635.654 370.108  10
  -1  12  16 452.645 167.881   2
   1  12 -16 860.153 342.166  14
  -1  12  15 30.1345 198.485  15
   1  12 -15 200.995 238.014  14
  -1  12  15 242.019 141.405   7
   1  12 -15 68.3184 116.088   1
  -1  12  15 232.006 132.968   2
  -1  12  15 159.289 87.6544   5
   1  12 -15 250.536 318.633  10
   1  12 -15 459.440 199.577  17
   1  12 -14 2230.08 451.570  14
  -1  12  14 1724.50 348.662   7
  -1  12  14 1422.16 186.713   5
  -1  12  14 2463.34 364.346   2
  -1  12  14 1442.28 388.993  15
  -1  12  13 233.457 170.310  15
   1  12 -13 689.364 471.444  10
  -1  12  13 170.446 142.668   2
  -1  12  13 76.5082 57.5508   5
  -1  12  13 356.034 211.895   7
  -1  12  12 3406.26 515.367   7
  -1  12  12 3939.20 564.753  15
  -1  12  12 4087.91 442.535   2
   1  12 -11 169.348 200.577   6
  -1  12  11 92.8421 146.278   7
   1  12 -11 100.109 334.563  10
  -1  12  11 77.3868 84.2244   2
   1  12 -10 6593.04 687.731   6
  -1  12  10 5903.87 619.546   7
   1  12  -9 878.356 299.048   6
  -1  12   9 1134.02 356.188   6
   1  12  -8 606.812 313.480   6
  -1  12   8 555.691 300.956   6
  -1  12   7 2040.56 430.587   6
   1  12  -7 1692.46 403.781   6
  -1  12   6 4689.33 561.274   6
   1  12  -6 4382.12 585.290   6
   1  12  -5 154.016 202.255   6
  -1  12   5-30.7245 184.962   6
  -1  12   4 29.1942 167.463   6
   1  12  -4 64.1480 154.852   6
   1  12  -3 3013.84 461.133   6
  -1  12   3 2881.54 436.159   6
  -1  12   2 543.330 251.434   6
   1  12  -2 535.021 244.166   6
  -1  12   1 2868.51 421.025   6
   1  12  -1 2690.89 430.326   6
  -1  12   0 516.139 196.349   6
   1  12   0 710.858 272.370   6
   1  12   1 65.0626 180.467   6
  -1  12  -1 119.029 133.589   6
   1  12   2 74.7498 174.736   6
  -1  12  -2 124.882 162.149   6
  -1  12  -3 1565.90 309.480   6
   1  12   3 1781.18 397.585   6
  -1  12  -4 80.6221 145.512   6
   1  12   4-121.863 198.555   6
   1  12   5 2111.97 405.534   6
  -1  12  -5 1622.17 335.317   6
   1  12   6 6036.05 652.003   6
  -1  12  -6 5107.01 575.287   6
  -1  12  -7 605.492 253.427   6
   1  12   7 768.335 328.469   6
   1  12   8 275.274 253.078   6
   1  12   9 235.439 254.458   6
   1  12  10 5361.46 575.806   7
   1  12  10 6577.33 718.473   6
   1  12  10 5263.00 462.752   2
   1  12  11 33.0465 101.447   2
   1  12  11 67.7637 181.705   7
   1  12  11 115.027 186.717  15
   1  12  11-25.1813 58.2764   5
   1  12  12 797.215 232.120   2
   1  12  12 632.386 135.188   5
   1  12  12 628.234 225.661  15
   1  12  12 721.772 254.925   7
   1  12  13 332.288 213.590  15
   1  12  13 117.495 75.9107   5
   1  12  13 261.023 178.242   7
  -1  12 -13 664.203 257.055  14
   1  12  13 202.512 120.444   2
   1  12  14 21.7457 94.0025   5
  -1  12 -14 133.680 92.3199  17
  -1 -12 -14-360.534 352.565   4
  -1  12 -14 10.0262 96.3901   1
   1  12  14-106.057 121.135   2
  -1  12 -14 61.8730 207.753  14
   1  12  14 225.760 173.423   7
   1  12  14-76.7469 171.083  15
  -1  12 -15 2453.92 473.869  14
   1  12  15 1814.07 414.359  15
   1  12  15 2107.00 275.708   5
  -1  12 -15 1905.21 268.132   1
  -1  12 -15 2724.24 282.376  17
   1  12  15 2311.37 398.774   2
  -1  12 -15 2851.02 412.013   9
  -1 -12 -15 3313.73 615.235   4
   1  12  16 109.186 169.819  15
  -1  12 -16 63.6749 102.911  17
  -1 -12 -16 8.84110 264.764   4
  -1  12 -16 154.860 240.075  14
   1  12  16 19.8117 96.9989   5
  -1  12 -16 30.7121 182.680   9
  -1  12 -16-106.498 117.111   1
   1  12  16-104.871 141.708   2
  -1  12 -17 1084.73 259.903   1
  -1  12 -17 825.224 342.645  14
  -1 -12 -17 1874.13 482.385   4
   1  12  17 1622.63 324.442   2
  -1  12 -17 1233.88 287.646   9
   1  12  17 957.921 214.467   5
  -1  12 -17 1365.72 208.438  17
  -1  12 -18 790.953 218.614   9
  -1  12 -18 732.042 151.060  17
   1  12  18 1060.49 291.788   2
   1  12  18 471.926 169.139   5
  -1 -12 -18 1271.25 455.507   4
  -1  12 -18 690.287 223.063   1
  -1  12 -18 768.220 352.173  14
  -1  12 -19 210.601 171.095   1
  -1 -12 -19-46.8679 258.590   4
  -1  12 -19 594.718 252.052   9
   1  12  19 249.875 149.335   2
   1  12  19 101.149 134.726   5
  -1  12 -19 203.890 237.750  14
  -1  12 -19-86.1502 91.9982  17
  -1  12 -20 414.154 218.728   9
   1  12  20 328.763 158.809   5
  -1  12 -20 352.548 164.398   1
   1  12  20 324.854 203.345   2
  -1  12 -20 134.519 96.3470  17
  -1 -12 -20 774.729 323.183   4
  -1  12 -21 93.0065 125.341   1
  -1  12 -21-5.26569 164.897   9
  -1 -12 -21 391.560 330.038   4
   1  12  21-32.3445 114.957   5
  -1  12 -21 367.219 125.485  17
  -1  12 -22-89.9915 196.614   9
  -1  12 -22-34.5444 131.528   1
   1  12  22 95.4571 118.534   5
  -1  12 -22 134.154 91.0430  17
   1  12  23 152.612 116.112   5
  -1  12 -23 75.0427 89.0113  17
  -1  12 -23 68.7003 120.088   1
  -1  12 -23 7.18337 146.290   9
  -1 -12 -23-199.108 200.931   4
   1  12  24 237.266 106.485   5
  -1  12 -24 427.920 109.588  17
  -1 -12 -24 250.999 123.081   3
  -1  12 -24 491.968 166.584   1
  -1  12 -24 305.394 223.439   9
  -1 -12 -25 18.1836 78.1863   3
  -1  12 -25 40.6344 145.877   9
  -1  12 -25 144.128 138.457   1
  -1  12 -26 172.946 120.543   1
   1  12  26 172.557 172.812  10
  -1 -12 -26 198.287 98.5160   3
  -1 -12 -27 98.0966 73.9957   3
  -1  12 -27 0.24743 149.554   9
  -1  12 -27 298.929 123.181   1
  -1  12 -28 98.2618 89.1482   1
  -1 -12 -28 75.8757 50.6893   3
   1 -13 -28 34.0777 44.9806   3
   1  13 -28 192.388 84.6361   1
   1  13 -27 86.7183 94.4013   1
   1 -13 -27 10.4479 53.7372   3
   1 -13 -26 44.5553 59.0994   3
   1  13 -26 278.828 165.100   9
   1  13 -26 458.710 142.979   1
  -1  13  26 541.759 211.682   2
   1  13 -25-89.2152 114.453   1
   1 -13 -25 114.462 86.9483   3
   1  13 -25 6.94807 52.7897  17
   1  13 -25 9.68122 114.277   9
   1  13 -24-204.355 140.410   9
  -1  13  24 65.5272 150.244   2
  -1  13  24 37.8471 118.608  10
   1  13 -24-68.5246 99.7506   1
   1  13 -24-47.1970 64.6355  17
  -1  13  23 456.591 205.644   2
   1  13 -23 369.876 186.514   9
   1  13 -23 425.604 100.075  17
   1  13 -23 185.423 116.440   1
  -1  13  23 189.510 177.950  10
  -1  13  22 221.992 153.920   2
  -1  13  22 203.041 201.822  10
   1  13 -22 546.667 117.287  17
   1  13 -22 455.876 161.416   1
   1  13 -22 525.885 203.334   9
   1 -13 -22 691.411 303.740   4
   1  13 -21-62.3578 136.919   9
  -1  13  21 170.098 159.681   2
   1 -13 -21 295.457 233.680   4
  -1  13  21 138.251 153.127  10
   1  13 -21 70.0736 123.282   1
   1  13 -21 111.952 70.4737  17
  -1  13  20 60.5554 163.895  10
   1 -13 -20-91.5267 200.377   4
   1  13 -20-2.24200 76.9235  17
  -1  13  20-266.735 152.394   2
   1  13 -20-205.006 137.758   1
   1  13 -20 136.439 159.729   9
   1  13 -19 478.169 124.184  17
  -1  13  19 95.8112 164.747  10
   1  13 -19 743.314 317.075  10
  -1  13  19 516.780 205.649   2
   1 -13 -19 170.397 218.501   4
   1  13 -19 314.928 166.705   9
   1  13 -19 529.851 171.006   1
   1  13 -18 164.245 121.025   1
   1  13 -18-224.521 169.288   9
   1  13 -18 216.604 121.540  17
  -1  13  18-217.552 219.457  10
   1 -13 -18-69.8082 223.655   4
  -1  13  18-102.635 155.550   2
   1  13 -18-142.160 261.099  10
   1  13 -17 136.379 116.673  17
  -1  13  17 48.6305 189.061  15
  -1  13  17 239.019 165.603   2
   1  13 -17 523.797 362.390  10
  -1  13  17-148.318 259.392  10
   1 -13 -17 165.828 226.786   4
   1  13 -17 193.380 121.589   1
  -1  13  17-9.77720 133.654   7
   1 -13 -16-361.646 274.282   4
   1  13 -16 618.995 345.307  10
  -1  13  16 124.194 145.466   7
  -1  13  16 214.573 186.612  10
   1  13 -16 105.332 110.486  17
  -1  13  16-77.5124 193.604  15
  -1  13  16 169.688 143.847   2
  -1  13  15 43.8540 187.244  15
  -1  13  15 105.732 164.249   7
   1  13 -15 190.149 141.860  17
   1  13 -15-11.3569 283.797  10
  -1  13  15-3.92628 138.713   2
   1  13 -14 342.662 182.724  17
  -1  13  14 45.6259 167.623   7
  -1  13  14 73.0800 162.138  15
  -1  13  14-3.17622 115.655   2
   1  13 -14 200.338 316.342  10
  -1  13  13 121.039 185.225  15
  -1  13  13 1.91851 114.152   2
  -1  13  13 60.2090 162.485   7
   1  13 -13 159.739 304.845  10
  -1  13  12 1280.92 252.499   2
  -1  13  12 941.912 262.264   7
  -1  13  12 916.977 353.912  15
   1  13 -12 1364.21 562.257  10
  -1  13  11 265.117 146.089   2
  -1  13  11 219.707 220.411  15
  -1  13  11 512.908 234.343   7
  -1  13  10 140.819 129.363   2
   1  13 -10 130.087 170.425   6
  -1  13  10 69.3426 170.373  15
  -1  13  10 320.863 189.709   7
  -1  13   9 1829.06 395.436  15
  -1  13   9 1779.19 264.675   2
  -1  13   9 1913.66 386.458   7
   1  13  -9 2205.29 405.127   6
  -1  13   9 2220.23 410.528   6
   1  13  -8 4657.46 589.153   6
  -1  13   8 3889.37 508.591   7
  -1  13   8 3633.21 338.106   2
  -1  13   8 3759.33 515.735  15
  -1  13   7 6049.92 649.414   6
   1  13  -7 5318.64 637.978   6
  -1  13   7 5182.44 554.026   7
  -1  13   7 4835.02 602.704  15
  -1  13   7 4666.02 370.759   2
  -1  13   6-33.4263 192.110   6
  -1  13   6-136.442 100.156   2
   1  13  -6 33.4994 154.909   6
  -1  13   6 118.593 152.314   7
  -1  13   6 50.8786 145.223  15
   1  13  -6 52.4033 102.564   7
  -1  13   5 996.208 167.005   2
  -1  13   5 1197.83 282.369   7
   1  13  -5 1473.52 355.902   6
  -1  13   5 1464.22 365.795   6
   1  13  -4 767.214 270.509   6
  -1  13   4 830.817 296.001   6
  -1  13   4 471.471 201.744   7
   1  13  -3 1946.27 381.729   6
  -1  13   3 1944.25 392.250   6
  -1  13   2 74.6727 167.363   6
   1  13  -2-54.6834 197.276   6
   1  13  -1 1046.83 303.187   6
  -1  13   1 730.234 277.094   6
   1  13   0 822.725 296.845   6
  -1  13   0 538.507 272.663   6
   1  13   1 435.165 241.611   6
  -1  13  -1 558.002 251.444   6
   1  13   2-43.6693 181.467   6
  -1  13  -2-21.3020 167.861   6
   1  13   3 1805.64 323.735   7
   1  13   3 3002.23 508.422   6
  -1  13  -3 2363.61 411.702   6
   1  13   4 5713.39 380.176   2
  -1  13  -4 6427.56 666.998   6
   1  13   4 7146.41 736.573   6
   1  13   5 4098.22 491.122   7
   1  13   5 5542.93 640.146   6
   1  13   5 3880.48 335.726   2
   1  13   5 5593.39 833.720  10
  -1  13  -5 4435.59 530.208   6
   1  13   6 1019.25 275.666   7
  -1  13  -6 858.054 279.252   6
   1  13   6 1043.46 403.115  10
   1  13   6 1643.17 409.851   6
   1  13   6 995.733 333.090  15
   1  13   6 778.001 158.929   2
   1  13   7 8627.38 528.993   2
   1  13   7 10496.9 1087.73  10
  -1  13  -7 11052.9 831.112   6
   1  13   7 12412.3 1007.84   6
   1  13   7 9733.33 764.456   7
   1  13   7 8929.07 793.183  15
   1  13   8 662.799 369.424   6
   1  13   8 246.206 230.724   7
   1  13   8 310.341 242.008  10
   1  13   8 297.970 214.267  15
   1  13   8 392.244 149.092   2
   1  13   9 1166.25 347.865   6
   1  13   9 970.197 274.345   7
   1  13   9 885.596 315.530  15
   1  13   9 842.450 190.550   2
   1  13   9 821.474 371.994  10
   1  13  10 232.603 201.466  15
   1  13  10 252.817 119.717   2
   1  13  10 188.413 248.799  10
   1  13  10 396.718 216.070   7
   1  13  11-156.143 219.120  15
   1  13  11 174.526 272.247  10
   1  13  11 232.162 176.601   7
   1  13  11 133.101 132.571   2
   1  13  12 113.066 215.463  15
   1  13  12 267.416 134.656   2
   1  13  12 267.645 192.100   7
   1  13  12 397.077 271.640  10
   1  13  13 89.1302 171.488   7
   1  13  13-42.6841 122.165   2
  -1 -13 -13-363.179 266.404   4
   1  13  13 212.269 175.316  15
   1  13  13-210.093 213.878  10
   1  13  14 1309.90 282.981   2
   1  13  14 742.250 314.798  10
  -1 -13 -14 1164.83 363.804   4
   1  13  14 1412.80 340.416   7
   1  13  14 1050.40 318.120  15
   1  13  15 184.896 201.337  15
  -1  13 -15 128.079 71.4280  17
   1  13  15 114.431 197.074  10
  -1 -13 -15 327.428 265.515   4
   1  13  15-46.4568 139.077   7
   1  13  15 196.404 118.831   2
   1  13  16-96.3427 170.604   2
  -1  13 -16 11.1607 69.5985  17
   1  13  16-161.288 182.808  15
   1  13  16 264.172 198.941  10
  -1 -13 -16 179.237 217.374   4
  -1  13 -16-197.367 128.623   1
   1  13  17 316.588 189.259  10
  -1  13 -17 964.848 244.333   9
  -1  13 -17 1183.74 228.596   1
   1  13  17 861.462 277.774  15
  -1  13 -17 799.024 124.804  17
  -1 -13 -17 1343.83 407.214   4
   1  13  17 1525.62 318.783   2
   1  13  18 560.302 207.976   2
  -1 -13 -18 762.947 339.367   4
  -1  13 -18 560.959 173.907   1
   1  13  18 161.317 186.502  10
  -1  13 -18 503.371 222.240   9
  -1  13 -18 407.364 102.799  17
  -1  13 -19 1422.93 269.379   9
   1  13  19 2077.64 400.888   2
  -1  13 -19 1185.41 150.471  17
   1  13  19 904.701 300.663  10
  -1  13 -19 1584.22 251.106   1
  -1 -13 -19 2095.22 497.540   4
  -1  13 -20 129.436 131.112   1
  -1  13 -20 265.686 89.9079  17
  -1 -13 -20 430.224 252.045   4
   1  13  20 329.405 222.753   2
  -1  13 -20 415.835 204.523   9
   1  13  20 184.637 196.952  10
  -1  13 -21-30.9184 159.280   9
  -1 -13 -21 101.707 216.076   4
   1  13  21-13.8424 152.236   2
   1  13  21-49.9580 167.243  10
  -1  13 -21-147.274 131.471   1
  -1  13 -21 57.9890 59.7869  17
  -1  13 -22 125.000 63.8734  17
   1  13  22 250.717 217.519  10
  -1  13 -22 486.042 144.143   1
  -1  13 -22 413.706 176.778   9
   1  13  22 485.050 216.707   2
   1  13  23 316.791 193.942   2
   1  13  23 295.723 198.378  10
  -1  13 -23 196.168 155.222   9
  -1  13 -23 254.750 133.853   1
   1  13  24 417.618 203.655   2
  -1 -13 -24 90.4204 73.9442   3
  -1  13 -24 165.714 98.3387   1
  -1  13 -24 399.735 184.520   9
   1  13  24 270.724 153.277  10
   1  13  25 259.939 152.199  10
   1  13  25 85.0276 115.036   2
  -1 -13 -25 63.2662 73.0661   3
  -1  13 -25-19.6529 93.9718   1
  -1  13 -25 54.7712 119.003   9
   1  13  26-254.318 150.350  10
   1  13  26 184.347 152.026   2
  -1  13 -26 227.818 109.302   1
  -1 -13 -26-74.5392 63.9413   3
  -1 -13 -27 27.3327 46.6596   3
  -1  13 -27-57.9852 69.6956   1
  -1  14  26 152.848 103.600   2
   1  14 -26-69.1425 61.4243   1
   1 -14 -26 64.7557 43.8131   3
   1  14 -25 69.5800 64.5813   1
   1 -14 -25 32.5862 55.9385   3
  -1  14  25 115.395 119.916   2
  -1  14  24 87.3920 93.9324   2
   1  14 -24-53.5287 75.6180   1
   1  14 -23 317.797 121.348   1
  -1  14  23 63.5473 140.695   2
   1  14 -22 156.614 49.3037  17
   1  14 -22 85.4134 86.8366   1
   1  14 -21 106.960 48.0541  17
   1  14 -21 124.409 103.032   1
   1  14 -20 24.6814 43.9165  17
  -1  14  20 31.9567 129.332   2
   1  14 -20 19.4055 83.9204   1
   1 -14 -20 0.43004 158.170   4
   1  14 -19 33.9331 49.8903  17
  -1  14  19 95.2743 141.522   2
   1  14 -19 10.8582 81.5597   1
   1 -14 -19-37.0880 195.191   4
   1 -14 -18-93.7858 207.512   4
  -1  14  18 343.520 252.906  15
   1  14 -18 37.9801 49.4127  17
  -1  14  18 75.6681 120.613   2
  -1  14  17 1765.41 313.800   2
   1 -14 -17 1869.69 437.409   4
   1  14 -17 1210.24 138.089  17
  -1  14  17 1366.96 378.645  15
  -1  14  17 1544.48 334.167   7
  -1  14  16 752.684 221.565   2
  -1  14  16 535.029 285.277  15
   1  14 -16 691.387 120.733  17
  -1  14  16 590.816 197.963   7
   1 -14 -16 698.422 325.846   4
  -1  14  15 1227.31 392.914  15
   1 -14 -15 1850.00 439.634   4
  -1  14  15 1366.88 342.254   7
  -1  14  15 1329.20 262.490   2
   1  14 -15 1272.67 169.455  17
  -1  14  14 636.272 273.947   7
  -1  14  14 455.662 232.921  15
  -1  14  14 418.435 169.777   2
  -1  14  13 361.753 224.676  15
  -1  14  13 644.252 265.515   7
  -1  14  13 258.366 122.862   2
  -1  14  12 1776.48 409.190  15
  -1  14  12 2274.64 325.085   2
  -1  14  12 2411.48 455.722   7
  -1  14  11 2298.40 410.039   7
  -1  14  11 1951.32 286.805   2
  -1  14  11 1969.87 396.814  15
  -1  14  10 279.170 212.947   7
  -1  14  10 97.5033 214.464  15
  -1  14  10 400.692 158.688   2
   1  14  -9 185.812 223.376   6
  -1  14   9-76.9638 98.1668   2
  -1  14   9 178.559 213.603   7
  -1  14   9 221.041 200.383  15
  -1  14   8 4386.60 601.504  15
  -1  14   8 3561.74 336.465   2
  -1  14   8 3326.76 497.612   7
   1  14  -8 4095.01 574.360   6
  -1  14   7 1618.29 350.372   7
  -1  14   7 1588.99 372.470  15
  -1  14   7 1665.43 223.126   2
   1  14  -7 2055.48 421.950   6
  -1  14   7 1931.09 380.616   6
   1  14  -6 833.356 322.495   6
  -1  14   6 839.737 258.610   7
   1  14  -6 778.209 240.296   7
  -1  14   6 699.512 145.814   2
  -1  14   6 728.128 258.890  15
  -1  14   6 1097.74 332.427   6
  -1  14   5 391.872 206.686   7
  -1  14   5 482.691 240.540  15
  -1  14   5 528.437 128.967   2
   1  14  -5 648.330 274.824   6
  -1  14   5 764.205 263.923   6
   1  14  -5 445.763 189.220   7
   1  14  -4 2639.61 379.561   7
  -1  14   4 2942.11 473.081   6
   1  14  -4 3405.01 502.845   6
  -1  14   4 2744.09 247.912   2
  -1  14   4 2617.97 425.815   7
  -1  14   4 3000.30 451.483  15
   1  14  -4 2338.56 352.758  15
  -1  14   3 1875.58 320.890   7
   1  14  -3 1814.83 309.231  15
  -1  14   3 2067.00 369.690  15
  -1  14   3 2344.11 421.565   6
   1  14  -3 2263.76 444.148   6
   1  14  -3 1871.41 318.844   7
  -1  14   3 1806.58 197.562   2
  -1  14   2 932.563 237.851   7
  -1  14   2 829.858 244.754  15
  -1  14   2 992.037 133.796   2
   1  14  -2 818.227 228.408   7
   1  14  -2 734.463 219.527  15
   1  14  -2 1197.62 325.543   6
  -1  14   2 1477.74 364.519   6
   1  14  -1 142.062 157.148  15
  -1  14   1 354.096 229.682   6
   1  14  -1 298.414 188.058   6
  -1  14   1 246.502 144.062   7
  -1  14   1 250.879 185.198  15
   1  14  -1 93.5683 130.911   7
   1  14   0 194.553 132.225  15
  -1  14   0 42.9398 180.769   6
  -1  14   0 571.296 232.497  15
  -1  14   0 435.360 192.716   7
   1  14   0 522.777 209.573   7
   1  14   0 443.709 108.361   2
   1  14   0 360.460 172.609   6
   1  14   1 9.66181 142.525  15
  -1  14  -1 184.718 140.486  15
  -1  14  -1 174.538 244.755   6
   1  14   1 271.703 109.317   2
   1  14   1 301.270 190.617   7
  -1  14  -1 226.605 151.262   7
   1  14   1 260.018 244.469   6
   1  14   2 5117.47 543.079  15
  -1  14  -2 6234.91 667.502   6
  -1  14  -2 4278.48 500.317   7
   1  14   2 6019.62 380.320   2
  -1  14  -2 4615.92 501.840  15
   1  14   2 7098.04 716.698   6
   1  14   2 5366.83 545.788   7
   1  14   3 173.799 210.280   6
   1  14   3 119.806 88.2859   2
  -1  14  -3 27.3674 137.070   7
  -1  14  -3 97.7121 112.525  15
  -1  14  -3 277.758 255.960   6
   1  14   3 58.9956 170.007  15
   1  14   3 113.096 154.204   7
  -1  14  -4 1474.11 347.930   6
   1  14   4 1446.11 378.444   6
  -1  14  -4 924.230 243.259   7
   1  14   4 1261.87 194.627   2
   1  14   4 1071.75 273.461   7
   1  14   4 1243.10 327.839  15
   1  14   5 2652.69 443.726  15
   1  14   5 3261.51 521.770   6
   1  14   5 2660.94 277.334   2
  -1  14  -5 2613.25 465.190   6
   1  14   5 2653.59 421.293   7
  -1  14  -5 2497.27 363.457   7
   1  14   6 7324.17 468.736   2
  -1  14  -6 8408.42 770.169   6
   1  14   6 7843.05 732.395  15
   1  14   6 6584.84 649.308   7
   1  14   7 87.1399 142.312  15
   1  14   7-73.1520 287.178  10
   1  14   7 133.031 256.218   6
   1  14   7-101.722 130.572   7
   1  14   7 120.564 139.602   2
   1  14   8 386.027 241.524  15
   1  14   8 376.961 147.493   2
   1  14   8 734.201 325.238   6
   1  14   8 229.294 176.464   7
   1  14   8-50.2430 295.027  10
   1  14   9 98.2468 188.987  15
   1  14   9 566.740 328.921  10
   1  14   9 167.379 102.733   2
   1  14   9 246.994 205.701   7
   1  14  10 4825.88 430.887   2
   1  14  10 5152.74 652.414  15
   1  14  10 4425.42 677.779  10
   1  14  10 4571.55 581.666   7
   1  14  11 4410.30 604.539   7
   1  14  11 4592.68 451.464   2
   1  14  11 4731.30 654.860  15
   1  14  11 4074.29 660.667  10
   1  14  12 115.752 218.984  10
   1  14  12 243.504 200.127   7
   1  14  12 574.696 292.491  15
   1  14  12 133.253 106.281   2
   1  14  13-73.5064 195.082  15
   1  14  13 368.174 309.786  10
   1  14  13-109.051 177.358   7
   1  14  13 70.2456 114.715   2
   1  14  14 788.611 276.109   7
   1  14  14 550.910 328.676  15
   1  14  14 788.248 315.402  10
   1  14  14 666.765 219.953   2
   1  14  15 4303.55 576.534   7
   1  14  15 3606.12 605.181  10
   1  14  15 5603.06 541.199   2
   1  14  15 4053.24 639.997  15
   1  14  16-27.7787 138.127   2
   1  14  16-189.542 252.534  15
   1  14  16-201.637 238.426  10
  -1 -14 -16 204.611 199.294   4
   1  14  16 113.785 173.483   7
   1  14  17 687.208 198.894   2
   1  14  17 264.390 275.636  15
  -1 -14 -17 609.266 261.454   4
  -1  14 -17 281.768 58.2402  17
   1  14  17 24.9321 184.851  10
  -1  14 -18 176.093 114.868   1
   1  14  18 384.225 169.404   2
  -1  14 -18 178.976 51.6338  17
   1  14  18 471.751 258.240  10
  -1 -14 -18 518.117 266.929   4
  -1 -14 -19 229.238 201.391   4
   1  14  19-109.040 162.410  10
  -1  14 -19-111.425 118.903   1
  -1  14 -19 23.3331 31.7353  17
   1  14  19 89.4352 125.235   2
  -1  14 -20 422.162 143.507   1
   1  14  20 338.768 178.374  10
   1  14  20 590.602 226.782   2
   1  14  21 382.200 217.715  10
   1  14  21 1088.74 272.338   2
  -1  14 -21 852.972 172.680   1
   1  14  22 139.118 138.411  10
   1  14  22 535.772 198.225   2
  -1  14 -22 448.821 129.883   1
  -1 -14 -23 6.20920 67.5882   3
  -1  14 -23 19.0144 88.5040   1
   1  14  23 131.464 129.044   2
  -1 -14 -24 74.6745 57.9296   3
   1  14  24 221.151 144.940  10
  -1  14 -24 34.9126 75.1041   1
   1  14  24 81.0983 121.118   2
   1  14  25 1202.04 249.634   2
  -1  14 -25 927.956 155.774   1
  -1 -14 -25 515.337 106.934   3
  -1  15  25 89.4011 76.3889   2
  -1  15  24 65.8011 101.883   2
  -1  15  23-69.6296 96.5441   2
  -1  15  22 103.745 112.861   2
  -1  15  21 96.6425 116.005   2
  -1  15  20-23.7434 119.893   2
  -1  15  19 132.341 125.608   2
  -1  15  18 46.6623 107.792   2
  -1  15  18-123.768 157.246   7
  -1  15  18-121.799 148.005  15
  -1  15  17 87.3435 146.593   7
  -1  15  17-18.8338 189.981  15
  -1  15  17 157.072 136.627   2
  -1  15  16 191.018 181.583  15
  -1  15  16 206.232 142.359   2
  -1  15  16 150.677 204.813   7
  -1  15  15 396.824 268.439  15
  -1  15  15 477.705 166.089   2
  -1  15  15 424.068 217.311   7
  -1  15  14-119.779 186.132  15
  -1  15  14-113.222 132.212   2
  -1  15  14-209.298 225.941   7
  -1  15  13 1283.20 351.025  15
  -1  15  13 971.589 217.561   2
  -1  15  13 738.919 276.593   7
  -1  15  12 229.083 144.198   2
  -1  15  12 342.564 233.839  15
  -1  15  12 192.146 197.194   7
  -1  15  11 9063.13 842.434  15
  -1  15  11 9282.89 566.027   2
  -1  15  11 9307.26 800.685   7
  -1  15  10 138.089 111.475   2
  -1  15  10-60.6872 194.476   7
  -1  15  10 191.384 245.574  15
  -1  15   9 7.91412 179.439  15
  -1  15   9 211.629 170.338   7
  -1  15   9 323.069 135.519   2
  -1  15   8 121.782 101.164   2
  -1  15   8-164.883 215.630  15
  -1  15   8 60.0316 169.384   7
  -1  15   7 612.263 251.955   7
   1  15  -7 1085.16 338.771   6
  -1  15   7 815.867 162.771   2
  -1  15   7 840.462 290.446  15
  -1  15   6 1421.13 361.024  15
  -1  15   6 1078.55 298.305   7
   1  15  -6 1264.12 284.104   7
  -1  15   6 1501.77 368.474   6
   1  15  -6 1315.63 363.739   6
  -1  15   6 1404.95 195.237   2
   1  15  -5 3504.59 541.842   6
  -1  15   5 2700.17 434.336   7
  -1  15   5 3559.73 530.078   6
   1  15  -5 2802.19 410.655   7
  -1  15   5 3441.54 489.105  15
  -1  15   5 2922.70 248.245   2
  -1  15   4 2409.96 217.696   2
   1  15  -4 2762.40 484.005   6
  -1  15   4 2597.74 461.164   6
  -1  15   4 2133.75 391.958   7
   1  15  -4 1809.67 297.071  15
  -1  15   4 2094.55 390.001  15
   1  15  -4 1905.53 344.651   7
  -1  15   3-233.853 183.367   7
   1  15  -3-61.4599 134.785  15
   1  15  -3-80.8107 167.713   6
  -1  15   3-132.588 172.206  15
   1  15  -3-62.0665 126.595   7
  -1  15   3 98.8842 170.163   6
  -1  15   3-36.7774 38.2824   2
  -1  15   2 1913.76 361.404  15
  -1  15   2 1966.10 364.102   7
  -1  15   2 2405.15 456.960   6
   1  15  -2 1845.02 346.522   7
   1  15  -2 1801.91 334.316  15
   1  15  -2 2004.54 437.871   6
   1  15  -1 8943.31 700.384   7
   1  15  -1 10586.4 893.796   6
  -1  15   1 8986.19 727.831   7
  -1  15   1 9231.22 743.370  15
   1  15  -1 8520.47 680.254  15
  -1  15   1 10548.3 900.582   6
   1  15   0 77.9139 237.022   6
  -1  15   0 92.7018 135.531   7
   1  15   0 177.103 148.890   7
   1  15   0 202.018 183.979  15
  -1  15   0 287.400 240.387   6
  -1  15   0 312.038 168.282  15
   1  15   1 3154.56 461.520   7
   1  15   1 3191.20 444.668  15
   1  15   1 3279.78 511.735   6
  -1  15  -1 3331.67 527.946   6
  -1  15  -1 2705.18 398.096   7
  -1  15  -1 3041.61 410.074  15
   1  15   2 4846.50 633.602   6
   1  15   2 3802.79 495.631  15
  -1  15  -2 4007.39 482.008   7
   1  15   2 4600.25 306.745   2
  -1  15  -2 4741.92 593.894   6
  -1  15  -2 3427.54 446.298  15
   1  15   2 3862.63 525.406   7
   1  15   3 3562.31 489.486   7
  -1  15  -3 4563.82 578.036   6
  -1  15  -3 4658.64 469.555  15
   1  15   3 4949.85 631.883   6
  -1  15  -3 4201.12 472.486   7
   1  15   3 4344.77 546.043  15
   1  15   3 4476.83 324.516   2
[truncated: 4,221,283 more chars]
