# Supplementary material for: A modular design of molecular qubits to implement universal quantum gates
Source: Nat Commun. 2016 Apr 25;7:11377. doi: 10.1038/ncomms11377 (PMC4848482; doi:10.1038/ncomms11377)
Supplement: Supplementary Data 1 — Cif files for compounds 3 to 11 [file ncomms11377-s2.zip › Supplementary Datasets/SupplementaryDataset3.cif]

data_shelx
_audit_creation_date              2015-07-24
# end Validation Reply Form
_audit_creation_method
;
Olex2 1.2
(compiled 2014.05.21 svn.r2940 for OlexSys, GUI svn.r4846)
;
_shelxl_version_number            2014-1
_publ_contact_author_address      ?
_publ_contact_author_email        ?
_publ_contact_author_name         ''
_publ_contact_author_phone        ?
_publ_section_references
;
Dolomanov, O.V., Bourhis, L.J., Gildea, R.J, Howard, J.A.K. & Puschmann, H.
 (2009), J. Appl. Cryst. 42, 339-341.

Sheldrick, G.M. (2008). Acta Cryst. A64, 112-122.
;
_chemical_name_common             ?
_chemical_name_systematic
;
 ?
;
_chemical_formula_moiety
'C174 H284 Co Cr14 F16 N6 Ni2 O64 S2, 2(C6 H16 N), C3 H6 O'
_chemical_formula_sum             'C189 H322 Co Cr14 F16 N8 Ni2 O65 S2'
_chemical_formula_weight          5019.00
_chemical_melting_point           ?
loop_
  _atom_type_symbol
  _atom_type_description
  _atom_type_scat_dispersion_real
  _atom_type_scat_dispersion_imag
  _atom_type_scat_source
 'C' 'C' 0.0181 0.0091 'International Tables Vol C Tables 4.2.6.8 and 6.1.1.4'
 'H' 'H' 0.0000 0.0000 'International Tables Vol C Tables 4.2.6.8 and 6.1.1.4'
 'Co' 'Co' -2.3653 3.6143
 'International Tables Vol C Tables 4.2.6.8 and 6.1.1.4'
 'Cr' 'Cr' -0.1635 2.4439
 'International Tables Vol C Tables 4.2.6.8 and 6.1.1.4'
 'F' 'F' 0.0727 0.0534 'International Tables Vol C Tables 4.2.6.8 and 6.1.1.4'
 'N' 'N' 0.0311 0.0180 'International Tables Vol C Tables 4.2.6.8 and 6.1.1.4'
 'Ni' 'Ni' -3.0029 0.5091
 'International Tables Vol C Tables 4.2.6.8 and 6.1.1.4'
 'O' 'O' 0.0492 0.0322 'International Tables Vol C Tables 4.2.6.8 and 6.1.1.4'
 'S' 'S' 0.3331 0.5567 'International Tables Vol C Tables 4.2.6.8 and 6.1.1.4'

_shelx_space_group_comment
;
The symmetry employed for this shelxl refinement is uniquely defined
by the following loop, which should always be used as a source of
symmetry information in preference to the above space-group names.
They are only intended as comments.
;
_space_group_crystal_system       'triclinic'
_space_group_IT_number            2
_space_group_name_H-M_alt         'P -1'
_space_group_name_Hall            '-P 1'
loop_
  _space_group_symop_operation_xyz
 'x, y, z'
 '-x, -y, -z'

_cell_length_a                    16.6948(3)
_cell_length_b                    29.8156(6)
_cell_length_c                    31.7036(6)
_cell_angle_alpha                 70.4222(18)
_cell_angle_beta                  83.8761(16)
_cell_angle_gamma                 77.9945(18)
_cell_volume                      14531.7(5)
_cell_formula_units_Z             2
_cell_measurement_reflns_used     44625
_cell_measurement_temperature     100(2)
_cell_measurement_theta_max       74.4600
_cell_measurement_theta_min       2.6900
_shelx_estimated_absorpt_T_max    0.773
_shelx_estimated_absorpt_T_min    0.252
_exptl_absorpt_coefficient_mu     5.442
_exptl_absorpt_correction_T_max   1.00000
_exptl_absorpt_correction_T_min   0.25223
_exptl_absorpt_correction_type    'multi-scan'
_exptl_absorpt_process_details
;
CrysAlisPro, Agilent Technologies,
Version 1.171.36.32 (release 02-08-2013 CrysAlis171 .NET)
(compiled Aug  2 2013,16:46:58)
Empirical absorption correction using spherical harmonics,
 implemented in SCALE3 ABSPACK scaling algorithm.
;
_exptl_crystal_colour             green
_exptl_crystal_density_diffrn     1.147
_exptl_crystal_density_meas       ?
_exptl_crystal_density_method     ?
_exptl_crystal_description        needle
_exptl_crystal_F_000              5254
_exptl_crystal_size_max           0.35
_exptl_crystal_size_mid           0.2
_exptl_crystal_size_min           0.05
_exptl_transmission_factor_max    ?
_exptl_transmission_factor_min    ?
_diffrn_reflns_av_R_equivalents   0.1202
_diffrn_reflns_av_unetI/netI      0.1358
_diffrn_reflns_Laue_measured_fraction_full 0.973
_diffrn_reflns_Laue_measured_fraction_max 0.940
_diffrn_reflns_limit_h_max        19
_diffrn_reflns_limit_h_min        -17
_diffrn_reflns_limit_k_max        37
_diffrn_reflns_limit_k_min        -37
_diffrn_reflns_limit_l_max        39
_diffrn_reflns_limit_l_min        -39
_diffrn_reflns_number             238142
_diffrn_reflns_point_group_measured_fraction_full 0.973
_diffrn_reflns_point_group_measured_fraction_max 0.940
_diffrn_reflns_theta_full         67.684
_diffrn_reflns_theta_max          74.5593
_diffrn_reflns_theta_min          2.7081
_diffrn_ambient_temperature       100(2)
_diffrn_detector                  'CCD area detector'
_diffrn_detector_area_resol_mean  0.0350
_diffrn_detector_type             'Rigaku Saturn724+'
_diffrn_measured_fraction_theta_full 0.973
_diffrn_measured_fraction_theta_max 0.940
_diffrn_measurement_details
;
#__ type_ start__ end____ width___ exp.time_
  1 omega   51.87  216.67   1.6000   15.0000
omega____ theta____ kappa____ phi______ frames
    -       80.0000   73.8669   79.2087 103

#__ type_ start__ end____ width___ exp.time_
  2 omega   67.57  230.80   1.6003   25.0000
omega____ theta____ kappa____ phi______ frames
    -       95.0000   73.8669  -70.7906 102

#__ type_ start__ end____ width___ exp.time_
  3 phi    -25.79  326.21   1.6000   25.0000
omega____ theta____ kappa____ phi______ frames
 119.2097  110.0000   73.8669     -     220

#__ type_ start__ end____ width___ exp.time_
  4 omega  101.07  264.30   1.6003   25.0000
omega____ theta____ kappa____ phi______ frames
    -      112.0000   73.8669  149.2088 102

#__ type_ start__ end____ width___ exp.time_
  5 phi   -193.77   52.63   1.6000   25.0000
omega____ theta____ kappa____ phi______ frames
  95.2494  108.0000   73.8669     -     154

#__ type_ start__ end____ width___ exp.time_
  6 omega   22.32  185.52   1.6000   12.0000
omega____ theta____ kappa____ phi______ frames
    -       40.0000   73.8669 -110.7906 102

#__ type_ start__ end____ width___ exp.time_
  7 phi   -154.55  151.17   1.6006   25.0000
omega____ theta____ kappa____ phi______ frames
 146.4094  105.5000   73.8669     -     191

#__ type_ start__ end____ width___ exp.time_
  8 phi     -5.13  263.67   1.6000   25.0000
omega____ theta____ kappa____ phi______ frames
 169.9494  105.0000   73.8669     -     168

#__ type_ start__ end____ width___ exp.time_
  9 omega  -72.05    1.54   1.5997   12.0000
omega____ theta____ kappa____ phi______ frames
    -      -55.0000   73.8669 -140.7912 46

#__ type_ start__ end____ width___ exp.time_
 10 phi     54.80  138.00   1.6000   12.0000
omega____ theta____ kappa____ phi______ frames
 113.7294  -42.0000   73.8669     -     52

#__ type_ start__ end____ width___ exp.time_
 11 omega  134.31  267.14   1.6003   25.0000
omega____ theta____ kappa____ phi______ frames
    -      110.0000   73.8669  -55.7912 83

#__ type_ start__ end____ width___ exp.time_
 12 omega  105.39  233.39   1.6000   25.0000
omega____ theta____ kappa____ phi______ frames
    -      111.0000   73.8669   54.2081 80

#__ type_ start__ end____ width___ exp.time_
 13 phi     67.88  139.88   1.6000   12.0000
omega____ theta____ kappa____ phi______ frames
  96.1594   38.0000   73.8669     -     45

#__ type_ start__ end____ width___ exp.time_
 14 phi    203.76  328.61   1.6006   25.0000
omega____ theta____ kappa____ phi______ frames
-133.6606  110.0000   73.8669     -     78

#__ type_ start__ end____ width___ exp.time_
 15 omega  104.99  178.59   1.6000   25.0000
omega____ theta____ kappa____ phi______ frames
    -      113.0000   73.8669 -165.7912 46

#__ type_ start__ end____ width___ exp.time_
 16 omega  153.84  232.25   1.6003   25.0000
omega____ theta____ kappa____ phi______ frames
    -       95.0000   73.8669 -155.7906 49

#__ type_ start__ end____ width___ exp.time_
 17 phi    -25.32  193.88   1.6000   15.0000
omega____ theta____ kappa____ phi______ frames
  79.8697   85.0000   73.8669     -     137

#__ type_ start__ end____ width___ exp.time_
 18 omega  136.96  210.55   1.5997   25.0000
omega____ theta____ kappa____ phi______ frames
    -       90.0000   73.8669   -0.7900 46

#__ type_ start__ end____ width___ exp.time_
 19 omega  169.51  247.89   1.5997   25.0000
omega____ theta____ kappa____ phi______ frames
    -       95.0000   73.8669 -105.7900 49

#__ type_ start__ end____ width___ exp.time_
 20 omega   76.82  209.62   1.6000   25.0000
omega____ theta____ kappa____ phi______ frames
    -      105.0000   73.8669  174.2088 83

#__ type_ start__ end____ width___ exp.time_
 21 phi     17.23  151.63   1.6000   25.0000
omega____ theta____ kappa____ phi______ frames
 101.7594  110.5000   73.8669     -     84

#__ type_ start__ end____ width___ exp.time_
 22 phi     25.66  312.17   1.6006   25.0000
omega____ theta____ kappa____ phi______ frames
  97.4494   90.0000   73.8669     -     179

#__ type_ start__ end____ width___ exp.time_
 23 omega   82.45  260.08   1.6003   25.0000
omega____ theta____ kappa____ phi______ frames
    -      110.0000   73.8669  109.2094 111

#__ type_ start__ end____ width___ exp.time_
 24 phi   -205.79   90.21   1.6000   25.0000
omega____ theta____ kappa____ phi______ frames
 111.1694  110.5000   73.8669     -     185
;
_diffrn_measurement_device        'CrystalLogic Kappa (4 circle)'
_diffrn_measurement_device_type   'Kappa Rigaku Saturn724+'
_diffrn_measurement_method        'omega rotation'
_diffrn_orient_matrix_UB_11       -0.0141017000
_diffrn_orient_matrix_UB_12       -0.0101648000
_diffrn_orient_matrix_UB_13       0.0509118000
_diffrn_orient_matrix_UB_21       0.0294016000
_diffrn_orient_matrix_UB_22       -0.0545751000
_diffrn_orient_matrix_UB_23       0.0078299000
_diffrn_orient_matrix_UB_31       0.0886076000
_diffrn_orient_matrix_UB_32       0.0055599000
_diffrn_orient_matrix_UB_33       0.0032975000
_diffrn_radiation_collimation     '0.3 x 1.5 Double Pinhole'
_diffrn_radiation_monochromator   'Synchrotron '
_diffrn_radiation_probe           'x-ray'
_diffrn_radiation_type            'Cu K\a'
_diffrn_radiation_wavelength      1.5418
_diffrn_source                    'Synchrotron'
_diffrn_source_type               'Undulator, I19, DLS, RAL'
_reflns_Friedel_coverage          0.000
_reflns_Friedel_fraction_full     .
_reflns_Friedel_fraction_max      .
_reflns_number_gt                 38649
_reflns_number_total              55952
_reflns_special_details
;
 Data were apparently pre-merged, so _diffrn_reflns_number
 etc. will have to be added later.
 
 Reflections were merged by SHELXL according to the crystal
 class for the calculation of statistics and refinement.
 
 _reflns_Friedel_fraction is defined as the number of unique
 Friedel pairs measured divided by the number that would be
 possible theoretically, ignoring centric projections and
 systematic absences.
;
_reflns_threshold_expression      'I > 2\s(I)'
_computing_cell_refinement        ?
_computing_data_collection        ?
_computing_data_reduction         ?
_computing_molecular_graphics     'Olex2 (Dolomanov et al., 2009)'
_computing_publication_material   'Olex2 (Dolomanov et al., 2009)'
_computing_structure_refinement   'ShelXL (Sheldrick, 2008)'
_computing_structure_solution     'XS (Sheldrick, 2008)'
_refine_diff_density_max          0.865
_refine_diff_density_min          -0.691
_refine_diff_density_rms          0.082
_refine_ls_extinction_coef        .
_refine_ls_extinction_method      none
_refine_ls_goodness_of_fit_ref    1.036
_refine_ls_hydrogen_treatment     constr
_refine_ls_matrix_type            full
_refine_ls_number_parameters      3030
_refine_ls_number_reflns          55952
_refine_ls_number_restraints      10938
_refine_ls_R_factor_all           0.0984
_refine_ls_R_factor_gt            0.0697
_refine_ls_restrained_S_all       1.078
_refine_ls_shift/su_max           0.003
_refine_ls_shift/su_mean          0.000
_refine_ls_structure_factor_coef  Fsqd
_refine_ls_weighting_details
'w=1/[\s^2^(Fo^2^)+(0.1047P)^2^+9.2623P] where P=(Fo^2^+2Fc^2^)/3'
_refine_ls_weighting_scheme       calc
_refine_ls_wR_factor_gt           0.1816
_refine_ls_wR_factor_ref          0.1984
_refine_special_details
;
Highly disorder pivalates ligands were modelled where possible
in two parts. Thepivalates were modelled using SAME command. The
atomic displacement parameters  (adp) were restarined using SIMU
and RIGU commands. 
;
_olex2_refinement_description
;
1. Shared sites
{C24_, C424}
2. Others
 Fixed Sof: Ni1_(0.5) Ni2_(0.5) Cr7_(0.5) Cr8_(0.5) Ni29(0.5) Cr40(0.5)
 Cr1A(0.5) Ni7A(0.5)
 Fixed Uiso: H5A_(0.141) H5B_(0.141) H5C_(0.141) H6A_(0.14) H6B_(0.14)
 H6C_(0.14) H7A_(0.14) H7B_(0.14) H7C_(0.14) H15A(0.166) H15B(0.166)
 H15C(0.166) H16A(0.184) H16B(0.184) H16C(0.184) H17A(0.178) H17B(0.178)
 H17C(0.178) H25A(0.139) H25B(0.139) H25C(0.139) H26A(0.142) H26B(0.142)
 H26C(0.142) H27A(0.127) H27B(0.127) H27C(0.127) H35A(0.264) H35B(0.264)
 H35C(0.264) H36A(0.28) H36B(0.28) H36C(0.28) H37A(0.25) H37B(0.25) H37C(0.25)
 H45A(0.128) H45B(0.128) H45C(0.128) H46A(0.147) H46B(0.147) H46C(0.147)
 H47A(0.153) H47B(0.153) H47C(0.153) H55A(0.148) H55B(0.148) H55C(0.148)
 H56A(0.145) H56B(0.145) H56C(0.145) H57A(0.168) H57B(0.168) H57C(0.168)
 H65A(0.199) H65B(0.199) H65C(0.199) H66A(0.146) H66B(0.146) H66C(0.146)
 H67A(0.184) H67B(0.184) H67C(0.184) H75A(0.143) H75B(0.143) H75C(0.143)
 H76A(0.135) H76B(0.135) H76C(0.135) H77A(0.168) H77B(0.168) H77C(0.168)
 H85A(0.153) H85B(0.153) H85C(0.153) H86A(0.176) H86B(0.176) H86C(0.176)
 H87A(0.135) H87B(0.135) H87C(0.135) H95A(0.256) H95B(0.256) H95C(0.256)
 H96A(0.199) H96B(0.199) H96C(0.199) H97A(0.135) H97B(0.135) H97C(0.135)
 H10A(0.203) H10B(0.203) H10C(0.203) H10D(0.195) H10E(0.195) H10F(0.195)
 H10G(0.13) H10H(0.13) H10I(0.13) H11A(0.189) H11B(0.189) H11C(0.189)
 H11D(0.21) H11E(0.21) H11F(0.21) H11G(0.219) H11H(0.219) H11I(0.219)
 H12A(0.156) H12B(0.156) H12C(0.156) H12D(0.155) H12E(0.155) H12F(0.155)
 H12G(0.184) H12H(0.184) H12I(0.184) H13A(0.154) H13B(0.154) H13C(0.154)
 H13D(0.202) H13E(0.202) H13F(0.202) H13G(0.218) H13H(0.218) H13I(0.218)
 H14A(0.126) H14B(0.126) H14C(0.126) H14D(0.14) H14E(0.14) H14F(0.14)
 H14G(0.094) H14H(0.094) H14I(0.094) H155(0.05) H160(0.05) H162(0.073)
 H163(0.095) H164(0.09) H165(0.077) H169(0.08) H170(0.094) H171(0.088)
 H172(0.073) H20A(0.14) H20B(0.14) H20C(0.14) H20D(0.14) H20E(0.14) H20F(0.14)
 H20G(0.137) H20H(0.137) H20I(0.137) H21A(0.207) H21B(0.207) H21C(0.207)
 H21D(0.23) H21E(0.23) H21F(0.23) H21G(0.217) H21H(0.217) H21I(0.217)
 H22A(0.19) H22B(0.19) H22C(0.19) H22D(0.167) H22E(0.167) H22F(0.167)
 H22G(0.117) H22H(0.117) H22I(0.117) H23A(0.25) H23B(0.25) H23C(0.25)
 H23D(0.214) H23E(0.214) H23F(0.214) H23G(0.169) H23H(0.169) H23I(0.169)
 H24A(0.122) H24B(0.122) H24C(0.122) H24D(0.128) H24E(0.128) H24F(0.128)
 H24G(0.151) H24H(0.151) H24I(0.151) H25D(0.141) H25E(0.141) H25F(0.141)
 H25G(0.12) H25H(0.12) H25I(0.12) H25J(0.125) H25K(0.125) H25L(0.125)
 H26D(0.151) H26E(0.151) H26F(0.151) H26G(0.165) H26H(0.165) H26I(0.165)
 H26J(0.162) H26K(0.162) H26L(0.162) H27D(0.198) H27E(0.198) H27F(0.198)
 H27G(0.231) H27H(0.231) H27I(0.231) H27J(0.242) H27K(0.242) H27L(0.242)
 H28A(0.185) H28B(0.185) H28C(0.185) H28D(0.202) H28E(0.202) H28F(0.202)
 H28G(0.105) H28H(0.105) H28I(0.105) H29A(0.195) H29B(0.195) H29C(0.195)
 H29D(0.146) H29E(0.146) H29F(0.146) H29G(0.184) H29H(0.184) H29I(0.184)
 H30A(0.175) H30B(0.175) H30C(0.175) H30D(0.197) H30E(0.197) H30F(0.197)
 H30G(0.174) H30H(0.174) H30I(0.174) H31A(0.176) H31B(0.176) H31C(0.176)
 H31D(0.129) H31E(0.129) H31F(0.129) H31G(0.176) H31H(0.176) H31I(0.176)
 H32A(0.175) H32B(0.175) H32C(0.175) H32D(0.173) H32E(0.173) H32F(0.173)
 H32G(0.124) H32H(0.124) H32I(0.124) H33A(0.151) H33B(0.151) H33C(0.151)
 H33D(0.159) H33E(0.159) H33F(0.159) H33G(0.148) H33H(0.148) H33I(0.148)
 H34A(0.202) H34B(0.202) H34C(0.202) H34D(0.231) H34E(0.231) H34F(0.231)
 H34G(0.217) H34H(0.217) H34I(0.217) H355(0.051) H356(0.053) H358(0.054)
 H359(0.048) H40A(0.141) H40B(0.141) H40C(0.141) H40D(0.136) H40E(0.136)
 H40F(0.136) H40G(0.14) H40H(0.14) H40I(0.14) H41A(0.177) H41B(0.177)
 H41C(0.177) H41D(0.182) H41E(0.182) H41F(0.182) H41G(0.175) H41H(0.175)
 H41I(0.175) H42A(0.151) H42B(0.151) H42C(0.151) H42D(0.122) H42E(0.122)
 H42F(0.122) H42G(0.134) H42H(0.134) H42I(0.134) H43A(0.156) H43B(0.156)
 H43C(0.156) H43D(0.158) H43E(0.158) H43F(0.158) H43G(0.125) H43H(0.125)
 H43I(0.125) H44A(0.13) H44B(0.13) H44C(0.13) H44D(0.145) H44E(0.145)
 H44F(0.145) H44G(0.139) H44H(0.139) H44I(0.139) H45D(0.154) H45E(0.154)
 H45F(0.154) H45G(0.167) H45H(0.167) H45I(0.167) H45J(0.145) H45K(0.145)
 H45L(0.145) H46D(0.169) H46E(0.169) H46F(0.169) H46G(0.208) H46H(0.208)
 H46I(0.208) H46J(0.173) H46K(0.173) H46L(0.173) H47D(0.17) H47E(0.17)
 H47F(0.17) H47G(0.156) H47H(0.156) H47I(0.156) H47J(0.208) H47K(0.208)
 H47L(0.208) H48A(0.142) H48B(0.142) H48C(0.142) H48D(0.145) H48E(0.145)
 H48F(0.145) H48G(0.142) H48H(0.142) H48I(0.142) H49A(0.117) H49B(0.117)
 H49C(0.117) H49D(0.15) H49E(0.15) H49F(0.15) H49G(0.144) H49H(0.144)
 H49I(0.144) H51A(0.114) H51B(0.114) H50A(0.134) H50B(0.134) H50C(0.134)
 H50D(0.181) H50E(0.181) H50F(0.077) H50G(0.077) H51C(0.081) H51D(0.081)
 H51E(0.133) H51F(0.133) H51G(0.177) H51H(0.177) H51I(0.177) H50H(0.116)
 H50I(0.116) H50J(0.176) H50K(0.176) H50L(0.176) H50M(0.16) H50N(0.16)
 H50O(0.078) H50P(0.078) H50Q(0.075) H50R(0.075) H50S(0.141) H50T(0.141)
 H50U(0.117) H50V(0.117) H50W(0.117) H52A(0.305) H52B(0.305) H52C(0.305)
 H52D(0.293) H52E(0.293) H52F(0.293)
 Fixed X: H5A_(0.9663) H5B_(0.968) H5C_(0.8825) H6A_(0.8499) H6B_(0.9343)
 H6C_(0.9142) H7A_(1.0637) H7B_(1.0446) H7C_(1.0663) H15A(0.485) H15B(0.5588)
 H15C(0.4867) H16A(0.472) H16B(0.4736) H16C(0.5375) H17A(0.6512) H17B(0.5902)
 H17C(0.6638) H25A(0.7244) H25B(0.8016) H25C(0.8081) H26A(0.7214) H26B(0.8032)
 H26C(0.7988) H27A(0.9257) H27B(0.93) H27C(0.9207) H35A(0.5826) H35B(0.5051)
 H35C(0.5537) H36A(0.3709) H36B(0.4244) H36C(0.3765) H37A(0.504) H37B(0.4204)
 H37C(0.424) H45A(0.3432) H45B(0.3323) H45C(0.2928) H46A(0.4272) H46B(0.381)
 H46C(0.4786) H47A(0.37) H47B(0.4112) H47C(0.4677) H55A(0.8003) H55B(0.8581)
 H55C(0.8504) H56A(0.6708) H56B(0.7168) H56C(0.6423) H57A(0.7283) H57B(0.8049)
 H57C(0.8135) H65A(0.4845) H65B(0.4651) H65C(0.3948) H66A(0.3657) H66B(0.4229)
 H66C(0.3336) H67A(0.3407) H67B(0.3017) H67C(0.3706) H75A(0.8196) H75B(0.7708)
 H75C(0.7635) H76A(0.6497) H76B(0.7476) H76C(0.6939) H77A(0.5709) H77B(0.6112)
 H77C(0.6186) H85A(0.6225) H85B(0.5449) H85C(0.532) H86A(0.6669) H86B(0.5784)
 H86C(0.6158) H87A(0.4656) H87B(0.4913) H87C(0.4528) H95A(1.0236) H95B(1.026)
 H95C(1.0144) H96A(0.8128) H96B(0.8949) H96C(0.8847) H97A(0.8104) H97B(0.8822)
 H97C(0.8904) H10A(1.1134) H10B(1.1444) H10C(1.0636) H10D(1.0686) H10E(1.1484)
 H10F(1.1178) H10G(0.9858) H10H(0.9815) H10I(1.0643) H11A(1.2518) H11B(1.2959)
 H11C(1.2316) H11D(1.1564) H11E(1.2511) H11F(1.2109) H11G(1.1155) H11H(1.145)
 H11I(1.2096) H12A(0.8796) H12B(0.9586) H12C(0.8771) H12D(0.762) H12E(0.7549)
 H12F(0.7522) H12G(0.9577) H12H(0.8755) H12I(0.8804) H13A(1.121) H13B(1.1838)
 H13C(1.1943) H13D(1.0215) H13E(1.0928) H13F(1.017) H13G(1.1803) H13H(1.1212)
 H13I(1.195) H14A(1.0397) H14B(1.0415) H14C(1.1138) H14D(1.1457) H14E(1.2074)
 H14F(1.2186) H14G(1.137) H14H(1.2127) H14I(1.2029) H155(0.5835) H160(0.751)
 H162(0.4491) H163(0.3079) H164(0.2265) H165(0.2867) H169(0.5218) H170(0.6433)
 H171(0.7679) H172(0.7642) H20A(0.2684) H20B(0.2195) H20C(0.1824) H20D(0.2126)
 H20E(0.2555) H20F(0.1755) H20G(0.335) H20H(0.2496) H20I(0.3292) H21A(0.3064)
 H21B(0.3514) H21C(0.4041) H21D(0.2961) H21E(0.394) H21F(0.3399) H21G(0.2197)
 H21H(0.2629) H21I(0.2666) H22A(0.4281) H22B(0.4659) H22C(0.4691) H22D(0.6692)
 H22E(0.6274) H22F(0.629) H22G(0.5991) H22H(0.5417) H22I(0.5015) H23A(0.6131)
 H23B(0.5531) H23C(0.5286) H23D(0.5884) H23E(0.5133) H23F(0.5367) H23G(0.7098)
 H23H(0.6614) H23I(0.7256) H24A(0.5524) H24B(0.6073) H24C(0.5956) H24D(0.6151)
 H24E(0.662) H24F(0.7125) H24G(0.8005) H24H(0.7503) H24I(0.762) H25D(0.9329)
 H25E(0.8991) H25F(0.8527) H25G(1.0765) H25H(1.0356) H25I(1.0696) H25J(1.0122)
 H25K(1.0091) H25L(0.9277) H26D(0.9365) H26E(1.0234) H26F(1.0188) H26G(0.8791)
 H26H(0.9608) H26I(0.928) H26J(1.1015) H26K(1.0603) H26L(1.0929) H27D(1.2044)
 H27E(1.2877) H27F(1.2055) H27G(1.2218) H27H(1.3028) H27I(1.2284) H27J(1.2124)
 H27K(1.222) H27L(1.2969) H28A(1.0679) H28B(1.0663) H28C(1.0427) H28D(0.9337)
 H28E(0.9046) H28F(0.8492) H28G(0.8499) H28H(0.9089) H28I(0.9342) H29A(1.1849)
 H29B(1.1702) H29C(1.2211) H29D(1.1094) H29E(1.1478) H29F(1.0508) H29G(1.0723)
 H29H(1.025) H29I(1.1214) H30A(0.9915) H30B(1.0722) H30C(1.0766) H30D(1.1332)
 H30E(1.1313) H30F(1.0859) H30G(0.9198) H30H(0.9544) H30I(0.9997) H31A(0.8975)
 H31B(0.9179) H31C(0.9158) H31D(0.7662) H31E(0.7864) H31F(0.7016) H31G(0.7648)
 H31H(0.6984) H31I(0.7803) H32A(0.6941) H32B(0.7377) H32C(0.7919) H32D(0.8618)
 H32E(0.8061) H32F(0.8085) H32G(0.6129) H32H(0.6565) H32I(0.6541) H33A(0.4567)
 H33B(0.4201) H33C(0.5113) H33D(0.4758) H33E(0.3812) H33F(0.406) H33G(0.3394)
 H33H(0.3206) H33I(0.2995) H34A(0.7425) H34B(0.7444) H34C(0.7335) H34D(0.6244)
 H34E(0.6153) H34F(0.5393) H34G(0.6128) H34H(0.5318) H34I(0.6065) H355(0.4855)
 H356(0.4875) H358(0.4339) H359(0.4349) H40A(1.0375) H40B(0.9788) H40C(1.0469)
 H40D(0.9512) H40E(1.0195) H40F(1.0324) H40G(0.8484) H40H(0.8552) H40I(0.9149)
 H41A(0.6899) H41B(0.6124) H41C(0.6354) H41D(0.5374) H41E(0.5514) H41F(0.6283)
 H41G(0.4602) H41H(0.498) H41I(0.4711) H42A(0.764) H42B(0.853) H42C(0.8441)
 H42D(0.8907) H42E(0.9262) H42F(0.9342) H42G(0.7591) H42H(0.7108) H42I(0.7914)
 H43A(1.0211) H43B(1.0817) H43C(1.0002) H43D(1.0839) H43E(1.1652) H43F(1.1589)
 H43G(1.1271) H43H(1.1875) H43I(1.1919) H44A(1.0639) H44B(1.036) H44C(1.004)
 H44D(0.8286) H44E(0.8563) H44F(0.8902) H44G(1.0174) H44H(0.9252) H44I(0.9882)
 H45D(1.1167) H45E(1.0859) H45F(1.1132) H45G(0.946) H45H(1.0345) H45I(1.0269)
 H45J(0.9029) H45K(0.9576) H45L(0.9901) H46D(0.3643) H46E(0.318) H46F(0.4142)
 H46G(0.3929) H46H(0.2964) H46I(0.3297) H46J(0.2671) H46K(0.252) H46L(0.219)
 H47D(0.5336) H47E(0.4471) H47F(0.5009) H47G(0.6614) H47H(0.635) H47I(0.6667)
 H47J(0.4465) H47K(0.5295) H47L(0.4997) H48A(0.2058) H48B(0.1599) H48C(0.2204)
 H48D(0.3049) H48E(0.209) H48F(0.2518) H48G(0.3413) H48H(0.304) H48I(0.2453)
 H49A(0.4177) H49B(0.4877) H49C(0.5024) H49D(0.3198) H49E(0.3357) H49F(0.3882)
 H49G(0.3443) H49H(0.4277) H49I(0.3596) H51A(0.7597) H51B(0.8252) H50A(0.6184)
 H50B(0.6508) H50C(0.5809) H50D(0.6711) H50E(0.7402) H50F(0.6764) H50G(0.7478)
 H51C(0.8458) H51D(0.7742) H51E(0.9239) H51F(0.8521) H51G(0.9476) H51H(0.865)
 H51I(0.9388) H50H(0.6684) H50I(0.6643) H50J(0.7608) H50K(0.8196) H50L(0.8249)
 H50M(0.6948) H50N(0.6887) H50O(0.7936) H50P(0.7885) H50Q(0.7552) H50R(0.7567)
 H50S(0.6247) H50T(0.6256) H50U(0.6364) H50V(0.7198) H50W(0.7162) H52A(0.2466)
 H52B(0.2972) H52C(0.2032) H52D(0.2806) H52E(0.2629) H52F(0.354)
 Fixed Y: H5A_(0.3903) H5B_(0.4433) H5C_(0.4283) H6A_(0.4988) H6B_(0.5145)
 H6C_(0.5076) H7A_(0.4026) H7B_(0.4495) H7C_(0.4549) H15A(0.3785) H15B(0.3741)
 H15C(0.4206) H16A(0.4374) H16B(0.4805) H16C(0.4722) H17A(0.4679) H17B(0.4754)
 H17C(0.4298) H25A(0.208) H25B(0.1802) H25C(0.1866) H26A(0.2874) H26B(0.2672)
 H26C(0.3136) H27A(0.2688) H27B(0.2226) H27C(0.2172) H35A(0.1827) H35B(0.1599)
 H35C(0.1418) H36A(0.2149) H36B(0.1614) H36C(0.1797) H37A(0.2632) H37B(0.2779)
 H37C(0.2431) H45A(0.2677) H45B(0.316) H45C(0.3174) H46A(0.2569) H46B(0.3069)
 H46C(0.2969) H47A(0.3837) H47B(0.3819) H47C(0.3742) H55A(0.0249) H55B(0.0557)
 H55C(0.0029) H56A(0.0121) H56B(-0.0096) H56C(0.0354) H57A(0.0813) H57B(0.0375)
 H57C(0.0903) H65A(0.0381) H65B(0.0558) H65C(0.0398) H66A(0.1373) H66B(0.0857)
 H66C(0.0888) H67A(0.1708) H67B(0.1248) H67C(0.1409) H75A(-0.0144) H75B(-
 0.0275) H75C(-0.055) H76A(0.0469) H76B(0.033) H76C(-0.0083) H77A(0.0256) H77B(-
 0.0304) H77C(-0.0027) H85A(0.1561) H85B(0.1433) H85C(0.1825) H86A(0.2332)
 H86B(0.2615) H86C(0.2733) H87A(0.2032) H87B(0.2548) H87C(0.2425) H95A(0.1484)
 H95B(0.0936) H95C(0.108) H96A(0.1768) H96B(0.199) H96C(0.1591) H97A(0.0961)
 H97B(0.0742) H97C(0.0607) H10A(0.0816) H10B(0.0379) H10C(0.0382) H10D(0.1338)
 H10E(0.0946) H10F(0.1388) H10G(0.0697) H10H(0.0318) H10I(0.0292) H11A(0.2357)
 H11B(0.2426) H11C(0.2865) H11D(0.1688) H11E(0.1733) H11F(0.1631) H11G(0.2431)
 H11H(0.2914) H11I(0.2479) H12A(0.4182) H12B(0.4014) H12C(0.4327) H12D(0.3823)
 H12E(0.3996) H12F(0.3445) H12G(0.3368) H12H(0.3165) H12I(0.3714) H13A(0.4337)
 H13B(0.3912) H13C(0.4464) H13D(0.4857) H13E(0.5023) H13F(0.4856) H13G(0.3811)
 H13H(0.4188) H13I(0.4356) H14A(0.2689) H14B(0.2189) H14C(0.2245) H14D(0.1944)
 H14E(0.2297) H14F(0.2009) H14G(0.3217) H14H(0.2781) H14I(0.3072) H155(0.4501)
 H160(0.4616) H162(0.4773) H163(0.5034) H164(0.5359) H165(0.5451) H169(0.5504)
 H170(0.5552) H171(0.5268) H172(0.4978) H20A(0.9475) H20B(0.9035) H20C(0.9547)
 H20D(0.8622) H20E(0.879) H20F(0.9127) H20G(0.9734) H20H(0.9811) H20I(0.9479)
 H21A(0.9088) H21B(0.9381) H21C(0.8969) H21D(0.825) H21E(0.812) H21F(0.796)
 H21G(0.8866) H21H(0.8613) H21I(0.9167) H22A(0.9951) H22B(1.0426) H22C(1.0203)
 H22D(0.9713) H22E(1.0042) H22F(1.0268) H22G(0.9653) H22H(1.0177) H22I(0.9701)
 H23A(0.7338) H23B(0.6959) H23C(0.7497) H23D(0.68) H23E(0.7171) H23F(0.6631)
 H23G(0.6542) H23H(0.6359) H23I(0.6709) H24A(0.9056) H24B(0.9459) H24C(0.9275)
 H24D(0.8235) H24E(0.8438) H24F(0.8082) H24G(0.8676) H24H(0.9031) H24I(0.9222)
 H25D(0.9583) H25E(0.9188) H25F(0.9386) H25G(0.8503) H25H(0.8659) H25I(0.9049)
 H25J(0.8786) H25K(0.9327) H25L(0.9167) H26D(0.7712) H26E(0.7757) H26F(0.7395)
 H26G(0.6984) H26H(0.6666) H26I(0.6535) H26J(0.7035) H26K(0.6568) H26L(0.6693)
 H27D(0.7759) H27E(0.7378) H27F(0.7298) H27G(0.6481) H27H(0.6569) H27I(0.6428)
 H27J(0.7681) H27K(0.7167) H27L(0.7302) H28A(0.5874) H28B(0.5669) H28C(0.5359)
 H28D(0.6181) H28E(0.5674) H28F(0.6165) H28G(0.5805) H28H(0.5317) H28I(0.5618)
 H29A(0.6354) H29B(0.6676) H29C(0.6135) H29D(0.5674) H29E(0.5432) H29F(0.5524)
 H29G(0.6464) H29H(0.6023) H29I(0.5918) H30A(0.8619) H30B(0.8719) H30C(0.8252)
 H30D(0.771) H30E(0.8181) H30F(0.7757) H30G(0.8681) H30H(0.8357) H30I(0.8781)
 H31A(0.7089) H31B(0.6809) H31C(0.738) H31D(0.7682) H31E(0.795) H31F(0.7759)
 H31G(0.6793) H31H(0.6896) H31I(0.6503) H32A(0.5953) H32B(0.5421) H32C(0.5816)
 H32D(0.5685) H32E(0.5299) H32F(0.5756) H32G(0.6059) H32H(0.5988) H32I(0.5528)
 H33A(0.7493) H33B(0.7006) H33C(0.6986) H33D(0.6569) H33E(0.6611) H33F(0.6837)
 H33G(0.7886) H33H(0.7584) H33I(0.7413) H34A(0.8609) H34B(0.8915) H34C(0.9185)
 H34D(0.8614) H34E(0.9188) H34F(0.8961) H34G(0.9422) H34H(0.9457) H34I(0.9696)
 H355(0.6726) H356(0.5919) H358(0.6213) H359(0.7024) H40A(0.425) H40B(0.386)
 H40C(0.389) H40D(0.5019) H40E(0.4971) H40F(0.4613) H40G(0.4976) H40H(0.4537)
 H40I(0.4921) H41A(0.4181) H41B(0.4399) H41C(0.3827) H41D(0.4738) H41E(0.4947)
 H41F(0.4755) H41G(0.4158) H41H(0.3799) H41I(0.4366) H42A(0.187) H42B(0.1842)
 H42C(0.1718) H42D(0.2936) H42E(0.2397) H42F(0.2537) H42G(0.2881) H42H(0.2463)
 H42I(0.2335) H43A(0.5604) H43B(0.5561) H43C(0.5967) H43D(0.6622) H43E(0.6216)
 H43F(0.6659) H43G(0.5701) H43H(0.6076) H43I(0.5617) H44A(0.8704) H44B(0.9277)
 H44C(0.8915) H44D(0.9324) H44E(0.9313) H44F(0.9663) H44G(0.8764) H44H(0.901)
 H44I(0.9337) H45D(0.7206) H45E(0.767) H45F(0.7148) H45G(0.663) H45H(0.6546)
 H45I(0.6553) H45J(0.7429) H45K(0.7839) H45L(0.7365) H46D(0.8284) H46E(0.876)
 H46F(0.8692) H46G(0.9483) H46H(0.956) H46I(0.9575) H46J(0.8428) H46K(0.893)
 H46L(0.891) H47D(0.9969) H47E(1.0029) H47F(1.0446) H47G(0.9788) H47H(1.0278)
 H47I(0.9778) H47J(0.9957) H47K(0.987) H47L(1.0376) H48A(0.8684) H48B(0.9238)
 H48C(0.904) H48D(0.9203) H48E(0.9352) H48F(0.8793) H48G(0.9697) H48H(0.9689)
 H48I(0.988) H49A(0.6878) H49B(0.6695) H49C(0.7073) H49D(0.7121) H49E(0.7506)
 H49F(0.6967) H49G(0.7705) H49H(0.7915) H49I(0.8081) H51A(0.2839) H51B(0.2846)
 H50A(0.3804) H50B(0.3323) H50C(0.3327) H50D(0.3457) H50E(0.3441) H50F(0.2674)
 H50G(0.2665) H51C(0.2061) H51D(0.2053) H51E(0.2273) H51F(0.23) H51G(0.1661)
 H51H(0.1488) H51I(0.1467) H50H(0.7954) H50I(0.7834) H50J(0.9247) H50K(0.8779)
 H50L(0.8913) H50M(0.8771) H50N(0.8642) H50O(0.811) H50P(0.7983) H50Q(0.7155)
 H50R(0.7285) H50S(0.706) H50T(0.7195) H50U(0.6372) H50V(0.6479) H50W(0.6343)
 H52A(0.4307) H52B(0.474) H52C(0.4836) H52D(0.3773) H52E(0.391) H52F(0.3855)
 Fixed Z: H5A_(0.0476) H5B_(0.0127) H5C_(0.0345) H6A_(0.0623) H6B_(0.0393)
 H6C_(0.0914) H7A_(0.0949) H7B_(0.1107) H7C_(0.0591) H15A(0.0708) H15B(0.0349)
 H15C(0.0236) H16A(0.1106) H16B(0.0641) H16C(0.1014) H17A(0.0475) H17B(0.009)
 H17C(0.0208) H25A(0.1032) H25B(0.1336) H25C(0.0812) H26A(0.0495) H26B(0.0253)
 H26C(0.0407) H27A(0.0901) H27B(0.0745) H27C(0.1267) H35A(0.108) H35B(0.1055)
 H35C(0.1509) H36A(0.1756) H36B(0.192) H36C(0.1464) H37A(0.0834) H37B(0.1095)
 H37C(0.0801) H45A(0.2716) H45B(0.2293) H45C(0.2772) H46A(0.3324) H46B(0.3391)
 H46C(0.3317) H47A(0.2726) H47B(0.2251) H47C(0.2656) H55A(0.346) H55B(0.3089)
 H55C(0.3093) H56A(0.3254) H56B(0.2877) H56C(0.2748) H57A(0.2169) H57B(0.2292)
 H57C(0.2283) H65A(0.3661) H65B(0.3141) H65C(0.3514) H66A(0.3924) H66B(0.4134)
 H66C(0.3973) H67A(0.3161) H67B(0.3201) H67C(0.2819) H75A(0.4862) H75B(0.4524)
 H75C(0.5051) H76A(0.5344) H76B(0.5333) H76C(0.5557) H77A(0.4831) H77B(0.5029)
 H77C(0.4502) H85A(0.5258) H85B(0.5098) H85C(0.5353) H86A(0.4868) H86B(0.4971)
 H86C(0.4467) H87A(0.447) H87B(0.4224) H87C(0.4725) H95A(0.5341) H95B(0.5369)
 H95C(0.5817) H96A(0.5631) H96B(0.55) H96C(0.5978) H97A(0.5665) H97B(0.6014)
 H97C(0.5562) H10A(0.4336) H10B(0.4138) H10C(0.4458) H10D(0.3194) H10E(0.3386)
 H10F(0.3577) H10G(0.3374) H10H(0.3868) H10I(0.3565) H11A(0.3651) H11B(0.4043)
 H11C(0.3745) H11D(0.4649) H11E(0.4604) H11F(0.4216) H11G(0.4771) H11H(0.445)
 H11I(0.475) H12A(0.3579) H12B(0.3878) H12C(0.4023) H12D(0.3818) H12E(0.425)
 H12F(0.4309) H12G(0.4599) H12H(0.4801) H12I(0.474) H13A(0.189) H13B(0.2214)
 H13C(0.209) H13D(0.2159) H13E(0.2338) H13F(0.2666) H13G(0.2996) H13H(0.3203)
 H13I(0.2859) H14A(0.1587) H14B(0.1988) H14C(0.1611) H14D(0.2582) H14E(0.2561)
 H14F(0.2207) H14G(0.1546) H14H(0.1573) H14I(0.1923) H155(0.2008) H160(0.2789)
 H162(0.1823) H163(0.1707) H164(0.2233) H165(0.2802) H169(0.3979) H170(0.4225)
 H171(0.39) H172(0.3295) H20A(0.1765) H20B(0.1899) H20C(0.1549) H20D(0.1341)
 H20E(0.0852) H20F(0.0982) H20G(0.1012) H20H(0.0787) H20I(0.0648) H21A(0.3769)
 H21B(0.332) H21C(0.3708) H21D(0.3918) H21E(0.3881) H21F(0.3587) H21G(0.3299)
 H21H(0.2939) H21I(0.2863) H22A(0.1923) H22B(0.1662) H22C(0.2196) H22D(0.1861)
 H22E(0.2162) H22F(0.1627) H22G(0.124) H22H(0.1111) H22I(0.128) H23A(0.4447)
 H23B(0.4534) H23C(0.4196) H23D(0.346) H23E(0.3584) H23F(0.3922) H23G(0.3825)
 H23H(0.4296) H23I(0.4234) H24A(0.3978) H24B(0.3737) H24C(0.4272) H24D(0.4424)
 H24E(0.4716) H24F(0.4459) H24G(0.4087) H24H(0.4346) H24I(0.3811) H25D(0.2542)
 H25E(0.2965) H25F(0.2504) H25G(0.2602) H25H(0.3023) H25I(0.2596) H25J(0.1904)
 H25K(0.1902) H25L(0.1822) H26D(0.4306) H26E(0.4044) H26F(0.4546) H26G(0.4464)
 H26H(0.471) H26I(0.4318) H26J(0.3814) H26K(0.3925) H26L(0.4321) H27D(0.2402)
 H27E(0.2542) H27F(0.2845) H27G(0.2762) H27H(0.245) H27I(0.2273) H27J(0.1679)
 H27K(0.1606) H27L(0.1783) H28A(0.3279) H28B(0.2874) H28C(0.3374) H28D(0.3636)
 H28E(0.3743) H28F(0.3451) H28G(0.2859) H28H(0.3126) H28I(0.2626) H29A(0.1247)
 H29B(0.0735) H29C(0.0855) H29D(0.1616) H29E(0.1241) H29F(0.1339) H29G(0.0313)
 H29H(0.0553) H29I(0.0438) H30A(0.1014) H30B(0.0703) H30C(0.1142) H30D(0.0682)
 H30E(0.0249) H30F(0.0252) H30G(0.0382) H30H(0.0066) H30I(0.0064) H31A(-0.077)
 H31B(-0.0255) H31C(-0.046) H31D(-0.0961) H31E(-0.0634) H31F(-0.0569) H31G(-
 0.0667) H31H(-0.0292) H31I(-0.0148) H32A(0.0845) H32B(0.1129) H32C(0.0852)
 H32D(0.1555) H32E(0.1834) H32F(0.1986) H32G(0.1507) H32H(0.1956) H32I(0.1809)
 H33A(-0.0136) H33B(0.0003) H33C(0.0129) H33D(0.0922) H33E(0.0838) H33F(0.1187)
 H33G(0.0299) H33H(0.0809) H33I(0.0413) H34A(-0.0094) H34B(0.0233) H34C(-
 0.0292) H34D(-0.0415) H34E(-0.0644) H34F(-0.0367) H34G(0.0402) H34H(0.0156)
 H34I(-0.0125) H355(0.1825) H356(0.2232) H358(0.3353) H359(0.2994) H40A(0.0356)
 H40B(0.0556) H40C(0.086) H40D(0.0998) H40E(0.0613) H40F(0.1116) H40G(0.0553)
 H40H(0.036) H40I(0.0163) H41A(0.0259) H41B(-0.0052) H41C(0.0195) H41D(0.0906)
 H41E(0.0374) H41F(0.069) H41G(0.0837) H41H(0.0558) H41I(0.0303) H42A(0.1348)
 H42B(0.151) H42C(0.1066) H42D(0.0609) H42E(0.0602) H42F(0.1039) H42G(0.0392)
 H42H(0.0689) H42I(0.0398) H43A(0.1184) H43B(0.0768) H43C(0.0691) H43D(0.0337)
 H43E(0.0404) H43F(0.0591) H43G(0.1596) H43H(0.1369) H43I(0.1208) H44A(0.2306)
 H44B(0.2085) H44C(0.1895) H44D(0.2533) H44E(0.2037) H44F(0.2235) H44G(0.3039)
 H44H(0.3128) H44I(0.2827) H45D(0.4194) H45E(0.3775) H45F(0.3712) H45G(0.4271)
 H45H(0.4465) H45I(0.3964) H45J(0.4431) H45K(0.4225) H45L(0.4632) H46D(0.3833)
 H46E(0.3945) H46F(0.3819) H46G(0.3197) H46H(0.3314) H46I(0.2818) H46J(0.3262)
 H46K(0.286) H46L(0.3358) H47D(0.2506) H47E(0.23) H47F(0.2104) H47G(0.2111)
 H47H(0.1709) H47I(0.1607) H47J(0.1542) H47K(0.1254) H47L(0.1347) H48A(0.1605)
 H48B(0.1452) H48C(0.186) H48D(0.0572) H48E(0.0676) H48F(0.0823) H48G(0.096)
 H48H(0.1448) H48I(0.1032) H49A(0.0165) H49B(0.0524) H49C(0.004) H49D(0.0718)
 H49E(0.0936) H49F(0.1083) H49G(-0.0051) H49H(-0.016) H49I(0.018) H51A(0.2555)
 H51B(0.2819) H50A(0.3323) H50B(0.3723) H50C(0.3413) H50D(0.2814) H50E(0.3127)
 H50F(0.3143) H50G(0.344) H51C(0.3124) H51D(0.2836) H51E(0.2518) H51F(0.2215)
 H51G(0.2248) H51H(0.249) H51I(0.2784) H50H(0.2163) H50I(0.1757) H50J(0.1136)
 H50K(0.1064) H50L(0.1507) H50M(0.1727) H50N(0.1284) H50O(0.1969) H50P(0.1525)
 H50Q(0.2009) H50R(0.2455) H50S(0.2171) H50T(0.2616) H50U(0.2795) H50V(0.2914)
 H50W(0.247) H52A(0.0429) H52B(0.0269) H52C(0.0437) H52D(0.1031) H52E(0.1484)
 H52F(0.1267)
;
_atom_sites_solution_hydrogens    geom
_atom_sites_solution_primary      direct
_atom_sites_solution_secondary    ?
loop_
  _atom_site_label
  _atom_site_type_symbol
  _atom_site_fract_x
  _atom_site_fract_y
  _atom_site_fract_z
  _atom_site_U_iso_or_equiv
  _atom_site_adp_type
  _atom_site_occupancy
  _atom_site_site_symmetry_order
  _atom_site_calc_flag
  _atom_site_refinement_flags_posn
  _atom_site_refinement_flags_adp
  _atom_site_refinement_flags_occupancy
  _atom_site_disorder_assembly
  _atom_site_disorder_group
 Co0H Co 0.45941(5) 0.52140(3) 0.32118(3) 0.0544(2) Uani 1 1 d . . . . .
 Ni1_a Ni 0.9176(11) 0.3713(6) 0.2190(5) 0.0328(5) Uani 0.5 1 d . . P A 1
 Ni2_b Ni 0.4680(10) 0.8459(6) 0.2176(6) 0.0350(8) Uani 0.5 1 d . . P B 2
 Cr1 Cr 1.00141(4) 0.29879(2) 0.31802(2) 0.03435(14) Uani 1 1 d . . . . .
 Cr2 Cr 0.93494(4) 0.21645(2) 0.40960(2) 0.03643(15) Uani 1 1 d . . . . .
 Cr3 Cr 0.80284(4) 0.13970(2) 0.42453(2) 0.03711(15) Uani 1 1 d . . . . .
 Cr4 Cr 0.64068(4) 0.13992(2) 0.36888(2) 0.03330(14) Uani 1 1 d . . . . .
 Cr5 Cr 0.58794(4) 0.19094(2) 0.26099(2) 0.03346(14) Uani 1 1 d . . . . .
 Cr6 Cr 0.61939(4) 0.29396(3) 0.17918(2) 0.04145(17) Uani 1 1 d . . . . .
 Cr7_a Cr 0.7644(7) 0.3601(5) 0.1556(4) 0.0317(11) Uani 0.5 1 d . . P A 1
 Cr8_a Cr 0.5051(8) 0.8165(4) 0.1240(4) 0.0326(10) Uani 0.5 1 d . . P B 1
 Cr9 Cr 0.65965(4) 0.74557(2) 0.08074(2) 0.03659(15) Uani 1 1 d . . . . .
 Cr10 Cr 0.86471(4) 0.71447(2) 0.09486(2) 0.03484(15) Uani 1 1 d . . . . .
 Cr11 Cr 0.98231(4) 0.69964(3) 0.18075(2) 0.03878(16) Uani 1 1 d . . . . .
 Cr12 Cr 0.95531(4) 0.74543(3) 0.26655(2) 0.03832(15) Uani 1 1 d . . . . .
 Cr13 Cr 0.79211(5) 0.79252(3) 0.32093(2) 0.03990(16) Uani 1 1 d . . . . .
 Cr14 Cr 0.59753(5) 0.84861(3) 0.29310(2) 0.04090(17) Uani 1 1 d . . . . .
 S401_a S 0.4711(9) 0.3664(3) 0.4365(4) 0.175(3) Uani 0.351(6) 1 d . U P C
 1
 S516_b S 0.4046(4) 0.36183(12) 0.4047(2) 0.163(3) Uani 0.649(6) 1 d . U P C
 2
 S519 S 0.2168(2) 0.58907(17) 0.38736(15) 0.196(2) Uani 1 1 d . . . . .
 F1 F 0.85070(15) 0.33127(8) 0.20477(7) 0.0382(5) Uani 1 1 d . . . . .
 F2 F 0.90691(14) 0.32801(8) 0.28234(7) 0.0364(5) Uani 1 1 d . . . . .
 F3 F 0.94843(15) 0.24378(8) 0.34579(7) 0.0371(5) Uani 1 1 d . . . . .
 F4 F 0.83170(15) 0.20301(8) 0.39964(7) 0.0375(5) Uani 1 1 d . . . . .
 F5 F 0.74984(14) 0.15048(8) 0.37059(7) 0.0364(5) Uani 1 1 d . . . . .
 F6 F 0.62533(14) 0.19423(8) 0.31531(7) 0.0349(5) Uani 1 1 d . . . . .
 F7 F 0.65752(14) 0.23503(8) 0.22741(7) 0.0381(5) Uani 1 1 d . . . . .
 F8 F 0.69269(15) 0.32274(8) 0.19904(7) 0.0402(5) Uani 1 1 d . . . . .
 F9 F 0.54301(15) 0.83463(8) 0.16712(8) 0.0391(5) Uani 1 1 d . . . . .
 F10 F 0.60638(14) 0.76486(8) 0.12952(7) 0.0367(5) Uani 1 1 d . . . . .
 F11 F 0.76105(15) 0.75497(8) 0.09883(8) 0.0384(5) Uani 1 1 d . . . . .
 F12 F 0.87890(14) 0.70436(8) 0.15708(7) 0.0377(5) Uani 1 1 d . . . . .
 F13 F 0.93000(14) 0.74718(8) 0.20820(7) 0.0378(5) Uani 1 1 d . . . . .
 F14 F 0.83981(15) 0.75558(9) 0.28227(8) 0.0398(5) Uani 1 1 d . . . . .
 F15 F 0.71088(15) 0.82832(8) 0.27698(7) 0.0398(5) Uani 1 1 d . . . . .
 F16 F 0.57047(15) 0.81800(8) 0.25408(8) 0.0396(5) Uani 1 1 d . . . . .
 O1 O 0.92937(19) 0.41242(11) 0.15761(10) 0.0440(7) Uani 1 1 d . . . . .
 O2 O 0.8501(2) 0.39536(13) 0.11460(10) 0.0541(9) Uani 1 1 d . . . . .
 O11 O 0.5800(2) 0.35383(14) 0.13178(12) 0.0640(11) Uani 1 1 d . . . . .
 O12 O 0.6889(2) 0.38830(12) 0.10953(10) 0.0499(8) Uani 1 1 d . . . . .
 O21 O 0.7005(2) 0.27178(12) 0.13847(10) 0.0479(7) Uani 1 1 d . U . . .
 O22 O 0.8122(2) 0.30316(13) 0.13473(11) 0.0482(7) Uani 1 1 d . U . . .
 O31 O 0.5517(2) 0.18706(12) 0.20644(10) 0.0508(8) Uani 1 1 d . . . . .
 O32 O 0.5416(2) 0.26320(14) 0.16041(10) 0.0540(9) Uani 1 1 d . . . . .
 O41 O 0.49768(18) 0.24379(10) 0.26198(10) 0.0421(7) Uani 1 1 d . . . . .
 O42 O 0.5337(2) 0.31419(11) 0.22095(11) 0.0521(8) Uani 1 1 d . . . . .
 O51 O 0.6851(2) 0.09549(10) 0.33519(9) 0.0408(7) Uani 1 1 d . . . . .
 O52 O 0.6778(2) 0.13651(10) 0.26198(9) 0.0424(7) Uani 1 1 d . . . . .
 O61 O 0.52984(19) 0.12914(12) 0.36694(10) 0.0453(7) Uani 1 1 d . U . . .
 O62 O 0.51500(19) 0.14594(11) 0.29386(10) 0.0426(7) Uani 1 1 d . U . . .
 O71 O 0.7747(2) 0.07547(11) 0.45024(11) 0.0494(8) Uani 1 1 d . . . . .
 O72 O 0.6524(2) 0.08407(11) 0.42336(9) 0.0447(7) Uani 1 1 d . . . . .
 O81 O 0.7016(2) 0.16803(12) 0.45020(9) 0.0464(7) Uani 1 1 d . . . . .
 O82 O 0.5987(2) 0.18256(12) 0.40490(9) 0.0449(7) Uani 1 1 d . . . . .
 O91 O 0.9193(2) 0.18744(13) 0.47438(10) 0.0522(8) Uani 1 1 d . . . . .
 O92 O 0.8559(2) 0.12658(12) 0.48077(10) 0.0515(8) Uani 1 1 d . . . . .
 O101 O 0.99449(19) 0.15391(11) 0.40447(10) 0.0453(7) Uani 1 1 d . U . . .
 O102 O 0.9045(2) 0.11117(11) 0.39828(11) 0.0485(7) Uani 1 1 d . U . . .
 O111 O 1.09627(19) 0.26697(12) 0.35586(9) 0.0449(7) Uani 1 1 d . . . . .
 O112 O 1.0394(2) 0.22854(12) 0.42128(9) 0.0476(7) Uani 1 1 d . . . . .
 O121 O 0.9494(2) 0.33005(11) 0.36237(10) 0.0445(7) Uani 1 1 d . U . . .
 O122 O 0.8794(2) 0.27939(12) 0.41421(10) 0.0489(8) Uani 1 1 d . U . . .
 O131 O 0.9803(2) 0.40894(11) 0.23770(11) 0.0459(7) Uani 1 1 d . . . . .
 O132 O 1.0585(2) 0.35266(11) 0.29131(10) 0.0456(7) Uani 1 1 d . . . . .
 O141 O 1.01780(19) 0.32556(11) 0.20907(9) 0.0416(7) Uani 1 1 d . . . . .
 O142 O 1.05442(19) 0.26850(11) 0.27403(9) 0.0410(7) Uani 1 1 d . . . . .
 O151 O 0.7254(2) 0.41375(11) 0.18206(10) 0.0450(7) Uani 1 1 d . . . . .
 O152 O 0.81411(19) 0.41267(11) 0.23155(10) 0.0425(7) Uani 1 1 d . . . . .
 O201 O 0.37335(19) 0.87092(12) 0.18223(11) 0.0483(7) Uani 1 1 d . U . . .
 O202 O 0.4021(2) 0.86383(12) 0.11390(11) 0.0540(8) Uani 1 1 d . U . . .
 O211 O 0.4850(2) 0.87000(14) 0.31045(12) 0.0590(9) Uani 1 1 d . . . . .
 O212 O 0.4019(2) 0.85193(13) 0.27010(12) 0.0546(8) Uani 1 1 d . . . . .
 O221 O 0.5963(2) 0.90928(11) 0.24395(11) 0.0503(8) Uani 1 1 d . . . . .
 O222 O 0.4957(2) 0.91089(11) 0.20206(11) 0.0451(7) Uani 1 1 d . . . . .
 O231 O 0.5973(2) 0.78787(12) 0.34336(10) 0.0510(8) Uani 1 1 d . . . . .
 O232 O 0.7233(2) 0.74369(12) 0.34894(10) 0.0496(8) Uani 1 1 d . . . . .
 O241 O 0.6302(2) 0.87755(13) 0.33454(11) 0.0578(9) Uani 1 1 d . . . . .
 O242 O 0.7457(2) 0.82796(13) 0.36170(11) 0.0537(8) Uani 1 1 d . . . . .
 O251 O 0.8618(2) 0.84115(12) 0.29341(12) 0.0525(8) Uani 1 1 d . U . . .
 O252 O 0.9513(2) 0.81539(12) 0.24471(12) 0.0521(8) Uani 1 1 d . U . . .
 O261 O 0.8723(2) 0.75515(15) 0.36609(11) 0.0581(9) Uani 1 1 d . . . . .
 O262 O 0.9862(2) 0.74110(14) 0.32548(12) 0.0559(9) Uani 1 1 d . . . . .
 O271 O 1.0706(2) 0.73804(14) 0.24992(13) 0.0556(9) Uani 1 1 d . . . . .
 O272 O 1.0882(2) 0.69439(14) 0.20380(12) 0.0541(9) Uani 1 1 d . . . . .
 O281 O 0.9596(2) 0.67551(11) 0.29017(10) 0.0505(8) Uani 1 1 d . . . . .
 O282 O 0.9557(2) 0.64727(11) 0.23396(10) 0.0494(8) Uani 1 1 d . . . . .
 O291 O 1.0350(2) 0.65135(13) 0.15279(11) 0.0529(9) Uani 1 1 d . . . . .
 O292 O 0.97069(19) 0.67389(12) 0.08876(10) 0.0434(7) Uani 1 1 d . . . . .
 O301 O 1.0113(2) 0.75158(13) 0.12814(11) 0.0493(7) Uani 1 1 d . U . . .
 O302 O 0.9165(2) 0.77156(12) 0.07695(10) 0.0467(7) Uani 1 1 d . U . . .
 O311 O 0.8502(2) 0.72461(13) 0.03213(10) 0.0470(7) Uani 1 1 d . . . . .
 O312 O 0.7166(2) 0.72532(13) 0.03042(11) 0.0502(8) Uani 1 1 d . . . . .
 O321 O 0.81722(19) 0.65564(10) 0.11289(10) 0.0405(6) Uani 1 1 d . . . . .
 O322 O 0.68118(19) 0.67763(11) 0.12062(10) 0.0451(7) Uani 1 1 d . . . . .
 O331 O 0.5596(2) 0.73205(14) 0.06511(12) 0.0536(8) Uani 1 1 d . U . . .
 O332 O 0.4615(2) 0.78983(14) 0.07777(11) 0.0562(8) Uani 1 1 d . U . . .
 O341 O 0.6432(2) 0.81183(12) 0.03948(9) 0.0487(8) Uani 1 1 d . U . . .
 O342 O 0.5603(2) 0.86069(11) 0.07292(11) 0.0522(8) Uani 1 1 d . U . . .
 O351 O 0.45534(19) 0.76216(10) 0.17003(10) 0.0416(7) Uani 1 1 d . . . . .
 O352 O 0.45579(19) 0.77605(10) 0.23523(10) 0.0397(6) Uani 1 1 d . . . . .
 N6_a N 0.4700(14) 0.4521(7) 0.3643(7) 0.0727(13) Uani 0.351(6) 1 d . U P C 1
 N158 N 0.5544(2) 0.49743(12) 0.28048(13) 0.0420(8) Uani 1 1 d . . . . .
 N166 N 0.3997(2) 0.51686(13) 0.26676(16) 0.0517(10) Uani 1 1 d . . . . .
 N168 N 0.5684(3) 0.52339(14) 0.34947(14) 0.0542(11) Uani 1 1 d . . . . .
 N357 N 0.4608(2) 0.59886(12) 0.28274(13) 0.0415(8) Uani 1 1 d . . . . .
 N514_b N 0.4503(7) 0.4482(4) 0.3548(4) 0.0727(13) Uani 0.649(6) 1 d . U P C
 2
 N517 N 0.3632(3) 0.54572(17) 0.35730(18) 0.0727(13) Uani 1 1 d . . . . .
 C3 C 0.9052(3) 0.41453(15) 0.12027(14) 0.0435(10) Uani 1 1 d D . . . .
 C4 C 0.9486(3) 0.44313(18) 0.07850(15) 0.0571(13) Uani 1 1 d D . . . .
 C5_a C 0.9406(12) 0.4246(6) 0.0398(4) 0.094(3) Uani 0.360(7) 1 d D U P D 1
 H5A_a H 0.9663 0.3903 0.0476 0.141 Uiso 0.360(7) 1 calc R U P D 1
 H5B_a H 0.9680 0.4433 0.0127 0.141 Uiso 0.360(7) 1 calc R U P D 1
 H5C_a H 0.8825 0.4283 0.0345 0.141 Uiso 0.360(7) 1 calc R U P D 1
 C6_a C 0.9082(11) 0.4955(4) 0.0669(5) 0.093(3) Uani 0.360(7) 1 d D U P D 1
 H6A_a H 0.8499 0.4988 0.0623 0.140 Uiso 0.360(7) 1 calc R U P D 1
 H6B_a H 0.9343 0.5145 0.0393 0.140 Uiso 0.360(7) 1 calc R U P D 1
 H6C_a H 0.9142 0.5076 0.0914 0.140 Uiso 0.360(7) 1 calc R U P D 1
 C7_a C 1.0388(6) 0.4370(7) 0.0865(5) 0.093(3) Uani 0.360(7) 1 d D U P D 1
 H7A_a H 1.0637 0.4026 0.0949 0.140 Uiso 0.360(7) 1 calc R U P D 1
 H7B_a H 1.0446 0.4495 0.1107 0.140 Uiso 0.360(7) 1 calc R U P D 1
 H7C_a H 1.0663 0.4549 0.0591 0.140 Uiso 0.360(7) 1 calc R U P D 1
 C13 C 0.6186(3) 0.38458(19) 0.10559(15) 0.0538(13) Uani 1 1 d . . . . .
 C14_a C 0.5681(8) 0.4221(5) 0.0674(5) 0.088(3) Uani 0.703(10) 1 d D U P E 1
 C15_a C 0.5205(9) 0.3966(5) 0.0474(5) 0.111(4) Uani 0.703(10) 1 d D U P E 1
 H15A_a H 0.4850 0.3785 0.0708 0.166 Uiso 0.703(10) 1 calc R U P E 1
 H15B_a H 0.5588 0.3741 0.0349 0.166 Uiso 0.703(10) 1 calc R U P E 1
 H15C_a H 0.4867 0.4206 0.0236 0.166 Uiso 0.703(10) 1 calc R U P E 1
 C16_a C 0.5073(9) 0.4561(5) 0.0877(4) 0.123(3) Uani 0.703(10) 1 d D U P E 1
 H16A_a H 0.4720 0.4374 0.1106 0.184 Uiso 0.703(10) 1 calc R U P E 1
 H16B_a H 0.4736 0.4805 0.0641 0.184 Uiso 0.703(10) 1 calc R U P E 1
 H16C_a H 0.5375 0.4722 0.1014 0.184 Uiso 0.703(10) 1 calc R U P E 1
 C17_a C 0.6231(7) 0.4513(5) 0.0332(4) 0.118(4) Uani 0.703(10) 1 d D U P E 1
 H17A_a H 0.6512 0.4679 0.0475 0.178 Uiso 0.703(10) 1 calc R U P E 1
 H17B_a H 0.5902 0.4754 0.0090 0.178 Uiso 0.703(10) 1 calc R U P E 1
 H17C_a H 0.6638 0.4298 0.0208 0.178 Uiso 0.703(10) 1 calc R U P E 1
 C23 C 0.7735(3) 0.27664(17) 0.12562(14) 0.0434(9) Uani 1 1 d . U . . .
 C24_a C 0.8136(11) 0.2494(7) 0.0938(6) 0.070(3) Uani 0.47(2) 1 d D U P F 1
 C25_a C 0.7844(12) 0.2018(6) 0.1038(8) 0.093(4) Uani 0.47(2) 1 d D U P F 1
 H25A_a H 0.7244 0.2080 0.1032 0.139 Uiso 0.47(2) 1 calc R U P F 1
 H25B_a H 0.8016 0.1802 0.1336 0.139 Uiso 0.47(2) 1 calc R U P F 1
 H25C_a H 0.8081 0.1866 0.0812 0.139 Uiso 0.47(2) 1 calc R U P F 1
 C26_a C 0.7814(13) 0.2824(8) 0.0482(5) 0.095(4) Uani 0.47(2) 1 d D U P F 1
 H26A_a H 0.7214 0.2874 0.0495 0.142 Uiso 0.47(2) 1 calc R U P F 1
 H26B_a H 0.8032 0.2672 0.0253 0.142 Uiso 0.47(2) 1 calc R U P F 1
 H26C_a H 0.7988 0.3136 0.0407 0.142 Uiso 0.47(2) 1 calc R U P F 1
 C27_a C 0.9055(9) 0.2385(8) 0.0965(7) 0.085(4) Uani 0.47(2) 1 d D U P F 1
 H27A_a H 0.9257 0.2688 0.0901 0.127 Uiso 0.47(2) 1 calc R U P F 1
 H27B_a H 0.9300 0.2226 0.0745 0.127 Uiso 0.47(2) 1 calc R U P F 1
 H27C_a H 0.9207 0.2172 0.1267 0.127 Uiso 0.47(2) 1 calc R U P F 1
 C33 C 0.5284(3) 0.22090(19) 0.17095(14) 0.0496(11) Uani 1 1 d D . . . .
 C34 C 0.4798(4) 0.2081(3) 0.14040(17) 0.0731(18) Uani 1 1 d D . . . .
 C35 C 0.5351(7) 0.1698(5) 0.1249(4) 0.176(6) Uani 1 1 d D . . . .
 H35A H 0.5826 0.1827 0.1080 0.264 Uiso 1 1 calc R U . . .
 H35B H 0.5051 0.1599 0.1055 0.264 Uiso 1 1 calc R U . . .
 H35C H 0.5537 0.1418 0.1509 0.264 Uiso 1 1 calc R U . . .
 C36 C 0.4066(6) 0.1894(6) 0.1658(3) 0.187(8) Uani 1 1 d D . . . .
 H36A H 0.3709 0.2149 0.1756 0.280 Uiso 1 1 calc R U . . .
 H36B H 0.4244 0.1614 0.1920 0.280 Uiso 1 1 calc R U . . .
 H36C H 0.3765 0.1797 0.1464 0.280 Uiso 1 1 calc R U . . .
 C37 C 0.4548(8) 0.2519(4) 0.0997(3) 0.167(6) Uani 1 1 d D . . . .
 H37A H 0.5040 0.2632 0.0834 0.250 Uiso 1 1 calc R U . . .
 H37B H 0.4204 0.2779 0.1095 0.250 Uiso 1 1 calc R U . . .
 H37C H 0.4240 0.2431 0.0801 0.250 Uiso 1 1 calc R U . . .
 C43 C 0.4889(3) 0.28945(15) 0.24968(13) 0.0401(9) Uani 1 1 d D . . . .
 C44 C 0.4181(3) 0.31449(18) 0.27241(19) 0.0609(14) Uani 1 1 d D . . . .
 C45 C 0.3396(3) 0.3029(3) 0.2617(3) 0.085(2) Uani 1 1 d D . . . .
 H45A H 0.3432 0.2677 0.2716 0.128 Uiso 1 1 calc R U . . .
 H45B H 0.3323 0.3160 0.2293 0.128 Uiso 1 1 calc R U . . .
 H45C H 0.2928 0.3174 0.2772 0.128 Uiso 1 1 calc R U . . .
 C46 C 0.4271(5) 0.2917(3) 0.3236(2) 0.098(3) Uani 1 1 d D . . . .
 H46A H 0.4272 0.2569 0.3324 0.147 Uiso 1 1 calc R U . . .
 H46B H 0.3810 0.3069 0.3391 0.147 Uiso 1 1 calc R U . . .
 H46C H 0.4786 0.2969 0.3317 0.147 Uiso 1 1 calc R U . . .
 C47 C 0.4166(5) 0.3683(2) 0.2576(3) 0.102(3) Uani 1 1 d D . . . .
 H47A H 0.3700 0.3837 0.2726 0.153 Uiso 1 1 calc R U . . .
 H47B H 0.4112 0.3819 0.2251 0.153 Uiso 1 1 calc R U . . .
 H47C H 0.4677 0.3742 0.2656 0.153 Uiso 1 1 calc R U . . .
 C53 C 0.7019(3) 0.09950(14) 0.29458(15) 0.0415(10) Uani 1 1 d D . . . .
 C54 C 0.7496(3) 0.05481(16) 0.28402(17) 0.0542(12) Uani 1 1 d D . . . .
 C55 C 0.8209(5) 0.0326(3) 0.3147(3) 0.099(3) Uani 1 1 d D . . . .
 H55A H 0.8003 0.0249 0.3460 0.148 Uiso 1 1 calc R U . . .
 H55B H 0.8581 0.0557 0.3089 0.148 Uiso 1 1 calc R U . . .
 H55C H 0.8504 0.0029 0.3093 0.148 Uiso 1 1 calc R U . . .
 C56 C 0.6895(5) 0.0201(2) 0.2939(3) 0.097(3) Uani 1 1 d D . . . .
 H56A H 0.6708 0.0121 0.3254 0.145 Uiso 1 1 calc R U . . .
 H56B H 0.7168 -0.0096 0.2877 0.145 Uiso 1 1 calc R U . . .
 H56C H 0.6423 0.0354 0.2748 0.145 Uiso 1 1 calc R U . . .
 C57 C 0.7764(6) 0.0671(3) 0.2354(2) 0.112(3) Uani 1 1 d D . . . .
 H57A H 0.7283 0.0813 0.2169 0.168 Uiso 1 1 calc R U . . .
 H57B H 0.8049 0.0375 0.2292 0.168 Uiso 1 1 calc R U . . .
 H57C H 0.8135 0.0903 0.2283 0.168 Uiso 1 1 calc R U . . .
 C63 C 0.4939(3) 0.12908(15) 0.33436(14) 0.0420(9) Uani 1 1 d D U . . .
 C64 C 0.4179(3) 0.1060(2) 0.34450(18) 0.0668(13) Uani 1 1 d D U . . .
 C65 C 0.4427(6) 0.0557(3) 0.3440(4) 0.133(3) Uani 1 1 d D U . . .
 H65A H 0.4845 0.0381 0.3661 0.199 Uiso 1 1 calc R U . . .
 H65B H 0.4651 0.0558 0.3141 0.199 Uiso 1 1 calc R U . . .
 H65C H 0.3948 0.0398 0.3514 0.199 Uiso 1 1 calc R U . . .
 C66 C 0.3818(5) 0.1043(3) 0.3911(2) 0.097(2) Uani 1 1 d D U . . .
 H66A H 0.3657 0.1373 0.3924 0.146 Uiso 1 1 calc R U . . .
 H66B H 0.4229 0.0857 0.4134 0.146 Uiso 1 1 calc R U . . .
 H66C H 0.3336 0.0888 0.3973 0.146 Uiso 1 1 calc R U . . .
 C67 C 0.3519(5) 0.1385(4) 0.3129(3) 0.123(3) Uani 1 1 d D U . . .
 H67A H 0.3407 0.1708 0.3161 0.184 Uiso 1 1 calc R U . . .
 H67B H 0.3017 0.1248 0.3201 0.184 Uiso 1 1 calc R U . . .
 H67C H 0.3706 0.1409 0.2819 0.184 Uiso 1 1 calc R U . . .
 C73 C 0.7090(3) 0.06194(15) 0.45023(13) 0.0427(10) Uani 1 1 d D . . . .
 C74 C 0.6964(4) 0.01431(18) 0.48641(16) 0.0603(14) Uani 1 1 d D . . . .
 C75 C 0.7689(5) -0.0240(2) 0.4822(2) 0.096(3) Uani 1 1 d D . . . .
 H75A H 0.8196 -0.0144 0.4862 0.143 Uiso 1 1 calc R U . . .
 H75B H 0.7708 -0.0275 0.4524 0.143 Uiso 1 1 calc R U . . .
 H75C H 0.7635 -0.0550 0.5051 0.143 Uiso 1 1 calc R U . . .
 C76 C 0.6969(5) 0.0222(3) 0.53149(18) 0.090(2) Uani 1 1 d D . . . .
 H76A H 0.6497 0.0469 0.5344 0.135 Uiso 1 1 calc R U . . .
 H76B H 0.7476 0.0330 0.5333 0.135 Uiso 1 1 calc R U . . .
 H76C H 0.6939 -0.0083 0.5557 0.135 Uiso 1 1 calc R U . . .
 C77 C 0.6173(5) 0.0005(3) 0.4801(3) 0.112(3) Uani 1 1 d D . . . .
 H77A H 0.5709 0.0256 0.4831 0.168 Uiso 1 1 calc R U . . .
 H77B H 0.6112 -0.0304 0.5029 0.168 Uiso 1 1 calc R U . . .
 H77C H 0.6186 -0.0027 0.4502 0.168 Uiso 1 1 calc R U . . .
 C83 C 0.6284(3) 0.18523(15) 0.43860(13) 0.0418(10) Uani 1 1 d D . . . .
 C84 C 0.5726(3) 0.20919(18) 0.46913(15) 0.0568(13) Uani 1 1 d D . . . .
 C85 C 0.5675(5) 0.1692(3) 0.51401(18) 0.102(3) Uani 1 1 d D . . . .
 H85A H 0.6225 0.1561 0.5258 0.153 Uiso 1 1 calc R U . . .
 H85B H 0.5449 0.1433 0.5098 0.153 Uiso 1 1 calc R U . . .
 H85C H 0.5320 0.1825 0.5353 0.153 Uiso 1 1 calc R U . . .
 C86 C 0.6119(6) 0.2477(3) 0.4755(3) 0.117(3) Uani 1 1 d D . . . .
 H86A H 0.6669 0.2332 0.4868 0.176 Uiso 1 1 calc R U . . .
 H86B H 0.5784 0.2615 0.4971 0.176 Uiso 1 1 calc R U . . .
 H86C H 0.6158 0.2733 0.4467 0.176 Uiso 1 1 calc R U . . .
 C87 C 0.4883(4) 0.2291(3) 0.4512(2) 0.090(2) Uani 1 1 d D . . . .
 H87A H 0.4656 0.2032 0.4470 0.135 Uiso 1 1 calc R U . . .
 H87B H 0.4913 0.2548 0.4224 0.135 Uiso 1 1 calc R U . . .
 H87C H 0.4528 0.2425 0.4725 0.135 Uiso 1 1 calc R U . . .
 C93 C 0.8940(3) 0.14915(17) 0.49616(13) 0.0443(10) Uani 1 1 d D . . . .
 C94 C 0.9108(4) 0.1295(2) 0.54590(15) 0.0690(17) Uani 1 1 d D . . . .
 C95 C 1.0015(5) 0.1190(5) 0.5500(3) 0.170(7) Uani 1 1 d D . . . .
 H95A H 1.0236 0.1484 0.5341 0.256 Uiso 1 1 calc R U . . .
 H95B H 1.0260 0.0936 0.5369 0.256 Uiso 1 1 calc R U . . .
 H95C H 1.0144 0.1080 0.5817 0.256 Uiso 1 1 calc R U . . .
 C96 C 0.8723(7) 0.1698(3) 0.5660(2) 0.133(4) Uani 1 1 d D . . . .
 H96A H 0.8128 0.1768 0.5631 0.199 Uiso 1 1 calc R U . . .
 H96B H 0.8949 0.1990 0.5500 0.199 Uiso 1 1 calc R U . . .
 H96C H 0.8847 0.1591 0.5978 0.199 Uiso 1 1 calc R U . . .
 C97 C 0.8699(5) 0.0863(3) 0.56961(19) 0.090(2) Uani 1 1 d D . . . .
 H97A H 0.8104 0.0961 0.5665 0.135 Uiso 1 1 calc R U . . .
 H97B H 0.8822 0.0742 0.6014 0.135 Uiso 1 1 calc R U . . .
 H97C H 0.8904 0.0607 0.5562 0.135 Uiso 1 1 calc R U . . .
 C103 C 0.9745(3) 0.11953(16) 0.39614(16) 0.0485(9) Uani 1 1 d D U . . .
 C104 C 1.0455(4) 0.0850(2) 0.3827(3) 0.0833(16) Uani 1 1 d D U . . .
 C105 C 1.0960(6) 0.0584(3) 0.4223(3) 0.135(3) Uani 1 1 d D U . . .
 H10A H 1.1134 0.0816 0.4336 0.203 Uiso 1 1 calc R U . . .
 H10B H 1.1444 0.0379 0.4138 0.203 Uiso 1 1 calc R U . . .
 H10C H 1.0636 0.0382 0.4458 0.203 Uiso 1 1 calc R U . . .
 C106 C 1.1001(6) 0.1159(3) 0.3462(4) 0.130(3) Uani 1 1 d D U . . .
 H10D H 1.0686 0.1338 0.3194 0.195 Uiso 1 1 calc R U . . .
 H10E H 1.1484 0.0946 0.3386 0.195 Uiso 1 1 calc R U . . .
 H10F H 1.1178 0.1388 0.3577 0.195 Uiso 1 1 calc R U . . .
 C107 C 1.0168(4) 0.0509(2) 0.3642(3) 0.0865(19) Uani 1 1 d D U . . .
 H10G H 0.9858 0.0697 0.3374 0.130 Uiso 1 1 calc R U . . .
 H10H H 0.9815 0.0318 0.3868 0.130 Uiso 1 1 calc R U . . .
 H10I H 1.0643 0.0292 0.3565 0.130 Uiso 1 1 calc R U . . .
 C113 C 1.0985(3) 0.24438(17) 0.39709(14) 0.0439(10) Uani 1 1 d D . . . .
 C114 C 1.1779(3) 0.2346(2) 0.42020(16) 0.0634(15) Uani 1 1 d D . . . .
 C115 C 1.2449(4) 0.2512(4) 0.3884(2) 0.126(4) Uani 1 1 d D . . . .
 H11A H 1.2518 0.2357 0.3651 0.189 Uiso 1 1 calc R U . . .
 H11B H 1.2959 0.2426 0.4043 0.189 Uiso 1 1 calc R U . . .
 H11C H 1.2316 0.2865 0.3745 0.189 Uiso 1 1 calc R U . . .
 C116 C 1.2012(5) 0.1801(3) 0.4439(4) 0.140(5) Uani 1 1 d D . . . .
 H11D H 1.1564 0.1688 0.4649 0.210 Uiso 1 1 calc R U . . .
 H11E H 1.2511 0.1733 0.4604 0.210 Uiso 1 1 calc R U . . .
 H11F H 1.2109 0.1631 0.4216 0.210 Uiso 1 1 calc R U . . .
 C117 C 1.1605(6) 0.2561(5) 0.4576(3) 0.146(5) Uani 1 1 d D . . . .
 H11G H 1.1155 0.2431 0.4771 0.219 Uiso 1 1 calc R U . . .
 H11H H 1.1450 0.2914 0.4450 0.219 Uiso 1 1 calc R U . . .
 H11I H 1.2096 0.2479 0.4750 0.219 Uiso 1 1 calc R U . . .
 C123 C 0.9015(3) 0.32016(16) 0.39581(14) 0.0438(9) Uani 1 1 d D U . . .
 C124 C 0.8675(4) 0.3602(2) 0.41634(19) 0.0655(13) Uani 1 1 d D U . . .
 C125 C 0.8986(6) 0.4075(2) 0.3885(3) 0.104(2) Uani 1 1 d D U . . .
 H12A H 0.8796 0.4182 0.3579 0.156 Uiso 1 1 calc R U . . .
 H12B H 0.9586 0.4014 0.3878 0.156 Uiso 1 1 calc R U . . .
 H12C H 0.8771 0.4327 0.4023 0.156 Uiso 1 1 calc R U . . .
 C126 C 0.7763(4) 0.3727(3) 0.4132(3) 0.104(2) Uani 1 1 d D U . . .
 H12D H 0.7620 0.3823 0.3818 0.155 Uiso 1 1 calc R U . . .
 H12E H 0.7549 0.3996 0.4250 0.155 Uiso 1 1 calc R U . . .
 H12F H 0.7522 0.3445 0.4309 0.155 Uiso 1 1 calc R U . . .
 C127 C 0.8977(7) 0.3450(3) 0.4612(3) 0.123(3) Uani 1 1 d D U . . .
 H12G H 0.9577 0.3368 0.4599 0.184 Uiso 1 1 calc R U . . .
 H12H H 0.8755 0.3165 0.4801 0.184 Uiso 1 1 calc R U . . .
 H12I H 0.8804 0.3714 0.4740 0.184 Uiso 1 1 calc R U . . .
 C133 C 1.0397(3) 0.39462(15) 0.26266(15) 0.0441(10) Uani 1 1 d D . . . .
 C134 C 1.0991(4) 0.42928(18) 0.2560(2) 0.0644(15) Uani 1 1 d D . . . .
 C135 C 1.1546(5) 0.4247(3) 0.2151(3) 0.103(3) Uani 1 1 d D . . . .
 H13A H 1.1210 0.4337 0.1890 0.154 Uiso 1 1 calc R U . . .
 H13B H 1.1838 0.3912 0.2214 0.154 Uiso 1 1 calc R U . . .
 H13C H 1.1943 0.4464 0.2090 0.154 Uiso 1 1 calc R U . . .
 C136 C 1.0538(5) 0.4800(2) 0.2419(4) 0.135(4) Uani 1 1 d D . . . .
 H13D H 1.0215 0.4857 0.2159 0.202 Uiso 1 1 calc R U . . .
 H13E H 1.0928 0.5023 0.2338 0.202 Uiso 1 1 calc R U . . .
 H13F H 1.0170 0.4856 0.2666 0.202 Uiso 1 1 calc R U . . .
 C137 C 1.1534(7) 0.4150(4) 0.2936(3) 0.145(5) Uani 1 1 d D . . . .
 H13G H 1.1803 0.3811 0.2996 0.218 Uiso 1 1 calc R U . . .
 H13H H 1.1212 0.4188 0.3203 0.218 Uiso 1 1 calc R U . . .
 H13I H 1.1950 0.4356 0.2859 0.218 Uiso 1 1 calc R U . . .
 C143 C 1.0597(2) 0.28671(14) 0.23200(13) 0.0334(8) Uani 1 1 d D . . . .
 C144 C 1.1225(3) 0.25930(16) 0.20659(14) 0.0477(11) Uani 1 1 d D . . . .
 C145 C 1.0751(4) 0.2413(3) 0.1788(2) 0.084(2) Uani 1 1 d D . . . .
 H14A H 1.0397 0.2689 0.1587 0.126 Uiso 1 1 calc R U . . .
 H14B H 1.0415 0.2189 0.1988 0.126 Uiso 1 1 calc R U . . .
 H14C H 1.1138 0.2245 0.1611 0.126 Uiso 1 1 calc R U . . .
 C146 C 1.1785(4) 0.2174(3) 0.2382(2) 0.093(3) Uani 1 1 d D . . . .
 H14D H 1.1457 0.1944 0.2582 0.140 Uiso 1 1 calc R U . . .
 H14E H 1.2074 0.2297 0.2561 0.140 Uiso 1 1 calc R U . . .
 H14F H 1.2186 0.2009 0.2207 0.140 Uiso 1 1 calc R U . . .
 C147 C 1.1733(3) 0.2947(2) 0.17486(18) 0.0629(15) Uani 1 1 d D . . . .
 H14G H 1.1370 0.3217 0.1546 0.094 Uiso 1 1 calc R U . . .
 H14H H 1.2127 0.2781 0.1573 0.094 Uiso 1 1 calc R U . . .
 H14I H 1.2029 0.3072 0.1923 0.094 Uiso 1 1 calc R U . . .
 C153 C 0.7445(3) 0.42381(14) 0.21459(14) 0.0392(10) Uani 1 1 d . . . . .
 C154 C 0.6772(3) 0.45117(14) 0.23724(14) 0.0386(9) Uani 1 1 d . . . . .
 C155 C 0.5966(3) 0.45993(14) 0.22445(15) 0.0421(10) Uani 1 1 d . . . . .
 H155 H 0.5835 0.4501 0.2008 0.050 Uiso 1 1 calc R U . . .
 C156 C 0.5357(3) 0.48359(14) 0.24738(16) 0.0432(10) Uani 1 1 d . . . . .
 C159 C 0.6312(3) 0.48975(14) 0.29255(15) 0.0421(10) Uani 1 1 d . . . . .
 C160 C 0.6960(3) 0.46652(15) 0.27078(15) 0.0419(10) Uani 1 1 d . . . . .
 H160 H 0.7510 0.4616 0.2789 0.050 Uiso 1 1 calc R U . . .
 C161 C 0.4477(3) 0.49673(14) 0.23766(17) 0.0459(11) Uani 1 1 d . . . . .
 C162 C 0.4148(3) 0.49134(18) 0.2022(2) 0.0606(14) Uani 1 1 d . . . . .
 H162 H 0.4491 0.4773 0.1823 0.073 Uiso 1 1 calc R U . . .
 C163 C 0.3317(4) 0.5064(2) 0.1954(3) 0.0788(19) Uani 1 1 d . . . . .
 H163 H 0.3079 0.5034 0.1707 0.095 Uiso 1 1 calc R U . . .
 C164 C 0.2841(4) 0.5260(2) 0.2262(3) 0.0754(19) Uani 1 1 d . . . . .
 H164 H 0.2265 0.5359 0.2233 0.090 Uiso 1 1 calc R U . . .
 C165 C 0.3201(3) 0.53091(19) 0.2601(2) 0.0640(16) Uani 1 1 d . . . . .
 H165 H 0.2867 0.5451 0.2802 0.077 Uiso 1 1 calc R U . . .
 C167 C 0.6407(3) 0.50746(16) 0.33005(16) 0.0478(11) Uani 1 1 d . . . . .
 C169 C 0.5717(4) 0.5399(2) 0.38362(18) 0.0668(17) Uani 1 1 d . . . . .
 H169 H 0.5218 0.5504 0.3979 0.080 Uiso 1 1 calc R U . . .
 C170 C 0.6438(5) 0.5424(2) 0.3987(2) 0.0782(19) Uani 1 1 d . . . . .
 H170 H 0.6433 0.5552 0.4225 0.094 Uiso 1 1 calc R U . . .
 C171 C 0.7172(5) 0.5261(2) 0.3794(2) 0.0737(17) Uani 1 1 d . . . . .
 H171 H 0.7679 0.5268 0.3900 0.088 Uiso 1 1 calc R U . . .
 C172 C 0.7148(4) 0.50869(19) 0.3439(2) 0.0608(14) Uani 1 1 d . . . . .
 H172 H 0.7642 0.4978 0.3295 0.073 Uiso 1 1 calc R U . . .
 C203 C 0.3581(3) 0.87987(16) 0.14228(16) 0.0465(9) Uani 1 1 d . U . . .
 C204 C 0.2788(4) 0.9149(2) 0.1258(2) 0.0701(14) Uani 1 1 d . U . . .
 C205_a C 0.2329(8) 0.9317(5) 0.1655(4) 0.094(2) Uani 0.603(8) 1 d D U P G
 1
 H20A_a H 0.2684 0.9475 0.1765 0.140 Uiso 0.603(8) 1 calc R U P G 1
 H20B_a H 0.2195 0.9035 0.1899 0.140 Uiso 0.603(8) 1 calc R U P G 1
 H20C_a H 0.1824 0.9547 0.1549 0.140 Uiso 0.603(8) 1 calc R U P G 1
 C206_a C 0.2261(7) 0.8901(4) 0.1095(5) 0.093(2) Uani 0.603(8) 1 d D U P G
 1
 H20D_a H 0.2126 0.8622 0.1341 0.140 Uiso 0.603(8) 1 calc R U P G 1
 H20E_a H 0.2555 0.8790 0.0852 0.140 Uiso 0.603(8) 1 calc R U P G 1
 H20F_a H 0.1755 0.9127 0.0982 0.140 Uiso 0.603(8) 1 calc R U P G 1
 C207_a C 0.3000(7) 0.9580(4) 0.0895(5) 0.092(2) Uani 0.603(8) 1 d D U P G
 1
 H20G_a H 0.3350 0.9734 0.1012 0.137 Uiso 0.603(8) 1 calc R U P G 1
 H20H_a H 0.2496 0.9811 0.0787 0.137 Uiso 0.603(8) 1 calc R U P G 1
 H20I_a H 0.3292 0.9479 0.0648 0.137 Uiso 0.603(8) 1 calc R U P G 1
 C213 C 0.4161(3) 0.8662(2) 0.30063(17) 0.0608(15) Uani 1 1 d . U . . .
 C214_a C 0.3452(12) 0.8689(8) 0.3339(6) 0.116(6) Uani 0.481(16) 1 d D U P H
 1
 C215_a C 0.3524(11) 0.9065(9) 0.3553(8) 0.138(8) Uani 0.481(16) 1 d D U P H
 1
 H21A_a H 0.3064 0.9088 0.3769 0.207 Uiso 0.481(16) 1 calc R U P H 1
 H21B_a H 0.3514 0.9381 0.3320 0.207 Uiso 0.481(16) 1 calc R U P H 1
 H21C_a H 0.4041 0.8969 0.3708 0.207 Uiso 0.481(16) 1 calc R U P H 1
 C216_a C 0.3437(14) 0.8213(9) 0.3715(7) 0.154(8) Uani 0.481(16) 1 d D U P H
 1
 H21D_a H 0.2961 0.8250 0.3918 0.230 Uiso 0.481(16) 1 calc R U P H 1
 H21E_a H 0.3940 0.8120 0.3881 0.230 Uiso 0.481(16) 1 calc R U P H 1
 H21F_a H 0.3399 0.7960 0.3587 0.230 Uiso 0.481(16) 1 calc R U P H 1
 C217_a C 0.2667(18) 0.8848(13) 0.3088(11) 0.145(10) Uani 0.481(16) 1 d D U P
 H 1
 H21G_a H 0.2197 0.8866 0.3299 0.217 Uiso 0.481(16) 1 calc R U P H 1
 H21H_a H 0.2629 0.8613 0.2939 0.217 Uiso 0.481(16) 1 calc R U P H 1
 H21I_a H 0.2666 0.9167 0.2863 0.217 Uiso 0.481(16) 1 calc R U P H 1
 C223 C 0.5461(3) 0.92980(15) 0.21271(16) 0.0448(10) Uani 1 1 d . . . . .
 C224 C 0.5476(4) 0.9837(2) 0.1876(2) 0.0769(19) Uani 1 1 d D . . . .
 C225_a C 0.472(2) 1.0126(9) 0.1917(14) 0.127(17) Uani 0.32(3) 1 d D . P I
 1
 H22A_a H 0.4281 0.9951 0.1923 0.190 Uiso 0.32(3) 1 calc R U P I 1
 H22B_a H 0.4659 1.0426 0.1662 0.190 Uiso 0.32(3) 1 calc R U P I 1
 H22C_a H 0.4691 1.0203 0.2196 0.190 Uiso 0.32(3) 1 calc R U P I 1
 C226_a C 0.624(2) 0.9976(19) 0.1882(15) 0.111(19) Uani 0.32(3) 1 d D . P I
 1
 H22D_a H 0.6692 0.9713 0.1861 0.167 Uiso 0.32(3) 1 calc R U P I 1
 H22E_a H 0.6274 1.0042 0.2162 0.167 Uiso 0.32(3) 1 calc R U P I 1
 H22F_a H 0.6290 1.0268 0.1627 0.167 Uiso 0.32(3) 1 calc R U P I 1
 C227_a C 0.5475(19) 0.9842(11) 0.1314(7) 0.078(8) Uani 0.32(3) 1 d D . P I
 1
 H22G_a H 0.5991 0.9653 0.1240 0.117 Uiso 0.32(3) 1 calc R U P I 1
 H22H_a H 0.5417 1.0177 0.1111 0.117 Uiso 0.32(3) 1 calc R U P I 1
 H22I_a H 0.5015 0.9701 0.1280 0.117 Uiso 0.32(3) 1 calc R U P I 1
 C233 C 0.6484(3) 0.74913(16) 0.35926(14) 0.0444(10) Uani 1 1 d D . . . .
 C234 C 0.6162(3) 0.70700(18) 0.39341(16) 0.0565(13) Uani 1 1 d D . . . .
 C235 C 0.5742(8) 0.7230(3) 0.4310(3) 0.166(6) Uani 1 1 d D . . . .
 H23A H 0.6131 0.7338 0.4447 0.250 Uiso 1 1 calc R U . . .
 H23B H 0.5531 0.6959 0.4534 0.250 Uiso 1 1 calc R U . . .
 H23C H 0.5286 0.7497 0.4196 0.250 Uiso 1 1 calc R U . . .
 C236 C 0.5586(7) 0.6903(4) 0.3705(3) 0.143(5) Uani 1 1 d D . . . .
 H23D H 0.5884 0.6800 0.3460 0.214 Uiso 1 1 calc R U . . .
 H23E H 0.5133 0.7171 0.3584 0.214 Uiso 1 1 calc R U . . .
 H23F H 0.5367 0.6631 0.3922 0.214 Uiso 1 1 calc R U . . .
 C237 C 0.6843(5) 0.6631(3) 0.4086(3) 0.112(3) Uani 1 1 d D . . . .
 H23G H 0.7098 0.6542 0.3825 0.169 Uiso 1 1 calc R U . . .
 H23H H 0.6614 0.6359 0.4296 0.169 Uiso 1 1 calc R U . . .
 H23I H 0.7256 0.6709 0.4234 0.169 Uiso 1 1 calc R U . . .
 C243 C 0.6846(3) 0.86040(16) 0.36302(14) 0.0434(10) Uani 1 1 d D . . . .
 C244 C 0.6763(3) 0.87837(18) 0.40313(16) 0.0565(13) Uani 1 1 d D . . . .
 C245 C 0.6012(4) 0.9178(2) 0.4002(2) 0.081(2) Uani 1 1 d D . . . .
 H24A H 0.5524 0.9056 0.3978 0.122 Uiso 1 1 calc R U . . .
 H24B H 0.6073 0.9459 0.3737 0.122 Uiso 1 1 calc R U . . .
 H24C H 0.5956 0.9275 0.4272 0.122 Uiso 1 1 calc R U . . .
 C246 C 0.6655(5) 0.8345(2) 0.44451(18) 0.085(2) Uani 1 1 d D . . . .
 H24D H 0.6151 0.8235 0.4424 0.128 Uiso 1 1 calc R U . . .
 H24E H 0.6620 0.8438 0.4716 0.128 Uiso 1 1 calc R U . . .
 H24F H 0.7125 0.8082 0.4459 0.128 Uiso 1 1 calc R U . . .
 C247 C 0.7540(5) 0.8942(3) 0.4072(3) 0.100(3) Uani 1 1 d D . . . .
 H24G H 0.8005 0.8676 0.4087 0.151 Uiso 1 1 calc R U . . .
 H24H H 0.7503 0.9031 0.4346 0.151 Uiso 1 1 calc R U . . .
 H24I H 0.7620 0.9222 0.3811 0.151 Uiso 1 1 calc R U . . .
 C253 C 0.9181(3) 0.84636(18) 0.26291(19) 0.0534(11) Uani 1 1 d . U . . .
 C254_a C 0.9588(10) 0.8902(8) 0.2489(6) 0.075(2) Uani 0.383(7) 1 d D U P J
 1
 C255_a C 0.9064(12) 0.9299(7) 0.2638(7) 0.094(2) Uani 0.383(7) 1 d D U P J
 1
 H25D_a H 0.9329 0.9583 0.2542 0.141 Uiso 0.383(7) 1 calc R U P J 1
 H25E_a H 0.8991 0.9188 0.2965 0.141 Uiso 0.383(7) 1 calc R U P J 1
 H25F_a H 0.8527 0.9386 0.2504 0.141 Uiso 0.383(7) 1 calc R U P J 1
 C256_a C 1.0426(10) 0.8766(6) 0.2696(6) 0.0798(16) Uani 0.383(7) 1 d D U P J
 1
 H25G_a H 1.0765 0.8503 0.2602 0.120 Uiso 0.383(7) 1 calc R U P J 1
 H25H_a H 1.0356 0.8659 0.3023 0.120 Uiso 0.383(7) 1 calc R U P J 1
 H25I_a H 1.0696 0.9049 0.2596 0.120 Uiso 0.383(7) 1 calc R U P J 1
 C257_a C 0.9787(12) 0.9059(7) 0.1984(5) 0.084(2) Uani 0.383(7) 1 d D U P J
 1
 H25J_a H 1.0122 0.8786 0.1904 0.125 Uiso 0.383(7) 1 calc R U P J 1
 H25K_a H 1.0091 0.9327 0.1902 0.125 Uiso 0.383(7) 1 calc R U P J 1
 H25L_a H 0.9277 0.9167 0.1822 0.125 Uiso 0.383(7) 1 calc R U P J 1
 C263 C 0.9471(3) 0.7401(2) 0.36225(18) 0.0579(14) Uani 1 1 d . . . . .
 C264_a C 0.9842(12) 0.7130(7) 0.4082(8) 0.0798(16) Uani 0.379(9) 1 d D U P K
 1
 C265_a C 0.9914(15) 0.7534(8) 0.4260(9) 0.101(3) Uani 0.379(9) 1 d D U P K
 1
 H26D_a H 0.9365 0.7712 0.4306 0.151 Uiso 0.379(9) 1 calc R U P K 1
 H26E_a H 1.0234 0.7757 0.4044 0.151 Uiso 0.379(9) 1 calc R U P K 1
 H26F_a H 1.0188 0.7395 0.4546 0.151 Uiso 0.379(9) 1 calc R U P K 1
 C266_a C 0.9335(12) 0.6799(8) 0.4424(6) 0.110(4) Uani 0.379(9) 1 d D U P K
 1
 H26G_a H 0.8791 0.6984 0.4464 0.165 Uiso 0.379(9) 1 calc R U P K 1
 H26H_a H 0.9608 0.6666 0.4710 0.165 Uiso 0.379(9) 1 calc R U P K 1
 H26I_a H 0.9280 0.6535 0.4318 0.165 Uiso 0.379(9) 1 calc R U P K 1
 C267_a C 1.0670(12) 0.6830(9) 0.4031(7) 0.108(3) Uani 0.379(9) 1 d D U P K
 1
 H26J_a H 1.1015 0.7035 0.3814 0.162 Uiso 0.379(9) 1 calc R U P K 1
 H26K_a H 1.0603 0.6568 0.3925 0.162 Uiso 0.379(9) 1 calc R U P K 1
 H26L_a H 1.0929 0.6693 0.4321 0.162 Uiso 0.379(9) 1 calc R U P K 1
 C273 C 1.1150(3) 0.71547(18) 0.22654(15) 0.0474(11) Uani 1 1 d D . . . .
 C274 C 1.2071(3) 0.7125(2) 0.22626(19) 0.0628(14) Uani 1 1 d D . . . .
 C275 C 1.2281(5) 0.7416(4) 0.2538(4) 0.132(4) Uani 1 1 d D . . . .
 H27D H 1.2044 0.7759 0.2402 0.198 Uiso 1 1 calc R U . . .
 H27E H 1.2877 0.7378 0.2542 0.198 Uiso 1 1 calc R U . . .
 H27F H 1.2055 0.7298 0.2845 0.198 Uiso 1 1 calc R U . . .
 C276 C 1.2430(5) 0.6607(3) 0.2453(5) 0.154(5) Uani 1 1 d D . . . .
 H27G H 1.2218 0.6481 0.2762 0.231 Uiso 1 1 calc R U . . .
 H27H H 1.3028 0.6569 0.2450 0.231 Uiso 1 1 calc R U . . .
 H27I H 1.2284 0.6428 0.2273 0.231 Uiso 1 1 calc R U . . .
 C277 C 1.2372(5) 0.7337(5) 0.1793(3) 0.162(6) Uani 1 1 d D . . . .
 H27J H 1.2124 0.7681 0.1679 0.242 Uiso 1 1 calc R U . . .
 H27K H 1.2220 0.7167 0.1606 0.242 Uiso 1 1 calc R U . . .
 H27L H 1.2969 0.7302 0.1783 0.242 Uiso 1 1 calc R U . . .
 C283 C 0.9549(3) 0.64257(15) 0.27489(15) 0.0448(10) Uani 1 1 d D . . . .
 C284 C 0.9508(4) 0.59312(19) 0.30903(19) 0.0731(17) Uani 1 1 d D . . . .
 C285 C 1.0398(5) 0.5686(2) 0.3160(3) 0.123(4) Uani 1 1 d D . . . .
 H28A H 1.0679 0.5874 0.3279 0.185 Uiso 1 1 calc R U . . .
 H28B H 1.0663 0.5669 0.2874 0.185 Uiso 1 1 calc R U . . .
 H28C H 1.0427 0.5359 0.3374 0.185 Uiso 1 1 calc R U . . .
 C286 C 0.9055(7) 0.5994(3) 0.3519(2) 0.135(4) Uani 1 1 d D . . . .
 H28D H 0.9337 0.6181 0.3636 0.202 Uiso 1 1 calc R U . . .
 H28E H 0.9046 0.5674 0.3743 0.202 Uiso 1 1 calc R U . . .
 H28F H 0.8492 0.6165 0.3451 0.202 Uiso 1 1 calc R U . . .
 C287 C 0.9071(4) 0.56425(19) 0.2909(2) 0.0699(16) Uani 1 1 d D . . . .
 H28G H 0.8499 0.5805 0.2859 0.105 Uiso 1 1 calc R U . . .
 H28H H 0.9089 0.5317 0.3126 0.105 Uiso 1 1 calc R U . . .
 H28I H 0.9342 0.5618 0.2626 0.105 Uiso 1 1 calc R U . . .
 C293 C 1.0273(3) 0.64999(16) 0.11398(15) 0.0432(10) Uani 1 1 d . . . . .
 C294 C 1.0934(3) 0.6153(2) 0.09708(18) 0.0601(14) Uani 1 1 d . . . . .
 C295_a C 1.1751(7) 0.6348(6) 0.0950(7) 0.130(9) Uani 0.644(17) 1 d D . P L
 1
 H29A_a H 1.1849 0.6354 0.1247 0.195 Uiso 0.644(17) 1 calc R U P L 1
 H29B_a H 1.1702 0.6676 0.0735 0.195 Uiso 0.644(17) 1 calc R U P L 1
 H29C_a H 1.2211 0.6135 0.0855 0.195 Uiso 0.644(17) 1 calc R U P L 1
 C296_a C 1.1010(10) 0.5650(4) 0.1323(4) 0.097(5) Uani 0.644(17) 1 d D . P L
 1
 H29D_a H 1.1094 0.5674 0.1616 0.146 Uiso 0.644(17) 1 calc R U P L 1
 H29E_a H 1.1478 0.5432 0.1241 0.146 Uiso 0.644(17) 1 calc R U P L 1
 H29F_a H 1.0508 0.5524 0.1339 0.146 Uiso 0.644(17) 1 calc R U P L 1
 C297_a C 1.0767(9) 0.6138(6) 0.0532(4) 0.123(8) Uani 0.644(17) 1 d D . P L
 1
 H29G_a H 1.0723 0.6464 0.0313 0.184 Uiso 0.644(17) 1 calc R U P L 1
 H29H_a H 1.0250 0.6023 0.0553 0.184 Uiso 0.644(17) 1 calc R U P L 1
 H29I_a H 1.1214 0.5918 0.0438 0.184 Uiso 0.644(17) 1 calc R U P L 1
 C303 C 0.9794(3) 0.77786(17) 0.09163(15) 0.0445(9) Uani 1 1 d D U . . .
 C304 C 1.0229(4) 0.8178(2) 0.06194(19) 0.0681(14) Uani 1 1 d D U . . .
 C305 C 1.0425(6) 0.8467(3) 0.0894(3) 0.116(3) Uani 1 1 d D U . . .
 H30A H 0.9915 0.8619 0.1014 0.175 Uiso 1 1 calc R U . . .
 H30B H 1.0722 0.8719 0.0703 0.175 Uiso 1 1 calc R U . . .
 H30C H 1.0766 0.8252 0.1142 0.175 Uiso 1 1 calc R U . . .
 C306 C 1.1000(5) 0.7936(3) 0.0435(3) 0.132(3) Uani 1 1 d D U . . .
 H30D H 1.1332 0.7710 0.0682 0.197 Uiso 1 1 calc R U . . .
 H30E H 1.1313 0.8181 0.0249 0.197 Uiso 1 1 calc R U . . .
 H30F H 1.0859 0.7757 0.0252 0.197 Uiso 1 1 calc R U . . .
 C307 C 0.9695(5) 0.8530(3) 0.0250(3) 0.116(3) Uani 1 1 d D U . . .
 H30G H 0.9198 0.8681 0.0382 0.174 Uiso 1 1 calc R U . . .
 H30H H 0.9544 0.8357 0.0066 0.174 Uiso 1 1 calc R U . . .
 H30I H 0.9997 0.8781 0.0064 0.174 Uiso 1 1 calc R U . . .
 C313 C 0.7887(3) 0.72384(18) 0.01334(14) 0.0460(11) Uani 1 1 d D . . . .
 C314 C 0.8002(3) 0.7207(2) -0.03358(16) 0.0645(15) Uani 1 1 d D . . . .
 C315 C 0.8909(4) 0.7113(4) -0.0467(2) 0.118(4) Uani 1 1 d D . . . .
 H31A H 0.8975 0.7089 -0.0770 0.176 Uiso 1 1 calc R U . . .
 H31B H 0.9179 0.6809 -0.0255 0.176 Uiso 1 1 calc R U . . .
 H31C H 0.9158 0.7380 -0.0460 0.176 Uiso 1 1 calc R U . . .
 C316 C 0.7600(5) 0.7693(3) -0.06536(18) 0.086(2) Uani 1 1 d D . . . .
 H31D H 0.7662 0.7682 -0.0961 0.129 Uiso 1 1 calc R U . . .
 H31E H 0.7864 0.7950 -0.0634 0.129 Uiso 1 1 calc R U . . .
 H31F H 0.7016 0.7759 -0.0569 0.129 Uiso 1 1 calc R U . . .
 C317 C 0.7571(6) 0.6815(3) -0.0363(3) 0.118(3) Uani 1 1 d D . . . .
 H31G H 0.7648 0.6793 -0.0667 0.176 Uiso 1 1 calc R U . . .
 H31H H 0.6984 0.6896 -0.0292 0.176 Uiso 1 1 calc R U . . .
 H31I H 0.7803 0.6503 -0.0148 0.176 Uiso 1 1 calc R U . . .
 C323 C 0.7466(3) 0.64645(15) 0.12486(14) 0.0420(10) Uani 1 1 d D . . . .
 C324 C 0.7392(3) 0.59313(16) 0.14359(18) 0.0578(13) Uani 1 1 d D . . . .
 C325 C 0.7409(6) 0.5765(3) 0.1029(3) 0.117(3) Uani 1 1 d D . . . .
 H32A H 0.6941 0.5953 0.0845 0.175 Uiso 1 1 calc R U . . .
 H32B H 0.7377 0.5421 0.1129 0.175 Uiso 1 1 calc R U . . .
 H32C H 0.7919 0.5816 0.0852 0.175 Uiso 1 1 calc R U . . .
 C326 C 0.8101(5) 0.5643(2) 0.1729(3) 0.116(3) Uani 1 1 d D . . . .
 H32D H 0.8618 0.5685 0.1555 0.173 Uiso 1 1 calc R U . . .
 H32E H 0.8061 0.5299 0.1834 0.173 Uiso 1 1 calc R U . . .
 H32F H 0.8085 0.5756 0.1986 0.173 Uiso 1 1 calc R U . . .
 C327 C 0.6585(4) 0.5871(2) 0.1700(3) 0.083(2) Uani 1 1 d D . . . .
 H32G H 0.6129 0.6059 0.1507 0.124 Uiso 1 1 calc R U . . .
 H32H H 0.6565 0.5988 0.1956 0.124 Uiso 1 1 calc R U . . .
 H32I H 0.6541 0.5528 0.1809 0.124 Uiso 1 1 calc R U . . .
 C333 C 0.4865(3) 0.7542(2) 0.06524(15) 0.0522(10) Uani 1 1 d . U . . .
 C334_a C 0.4233(10) 0.7251(6) 0.0530(5) 0.081(3) Uani 0.472(10) 1 d D U P M
 1
 C335_a C 0.4556(12) 0.7178(8) 0.0094(6) 0.101(5) Uani 0.472(10) 1 d D U P M
 1
 H33A_a H 0.4567 0.7493 -0.0136 0.151 Uiso 0.472(10) 1 calc R U P M 1
 H33B_a H 0.4201 0.7006 0.0003 0.151 Uiso 0.472(10) 1 calc R U P M 1
 H33C_a H 0.5113 0.6986 0.0129 0.151 Uiso 0.472(10) 1 calc R U P M 1
 C336_a C 0.4214(11) 0.6775(6) 0.0902(5) 0.106(4) Uani 0.472(10) 1 d D U P M
 1
 H33D_a H 0.4758 0.6569 0.0922 0.159 Uiso 0.472(10) 1 calc R U P M 1
 H33E_a H 0.3812 0.6611 0.0838 0.159 Uiso 0.472(10) 1 calc R U P M 1
 H33F_a H 0.4060 0.6837 0.1187 0.159 Uiso 0.472(10) 1 calc R U P M 1
 C337_a C 0.3381(8) 0.7561(7) 0.0511(6) 0.099(4) Uani 0.472(10) 1 d D U P M
 1
 H33G_a H 0.3394 0.7886 0.0299 0.148 Uiso 0.472(10) 1 calc R U P M 1
 H33H_a H 0.3206 0.7584 0.0809 0.148 Uiso 0.472(10) 1 calc R U P M 1
 H33I_a H 0.2995 0.7413 0.0413 0.148 Uiso 0.472(10) 1 calc R U P M 1
 C343 C 0.6079(3) 0.85281(17) 0.04208(15) 0.0513(11) Uani 1 1 d D U . . .
 C344 C 0.6272(5) 0.8968(2) 0.0039(2) 0.096(2) Uani 1 1 d D U . . .
 C345 C 0.7202(5) 0.8914(4) -0.0035(3) 0.135(3) Uani 1 1 d D U . . .
 H34A H 0.7425 0.8609 -0.0094 0.202 Uiso 1 1 calc R U . . .
 H34B H 0.7444 0.8915 0.0233 0.202 Uiso 1 1 calc R U . . .
 H34C H 0.7335 0.9185 -0.0292 0.202 Uiso 1 1 calc R U . . .
 C346 C 0.5991(8) 0.8929(4) -0.0384(3) 0.154(3) Uani 1 1 d D U . . .
 H34D H 0.6244 0.8614 -0.0415 0.231 Uiso 1 1 calc R U . . .
 H34E H 0.6153 0.9188 -0.0644 0.231 Uiso 1 1 calc R U . . .
 H34F H 0.5393 0.8961 -0.0367 0.231 Uiso 1 1 calc R U . . .
 C347 C 0.5916(7) 0.9423(3) 0.0125(3) 0.145(4) Uani 1 1 d D U . . .
 H34G H 0.6128 0.9422 0.0402 0.217 Uiso 1 1 calc R U . . .
 H34H H 0.5318 0.9457 0.0156 0.217 Uiso 1 1 calc R U . . .
 H34I H 0.6065 0.9696 -0.0125 0.217 Uiso 1 1 calc R U . . .
 C353 C 0.4563(2) 0.74987(15) 0.21169(14) 0.0367(9) Uani 1 1 d . . . . .
 C354 C 0.4575(2) 0.69700(14) 0.23689(14) 0.0351(8) Uani 1 1 d . . . . .
 C355 C 0.4747(3) 0.66288(15) 0.21403(15) 0.0424(10) Uani 1 1 d . . . . .
 H355 H 0.4855 0.6726 0.1825 0.051 Uiso 1 1 calc R U . . .
 C356 C 0.4756(3) 0.61492(15) 0.23866(16) 0.0438(10) Uani 1 1 d . . . . .
 H356 H 0.4875 0.5919 0.2232 0.053 Uiso 1 1 calc R U . . .
 C358 C 0.4451(3) 0.63196(16) 0.30386(15) 0.0451(10) Uani 1 1 d . . . . .
 H358 H 0.4339 0.6213 0.3353 0.054 Uiso 1 1 calc R U . . .
 C359 C 0.4444(3) 0.68048(15) 0.28267(14) 0.0404(9) Uani 1 1 d . . . . .
 H359 H 0.4349 0.7024 0.2994 0.048 Uiso 1 1 calc R U . . .
 C405_b C 1.0079(8) 0.4079(4) 0.0626(4) 0.094(3) Uani 0.640(7) 1 d D U P D
 2
 H40A_b H 1.0375 0.4250 0.0356 0.141 Uiso 0.640(7) 1 calc R U P D 2
 H40B_b H 0.9788 0.3860 0.0556 0.141 Uiso 0.640(7) 1 calc R U P D 2
 H40C_b H 1.0469 0.3890 0.0860 0.141 Uiso 0.640(7) 1 calc R U P D 2
 C406_b C 0.9919(8) 0.4792(4) 0.0887(3) 0.091(2) Uani 0.640(7) 1 d D U P D
 2
 H40D_b H 0.9512 0.5019 0.0998 0.136 Uiso 0.640(7) 1 calc R U P D 2
 H40E_b H 1.0195 0.4971 0.0613 0.136 Uiso 0.640(7) 1 calc R U P D 2
 H40F_b H 1.0324 0.4613 0.1116 0.136 Uiso 0.640(7) 1 calc R U P D 2
 C407_b C 0.8861(7) 0.4744(4) 0.0434(3) 0.093(3) Uani 0.640(7) 1 d D U P D
 2
 H40G_b H 0.8484 0.4976 0.0553 0.140 Uiso 0.640(7) 1 calc R U P D 2
 H40H_b H 0.8552 0.4537 0.0360 0.140 Uiso 0.640(7) 1 calc R U P D 2
 H40I_b H 0.9149 0.4921 0.0163 0.140 Uiso 0.640(7) 1 calc R U P D 2
 C414_b C 0.5802(18) 0.4201(11) 0.0620(11) 0.088(3) Uani 0.297(10) 1 d D U P E
 2
 C415_b C 0.6342(16) 0.4147(11) 0.0220(7) 0.118(5) Uani 0.297(10) 1 d D U P E
 2
 H41A_b H 0.6899 0.4181 0.0259 0.177 Uiso 0.297(10) 1 calc R U P E 2
 H41B_b H 0.6124 0.4399 -0.0052 0.177 Uiso 0.297(10) 1 calc R U P E 2
 H41C_b H 0.6354 0.3827 0.0195 0.177 Uiso 0.297(10) 1 calc R U P E 2
 C416_b C 0.574(2) 0.4705(9) 0.0650(9) 0.122(4) Uani 0.297(10) 1 d D U P E
 2
 H41D_b H 0.5374 0.4738 0.0906 0.182 Uiso 0.297(10) 1 calc R U P E 2
 H41E_b H 0.5514 0.4947 0.0374 0.182 Uiso 0.297(10) 1 calc R U P E 2
 H41F_b H 0.6283 0.4755 0.0690 0.182 Uiso 0.297(10) 1 calc R U P E 2
 C417_b C 0.4948(17) 0.4124(12) 0.0575(12) 0.117(4) Uani 0.297(10) 1 d D U P E
 2
 H41G_b H 0.4602 0.4158 0.0837 0.175 Uiso 0.297(10) 1 calc R U P E 2
 H41H_b H 0.4980 0.3799 0.0558 0.175 Uiso 0.297(10) 1 calc R U P E 2
 H41I_b H 0.4711 0.4366 0.0303 0.175 Uiso 0.297(10) 1 calc R U P E 2
 C424_b C 0.8176(10) 0.2449(6) 0.0972(6) 0.071(3) Uani 0.53(2) 1 d D U P F
 2
 C425_b C 0.8198(13) 0.1923(5) 0.1248(6) 0.101(4) Uani 0.53(2) 1 d D U P F
 2
 H42A_b H 0.7640 0.1870 0.1348 0.151 Uiso 0.53(2) 1 calc R U P F 2
 H42B_b H 0.8530 0.1842 0.1510 0.151 Uiso 0.53(2) 1 calc R U P F 2
 H42C_b H 0.8441 0.1718 0.1066 0.151 Uiso 0.53(2) 1 calc R U P F 2
 C426_b C 0.8994(8) 0.2592(7) 0.0790(6) 0.081(4) Uani 0.53(2) 1 d D U P F 2
 H42D_b H 0.8907 0.2936 0.0609 0.122 Uiso 0.53(2) 1 calc R U P F 2
 H42E_b H 0.9262 0.2397 0.0602 0.122 Uiso 0.53(2) 1 calc R U P F 2
 H42F_b H 0.9342 0.2537 0.1039 0.122 Uiso 0.53(2) 1 calc R U P F 2
 C427_b C 0.7650(8) 0.2540(8) 0.0577(5) 0.090(4) Uani 0.53(2) 1 d D U P F 2
 H42G_b H 0.7591 0.2881 0.0392 0.134 Uiso 0.53(2) 1 calc R U P F 2
 H42H_b H 0.7108 0.2463 0.0689 0.134 Uiso 0.53(2) 1 calc R U P F 2
 H42I_b H 0.7914 0.2335 0.0398 0.134 Uiso 0.53(2) 1 calc R U P F 2
 C435_b C 1.0444(13) 0.5786(8) 0.0896(9) 0.104(10) Uani 0.356(17) 1 d D . P L
 2
 H43A_b H 1.0211 0.5604 0.1184 0.156 Uiso 0.356(17) 1 calc R U P L 2
 H43B_b H 1.0817 0.5561 0.0768 0.156 Uiso 0.356(17) 1 calc R U P L 2
 H43C_b H 1.0002 0.5967 0.0691 0.156 Uiso 0.356(17) 1 calc R U P L 2
 C436_b C 1.1283(14) 0.6436(7) 0.0540(8) 0.105(13) Uani 0.356(17) 1 d D . P L
 2
 H43D_b H 1.0839 0.6622 0.0337 0.158 Uiso 0.356(17) 1 calc R U P L 2
 H43E_b H 1.1652 0.6216 0.0404 0.158 Uiso 0.356(17) 1 calc R U P L 2
 H43F_b H 1.1589 0.6659 0.0591 0.158 Uiso 0.356(17) 1 calc R U P L 2
 C437_b C 1.1554(13) 0.5862(8) 0.1316(7) 0.084(8) Uani 0.356(17) 1 d D . P L
 2
 H43G_b H 1.1271 0.5701 0.1596 0.125 Uiso 0.356(17) 1 calc R U P L 2
 H43H_b H 1.1875 0.6076 0.1369 0.125 Uiso 0.356(17) 1 calc R U P L 2
 H43I_b H 1.1919 0.5617 0.1208 0.125 Uiso 0.356(17) 1 calc R U P L 2
 C444_b C 0.9453(7) 0.8952(5) 0.2491(4) 0.078(2) Uani 0.617(7) 1 d D U P J
 2
 C445_b C 1.0188(7) 0.8963(5) 0.2166(4) 0.087(2) Uani 0.617(7) 1 d D U P J
 2
 H44A_b H 1.0639 0.8704 0.2306 0.130 Uiso 0.617(7) 1 calc R U P J 2
 H44B_b H 1.0360 0.9277 0.2085 0.130 Uiso 0.617(7) 1 calc R U P J 2
 H44C_b H 1.0040 0.8915 0.1895 0.130 Uiso 0.617(7) 1 calc R U P J 2
 C446_b C 0.8739(7) 0.9347(4) 0.2308(5) 0.097(2) Uani 0.617(7) 1 d D U P J
 2
 H44D_b H 0.8286 0.9324 0.2533 0.145 Uiso 0.617(7) 1 calc R U P J 2
 H44E_b H 0.8563 0.9313 0.2037 0.145 Uiso 0.617(7) 1 calc R U P J 2
 H44F_b H 0.8902 0.9663 0.2235 0.145 Uiso 0.617(7) 1 calc R U P J 2
 C447_b C 0.9713(8) 0.9022(5) 0.2908(4) 0.0926(18) Uani 0.617(7) 1 d D U P J
 2
 H44G_b H 1.0174 0.8764 0.3039 0.139 Uiso 0.617(7) 1 calc R U P J 2
 H44H_b H 0.9252 0.9010 0.3128 0.139 Uiso 0.617(7) 1 calc R U P J 2
 H44I_b H 0.9882 0.9337 0.2827 0.139 Uiso 0.617(7) 1 calc R U P J 2
 C454_b C 0.9998(7) 0.7236(4) 0.4027(4) 0.0746(18) Uani 0.621(9) 1 d D U P K
 2
 C455_b C 1.0864(6) 0.7323(6) 0.3918(4) 0.103(3) Uani 0.621(9) 1 d D U P K
 2
 H45D_b H 1.1167 0.7206 0.4194 0.154 Uiso 0.621(9) 1 calc R U P K 2
 H45E_b H 1.0859 0.7670 0.3775 0.154 Uiso 0.621(9) 1 calc R U P K 2
 H45F_b H 1.1132 0.7148 0.3712 0.154 Uiso 0.621(9) 1 calc R U P K 2
 C456_b C 1.0020(10) 0.6693(4) 0.4197(4) 0.112(3) Uani 0.621(9) 1 d D U P K
 2
 H45G_b H 0.9460 0.6630 0.4271 0.167 Uiso 0.621(9) 1 calc R U P K 2
 H45H_b H 1.0345 0.6546 0.4465 0.167 Uiso 0.621(9) 1 calc R U P K 2
 H45I_b H 1.0269 0.6553 0.3964 0.167 Uiso 0.621(9) 1 calc R U P K 2
 C457_b C 0.9590(8) 0.7490(6) 0.4358(5) 0.097(3) Uani 0.621(9) 1 d D U P K
 2
 H45J_b H 0.9029 0.7429 0.4431 0.145 Uiso 0.621(9) 1 calc R U P K 2
 H45K_b H 0.9576 0.7839 0.4225 0.145 Uiso 0.621(9) 1 calc R U P K 2
 H45L_b H 0.9901 0.7365 0.4632 0.145 Uiso 0.621(9) 1 calc R U P K 2
 C464_b C 0.3435(10) 0.8885(6) 0.3267(5) 0.085(4) Uani 0.519(16) 1 d D U P H
 2
 C465_b C 0.3616(10) 0.8633(9) 0.3760(4) 0.113(6) Uani 0.519(16) 1 d D U P H
 2
 H46D_b H 0.3643 0.8284 0.3833 0.169 Uiso 0.519(16) 1 calc R U P H 2
 H46E_b H 0.3180 0.8760 0.3945 0.169 Uiso 0.519(16) 1 calc R U P H 2
 H46F_b H 0.4142 0.8692 0.3819 0.169 Uiso 0.519(16) 1 calc R U P H 2
 C466_b C 0.3403(12) 0.9423(6) 0.3138(8) 0.139(7) Uani 0.519(16) 1 d D U P H
 2
 H46G_b H 0.3929 0.9483 0.3197 0.208 Uiso 0.519(16) 1 calc R U P H 2
 H46H_b H 0.2964 0.9560 0.3314 0.208 Uiso 0.519(16) 1 calc R U P H 2
 H46I_b H 0.3297 0.9575 0.2818 0.208 Uiso 0.519(16) 1 calc R U P H 2
 C467_b C 0.2634(16) 0.8779(11) 0.3179(9) 0.115(7) Uani 0.519(16) 1 d D U P H
 2
 H46J_b H 0.2671 0.8428 0.3262 0.173 Uiso 0.519(16) 1 calc R U P H 2
 H46K_b H 0.2520 0.8930 0.2860 0.173 Uiso 0.519(16) 1 calc R U P H 2
 H46L_b H 0.2190 0.8910 0.3358 0.173 Uiso 0.519(16) 1 calc R U P H 2
 C475_b C 0.5029(11) 1.0095(4) 0.2231(9) 0.113(7) Uani 0.68(3) 1 d D . P I
 2
 H47D_b H 0.5336 0.9969 0.2506 0.170 Uiso 0.68(3) 1 calc R U P I 2
 H47E_b H 0.4471 1.0029 0.2300 0.170 Uiso 0.68(3) 1 calc R U P I 2
 H47F_b H 0.5009 1.0446 0.2104 0.170 Uiso 0.68(3) 1 calc R U P I 2
 C476_b C 0.6356(9) 0.9929(8) 0.1821(7) 0.104(8) Uani 0.68(3) 1 d D . P I 2
 H47G_b H 0.6614 0.9788 0.2111 0.156 Uiso 0.68(3) 1 calc R U P I 2
 H47H_b H 0.6350 1.0278 0.1709 0.156 Uiso 0.68(3) 1 calc R U P I 2
 H47I_b H 0.6667 0.9778 0.1607 0.156 Uiso 0.68(3) 1 calc R U P I 2
 C477_b C 0.5022(18) 1.0025(6) 0.1472(8) 0.139(13) Uani 0.68(3) 1 d D . P I
 2
 H47J_b H 0.4465 0.9957 0.1542 0.208 Uiso 0.68(3) 1 calc R U P I 2
 H47K_b H 0.5295 0.9870 0.1254 0.208 Uiso 0.68(3) 1 calc R U P I 2
 H47L_b H 0.4997 1.0376 0.1347 0.208 Uiso 0.68(3) 1 calc R U P I 2
 C485_b C 0.2107(11) 0.9017(7) 0.1569(7) 0.095(2) Uani 0.397(8) 1 d D U P G
 2
 H48A_b H 0.2058 0.8684 0.1605 0.142 Uiso 0.397(8) 1 calc R U P G 2
 H48B_b H 0.1599 0.9238 0.1452 0.142 Uiso 0.397(8) 1 calc R U P G 2
 H48C_b H 0.2204 0.9040 0.1860 0.142 Uiso 0.397(8) 1 calc R U P G 2
 C486_b C 0.2593(12) 0.9122(7) 0.0787(6) 0.097(3) Uani 0.397(8) 1 d D U P G
 2
 H48D_b H 0.3049 0.9203 0.0572 0.145 Uiso 0.397(8) 1 calc R U P G 2
 H48E_b H 0.2090 0.9352 0.0676 0.145 Uiso 0.397(8) 1 calc R U P G 2
 H48F_b H 0.2518 0.8793 0.0823 0.145 Uiso 0.397(8) 1 calc R U P G 2
 C487_b C 0.2936(11) 0.9646(6) 0.1167(8) 0.094(3) Uani 0.397(8) 1 d D U P G
 2
 H48G_b H 0.3413 0.9697 0.0960 0.142 Uiso 0.397(8) 1 calc R U P G 2
 H48H_b H 0.3040 0.9689 0.1448 0.142 Uiso 0.397(8) 1 calc R U P G 2
 H48I_b H 0.2453 0.9880 0.1032 0.142 Uiso 0.397(8) 1 calc R U P G 2
 C494_b C 0.4254(8) 0.7393(5) 0.0461(4) 0.073(3) Uani 0.528(10) 1 d D U P M
 2
 C495_b C 0.4616(9) 0.6972(5) 0.0282(4) 0.078(3) Uani 0.528(10) 1 d D U P M
 2
 H49A_b H 0.4177 0.6878 0.0165 0.117 Uiso 0.528(10) 1 calc R U P M 2
 H49B_b H 0.4877 0.6695 0.0524 0.117 Uiso 0.528(10) 1 calc R U P M 2
 H49C_b H 0.5024 0.7073 0.0040 0.117 Uiso 0.528(10) 1 calc R U P M 2
 C496_b C 0.3616(9) 0.7232(7) 0.0833(5) 0.100(4) Uani 0.528(10) 1 d D U P M
 2
 H49D_b H 0.3198 0.7121 0.0718 0.150 Uiso 0.528(10) 1 calc R U P M 2
 H49E_b H 0.3357 0.7506 0.0936 0.150 Uiso 0.528(10) 1 calc R U P M 2
 H49F_b H 0.3882 0.6967 0.1083 0.150 Uiso 0.528(10) 1 calc R U P M 2
 C497_b C 0.3857(9) 0.7811(5) 0.0073(4) 0.096(4) Uani 0.528(10) 1 d D U P M
 2
 H49G_b H 0.3443 0.7705 -0.0051 0.144 Uiso 0.528(10) 1 calc R U P M 2
 H49H_b H 0.4277 0.7915 -0.0160 0.144 Uiso 0.528(10) 1 calc R U P M 2
 H49I_b H 0.3596 0.8081 0.0180 0.144 Uiso 0.528(10) 1 calc R U P M 2
 C515_b C 0.4300(9) 0.4136(4) 0.3741(4) 0.086(3) Uani 0.649(6) 1 d . U P C
 2
 C518 C 0.3026(4) 0.5633(3) 0.3702(2) 0.0812(19) Uani 1 1 d . . . . .
 C575_a C 0.4734(16) 0.4157(7) 0.3955(8) 0.087(3) Uani 0.351(6) 1 d . U P C
 1
 N510 N 0.7829(4) 0.2694(2) 0.2826(2) 0.095(2) Uani 1 1 d . U . . .
 H51A H 0.7597 0.2839 0.2555 0.114 Uiso 1 1 calc R U . . .
 H51B H 0.8252 0.2846 0.2819 0.114 Uiso 1 1 calc R U . . .
 C507 C 0.6308(5) 0.3450(3) 0.3418(3) 0.089(2) Uani 1 1 d . U . . .
 H50A H 0.6184 0.3804 0.3323 0.134 Uiso 1 1 calc R U . . .
 H50B H 0.6508 0.3323 0.3723 0.134 Uiso 1 1 calc R U . . .
 H50C H 0.5809 0.3327 0.3413 0.134 Uiso 1 1 calc R U . . .
 C508 C 0.6925(7) 0.3295(3) 0.3118(4) 0.151(5) Uani 1 1 d . U . . .
 H50D H 0.6711 0.3457 0.2814 0.181 Uiso 1 1 calc R U . . .
 H50E H 0.7402 0.3441 0.3127 0.181 Uiso 1 1 calc R U . . .
 C509 C 0.7238(4) 0.2826(2) 0.3142(2) 0.0645(13) Uani 1 1 d . U . . .
 H50F H 0.6764 0.2674 0.3143 0.077 Uiso 1 1 calc R U . . .
 H50G H 0.7478 0.2665 0.3440 0.077 Uiso 1 1 calc R U . . .
 C511 C 0.8196(4) 0.2222(2) 0.2832(2) 0.0671(14) Uani 1 1 d . U . . .
 H51C H 0.8458 0.2061 0.3124 0.081 Uiso 1 1 calc R U . . .
 H51D H 0.7742 0.2053 0.2836 0.081 Uiso 1 1 calc R U . . .
 C512 C 0.8769(6) 0.2123(3) 0.2510(3) 0.111(3) Uani 1 1 d . U . . .
 H51E H 0.9239 0.2273 0.2518 0.133 Uiso 1 1 calc R U . . .
 H51F H 0.8521 0.2300 0.2215 0.133 Uiso 1 1 calc R U . . .
 C513 C 0.9095(6) 0.1649(3) 0.2508(3) 0.118(3) Uani 1 1 d . U . . .
 H51G H 0.9476 0.1661 0.2248 0.177 Uiso 1 1 calc R U . . .
 H51H H 0.8650 0.1488 0.2490 0.177 Uiso 1 1 calc R U . . .
 H51I H 0.9388 0.1467 0.2784 0.177 Uiso 1 1 calc R U . . .
 N503 N 0.6989(3) 0.7815(2) 0.1968(2) 0.097(2) Uani 1 1 d . . . . .
 H50H H 0.6684 0.7954 0.2163 0.116 Uiso 1 1 calc R U . . .
 H50I H 0.6643 0.7834 0.1757 0.116 Uiso 1 1 calc R U . . .
 C500 C 0.7880(6) 0.8914(3) 0.1286(3) 0.117(3) Uani 1 1 d . . . . .
 H50J H 0.7608 0.9247 0.1136 0.176 Uiso 1 1 calc R U . . .
 H50K H 0.8196 0.8779 0.1064 0.176 Uiso 1 1 calc R U . . .
 H50L H 0.8249 0.8913 0.1507 0.176 Uiso 1 1 calc R U . . .
 C501 C 0.7269(6) 0.8623(4) 0.1511(4) 0.133(4) Uani 1 1 d . . . . .
 H50M H 0.6948 0.8771 0.1727 0.160 Uiso 1 1 calc R U . . .
 H50N H 0.6887 0.8642 0.1284 0.160 Uiso 1 1 calc R U . . .
 C502 C 0.7556(4) 0.8125(2) 0.1744(2) 0.0652(15) Uani 1 1 d . . . . .
 H50O H 0.7936 0.8110 0.1969 0.078 Uiso 1 1 calc R U . . .
 H50P H 0.7885 0.7983 0.1525 0.078 Uiso 1 1 calc R U . . .
 C504 C 0.7211(4) 0.7313(2) 0.2214(2) 0.0625(14) Uani 1 1 d . . . . .
 H50Q H 0.7552 0.7155 0.2009 0.075 Uiso 1 1 calc R U . . .
 H50R H 0.7567 0.7285 0.2455 0.075 Uiso 1 1 calc R U . . .
 C505 C 0.6601(5) 0.7038(3) 0.2412(4) 0.118(3) Uani 1 1 d . . . . .
 H50S H 0.6247 0.7060 0.2171 0.141 Uiso 1 1 calc R U . . .
 H50T H 0.6256 0.7195 0.2616 0.141 Uiso 1 1 calc R U . . .
 C506 C 0.6853(4) 0.6513(2) 0.2670(2) 0.0782(18) Uani 1 1 d . . . . .
 H50U H 0.6364 0.6372 0.2795 0.117 Uiso 1 1 calc R U . . .
 H50V H 0.7198 0.6479 0.2914 0.117 Uiso 1 1 calc R U . . .
 H50W H 0.7162 0.6343 0.2470 0.117 Uiso 1 1 calc R U . . .
 O527 O 0.2910(7) 0.4783(4) 0.1058(4) 0.201(5) Uani 1 1 d . . . . .
 C524 C 0.2547(9) 0.4600(7) 0.0481(5) 0.203(8) Uani 1 1 d . . . . .
 H52A H 0.2466 0.4307 0.0429 0.305 Uiso 1 1 calc R U . . .
 H52B H 0.2972 0.4740 0.0269 0.305 Uiso 1 1 calc R U . . .
 H52C H 0.2032 0.4836 0.0437 0.305 Uiso 1 1 calc R U . . .
 C525 C 0.2802(7) 0.4477(4) 0.0938(4) 0.113(3) Uani 1 1 d . . . . .
 C526 C 0.2957(10) 0.3961(5) 0.1202(5) 0.195(7) Uani 1 1 d . . . . .
 H52D H 0.2806 0.3773 0.1031 0.293 Uiso 1 1 calc R U . . .
 H52E H 0.2629 0.3910 0.1484 0.293 Uiso 1 1 calc R U . . .
 H52F H 0.3540 0.3855 0.1267 0.293 Uiso 1 1 calc R U . . .
 Ni29_b Ni 0.4999(9) 0.8120(4) 0.1189(4) 0.0326(10) Uani 0.5 1 d . . P B 2
 Cr40_a Cr 0.4758(10) 0.8424(5) 0.2174(6) 0.0350(8) Uani 0.5 1 d . . P B 1
 Cr1A_b Cr 0.9151(11) 0.3691(6) 0.2197(5) 0.0328(5) Uani 0.5 1 d . . P A 2
 Ni7A_b Ni 0.7785(7) 0.3588(5) 0.1581(4) 0.0317(11) Uani 0.5 1 d . . P A 2

loop_
  _atom_site_aniso_label
  _atom_site_aniso_U_11
  _atom_site_aniso_U_22
  _atom_site_aniso_U_33
  _atom_site_aniso_U_23
  _atom_site_aniso_U_13
  _atom_site_aniso_U_12
 Co0H 0.0487(5) 0.0370(4) 0.0647(5) -0.0081(3) 0.0074(4) 0.0012(3)
 Ni1_a 0.0278(8) 0.0330(10) 0.0298(4) -0.0012(6) 0.0052(4) -0.0069(6)
 Ni2_b 0.025(2) 0.0334(16) 0.0408(4) -0.0091(9) 0.0040(11) -0.0004(13)
 Cr1 0.0355(4) 0.0400(3) 0.0254(3) -0.0056(2) 0.0026(2) -0.0123(3)
 Cr2 0.0359(4) 0.0449(3) 0.0249(3) -0.0034(2) 0.0013(2) -0.0139(3)
 Cr3 0.0369(4) 0.0415(3) 0.0277(3) -0.0001(2) -0.0040(3) -0.0129(3)
 Cr4 0.0331(4) 0.0371(3) 0.0243(3) -0.0021(2) -0.0009(2) -0.0079(3)
 Cr5 0.0301(4) 0.0371(3) 0.0261(3) 0.0003(2) -0.0025(2) -0.0073(3)
 Cr6 0.0324(4) 0.0504(4) 0.0274(3) 0.0076(3) 0.0005(3) -0.0115(3)
 Cr7_a 0.023(3) 0.0372(6) 0.0265(11) 0.0014(7) -0.0022(16) -0.0074(18)
 Cr8_a 0.0301(13) 0.0379(17) 0.0291(19) -0.0106(10) -0.0027(12) -0.0043(11)
 Cr9 0.0283(4) 0.0448(4) 0.0328(3) -0.0102(3) 0.0014(3) -0.0038(3)
 Cr10 0.0279(4) 0.0440(3) 0.0307(3) -0.0120(3) 0.0025(2) -0.0045(3)
 Cr11 0.0294(4) 0.0516(4) 0.0340(3) -0.0180(3) 0.0004(3) 0.0016(3)
 Cr12 0.0302(4) 0.0463(4) 0.0405(3) -0.0202(3) -0.0029(3) -0.0002(3)
 Cr13 0.0331(4) 0.0526(4) 0.0349(3) -0.0190(3) -0.0013(3) -0.0016(3)
 Cr14 0.0374(4) 0.0469(4) 0.0337(3) -0.0138(3) -0.0002(3) 0.0033(3)
 S401_a 0.261(7) 0.064(3) 0.145(4) 0.004(3) 0.088(4) -0.019(3)
 S516_b 0.250(6) 0.0590(15) 0.157(4) -0.0220(19) 0.095(4) -0.049(2)
 S519 0.110(2) 0.225(4) 0.208(4) -0.071(3) 0.073(3) 0.027(2)
 F1 0.0384(14) 0.0358(11) 0.0322(11) -0.0016(9) 0.0041(9) -0.0073(9)
 F2 0.0287(13) 0.0410(11) 0.0358(11) -0.0065(9) 0.0044(9) -0.0107(9)
 F3 0.0433(14) 0.0386(11) 0.0276(10) -0.0068(9) 0.0016(9) -0.0120(10)
 F4 0.0373(14) 0.0419(12) 0.0290(10) -0.0042(9) -0.0002(9) -0.0110(10)
 F5 0.0350(13) 0.0411(11) 0.0286(10) -0.0044(9) -0.0006(9) -0.0091(9)
 F6 0.0365(13) 0.0347(11) 0.0291(10) -0.0047(8) -0.0014(9) -0.0063(9)
 F7 0.0308(13) 0.0462(12) 0.0273(10) 0.0019(9) 0.0001(9) -0.0087(9)
 F8 0.0371(14) 0.0443(12) 0.0290(11) 0.0004(9) 0.0064(9) -0.0096(10)
 F9 0.0317(13) 0.0399(12) 0.0402(12) -0.0083(9) 0.0047(9) -0.0057(9)
 F10 0.0314(13) 0.0408(11) 0.0316(11) -0.0070(9) 0.0001(9) -0.0013(9)
 F11 0.0319(13) 0.0426(12) 0.0389(12) -0.0122(9) 0.0002(9) -0.0048(9)
 F12 0.0318(13) 0.0489(13) 0.0315(11) -0.0147(9) 0.0028(9) -0.0044(10)
 F13 0.0318(13) 0.0448(12) 0.0352(11) -0.0138(9) 0.0002(9) -0.0027(9)
 F14 0.0347(14) 0.0472(13) 0.0390(12) -0.0184(10) -0.0004(10) -0.0035(10)
 F15 0.0363(14) 0.0458(12) 0.0337(11) -0.0111(9) 0.0000(9) -0.0031(10)
 F16 0.0362(14) 0.0367(11) 0.0397(12) -0.0104(9) 0.0019(10) 0.0021(9)
 O1 0.0374(18) 0.0471(16) 0.0366(15) 0.0027(12) 0.0014(12) -0.0126(13)
 O2 0.063(2) 0.063(2) 0.0327(15) -0.0019(14) 0.0064(14) -0.0298(18)
 O11 0.039(2) 0.071(2) 0.0518(19) 0.0237(17) -0.0065(15) -0.0143(16)
 O12 0.052(2) 0.0534(18) 0.0344(15) 0.0059(13) -0.0075(14) -0.0189(15)
 O21 0.0473(17) 0.0655(19) 0.0329(14) -0.0125(13) 0.0049(12) -0.0233(14)
 O22 0.0392(18) 0.0650(18) 0.0449(16) -0.0230(14) 0.0092(13) -0.0161(14)
 O31 0.057(2) 0.0589(19) 0.0334(15) -0.0065(13) -0.0102(14) -0.0142(16)
 O32 0.043(2) 0.073(2) 0.0345(15) 0.0050(14) -0.0093(13) -0.0197(16)
 O41 0.0258(16) 0.0433(15) 0.0404(15) 0.0049(12) 0.0025(11) -0.0024(12)
 O42 0.0405(19) 0.0434(16) 0.0521(18) 0.0052(13) 0.0094(14) -0.0038(13)
 O51 0.0471(19) 0.0379(14) 0.0348(14) -0.0084(11) -0.0092(12) -0.0036(12)
 O52 0.0471(19) 0.0400(15) 0.0338(14) -0.0072(12) -0.0003(12) -0.0030(13)
 O61 0.0339(17) 0.0581(18) 0.0365(14) -0.0009(12) 0.0006(11) -0.0173(13)
 O62 0.0372(17) 0.0494(16) 0.0365(13) -0.0007(11) -0.0066(11) -0.0172(13)
 O71 0.051(2) 0.0417(16) 0.0479(17) 0.0024(13) -0.0123(14) -0.0152(14)
 O72 0.051(2) 0.0451(16) 0.0302(14) 0.0033(12) -0.0066(13) -0.0144(14)
 O81 0.046(2) 0.0632(19) 0.0311(14) -0.0145(13) 0.0065(13) -0.0173(15)
 O82 0.0403(18) 0.0573(18) 0.0317(14) -0.0137(13) 0.0003(12) 0.0009(14)
 O91 0.055(2) 0.071(2) 0.0309(15) -0.0059(14) -0.0028(13) -0.0290(17)
 O92 0.056(2) 0.0589(19) 0.0331(15) 0.0042(13) -0.0083(14) -0.0247(16)
 O101 0.0369(17) 0.0430(14) 0.0462(16) -0.0030(12) -0.0016(13) -0.0047(12)
 O102 0.0430(17) 0.0436(15) 0.0539(18) -0.0094(13) -0.0078(13) -0.0047(12)
 O111 0.0379(18) 0.0617(18) 0.0298(14) -0.0057(13) -0.0006(12) -0.0134(14)
 O112 0.0412(19) 0.068(2) 0.0307(14) -0.0064(13) -0.0023(12) -0.0183(15)
 O121 0.0540(19) 0.0426(15) 0.0369(14) -0.0129(12) 0.0048(12) -0.0117(13)
 O122 0.051(2) 0.0570(16) 0.0410(15) -0.0205(13) 0.0140(14) -0.0144(14)
 O131 0.0410(19) 0.0390(15) 0.0512(18) -0.0049(13) 0.0024(14) -0.0117(13)
 O132 0.046(2) 0.0454(16) 0.0429(16) -0.0044(13) -0.0023(13) -0.0193(14)
 O141 0.0397(18) 0.0473(16) 0.0287(13) -0.0053(11) 0.0043(12) -0.0030(13)
 O142 0.0426(18) 0.0457(15) 0.0283(13) -0.0071(11) 0.0034(12) -0.0049(13)
 O151 0.0447(19) 0.0402(15) 0.0405(16) -0.0057(12) -0.0035(13) 0.0020(13)
 O152 0.0339(18) 0.0430(15) 0.0472(16) -0.0132(13) 0.0032(13) -0.0045(12)
 O201 0.0285(17) 0.0524(17) 0.0599(16) -0.0164(14) -0.0012(13) -0.0016(13)
 O202 0.0419(19) 0.0567(18) 0.0496(16) -0.0081(14) -0.0032(13) 0.0064(14)
 O211 0.040(2) 0.080(2) 0.0504(19) -0.0270(17) 0.0018(15) 0.0107(17)
 O212 0.038(2) 0.067(2) 0.054(2) -0.0180(16) 0.0130(15) -0.0081(15)
 O221 0.056(2) 0.0427(16) 0.0478(17) -0.0107(13) -0.0132(15) -0.0011(14)
 O222 0.0403(19) 0.0386(15) 0.0517(17) -0.0103(13) -0.0058(14) -0.0017(13)
 O231 0.044(2) 0.0603(19) 0.0355(15) -0.0037(13) 0.0035(13) -0.0037(15)
 O232 0.043(2) 0.0519(17) 0.0437(16) -0.0083(13) 0.0034(14) -0.0012(14)
 O241 0.066(2) 0.057(2) 0.0491(18) -0.0260(16) -0.0057(17) 0.0074(17)
 O242 0.047(2) 0.069(2) 0.0477(18) -0.0288(16) -0.0018(15) 0.0006(16)
 O251 0.0404(18) 0.0536(17) 0.072(2) -0.0341(15) 0.0046(14) -0.0075(13)
 O252 0.046(2) 0.0483(16) 0.065(2) -0.0252(15) 0.0122(15) -0.0120(13)
 O261 0.048(2) 0.085(2) 0.0406(17) -0.0284(17) -0.0078(14) 0.0065(18)
 O262 0.042(2) 0.076(2) 0.059(2) -0.0385(18) -0.0162(15) 0.0061(16)
 O271 0.0282(18) 0.072(2) 0.072(2) -0.0369(19) -0.0043(15) 0.0025(15)
 O272 0.0327(18) 0.075(2) 0.0560(19) -0.0340(17) -0.0073(14) 0.0109(15)
 O281 0.062(2) 0.0474(17) 0.0376(15) -0.0150(13) -0.0006(14) 0.0020(15)
 O282 0.065(2) 0.0424(16) 0.0386(16) -0.0152(13) -0.0062(14) 0.0015(14)
 O291 0.048(2) 0.063(2) 0.0432(17) -0.0258(15) -0.0050(14) 0.0142(15)
 O292 0.0326(17) 0.0588(18) 0.0387(15) -0.0212(13) 0.0006(12) 0.0000(13)
 O301 0.0373(18) 0.0678(19) 0.0451(15) -0.0179(13) 0.0035(12) -0.0179(14)
 O302 0.0389(17) 0.0527(17) 0.0440(16) -0.0072(13) 0.0012(12) -0.0138(13)
 O311 0.0361(18) 0.069(2) 0.0337(15) -0.0165(14) 0.0011(13) -0.0065(14)
 O312 0.0387(19) 0.074(2) 0.0431(17) -0.0293(15) 0.0012(14) -0.0049(15)
 O321 0.0367(18) 0.0399(14) 0.0457(16) -0.0156(12) 0.0003(13) -0.0062(12)
 O322 0.0364(18) 0.0451(16) 0.0479(17) -0.0103(13) 0.0069(13) -0.0067(13)
 O331 0.0362(16) 0.072(2) 0.0578(19) -0.0263(16) -0.0016(13) -0.0121(14)
 O332 0.0395(19) 0.080(2) 0.0450(17) -0.0194(15) -0.0085(14) 0.0007(15)
 O341 0.0465(19) 0.0538(15) 0.0279(13) 0.0047(11) 0.0027(12) -0.0026(13)
 O342 0.052(2) 0.0451(16) 0.0446(16) 0.0000(12) 0.0060(13) -0.0040(14)
 O351 0.0380(18) 0.0411(15) 0.0415(16) -0.0086(12) 0.0003(12) -0.0071(12)
 O352 0.0388(17) 0.0346(14) 0.0427(15) -0.0092(12) 0.0076(12) -0.0103(12)
 N6_a 0.074(3) 0.0474(16) 0.082(3) -0.0090(16) 0.022(2) -0.0112(17)
 N158 0.034(2) 0.0312(16) 0.051(2) -0.0041(14) 0.0008(16) -0.0012(14)
 N166 0.031(2) 0.0322(17) 0.085(3) -0.0110(18) 0.0054(19) -0.0074(14)
 N168 0.060(3) 0.042(2) 0.049(2) -0.0084(17) 0.0037(19) 0.0044(18)
 N357 0.031(2) 0.0359(17) 0.051(2) -0.0071(15) 0.0056(15) -0.0063(14)
 N514_b 0.074(3) 0.0474(16) 0.082(3) -0.0090(16) 0.022(2) -0.0112(17)
 N517 0.074(3) 0.0474(16) 0.082(3) -0.0090(16) 0.022(2) -0.0112(17)
 C3 0.042(3) 0.042(2) 0.036(2) -0.0009(17) 0.0085(18) -0.0086(19)
 C4 0.065(4) 0.055(3) 0.037(2) 0.001(2) 0.022(2) -0.018(2)
 C5_a 0.099(6) 0.097(5) 0.062(4) 0.000(4) 0.033(4) -0.027(4)
 C6_a 0.102(5) 0.091(5) 0.064(4) 0.005(4) 0.027(4) -0.034(4)
 C7_a 0.097(5) 0.097(5) 0.064(4) 0.001(4) 0.038(4) -0.035(4)
 C13 0.045(3) 0.057(3) 0.038(2) 0.011(2) -0.007(2) -0.005(2)
 C14_a 0.059(6) 0.097(5) 0.065(5) 0.038(4) -0.025(4) -0.015(4)
 C15_a 0.115(7) 0.112(7) 0.077(6) 0.007(5) -0.043(5) -0.001(6)
 C16_a 0.121(7) 0.113(6) 0.086(5) 0.021(4) -0.031(5) 0.010(5)
 C17_a 0.116(7) 0.111(6) 0.070(5) 0.045(5) -0.024(4) -0.006(6)
 C23 0.044(2) 0.055(2) 0.0301(17) -0.0074(15) -0.0017(14) -0.0152(15)
 C24_a 0.064(5) 0.098(6) 0.063(5) -0.046(5) 0.011(4) -0.020(4)
 C25_a 0.084(8) 0.101(6) 0.109(9) -0.055(6) 0.006(6) -0.022(5)
 C26_a 0.109(9) 0.120(8) 0.065(5) -0.044(5) 0.000(4) -0.019(6)
 C27_a 0.068(5) 0.112(9) 0.090(9) -0.055(7) 0.010(4) -0.017(4)
 C33 0.042(3) 0.071(3) 0.032(2) -0.005(2) -0.0019(18) -0.023(2)
 C34 0.067(4) 0.108(5) 0.040(3) 0.001(3) -0.019(3) -0.041(4)
 C35 0.190(14) 0.247(16) 0.144(10) -0.122(11) -0.065(9) -0.028(12)
 C36 0.120(9) 0.37(2) 0.105(7) -0.035(10) -0.020(6) -0.171(12)
 C37 0.222(13) 0.191(11) 0.082(6) 0.036(6) -0.102(7) -0.112(10)
 C43 0.027(2) 0.047(2) 0.036(2) -0.0002(17) -0.0021(16) -0.0058(17)
 C44 0.040(3) 0.051(3) 0.078(4) -0.011(2) 0.016(3) -0.005(2)
 C45 0.038(3) 0.084(4) 0.117(6) -0.019(4) 0.001(3) 0.001(3)
 C46 0.098(6) 0.120(6) 0.073(4) -0.036(4) 0.044(4) -0.029(5)
 C47 0.083(5) 0.061(4) 0.144(7) -0.031(4) 0.047(5) -0.006(3)
 C53 0.040(3) 0.035(2) 0.047(2) -0.0096(17) -0.0044(18) -0.0054(17)
 C54 0.061(3) 0.041(2) 0.061(3) -0.023(2) 0.005(2) -0.002(2)
 C55 0.087(6) 0.072(4) 0.135(7) -0.048(4) -0.037(5) 0.031(4)
 C56 0.104(6) 0.065(4) 0.142(7) -0.057(5) 0.005(5) -0.027(4)
 C57 0.160(9) 0.066(4) 0.080(5) -0.024(3) 0.037(5) 0.020(5)
 C63 0.037(2) 0.0406(19) 0.0388(16) 0.0020(14) -0.0021(13) -0.0107(16)
 C64 0.053(3) 0.082(3) 0.061(3) 0.001(2) -0.0012(19) -0.043(2)
 C65 0.104(6) 0.105(4) 0.203(8) -0.051(4) 0.025(5) -0.061(4)
 C66 0.076(4) 0.117(5) 0.087(3) -0.007(3) 0.019(3) -0.048(4)
 C67 0.067(4) 0.162(6) 0.108(5) 0.017(4) -0.015(3) -0.049(4)
 C73 0.052(3) 0.039(2) 0.033(2) -0.0007(16) -0.0113(18) -0.0124(19)
 C74 0.075(4) 0.051(3) 0.047(3) 0.010(2) -0.020(2) -0.027(3)
 C75 0.145(8) 0.040(3) 0.092(5) 0.000(3) -0.039(5) -0.014(4)
 C76 0.131(7) 0.086(4) 0.043(3) 0.005(3) 0.002(3) -0.045(5)
 C77 0.122(7) 0.098(5) 0.097(5) 0.047(4) -0.054(5) -0.083(5)
 C83 0.048(3) 0.041(2) 0.031(2) -0.0051(16) 0.0083(18) -0.0123(19)
 C84 0.067(4) 0.060(3) 0.037(2) -0.018(2) 0.014(2) -0.004(2)
 C85 0.109(6) 0.129(6) 0.039(3) -0.016(3) 0.033(3) 0.007(5)
 C86 0.128(8) 0.116(7) 0.147(8) -0.100(7) 0.032(6) -0.029(6)
 C87 0.078(5) 0.111(5) 0.064(4) -0.036(4) 0.008(3) 0.029(4)
 C93 0.042(3) 0.057(3) 0.030(2) -0.0048(18) -0.0028(17) -0.017(2)
 C94 0.085(5) 0.088(4) 0.030(2) 0.004(2) -0.012(2) -0.037(3)
 C95 0.085(7) 0.295(17) 0.070(5) 0.038(7) -0.043(5) -0.045(9)
 C96 0.245(13) 0.136(8) 0.042(3) -0.036(4) 0.018(5) -0.092(8)
 C97 0.134(7) 0.090(5) 0.038(3) 0.009(3) -0.014(3) -0.045(5)
 C103 0.042(2) 0.0433(19) 0.050(2) -0.0045(16) -0.0094(16) -0.0012(15)
 C104 0.043(3) 0.083(3) 0.133(4) -0.059(3) -0.014(2) 0.013(2)
 C105 0.119(6) 0.112(5) 0.178(6) -0.071(4) -0.069(5) 0.042(4)
 C106 0.098(5) 0.126(5) 0.181(6) -0.082(5) 0.037(5) -0.018(4)
 C107 0.069(4) 0.077(3) 0.117(5) -0.049(4) -0.016(3) 0.014(3)
 C113 0.042(3) 0.058(3) 0.032(2) -0.0147(18) 0.0002(18) -0.012(2)
 C114 0.041(3) 0.100(4) 0.045(3) -0.012(3) -0.007(2) -0.022(3)
 C115 0.058(5) 0.232(12) 0.063(4) 0.006(5) -0.012(3) -0.057(6)
 C116 0.075(6) 0.134(8) 0.157(9) 0.038(7) -0.057(6) -0.015(5)
 C117 0.086(7) 0.286(16) 0.115(7) -0.123(10) -0.021(5) -0.033(8)
 C123 0.045(2) 0.0512(19) 0.0355(17) -0.0153(14) 0.0011(15) -0.0094(16)
 C124 0.072(3) 0.067(2) 0.065(3) -0.039(2) 0.006(2) -0.003(2)
 C125 0.124(6) 0.072(3) 0.120(5) -0.045(3) 0.010(4) -0.011(3)
 C126 0.088(3) 0.096(5) 0.127(6) -0.051(4) 0.006(3) 0.003(3)
 C127 0.179(7) 0.099(5) 0.094(3) -0.059(3) -0.038(4) 0.028(5)
 C133 0.041(3) 0.042(2) 0.048(2) -0.0133(19) 0.012(2) -0.0147(19)
 C134 0.058(4) 0.047(3) 0.091(4) -0.017(3) -0.005(3) -0.021(2)
 C135 0.086(6) 0.119(6) 0.110(6) -0.033(5) 0.035(5) -0.061(5)
 C136 0.093(6) 0.048(4) 0.274(14) -0.058(6) -0.008(7) -0.026(4)
 C137 0.181(12) 0.145(9) 0.135(8) -0.015(7) -0.048(8) -0.113(9)
 C143 0.026(2) 0.0378(19) 0.0334(19) -0.0095(15) 0.0037(15) -0.0063(15)
 C144 0.042(3) 0.051(2) 0.041(2) -0.0135(19) 0.0139(19) -0.002(2)
 C145 0.077(5) 0.117(6) 0.086(5) -0.068(4) 0.033(4) -0.039(4)
 C146 0.081(5) 0.093(5) 0.064(4) -0.006(3) 0.017(3) 0.033(4)
 C147 0.049(3) 0.077(4) 0.056(3) -0.022(3) 0.023(2) -0.009(3)
 C153 0.037(3) 0.0288(18) 0.040(2) 0.0005(15) 0.0050(17) -0.0037(16)
 C154 0.035(2) 0.0310(18) 0.041(2) -0.0015(15) 0.0012(17) -0.0043(16)
 C155 0.040(3) 0.0295(18) 0.050(2) -0.0046(16) 0.0005(19) -0.0073(16)
 C156 0.037(3) 0.0294(18) 0.055(3) -0.0046(17) 0.0048(19) -0.0073(16)
 C159 0.040(3) 0.0322(19) 0.048(2) -0.0077(17) 0.0006(19) -0.0024(16)
 C160 0.033(2) 0.036(2) 0.048(2) -0.0062(17) 0.0004(18) 0.0002(16)
 C161 0.035(3) 0.0272(18) 0.069(3) -0.0063(18) 0.000(2) -0.0072(16)
 C162 0.045(3) 0.047(3) 0.093(4) -0.027(3) -0.012(3) -0.002(2)
 C163 0.055(4) 0.061(3) 0.124(6) -0.031(4) -0.026(4) -0.006(3)
 C164 0.034(3) 0.059(3) 0.134(6) -0.032(4) -0.009(3) -0.007(2)
 C165 0.032(3) 0.052(3) 0.104(5) -0.020(3) 0.014(3) -0.013(2)
 C167 0.051(3) 0.038(2) 0.049(2) -0.0103(18) -0.004(2) -0.0017(19)
 C169 0.085(5) 0.052(3) 0.051(3) -0.015(2) 0.007(3) 0.008(3)
 C170 0.104(6) 0.065(4) 0.065(4) -0.027(3) -0.007(4) -0.001(3)
 C171 0.082(5) 0.069(4) 0.079(4) -0.034(3) -0.020(3) -0.008(3)
 C172 0.062(4) 0.053(3) 0.069(3) -0.024(2) -0.004(3) -0.007(2)
 C203 0.031(2) 0.042(2) 0.0568(19) -0.0068(15) -0.0030(15) 0.0003(16)
 C204 0.041(2) 0.057(2) 0.095(3) -0.010(2) -0.017(2) 0.0137(19)
 C205_a 0.060(4) 0.082(4) 0.117(4) -0.021(3) -0.014(3) 0.021(3)
 C206_a 0.060(3) 0.082(4) 0.123(4) -0.017(3) -0.029(3) 0.005(3)
 C207_a 0.063(4) 0.071(3) 0.115(4) -0.005(3) -0.022(3) 0.010(3)
 C213 0.041(3) 0.080(3) 0.044(3) -0.014(2) 0.007(2) 0.010(2)
 C214_a 0.056(8) 0.205(15) 0.073(8) -0.054(8) 0.028(6) 0.010(8)
 C215_a 0.073(10) 0.218(17) 0.118(14) -0.091(13) 0.014(9) 0.037(10)
 C216_a 0.108(14) 0.221(16) 0.095(10) -0.034(9) 0.047(9) -0.003(10)
 C217_a 0.058(9) 0.26(2) 0.095(16) -0.062(13) 0.023(9) 0.010(9)
 C223 0.044(3) 0.037(2) 0.050(2) -0.0133(18) -0.002(2) -0.0003(18)
 C224 0.083(5) 0.042(3) 0.093(5) 0.002(3) -0.030(4) -0.011(3)
 C225_a 0.17(4) 0.045(12) 0.14(3) -0.030(15) -0.02(3) 0.038(16)
 C226_a 0.11(3) 0.053(17) 0.18(4) -0.03(2) -0.08(3) -0.007(17)
 C227_a 0.11(2) 0.056(14) 0.047(11) 0.017(9) -0.021(11) -0.022(12)
 C233 0.049(3) 0.051(2) 0.032(2) -0.0131(18) 0.0045(18) -0.010(2)
 C234 0.066(4) 0.053(3) 0.044(3) -0.007(2) 0.011(2) -0.019(2)
 C235 0.307(17) 0.082(5) 0.095(6) -0.033(5) 0.124(9) -0.063(8)
 C236 0.223(13) 0.135(8) 0.092(6) -0.009(6) -0.010(7) -0.125(9)
 C237 0.107(7) 0.071(4) 0.116(7) 0.021(4) -0.002(5) -0.009(4)
 C243 0.042(3) 0.051(2) 0.037(2) -0.0173(18) -0.0030(18) -0.0040(19)
 C244 0.070(4) 0.056(3) 0.048(3) -0.027(2) -0.001(2) -0.005(2)
 C245 0.100(5) 0.071(4) 0.076(4) -0.045(3) 0.002(4) 0.009(3)
 C246 0.113(6) 0.090(5) 0.046(3) -0.024(3) 0.010(3) -0.009(4)
 C247 0.100(6) 0.116(6) 0.121(7) -0.078(6) -0.004(5) -0.030(5)
 C253 0.042(2) 0.0496(19) 0.072(3) -0.0277(18) 0.0018(18) -0.0049(16)
 C254_a 0.072(4) 0.063(4) 0.100(5) -0.033(3) 0.007(3) -0.025(3)
 C255_a 0.095(4) 0.072(3) 0.119(4) -0.039(3) 0.011(3) -0.020(3)
 C256_a 0.079(3) 0.078(3) 0.096(3) -0.042(3) 0.000(3) -0.021(3)
 C257_a 0.082(5) 0.076(4) 0.101(4) -0.032(3) 0.006(3) -0.031(4)
 C263 0.053(3) 0.068(3) 0.057(3) -0.036(3) -0.015(2) 0.011(2)
 C264_a 0.079(3) 0.078(3) 0.096(3) -0.042(3) 0.000(3) -0.021(3)
 C265_a 0.084(7) 0.155(7) 0.071(5) -0.057(5) -0.035(5) 0.010(6)
 C266_a 0.098(7) 0.148(8) 0.080(6) -0.035(6) -0.043(6) 0.004(7)
 C267_a 0.089(6) 0.152(7) 0.078(5) -0.042(5) -0.038(5) 0.012(6)
 C273 0.035(3) 0.061(3) 0.042(2) -0.015(2) -0.0056(18) 0.000(2)
 C274 0.029(3) 0.090(4) 0.071(3) -0.035(3) -0.005(2) 0.002(2)
 C275 0.047(5) 0.181(10) 0.221(12) -0.135(10) -0.008(6) -0.018(5)
 C276 0.041(4) 0.079(5) 0.321(17) -0.029(7) -0.070(7) 0.007(4)
 C277 0.054(5) 0.296(17) 0.106(7) 0.000(8) 0.006(5) -0.081(8)
 C283 0.044(3) 0.044(2) 0.043(2) -0.0163(19) -0.0040(19) 0.0023(19)
 C284 0.101(5) 0.047(3) 0.063(3) -0.005(2) -0.012(3) -0.011(3)
 C285 0.113(7) 0.055(4) 0.180(9) 0.013(5) -0.098(7) -0.003(4)
 C286 0.247(14) 0.110(6) 0.054(4) -0.021(4) 0.040(6) -0.079(8)
 C287 0.071(4) 0.045(3) 0.082(4) -0.009(3) -0.005(3) -0.003(3)
 C293 0.039(3) 0.049(2) 0.042(2) -0.0205(19) 0.0058(18) -0.0029(19)
 C294 0.054(3) 0.066(3) 0.055(3) -0.031(2) 0.002(2) 0.018(2)
 C295_a 0.040(7) 0.166(16) 0.23(2) -0.141(18) 0.041(10) -0.018(8)
 C296_a 0.132(14) 0.051(6) 0.102(9) -0.039(6) -0.019(8) 0.031(7)
 C297_a 0.131(14) 0.154(15) 0.062(7) -0.065(9) 0.000(8) 0.068(12)
 C303 0.034(2) 0.055(2) 0.0462(18) -0.0194(15) 0.0087(14) -0.0118(16)
 C304 0.056(3) 0.073(3) 0.070(3) -0.007(2) 0.013(2) -0.035(2)
 C305 0.134(7) 0.101(5) 0.122(5) -0.026(4) -0.005(4) -0.056(5)
 C306 0.098(4) 0.124(5) 0.146(6) -0.019(5) 0.065(4) -0.037(4)
 C307 0.108(5) 0.103(4) 0.113(4) 0.019(4) -0.011(4) -0.053(4)
 C313 0.040(3) 0.061(3) 0.036(2) -0.0174(19) 0.0007(19) -0.005(2)
 C314 0.048(3) 0.101(4) 0.045(3) -0.033(3) -0.001(2) 0.000(3)
 C315 0.065(5) 0.229(11) 0.061(4) -0.083(6) -0.002(3) 0.028(6)
 C316 0.101(6) 0.106(5) 0.039(3) -0.014(3) -0.008(3) -0.005(4)
 C317 0.182(10) 0.129(7) 0.075(5) -0.063(5) 0.009(6) -0.058(7)
 C323 0.039(3) 0.043(2) 0.041(2) -0.0146(17) 0.0018(18) -0.0040(18)
 C324 0.050(3) 0.039(2) 0.076(3) -0.012(2) 0.010(3) -0.010(2)
 C325 0.167(10) 0.084(5) 0.131(7) -0.064(5) 0.035(7) -0.063(6)
 C326 0.076(5) 0.053(4) 0.167(9) 0.023(4) -0.006(5) -0.001(3)
 C327 0.063(4) 0.049(3) 0.112(5) 0.000(3) 0.021(4) -0.014(3)
 C333 0.037(2) 0.081(3) 0.038(2) -0.0202(19) -0.0048(15) -0.0075(17)
 C334_a 0.052(4) 0.123(6) 0.088(6) -0.051(5) -0.006(4) -0.027(4)
 C335_a 0.080(8) 0.150(11) 0.095(7) -0.064(7) -0.006(6) -0.031(8)
 C336_a 0.086(9) 0.134(7) 0.110(8) -0.038(6) -0.017(6) -0.043(6)
 C337_a 0.057(5) 0.142(9) 0.114(10) -0.059(7) -0.012(5) -0.024(5)
 C343 0.046(2) 0.0513(19) 0.0386(19) 0.0039(15) 0.0018(16) -0.0023(16)
 C344 0.122(5) 0.063(3) 0.060(3) 0.020(2) 0.032(3) -0.010(3)
 C345 0.136(5) 0.100(5) 0.136(6) -0.005(5) 0.048(4) -0.031(4)
 C346 0.229(9) 0.114(6) 0.077(3) 0.020(3) -0.006(4) -0.027(6)
 C347 0.192(8) 0.069(3) 0.126(6) 0.006(3) 0.057(6) -0.015(4)
 C353 0.022(2) 0.041(2) 0.042(2) -0.0094(17) 0.0018(16) -0.0017(15)
 C354 0.022(2) 0.0357(19) 0.047(2) -0.0132(16) -0.0001(16) -0.0045(14)
 C355 0.038(3) 0.042(2) 0.047(2) -0.0135(18) 0.0067(18) -0.0096(17)
 C356 0.035(2) 0.037(2) 0.057(3) -0.0147(19) 0.0080(19) -0.0077(17)
 C358 0.046(3) 0.041(2) 0.042(2) -0.0078(17) 0.0019(19) -0.0038(18)
 C359 0.041(3) 0.036(2) 0.042(2) -0.0120(17) 0.0010(18) -0.0055(17)
 C405_b 0.097(5) 0.097(5) 0.063(4) -0.003(4) 0.044(4) -0.025(4)
 C406_b 0.100(5) 0.091(5) 0.066(4) 0.001(4) 0.029(4) -0.043(4)
 C407_b 0.100(5) 0.094(5) 0.062(4) 0.006(4) 0.024(4) -0.030(4)
 C414_b 0.059(6) 0.097(5) 0.065(5) 0.039(4) -0.025(4) -0.015(4)
 C415_b 0.116(8) 0.113(7) 0.068(6) 0.043(6) -0.025(6) -0.007(7)
 C416_b 0.119(7) 0.112(6) 0.079(5) 0.033(5) -0.028(5) 0.003(6)
 C417_b 0.117(7) 0.113(7) 0.082(5) 0.014(5) -0.038(5) 0.003(6)
 C424_b 0.056(4) 0.099(5) 0.077(5) -0.056(4) 0.012(3) -0.020(3)
 C425_b 0.105(10) 0.100(5) 0.111(7) -0.052(5) 0.005(6) -0.022(4)
 C426_b 0.063(5) 0.118(9) 0.082(7) -0.059(7) 0.017(4) -0.024(5)
 C427_b 0.073(6) 0.139(10) 0.082(5) -0.067(6) 0.009(4) -0.027(6)
 C435_b 0.096(18) 0.094(16) 0.13(3) -0.074(17) 0.025(15) 0.002(13)
 C436_b 0.079(19) 0.083(14) 0.12(2) -0.021(13) 0.069(17) 0.005(12)
 C437_b 0.081(16) 0.076(14) 0.093(14) -0.052(12) -0.023(11) 0.038(12)
 C444_b 0.078(4) 0.057(3) 0.108(4) -0.038(3) 0.020(3) -0.023(3)
 C445_b 0.081(4) 0.079(4) 0.105(4) -0.034(3) 0.011(3) -0.026(3)
 C446_b 0.096(4) 0.069(3) 0.123(5) -0.033(3) 0.011(4) -0.015(3)
 C447_b 0.094(4) 0.080(3) 0.114(4) -0.041(3) 0.005(3) -0.028(3)
 C454_b 0.076(4) 0.077(4) 0.088(4) -0.047(3) -0.004(3) -0.018(3)
 C455_b 0.084(6) 0.154(6) 0.075(5) -0.053(5) -0.036(4) 0.011(6)
 C456_b 0.097(7) 0.149(7) 0.082(5) -0.036(5) -0.041(5) 0.006(6)
 C457_b 0.081(7) 0.156(7) 0.064(6) -0.062(5) -0.032(5) 0.012(6)
 C464_b 0.052(6) 0.140(9) 0.053(6) -0.046(6) 0.009(4) 0.023(6)
 C465_b 0.072(9) 0.198(16) 0.059(6) -0.045(7) 0.016(5) -0.008(10)
 C466_b 0.104(12) 0.141(9) 0.155(15) -0.067(8) 0.028(10) 0.029(7)
 C467_b 0.060(8) 0.216(18) 0.061(9) -0.052(10) 0.021(6) -0.006(8)
 C475_b 0.119(12) 0.041(5) 0.18(2) -0.052(8) -0.004(11) 0.006(6)
 C476_b 0.128(16) 0.066(12) 0.108(12) -0.002(8) 0.018(12) -0.050(10)
 C477_b 0.22(3) 0.059(8) 0.131(18) 0.018(10) -0.10(2) -0.047(12)
 C485_b 0.058(4) 0.084(4) 0.120(5) -0.017(4) -0.019(4) 0.016(4)
 C486_b 0.064(4) 0.084(4) 0.119(5) -0.011(4) -0.026(4) 0.010(3)
 C487_b 0.064(4) 0.074(4) 0.119(5) -0.011(4) -0.018(4) 0.018(3)
 C494_b 0.044(4) 0.119(6) 0.068(5) -0.046(4) -0.010(3) -0.015(3)
 C495_b 0.067(7) 0.117(6) 0.063(6) -0.041(5) -0.012(5) -0.020(5)
 C496_b 0.078(6) 0.155(10) 0.093(6) -0.062(6) 0.010(5) -0.047(6)
 C497_b 0.081(7) 0.132(7) 0.088(6) -0.042(5) -0.038(5) -0.015(5)
 C515_b 0.099(7) 0.050(2) 0.093(5) -0.014(3) 0.033(4) -0.013(3)
 C518 0.066(4) 0.085(4) 0.086(5) -0.027(4) 0.022(4) -0.013(3)
 C575_a 0.100(8) 0.050(3) 0.093(5) -0.012(3) 0.034(4) -0.013(3)
 N510 0.095(4) 0.068(3) 0.103(4) -0.011(2) 0.040(3) -0.022(2)
 C507 0.082(5) 0.089(4) 0.091(5) -0.025(4) 0.020(4) -0.019(3)
 C508 0.167(9) 0.076(3) 0.178(8) -0.031(4) 0.110(8) -0.033(4)
 C509 0.062(3) 0.072(3) 0.059(3) -0.014(2) 0.005(2) -0.028(2)
 C511 0.067(3) 0.064(3) 0.067(3) -0.012(2) -0.001(2) -0.023(2)
 C512 0.115(6) 0.077(4) 0.124(6) -0.027(4) 0.044(5) -0.020(4)
 C513 0.131(7) 0.078(4) 0.135(7) -0.033(4) 0.042(6) -0.026(4)
 N503 0.046(3) 0.100(4) 0.108(5) 0.007(4) -0.001(3) -0.002(3)
 C500 0.111(8) 0.099(6) 0.135(8) -0.024(6) 0.024(6) -0.042(5)
 C501 0.083(6) 0.111(7) 0.153(9) 0.023(6) 0.013(6) -0.022(5)
 C502 0.053(4) 0.070(3) 0.082(4) -0.037(3) -0.008(3) -0.009(3)
 C504 0.047(3) 0.075(4) 0.073(4) -0.037(3) -0.012(3) 0.002(3)
 C505 0.075(6) 0.097(6) 0.142(8) -0.002(5) 0.020(5) -0.003(4)
 C506 0.071(4) 0.074(4) 0.081(4) -0.025(3) -0.015(3) 0.009(3)
 O527 0.210(11) 0.205(10) 0.256(12) -0.159(10) 0.058(9) -0.080(8)
 C524 0.181(15) 0.26(2) 0.170(14) -0.012(13) -0.045(11) -0.126(15)
 C525 0.109(8) 0.134(8) 0.129(8) -0.073(7) 0.033(6) -0.059(6)
 C526 0.27(2) 0.148(11) 0.167(12) -0.015(9) 0.052(12) -0.123(13)
 Ni29_b 0.0301(13) 0.0379(17) 0.0291(19) -0.0106(10) -0.0027(12) -0.0043(11)
 Cr40_a 0.025(2) 0.0334(16) 0.0408(4) -0.0091(9) 0.0040(11) -0.0004(13)
 Cr1A_b 0.0278(8) 0.0330(10) 0.0298(4) -0.0012(6) 0.0052(4) -0.0069(6)
 Ni7A_b 0.023(3) 0.0372(6) 0.0265(11) 0.0014(7) -0.0022(16) -0.0074(18)

_geom_special_details
;
 All esds (except the esd in the dihedral angle between two l.s. planes)
 are estimated using the full covariance matrix.  The cell esds are taken
 into account individually in the estimation of esds in distances, angles
 and torsion angles; correlations between esds in cell parameters are only
 used when they are defined by crystal symmetry.  An approximate (isotropic)
 treatment of cell esds is used for estimating esds involving l.s. planes.
;
loop_
  _geom_bond_atom_site_label_1
  _geom_bond_atom_site_label_2
  _geom_bond_distance
  _geom_bond_site_symmetry_2
  _geom_bond_publ_flag
 Co0H N6_a 2.04(2) . ?
 Co0H N158 2.097(4) . ?
 Co0H N166 2.138(5) . ?
 Co0H N168 2.133(5) . ?
 Co0H N357 2.225(3) . ?
 Co0H N514_b 2.114(10) . ?
 Co0H N517 2.024(5) . ?
 Ni1_a F1 1.975(19) . ?
 Ni1_a F2 2.002(15) . ?
 Ni1_a O1 1.937(15) . ?
 Ni1_a O131 1.94(2) . ?
 Ni1_a O141 1.996(17) . ?
 Ni1_a O152 1.990(17) . ?
 Ni2_b F9 2.001(16) . ?
 Ni2_b F16 2.035(17) . ?
 Ni2_b O201 1.907(18) . ?
 Ni2_b O212 1.935(16) . ?
 Ni2_b O222 1.974(18) . ?
 Ni2_b O352 2.015(17) . ?
 Cr1 F2 1.917(2) . ?
 Cr1 F3 1.928(2) . ?
 Cr1 O111 1.966(3) . ?
 Cr1 O121 1.970(3) . ?
 Cr1 O132 1.939(3) . ?
 Cr1 O142 1.947(3) . ?
 Cr2 F3 1.919(2) . ?
 Cr2 F4 1.929(3) . ?
 Cr2 O91 1.955(3) . ?
 Cr2 O101 1.972(3) . ?
 Cr2 O112 1.948(3) . ?
 Cr2 O122 1.958(3) . ?
 Cr3 F4 1.928(2) . ?
 Cr3 F5 1.910(2) . ?
 Cr3 O71 1.949(3) . ?
 Cr3 O81 1.951(3) . ?
 Cr3 O92 1.960(3) . ?
 Cr3 O102 1.966(3) . ?
 Cr4 F5 1.922(2) . ?
 Cr4 F6 1.910(2) . ?
 Cr4 O51 1.953(3) . ?
 Cr4 O61 1.953(3) . ?
 Cr4 O72 1.950(3) . ?
 Cr4 O82 1.961(3) . ?
 Cr5 F6 1.932(2) . ?
 Cr5 F7 1.909(2) . ?
 Cr5 O31 1.939(3) . ?
 Cr5 O41 1.947(3) . ?
 Cr5 O52 1.962(3) . ?
 Cr5 O62 1.960(3) . ?
 Cr6 F7 1.942(2) . ?
 Cr6 F8 1.896(3) . ?
 Cr6 O11 1.950(3) . ?
 Cr6 O21 1.940(3) . ?
 Cr6 O32 1.976(4) . ?
 Cr6 O42 1.984(3) . ?
 Cr7_a F1 2.076(12) . ?
 Cr7_a F8 1.935(14) . ?
 Cr7_a O2 2.038(14) . ?
 Cr7_a O12 1.887(12) . ?
 Cr7_a O22 2.007(15) . ?
 Cr7_a O151 2.010(16) . ?
 Cr8_a F9 1.839(10) . ?
 Cr8_a F10 2.015(13) . ?
 Cr8_a O202 1.963(14) . ?
 Cr8_a O332 2.136(10) . ?
 Cr8_a O342 1.992(13) . ?
 Cr8_a O351 2.040(13) . ?
 Cr9 F10 1.898(2) . ?
 Cr9 F11 1.946(3) . ?
 Cr9 O312 1.974(3) . ?
 Cr9 O322 1.977(3) . ?
 Cr9 O331 1.946(4) . ?
 Cr9 O341 1.951(3) . ?
 Cr10 F11 1.912(2) . ?
 Cr10 F12 1.926(2) . ?
 Cr10 O292 1.956(3) . ?
 Cr10 O302 1.956(3) . ?
 Cr10 O311 1.943(3) . ?
 Cr10 O321 1.960(3) . ?
 Cr11 F12 1.915(3) . ?
 Cr11 F13 1.918(2) . ?
 Cr11 O272 1.941(3) . ?
 Cr11 O282 1.961(3) . ?
 Cr11 O291 1.948(3) . ?
 Cr11 O301 1.955(3) . ?
 Cr12 F13 1.922(2) . ?
 Cr12 F14 1.926(3) . ?
 Cr12 O252 1.954(3) . ?
 Cr12 O262 1.947(3) . ?
 Cr12 O271 1.928(3) . ?
 Cr12 O281 1.953(3) . ?
 Cr13 F14 1.918(2) . ?
 Cr13 F15 1.930(2) . ?
 Cr13 O232 1.959(4) . ?
 Cr13 O242 1.936(3) . ?
 Cr13 O251 1.963(4) . ?
 Cr13 O261 1.950(3) . ?
 Cr14 F15 1.932(2) . ?
 Cr14 F16 1.901(3) . ?
 Cr14 O211 1.937(3) . ?
 Cr14 O221 1.950(3) . ?
 Cr14 O231 1.971(3) . ?
 Cr14 O241 1.969(4) . ?
 S401_a C575_a 1.61(2) . ?
 S516_b C515_b 1.639(10) . ?
 S519 C518 1.611(7) . ?
 F1 Cr1A_b 1.903(19) . ?
 F1 Ni7A_b 1.863(12) . ?
 F2 Cr1A_b 1.962(15) . ?
 F8 Ni7A_b 2.049(14) . ?
 F9 Ni29_b 2.107(10) . ?
 F9 Cr40_a 1.901(16) . ?
 F10 Ni29_b 2.005(14) . ?
 F16 Cr40_a 1.930(18) . ?
 O1 C3 1.269(6) . ?
 O1 Cr1A_b 1.980(15) . ?
 O2 C3 1.236(6) . ?
 O2 Ni7A_b 1.925(14) . ?
 O11 C13 1.252(6) . ?
 O12 C13 1.224(6) . ?
 O12 Ni7A_b 2.103(12) . ?
 O21 C23 1.265(6) . ?
 O22 C23 1.238(6) . ?
 O22 Ni7A_b 1.990(16) . ?
 O31 C33 1.266(6) . ?
 O32 C33 1.252(6) . ?
 O41 C43 1.265(5) . ?
 O42 C43 1.252(5) . ?
 O51 C53 1.259(5) . ?
 O52 C53 1.260(5) . ?
 O61 C63 1.249(5) . ?
 O62 C63 1.253(5) . ?
 O71 C73 1.246(6) . ?
 O72 C73 1.261(5) . ?
 O81 C83 1.264(6) . ?
 O82 C83 1.257(6) . ?
 O91 C93 1.252(6) . ?
 O92 C93 1.249(6) . ?
 O101 C103 1.255(6) . ?
 O102 C103 1.236(6) . ?
 O111 C113 1.254(5) . ?
 O112 C113 1.256(5) . ?
 O121 C123 1.248(5) . ?
 O122 C123 1.272(6) . ?
 O131 C133 1.249(6) . ?
 O131 Cr1A_b 2.01(2) . ?
 O132 C133 1.275(6) . ?
 O141 C143 1.252(5) . ?
 O141 Cr1A_b 1.996(17) . ?
 O142 C143 1.260(5) . ?
 O151 C153 1.254(6) . ?
 O151 Ni7A_b 2.033(15) . ?
 O152 C153 1.266(6) . ?
 O152 Cr1A_b 1.987(17) . ?
 O201 C203 1.247(6) . ?
 O201 Cr40_a 2.014(18) . ?
 O202 C203 1.257(6) . ?
 O202 Ni29_b 1.980(14) . ?
 O211 C213 1.259(7) . ?
 O212 C213 1.242(7) . ?
 O212 Cr40_a 2.032(16) . ?
 O221 C223 1.272(6) . ?
 O222 C223 1.234(6) . ?
 O222 Cr40_a 2.024(17) . ?
 O231 C233 1.269(6) . ?
 O232 C233 1.249(6) . ?
 O241 C243 1.255(6) . ?
 O242 C243 1.260(6) . ?
 O251 C253 1.269(6) . ?
 O252 C253 1.253(6) . ?
 O261 C263 1.244(6) . ?
 O262 C263 1.269(6) . ?
 O271 C273 1.249(6) . ?
 O272 C273 1.267(6) . ?
 O281 C283 1.251(6) . ?
 O282 C283 1.257(5) . ?
 O291 C293 1.266(5) . ?
 O292 C293 1.240(6) . ?
 O301 C303 1.260(6) . ?
 O302 C303 1.265(6) . ?
 O311 C313 1.248(6) . ?
 O312 C313 1.264(6) . ?
 O321 C323 1.257(6) . ?
 O322 C323 1.265(5) . ?
 O331 C333 1.262(6) . ?
 O332 C333 1.234(7) . ?
 O332 Ni29_b 1.865(10) . ?
 O341 C343 1.267(6) . ?
 O342 C343 1.246(6) . ?
 O342 Ni29_b 2.032(13) . ?
 O351 C353 1.248(5) . ?
 O351 Ni29_b 1.994(13) . ?
 O352 C353 1.246(5) . ?
 O352 Cr40_a 1.958(17) . ?
 N6_a C575_a 1.20(3) . ?
 N158 C156 1.335(6) . ?
 N158 C159 1.330(6) . ?
 N166 C161 1.366(6) . ?
 N166 C165 1.325(7) . ?
 N168 C167 1.364(6) . ?
 N168 C169 1.342(7) . ?
 N357 C356 1.331(6) . ?
 N357 C358 1.337(6) . ?
 N514_b C515_b 1.109(14) . ?
 N517 C518 1.140(8) . ?
 C3 C4 1.517(5) . ?
 C4 C5_a 1.532(10) . ?
 C4 C6_a 1.504(10) . ?
 C4 C7_a 1.517(10) . ?
 C4 C405_b 1.468(12) . ?
 C4 C406_b 1.546(12) . ?
 C4 C407_b 1.532(12) . ?
 C5_a H5A_a 0.9800 . ?
 C5_a H5B_a 0.9800 . ?
 C5_a H5C_a 0.9800 . ?
 C6_a H6A_a 0.9800 . ?
 C6_a H6B_a 0.9800 . ?
 C6_a H6C_a 0.9800 . ?
 C7_a H7A_a 0.9800 . ?
 C7_a H7B_a 0.9800 . ?
 C7_a H7C_a 0.9800 . ?
 C13 C14_a 1.533(16) . ?
 C13 C414_b 1.54(4) . ?
 C14_a C15_a 1.514(11) . ?
 C14_a C16_a 1.530(12) . ?
 C14_a C17_a 1.506(11) . ?
 C15_a H15A_a 0.9800 . ?
 C15_a H15B_a 0.9800 . ?
 C15_a H15C_a 0.9800 . ?
 C16_a H16A_a 0.9800 . ?
 C16_a H16B_a 0.9800 . ?
 C16_a H16C_a 0.9800 . ?
 C17_a H17A_a 0.9800 . ?
 C17_a H17B_a 0.9800 . ?
 C17_a H17C_a 0.9800 . ?
 C23 C24_a 1.52(2) . ?
 C23 C424_b 1.54(2) . ?
 C24_a C25_a 1.516(13) . ?
 C24_a C26_a 1.530(12) . ?
 C24_a C27_a 1.507(13) . ?
 C25_a H25A_a 0.9800 . ?
 C25_a H25B_a 0.9800 . ?
 C25_a H25C_a 0.9800 . ?
 C26_a H26A_a 0.9800 . ?
 C26_a H26B_a 0.9800 . ?
 C26_a H26C_a 0.9800 . ?
 C27_a H27A_a 0.9800 . ?
 C27_a H27B_a 0.9800 . ?
 C27_a H27C_a 0.9800 . ?
 C33 C34 1.512(7) . ?
 C34 C35 1.496(10) . ?
 C34 C36 1.491(8) . ?
 C34 C37 1.518(8) . ?
 C35 H35A 0.9800 . ?
 C35 H35B 0.9800 . ?
 C35 H35C 0.9800 . ?
 C36 H36A 0.9800 . ?
 C36 H36B 0.9800 . ?
 C36 H36C 0.9800 . ?
 C37 H37A 0.9800 . ?
 C37 H37B 0.9800 . ?
 C37 H37C 0.9800 . ?
 C43 C44 1.512(6) . ?
 C44 C45 1.522(8) . ?
 C44 C46 1.545(8) . ?
 C44 C47 1.509(7) . ?
 C45 H45A 0.9800 . ?
 C45 H45B 0.9800 . ?
 C45 H45C 0.9800 . ?
 C46 H46A 0.9800 . ?
 C46 H46B 0.9800 . ?
 C46 H46C 0.9800 . ?
 C47 H47A 0.9800 . ?
 C47 H47B 0.9800 . ?
 C47 H47C 0.9800 . ?
 C53 C54 1.524(5) . ?
 C54 C55 1.514(7) . ?
 C54 C56 1.525(7) . ?
 C54 C57 1.501(7) . ?
 C55 H55A 0.9800 . ?
 C55 H55B 0.9800 . ?
 C55 H55C 0.9800 . ?
 C56 H56A 0.9800 . ?
 C56 H56B 0.9800 . ?
 C56 H56C 0.9800 . ?
 C57 H57A 0.9800 . ?
 C57 H57B 0.9800 . ?
 C57 H57C 0.9800 . ?
 C63 C64 1.522(6) . ?
 C64 C65 1.475(9) . ?
 C64 C66 1.522(8) . ?
 C64 C67 1.517(8) . ?
 C65 H65A 0.9800 . ?
 C65 H65B 0.9800 . ?
 C65 H65C 0.9800 . ?
 C66 H66A 0.9800 . ?
 C66 H66B 0.9800 . ?
 C66 H66C 0.9800 . ?
 C67 H67A 0.9800 . ?
 C67 H67B 0.9800 . ?
 C67 H67C 0.9800 . ?
 C73 C74 1.535(5) . ?
 C74 C75 1.512(8) . ?
 C74 C76 1.525(7) . ?
 C74 C77 1.513(7) . ?
 C75 H75A 0.9800 . ?
 C75 H75B 0.9800 . ?
 C75 H75C 0.9800 . ?
 C76 H76A 0.9800 . ?
 C76 H76B 0.9800 . ?
 C76 H76C 0.9800 . ?
 C77 H77A 0.9800 . ?
 C77 H77B 0.9800 . ?
 C77 H77C 0.9800 . ?
 C83 C84 1.520(6) . ?
 C84 C85 1.528(7) . ?
 C84 C86 1.512(8) . ?
 C84 C87 1.502(7) . ?
 C85 H85A 0.9800 . ?
 C85 H85B 0.9800 . ?
 C85 H85C 0.9800 . ?
 C86 H86A 0.9800 . ?
 C86 H86B 0.9800 . ?
 C86 H86C 0.9800 . ?
 C87 H87A 0.9800 . ?
 C87 H87B 0.9800 . ?
 C87 H87C 0.9800 . ?
 C93 C94 1.522(6) . ?
 C94 C95 1.491(8) . ?
 C94 C96 1.539(9) . ?
 C94 C97 1.516(7) . ?
 C95 H95A 0.9800 . ?
 C95 H95B 0.9800 . ?
 C95 H95C 0.9800 . ?
 C96 H96A 0.9800 . ?
 C96 H96B 0.9800 . ?
 C96 H96C 0.9800 . ?
 C97 H97A 0.9800 . ?
 C97 H97B 0.9800 . ?
 C97 H97C 0.9800 . ?
 C103 C104 1.525(6) . ?
 C104 C105 1.481(9) . ?
 C104 C106 1.559(9) . ?
 C104 C107 1.506(8) . ?
 C105 H10A 0.9800 . ?
 C105 H10B 0.9800 . ?
 C105 H10C 0.9800 . ?
 C106 H10D 0.9800 . ?
 C106 H10E 0.9800 . ?
 C106 H10F 0.9800 . ?
 C107 H10G 0.9800 . ?
 C107 H10H 0.9800 . ?
 C107 H10I 0.9800 . ?
 C113 C114 1.510(6) . ?
 C114 C115 1.473(7) . ?
 C114 C116 1.530(9) . ?
 C114 C117 1.503(8) . ?
 C115 H11A 0.9800 . ?
 C115 H11B 0.9800 . ?
 C115 H11C 0.9800 . ?
 C116 H11D 0.9800 . ?
 C116 H11E 0.9800 . ?
 C116 H11F 0.9800 . ?
 C117 H11G 0.9800 . ?
 C117 H11H 0.9800 . ?
 C117 H11I 0.9800 . ?
 C123 C124 1.526(6) . ?
 C124 C125 1.554(8) . ?
 C124 C126 1.497(8) . ?
 C124 C127 1.453(8) . ?
 C125 H12A 0.9800 . ?
 C125 H12B 0.9800 . ?
 C125 H12C 0.9800 . ?
 C126 H12D 0.9800 . ?
 C126 H12E 0.9800 . ?
 C126 H12F 0.9800 . ?
 C127 H12G 0.9800 . ?
 C127 H12H 0.9800 . ?
 C127 H12I 0.9800 . ?
 C133 C134 1.526(6) . ?
 C134 C135 1.537(8) . ?
 C134 C136 1.485(8) . ?
 C134 C137 1.468(9) . ?
 C135 H13A 0.9800 . ?
 C135 H13B 0.9800 . ?
 C135 H13C 0.9800 . ?
 C136 H13D 0.9800 . ?
 C136 H13E 0.9800 . ?
 C136 H13F 0.9800 . ?
 C137 H13G 0.9800 . ?
 C137 H13H 0.9800 . ?
 C137 H13I 0.9800 . ?
 C143 C144 1.524(5) . ?
 C144 C145 1.527(7) . ?
 C144 C146 1.522(7) . ?
 C144 C147 1.525(6) . ?
 C145 H14A 0.9800 . ?
 C145 H14B 0.9800 . ?
 C145 H14C 0.9800 . ?
 C146 H14D 0.9800 . ?
 C146 H14E 0.9800 . ?
 C146 H14F 0.9800 . ?
 C147 H14G 0.9800 . ?
 C147 H14H 0.9800 . ?
 C147 H14I 0.9800 . ?
 C153 C154 1.511(6) . ?
 C154 C155 1.393(7) . ?
 C154 C160 1.377(7) . ?
 C155 H155 0.9500 . ?
 C155 C156 1.396(6) . ?
 C156 C161 1.478(7) . ?
 C159 C160 1.405(6) . ?
 C159 C167 1.488(7) . ?
 C160 H160 0.9500 . ?
 C161 C162 1.371(8) . ?
 C162 H162 0.9500 . ?
 C162 C163 1.383(8) . ?
 C163 H163 0.9500 . ?
 C163 C164 1.399(10) . ?
 C164 H164 0.9500 . ?
 C164 C165 1.347(10) . ?
 C165 H165 0.9500 . ?
 C167 C172 1.367(8) . ?
 C169 H169 0.9500 . ?
 C169 C170 1.366(10) . ?
 C170 H170 0.9500 . ?
 C170 C171 1.379(10) . ?
 C171 H171 0.9500 . ?
 C171 C172 1.397(8) . ?
 C172 H172 0.9500 . ?
 C203 C204 1.525(6) . ?
 C204 C205_a 1.576(13) . ?
 C204 C206_a 1.489(14) . ?
 C204 C207_a 1.485(13) . ?
 C204 C485_b 1.452(18) . ?
 C204 C486_b 1.594(19) . ?
 C204 C487_b 1.478(18) . ?
 C205_a H20A_a 0.9800 . ?
 C205_a H20B_a 0.9800 . ?
 C205_a H20C_a 0.9800 . ?
 C206_a H20D_a 0.9800 . ?
 C206_a H20E_a 0.9800 . ?
 C206_a H20F_a 0.9800 . ?
 C207_a H20G_a 0.9800 . ?
 C207_a H20H_a 0.9800 . ?
 C207_a H20I_a 0.9800 . ?
 C213 C214_a 1.507(19) . ?
 C213 C464_b 1.553(16) . ?
 C214_a C215_a 1.521(13) . ?
 C214_a C216_a 1.521(13) . ?
 C214_a C217_a 1.512(13) . ?
 C215_a H21A_a 0.9800 . ?
 C215_a H21B_a 0.9800 . ?
 C215_a H21C_a 0.9800 . ?
 C216_a H21D_a 0.9800 . ?
 C216_a H21E_a 0.9800 . ?
 C216_a H21F_a 0.9800 . ?
 C217_a H21G_a 0.9800 . ?
 C217_a H21H_a 0.9800 . ?
 C217_a H21I_a 0.9800 . ?
 C223 C224 1.542(7) . ?
 C224 C225_a 1.39(3) . ?
 C224 C226_a 1.43(4) . ?
 C224 C227_a 1.78(2) . ?
 C224 C475_b 1.606(18) . ?
 C224 C476_b 1.530(14) . ?
 C224 C477_b 1.441(14) . ?
 C225_a H22A_a 0.9800 . ?
 C225_a H22B_a 0.9800 . ?
 C225_a H22C_a 0.9800 . ?
 C226_a H22D_a 0.9800 . ?
 C226_a H22E_a 0.9800 . ?
 C226_a H22F_a 0.9800 . ?
 C227_a H22G_a 0.9800 . ?
 C227_a H22H_a 0.9800 . ?
 C227_a H22I_a 0.9800 . ?
 C233 C234 1.512(6) . ?
 C234 C235 1.482(7) . ?
 C234 C236 1.513(8) . ?
 C234 C237 1.521(8) . ?
 C235 H23A 0.9800 . ?
 C235 H23B 0.9800 . ?
 C235 H23C 0.9800 . ?
 C236 H23D 0.9800 . ?
 C236 H23E 0.9800 . ?
 C236 H23F 0.9800 . ?
 C237 H23G 0.9800 . ?
 C237 H23H 0.9800 . ?
 C237 H23I 0.9800 . ?
 C243 C244 1.520(6) . ?
 C244 C245 1.517(7) . ?
 C244 C246 1.537(7) . ?
 C244 C247 1.501(8) . ?
 C245 H24A 0.9800 . ?
 C245 H24B 0.9800 . ?
 C245 H24C 0.9800 . ?
 C246 H24D 0.9800 . ?
 C246 H24E 0.9800 . ?
 C246 H24F 0.9800 . ?
 C247 H24G 0.9800 . ?
 C247 H24H 0.9800 . ?
 C247 H24I 0.9800 . ?
 C253 C254_a 1.51(2) . ?
 C253 C444_b 1.524(16) . ?
 C254_a C255_a 1.498(13) . ?
 C254_a C256_a 1.529(13) . ?
 C254_a C257_a 1.530(13) . ?
 C255_a H25D_a 0.9800 . ?
 C255_a H25E_a 0.9800 . ?
 C255_a H25F_a 0.9800 . ?
 C256_a H25G_a 0.9800 . ?
 C256_a H25H_a 0.9800 . ?
 C256_a H25I_a 0.9800 . ?
 C257_a H25J_a 0.9800 . ?
 C257_a H25K_a 0.9800 . ?
 C257_a H25L_a 0.9800 . ?
 C263 C264_a 1.53(2) . ?
 C263 C454_b 1.516(15) . ?
 C264_a C265_a 1.523(13) . ?
 C264_a C266_a 1.516(13) . ?
 C264_a C267_a 1.506(13) . ?
 C265_a H26D_a 0.9800 . ?
 C265_a H26E_a 0.9800 . ?
 C265_a H26F_a 0.9800 . ?
 C266_a H26G_a 0.9800 . ?
 C266_a H26H_a 0.9800 . ?
 C266_a H26I_a 0.9800 . ?
 C267_a H26J_a 0.9800 . ?
 C267_a H26K_a 0.9800 . ?
 C267_a H26L_a 0.9800 . ?
 C273 C274 1.520(7) . ?
 C274 C275 1.528(8) . ?
 C274 C276 1.475(8) . ?
 C274 C277 1.488(8) . ?
 C275 H27D 0.9800 . ?
 C275 H27E 0.9800 . ?
 C275 H27F 0.9800 . ?
 C276 H27G 0.9800 . ?
 C276 H27H 0.9800 . ?
 C276 H27I 0.9800 . ?
 C277 H27J 0.9800 . ?
 C277 H27K 0.9800 . ?
 C277 H27L 0.9800 . ?
 C283 C284 1.519(6) . ?
 C284 C285 1.517(8) . ?
 C284 C286 1.531(8) . ?
 C284 C287 1.512(8) . ?
 C285 H28A 0.9800 . ?
 C285 H28B 0.9800 . ?
 C285 H28C 0.9800 . ?
 C286 H28D 0.9800 . ?
 C286 H28E 0.9800 . ?
 C286 H28F 0.9800 . ?
 C287 H28G 0.9800 . ?
 C287 H28H 0.9800 . ?
 C287 H28I 0.9800 . ?
 C293 C294 1.532(6) . ?
 C294 C295_a 1.578(14) . ?
 C294 C296_a 1.530(12) . ?
 C294 C297_a 1.463(12) . ?
 C294 C435_b 1.58(2) . ?
 C294 C436_b 1.477(18) . ?
 C294 C437_b 1.501(17) . ?
 C295_a H29A_a 0.9800 . ?
 C295_a H29B_a 0.9800 . ?
 C295_a H29C_a 0.9800 . ?
 C296_a H29D_a 0.9800 . ?
 C296_a H29E_a 0.9800 . ?
 C296_a H29F_a 0.9800 . ?
 C297_a H29G_a 0.9800 . ?
 C297_a H29H_a 0.9800 . ?
 C297_a H29I_a 0.9800 . ?
 C303 C304 1.515(6) . ?
 C304 C305 1.512(8) . ?
 C304 C306 1.504(8) . ?
 C304 C307 1.508(8) . ?
 C305 H30A 0.9800 . ?
 C305 H30B 0.9800 . ?
 C305 H30C 0.9800 . ?
 C306 H30D 0.9800 . ?
 C306 H30E 0.9800 . ?
 C306 H30F 0.9800 . ?
 C307 H30G 0.9800 . ?
 C307 H30H 0.9800 . ?
 C307 H30I 0.9800 . ?
 C313 C314 1.511(6) . ?
 C314 C315 1.520(7) . ?
 C314 C316 1.525(8) . ?
 C314 C317 1.525(8) . ?
 C315 H31A 0.9800 . ?
 C315 H31B 0.9800 . ?
 C315 H31C 0.9800 . ?
 C316 H31D 0.9800 . ?
 C316 H31E 0.9800 . ?
 C316 H31F 0.9800 . ?
 C317 H31G 0.9800 . ?
 C317 H31H 0.9800 . ?
 C317 H31I 0.9800 . ?
 C323 C324 1.526(6) . ?
 C324 C325 1.523(8) . ?
 C324 C326 1.510(8) . ?
 C324 C327 1.519(7) . ?
 C325 H32A 0.9800 . ?
 C325 H32B 0.9800 . ?
 C325 H32C 0.9800 . ?
 C326 H32D 0.9800 . ?
 C326 H32E 0.9800 . ?
 C326 H32F 0.9800 . ?
 C327 H32G 0.9800 . ?
 C327 H32H 0.9800 . ?
 C327 H32I 0.9800 . ?
 C333 C334_a 1.647(18) . ?
 C333 C494_b 1.452(15) . ?
 C334_a C335_a 1.499(12) . ?
 C334_a C336_a 1.515(13) . ?
 C334_a C337_a 1.521(12) . ?
 C335_a H33A_a 0.9800 . ?
 C335_a H33B_a 0.9800 . ?
 C335_a H33C_a 0.9800 . ?
 C336_a H33D_a 0.9800 . ?
 C336_a H33E_a 0.9800 . ?
 C336_a H33F_a 0.9800 . ?
 C337_a H33G_a 0.9800 . ?
 C337_a H33H_a 0.9800 . ?
 C337_a H33I_a 0.9800 . ?
 C343 C344 1.522(6) . ?
 C344 C345 1.528(9) . ?
 C344 C346 1.513(9) . ?
 C344 C347 1.467(9) . ?
 C345 H34A 0.9800 . ?
 C345 H34B 0.9800 . ?
 C345 H34C 0.9800 . ?
 C346 H34D 0.9800 . ?
 C346 H34E 0.9800 . ?
 C346 H34F 0.9800 . ?
 C347 H34G 0.9800 . ?
 C347 H34H 0.9800 . ?
 C347 H34I 0.9800 . ?
 C353 C354 1.507(6) . ?
 C354 C355 1.404(6) . ?
 C354 C359 1.377(6) . ?
 C355 H355 0.9500 . ?
 C355 C356 1.379(6) . ?
 C356 H356 0.9500 . ?
 C358 H358 0.9500 . ?
 C358 C359 1.374(6) . ?
 C359 H359 0.9500 . ?
 C405_b H40A_b 0.9800 . ?
 C405_b H40B_b 0.9800 . ?
 C405_b H40C_b 0.9800 . ?
 C406_b H40D_b 0.9800 . ?
 C406_b H40E_b 0.9800 . ?
 C406_b H40F_b 0.9800 . ?
 C407_b H40G_b 0.9800 . ?
 C407_b H40H_b 0.9800 . ?
 C407_b H40I_b 0.9800 . ?
 C414_b C415_b 1.509(14) . ?
 C414_b C416_b 1.520(14) . ?
 C414_b C417_b 1.518(14) . ?
 C415_b H41A_b 0.9800 . ?
 C415_b H41B_b 0.9800 . ?
 C415_b H41C_b 0.9800 . ?
 C416_b H41D_b 0.9800 . ?
 C416_b H41E_b 0.9800 . ?
 C416_b H41F_b 0.9800 . ?
 C417_b H41G_b 0.9800 . ?
 C417_b H41H_b 0.9800 . ?
 C417_b H41I_b 0.9800 . ?
 C424_b C425_b 1.512(12) . ?
 C424_b C426_b 1.514(12) . ?
 C424_b C427_b 1.522(12) . ?
 C425_b H42A_b 0.9800 . ?
 C425_b H42B_b 0.9800 . ?
 C425_b H42C_b 0.9800 . ?
 C426_b H42D_b 0.9800 . ?
 C426_b H42E_b 0.9800 . ?
 C426_b H42F_b 0.9800 . ?
 C427_b H42G_b 0.9800 . ?
 C427_b H42H_b 0.9800 . ?
 C427_b H42I_b 0.9800 . ?
 C435_b H43A_b 0.9800 . ?
 C435_b H43B_b 0.9800 . ?
 C435_b H43C_b 0.9800 . ?
 C436_b H43D_b 0.9800 . ?
 C436_b H43E_b 0.9800 . ?
 C436_b H43F_b 0.9800 . ?
 C437_b H43G_b 0.9800 . ?
 C437_b H43H_b 0.9800 . ?
 C437_b H43I_b 0.9800 . ?
 C444_b C445_b 1.514(11) . ?
 C444_b C446_b 1.501(11) . ?
 C444_b C447_b 1.526(11) . ?
 C445_b H44A_b 0.9800 . ?
 C445_b H44B_b 0.9800 . ?
 C445_b H44C_b 0.9800 . ?
 C446_b H44D_b 0.9800 . ?
 C446_b H44E_b 0.9800 . ?
 C446_b H44F_b 0.9800 . ?
 C447_b H44G_b 0.9800 . ?
 C447_b H44H_b 0.9800 . ?
 C447_b H44I_b 0.9800 . ?
 C454_b C455_b 1.506(11) . ?
 C454_b C456_b 1.518(11) . ?
 C454_b C457_b 1.518(10) . ?
 C455_b H45D_b 0.9800 . ?
 C455_b H45E_b 0.9800 . ?
 C455_b H45F_b 0.9800 . ?
 C456_b H45G_b 0.9800 . ?
 C456_b H45H_b 0.9800 . ?
 C456_b H45I_b 0.9800 . ?
 C457_b H45J_b 0.9800 . ?
 C457_b H45K_b 0.9800 . ?
 C457_b H45L_b 0.9800 . ?
 C464_b C465_b 1.523(12) . ?
 C464_b C466_b 1.507(12) . ?
 C464_b C467_b 1.511(13) . ?
 C465_b H46D_b 0.9800 . ?
 C465_b H46E_b 0.9800 . ?
 C465_b H46F_b 0.9800 . ?
 C466_b H46G_b 0.9800 . ?
 C466_b H46H_b 0.9800 . ?
 C466_b H46I_b 0.9800 . ?
 C467_b H46J_b 0.9800 . ?
 C467_b H46K_b 0.9800 . ?
 C467_b H46L_b 0.9800 . ?
 C475_b H47D_b 0.9800 . ?
 C475_b H47E_b 0.9800 . ?
 C475_b H47F_b 0.9800 . ?
 C476_b H47G_b 0.9800 . ?
 C476_b H47H_b 0.9800 . ?
 C476_b H47I_b 0.9800 . ?
 C477_b H47J_b 0.9800 . ?
 C477_b H47K_b 0.9800 . ?
 C477_b H47L_b 0.9800 . ?
 C485_b H48A_b 0.9800 . ?
 C485_b H48B_b 0.9800 . ?
 C485_b H48C_b 0.9800 . ?
 C486_b H48D_b 0.9800 . ?
 C486_b H48E_b 0.9800 . ?
 C486_b H48F_b 0.9800 . ?
 C487_b H48G_b 0.9800 . ?
 C487_b H48H_b 0.9800 . ?
 C487_b H48I_b 0.9800 . ?
 C494_b C495_b 1.534(11) . ?
 C494_b C496_b 1.522(12) . ?
 C494_b C497_b 1.519(12) . ?
 C495_b H49A_b 0.9800 . ?
 C495_b H49B_b 0.9800 . ?
 C495_b H49C_b 0.9800 . ?
 C496_b H49D_b 0.9800 . ?
 C496_b H49E_b 0.9800 . ?
 C496_b H49F_b 0.9800 . ?
 C497_b H49G_b 0.9800 . ?
 C497_b H49H_b 0.9800 . ?
 C497_b H49I_b 0.9800 . ?
 N510 H51A 0.9100 . ?
 N510 H51B 0.9100 . ?
 N510 C509 1.422(8) . ?
 N510 C511 1.407(8) . ?
 C507 H50A 0.9800 . ?
 C507 H50B 0.9800 . ?
 C507 H50C 0.9800 . ?
 C507 C508 1.438(10) . ?
 C508 H50D 0.9900 . ?
 C508 H50E 0.9900 . ?
 C508 C509 1.367(10) . ?
 C509 H50F 0.9900 . ?
 C509 H50G 0.9900 . ?
 C511 H51C 0.9900 . ?
 C511 H51D 0.9900 . ?
 C511 C512 1.387(10) . ?
 C512 H51E 0.9900 . ?
 C512 H51F 0.9900 . ?
 C512 C513 1.406(11) . ?
 C513 H51G 0.9800 . ?
 C513 H51H 0.9800 . ?
 C513 H51I 0.9800 . ?
 N503 H50H 0.9100 . ?
 N503 H50I 0.9100 . ?
 N503 C502 1.427(8) . ?
 N503 C504 1.426(9) . ?
 C500 H50J 0.9800 . ?
 C500 H50K 0.9800 . ?
 C500 H50L 0.9800 . ?
 C500 C501 1.450(11) . ?
 C501 H50M 0.9900 . ?
 C501 H50N 0.9900 . ?
 C501 C502 1.423(11) . ?
 C502 H50O 0.9900 . ?
 C502 H50P 0.9900 . ?
 C504 H50Q 0.9900 . ?
 C504 H50R 0.9900 . ?
 C504 C505 1.404(10) . ?
 C505 H50S 0.9900 . ?
 C505 H50T 0.9900 . ?
 C505 C506 1.497(11) . ?
 C506 H50U 0.9800 . ?
 C506 H50V 0.9800 . ?
 C506 H50W 0.9800 . ?
 O527 C525 1.149(11) . ?
 C524 H52A 0.9800 . ?
 C524 H52B 0.9800 . ?
 C524 H52C 0.9800 . ?
 C524 C525 1.460(16) . ?
 C525 C526 1.467(17) . ?
 C526 H52D 0.9800 . ?
 C526 H52E 0.9800 . ?
 C526 H52F 0.9800 . ?

loop_
  _geom_angle_atom_site_label_1
  _geom_angle_atom_site_label_2
  _geom_angle_atom_site_label_3
  _geom_angle
  _geom_angle_site_symmetry_1
  _geom_angle_site_symmetry_3
  _geom_angle_publ_flag
 N6_a Co0H N158 89.2(6) . . ?
 N6_a Co0H N166 101.5(6) . . ?
 N6_a Co0H N168 85.6(6) . . ?
 N6_a Co0H N357 170.0(6) . . ?
 N158 Co0H N166 74.96(16) . . ?
 N158 Co0H N168 75.83(16) . . ?
 N158 Co0H N357 92.45(13) . . ?
 N158 Co0H N514_b 88.2(3) . . ?
 N166 Co0H N357 88.41(15) . . ?
 N168 Co0H N166 149.77(16) . . ?
 N168 Co0H N357 85.21(15) . . ?
 N514_b Co0H N166 87.5(3) . . ?
 N514_b Co0H N168 99.2(3) . . ?
 N514_b Co0H N357 175.6(3) . . ?
 N517 Co0H N6_a 92.4(6) . . ?
 N517 Co0H N158 176.5(2) . . ?
 N517 Co0H N166 101.6(2) . . ?
 N517 Co0H N168 107.4(2) . . ?
 N517 Co0H N357 86.50(16) . . ?
 N517 Co0H N514_b 92.5(3) . . ?
 F1 Ni1_a F2 85.1(6) . . ?
 F1 Ni1_a O141 88.6(7) . . ?
 F1 Ni1_a O152 88.4(7) . . ?
 O1 Ni1_a F1 94.8(8) . . ?
 O1 Ni1_a F2 179.1(11) . . ?
 O1 Ni1_a O131 89.3(7) . . ?
 O1 Ni1_a O141 89.3(7) . . ?
 O1 Ni1_a O152 93.9(7) . . ?
 O131 Ni1_a F1 175.7(9) . . ?
 O131 Ni1_a F2 90.9(8) . . ?
 O131 Ni1_a O141 92.9(8) . . ?
 O131 Ni1_a O152 89.9(7) . . ?
 O141 Ni1_a F2 89.8(6) . . ?
 O152 Ni1_a F2 87.0(6) . . ?
 O152 Ni1_a O141 175.8(10) . . ?
 F9 Ni2_b F16 84.2(6) . . ?
 F9 Ni2_b O352 87.4(7) . . ?
 O201 Ni2_b F9 94.3(8) . . ?
 O201 Ni2_b F16 178.2(10) . . ?
 O201 Ni2_b O212 90.3(7) . . ?
 O201 Ni2_b O222 91.8(6) . . ?
 O201 Ni2_b O352 95.3(9) . . ?
 O212 Ni2_b F9 174.8(9) . . ?
 O212 Ni2_b F16 91.2(8) . . ?
 O212 Ni2_b O222 93.3(7) . . ?
 O212 Ni2_b O352 89.7(7) . . ?
 O222 Ni2_b F9 89.1(7) . . ?
 O222 Ni2_b F16 88.9(8) . . ?
 O222 Ni2_b O352 172.2(10) . . ?
 O352 Ni2_b F16 83.9(6) . . ?
 F2 Cr1 F3 87.12(10) . . ?
 F2 Cr1 O111 177.98(12) . . ?
 F2 Cr1 O121 89.18(12) . . ?
 F2 Cr1 O132 95.08(12) . . ?
 F2 Cr1 O142 91.31(12) . . ?
 F3 Cr1 O111 90.88(12) . . ?
 F3 Cr1 O121 91.65(11) . . ?
 F3 Cr1 O132 177.78(13) . . ?
 F3 Cr1 O142 89.24(11) . . ?
 O111 Cr1 O121 90.60(14) . . ?
 O132 Cr1 O111 86.92(14) . . ?
 O132 Cr1 O121 88.70(13) . . ?
 O132 Cr1 O142 90.39(13) . . ?
 O142 Cr1 O111 88.94(13) . . ?
 O142 Cr1 O121 179.00(14) . . ?
 F3 Cr2 F4 87.47(10) . . ?
 F3 Cr2 O91 178.40(13) . . ?
 F3 Cr2 O101 88.24(11) . . ?
 F3 Cr2 O112 94.01(12) . . ?
 F3 Cr2 O122 91.12(12) . . ?
 F4 Cr2 O91 91.11(12) . . ?
 F4 Cr2 O101 91.70(12) . . ?
 F4 Cr2 O112 178.37(12) . . ?
 F4 Cr2 O122 90.16(13) . . ?
 O91 Cr2 O101 91.07(15) . . ?
 O91 Cr2 O122 89.62(15) . . ?
 O112 Cr2 O91 87.41(13) . . ?
 O112 Cr2 O101 87.65(15) . . ?
 O112 Cr2 O122 90.50(15) . . ?
 O122 Cr2 O101 178.00(14) . . ?
 F4 Cr3 O71 179.29(13) . . ?
 F4 Cr3 O81 89.48(12) . . ?
 F4 Cr3 O92 92.46(12) . . ?
 F4 Cr3 O102 90.57(12) . . ?
 F5 Cr3 F4 89.46(10) . . ?
 F5 Cr3 O71 91.21(12) . . ?
 F5 Cr3 O81 90.88(12) . . ?
 F5 Cr3 O92 178.07(12) . . ?
 F5 Cr3 O102 88.70(12) . . ?
 O71 Cr3 O81 90.73(15) . . ?
 O71 Cr3 O92 86.87(14) . . ?
 O71 Cr3 O102 89.22(15) . . ?
 O81 Cr3 O92 88.95(15) . . ?
 O81 Cr3 O102 179.57(14) . . ?
 O92 Cr3 O102 91.47(15) . . ?
 F5 Cr4 O51 88.74(12) . . ?
 F5 Cr4 O61 179.80(13) . . ?
 F5 Cr4 O72 93.12(12) . . ?
 F5 Cr4 O82 90.24(12) . . ?
 F6 Cr4 F5 88.97(10) . . ?
 F6 Cr4 O51 92.03(11) . . ?
 F6 Cr4 O61 90.94(12) . . ?
 F6 Cr4 O72 177.92(13) . . ?
 F6 Cr4 O82 90.20(11) . . ?
 O51 Cr4 O61 91.08(14) . . ?
 O51 Cr4 O82 177.54(13) . . ?
 O61 Cr4 O82 89.94(14) . . ?
 O72 Cr4 O51 87.91(13) . . ?
 O72 Cr4 O61 86.98(13) . . ?
 O72 Cr4 O82 89.90(13) . . ?
 F6 Cr5 O31 179.28(14) . . ?
 F6 Cr5 O41 88.83(12) . . ?
 F6 Cr5 O52 90.10(11) . . ?
 F6 Cr5 O62 92.89(11) . . ?
 F7 Cr5 F6 88.74(10) . . ?
 F7 Cr5 O31 91.14(13) . . ?
 F7 Cr5 O41 91.81(11) . . ?
 F7 Cr5 O52 89.68(12) . . ?
 F7 Cr5 O62 178.34(12) . . ?
 O31 Cr5 O41 91.89(14) . . ?
 O31 Cr5 O52 89.19(14) . . ?
 O31 Cr5 O62 87.23(14) . . ?
 O41 Cr5 O52 178.14(12) . . ?
 O41 Cr5 O62 87.91(13) . . ?
 O62 Cr5 O52 90.63(13) . . ?
 F7 Cr6 O11 178.69(16) . . ?
 F7 Cr6 O32 92.14(12) . . ?
 F7 Cr6 O42 89.37(11) . . ?
 F8 Cr6 F7 86.70(10) . . ?
 F8 Cr6 O11 92.77(15) . . ?
 F8 Cr6 O21 93.72(12) . . ?
 F8 Cr6 O32 178.23(12) . . ?
 F8 Cr6 O42 88.74(14) . . ?
 O11 Cr6 O32 88.36(16) . . ?
 O11 Cr6 O42 89.42(15) . . ?
 O21 Cr6 F7 89.67(12) . . ?
 O21 Cr6 O11 91.57(16) . . ?
 O21 Cr6 O32 87.62(15) . . ?
 O21 Cr6 O42 177.30(15) . . ?
 O32 Cr6 O42 89.90(16) . . ?
 F8 Cr7_a F1 85.8(5) . . ?
 F8 Cr7_a O2 173.7(7) . . ?
 F8 Cr7_a O22 91.1(6) . . ?
 F8 Cr7_a O151 88.1(6) . . ?
 O2 Cr7_a F1 87.9(5) . . ?
 O12 Cr7_a F1 177.5(8) . . ?
 O12 Cr7_a F8 96.6(6) . . ?
 O12 Cr7_a O2 89.6(5) . . ?
 O12 Cr7_a O22 94.2(7) . . ?
 O12 Cr7_a O151 92.2(5) . . ?
 O22 Cr7_a F1 86.4(5) . . ?
 O22 Cr7_a O2 87.5(5) . . ?
 O22 Cr7_a O151 173.6(7) . . ?
 O151 Cr7_a F1 87.1(6) . . ?
 O151 Cr7_a O2 92.6(6) . . ?
 F9 Cr8_a F10 89.2(5) . . ?
 F9 Cr8_a O202 97.3(5) . . ?
 F9 Cr8_a O332 175.4(7) . . ?
 F9 Cr8_a O342 94.8(5) . . ?
 F9 Cr8_a O351 93.3(5) . . ?
 F10 Cr8_a O332 88.3(4) . . ?
 F10 Cr8_a O351 83.8(5) . . ?
 O202 Cr8_a F10 173.5(6) . . ?
 O202 Cr8_a O332 85.1(5) . . ?
 O202 Cr8_a O342 90.7(5) . . ?
 O202 Cr8_a O351 95.3(6) . . ?
 O342 Cr8_a F10 89.2(6) . . ?
 O342 Cr8_a O332 89.0(4) . . ?
 O342 Cr8_a O351 169.2(6) . . ?
 O351 Cr8_a O332 82.6(4) . . ?
 F10 Cr9 F11 87.30(10) . . ?
 F10 Cr9 O312 179.15(13) . . ?
 F10 Cr9 O322 89.67(11) . . ?
 F10 Cr9 O331 92.66(13) . . ?
 F10 Cr9 O341 92.94(12) . . ?
 F11 Cr9 O312 91.89(12) . . ?
 F11 Cr9 O322 89.20(12) . . ?
 F11 Cr9 O331 176.45(14) . . ?
 F11 Cr9 O341 89.70(13) . . ?
 O312 Cr9 O322 90.06(14) . . ?
 O331 Cr9 O312 88.14(14) . . ?
 O331 Cr9 O322 87.25(15) . . ?
 O331 Cr9 O341 93.85(16) . . ?
 O341 Cr9 O312 87.32(14) . . ?
 O341 Cr9 O322 177.12(13) . . ?
 F11 Cr10 F12 88.96(10) . . ?
 F11 Cr10 O292 178.20(12) . . ?
 F11 Cr10 O302 89.22(12) . . ?
 F11 Cr10 O311 90.96(12) . . ?
 F11 Cr10 O321 93.07(12) . . ?
 F12 Cr10 O292 92.76(11) . . ?
 F12 Cr10 O302 90.74(12) . . ?
 F12 Cr10 O311 179.87(15) . . ?
 F12 Cr10 O321 89.06(12) . . ?
 O292 Cr10 O302 90.25(14) . . ?
 O292 Cr10 O321 87.47(13) . . ?
 O302 Cr10 O321 177.70(14) . . ?
 O311 Cr10 O292 87.31(13) . . ?
 O311 Cr10 O302 89.37(14) . . ?
 O311 Cr10 O321 90.83(14) . . ?
 F12 Cr11 F13 88.23(10) . . ?
 F12 Cr11 O272 178.87(12) . . ?
 F12 Cr11 O282 89.59(13) . . ?
 F12 Cr11 O291 91.55(13) . . ?
 F12 Cr11 O301 91.65(12) . . ?
 F13 Cr11 O272 92.81(12) . . ?
 F13 Cr11 O282 90.86(11) . . ?
 F13 Cr11 O291 179.77(15) . . ?
 F13 Cr11 O301 89.36(12) . . ?
 O272 Cr11 O282 90.85(16) . . ?
 O272 Cr11 O291 87.42(15) . . ?
 O272 Cr11 O301 87.91(16) . . ?
 O291 Cr11 O282 89.12(14) . . ?
 O291 Cr11 O301 90.66(15) . . ?
 O301 Cr11 O282 178.75(16) . . ?
 F13 Cr12 F14 89.38(10) . . ?
 F13 Cr12 O252 90.41(13) . . ?
 F13 Cr12 O262 176.91(13) . . ?
 F13 Cr12 O271 90.59(13) . . ?
 F13 Cr12 O281 91.26(12) . . ?
 F14 Cr12 O252 90.16(13) . . ?
 F14 Cr12 O262 93.18(13) . . ?
 F14 Cr12 O271 177.72(14) . . ?
 F14 Cr12 O281 89.65(13) . . ?
 O262 Cr12 O252 91.31(16) . . ?
 O262 Cr12 O281 87.02(15) . . ?
 O271 Cr12 O252 87.56(16) . . ?
 O271 Cr12 O262 86.92(15) . . ?
 O271 Cr12 O281 92.63(16) . . ?
 O281 Cr12 O252 178.31(15) . . ?
 F14 Cr13 F15 88.86(10) . . ?
 F14 Cr13 O232 88.20(12) . . ?
 F14 Cr13 O242 177.98(14) . . ?
 F14 Cr13 O251 91.94(12) . . ?
 F14 Cr13 O261 91.19(12) . . ?
 F15 Cr13 O232 90.59(13) . . ?
 F15 Cr13 O242 93.01(13) . . ?
 F15 Cr13 O251 90.01(14) . . ?
 F15 Cr13 O261 178.50(16) . . ?
 O232 Cr13 O251 179.38(17) . . ?
 O242 Cr13 O232 91.01(15) . . ?
 O242 Cr13 O251 88.82(15) . . ?
 O242 Cr13 O261 86.93(14) . . ?
 O261 Cr13 O232 87.91(16) . . ?
 O261 Cr13 O251 91.49(17) . . ?
 F15 Cr14 O211 178.15(15) . . ?
 F15 Cr14 O221 88.92(13) . . ?
 F15 Cr14 O231 91.97(12) . . ?
 F15 Cr14 O241 91.05(14) . . ?
 F16 Cr14 F15 86.73(10) . . ?
 F16 Cr14 O211 95.12(14) . . ?
 F16 Cr14 O221 91.16(12) . . ?
 F16 Cr14 O231 89.36(13) . . ?
 F16 Cr14 O241 177.10(13) . . ?
 O211 Cr14 O221 90.96(16) . . ?
 O211 Cr14 O231 88.14(15) . . ?
 O211 Cr14 O241 87.10(16) . . ?
 O221 Cr14 O231 179.00(15) . . ?
 O221 Cr14 O241 90.66(15) . . ?
 O241 Cr14 O231 88.86(15) . . ?
 Ni1_a F1 Cr7_a 122.4(6) . . ?
 Ni7A_b F1 Cr1A_b 121.0(7) . . ?
 Cr1 F2 Ni1_a 120.7(5) . . ?
 Cr1 F2 Cr1A_b 122.1(5) . . ?
 Cr2 F3 Cr1 122.34(12) . . ?
 Cr3 F4 Cr2 122.90(12) . . ?
 Cr3 F5 Cr4 124.00(11) . . ?
 Cr4 F6 Cr5 122.85(12) . . ?
 Cr5 F7 Cr6 123.21(13) . . ?
 Cr6 F8 Cr7_a 119.2(4) . . ?
 Cr6 F8 Ni7A_b 123.9(4) . . ?
 Ni2_b F9 Ni29_b 119.9(7) . . ?
 Cr8_a F9 Cr40_a 121.7(7) . . ?
 Cr9 F10 Cr8_a 123.9(3) . . ?
 Cr9 F10 Ni29_b 118.2(3) . . ?
 Cr10 F11 Cr9 123.16(12) . . ?
 Cr11 F12 Cr10 123.39(12) . . ?
 Cr11 F13 Cr12 123.43(12) . . ?
 Cr13 F14 Cr12 122.79(13) . . ?
 Cr13 F15 Cr14 122.75(12) . . ?
 Cr14 F16 Ni2_b 120.8(5) . . ?
 Cr14 F16 Cr40_a 123.7(5) . . ?
 C3 O1 Ni1_a 134.9(6) . . ?
 C3 O1 Cr1A_b 132.9(6) . . ?
 C3 O2 Cr7_a 134.6(5) . . ?
 C3 O2 Ni7A_b 129.6(5) . . ?
 C13 O11 Cr6 130.1(3) . . ?
 C13 O12 Cr7_a 134.2(5) . . ?
 C13 O12 Ni7A_b 137.6(5) . . ?
 C23 O21 Cr6 135.6(3) . . ?
 C23 O22 Cr7_a 126.4(5) . . ?
 C23 O22 Ni7A_b 133.0(5) . . ?
 C33 O31 Cr5 129.1(3) . . ?
 C33 O32 Cr6 134.8(3) . . ?
 C43 O41 Cr5 135.3(3) . . ?
 C43 O42 Cr6 129.2(3) . . ?
 C53 O51 Cr4 135.7(3) . . ?
 C53 O52 Cr5 128.5(3) . . ?
 C63 O61 Cr4 128.9(3) . . ?
 C63 O62 Cr5 134.1(3) . . ?
 C73 O71 Cr3 130.0(3) . . ?
 C73 O72 Cr4 134.9(3) . . ?
 C83 O81 Cr3 136.9(3) . . ?
 C83 O82 Cr4 129.3(3) . . ?
 C93 O91 Cr2 129.5(3) . . ?
 C93 O92 Cr3 135.5(3) . . ?
 C103 O101 Cr2 134.6(3) . . ?
 C103 O102 Cr3 129.4(3) . . ?
 C113 O111 Cr1 129.8(3) . . ?
 C113 O112 Cr2 134.6(3) . . ?
 C123 O121 Cr1 136.5(3) . . ?
 C123 O122 Cr2 127.6(3) . . ?
 C133 O131 Ni1_a 129.1(5) . . ?
 C133 O131 Cr1A_b 128.4(5) . . ?
 C133 O132 Cr1 134.0(3) . . ?
 C143 O141 Ni1_a 136.6(5) . . ?
 C143 O141 Cr1A_b 135.4(5) . . ?
 C143 O142 Cr1 128.9(3) . . ?
 C153 O151 Cr7_a 135.5(4) . . ?
 C153 O151 Ni7A_b 129.4(4) . . ?
 C153 O152 Ni1_a 131.2(6) . . ?
 C153 O152 Cr1A_b 129.9(6) . . ?
 C203 O201 Ni2_b 136.4(6) . . ?
 C203 O201 Cr40_a 133.7(5) . . ?
 C203 O202 Cr8_a 127.3(4) . . ?
 C203 O202 Ni29_b 132.9(4) . . ?
 C213 O211 Cr14 134.7(4) . . ?
 C213 O212 Ni2_b 130.5(7) . . ?
 C213 O212 Cr40_a 129.2(7) . . ?
 C223 O221 Cr14 129.3(3) . . ?
 C223 O222 Ni2_b 137.9(6) . . ?
 C223 O222 Cr40_a 135.1(6) . . ?
 C233 O231 Cr14 135.8(3) . . ?
 C233 O232 Cr13 129.6(3) . . ?
 C243 O241 Cr14 129.2(3) . . ?
 C243 O242 Cr13 136.7(3) . . ?
 C253 O251 Cr13 135.0(3) . . ?
 C253 O252 Cr12 128.9(3) . . ?
 C263 O261 Cr13 130.8(3) . . ?
 C263 O262 Cr12 134.2(4) . . ?
 C273 O271 Cr12 133.0(3) . . ?
 C273 O272 Cr11 134.5(3) . . ?
 C283 O281 Cr12 136.8(3) . . ?
 C283 O282 Cr11 130.7(3) . . ?
 C293 O291 Cr11 129.5(3) . . ?
 C293 O292 Cr10 135.5(3) . . ?
 C303 O301 Cr11 136.6(3) . . ?
 C303 O302 Cr10 129.6(3) . . ?
 C313 O311 Cr10 129.8(3) . . ?
 C313 O312 Cr9 134.5(3) . . ?
 C323 O321 Cr10 134.6(3) . . ?
 C323 O322 Cr9 129.3(3) . . ?
 C333 O331 Cr9 130.6(3) . . ?
 C333 O332 Cr8_a 133.3(5) . . ?
 C333 O332 Ni29_b 132.6(5) . . ?
 C343 O341 Cr9 135.2(3) . . ?
 C343 O342 Cr8_a 131.4(4) . . ?
 C343 O342 Ni29_b 126.0(5) . . ?
 C353 O351 Cr8_a 127.6(4) . . ?
 C353 O351 Ni29_b 135.3(4) . . ?
 C353 O352 Ni2_b 130.4(6) . . ?
 C353 O352 Cr40_a 129.3(6) . . ?
 C575_a N6_a Co0H 167.7(19) . . ?
 C156 N158 Co0H 119.1(3) . . ?
 C159 N158 Co0H 118.5(3) . . ?
 C159 N158 C156 121.6(4) . . ?
 C161 N166 Co0H 116.8(3) . . ?
 C165 N166 Co0H 124.8(4) . . ?
 C165 N166 C161 118.4(5) . . ?
 C167 N168 Co0H 116.4(3) . . ?
 C169 N168 Co0H 125.8(4) . . ?
 C169 N168 C167 117.8(5) . . ?
 C356 N357 Co0H 123.2(3) . . ?
 C356 N357 C358 116.8(4) . . ?
 C358 N357 Co0H 120.0(3) . . ?
 C515_b N514_b Co0H 166.2(11) . . ?
 C518 N517 Co0H 167.5(6) . . ?
 O1 C3 C4 116.7(4) . . ?
 O2 C3 O1 126.4(4) . . ?
 O2 C3 C4 116.9(4) . . ?
 C3 C4 C5_a 109.3(6) . . ?
 C3 C4 C7_a 110.3(6) . . ?
 C3 C4 C406_b 111.0(5) . . ?
 C3 C4 C407_b 110.2(5) . . ?
 C6_a C4 C3 108.3(6) . . ?
 C6_a C4 C5_a 109.5(8) . . ?
 C6_a C4 C7_a 110.6(8) . . ?
 C7_a C4 C5_a 108.8(7) . . ?
 C405_b C4 C3 106.9(5) . . ?
 C405_b C4 C406_b 111.0(8) . . ?
 C405_b C4 C407_b 112.5(7) . . ?
 C407_b C4 C406_b 105.3(7) . . ?
 C4 C5_a H5A_a 109.5 . . ?
 C4 C5_a H5B_a 109.5 . . ?
 C4 C5_a H5C_a 109.5 . . ?
 H5A_a C5_a H5B_a 109.5 . . ?
 H5A_a C5_a H5C_a 109.5 . . ?
 H5B_a C5_a H5C_a 109.5 . . ?
 C4 C6_a H6A_a 109.5 . . ?
 C4 C6_a H6B_a 109.5 . . ?
 C4 C6_a H6C_a 109.5 . . ?
 H6A_a C6_a H6B_a 109.5 . . ?
 H6A_a C6_a H6C_a 109.5 . . ?
 H6B_a C6_a H6C_a 109.5 . . ?
 C4 C7_a H7A_a 109.5 . . ?
 C4 C7_a H7B_a 109.5 . . ?
 C4 C7_a H7C_a 109.5 . . ?
 H7A_a C7_a H7B_a 109.5 . . ?
 H7A_a C7_a H7C_a 109.5 . . ?
 H7B_a C7_a H7C_a 109.5 . . ?
 O11 C13 C14_a 114.2(6) . . ?
 O11 C13 C414_b 120.1(11) . . ?
 O12 C13 O11 126.2(4) . . ?
 O12 C13 C14_a 119.5(6) . . ?
 O12 C13 C414_b 113.5(11) . . ?
 C15_a C14_a C13 109.2(10) . . ?
 C15_a C14_a C16_a 108.8(11) . . ?
 C16_a C14_a C13 107.3(9) . . ?
 C17_a C14_a C13 110.1(9) . . ?
 C17_a C14_a C15_a 112.6(11) . . ?
 C17_a C14_a C16_a 108.7(11) . . ?
 C14_a C15_a H15A_a 109.5 . . ?
 C14_a C15_a H15B_a 109.5 . . ?
 C14_a C15_a H15C_a 109.5 . . ?
 H15A_a C15_a H15B_a 109.5 . . ?
 H15A_a C15_a H15C_a 109.5 . . ?
 H15B_a C15_a H15C_a 109.5 . . ?
 C14_a C16_a H16A_a 109.5 . . ?
 C14_a C16_a H16B_a 109.5 . . ?
 C14_a C16_a H16C_a 109.5 . . ?
 H16A_a C16_a H16B_a 109.5 . . ?
 H16A_a C16_a H16C_a 109.5 . . ?
 H16B_a C16_a H16C_a 109.5 . . ?
 C14_a C17_a H17A_a 109.5 . . ?
 C14_a C17_a H17B_a 109.5 . . ?
 C14_a C17_a H17C_a 109.5 . . ?
 H17A_a C17_a H17B_a 109.5 . . ?
 H17A_a C17_a H17C_a 109.5 . . ?
 H17B_a C17_a H17C_a 109.5 . . ?
 O21 C23 C24_a 115.4(7) . . ?
 O21 C23 C424_b 115.6(6) . . ?
 O22 C23 O21 126.0(4) . . ?
 O22 C23 C24_a 118.4(7) . . ?
 O22 C23 C424_b 118.3(6) . . ?
 C23 C24_a C26_a 103.4(13) . . ?
 C25_a C24_a C23 111.9(13) . . ?
 C25_a C24_a C26_a 107.1(14) . . ?
 C27_a C24_a C23 111.2(13) . . ?
 C27_a C24_a C25_a 108.1(14) . . ?
 C27_a C24_a C26_a 115.0(15) . . ?
 C24_a C25_a H25A_a 109.5 . . ?
 C24_a C25_a H25B_a 109.5 . . ?
 C24_a C25_a H25C_a 109.5 . . ?
 H25A_a C25_a H25B_a 109.5 . . ?
 H25A_a C25_a H25C_a 109.5 . . ?
 H25B_a C25_a H25C_a 109.5 . . ?
 C24_a C26_a H26A_a 109.5 . . ?
 C24_a C26_a H26B_a 109.5 . . ?
 C24_a C26_a H26C_a 109.5 . . ?
 H26A_a C26_a H26B_a 109.5 . . ?
 H26A_a C26_a H26C_a 109.5 . . ?
 H26B_a C26_a H26C_a 109.5 . . ?
 C24_a C27_a H27A_a 109.5 . . ?
 C24_a C27_a H27B_a 109.5 . . ?
 C24_a C27_a H27C_a 109.5 . . ?
 H27A_a C27_a H27B_a 109.5 . . ?
 H27A_a C27_a H27C_a 109.5 . . ?
 H27B_a C27_a H27C_a 109.5 . . ?
 O31 C33 C34 115.8(5) . . ?
 O32 C33 O31 124.8(4) . . ?
 O32 C33 C34 119.4(4) . . ?
 C33 C34 C37 110.3(6) . . ?
 C35 C34 C33 107.1(6) . . ?
 C35 C34 C37 108.5(8) . . ?
 C36 C34 C33 109.4(5) . . ?
 C36 C34 C35 110.4(9) . . ?
 C36 C34 C37 111.1(8) . . ?
 C34 C35 H35A 109.5 . . ?
 C34 C35 H35B 109.5 . . ?
 C34 C35 H35C 109.5 . . ?
 H35A C35 H35B 109.5 . . ?
 H35A C35 H35C 109.5 . . ?
 H35B C35 H35C 109.5 . . ?
 C34 C36 H36A 109.5 . . ?
 C34 C36 H36B 109.5 . . ?
 C34 C36 H36C 109.5 . . ?
 H36A C36 H36B 109.5 . . ?
 H36A C36 H36C 109.5 . . ?
 H36B C36 H36C 109.5 . . ?
 C34 C37 H37A 109.5 . . ?
 C34 C37 H37B 109.5 . . ?
 C34 C37 H37C 109.5 . . ?
 H37A C37 H37B 109.5 . . ?
 H37A C37 H37C 109.5 . . ?
 H37B C37 H37C 109.5 . . ?
 O41 C43 C44 115.4(4) . . ?
 O42 C43 O41 125.1(4) . . ?
 O42 C43 C44 119.5(4) . . ?
 C43 C44 C45 107.7(5) . . ?
 C43 C44 C46 108.0(4) . . ?
 C45 C44 C46 106.9(5) . . ?
 C47 C44 C43 111.0(4) . . ?
 C47 C44 C45 112.1(6) . . ?
 C47 C44 C46 110.9(6) . . ?
 C44 C45 H45A 109.5 . . ?
 C44 C45 H45B 109.5 . . ?
 C44 C45 H45C 109.5 . . ?
 H45A C45 H45B 109.5 . . ?
 H45A C45 H45C 109.5 . . ?
 H45B C45 H45C 109.5 . . ?
 C44 C46 H46A 109.5 . . ?
 C44 C46 H46B 109.5 . . ?
 C44 C46 H46C 109.5 . . ?
 H46A C46 H46B 109.5 . . ?
 H46A C46 H46C 109.5 . . ?
 H46B C46 H46C 109.5 . . ?
 C44 C47 H47A 109.5 . . ?
 C44 C47 H47B 109.5 . . ?
 C44 C47 H47C 109.5 . . ?
 H47A C47 H47B 109.5 . . ?
 H47A C47 H47C 109.5 . . ?
 H47B C47 H47C 109.5 . . ?
 O51 C53 O52 125.1(4) . . ?
 O51 C53 C54 117.3(4) . . ?
 O52 C53 C54 117.5(4) . . ?
 C53 C54 C56 105.5(4) . . ?
 C55 C54 C53 108.8(4) . . ?
 C55 C54 C56 110.1(6) . . ?
 C57 C54 C53 111.1(4) . . ?
 C57 C54 C55 112.5(6) . . ?
 C57 C54 C56 108.5(6) . . ?
 C54 C55 H55A 109.5 . . ?
 C54 C55 H55B 109.5 . . ?
 C54 C55 H55C 109.5 . . ?
 H55A C55 H55B 109.5 . . ?
 H55A C55 H55C 109.5 . . ?
 H55B C55 H55C 109.5 . . ?
 C54 C56 H56A 109.5 . . ?
 C54 C56 H56B 109.5 . . ?
 C54 C56 H56C 109.5 . . ?
 H56A C56 H56B 109.5 . . ?
 H56A C56 H56C 109.5 . . ?
 H56B C56 H56C 109.5 . . ?
 C54 C57 H57A 109.5 . . ?
 C54 C57 H57B 109.5 . . ?
 C54 C57 H57C 109.5 . . ?
 H57A C57 H57B 109.5 . . ?
 H57A C57 H57C 109.5 . . ?
 H57B C57 H57C 109.5 . . ?
 O61 C63 O62 126.1(4) . . ?
 O61 C63 C64 117.4(4) . . ?
 O62 C63 C64 116.5(4) . . ?
 C65 C64 C63 108.1(5) . . ?
 C65 C64 C66 107.8(6) . . ?
 C65 C64 C67 116.8(7) . . ?
 C66 C64 C63 110.4(5) . . ?
 C67 C64 C63 108.8(5) . . ?
 C67 C64 C66 104.8(6) . . ?
 C64 C65 H65A 109.5 . . ?
 C64 C65 H65B 109.5 . . ?
 C64 C65 H65C 109.5 . . ?
 H65A C65 H65B 109.5 . . ?
 H65A C65 H65C 109.5 . . ?
 H65B C65 H65C 109.5 . . ?
 C64 C66 H66A 109.5 . . ?
 C64 C66 H66B 109.5 . . ?
 C64 C66 H66C 109.5 . . ?
 H66A C66 H66B 109.5 . . ?
 H66A C66 H66C 109.5 . . ?
 H66B C66 H66C 109.5 . . ?
 C64 C67 H67A 109.5 . . ?
 C64 C67 H67B 109.5 . . ?
 C64 C67 H67C 109.5 . . ?
 H67A C67 H67B 109.5 . . ?
 H67A C67 H67C 109.5 . . ?
 H67B C67 H67C 109.5 . . ?
 O71 C73 O72 125.6(4) . . ?
 O71 C73 C74 116.6(4) . . ?
 O72 C73 C74 117.8(4) . . ?
 C75 C74 C73 107.1(5) . . ?
 C75 C74 C76 109.4(5) . . ?
 C75 C74 C77 110.6(6) . . ?
 C76 C74 C73 106.6(4) . . ?
 C77 C74 C73 110.7(4) . . ?
 C77 C74 C76 112.3(6) . . ?
 C74 C75 H75A 109.5 . . ?
 C74 C75 H75B 109.5 . . ?
 C74 C75 H75C 109.5 . . ?
 H75A C75 H75B 109.5 . . ?
 H75A C75 H75C 109.5 . . ?
 H75B C75 H75C 109.5 . . ?
 C74 C76 H76A 109.5 . . ?
 C74 C76 H76B 109.5 . . ?
 C74 C76 H76C 109.5 . . ?
 H76A C76 H76B 109.5 . . ?
 H76A C76 H76C 109.5 . . ?
 H76B C76 H76C 109.5 . . ?
 C74 C77 H77A 109.5 . . ?
 C74 C77 H77B 109.5 . . ?
 C74 C77 H77C 109.5 . . ?
 H77A C77 H77B 109.5 . . ?
 H77A C77 H77C 109.5 . . ?
 H77B C77 H77C 109.5 . . ?
 O81 C83 C84 116.5(4) . . ?
 O82 C83 O81 124.9(4) . . ?
 O82 C83 C84 118.6(4) . . ?
 C83 C84 C85 105.6(4) . . ?
 C86 C84 C83 109.0(5) . . ?
 C86 C84 C85 109.1(6) . . ?
 C87 C84 C83 111.3(4) . . ?
 C87 C84 C85 109.3(5) . . ?
 C87 C84 C86 112.2(6) . . ?
 C84 C85 H85A 109.5 . . ?
 C84 C85 H85B 109.5 . . ?
 C84 C85 H85C 109.5 . . ?
 H85A C85 H85B 109.5 . . ?
 H85A C85 H85C 109.5 . . ?
 H85B C85 H85C 109.5 . . ?
 C84 C86 H86A 109.5 . . ?
 C84 C86 H86B 109.5 . . ?
 C84 C86 H86C 109.5 . . ?
 H86A C86 H86B 109.5 . . ?
 H86A C86 H86C 109.5 . . ?
 H86B C86 H86C 109.5 . . ?
 C84 C87 H87A 109.5 . . ?
 C84 C87 H87B 109.5 . . ?
 C84 C87 H87C 109.5 . . ?
 H87A C87 H87B 109.5 . . ?
 H87A C87 H87C 109.5 . . ?
 H87B C87 H87C 109.5 . . ?
 O91 C93 C94 116.0(4) . . ?
 O92 C93 O91 125.9(4) . . ?
 O92 C93 C94 118.1(4) . . ?
 C93 C94 C96 107.1(5) . . ?
 C95 C94 C93 107.4(5) . . ?
 C95 C94 C96 109.6(8) . . ?
 C95 C94 C97 114.0(7) . . ?
 C97 C94 C93 111.2(5) . . ?
 C97 C94 C96 107.4(6) . . ?
 C94 C95 H95A 109.5 . . ?
 C94 C95 H95B 109.5 . . ?
 C94 C95 H95C 109.5 . . ?
 H95A C95 H95B 109.5 . . ?
 H95A C95 H95C 109.5 . . ?
 H95B C95 H95C 109.5 . . ?
 C94 C96 H96A 109.5 . . ?
 C94 C96 H96B 109.5 . . ?
 C94 C96 H96C 109.5 . . ?
 H96A C96 H96B 109.5 . . ?
 H96A C96 H96C 109.5 . . ?
 H96B C96 H96C 109.5 . . ?
 C94 C97 H97A 109.5 . . ?
 C94 C97 H97B 109.5 . . ?
 C94 C97 H97C 109.5 . . ?
 H97A C97 H97B 109.5 . . ?
 H97A C97 H97C 109.5 . . ?
 H97B C97 H97C 109.5 . . ?
 O101 C103 C104 115.0(5) . . ?
 O102 C103 O101 126.6(4) . . ?
 O102 C103 C104 118.4(5) . . ?
 C103 C104 C106 108.0(6) . . ?
 C105 C104 C103 108.2(6) . . ?
 C105 C104 C106 107.4(7) . . ?
 C105 C104 C107 111.7(6) . . ?
 C107 C104 C103 112.3(5) . . ?
 C107 C104 C106 109.0(7) . . ?
 C104 C105 H10A 109.5 . . ?
 C104 C105 H10B 109.5 . . ?
 C104 C105 H10C 109.5 . . ?
 H10A C105 H10B 109.5 . . ?
 H10A C105 H10C 109.5 . . ?
 H10B C105 H10C 109.5 . . ?
 C104 C106 H10D 109.5 . . ?
 C104 C106 H10E 109.5 . . ?
 C104 C106 H10F 109.5 . . ?
 H10D C106 H10E 109.5 . . ?
 H10D C106 H10F 109.5 . . ?
 H10E C106 H10F 109.5 . . ?
 C104 C107 H10G 109.5 . . ?
 C104 C107 H10H 109.5 . . ?
 C104 C107 H10I 109.5 . . ?
 H10G C107 H10H 109.5 . . ?
 H10G C107 H10I 109.5 . . ?
 H10H C107 H10I 109.5 . . ?
 O111 C113 O112 125.0(4) . . ?
 O111 C113 C114 118.8(4) . . ?
 O112 C113 C114 116.3(4) . . ?
 C113 C114 C116 108.5(5) . . ?
 C115 C114 C113 111.9(5) . . ?
 C115 C114 C116 109.3(7) . . ?
 C115 C114 C117 114.8(7) . . ?
 C117 C114 C113 107.3(5) . . ?
 C117 C114 C116 104.5(7) . . ?
 C114 C115 H11A 109.5 . . ?
 C114 C115 H11B 109.5 . . ?
 C114 C115 H11C 109.5 . . ?
 H11A C115 H11B 109.5 . . ?
 H11A C115 H11C 109.5 . . ?
 H11B C115 H11C 109.5 . . ?
 C114 C116 H11D 109.5 . . ?
 C114 C116 H11E 109.5 . . ?
 C114 C116 H11F 109.5 . . ?
 H11D C116 H11E 109.5 . . ?
 H11D C116 H11F 109.5 . . ?
 H11E C116 H11F 109.5 . . ?
 C114 C117 H11G 109.5 . . ?
 C114 C117 H11H 109.5 . . ?
 C114 C117 H11I 109.5 . . ?
 H11G C117 H11H 109.5 . . ?
 H11G C117 H11I 109.5 . . ?
 H11H C117 H11I 109.5 . . ?
 O121 C123 O122 125.2(4) . . ?
 O121 C123 C124 117.1(4) . . ?
 O122 C123 C124 117.7(4) . . ?
 C123 C124 C125 110.3(5) . . ?
 C126 C124 C123 109.6(5) . . ?
 C126 C124 C125 105.0(6) . . ?
 C127 C124 C123 108.4(5) . . ?
 C127 C124 C125 107.9(7) . . ?
 C127 C124 C126 115.6(7) . . ?
 C124 C125 H12A 109.5 . . ?
 C124 C125 H12B 109.5 . . ?
 C124 C125 H12C 109.5 . . ?
 H12A C125 H12B 109.5 . . ?
 H12A C125 H12C 109.5 . . ?
 H12B C125 H12C 109.5 . . ?
 C124 C126 H12D 109.5 . . ?
 C124 C126 H12E 109.5 . . ?
 C124 C126 H12F 109.5 . . ?
 H12D C126 H12E 109.5 . . ?
 H12D C126 H12F 109.5 . . ?
 H12E C126 H12F 109.5 . . ?
 C124 C127 H12G 109.5 . . ?
 C124 C127 H12H 109.5 . . ?
 C124 C127 H12I 109.5 . . ?
 H12G C127 H12H 109.5 . . ?
 H12G C127 H12I 109.5 . . ?
 H12H C127 H12I 109.5 . . ?
 O131 C133 O132 126.1(4) . . ?
 O131 C133 C134 117.0(4) . . ?
 O132 C133 C134 116.7(4) . . ?
 C133 C134 C135 105.5(5) . . ?
 C136 C134 C133 109.7(5) . . ?
 C136 C134 C135 105.0(7) . . ?
 C137 C134 C133 112.6(5) . . ?
 C137 C134 C135 106.2(7) . . ?
 C137 C134 C136 116.8(7) . . ?
 C134 C135 H13A 109.5 . . ?
 C134 C135 H13B 109.5 . . ?
 C134 C135 H13C 109.5 . . ?
 H13A C135 H13B 109.5 . . ?
 H13A C135 H13C 109.5 . . ?
 H13B C135 H13C 109.5 . . ?
 C134 C136 H13D 109.5 . . ?
 C134 C136 H13E 109.5 . . ?
 C134 C136 H13F 109.5 . . ?
 H13D C136 H13E 109.5 . . ?
 H13D C136 H13F 109.5 . . ?
 H13E C136 H13F 109.5 . . ?
 C134 C137 H13G 109.5 . . ?
 C134 C137 H13H 109.5 . . ?
 C134 C137 H13I 109.5 . . ?
 H13G C137 H13H 109.5 . . ?
 H13G C137 H13I 109.5 . . ?
 H13H C137 H13I 109.5 . . ?
 O141 C143 O142 125.8(3) . . ?
 O141 C143 C144 116.7(3) . . ?
 O142 C143 C144 117.5(3) . . ?
 C143 C144 C145 107.3(4) . . ?
 C143 C144 C147 108.3(4) . . ?
 C146 C144 C143 111.7(4) . . ?
 C146 C144 C145 111.0(6) . . ?
 C146 C144 C147 109.8(5) . . ?
 C147 C144 C145 108.7(4) . . ?
 C144 C145 H14A 109.5 . . ?
 C144 C145 H14B 109.5 . . ?
 C144 C145 H14C 109.5 . . ?
 H14A C145 H14B 109.5 . . ?
 H14A C145 H14C 109.5 . . ?
 H14B C145 H14C 109.5 . . ?
 C144 C146 H14D 109.5 . . ?
 C144 C146 H14E 109.5 . . ?
 C144 C146 H14F 109.5 . . ?
 H14D C146 H14E 109.5 . . ?
 H14D C146 H14F 109.5 . . ?
 H14E C146 H14F 109.5 . . ?
 C144 C147 H14G 109.5 . . ?
 C144 C147 H14H 109.5 . . ?
 C144 C147 H14I 109.5 . . ?
 H14G C147 H14H 109.5 . . ?
 H14G C147 H14I 109.5 . . ?
 H14H C147 H14I 109.5 . . ?
 O151 C153 O152 127.2(4) . . ?
 O151 C153 C154 117.2(4) . . ?
 O152 C153 C154 115.5(4) . . ?
 C155 C154 C153 119.7(4) . . ?
 C160 C154 C153 119.6(4) . . ?
 C160 C154 C155 120.7(4) . . ?
 C154 C155 H155 121.0 . . ?
 C154 C155 C156 118.0(4) . . ?
 C156 C155 H155 121.0 . . ?
 N158 C156 C155 120.8(4) . . ?
 N158 C156 C161 113.9(4) . . ?
 C155 C156 C161 125.2(5) . . ?
 N158 C159 C160 120.9(4) . . ?
 N158 C159 C167 114.4(4) . . ?
 C160 C159 C167 124.8(4) . . ?
 C154 C160 C159 118.0(4) . . ?
 C154 C160 H160 121.0 . . ?
 C159 C160 H160 121.0 . . ?
 N166 C161 C156 114.0(5) . . ?
 N166 C161 C162 121.1(5) . . ?
 C162 C161 C156 124.9(5) . . ?
 C161 C162 H162 119.9 . . ?
 C161 C162 C163 120.1(6) . . ?
 C163 C162 H162 119.9 . . ?
 C162 C163 H163 121.4 . . ?
 C162 C163 C164 117.3(7) . . ?
 C164 C163 H163 121.4 . . ?
 C163 C164 H164 120.1 . . ?
 C165 C164 C163 119.9(6) . . ?
 C165 C164 H164 120.1 . . ?
 N166 C165 C164 123.2(6) . . ?
 N166 C165 H165 118.4 . . ?
 C164 C165 H165 118.4 . . ?
 N168 C167 C159 114.2(5) . . ?
 N168 C167 C172 122.1(5) . . ?
 C172 C167 C159 123.8(5) . . ?
 N168 C169 H169 118.6 . . ?
 N168 C169 C170 122.8(6) . . ?
 C170 C169 H169 118.6 . . ?
 C169 C170 H170 120.1 . . ?
 C169 C170 C171 119.8(6) . . ?
 C171 C170 H170 120.1 . . ?
 C170 C171 H171 120.9 . . ?
 C170 C171 C172 118.1(7) . . ?
 C172 C171 H171 120.9 . . ?
 C167 C172 C171 119.4(6) . . ?
 C167 C172 H172 120.3 . . ?
 C171 C172 H172 120.3 . . ?
 O201 C203 O202 126.8(4) . . ?
 O201 C203 C204 116.6(5) . . ?
 O202 C203 C204 116.5(5) . . ?
 C203 C204 C205_a 109.3(6) . . ?
 C203 C204 C486_b 109.2(8) . . ?
 C206_a C204 C203 109.1(6) . . ?
 C206_a C204 C205_a 109.9(8) . . ?
 C207_a C204 C203 108.4(6) . . ?
 C207_a C204 C205_a 108.8(8) . . ?
 C207_a C204 C206_a 111.3(9) . . ?
 C485_b C204 C203 110.6(8) . . ?
 C485_b C204 C486_b 107.7(11) . . ?
 C485_b C204 C487_b 115.7(12) . . ?
 C487_b C204 C203 107.7(8) . . ?
 C487_b C204 C486_b 105.7(11) . . ?
 C204 C205_a H20A_a 109.5 . . ?
 C204 C205_a H20B_a 109.5 . . ?
 C204 C205_a H20C_a 109.5 . . ?
 H20A_a C205_a H20B_a 109.5 . . ?
 H20A_a C205_a H20C_a 109.5 . . ?
 H20B_a C205_a H20C_a 109.5 . . ?
 C204 C206_a H20D_a 109.5 . . ?
 C204 C206_a H20E_a 109.5 . . ?
 C204 C206_a H20F_a 109.5 . . ?
 H20D_a C206_a H20E_a 109.5 . . ?
 H20D_a C206_a H20F_a 109.5 . . ?
 H20E_a C206_a H20F_a 109.5 . . ?
 C204 C207_a H20G_a 109.5 . . ?
 C204 C207_a H20H_a 109.5 . . ?
 C204 C207_a H20I_a 109.5 . . ?
 H20G_a C207_a H20H_a 109.5 . . ?
 H20G_a C207_a H20I_a 109.5 . . ?
 H20H_a C207_a H20I_a 109.5 . . ?
 O211 C213 C214_a 118.1(9) . . ?
 O211 C213 C464_b 113.2(8) . . ?
 O212 C213 O211 126.9(4) . . ?
 O212 C213 C214_a 113.7(9) . . ?
 O212 C213 C464_b 119.4(8) . . ?
 C213 C214_a C215_a 108.6(14) . . ?
 C213 C214_a C216_a 113.1(14) . . ?
 C213 C214_a C217_a 108(2) . . ?
 C215_a C214_a C216_a 107.4(15) . . ?
 C217_a C214_a C215_a 109.2(17) . . ?
 C217_a C214_a C216_a 110.3(16) . . ?
 C214_a C215_a H21A_a 109.5 . . ?
 C214_a C215_a H21B_a 109.5 . . ?
 C214_a C215_a H21C_a 109.5 . . ?
 H21A_a C215_a H21B_a 109.5 . . ?
 H21A_a C215_a H21C_a 109.5 . . ?
 H21B_a C215_a H21C_a 109.5 . . ?
 C214_a C216_a H21D_a 109.5 . . ?
 C214_a C216_a H21E_a 109.5 . . ?
 C214_a C216_a H21F_a 109.5 . . ?
 H21D_a C216_a H21E_a 109.5 . . ?
 H21D_a C216_a H21F_a 109.5 . . ?
 H21E_a C216_a H21F_a 109.5 . . ?
 C214_a C217_a H21G_a 109.5 . . ?
 C214_a C217_a H21H_a 109.5 . . ?
 C214_a C217_a H21I_a 109.5 . . ?
 H21G_a C217_a H21H_a 109.5 . . ?
 H21G_a C217_a H21I_a 109.5 . . ?
 H21H_a C217_a H21I_a 109.5 . . ?
 O221 C223 C224 115.5(5) . . ?
 O222 C223 O221 126.0(4) . . ?
 O222 C223 C224 118.4(5) . . ?
 C223 C224 C227_a 100.0(10) . . ?
 C223 C224 C475_b 102.7(7) . . ?
 C225_a C224 C223 111.2(14) . . ?
 C225_a C224 C226_a 123(2) . . ?
 C225_a C224 C227_a 101.6(17) . . ?
 C226_a C224 C223 114(2) . . ?
 C226_a C224 C227_a 101.8(18) . . ?
 C476_b C224 C223 110.2(9) . . ?
 C476_b C224 C475_b 105.1(10) . . ?
 C477_b C224 C223 113.1(7) . . ?
 C477_b C224 C475_b 109.2(10) . . ?
 C477_b C224 C476_b 115.4(12) . . ?
 C224 C225_a H22A_a 109.5 . . ?
 C224 C225_a H22B_a 109.5 . . ?
 C224 C225_a H22C_a 109.5 . . ?
 H22A_a C225_a H22B_a 109.5 . . ?
 H22A_a C225_a H22C_a 109.5 . . ?
 H22B_a C225_a H22C_a 109.5 . . ?
 C224 C226_a H22D_a 109.5 . . ?
 C224 C226_a H22E_a 109.5 . . ?
 C224 C226_a H22F_a 109.5 . . ?
 H22D_a C226_a H22E_a 109.5 . . ?
 H22D_a C226_a H22F_a 109.5 . . ?
 H22E_a C226_a H22F_a 109.5 . . ?
 C224 C227_a H22G_a 109.5 . . ?
 C224 C227_a H22H_a 109.5 . . ?
 C224 C227_a H22I_a 109.5 . . ?
 H22G_a C227_a H22H_a 109.5 . . ?
 H22G_a C227_a H22I_a 109.5 . . ?
 H22H_a C227_a H22I_a 109.5 . . ?
 O231 C233 C234 117.3(4) . . ?
 O232 C233 O231 124.5(4) . . ?
 O232 C233 C234 118.1(4) . . ?
 C233 C234 C236 108.3(5) . . ?
 C233 C234 C237 111.1(5) . . ?
 C235 C234 C233 108.8(5) . . ?
 C235 C234 C236 111.8(8) . . ?
 C235 C234 C237 113.0(7) . . ?
 C236 C234 C237 103.8(7) . . ?
 C234 C235 H23A 109.5 . . ?
 C234 C235 H23B 109.5 . . ?
 C234 C235 H23C 109.5 . . ?
 H23A C235 H23B 109.5 . . ?
 H23A C235 H23C 109.5 . . ?
 H23B C235 H23C 109.5 . . ?
 C234 C236 H23D 109.5 . . ?
 C234 C236 H23E 109.5 . . ?
 C234 C236 H23F 109.5 . . ?
 H23D C236 H23E 109.5 . . ?
 H23D C236 H23F 109.5 . . ?
 H23E C236 H23F 109.5 . . ?
 C234 C237 H23G 109.5 . . ?
 C234 C237 H23H 109.5 . . ?
 C234 C237 H23I 109.5 . . ?
 H23G C237 H23H 109.5 . . ?
 H23G C237 H23I 109.5 . . ?
 H23H C237 H23I 109.5 . . ?
 O241 C243 O242 124.8(4) . . ?
 O241 C243 C244 118.8(4) . . ?
 O242 C243 C244 116.4(4) . . ?
 C243 C244 C246 106.0(4) . . ?
 C245 C244 C243 111.1(4) . . ?
 C245 C244 C246 108.9(5) . . ?
 C247 C244 C243 109.6(5) . . ?
 C247 C244 C245 112.8(5) . . ?
 C247 C244 C246 108.2(6) . . ?
 C244 C245 H24A 109.5 . . ?
 C244 C245 H24B 109.5 . . ?
 C244 C245 H24C 109.5 . . ?
 H24A C245 H24B 109.5 . . ?
 H24A C245 H24C 109.5 . . ?
 H24B C245 H24C 109.5 . . ?
 C244 C246 H24D 109.5 . . ?
 C244 C246 H24E 109.5 . . ?
 C244 C246 H24F 109.5 . . ?
 H24D C246 H24E 109.5 . . ?
 H24D C246 H24F 109.5 . . ?
 H24E C246 H24F 109.5 . . ?
 C244 C247 H24G 109.5 . . ?
 C244 C247 H24H 109.5 . . ?
 C244 C247 H24I 109.5 . . ?
 H24G C247 H24H 109.5 . . ?
 H24G C247 H24I 109.5 . . ?
 H24H C247 H24I 109.5 . . ?
 O251 C253 C254_a 121.0(7) . . ?
 O251 C253 C444_b 114.2(5) . . ?
 O252 C253 O251 125.7(5) . . ?
 O252 C253 C254_a 112.9(7) . . ?
 O252 C253 C444_b 120.1(6) . . ?
 C253 C254_a C256_a 109.7(14) . . ?
 C253 C254_a C257_a 110.3(14) . . ?
 C255_a C254_a C253 110.1(13) . . ?
 C255_a C254_a C256_a 109.7(15) . . ?
 C255_a C254_a C257_a 112.9(15) . . ?
 C256_a C254_a C257_a 103.9(12) . . ?
 C254_a C255_a H25D_a 109.5 . . ?
 C254_a C255_a H25E_a 109.5 . . ?
 C254_a C255_a H25F_a 109.5 . . ?
 H25D_a C255_a H25E_a 109.5 . . ?
 H25D_a C255_a H25F_a 109.5 . . ?
 H25E_a C255_a H25F_a 109.5 . . ?
 C254_a C256_a H25G_a 109.5 . . ?
 C254_a C256_a H25H_a 109.5 . . ?
 C254_a C256_a H25I_a 109.5 . . ?
 H25G_a C256_a H25H_a 109.5 . . ?
 H25G_a C256_a H25I_a 109.5 . . ?
 H25H_a C256_a H25I_a 109.5 . . ?
 C254_a C257_a H25J_a 109.5 . . ?
 C254_a C257_a H25K_a 109.5 . . ?
 C254_a C257_a H25L_a 109.5 . . ?
 H25J_a C257_a H25K_a 109.5 . . ?
 H25J_a C257_a H25L_a 109.5 . . ?
 H25K_a C257_a H25L_a 109.5 . . ?
 O261 C263 O262 124.9(5) . . ?
 O261 C263 C264_a 111.3(8) . . ?
 O261 C263 C454_b 119.9(6) . . ?
 O262 C263 C264_a 123.2(8) . . ?
 O262 C263 C454_b 114.9(6) . . ?
 C265_a C264_a C263 103.6(15) . . ?
 C266_a C264_a C263 116.3(15) . . ?
 C266_a C264_a C265_a 107.6(16) . . ?
 C267_a C264_a C263 110.5(14) . . ?
 C267_a C264_a C265_a 111.3(15) . . ?
 C267_a C264_a C266_a 107.5(15) . . ?
 C264_a C265_a H26D_a 109.5 . . ?
 C264_a C265_a H26E_a 109.5 . . ?
 C264_a C265_a H26F_a 109.5 . . ?
 H26D_a C265_a H26E_a 109.5 . . ?
 H26D_a C265_a H26F_a 109.5 . . ?
 H26E_a C265_a H26F_a 109.5 . . ?
 C264_a C266_a H26G_a 109.5 . . ?
 C264_a C266_a H26H_a 109.5 . . ?
 C264_a C266_a H26I_a 109.5 . . ?
 H26G_a C266_a H26H_a 109.5 . . ?
 H26G_a C266_a H26I_a 109.5 . . ?
 H26H_a C266_a H26I_a 109.5 . . ?
 C264_a C267_a H26J_a 109.5 . . ?
 C264_a C267_a H26K_a 109.5 . . ?
 C264_a C267_a H26L_a 109.5 . . ?
 H26J_a C267_a H26K_a 109.5 . . ?
 H26J_a C267_a H26L_a 109.5 . . ?
 H26K_a C267_a H26L_a 109.5 . . ?
 O271 C273 O272 124.1(4) . . ?
 O271 C273 C274 117.5(4) . . ?
 O272 C273 C274 118.3(4) . . ?
 C273 C274 C275 111.2(5) . . ?
 C276 C274 C273 106.4(5) . . ?
 C276 C274 C275 110.9(7) . . ?
 C276 C274 C277 111.9(8) . . ?
 C277 C274 C273 108.6(5) . . ?
 C277 C274 C275 107.9(8) . . ?
 C274 C275 H27D 109.5 . . ?
 C274 C275 H27E 109.5 . . ?
 C274 C275 H27F 109.5 . . ?
 H27D C275 H27E 109.5 . . ?
 H27D C275 H27F 109.5 . . ?
 H27E C275 H27F 109.5 . . ?
 C274 C276 H27G 109.5 . . ?
 C274 C276 H27H 109.5 . . ?
 C274 C276 H27I 109.5 . . ?
 H27G C276 H27H 109.5 . . ?
 H27G C276 H27I 109.5 . . ?
 H27H C276 H27I 109.5 . . ?
 C274 C277 H27J 109.5 . . ?
 C274 C277 H27K 109.5 . . ?
 C274 C277 H27L 109.5 . . ?
 H27J C277 H27K 109.5 . . ?
 H27J C277 H27L 109.5 . . ?
 H27K C277 H27L 109.5 . . ?
 O281 C283 O282 124.9(4) . . ?
 O281 C283 C284 116.4(4) . . ?
 O282 C283 C284 118.7(4) . . ?
 C283 C284 C286 109.5(5) . . ?
 C285 C284 C283 104.2(5) . . ?
 C285 C284 C286 113.0(7) . . ?
 C287 C284 C283 111.1(5) . . ?
 C287 C284 C285 109.7(5) . . ?
 C287 C284 C286 109.3(6) . . ?
 C284 C285 H28A 109.5 . . ?
 C284 C285 H28B 109.5 . . ?
 C284 C285 H28C 109.5 . . ?
 H28A C285 H28B 109.5 . . ?
 H28A C285 H28C 109.5 . . ?
 H28B C285 H28C 109.5 . . ?
 C284 C286 H28D 109.5 . . ?
 C284 C286 H28E 109.5 . . ?
 C284 C286 H28F 109.5 . . ?
 H28D C286 H28E 109.5 . . ?
 H28D C286 H28F 109.5 . . ?
 H28E C286 H28F 109.5 . . ?
 C284 C287 H28G 109.5 . . ?
 C284 C287 H28H 109.5 . . ?
 C284 C287 H28I 109.5 . . ?
 H28G C287 H28H 109.5 . . ?
 H28G C287 H28I 109.5 . . ?
 H28H C287 H28I 109.5 . . ?
 O291 C293 C294 116.8(4) . . ?
 O292 C293 O291 125.8(4) . . ?
 O292 C293 C294 117.4(4) . . ?
 C293 C294 C295_a 104.7(6) . . ?
 C293 C294 C435_b 103.8(8) . . ?
 C296_a C294 C293 108.1(6) . . ?
 C296_a C294 C295_a 108.5(10) . . ?
 C297_a C294 C293 112.9(6) . . ?
 C297_a C294 C295_a 111.1(10) . . ?
 C297_a C294 C296_a 111.2(9) . . ?
 C436_b C294 C293 108.0(8) . . ?
 C436_b C294 C435_b 110.4(14) . . ?
 C436_b C294 C437_b 114.7(13) . . ?
 C437_b C294 C293 112.5(7) . . ?
 C437_b C294 C435_b 107.0(12) . . ?
 C294 C295_a H29A_a 109.5 . . ?
 C294 C295_a H29B_a 109.5 . . ?
 C294 C295_a H29C_a 109.5 . . ?
 H29A_a C295_a H29B_a 109.5 . . ?
 H29A_a C295_a H29C_a 109.5 . . ?
 H29B_a C295_a H29C_a 109.5 . . ?
 C294 C296_a H29D_a 109.5 . . ?
 C294 C296_a H29E_a 109.5 . . ?
 C294 C296_a H29F_a 109.5 . . ?
 H29D_a C296_a H29E_a 109.5 . . ?
 H29D_a C296_a H29F_a 109.5 . . ?
 H29E_a C296_a H29F_a 109.5 . . ?
 C294 C297_a H29G_a 109.5 . . ?
 C294 C297_a H29H_a 109.5 . . ?
 C294 C297_a H29I_a 109.5 . . ?
 H29G_a C297_a H29H_a 109.5 . . ?
 H29G_a C297_a H29I_a 109.5 . . ?
 H29H_a C297_a H29I_a 109.5 . . ?
 O301 C303 O302 124.7(4) . . ?
 O301 C303 C304 117.4(5) . . ?
 O302 C303 C304 117.8(4) . . ?
 C305 C304 C303 109.6(5) . . ?
 C306 C304 C303 106.7(5) . . ?
 C306 C304 C305 110.9(7) . . ?
 C306 C304 C307 111.6(7) . . ?
 C307 C304 C303 111.7(5) . . ?
 C307 C304 C305 106.5(7) . . ?
 C304 C305 H30A 109.5 . . ?
 C304 C305 H30B 109.5 . . ?
 C304 C305 H30C 109.5 . . ?
 H30A C305 H30B 109.5 . . ?
 H30A C305 H30C 109.5 . . ?
 H30B C305 H30C 109.5 . . ?
 C304 C306 H30D 109.5 . . ?
 C304 C306 H30E 109.5 . . ?
 C304 C306 H30F 109.5 . . ?
 H30D C306 H30E 109.5 . . ?
 H30D C306 H30F 109.5 . . ?
 H30E C306 H30F 109.5 . . ?
 C304 C307 H30G 109.5 . . ?
 C304 C307 H30H 109.5 . . ?
 C304 C307 H30I 109.5 . . ?
 H30G C307 H30H 109.5 . . ?
 H30G C307 H30I 109.5 . . ?
 H30H C307 H30I 109.5 . . ?
 O311 C313 O312 125.3(4) . . ?
 O311 C313 C314 118.2(4) . . ?
 O312 C313 C314 116.5(4) . . ?
 C313 C314 C315 110.3(4) . . ?
 C313 C314 C316 107.7(5) . . ?
 C313 C314 C317 109.4(5) . . ?
 C315 C314 C316 108.8(6) . . ?
 C315 C314 C317 111.9(6) . . ?
 C317 C314 C316 108.6(6) . . ?
 C314 C315 H31A 109.5 . . ?
 C314 C315 H31B 109.5 . . ?
 C314 C315 H31C 109.5 . . ?
 H31A C315 H31B 109.5 . . ?
 H31A C315 H31C 109.5 . . ?
 H31B C315 H31C 109.5 . . ?
 C314 C316 H31D 109.5 . . ?
 C314 C316 H31E 109.5 . . ?
 C314 C316 H31F 109.5 . . ?
 H31D C316 H31E 109.5 . . ?
 H31D C316 H31F 109.5 . . ?
 H31E C316 H31F 109.5 . . ?
 C314 C317 H31G 109.5 . . ?
 C314 C317 H31H 109.5 . . ?
 C314 C317 H31I 109.5 . . ?
 H31G C317 H31H 109.5 . . ?
 H31G C317 H31I 109.5 . . ?
 H31H C317 H31I 109.5 . . ?
 O321 C323 O322 125.3(4) . . ?
 O321 C323 C324 116.9(4) . . ?
 O322 C323 C324 117.7(4) . . ?
 C325 C324 C323 105.7(5) . . ?
 C326 C324 C323 110.3(5) . . ?
 C326 C324 C325 110.5(6) . . ?
 C326 C324 C327 110.2(5) . . ?
 C327 C324 C323 110.7(4) . . ?
 C327 C324 C325 109.4(6) . . ?
 C324 C325 H32A 109.5 . . ?
 C324 C325 H32B 109.5 . . ?
 C324 C325 H32C 109.5 . . ?
 H32A C325 H32B 109.5 . . ?
 H32A C325 H32C 109.5 . . ?
 H32B C325 H32C 109.5 . . ?
 C324 C326 H32D 109.5 . . ?
 C324 C326 H32E 109.5 . . ?
 C324 C326 H32F 109.5 . . ?
 H32D C326 H32E 109.5 . . ?
 H32D C326 H32F 109.5 . . ?
 H32E C326 H32F 109.5 . . ?
 C324 C327 H32G 109.5 . . ?
 C324 C327 H32H 109.5 . . ?
 C324 C327 H32I 109.5 . . ?
 H32G C327 H32H 109.5 . . ?
 H32G C327 H32I 109.5 . . ?
 H32H C327 H32I 109.5 . . ?
 O331 C333 C334_a 111.2(7) . . ?
 O331 C333 C494_b 118.2(6) . . ?
 O332 C333 O331 126.3(5) . . ?
 O332 C333 C334_a 121.9(7) . . ?
 O332 C333 C494_b 115.3(6) . . ?
 C335_a C334_a C333 105.8(12) . . ?
 C335_a C334_a C336_a 112.0(14) . . ?
 C335_a C334_a C337_a 114.2(14) . . ?
 C336_a C334_a C333 109.5(12) . . ?
 C336_a C334_a C337_a 108.0(13) . . ?
 C337_a C334_a C333 107.1(11) . . ?
 C334_a C335_a H33A_a 109.5 . . ?
 C334_a C335_a H33B_a 109.5 . . ?
 C334_a C335_a H33C_a 109.5 . . ?
 H33A_a C335_a H33B_a 109.5 . . ?
 H33A_a C335_a H33C_a 109.5 . . ?
 H33B_a C335_a H33C_a 109.5 . . ?
 C334_a C336_a H33D_a 109.5 . . ?
 C334_a C336_a H33E_a 109.5 . . ?
 C334_a C336_a H33F_a 109.5 . . ?
 H33D_a C336_a H33E_a 109.5 . . ?
 H33D_a C336_a H33F_a 109.5 . . ?
 H33E_a C336_a H33F_a 109.5 . . ?
 C334_a C337_a H33G_a 109.5 . . ?
 C334_a C337_a H33H_a 109.5 . . ?
 C334_a C337_a H33I_a 109.5 . . ?
 H33G_a C337_a H33H_a 109.5 . . ?
 H33G_a C337_a H33I_a 109.5 . . ?
 H33H_a C337_a H33I_a 109.5 . . ?
 O341 C343 C344 116.2(4) . . ?
 O342 C343 O341 126.7(4) . . ?
 O342 C343 C344 117.1(5) . . ?
 C343 C344 C345 108.6(6) . . ?
 C346 C344 C343 106.6(6) . . ?
 C346 C344 C345 103.7(7) . . ?
 C347 C344 C343 112.1(5) . . ?
 C347 C344 C345 111.0(8) . . ?
 C347 C344 C346 114.2(8) . . ?
 C344 C345 H34A 109.5 . . ?
 C344 C345 H34B 109.5 . . ?
 C344 C345 H34C 109.5 . . ?
 H34A C345 H34B 109.5 . . ?
 H34A C345 H34C 109.5 . . ?
 H34B C345 H34C 109.5 . . ?
 C344 C346 H34D 109.5 . . ?
 C344 C346 H34E 109.5 . . ?
 C344 C346 H34F 109.5 . . ?
 H34D C346 H34E 109.5 . . ?
 H34D C346 H34F 109.5 . . ?
 H34E C346 H34F 109.5 . . ?
 C344 C347 H34G 109.5 . . ?
 C344 C347 H34H 109.5 . . ?
 C344 C347 H34I 109.5 . . ?
 H34G C347 H34H 109.5 . . ?
 H34G C347 H34I 109.5 . . ?
 H34H C347 H34I 109.5 . . ?
 O351 C353 C354 116.4(4) . . ?
 O352 C353 O351 128.0(4) . . ?
 O352 C353 C354 115.6(4) . . ?
 C355 C354 C353 120.2(4) . . ?
 C359 C354 C353 121.6(4) . . ?
 C359 C354 C355 118.1(4) . . ?
 C354 C355 H355 121.0 . . ?
 C356 C355 C354 118.0(4) . . ?
 C356 C355 H355 121.0 . . ?
 N357 C356 C355 124.2(4) . . ?
 N357 C356 H356 117.9 . . ?
 C355 C356 H356 117.9 . . ?
 N357 C358 H358 118.1 . . ?
 N357 C358 C359 123.7(4) . . ?
 C359 C358 H358 118.1 . . ?
 C354 C359 H359 120.4 . . ?
 C358 C359 C354 119.1(4) . . ?
 C358 C359 H359 120.4 . . ?
 C4 C405_b H40A_b 109.5 . . ?
 C4 C405_b H40B_b 109.5 . . ?
 C4 C405_b H40C_b 109.5 . . ?
 H40A_b C405_b H40B_b 109.5 . . ?
 H40A_b C405_b H40C_b 109.5 . . ?
 H40B_b C405_b H40C_b 109.5 . . ?
 C4 C406_b H40D_b 109.5 . . ?
 C4 C406_b H40E_b 109.5 . . ?
 C4 C406_b H40F_b 109.5 . . ?
 H40D_b C406_b H40E_b 109.5 . . ?
 H40D_b C406_b H40F_b 109.5 . . ?
 H40E_b C406_b H40F_b 109.5 . . ?
 C4 C407_b H40G_b 109.5 . . ?
 C4 C407_b H40H_b 109.5 . . ?
 C4 C407_b H40I_b 109.5 . . ?
 H40G_b C407_b H40H_b 109.5 . . ?
 H40G_b C407_b H40I_b 109.5 . . ?
 H40H_b C407_b H40I_b 109.5 . . ?
 C415_b C414_b C13 110.2(19) . . ?
 C415_b C414_b C416_b 110.3(19) . . ?
 C415_b C414_b C417_b 110.0(19) . . ?
 C416_b C414_b C13 106(2) . . ?
 C417_b C414_b C13 112(2) . . ?
 C417_b C414_b C416_b 108.6(19) . . ?
 C414_b C415_b H41A_b 109.5 . . ?
 C414_b C415_b H41B_b 109.5 . . ?
 C414_b C415_b H41C_b 109.5 . . ?
 H41A_b C415_b H41B_b 109.5 . . ?
 H41A_b C415_b H41C_b 109.5 . . ?
 H41B_b C415_b H41C_b 109.5 . . ?
 C414_b C416_b H41D_b 109.5 . . ?
 C414_b C416_b H41E_b 109.5 . . ?
 C414_b C416_b H41F_b 109.5 . . ?
 H41D_b C416_b H41E_b 109.5 . . ?
 H41D_b C416_b H41F_b 109.5 . . ?
 H41E_b C416_b H41F_b 109.5 . . ?
 C414_b C417_b H41G_b 109.5 . . ?
 C414_b C417_b H41H_b 109.5 . . ?
 C414_b C417_b H41I_b 109.5 . . ?
 H41G_b C417_b H41H_b 109.5 . . ?
 H41G_b C417_b H41I_b 109.5 . . ?
 H41H_b C417_b H41I_b 109.5 . . ?
 C425_b C424_b C23 108.4(12) . . ?
 C425_b C424_b C426_b 116.2(14) . . ?
 C425_b C424_b C427_b 105.5(12) . . ?
 C426_b C424_b C23 109.9(12) . . ?
 C426_b C424_b C427_b 108.1(13) . . ?
 C427_b C424_b C23 108.3(11) . . ?
 C424_b C425_b H42A_b 109.5 . . ?
 C424_b C425_b H42B_b 109.5 . . ?
 C424_b C425_b H42C_b 109.5 . . ?
 H42A_b C425_b H42B_b 109.5 . . ?
 H42A_b C425_b H42C_b 109.5 . . ?
 H42B_b C425_b H42C_b 109.5 . . ?
 C424_b C426_b H42D_b 109.5 . . ?
 C424_b C426_b H42E_b 109.5 . . ?
 C424_b C426_b H42F_b 109.5 . . ?
 H42D_b C426_b H42E_b 109.5 . . ?
 H42D_b C426_b H42F_b 109.5 . . ?
 H42E_b C426_b H42F_b 109.5 . . ?
 C424_b C427_b H42G_b 109.5 . . ?
 C424_b C427_b H42H_b 109.5 . . ?
 C424_b C427_b H42I_b 109.5 . . ?
 H42G_b C427_b H42H_b 109.5 . . ?
 H42G_b C427_b H42I_b 109.5 . . ?
 H42H_b C427_b H42I_b 109.5 . . ?
 C294 C435_b H43A_b 109.5 . . ?
 C294 C435_b H43B_b 109.5 . . ?
 C294 C435_b H43C_b 109.5 . . ?
 H43A_b C435_b H43B_b 109.5 . . ?
 H43A_b C435_b H43C_b 109.5 . . ?
 H43B_b C435_b H43C_b 109.5 . . ?
 C294 C436_b H43D_b 109.5 . . ?
 C294 C436_b H43E_b 109.5 . . ?
 C294 C436_b H43F_b 109.5 . . ?
 H43D_b C436_b H43E_b 109.5 . . ?
 H43D_b C436_b H43F_b 109.5 . . ?
 H43E_b C436_b H43F_b 109.5 . . ?
 C294 C437_b H43G_b 109.5 . . ?
 C294 C437_b H43H_b 109.5 . . ?
 C294 C437_b H43I_b 109.5 . . ?
 H43G_b C437_b H43H_b 109.5 . . ?
 H43G_b C437_b H43I_b 109.5 . . ?
 H43H_b C437_b H43I_b 109.5 . . ?
 C253 C444_b C447_b 108.4(10) . . ?
 C445_b C444_b C253 110.7(9) . . ?
 C445_b C444_b C447_b 107.7(10) . . ?
 C446_b C444_b C253 109.1(10) . . ?
 C446_b C444_b C445_b 113.1(11) . . ?
 C446_b C444_b C447_b 107.7(10) . . ?
 C444_b C445_b H44A_b 109.5 . . ?
 C444_b C445_b H44B_b 109.5 . . ?
 C444_b C445_b H44C_b 109.5 . . ?
 H44A_b C445_b H44B_b 109.5 . . ?
 H44A_b C445_b H44C_b 109.5 . . ?
 H44B_b C445_b H44C_b 109.5 . . ?
 C444_b C446_b H44D_b 109.5 . . ?
 C444_b C446_b H44E_b 109.5 . . ?
 C444_b C446_b H44F_b 109.5 . . ?
 H44D_b C446_b H44E_b 109.5 . . ?
 H44D_b C446_b H44F_b 109.5 . . ?
 H44E_b C446_b H44F_b 109.5 . . ?
 C444_b C447_b H44G_b 109.5 . . ?
 C444_b C447_b H44H_b 109.5 . . ?
 C444_b C447_b H44I_b 109.5 . . ?
 H44G_b C447_b H44H_b 109.5 . . ?
 H44G_b C447_b H44I_b 109.5 . . ?
 H44H_b C447_b H44I_b 109.5 . . ?
 C263 C454_b C456_b 102.3(8) . . ?
 C263 C454_b C457_b 108.8(9) . . ?
 C455_b C454_b C263 114.2(9) . . ?
 C455_b C454_b C456_b 108.3(11) . . ?
 C455_b C454_b C457_b 109.8(10) . . ?
 C457_b C454_b C456_b 113.4(11) . . ?
 C454_b C455_b H45D_b 109.5 . . ?
 C454_b C455_b H45E_b 109.5 . . ?
 C454_b C455_b H45F_b 109.5 . . ?
 H45D_b C455_b H45E_b 109.5 . . ?
 H45D_b C455_b H45F_b 109.5 . . ?
 H45E_b C455_b H45F_b 109.5 . . ?
 C454_b C456_b H45G_b 109.5 . . ?
 C454_b C456_b H45H_b 109.5 . . ?
 C454_b C456_b H45I_b 109.5 . . ?
 H45G_b C456_b H45H_b 109.5 . . ?
 H45G_b C456_b H45I_b 109.5 . . ?
 H45H_b C456_b H45I_b 109.5 . . ?
 C454_b C457_b H45J_b 109.5 . . ?
 C454_b C457_b H45K_b 109.5 . . ?
 C454_b C457_b H45L_b 109.5 . . ?
 H45J_b C457_b H45K_b 109.5 . . ?
 H45J_b C457_b H45L_b 109.5 . . ?
 H45K_b C457_b H45L_b 109.5 . . ?
 C465_b C464_b C213 105.2(10) . . ?
 C466_b C464_b C213 109.5(12) . . ?
 C466_b C464_b C465_b 111.2(14) . . ?
 C466_b C464_b C467_b 110.9(15) . . ?
 C467_b C464_b C213 111.1(17) . . ?
 C467_b C464_b C465_b 108.7(13) . . ?
 C464_b C465_b H46D_b 109.5 . . ?
 C464_b C465_b H46E_b 109.5 . . ?
 C464_b C465_b H46F_b 109.5 . . ?
 H46D_b C465_b H46E_b 109.5 . . ?
 H46D_b C465_b H46F_b 109.5 . . ?
 H46E_b C465_b H46F_b 109.5 . . ?
 C464_b C466_b H46G_b 109.5 . . ?
 C464_b C466_b H46H_b 109.5 . . ?
 C464_b C466_b H46I_b 109.5 . . ?
 H46G_b C466_b H46H_b 109.5 . . ?
 H46G_b C466_b H46I_b 109.5 . . ?
 H46H_b C466_b H46I_b 109.5 . . ?
 C464_b C467_b H46J_b 109.5 . . ?
 C464_b C467_b H46K_b 109.5 . . ?
 C464_b C467_b H46L_b 109.5 . . ?
 H46J_b C467_b H46K_b 109.5 . . ?
 H46J_b C467_b H46L_b 109.5 . . ?
 H46K_b C467_b H46L_b 109.5 . . ?
 C224 C475_b H47D_b 109.5 . . ?
 C224 C475_b H47E_b 109.5 . . ?
 C224 C475_b H47F_b 109.5 . . ?
 H47D_b C475_b H47E_b 109.5 . . ?
 H47D_b C475_b H47F_b 109.5 . . ?
 H47E_b C475_b H47F_b 109.5 . . ?
 C224 C476_b H47G_b 109.5 . . ?
 C224 C476_b H47H_b 109.5 . . ?
 C224 C476_b H47I_b 109.5 . . ?
 H47G_b C476_b H47H_b 109.5 . . ?
 H47G_b C476_b H47I_b 109.5 . . ?
 H47H_b C476_b H47I_b 109.5 . . ?
 C224 C477_b H47J_b 109.5 . . ?
 C224 C477_b H47K_b 109.5 . . ?
 C224 C477_b H47L_b 109.5 . . ?
 H47J_b C477_b H47K_b 109.5 . . ?
 H47J_b C477_b H47L_b 109.5 . . ?
 H47K_b C477_b H47L_b 109.5 . . ?
 C204 C485_b H48A_b 109.5 . . ?
 C204 C485_b H48B_b 109.5 . . ?
 C204 C485_b H48C_b 109.5 . . ?
 H48A_b C485_b H48B_b 109.5 . . ?
 H48A_b C485_b H48C_b 109.5 . . ?
 H48B_b C485_b H48C_b 109.5 . . ?
 C204 C486_b H48D_b 109.5 . . ?
 C204 C486_b H48E_b 109.5 . . ?
 C204 C486_b H48F_b 109.5 . . ?
 H48D_b C486_b H48E_b 109.5 . . ?
 H48D_b C486_b H48F_b 109.5 . . ?
 H48E_b C486_b H48F_b 109.5 . . ?
 C204 C487_b H48G_b 109.5 . . ?
 C204 C487_b H48H_b 109.5 . . ?
 C204 C487_b H48I_b 109.5 . . ?
 H48G_b C487_b H48H_b 109.5 . . ?
 H48G_b C487_b H48I_b 109.5 . . ?
 H48H_b C487_b H48I_b 109.5 . . ?
 C333 C494_b C495_b 112.7(10) . . ?
 C333 C494_b C496_b 107.0(10) . . ?
 C333 C494_b C497_b 110.5(10) . . ?
 C496_b C494_b C495_b 109.0(11) . . ?
 C497_b C494_b C495_b 107.4(9) . . ?
 C497_b C494_b C496_b 110.4(12) . . ?
 C494_b C495_b H49A_b 109.5 . . ?
 C494_b C495_b H49B_b 109.5 . . ?
 C494_b C495_b H49C_b 109.5 . . ?
 H49A_b C495_b H49B_b 109.5 . . ?
 H49A_b C495_b H49C_b 109.5 . . ?
 H49B_b C495_b H49C_b 109.5 . . ?
 C494_b C496_b H49D_b 109.5 . . ?
 C494_b C496_b H49E_b 109.5 . . ?
 C494_b C496_b H49F_b 109.5 . . ?
 H49D_b C496_b H49E_b 109.5 . . ?
 H49D_b C496_b H49F_b 109.5 . . ?
 H49E_b C496_b H49F_b 109.5 . . ?
 C494_b C497_b H49G_b 109.5 . . ?
 C494_b C497_b H49H_b 109.5 . . ?
 C494_b C497_b H49I_b 109.5 . . ?
 H49G_b C497_b H49H_b 109.5 . . ?
 H49G_b C497_b H49I_b 109.5 . . ?
 H49H_b C497_b H49I_b 109.5 . . ?
 N514_b C515_b S516_b 176.4(16) . . ?
 N517 C518 S519 178.7(8) . . ?
 N6_a C575_a S401_a 175(3) . . ?
 H51A N510 H51B 106.1 . . ?
 C509 N510 H51A 105.5 . . ?
 C509 N510 H51B 105.5 . . ?
 C511 N510 H51A 105.5 . . ?
 C511 N510 H51B 105.5 . . ?
 C511 N510 C509 127.1(5) . . ?
 H50A C507 H50B 109.5 . . ?
 H50A C507 H50C 109.5 . . ?
 H50B C507 H50C 109.5 . . ?
 C508 C507 H50A 109.5 . . ?
 C508 C507 H50B 109.5 . . ?
 C508 C507 H50C 109.5 . . ?
 C507 C508 H50D 105.8 . . ?
 C507 C508 H50E 105.8 . . ?
 H50D C508 H50E 106.2 . . ?
 C509 C508 C507 125.9(7) . . ?
 C509 C508 H50D 105.8 . . ?
 C509 C508 H50E 105.8 . . ?
 N510 C509 H50F 106.4 . . ?
 N510 C509 H50G 106.4 . . ?
 C508 C509 N510 123.5(6) . . ?
 C508 C509 H50F 106.4 . . ?
 C508 C509 H50G 106.4 . . ?
 H50F C509 H50G 106.5 . . ?
 N510 C511 H51C 106.4 . . ?
 N510 C511 H51D 106.4 . . ?
 H51C C511 H51D 106.5 . . ?
 C512 C511 N510 123.6(6) . . ?
 C512 C511 H51C 106.4 . . ?
 C512 C511 H51D 106.4 . . ?
 C511 C512 H51E 106.6 . . ?
 C511 C512 H51F 106.6 . . ?
 C511 C512 C513 122.8(8) . . ?
 H51E C512 H51F 106.6 . . ?
 C513 C512 H51E 106.6 . . ?
 C513 C512 H51F 106.6 . . ?
 C512 C513 H51G 109.5 . . ?
 C512 C513 H51H 109.5 . . ?
 C512 C513 H51I 109.5 . . ?
 H51G C513 H51H 109.5 . . ?
 H51G C513 H51I 109.5 . . ?
 H51H C513 H51I 109.5 . . ?
 H50H N503 H50I 106.3 . . ?
 C502 N503 H50H 106.1 . . ?
 C502 N503 H50I 106.1 . . ?
 C504 N503 H50H 106.1 . . ?
 C504 N503 H50I 106.1 . . ?
 C504 N503 C502 124.8(5) . . ?
 H50J C500 H50K 109.5 . . ?
 H50J C500 H50L 109.5 . . ?
 H50K C500 H50L 109.5 . . ?
 C501 C500 H50J 109.5 . . ?
 C501 C500 H50K 109.5 . . ?
 C501 C500 H50L 109.5 . . ?
 C500 C501 H50M 108.0 . . ?
 C500 C501 H50N 108.0 . . ?
 H50M C501 H50N 107.3 . . ?
 C502 C501 C500 117.1(8) . . ?
 C502 C501 H50M 108.0 . . ?
 C502 C501 H50N 108.0 . . ?
 N503 C502 H50O 107.2 . . ?
 N503 C502 H50P 107.2 . . ?
 C501 C502 N503 120.3(6) . . ?
 C501 C502 H50O 107.2 . . ?
 C501 C502 H50P 107.2 . . ?
 H50O C502 H50P 106.9 . . ?
 N503 C504 H50Q 107.3 . . ?
 N503 C504 H50R 107.3 . . ?
 H50Q C504 H50R 106.9 . . ?
 C505 C504 N503 120.1(6) . . ?
 C505 C504 H50Q 107.3 . . ?
 C505 C504 H50R 107.3 . . ?
 C504 C505 H50S 107.6 . . ?
 C504 C505 H50T 107.6 . . ?
 C504 C505 C506 118.8(7) . . ?
 H50S C505 H50T 107.0 . . ?
 C506 C505 H50S 107.6 . . ?
 C506 C505 H50T 107.6 . . ?
 C505 C506 H50U 109.5 . . ?
 C505 C506 H50V 109.5 . . ?
 C505 C506 H50W 109.5 . . ?
 H50U C506 H50V 109.5 . . ?
 H50U C506 H50W 109.5 . . ?
 H50V C506 H50W 109.5 . . ?
 H52A C524 H52B 109.5 . . ?
 H52A C524 H52C 109.5 . . ?
 H52B C524 H52C 109.5 . . ?
 C525 C524 H52A 109.5 . . ?
 C525 C524 H52B 109.5 . . ?
 C525 C524 H52C 109.5 . . ?
 O527 C525 C524 118.6(14) . . ?
 O527 C525 C526 124.7(14) . . ?
 C524 C525 C526 116.6(11) . . ?
 C525 C526 H52D 109.5 . . ?
 C525 C526 H52E 109.5 . . ?
 C525 C526 H52F 109.5 . . ?
 H52D C526 H52E 109.5 . . ?
 H52D C526 H52F 109.5 . . ?
 H52E C526 H52F 109.5 . . ?
 F10 Ni29_b F9 82.4(4) . . ?
 F10 Ni29_b O342 88.4(6) . . ?
 O202 Ni29_b F9 88.5(4) . . ?
 O202 Ni29_b F10 170.7(6) . . ?
 O202 Ni29_b O342 89.1(5) . . ?
 O202 Ni29_b O351 96.2(6) . . ?
 O332 Ni29_b F9 178.0(7) . . ?
 O332 Ni29_b F10 96.7(5) . . ?
 O332 Ni29_b O202 92.4(6) . . ?
 O332 Ni29_b O342 95.9(5) . . ?
 O332 Ni29_b O351 91.1(5) . . ?
 O342 Ni29_b F9 85.9(5) . . ?
 O351 Ni29_b F9 87.0(4) . . ?
 O351 Ni29_b F10 85.3(5) . . ?
 O351 Ni29_b O342 171.1(7) . . ?
 F9 Cr40_a F16 89.8(7) . . ?
 F9 Cr40_a O201 94.0(8) . . ?
 F9 Cr40_a O212 178.6(10) . . ?
 F9 Cr40_a O222 90.5(7) . . ?
 F9 Cr40_a O352 91.9(7) . . ?
 F16 Cr40_a O201 175.6(10) . . ?
 F16 Cr40_a O212 91.5(7) . . ?
 F16 Cr40_a O222 90.5(8) . . ?
 F16 Cr40_a O352 88.3(6) . . ?
 O201 Cr40_a O212 84.7(6) . . ?
 O201 Cr40_a O222 87.3(6) . . ?
 O222 Cr40_a O212 89.0(7) . . ?
 O352 Cr40_a O201 93.8(8) . . ?
 O352 Cr40_a O212 88.6(7) . . ?
 O352 Cr40_a O222 177.3(10) . . ?
 F1 Cr1A_b F2 88.2(7) . . ?
 F1 Cr1A_b O1 95.7(8) . . ?
 F1 Cr1A_b O131 177.7(9) . . ?
 F1 Cr1A_b O141 90.7(7) . . ?
 F1 Cr1A_b O152 90.5(8) . . ?
 F2 Cr1A_b O1 176.0(11) . . ?
 F2 Cr1A_b O131 90.0(8) . . ?
 F2 Cr1A_b O141 91.0(6) . . ?
 F2 Cr1A_b O152 88.1(6) . . ?
 O1 Cr1A_b O131 86.1(6) . . ?
 O1 Cr1A_b O141 88.1(6) . . ?
 O1 Cr1A_b O152 92.7(6) . . ?
 O141 Cr1A_b O131 90.8(7) . . ?
 O152 Cr1A_b O131 88.0(7) . . ?
 O152 Cr1A_b O141 178.5(11) . . ?
 F1 Ni7A_b F8 88.5(5) . . ?
 F1 Ni7A_b O2 97.9(6) . . ?
 F1 Ni7A_b O12 175.2(8) . . ?
 F1 Ni7A_b O22 93.0(6) . . ?
 F1 Ni7A_b O151 92.5(6) . . ?
 F8 Ni7A_b O12 86.9(5) . . ?
 O2 Ni7A_b F8 173.6(7) . . ?
 O2 Ni7A_b O12 86.7(5) . . ?
 O2 Ni7A_b O22 91.2(6) . . ?
 O2 Ni7A_b O151 95.3(7) . . ?
 O22 Ni7A_b F8 88.4(6) . . ?
 O22 Ni7A_b O12 88.3(6) . . ?
 O22 Ni7A_b O151 170.8(8) . . ?
 O151 Ni7A_b F8 84.5(5) . . ?
 O151 Ni7A_b O12 85.6(5) . . ?

loop_
  _geom_torsion_atom_site_label_1
  _geom_torsion_atom_site_label_2
  _geom_torsion_atom_site_label_3
  _geom_torsion_atom_site_label_4
  _geom_torsion
  _geom_torsion_site_symmetry_1
  _geom_torsion_site_symmetry_2
  _geom_torsion_site_symmetry_3
  _geom_torsion_site_symmetry_4
  _geom_torsion_publ_flag
 Co0H N158 C156 C155 -169.2(3) . . . . ?
 Co0H N158 C156 C161 12.2(5) . . . . ?
 Co0H N158 C159 C160 169.8(3) . . . . ?
 Co0H N158 C159 C167 -10.0(5) . . . . ?
 Co0H N166 C161 C156 -3.3(5) . . . . ?
 Co0H N166 C161 C162 178.7(4) . . . . ?
 Co0H N166 C165 C164 -177.7(4) . . . . ?
 Co0H N168 C167 C159 -1.7(5) . . . . ?
 Co0H N168 C167 C172 177.4(4) . . . . ?
 Co0H N168 C169 C170 -176.7(5) . . . . ?
 Co0H N357 C356 C355 178.3(4) . . . . ?
 Co0H N357 C358 C359 -179.7(4) . . . . ?
 Ni1_a F1 Ni7A_b F8 -135.9(6) . . . . ?
 Ni1_a F1 Ni7A_b O2 44.2(9) . . . . ?
 Ni1_a F1 Ni7A_b O22 135.8(7) . . . . ?
 Ni1_a F1 Ni7A_b O151 -51.5(8) . . . . ?
 Ni1_a O1 C3 O2 17.0(10) . . . . ?
 Ni1_a O1 C3 C4 -162.6(8) . . . . ?
 Ni1_a O131 C133 O132 -21.2(9) . . . . ?
 Ni1_a O131 C133 C134 154.1(7) . . . . ?
 Ni1_a O141 C143 O142 -12.5(11) . . . . ?
 Ni1_a O141 C143 C144 167.6(9) . . . . ?
 Ni1_a O152 C153 O151 -6.1(9) . . . . ?
 Ni1_a O152 C153 C154 172.3(6) . . . . ?
 Ni2_b O201 C203 O202 18.0(11) . . . . ?
 Ni2_b O201 C203 C204 -160.3(8) . . . . ?
 Ni2_b O212 C213 O211 -17.8(11) . . . . ?
 Ni2_b O212 C213 C214_a 175.6(11) . . . . ?
 Ni2_b O212 C213 C464_b 153.5(9) . . . . ?
 Ni2_b O222 C223 O221 -7.0(11) . . . . ?
 Ni2_b O222 C223 C224 175.3(8) . . . . ?
 Ni2_b O352 C353 O351 -8.9(9) . . . . ?
 Ni2_b O352 C353 C354 171.6(7) . . . . ?
 Cr1 O111 C113 O112 16.2(7) . . . . ?
 Cr1 O111 C113 C114 -164.3(4) . . . . ?
 Cr1 O121 C123 O122 9.5(8) . . . . ?
 Cr1 O121 C123 C124 -171.1(4) . . . . ?
 Cr1 O132 C133 O131 -13.7(7) . . . . ?
 Cr1 O132 C133 C134 171.0(3) . . . . ?
 Cr1 O142 C143 O141 -15.3(7) . . . . ?
 Cr1 O142 C143 C144 164.7(3) . . . . ?
 Cr2 O91 C93 O92 -17.3(8) . . . . ?
 Cr2 O91 C93 C94 163.7(4) . . . . ?
 Cr2 O101 C103 O102 -17.5(8) . . . . ?
 Cr2 O101 C103 C104 163.3(4) . . . . ?
 Cr2 O112 C113 O111 16.5(8) . . . . ?
 Cr2 O112 C113 C114 -162.9(4) . . . . ?
 Cr2 O122 C123 O121 20.5(7) . . . . ?
 Cr2 O122 C123 C124 -158.9(4) . . . . ?
 Cr3 O71 C73 O72 20.5(7) . . . . ?
 Cr3 O71 C73 C74 -159.0(3) . . . . ?
 Cr3 O81 C83 O82 9.6(7) . . . . ?
 Cr3 O81 C83 C84 -172.7(3) . . . . ?
 Cr3 O92 C93 O91 -11.2(8) . . . . ?
 Cr3 O92 C93 C94 167.8(4) . . . . ?
 Cr3 O102 C103 O101 -11.7(7) . . . . ?
 Cr3 O102 C103 C104 167.4(4) . . . . ?
 Cr4 O51 C53 O52 -14.7(8) . . . . ?
 Cr4 O51 C53 C54 170.1(3) . . . . ?
 Cr4 O61 C63 O62 -16.2(7) . . . . ?
 Cr4 O61 C63 C64 163.1(4) . . . . ?
 Cr4 O72 C73 O71 8.6(8) . . . . ?
 Cr4 O72 C73 C74 -171.8(3) . . . . ?
 Cr4 O82 C83 O81 16.8(6) . . . . ?
 Cr4 O82 C83 C84 -160.9(3) . . . . ?
 Cr5 O31 C33 O32 17.0(8) . . . . ?
 Cr5 O31 C33 C34 -161.7(4) . . . . ?
 Cr5 O41 C43 O42 22.2(7) . . . . ?
 Cr5 O41 C43 C44 -157.6(4) . . . . ?
 Cr5 O52 C53 O51 -17.5(7) . . . . ?
 Cr5 O52 C53 C54 157.7(3) . . . . ?
 Cr5 O62 C63 O61 -17.2(7) . . . . ?
 Cr5 O62 C63 C64 163.5(4) . . . . ?
 Cr6 O11 C13 O12 -14.7(10) . . . . ?
 Cr6 O11 C13 C14_a 169.5(6) . . . . ?
 Cr6 O11 C13 C414_b 160.8(12) . . . . ?
 Cr6 O21 C23 O22 -6.9(7) . . . . ?
 Cr6 O21 C23 C24_a 177.1(7) . . . . ?
 Cr6 O21 C23 C424_b 171.1(7) . . . . ?
 Cr6 O32 C33 O31 18.6(8) . . . . ?
 Cr6 O32 C33 C34 -162.7(4) . . . . ?
 Cr6 O42 C43 O41 10.2(7) . . . . ?
 Cr6 O42 C43 C44 -169.9(4) . . . . ?
 Cr7_a F1 Ni7A_b F8 -7(14) . . . . ?
 Cr7_a F1 Ni7A_b O2 173(15) . . . . ?
 Cr7_a F1 Ni7A_b O22 -95(14) . . . . ?
 Cr7_a F1 Ni7A_b O151 77(14) . . . . ?
 Cr7_a O2 C3 O1 8.3(9) . . . . ?
 Cr7_a O2 C3 C4 -172.1(6) . . . . ?
 Cr7_a O12 C13 O11 -10.1(12) . . . . ?
 Cr7_a O12 C13 C14_a 165.5(9) . . . . ?
 Cr7_a O12 C13 C414_b 174.2(13) . . . . ?
 Cr7_a O22 C23 O21 -20.0(8) . . . . ?
 Cr7_a O22 C23 C24_a 155.9(8) . . . . ?
 Cr7_a O22 C23 C424_b 162.1(8) . . . . ?
 Cr7_a O151 C153 O152 29.0(9) . . . . ?
 Cr7_a O151 C153 C154 -149.3(6) . . . . ?
 Cr8_a O202 C203 O201 4.3(9) . . . . ?
 Cr8_a O202 C203 C204 -177.4(6) . . . . ?
 Cr8_a O332 C333 O331 -25.9(10) . . . . ?
 Cr8_a O332 C333 C334_a 145.1(9) . . . . ?
 Cr8_a O332 C333 C494_b 158.6(8) . . . . ?
 Cr8_a O332 Ni29_b F10 -128(45) . . . . ?
 Cr8_a O332 Ni29_b O202 51(44) . . . . ?
 Cr8_a O332 Ni29_b O342 -38(44) . . . . ?
 Cr8_a O332 Ni29_b O351 147(45) . . . . ?
 Cr8_a O342 C343 O341 -11.3(10) . . . . ?
 Cr8_a O342 C343 C344 169.8(6) . . . . ?
 Cr8_a O351 C353 O352 31.8(8) . . . . ?
 Cr8_a O351 C353 C354 -148.7(5) . . . . ?
 Cr9 O312 C313 O311 18.9(8) . . . . ?
 Cr9 O312 C313 C314 -161.3(4) . . . . ?
 Cr9 O322 C323 O321 19.5(7) . . . . ?
 Cr9 O322 C323 C324 -156.9(3) . . . . ?
 Cr9 O331 C333 O332 -3.4(8) . . . . ?
 Cr9 O331 C333 C334_a -175.3(6) . . . . ?
 Cr9 O331 C333 C494_b 171.9(6) . . . . ?
 Cr9 O341 C343 O342 -12.5(9) . . . . ?
 Cr9 O341 C343 C344 166.4(5) . . . . ?
 Cr10 O292 C293 O291 -10.7(8) . . . . ?
 Cr10 O292 C293 C294 168.6(4) . . . . ?
 Cr10 O302 C303 O301 -16.8(7) . . . . ?
 Cr10 O302 C303 C304 159.0(4) . . . . ?
 Cr10 O311 C313 O312 14.6(8) . . . . ?
 Cr10 O311 C313 C314 -165.1(4) . . . . ?
 Cr10 O321 C323 O322 13.5(7) . . . . ?
 Cr10 O321 C323 C324 -170.2(3) . . . . ?
 Cr11 O272 C273 O271 19.6(8) . . . . ?
 Cr11 O272 C273 C274 -161.6(4) . . . . ?
 Cr11 O282 C283 O281 11.9(7) . . . . ?
 Cr11 O282 C283 C284 -166.0(4) . . . . ?
 Cr11 O291 C293 O292 -17.0(8) . . . . ?
 Cr11 O291 C293 C294 163.6(4) . . . . ?
 Cr11 O301 C303 O302 -9.7(8) . . . . ?
 Cr11 O301 C303 C304 174.4(4) . . . . ?
 Cr12 O252 C253 O251 -20.3(9) . . . . ?
 Cr12 O252 C253 C254_a 152.8(8) . . . . ?
 Cr12 O252 C253 C444_b 159.1(6) . . . . ?
 Cr12 O262 C263 O261 -21.3(9) . . . . ?
 Cr12 O262 C263 C264_a 149.0(9) . . . . ?
 Cr12 O262 C263 C454_b 165.0(5) . . . . ?
 Cr12 O271 C273 O272 7.2(8) . . . . ?
 Cr12 O271 C273 C274 -171.6(4) . . . . ?
 Cr12 O281 C283 O282 9.9(8) . . . . ?
 Cr12 O281 C283 C284 -172.2(4) . . . . ?
 Cr13 O232 C233 O231 18.9(7) . . . . ?
 Cr13 O232 C233 C234 -160.4(3) . . . . ?
 Cr13 O242 C243 O241 4.3(9) . . . . ?
 Cr13 O242 C243 C244 -177.6(4) . . . . ?
 Cr13 O251 C253 O252 -8.9(9) . . . . ?
 Cr13 O251 C253 C254_a 178.5(8) . . . . ?
 Cr13 O251 C253 C444_b 171.7(6) . . . . ?
 Cr13 O261 C263 O262 -9.8(9) . . . . ?
 Cr13 O261 C263 C264_a 178.8(8) . . . . ?
 Cr13 O261 C263 C454_b 163.6(5) . . . . ?
 Cr14 O211 C213 O212 -11.2(9) . . . . ?
 Cr14 O211 C213 C214_a 154.9(10) . . . . ?
 Cr14 O211 C213 C464_b 177.1(7) . . . . ?
 Cr14 O221 C223 O222 -14.8(7) . . . . ?
 Cr14 O221 C223 C224 163.0(4) . . . . ?
 Cr14 O231 C233 O232 12.7(8) . . . . ?
 Cr14 O231 C233 C234 -167.9(3) . . . . ?
 Cr14 O241 C243 O242 23.2(8) . . . . ?
 Cr14 O241 C243 C244 -154.9(4) . . . . ?
 F7 Cr6 F8 Cr7_a 132.5(5) . . . . ?
 F7 Cr6 F8 Ni7A_b 127.5(5) . . . . ?
 F8 Cr7_a O12 C13 -2.4(11) . . . . ?
 F8 Cr7_a O12 Ni7A_b -174(15) . . . . ?
 F10 Cr8_a F9 Ni2_b -133.6(6) . . . . ?
 F10 Cr8_a F9 Ni29_b -54(31) . . . . ?
 F10 Cr8_a F9 Cr40_a -130.3(6) . . . . ?
 F11 Cr9 F10 Cr8_a 129.0(4) . . . . ?
 F11 Cr9 F10 Ni29_b 135.2(4) . . . . ?
 O1 C3 C4 C5_a 155.4(9) . . . . ?
 O1 C3 C4 C6_a -85.4(9) . . . . ?
 O1 C3 C4 C7_a 35.8(10) . . . . ?
 O1 C3 C4 C405_b 100.6(8) . . . . ?
 O1 C3 C4 C406_b -20.7(8) . . . . ?
 O1 C3 C4 C407_b -137.0(7) . . . . ?
 O2 Cr7_a O12 C13 176.7(5) . . . . ?
 O2 Cr7_a O12 Ni7A_b 5(15) . . . . ?
 O2 C3 C4 C5_a -24.2(10) . . . . ?
 O2 C3 C4 C6_a 95.0(9) . . . . ?
 O2 C3 C4 C7_a -143.9(9) . . . . ?
 O2 C3 C4 C405_b -79.1(8) . . . . ?
 O2 C3 C4 C406_b 159.7(7) . . . . ?
 O2 C3 C4 C407_b 43.4(8) . . . . ?
 O11 Cr6 F8 Cr7_a -48.7(5) . . . . ?
 O11 Cr6 F8 Ni7A_b -53.7(5) . . . . ?
 O11 C13 C14_a C15_a -45.2(11) . . . . ?
 O11 C13 C14_a C16_a 72.5(11) . . . . ?
 O11 C13 C14_a C17_a -169.4(9) . . . . ?
 O11 C13 C414_b C415_b -121.4(17) . . . . ?
 O11 C13 C414_b C416_b 119.2(16) . . . . ?
 O11 C13 C414_b C417_b 1(2) . . . . ?
 O12 C13 C14_a C15_a 138.7(9) . . . . ?
 O12 C13 C14_a C16_a -103.6(10) . . . . ?
 O12 C13 C14_a C17_a 14.5(13) . . . . ?
 O12 C13 C414_b C415_b 55(2) . . . . ?
 O12 C13 C414_b C416_b -64.7(17) . . . . ?
 O12 C13 C414_b C417_b 177.2(16) . . . . ?
 O21 Cr6 F8 Cr7_a 43.0(5) . . . . ?
 O21 Cr6 F8 Ni7A_b 38.1(5) . . . . ?
 O21 C23 C24_a C25_a -33.6(15) . . . . ?
 O21 C23 C24_a C26_a 81.4(13) . . . . ?
 O21 C23 C24_a C27_a -154.6(12) . . . . ?
 O21 C23 C424_b C425_b -59.7(13) . . . . ?
 O21 C23 C424_b C426_b 172.3(10) . . . . ?
 O21 C23 C424_b C427_b 54.3(12) . . . . ?
 O22 Cr7_a O12 C13 89.3(8) . . . . ?
 O22 Cr7_a O12 Ni7A_b -83(15) . . . . ?
 O22 C23 C24_a C25_a 150.1(12) . . . . ?
 O22 C23 C24_a C26_a -94.9(13) . . . . ?
 O22 C23 C24_a C27_a 29.1(16) . . . . ?
 O22 C23 C424_b C425_b 118.4(11) . . . . ?
 O22 C23 C424_b C426_b -9.6(15) . . . . ?
 O22 C23 C424_b C427_b -127.5(11) . . . . ?
 O31 C33 C34 C35 -63.0(8) . . . . ?
 O31 C33 C34 C36 56.6(9) . . . . ?
 O31 C33 C34 C37 179.1(7) . . . . ?
 O32 C33 C34 C35 118.1(8) . . . . ?
 O32 C33 C34 C36 -122.2(8) . . . . ?
 O32 C33 C34 C37 0.3(9) . . . . ?
 O41 C43 C44 C45 -60.8(6) . . . . ?
 O41 C43 C44 C46 54.3(6) . . . . ?
 O41 C43 C44 C47 176.2(6) . . . . ?
 O42 Cr6 F8 Cr7_a -138.1(5) . . . . ?
 O42 Cr6 F8 Ni7A_b -143.0(5) . . . . ?
 O42 C43 C44 C45 119.3(5) . . . . ?
 O42 C43 C44 C46 -125.6(5) . . . . ?
 O42 C43 C44 C47 -3.7(8) . . . . ?
 O51 C53 C54 C55 -46.6(7) . . . . ?
 O51 C53 C54 C56 71.5(6) . . . . ?
 O51 C53 C54 C57 -171.1(6) . . . . ?
 O52 C53 C54 C55 137.8(6) . . . . ?
 O52 C53 C54 C56 -104.0(6) . . . . ?
 O52 C53 C54 C57 13.4(8) . . . . ?
 O61 C63 C64 C65 -96.3(7) . . . . ?
 O61 C63 C64 C66 21.5(7) . . . . ?
 O61 C63 C64 C67 136.0(6) . . . . ?
 O62 C63 C64 C65 83.1(7) . . . . ?
 O62 C63 C64 C66 -159.1(5) . . . . ?
 O62 C63 C64 C67 -44.6(8) . . . . ?
 O71 C73 C74 C75 -55.0(6) . . . . ?
 O71 C73 C74 C76 62.0(7) . . . . ?
 O71 C73 C74 C77 -175.6(6) . . . . ?
 O72 C73 C74 C75 125.3(5) . . . . ?
 O72 C73 C74 C76 -117.6(6) . . . . ?
 O72 C73 C74 C77 4.8(8) . . . . ?
 O81 C83 C84 C85 -62.8(6) . . . . ?
 O81 C83 C84 C86 54.3(7) . . . . ?
 O81 C83 C84 C87 178.6(5) . . . . ?
 O82 C83 C84 C85 115.0(6) . . . . ?
 O82 C83 C84 C86 -127.8(6) . . . . ?
 O82 C83 C84 C87 -3.5(7) . . . . ?
 O91 C93 C94 C95 -60.6(9) . . . . ?
 O91 C93 C94 C96 57.0(7) . . . . ?
 O91 C93 C94 C97 174.0(6) . . . . ?
 O92 C93 C94 C95 120.2(8) . . . . ?
 O92 C93 C94 C96 -122.2(6) . . . . ?
 O92 C93 C94 C97 -5.1(8) . . . . ?
 O101 C103 C104 C105 68.0(8) . . . . ?
 O101 C103 C104 C106 -48.0(7) . . . . ?
 O101 C103 C104 C107 -168.3(6) . . . . ?
 O102 C103 C104 C105 -111.3(7) . . . . ?
 O102 C103 C104 C106 132.7(6) . . . . ?
 O102 C103 C104 C107 12.5(8) . . . . ?
 O111 C113 C114 C115 -3.9(9) . . . . ?
 O111 C113 C114 C116 -124.7(7) . . . . ?
 O111 C113 C114 C117 123.0(7) . . . . ?
 O112 C113 C114 C115 175.6(7) . . . . ?
 O112 C113 C114 C116 54.8(7) . . . . ?
 O112 C113 C114 C117 -57.5(8) . . . . ?
 O121 C123 C124 C125 2.5(8) . . . . ?
 O121 C123 C124 C126 117.6(6) . . . . ?
 O121 C123 C124 C127 -115.4(7) . . . . ?
 O122 C123 C124 C125 -178.0(6) . . . . ?
 O122 C123 C124 C126 -62.9(7) . . . . ?
 O122 C123 C124 C127 64.1(8) . . . . ?
 O131 C133 C134 C135 -79.5(6) . . . . ?
 O131 C133 C134 C136 33.1(8) . . . . ?
 O131 C133 C134 C137 165.0(7) . . . . ?
 O132 C133 C134 C135 96.2(6) . . . . ?
 O132 C133 C134 C136 -151.1(6) . . . . ?
 O132 C133 C134 C137 -19.2(8) . . . . ?
 O141 C143 C144 C145 -67.2(6) . . . . ?
 O141 C143 C144 C146 170.9(5) . . . . ?
 O141 C143 C144 C147 49.9(6) . . . . ?
 O142 C143 C144 C145 112.8(5) . . . . ?
 O142 C143 C144 C146 -9.0(7) . . . . ?
 O142 C143 C144 C147 -130.0(4) . . . . ?
 O151 Cr7_a O12 C13 -90.7(8) . . . . ?
 O151 Cr7_a O12 Ni7A_b 97(15) . . . . ?
 O151 C153 C154 C155 6.2(5) . . . . ?
 O151 C153 C154 C160 -174.8(4) . . . . ?
 O152 C153 C154 C155 -172.4(4) . . . . ?
 O152 C153 C154 C160 6.7(5) . . . . ?
 O201 C203 C204 C205_a -0.5(9) . . . . ?
 O201 C203 C204 C206_a -120.7(8) . . . . ?
 O201 C203 C204 C207_a 117.9(8) . . . . ?
 O201 C203 C204 C485_b -48.2(12) . . . . ?
 O201 C203 C204 C486_b -166.6(9) . . . . ?
 O201 C203 C204 C487_b 79.1(11) . . . . ?
 O202 Cr8_a F9 Ni2_b 45.9(8) . . . . ?
 O202 Cr8_a F9 Ni29_b 125(31) . . . . ?
 O202 Cr8_a F9 Cr40_a 49.2(8) . . . . ?
 O202 C203 C204 C205_a -179.0(7) . . . . ?
 O202 C203 C204 C206_a 60.8(9) . . . . ?
 O202 C203 C204 C207_a -60.6(9) . . . . ?
 O202 C203 C204 C485_b 133.3(11) . . . . ?
 O202 C203 C204 C486_b 14.9(11) . . . . ?
 O202 C203 C204 C487_b -99.4(11) . . . . ?
 O211 C213 C214_a C215_a 37.8(17) . . . . ?
 O211 C213 C214_a C216_a -81.2(16) . . . . ?
 O211 C213 C214_a C217_a 156.3(16) . . . . ?
 O211 C213 C464_b C465_b -55.7(14) . . . . ?
 O211 C213 C464_b C466_b 63.8(13) . . . . ?
 O211 C213 C464_b C467_b -173.2(12) . . . . ?
 O212 C213 C214_a C215_a -154.3(12) . . . . ?
 O212 C213 C214_a C216_a 86.7(17) . . . . ?
 O212 C213 C214_a C217_a -35.8(19) . . . . ?
 O212 C213 C464_b C465_b 131.8(12) . . . . ?
 O212 C213 C464_b C466_b -108.6(13) . . . . ?
 O212 C213 C464_b C467_b 14.3(16) . . . . ?
 O221 C223 C224 C225_a -119(2) . . . . ?
 O221 C223 C224 C226_a 26(2) . . . . ?
 O221 C223 C224 C227_a 134.0(11) . . . . ?
 O221 C223 C224 C475_b -74.3(10) . . . . ?
 O221 C223 C224 C476_b 37.3(12) . . . . ?
 O221 C223 C224 C477_b 168.2(16) . . . . ?
 O222 C223 C224 C225_a 59(2) . . . . ?
 O222 C223 C224 C226_a -156(2) . . . . ?
 O222 C223 C224 C227_a -48.1(12) . . . . ?
 O222 C223 C224 C475_b 103.7(10) . . . . ?
 O222 C223 C224 C476_b -144.8(10) . . . . ?
 O222 C223 C224 C477_b -13.9(17) . . . . ?
 O231 C233 C234 C235 -56.1(8) . . . . ?
 O231 C233 C234 C236 65.6(7) . . . . ?
 O231 C233 C234 C237 179.0(6) . . . . ?
 O232 C233 C234 C235 123.3(7) . . . . ?
 O232 C233 C234 C236 -115.0(7) . . . . ?
 O232 C233 C234 C237 -1.7(7) . . . . ?
 O241 C243 C244 C245 -2.8(7) . . . . ?
 O241 C243 C244 C246 115.3(6) . . . . ?
 O241 C243 C244 C247 -128.1(6) . . . . ?
 O242 C243 C244 C245 179.0(5) . . . . ?
 O242 C243 C244 C246 -62.9(6) . . . . ?
 O242 C243 C244 C247 53.7(7) . . . . ?
 O251 C253 C254_a C255_a -18.5(16) . . . . ?
 O251 C253 C254_a C256_a 102.3(11) . . . . ?
 O251 C253 C254_a C257_a -143.8(10) . . . . ?
 O251 C253 C444_b C445_b 173.6(8) . . . . ?
 O251 C253 C444_b C446_b -61.3(11) . . . . ?
 O251 C253 C444_b C447_b 55.7(10) . . . . ?
 O252 C253 C254_a C255_a 168.1(12) . . . . ?
 O252 C253 C254_a C256_a -71.2(12) . . . . ?
 O252 C253 C254_a C257_a 42.8(13) . . . . ?
 O252 C253 C444_b C445_b -5.8(13) . . . . ?
 O252 C253 C444_b C446_b 119.3(9) . . . . ?
 O252 C253 C444_b C447_b -123.7(8) . . . . ?
 O261 C263 C264_a C265_a -77.1(13) . . . . ?
 O261 C263 C264_a C266_a 40.7(16) . . . . ?
 O261 C263 C264_a C267_a 163.5(13) . . . . ?
 O261 C263 C454_b C455_b -148.2(9) . . . . ?
 O261 C263 C454_b C456_b 95.0(10) . . . . ?
 O261 C263 C454_b C457_b -25.3(12) . . . . ?
 O262 C263 C264_a C265_a 111.4(13) . . . . ?
 O262 C263 C264_a C266_a -130.8(13) . . . . ?
 O262 C263 C264_a C267_a -8.0(17) . . . . ?
 O262 C263 C454_b C455_b 25.8(11) . . . . ?
 O262 C263 C454_b C456_b -90.9(9) . . . . ?
 O262 C263 C454_b C457_b 148.8(9) . . . . ?
 O271 C273 C274 C275 -3.5(8) . . . . ?
 O271 C273 C274 C276 117.4(7) . . . . ?
 O271 C273 C274 C277 -122.0(8) . . . . ?
 O272 C273 C274 C275 177.6(6) . . . . ?
 O272 C273 C274 C276 -61.4(8) . . . . ?
 O272 C273 C274 C277 59.1(9) . . . . ?
 O281 C283 C284 C285 -88.6(6) . . . . ?
 O281 C283 C284 C286 32.5(8) . . . . ?
 O281 C283 C284 C287 153.4(5) . . . . ?
 O282 C283 C284 C285 89.5(7) . . . . ?
 O282 C283 C284 C286 -149.4(6) . . . . ?
 O282 C283 C284 C287 -28.5(7) . . . . ?
 O291 C293 C294 C295_a -62.7(10) . . . . ?
 O291 C293 C294 C296_a 52.9(9) . . . . ?
 O291 C293 C294 C297_a 176.3(10) . . . . ?
 O291 C293 C294 C435_b 118.4(12) . . . . ?
 O291 C293 C294 C436_b -124.4(14) . . . . ?
 O291 C293 C294 C437_b 3.1(14) . . . . ?
 O292 C293 C294 C295_a 117.9(10) . . . . ?
 O292 C293 C294 C296_a -126.5(8) . . . . ?
 O292 C293 C294 C297_a -3.1(11) . . . . ?
 O292 C293 C294 C435_b -61.0(12) . . . . ?
 O292 C293 C294 C436_b 56.2(15) . . . . ?
 O292 C293 C294 C437_b -176.3(13) . . . . ?
 O301 C303 C304 C305 -49.4(7) . . . . ?
 O301 C303 C304 C306 70.7(7) . . . . ?
 O301 C303 C304 C307 -167.2(6) . . . . ?
 O302 C303 C304 C305 134.4(6) . . . . ?
 O302 C303 C304 C306 -105.5(7) . . . . ?
 O302 C303 C304 C307 16.6(8) . . . . ?
 O311 C313 C314 C315 8.6(8) . . . . ?
 O311 C313 C314 C316 -110.0(6) . . . . ?
 O311 C313 C314 C317 132.1(6) . . . . ?
 O312 C313 C314 C315 -171.2(6) . . . . ?
 O312 C313 C314 C316 70.2(7) . . . . ?
 O312 C313 C314 C317 -47.6(7) . . . . ?
 O321 C323 C324 C325 -80.1(6) . . . . ?
 O321 C323 C324 C326 39.4(7) . . . . ?
 O321 C323 C324 C327 161.6(5) . . . . ?
 O322 Cr9 F10 Cr8_a -141.8(4) . . . . ?
 O322 Cr9 F10 Ni29_b -135.6(4) . . . . ?
 O322 C323 C324 C325 96.5(6) . . . . ?
 O322 C323 C324 C326 -144.0(6) . . . . ?
 O322 C323 C324 C327 -21.8(7) . . . . ?
 O331 Cr9 F10 Cr8_a -54.5(4) . . . . ?
 O331 Cr9 F10 Ni29_b -48.4(4) . . . . ?
 O331 C333 C334_a C335_a -54.2(13) . . . . ?
 O331 C333 C334_a C336_a 66.7(12) . . . . ?
 O331 C333 C334_a C337_a -176.5(10) . . . . ?
 O331 C333 C494_b C495_b 0.1(12) . . . . ?
 O331 C333 C494_b C496_b 119.8(10) . . . . ?
 O331 C333 C494_b C497_b -120.0(9) . . . . ?
 O332 C333 C334_a C335_a 133.5(11) . . . . ?
 O332 C333 C334_a C336_a -105.6(11) . . . . ?
 O332 C333 C334_a C337_a 11.3(14) . . . . ?
 O332 C333 C494_b C495_b 175.9(8) . . . . ?
 O332 C333 C494_b C496_b -64.3(12) . . . . ?
 O332 C333 C494_b C497_b 55.8(11) . . . . ?
 O341 Cr9 F10 Cr8_a 39.5(4) . . . . ?
 O341 Cr9 F10 Ni29_b 45.6(4) . . . . ?
 O341 C343 C344 C345 -50.0(9) . . . . ?
 O341 C343 C344 C346 61.2(8) . . . . ?
 O341 C343 C344 C347 -173.1(8) . . . . ?
 O342 Cr8_a F9 Ni2_b 137.2(6) . . . . ?
 O342 Cr8_a F9 Ni29_b -143(31) . . . . ?
 O342 Cr8_a F9 Cr40_a 140.6(6) . . . . ?
 O342 C343 C344 C345 129.0(7) . . . . ?
 O342 C343 C344 C346 -119.8(7) . . . . ?
 O342 C343 C344 C347 5.9(10) . . . . ?
 O351 Cr8_a F9 Ni2_b -49.8(8) . . . . ?
 O351 Cr8_a F9 Ni29_b 30(31) . . . . ?
 O351 Cr8_a F9 Cr40_a -46.5(8) . . . . ?
 O351 C353 C354 C355 13.3(6) . . . . ?
 O351 C353 C354 C359 -168.6(4) . . . . ?
 O352 C353 C354 C355 -167.1(4) . . . . ?
 O352 C353 C354 C359 11.0(6) . . . . ?
 N158 C156 C161 N166 -5.5(5) . . . . ?
 N158 C156 C161 C162 172.4(4) . . . . ?
 N158 C159 C160 C154 -1.2(6) . . . . ?
 N158 C159 C167 N168 7.5(6) . . . . ?
 N158 C159 C167 C172 -171.6(5) . . . . ?
 N166 C161 C162 C163 0.0(8) . . . . ?
 N168 C167 C172 C171 0.9(8) . . . . ?
 N168 C169 C170 C171 -1.8(10) . . . . ?
 N357 C358 C359 C354 2.4(8) . . . . ?
 C14_a C13 C414_b C415_b -176(10) . . . . ?
 C14_a C13 C414_b C416_b 65(8) . . . . ?
 C14_a C13 C414_b C417_b -53(8) . . . . ?
 C24_a C23 C424_b C425_b -149(11) . . . . ?
 C24_a C23 C424_b C426_b 83(11) . . . . ?
 C24_a C23 C424_b C427_b -35(10) . . . . ?
 C153 C154 C155 C156 177.5(3) . . . . ?
 C153 C154 C160 C159 -176.9(4) . . . . ?
 C154 C155 C156 N158 0.1(6) . . . . ?
 C154 C155 C156 C161 178.6(4) . . . . ?
 C155 C154 C160 C159 2.1(6) . . . . ?
 C155 C156 C161 N166 175.9(4) . . . . ?
 C155 C156 C161 C162 -6.1(7) . . . . ?
 C156 N158 C159 C160 -0.1(6) . . . . ?
 C156 N158 C159 C167 -179.9(4) . . . . ?
 C156 C161 C162 C163 -177.8(5) . . . . ?
 C159 N158 C156 C155 0.7(6) . . . . ?
 C159 N158 C156 C161 -177.9(4) . . . . ?
 C159 C167 C172 C171 179.8(5) . . . . ?
 C160 C154 C155 C156 -1.5(6) . . . . ?
 C160 C159 C167 N168 -172.3(4) . . . . ?
 C160 C159 C167 C172 8.7(7) . . . . ?
 C161 N166 C165 C164 0.5(8) . . . . ?
 C161 C162 C163 C164 -1.1(9) . . . . ?
 C162 C163 C164 C165 1.9(10) . . . . ?
 C163 C164 C165 N166 -1.7(9) . . . . ?
 C165 N166 C161 C156 178.4(4) . . . . ?
 C165 N166 C161 C162 0.3(7) . . . . ?
 C167 N168 C169 C170 1.5(8) . . . . ?
 C167 C159 C160 C154 178.5(4) . . . . ?
 C169 N168 C167 C159 180.0(4) . . . . ?
 C169 N168 C167 C172 -1.0(7) . . . . ?
 C169 C170 C171 C172 1.6(10) . . . . ?
 C170 C171 C172 C167 -1.1(9) . . . . ?
 C214_a C213 C464_b C465_b 53(3) . . . . ?
 C214_a C213 C464_b C466_b 172(4) . . . . ?
 C214_a C213 C464_b C467_b -65(3) . . . . ?
 C254_a C253 C444_b C445_b 33(6) . . . . ?
 C254_a C253 C444_b C446_b 159(7) . . . . ?
 C254_a C253 C444_b C447_b -84(6) . . . . ?
 C264_a C263 C454_b C455_b 150(4) . . . . ?
 C264_a C263 C454_b C456_b 34(3) . . . . ?
 C264_a C263 C454_b C457_b -87(4) . . . . ?
 C333 O332 Ni29_b F10 8.6(9) . . . . ?
 C333 O332 Ni29_b O202 -173.0(5) . . . . ?
 C333 O332 Ni29_b O342 97.7(7) . . . . ?
 C333 O332 Ni29_b O351 -76.7(8) . . . . ?
 C334_a C333 C494_b C495_b -62(3) . . . . ?
 C334_a C333 C494_b C496_b 58(3) . . . . ?
 C334_a C333 C494_b C497_b 178(4) . . . . ?
 C353 C354 C355 C356 179.7(4) . . . . ?
 C353 C354 C359 C358 179.1(4) . . . . ?
 C354 C355 C356 N357 0.3(7) . . . . ?
 C355 C354 C359 C358 -2.7(7) . . . . ?
 C356 N357 C358 C359 -0.6(7) . . . . ?
 C358 N357 C356 C355 -0.7(7) . . . . ?
 C359 C354 C355 C356 1.5(7) . . . . ?
 C414_b C13 C14_a C15_a 84(9) . . . . ?
 C414_b C13 C14_a C16_a -158(9) . . . . ?
 C414_b C13 C14_a C17_a -40(8) . . . . ?
 C424_b C23 C24_a C25_a 60(10) . . . . ?
 C424_b C23 C24_a C26_a 175(11) . . . . ?
 C424_b C23 C24_a C27_a -61(10) . . . . ?
 C444_b C253 C254_a C255_a 25(5) . . . . ?
 C444_b C253 C254_a C256_a 145(7) . . . . ?
 C444_b C253 C254_a C257_a -101(6) . . . . ?
 C454_b C263 C264_a C265_a 48(3) . . . . ?
 C454_b C263 C264_a C266_a 166(4) . . . . ?
 C454_b C263 C264_a C267_a -71(3) . . . . ?
 C464_b C213 C214_a C215_a -43(3) . . . . ?
 C464_b C213 C214_a C216_a -162(4) . . . . ?
 C464_b C213 C214_a C217_a 75(3) . . . . ?
 C494_b C333 C334_a C335_a 69(3) . . . . ?
 C494_b C333 C334_a C336_a -170(4) . . . . ?
 C494_b C333 C334_a C337_a -53(3) . . . . ?
 N510 C511 C512 C513 -176.5(10) . . . . ?
 C507 C508 C509 N510 177.7(10) . . . . ?
 C509 N510 C511 C512 179.9(9) . . . . ?
 C511 N510 C509 C508 178.3(10) . . . . ?
 N503 C504 C505 C506 -179.5(8) . . . . ?
 C500 C501 C502 N503 -179.4(9) . . . . ?
 C502 N503 C504 C505 -178.2(8) . . . . ?
 C504 N503 C502 C501 -179.6(9) . . . . ?
 Ni29_b O202 C203 O201 11.7(10) . . . . ?
 Ni29_b O202 C203 C204 -170.0(6) . . . . ?
 Ni29_b O332 C333 O331 -26.9(10) . . . . ?
 Ni29_b O332 C333 C334_a 144.1(9) . . . . ?
 Ni29_b O332 C333 C494_b 157.6(8) . . . . ?
 Ni29_b O342 C343 O341 -18.3(9) . . . . ?
 Ni29_b O342 C343 C344 162.8(6) . . . . ?
 Ni29_b O351 C353 O352 33.0(9) . . . . ?
 Ni29_b O351 C353 C354 -147.5(6) . . . . ?
 Cr40_a O201 C203 O202 15.9(11) . . . . ?
 Cr40_a O201 C203 C204 -162.4(8) . . . . ?
 Cr40_a O212 C213 O211 -13.8(10) . . . . ?
 Cr40_a O212 C213 C214_a 179.6(11) . . . . ?
 Cr40_a O212 C213 C464_b 157.5(9) . . . . ?
 Cr40_a O222 C223 O221 -11.3(10) . . . . ?
 Cr40_a O222 C223 C224 171.0(7) . . . . ?
 Cr40_a O352 C353 O351 -13.9(9) . . . . ?
 Cr40_a O352 C353 C354 166.6(7) . . . . ?
 Cr1A_b F1 Ni7A_b F8 -135.2(7) . . . . ?
 Cr1A_b F1 Ni7A_b O2 44.9(9) . . . . ?
 Cr1A_b F1 Ni7A_b O22 136.5(7) . . . . ?
 Cr1A_b F1 Ni7A_b O151 -50.8(8) . . . . ?
 Cr1A_b O1 C3 O2 17.0(10) . . . . ?
 Cr1A_b O1 C3 C4 -162.6(7) . . . . ?
 Cr1A_b O131 C133 O132 -20.1(9) . . . . ?
 Cr1A_b O131 C133 C134 155.2(7) . . . . ?
 Cr1A_b O141 C143 O142 -15.3(11) . . . . ?
 Cr1A_b O141 C143 C144 164.7(9) . . . . ?
 Cr1A_b O152 C153 O151 -8.6(8) . . . . ?
 Cr1A_b O152 C153 C154 169.7(6) . . . . ?
 Ni7A_b O2 C3 O1 3.1(9) . . . . ?
 Ni7A_b O2 C3 C4 -177.3(6) . . . . ?
 Ni7A_b O12 C13 O11 -9.4(12) . . . . ?
 Ni7A_b O12 C13 C14_a 166.2(9) . . . . ?
 Ni7A_b O12 C13 C414_b 174.9(13) . . . . ?
 Ni7A_b O22 C23 O21 -16.9(9) . . . . ?
 Ni7A_b O22 C23 C24_a 159.0(9) . . . . ?
 Ni7A_b O22 C23 C424_b 165.2(8) . . . . ?
 Ni7A_b O151 C153 O152 24.5(8) . . . . ?
 Ni7A_b O151 C153 C154 -153.8(6) . . . . ?

_smtbx_masks_special_details      ?
loop_
  _smtbx_masks_void_nr
  _smtbx_masks_void_average_x
  _smtbx_masks_void_average_y
  _smtbx_masks_void_average_z
  _smtbx_masks_void_volume
  _smtbx_masks_void_count_electrons
  _smtbx_masks_void_content
 1 0.000 0.000 0.848 1397.4 166.5 ?
 2 -0.713 0.500 0.500 1093.1 145.3 ?
 3 0.499 0.582 0.084 111.4 12.4 ?
 4 0.501 0.418 -0.084 111.4 12.0 ?
 5 0.471 0.087 0.499 34.7 1.8 ?
 6 0.433 0.207 0.025 7.3 0.0 ?
 7 0.529 -0.087 0.501 34.7 1.3 ?
 8 0.567 0.793 0.975 7.3 0.0 ?

_shelx_res_file
;
TITL xrepw392_a.res in P-1
CELL 1.54184 16.694826 29.81562 31.703632 70.4222 83.8761 77.9945
ZERR 2 0.000346 0.000632 0.00056 0.0018 0.0016 0.0018
LATT 1

SFAC C H Co Cr F N Ni O S
UNIT 378 644 2 28 32 16 4 130 4
DFIX 2.4 C257 C256
DFIX 1.54 C476 C224
DFIX 2.4 C497 C495
SADI C3 C4 C4 C5 C4 C6 C4 C7
SADI C3 C5 C3 C6 C3 C7 C5 C6 C6 C7 C7 C5
SIMU 0.002 0.004 2 S516 S401
SIMU 0.002 0.004 2 C515 C575
SIMU 0.002 0.004 2 C225 C227 C226
SIMU 0.002 0.004 2 C257 C445 C446 C255 C447 C256
SIMU 0.002 0.004 2 C416 C16 C15 C417 C415 C17
SIMU 0.002 0.004 2 C414 C14
SIMU 0.002 0.004 2 C454 C264
SIMU 0.002 0.004 2 C455 C267 C456 C266 C457 C265
SIMU 0.002 0.004 2 C207 C487 C205 C485 C206 C486
SIMU 0.002 0.004 2 C405 C7 C406 C6 C407 C5
RIGU 0.002 0.002 N6 C575 S401
RIGU 0.002 0.002 N514 C515 S516
RIGU 0.002 0.002 C507 C509 N510 C508 C511 C512 C513
RIGU C216 C214 C215 C217 C213
RIGU C466 C464 C465 C467 C213
RIGU 0.002 0.002 C26 C24 C25 C27 C23 O22 O21
RIGU 0.002 0.002 C424 C426 C425 C427 C23 O22 O21
RIGU 0.002 0.002 C127 C124 C125 C126 C123 O122 O121
RIGU 0.002 0.002 C106 C104 C107 C105 C103 O102 O101
RIGU 0.002 0.002 C64 C65 C67 C66 C63 O61 O62
RIGU 0.002 0.002 C444 C445 C447 C446 C253 O251 O252
RIGU 0.002 0.002 C254 C256 C257 C255 O252 O251 C253
RIGU 0.002 0.002 C335 C334 C337 C336 C333 O331 O332
RIGU 0.002 0.002 C206 C204 C207 C205 C203 O202 O201
RIGU 0.002 0.002 C346 C344 C345 C347 C343 O341 O342
RIGU 0.002 0.002 C497 C494 C495 C496 O332 C333 O331
RIGU 0.002 0.002 C306 C304 C307 C305 O301 C303 O302
EADP N514 N6 N517
EADP C256 C264
EADP Cr8 Ni29
EADP Cr40 Ni2
EADP Cr1A Ni1
EADP Ni7A Cr7

L.S. 12
PLAN  55
SIZE 0.35 0.2 0.05
TEMP -173
REM Old TITL xrepw392 in P-1 #2
BOND $H
LIST 6
MORE -1
CONF
acta
fmap 2
REM <HKL>C:/crystal-structures/Eufemio-Jesus%20Pesadilla/xrepw392%20JFS107/str
REM uct/olex2_xrepw392/xrepw392-mask.hkl</HKL>

WGHT    0.104700    9.262300
FVAR       1.20667   0.35140   0.35958   0.64397   0.48093   0.47206   0.38341
FVAR       0.37931   0.60301   0.32193   0.46548   0.70299
CO0H  3    0.459412    0.521405    0.321182    11.00000    0.04868    0.03699 =
         0.06465   -0.00805    0.00745    0.00115
PART 1
NI1   7    0.917638    0.371288    0.219041    10.50000    0.02781    0.03304 =
         0.02984   -0.00118    0.00522   -0.00695

PART 0
PART 2
NI2   7    0.467959    0.845884    0.217617    10.50000    0.02520    0.03340 =
         0.04084   -0.00910    0.00399   -0.00042
PART 0
CR1   4    1.001409    0.298789    0.318019    11.00000    0.03547    0.03998 =
         0.02542   -0.00564    0.00264   -0.01230
CR2   4    0.934939    0.216453    0.409603    11.00000    0.03590    0.04493 =
         0.02489   -0.00345    0.00125   -0.01393
CR3   4    0.802843    0.139697    0.424530    11.00000    0.03694    0.04150 =
         0.02766   -0.00009   -0.00397   -0.01291
CR4   4    0.640679    0.139916    0.368878    11.00000    0.03314    0.03705 =
         0.02433   -0.00210   -0.00088   -0.00787
CR5   4    0.587935    0.190943    0.260995    11.00000    0.03010    0.03705 =
         0.02607    0.00026   -0.00252   -0.00731
CR6   4    0.619387    0.293960    0.179183    11.00000    0.03244    0.05039 =
         0.02744    0.00759    0.00045   -0.01148

PART 1
CR7   4    0.764430    0.360063    0.155590    10.50000    0.02337    0.03720 =
         0.02655    0.00144   -0.00216   -0.00738

CR8   4    0.505083    0.816512    0.124029    10.50000    0.03014    0.03792 =
         0.02908   -0.01061   -0.00270   -0.00428
PART 0
CR9   4    0.659648    0.745574    0.080737    11.00000    0.02834    0.04481 =
         0.03284   -0.01017    0.00144   -0.00376
CR10  4    0.864712    0.714469    0.094864    11.00000    0.02791    0.04402 =
         0.03071   -0.01198    0.00252   -0.00449
CR11  4    0.982306    0.699638    0.180750    11.00000    0.02944    0.05156 =
         0.03405   -0.01800    0.00038    0.00159
CR12  4    0.955306    0.745434    0.266548    11.00000    0.03020    0.04629 =
         0.04051   -0.02022   -0.00291   -0.00024
CR13  4    0.792109    0.792519    0.320926    11.00000    0.03310    0.05260 =
         0.03487   -0.01900   -0.00128   -0.00159
CR14  4    0.597531    0.848614    0.293102    11.00000    0.03744    0.04690 =
         0.03365   -0.01382   -0.00018    0.00330

PART 1
S401  9    0.471120    0.366384    0.436488    21.00000    0.26106    0.06370 =
         0.14501    0.00416    0.08775   -0.01908

PART 0
PART 2
S516  9    0.404597    0.361833    0.404706   -21.00000    0.24988    0.05902 =
         0.15681   -0.02203    0.09485   -0.04946
PART 0
S519  9    0.216778    0.589067    0.387359    11.00000    0.11001    0.22507 =
         0.20770   -0.07073    0.07296    0.02651
F1    5    0.850704    0.331267    0.204770    11.00000    0.03837    0.03584 =
         0.03219   -0.00161    0.00407   -0.00728
F2    5    0.906909    0.328011    0.282337    11.00000    0.02873    0.04098 =
         0.03577   -0.00649    0.00441   -0.01071
F3    5    0.948427    0.243780    0.345788    11.00000    0.04329    0.03863 =
         0.02765   -0.00676    0.00158   -0.01198
F4    5    0.831698    0.203006    0.399639    11.00000    0.03733    0.04192 =
         0.02900   -0.00416   -0.00020   -0.01103
F5    5    0.749843    0.150475    0.370591    11.00000    0.03496    0.04112 =
         0.02859   -0.00439   -0.00056   -0.00915
F6    5    0.625325    0.194235    0.315309    11.00000    0.03650    0.03469 =
         0.02909   -0.00465   -0.00142   -0.00634
F7    5    0.657521    0.235033    0.227413    11.00000    0.03081    0.04621 =
         0.02728    0.00195    0.00014   -0.00872
F8    5    0.692692    0.322735    0.199043    11.00000    0.03710    0.04431 =
         0.02895    0.00039    0.00641   -0.00957
F9    5    0.543007    0.834630    0.167122    11.00000    0.03166    0.03990 =
         0.04023   -0.00825    0.00473   -0.00573
F10   5    0.606379    0.764864    0.129521    11.00000    0.03140    0.04078 =
         0.03156   -0.00704    0.00014   -0.00126
F11   5    0.761054    0.754966    0.098828    11.00000    0.03190    0.04256 =
         0.03886   -0.01219    0.00022   -0.00476
F12   5    0.878896    0.704365    0.157077    11.00000    0.03182    0.04891 =
         0.03149   -0.01473    0.00277   -0.00436
F13   5    0.930004    0.747181    0.208202    11.00000    0.03184    0.04478 =
         0.03521   -0.01382    0.00022   -0.00272
F14   5    0.839810    0.755577    0.282274    11.00000    0.03472    0.04719 =
         0.03896   -0.01837   -0.00040   -0.00347
F15   5    0.710879    0.828320    0.276980    11.00000    0.03626    0.04583 =
         0.03371   -0.01109    0.00001   -0.00308
F16   5    0.570472    0.818004    0.254079    11.00000    0.03618    0.03672 =
         0.03973   -0.01040    0.00188    0.00208
O1    8    0.929367    0.412420    0.157607    11.00000    0.03739    0.04710 =
         0.03661    0.00268    0.00136   -0.01255
O2    8    0.850088    0.395357    0.114601    11.00000    0.06250    0.06331 =
         0.03267   -0.00193    0.00641   -0.02980
O11   8    0.579982    0.353832    0.131777    11.00000    0.03870    0.07111 =
         0.05180    0.02370   -0.00654   -0.01434
O12   8    0.688875    0.388302    0.109527    11.00000    0.05205    0.05340 =
         0.03436    0.00594   -0.00749   -0.01889
O21   8    0.700466    0.271782    0.138471    11.00000    0.04732    0.06550 =
         0.03285   -0.01246    0.00487   -0.02331
O22   8    0.812230    0.303163    0.134731    11.00000    0.03920    0.06497 =
         0.04488   -0.02304    0.00925   -0.01606
O31   8    0.551659    0.187063    0.206437    11.00000    0.05727    0.05889 =
         0.03339   -0.00649   -0.01016   -0.01422
O32   8    0.541648    0.263195    0.160411    11.00000    0.04322    0.07302 =
         0.03448    0.00498   -0.00926   -0.01975
O41   8    0.497675    0.243791    0.261978    11.00000    0.02585    0.04328 =
         0.04041    0.00489    0.00248   -0.00244
O42   8    0.533670    0.314190    0.220945    11.00000    0.04051    0.04344 =
         0.05211    0.00518    0.00942   -0.00380
O51   8    0.685089    0.095487    0.335191    11.00000    0.04706    0.03785 =
         0.03484   -0.00836   -0.00921   -0.00361
O52   8    0.677813    0.136513    0.261984    11.00000    0.04713    0.03997 =
         0.03384   -0.00720   -0.00026   -0.00303
O61   8    0.529838    0.129140    0.366937    11.00000    0.03388    0.05806 =
         0.03651   -0.00091    0.00059   -0.01735
O62   8    0.515000    0.145943    0.293855    11.00000    0.03718    0.04936 =
         0.03650   -0.00072   -0.00665   -0.01716
O71   8    0.774699    0.075470    0.450241    11.00000    0.05109    0.04167 =
         0.04790    0.00236   -0.01228   -0.01517
O72   8    0.652386    0.084074    0.423356    11.00000    0.05081    0.04511 =
         0.03024    0.00325   -0.00664   -0.01443
O81   8    0.701563    0.168030    0.450199    11.00000    0.04573    0.06321 =
         0.03114   -0.01449    0.00651   -0.01727
O82   8    0.598741    0.182562    0.404903    11.00000    0.04032    0.05730 =
         0.03174   -0.01368    0.00027    0.00093
O91   8    0.919291    0.187435    0.474384    11.00000    0.05535    0.07072 =
         0.03089   -0.00594   -0.00277   -0.02901
O92   8    0.855879    0.126576    0.480773    11.00000    0.05585    0.05892 =
         0.03314    0.00417   -0.00828   -0.02470
O101  8    0.994486    0.153909    0.404473    11.00000    0.03694    0.04296 =
         0.04621   -0.00301   -0.00164   -0.00468
O102  8    0.904460    0.111166    0.398283    11.00000    0.04298    0.04361 =
         0.05386   -0.00945   -0.00784   -0.00468
O111  8    1.096274    0.266969    0.355862    11.00000    0.03793    0.06172 =
         0.02982   -0.00569   -0.00060   -0.01344
O112  8    1.039365    0.228537    0.421281    11.00000    0.04122    0.06756 =
         0.03067   -0.00640   -0.00227   -0.01833
O121  8    0.949371    0.330051    0.362371    11.00000    0.05397    0.04261 =
         0.03691   -0.01290    0.00480   -0.01170
O122  8    0.879435    0.279385    0.414209    11.00000    0.05070    0.05705 =
         0.04099   -0.02049    0.01402   -0.01444
O131  8    0.980270    0.408944    0.237702    11.00000    0.04102    0.03904 =
         0.05121   -0.00494    0.00241   -0.01169
O132  8    1.058502    0.352658    0.291311    11.00000    0.04618    0.04539 =
         0.04290   -0.00444   -0.00227   -0.01930
O141  8    1.017804    0.325562    0.209074    11.00000    0.03967    0.04730 =
         0.02874   -0.00533    0.00431   -0.00297
O142  8    1.054424    0.268499    0.274027    11.00000    0.04259    0.04572 =
         0.02833   -0.00706    0.00336   -0.00492
O151  8    0.725448    0.413753    0.182056    11.00000    0.04466    0.04016 =
         0.04048   -0.00567   -0.00346    0.00198
O152  8    0.814111    0.412665    0.231550    11.00000    0.03388    0.04299 =
         0.04720   -0.01315    0.00323   -0.00447
O201  8    0.373353    0.870920    0.182229    11.00000    0.02852    0.05241 =
         0.05986   -0.01642   -0.00122   -0.00157
O202  8    0.402128    0.863826    0.113904    11.00000    0.04187    0.05669 =
         0.04964   -0.00810   -0.00315    0.00640
O211  8    0.485035    0.870004    0.310451    11.00000    0.04016    0.08003 =
         0.05044   -0.02701    0.00181    0.01075
O212  8    0.401877    0.851933    0.270101    11.00000    0.03796    0.06697 =
         0.05366   -0.01796    0.01305   -0.00805
O221  8    0.596316    0.909278    0.243948    11.00000    0.05634    0.04266 =
         0.04778   -0.01069   -0.01323   -0.00109
O222  8    0.495710    0.910888    0.202057    11.00000    0.04035    0.03858 =
         0.05166   -0.01032   -0.00582   -0.00174
O231  8    0.597252    0.787874    0.343359    11.00000    0.04428    0.06034 =
         0.03549   -0.00374    0.00347   -0.00371
O232  8    0.723336    0.743690    0.348943    11.00000    0.04310    0.05186 =
         0.04372   -0.00835    0.00336   -0.00118
O241  8    0.630193    0.877551    0.334545    11.00000    0.06596    0.05748 =
         0.04908   -0.02599   -0.00574    0.00740
O242  8    0.745747    0.827958    0.361699    11.00000    0.04704    0.06880 =
         0.04771   -0.02878   -0.00185    0.00064
O251  8    0.861770    0.841147    0.293414    11.00000    0.04037    0.05362 =
         0.07198   -0.03407    0.00463   -0.00747
O252  8    0.951344    0.815390    0.244706    11.00000    0.04600    0.04830 =
         0.06537   -0.02518    0.01223   -0.01195
O261  8    0.872260    0.755154    0.366094    11.00000    0.04816    0.08473 =
         0.04057   -0.02844   -0.00779    0.00647
O262  8    0.986234    0.741104    0.325485    11.00000    0.04185    0.07582 =
         0.05852   -0.03854   -0.01624    0.00612
O271  8    1.070601    0.738041    0.249920    11.00000    0.02821    0.07219 =
         0.07196   -0.03691   -0.00432    0.00246
O272  8    1.088198    0.694391    0.203799    11.00000    0.03266    0.07533 =
         0.05602   -0.03402   -0.00732    0.01091
O281  8    0.959595    0.675513    0.290171    11.00000    0.06180    0.04738 =
         0.03757   -0.01504   -0.00059    0.00205
O282  8    0.955659    0.647270    0.233962    11.00000    0.06461    0.04239 =
         0.03860   -0.01524   -0.00618    0.00151
O291  8    1.035005    0.651354    0.152791    11.00000    0.04849    0.06306 =
         0.04320   -0.02577   -0.00502    0.01424
O292  8    0.970693    0.673887    0.088755    11.00000    0.03259    0.05875 =
         0.03868   -0.02120    0.00064    0.00004
O301  8    1.011320    0.751576    0.128136    11.00000    0.03733    0.06775 =
         0.04510   -0.01787    0.00351   -0.01789
O302  8    0.916492    0.771564    0.076953    11.00000    0.03891    0.05272 =
         0.04402   -0.00722    0.00116   -0.01383
O311  8    0.850159    0.724613    0.032131    11.00000    0.03607    0.06904 =
         0.03372   -0.01654    0.00111   -0.00651
O312  8    0.716632    0.725318    0.030418    11.00000    0.03871    0.07372 =
         0.04314   -0.02931    0.00123   -0.00492
O321  8    0.817219    0.655637    0.112889    11.00000    0.03666    0.03986 =
         0.04568   -0.01561    0.00035   -0.00619
O322  8    0.681185    0.677628    0.120625    11.00000    0.03645    0.04515 =
         0.04791   -0.01033    0.00688   -0.00666
O331  8    0.559625    0.732052    0.065109    11.00000    0.03623    0.07184 =
         0.05779   -0.02635   -0.00159   -0.01209
O332  8    0.461484    0.789827    0.077772    11.00000    0.03953    0.07968 =
         0.04503   -0.01944   -0.00851    0.00066
O341  8    0.643150    0.811826    0.039475    11.00000    0.04647    0.05385 =
         0.02793    0.00474    0.00270   -0.00257
O342  8    0.560308    0.860690    0.072916    11.00000    0.05166    0.04515 =
         0.04459    0.00001    0.00604   -0.00397
O351  8    0.455340    0.762161    0.170027    11.00000    0.03798    0.04108 =
         0.04152   -0.00863    0.00026   -0.00709
O352  8    0.455790    0.776046    0.235232    11.00000    0.03885    0.03455 =
         0.04272   -0.00921    0.00762   -0.01029

PART 1
N6    6    0.469969    0.452106    0.364275    21.00000    0.07419    0.04738 =
         0.08155   -0.00902    0.02218   -0.01116

PART 0
N158  6    0.554364    0.497428    0.280482    11.00000    0.03369    0.03120 =
         0.05132   -0.00409    0.00079   -0.00122
N166  6    0.399680    0.516857    0.266760    11.00000    0.03122    0.03223 =
         0.08451   -0.01099    0.00544   -0.00739
N168  6    0.568445    0.523388    0.349470    11.00000    0.05982    0.04180 =
         0.04865   -0.00843    0.00370    0.00443
N357  6    0.460804    0.598864    0.282741    11.00000    0.03115    0.03587 =
         0.05058   -0.00709    0.00565   -0.00627
PART 2
N514  6    0.450263    0.448201    0.354799   -21.00000    0.07419    0.04738 =
         0.08155   -0.00902    0.02218   -0.01116
PART 0
N517  6    0.363151    0.545722    0.357297    11.00000    0.07419    0.04738 =
         0.08155   -0.00902    0.02218   -0.01116
C3    1    0.905199    0.414529    0.120265    11.00000    0.04157    0.04175 =
         0.03627   -0.00092    0.00845   -0.00857
C4    1    0.948591    0.443134    0.078502    11.00000    0.06467    0.05537 =
         0.03699    0.00084    0.02157   -0.01845
PART 1
C5    1    0.940622    0.424601    0.039823    31.00000    0.09858    0.09701 =
         0.06200   -0.00039    0.03336   -0.02705
AFIX  33
H5A   2    0.966296    0.390327    0.047570    31.00000   -1.50000
H5B   2    0.967962    0.443321    0.012687    31.00000   -1.50000
H5C   2    0.882508    0.428299    0.034466    31.00000   -1.50000
AFIX   0
C6    1    0.908216    0.495541    0.066881    31.00000    0.10170    0.09119 =
         0.06386    0.00481    0.02737   -0.03442
AFIX  33
H6A   2    0.849877    0.498767    0.062328    31.00000   -1.50000
H6B   2    0.934258    0.514459    0.039343    31.00000   -1.50000
H6C   2    0.914198    0.507554    0.091397    31.00000   -1.50000
AFIX   0
C7    1    1.038786    0.436986    0.086506    31.00000    0.09686    0.09689 =
         0.06419    0.00122    0.03799   -0.03515
AFIX  33
H7A   2    1.063720    0.402561    0.094898    31.00000   -1.50000
H7B   2    1.044572    0.449475    0.110733    31.00000   -1.50000
H7C   2    1.066338    0.454949    0.059059    31.00000   -1.50000
AFIX   0
PART 0
C13   1    0.618596    0.384584    0.105587    11.00000    0.04530    0.05702 =
         0.03806    0.01132   -0.00697   -0.00533

SAME 0.02 0.04 C4 > C7
PART 1
C14   1    0.568067    0.422118    0.067369   121.00000    0.05865    0.09717 =
         0.06513    0.03787   -0.02458   -0.01475
C15   1    0.520452    0.396584    0.047428   121.00000    0.11518    0.11184 =
         0.07740    0.00709   -0.04349   -0.00148
AFIX  33
H15A  2    0.485041    0.378545    0.070826   121.00000   -1.50000
H15B  2    0.558775    0.374105    0.034948   121.00000   -1.50000
H15C  2    0.486724    0.420576    0.023602   121.00000   -1.50000
AFIX   0
C16   1    0.507345    0.456093    0.087708   121.00000    0.12060    0.11319 =
         0.08617    0.02088   -0.03064    0.00952
AFIX  33
H16A  2    0.472045    0.437352    0.110606   121.00000   -1.50000
H16B  2    0.473575    0.480487    0.064136   121.00000   -1.50000
H16C  2    0.537520    0.472203    0.101411   121.00000   -1.50000
AFIX   0
C17   1    0.623125    0.451349    0.033172   121.00000    0.11610    0.11054 =
         0.06971    0.04508   -0.02365   -0.00623
AFIX  33
H17A  2    0.651223    0.467883    0.047482   121.00000   -1.50000
H17B  2    0.590206    0.475409    0.009025   121.00000   -1.50000
H17C  2    0.663778    0.429779    0.020752   121.00000   -1.50000
AFIX   0

PART 0
C23   1    0.773472    0.276640    0.125616    11.00000    0.04359    0.05459 =
         0.03009   -0.00737   -0.00174   -0.01519

SAME 0.02 0.04 C4 > C7
PART 1
C24   1    0.813588    0.249358    0.093845   111.00000    0.06365    0.09801 =
         0.06269   -0.04592    0.01138   -0.02029
C25   1    0.784355    0.201847    0.103832   111.00000    0.08422    0.10140 =
         0.10899   -0.05515    0.00629   -0.02211
AFIX  33
H25A  2    0.724435    0.207982    0.103173   111.00000   -1.50000
H25B  2    0.801640    0.180244    0.133563   111.00000   -1.50000
H25C  2    0.808097    0.186608    0.081217   111.00000   -1.50000
AFIX   0
C26   1    0.781360    0.282370    0.048242   111.00000    0.10895    0.11951 =
         0.06462   -0.04363    0.00028   -0.01892
AFIX  33
H26A  2    0.721363    0.287383    0.049493   111.00000   -1.50000
H26B  2    0.803249    0.267231    0.025311   111.00000   -1.50000
H26C  2    0.798822    0.313642    0.040709   111.00000   -1.50000
AFIX   0
C27   1    0.905537    0.238532    0.096531   111.00000    0.06790    0.11170 =
         0.08988   -0.05527    0.00966   -0.01668
AFIX  33
H27A  2    0.925745    0.268832    0.090119   111.00000   -1.50000
H27B  2    0.929966    0.222566    0.074532   111.00000   -1.50000
H27C  2    0.920693    0.217158    0.126687   111.00000   -1.50000
AFIX   0

SAME 0.02 0.04 C3 > C7
PART 0
C33   1    0.528389    0.220904    0.170954    11.00000    0.04212    0.07117 =
         0.03226   -0.00462   -0.00192   -0.02330
C34   1    0.479801    0.208088    0.140404    11.00000    0.06732    0.10815 =
         0.03992    0.00095   -0.01879   -0.04074
C35   1    0.535067    0.169807    0.124882    11.00000    0.19040    0.24709 =
         0.14364   -0.12176   -0.06491   -0.02810
AFIX  33
H35A  2    0.582579    0.182676    0.108044    11.00000   -1.50000
H35B  2    0.505149    0.159911    0.105542    11.00000   -1.50000
H35C  2    0.553678    0.141755    0.150892    11.00000   -1.50000
AFIX   0
C36   1    0.406646    0.189406    0.165781    11.00000    0.11953    0.36645 =
         0.10521   -0.03528   -0.01962   -0.17108
AFIX  33
H36A  2    0.370940    0.214878    0.175628    11.00000   -1.50000
H36B  2    0.424384    0.161388    0.191990    11.00000   -1.50000
H36C  2    0.376523    0.179672    0.146410    11.00000   -1.50000
AFIX   0
C37   1    0.454844    0.251935    0.099738    11.00000    0.22153    0.19078 =
         0.08200    0.03649   -0.10239   -0.11201
AFIX  33
H37A  2    0.503984    0.263181    0.083437    11.00000   -1.50000
H37B  2    0.420430    0.277870    0.109467    11.00000   -1.50000
H37C  2    0.424004    0.243065    0.080052    11.00000   -1.50000
AFIX   0
SAME 0.02 0.04 C3 > C7
C43   1    0.488873    0.289446    0.249680    11.00000    0.02728    0.04654 =
         0.03624   -0.00019   -0.00212   -0.00577
C44   1    0.418084    0.314495    0.272412    11.00000    0.04014    0.05148 =
         0.07797   -0.01122    0.01573   -0.00503
C45   1    0.339602    0.302856    0.261666    11.00000    0.03781    0.08421 =
         0.11688   -0.01864    0.00061    0.00084
AFIX  33
H45A  2    0.343175    0.267660    0.271609    11.00000   -1.50000
H45B  2    0.332303    0.316044    0.229271    11.00000   -1.50000
H45C  2    0.292798    0.317369    0.277200    11.00000   -1.50000
AFIX   0
C46   1    0.427074    0.291704    0.323587    11.00000    0.09759    0.12036 =
         0.07276   -0.03628    0.04447   -0.02870
AFIX  33
H46A  2    0.427239    0.256883    0.332431    11.00000   -1.50000
H46B  2    0.381047    0.306916    0.339057    11.00000   -1.50000
H46C  2    0.478638    0.296857    0.331732    11.00000   -1.50000
AFIX   0
C47   1    0.416625    0.368324    0.257649    11.00000    0.08318    0.06095 =
         0.14433   -0.03069    0.04726   -0.00553
AFIX  33
H47A  2    0.370024    0.383736    0.272620    11.00000   -1.50000
H47B  2    0.411209    0.381939    0.225123    11.00000   -1.50000
H47C  2    0.467694    0.374246    0.265617    11.00000   -1.50000
AFIX   0
SAME 0.02 0.04 C3 > C7
C53   1    0.701858    0.099497    0.294578    11.00000    0.03961    0.03543 =
         0.04653   -0.00960   -0.00443   -0.00544
C54   1    0.749605    0.054814    0.284020    11.00000    0.06082    0.04137 =
         0.06070   -0.02304    0.00456   -0.00219
C55   1    0.820903    0.032624    0.314746    11.00000    0.08731    0.07235 =
         0.13508   -0.04802   -0.03747    0.03134
AFIX  33
H55A  2    0.800334    0.024907    0.346004    11.00000   -1.50000
H55B  2    0.858128    0.055675    0.308861    11.00000   -1.50000
H55C  2    0.850407    0.002923    0.309266    11.00000   -1.50000
AFIX   0
C56   1    0.689515    0.020064    0.293864    11.00000    0.10411    0.06498 =
         0.14232   -0.05650    0.00492   -0.02742
AFIX  33
H56A  2    0.670823    0.012107    0.325433    11.00000   -1.50000
H56B  2    0.716780   -0.009641    0.287656    11.00000   -1.50000
H56C  2    0.642331    0.035399    0.274830    11.00000   -1.50000
AFIX   0
C57   1    0.776380    0.067059    0.235395    11.00000    0.16018    0.06631 =
         0.08023   -0.02378    0.03689    0.02004
AFIX  33
H57A  2    0.728259    0.081289    0.216924    11.00000   -1.50000
H57B  2    0.804882    0.037544    0.229225    11.00000   -1.50000
H57C  2    0.813479    0.090338    0.228291    11.00000   -1.50000
AFIX   0
SAME 0.02 0.04 C3 > C7
C63   1    0.493933    0.129079    0.334364    11.00000    0.03702    0.04061 =
         0.03882    0.00201   -0.00211   -0.01069
C64   1    0.417899    0.105990    0.344503    11.00000    0.05254    0.08218 =
         0.06070    0.00136   -0.00125   -0.04286
C65   1    0.442651    0.055702    0.343988    11.00000    0.10375    0.10532 =
         0.20267   -0.05078    0.02511   -0.06081
AFIX  33
H65A  2    0.484504    0.038092    0.366095    11.00000   -1.50000
H65B  2    0.465052    0.055823    0.314100    11.00000   -1.50000
H65C  2    0.394839    0.039785    0.351426    11.00000   -1.50000
AFIX   0
C66   1    0.381792    0.104272    0.391054    11.00000    0.07594    0.11745 =
         0.08723   -0.00661    0.01912   -0.04763
AFIX  33
H66A  2    0.365691    0.137299    0.392446    11.00000   -1.50000
H66B  2    0.422854    0.085652    0.413364    11.00000   -1.50000
H66C  2    0.333583    0.088756    0.397325    11.00000   -1.50000
AFIX   0
C67   1    0.351899    0.138497    0.312858    11.00000    0.06738    0.16158 =
         0.10803    0.01735   -0.01460   -0.04906
AFIX  33
H67A  2    0.340741    0.170808    0.316079    11.00000   -1.50000
H67B  2    0.301725    0.124773    0.320113    11.00000   -1.50000
H67C  2    0.370581    0.140918    0.281934    11.00000   -1.50000
AFIX   0
SAME 0.02 0.04 C3 > C7
C73   1    0.708971    0.061935    0.450230    11.00000    0.05160    0.03947 =
         0.03259   -0.00066   -0.01129   -0.01242
C74   1    0.696362    0.014313    0.486414    11.00000    0.07462    0.05074 =
         0.04682    0.00982   -0.02025   -0.02651
C75   1    0.768945   -0.024014    0.482152    11.00000    0.14545    0.03951 =
         0.09176    0.00008   -0.03856   -0.01406
AFIX  33
H75A  2    0.819569   -0.014424    0.486180    11.00000   -1.50000
H75B  2    0.770793   -0.027503    0.452389    11.00000   -1.50000
H75C  2    0.763530   -0.054964    0.505125    11.00000   -1.50000
AFIX   0
C76   1    0.696941    0.022190    0.531486    11.00000    0.13108    0.08559 =
         0.04347    0.00512    0.00191   -0.04473
AFIX  33
H76A  2    0.649700    0.046880    0.534366    11.00000   -1.50000
H76B  2    0.747623    0.033011    0.533343    11.00000   -1.50000
H76C  2    0.693871   -0.008259    0.555713    11.00000   -1.50000
AFIX   0
C77   1    0.617298    0.000501    0.480093    11.00000    0.12211    0.09785 =
         0.09651    0.04669   -0.05427   -0.08293
AFIX  33
H77A  2    0.570940    0.025649    0.483063    11.00000   -1.50000
H77B  2    0.611182   -0.030435    0.502896    11.00000   -1.50000
H77C  2    0.618569   -0.002654    0.450228    11.00000   -1.50000
AFIX   0
SAME 0.02 0.04 C3 > C7
C83   1    0.628448    0.185228    0.438602    11.00000    0.04821    0.04068 =
         0.03124   -0.00510    0.00833   -0.01232
C84   1    0.572622    0.209193    0.469128    11.00000    0.06727    0.06000 =
         0.03728   -0.01759    0.01416   -0.00367
C85   1    0.567530    0.169174    0.514014    11.00000    0.10918    0.12859 =
         0.03873   -0.01593    0.03295    0.00670
AFIX  33
H85A  2    0.622491    0.156085    0.525804    11.00000   -1.50000
H85B  2    0.544870    0.143261    0.509764    11.00000   -1.50000
H85C  2    0.531963    0.182507    0.535263    11.00000   -1.50000
AFIX   0
C86   1    0.611874    0.247699    0.475508    11.00000    0.12752    0.11640 =
         0.14689   -0.09982    0.03203   -0.02905
AFIX  33
H86A  2    0.666884    0.233233    0.486846    11.00000   -1.50000
H86B  2    0.578393    0.261508    0.497066    11.00000   -1.50000
H86C  2    0.615792    0.273319    0.446749    11.00000   -1.50000
AFIX   0
C87   1    0.488267    0.229150    0.451196    11.00000    0.07751    0.11144 =
         0.06385   -0.03650    0.00820    0.02859
AFIX  33
H87A  2    0.465638    0.203191    0.447016    11.00000   -1.50000
H87B  2    0.491342    0.254818    0.422389    11.00000   -1.50000
H87C  2    0.452782    0.242460    0.472486    11.00000   -1.50000
AFIX   0
SAME 0.02 0.04 C3 > C7
C93   1    0.893988    0.149146    0.496157    11.00000    0.04176    0.05750 =
         0.03042   -0.00479   -0.00282   -0.01692
C94   1    0.910841    0.129469    0.545903    11.00000    0.08451    0.08775 =
         0.02961    0.00358   -0.01151   -0.03733
C95   1    1.001469    0.118984    0.549989    11.00000    0.08546    0.29492 =
         0.06990    0.03846   -0.04281   -0.04489
AFIX  33
H95A  2    1.023628    0.148429    0.534093    11.00000   -1.50000
H95B  2    1.026007    0.093580    0.536865    11.00000   -1.50000
H95C  2    1.014359    0.108049    0.581696    11.00000   -1.50000
AFIX   0
C96   1    0.872294    0.169758    0.566003    11.00000    0.24523    0.13636 =
         0.04175   -0.03553    0.01797   -0.09163
AFIX  33
H96A  2    0.812764    0.176819    0.563054    11.00000   -1.50000
H96B  2    0.894853    0.199033    0.549996    11.00000   -1.50000
H96C  2    0.884713    0.159083    0.597762    11.00000   -1.50000
AFIX   0
C97   1    0.869853    0.086287    0.569615    11.00000    0.13382    0.09019 =
         0.03801    0.00882   -0.01416   -0.04488
AFIX  33
H97A  2    0.810422    0.096128    0.566537    11.00000   -1.50000
H97B  2    0.882224    0.074161    0.601441    11.00000   -1.50000
H97C  2    0.890422    0.060661    0.556190    11.00000   -1.50000
AFIX   0
SAME 0.02 0.04 C3 > C7
C103  1    0.974489    0.119529    0.396142    11.00000    0.04229    0.04330 =
         0.05048   -0.00450   -0.00940   -0.00124
C104  1    1.045544    0.084989    0.382736    11.00000    0.04314    0.08305 =
         0.13321   -0.05876   -0.01365    0.01260
C105  1    1.096018    0.058410    0.422319    11.00000    0.11913    0.11213 =
         0.17835   -0.07073   -0.06910    0.04151
AFIX  33
H10A  2    1.113379    0.081613    0.433562    11.00000   -1.50000
H10B  2    1.144438    0.037876    0.413766    11.00000   -1.50000
H10C  2    1.063630    0.038156    0.445817    11.00000   -1.50000
AFIX   0
C106  1    1.100146    0.115926    0.346218    11.00000    0.09767    0.12568 =
         0.18076   -0.08219    0.03735   -0.01772
AFIX  33
H10D  2    1.068601    0.133807    0.319379    11.00000   -1.50000
H10E  2    1.148375    0.094568    0.338602    11.00000   -1.50000
H10F  2    1.117781    0.138848    0.357721    11.00000   -1.50000
AFIX   0
C107  1    1.016759    0.050943    0.364225    11.00000    0.06946    0.07661 =
         0.11705   -0.04859   -0.01602    0.01375
AFIX  33
H10G  2    0.985756    0.069657    0.337353    11.00000   -1.50000
H10H  2    0.981528    0.031798    0.386810    11.00000   -1.50000
H10I  2    1.064263    0.029220    0.356467    11.00000   -1.50000
AFIX   0
SAME 0.02 0.04 C3 > C7
C113  1    1.098549    0.244380    0.397089    11.00000    0.04214    0.05821 =
         0.03214   -0.01474    0.00018   -0.01174
C114  1    1.177901    0.234582    0.420197    11.00000    0.04119    0.09994 =
         0.04530   -0.01155   -0.00699   -0.02212
C115  1    1.244895    0.251236    0.388358    11.00000    0.05848    0.23240 =
         0.06261    0.00575   -0.01174   -0.05709
AFIX  33
H11A  2    1.251788    0.235715    0.365084    11.00000   -1.50000
H11B  2    1.295879    0.242602    0.404323    11.00000   -1.50000
H11C  2    1.231581    0.286468    0.374487    11.00000   -1.50000
AFIX   0
C116  1    1.201183    0.180052    0.443899    11.00000    0.07467    0.13423 =
         0.15655    0.03781   -0.05737   -0.01467
AFIX  33
H11D  2    1.156438    0.168837    0.464855    11.00000   -1.50000
H11E  2    1.251083    0.173281    0.460392    11.00000   -1.50000
H11F  2    1.210944    0.163103    0.421635    11.00000   -1.50000
AFIX   0
C117  1    1.160489    0.256116    0.457582    11.00000    0.08564    0.28609 =
         0.11490   -0.12294   -0.02059   -0.03261
AFIX  33
H11G  2    1.115474    0.243083    0.477123    11.00000   -1.50000
H11H  2    1.145010    0.291401    0.444993    11.00000   -1.50000
H11I  2    1.209633    0.247900    0.474997    11.00000   -1.50000
AFIX   0
SAME 0.02 0.04 C3 > C7
C123  1    0.901491    0.320162    0.395808    11.00000    0.04522    0.05122 =
         0.03554   -0.01525    0.00106   -0.00942
C124  1    0.867504    0.360153    0.416339    11.00000    0.07216    0.06696 =
         0.06481   -0.03930    0.00581   -0.00327
C125  1    0.898598    0.407506    0.388510    11.00000    0.12381    0.07182 =
         0.12048   -0.04456    0.01039   -0.01068
AFIX  33
H12A  2    0.879627    0.418236    0.357889    11.00000   -1.50000
H12B  2    0.958639    0.401441    0.387751    11.00000   -1.50000
H12C  2    0.877143    0.432711    0.402333    11.00000   -1.50000
AFIX   0
C126  1    0.776267    0.372718    0.413233    11.00000    0.08810    0.09609 =
         0.12694   -0.05092    0.00577    0.00266
AFIX  33
H12D  2    0.761988    0.382306    0.381845    11.00000   -1.50000
H12E  2    0.754896    0.399596    0.424966    11.00000   -1.50000
H12F  2    0.752178    0.344480    0.430853    11.00000   -1.50000
AFIX   0
C127  1    0.897733    0.345010    0.461226    11.00000    0.17866    0.09940 =
         0.09441   -0.05916   -0.03819    0.02752
AFIX  33
H12G  2    0.957717    0.336842    0.459872    11.00000   -1.50000
H12H  2    0.875473    0.316544    0.480127    11.00000   -1.50000
H12I  2    0.880394    0.371432    0.473953    11.00000   -1.50000
AFIX   0
SAME 0.02 0.04 C3 > C7
C133  1    1.039740    0.394624    0.262660    11.00000    0.04141    0.04179 =
         0.04824   -0.01333    0.01153   -0.01467
C134  1    1.099113    0.429284    0.255962    11.00000    0.05781    0.04706 =
         0.09067   -0.01749   -0.00503   -0.02141
C135  1    1.154551    0.424731    0.215125    11.00000    0.08617    0.11854 =
         0.11009   -0.03300    0.03537   -0.06058
AFIX  33
H13A  2    1.120962    0.433675    0.189000    11.00000   -1.50000
H13B  2    1.183785    0.391231    0.221354    11.00000   -1.50000
H13C  2    1.194262    0.446382    0.208974    11.00000   -1.50000
AFIX   0
C136  1    1.053775    0.480034    0.241866    11.00000    0.09346    0.04784 =
         0.27351   -0.05780   -0.00789   -0.02612
AFIX  33
H13D  2    1.021545    0.485722    0.215873    11.00000   -1.50000
H13E  2    1.092830    0.502261    0.233841    11.00000   -1.50000
H13F  2    1.017027    0.485615    0.266582    11.00000   -1.50000
AFIX   0
C137  1    1.153436    0.415025    0.293556    11.00000    0.18051    0.14487 =
         0.13478   -0.01474   -0.04816   -0.11289
AFIX  33
H13G  2    1.180350    0.381116    0.299590    11.00000   -1.50000
H13H  2    1.121193    0.418807    0.320254    11.00000   -1.50000
H13I  2    1.195035    0.435632    0.285924    11.00000   -1.50000
AFIX   0
SAME 0.02 0.04 C3 > C7
C143  1    1.059693    0.286711    0.232004    11.00000    0.02644    0.03781 =
         0.03337   -0.00947    0.00373   -0.00629
C144  1    1.122512    0.259305    0.206585    11.00000    0.04244    0.05136 =
         0.04146   -0.01348    0.01389   -0.00164
C145  1    1.075143    0.241297    0.178808    11.00000    0.07721    0.11711 =
         0.08573   -0.06850    0.03331   -0.03907
AFIX  33
H14A  2    1.039714    0.268915    0.158698    11.00000   -1.50000
H14B  2    1.041478    0.218905    0.198825    11.00000   -1.50000
H14C  2    1.113834    0.224513    0.161074    11.00000   -1.50000
AFIX   0
C146  1    1.178533    0.217351    0.238204    11.00000    0.08081    0.09282 =
         0.06363   -0.00555    0.01733    0.03322
AFIX  33
H14D  2    1.145740    0.194397    0.258169    11.00000   -1.50000
H14E  2    1.207351    0.229725    0.256068    11.00000   -1.50000
H14F  2    1.218575    0.200921    0.220729    11.00000   -1.50000
AFIX   0
C147  1    1.173326    0.294739    0.174862    11.00000    0.04866    0.07712 =
         0.05607   -0.02154    0.02306   -0.00933
AFIX  33
H14G  2    1.137022    0.321686    0.154590    11.00000   -1.50000
H14H  2    1.212724    0.278052    0.157328    11.00000   -1.50000
H14I  2    1.202882    0.307247    0.192284    11.00000   -1.50000
AFIX   0
C153  1    0.744490    0.423811    0.214594    11.00000    0.03700    0.02884 =
         0.04036    0.00049    0.00495   -0.00372
C154  1    0.677176    0.451168    0.237236    11.00000    0.03503    0.03096 =
         0.04075   -0.00151    0.00118   -0.00433
C155  1    0.596606    0.459927    0.224446    11.00000    0.04039    0.02951 =
         0.04989   -0.00460    0.00047   -0.00728
AFIX  43
H155  2    0.583524    0.450092    0.200838    11.00000   -1.20000
AFIX   0
C156  1    0.535699    0.483593    0.247381    11.00000    0.03731    0.02943 =
         0.05495   -0.00459    0.00479   -0.00729
C159  1    0.631231    0.489751    0.292552    11.00000    0.03984    0.03223 =
         0.04778   -0.00765    0.00058   -0.00244
C160  1    0.695971    0.466522    0.270775    11.00000    0.03331    0.03555 =
         0.04777   -0.00622    0.00039    0.00017
AFIX  43
H160  2    0.751032    0.461562    0.278944    11.00000   -1.20000
AFIX   0
C161  1    0.447698    0.496728    0.237658    11.00000    0.03490    0.02721 =
         0.06879   -0.00627   -0.00046   -0.00725
C162  1    0.414778    0.491341    0.202228    11.00000    0.04497    0.04658 =
         0.09326   -0.02724   -0.01195   -0.00233
AFIX  43
H162  2    0.449110    0.477268    0.182335    11.00000   -1.20000
AFIX   0
C163  1    0.331695    0.506350    0.195383    11.00000    0.05544    0.06083 =
         0.12402   -0.03066   -0.02598   -0.00603
AFIX  43
H163  2    0.307915    0.503433    0.170724    11.00000   -1.20000
AFIX   0
C164  1    0.284085    0.526001    0.226241    11.00000    0.03401    0.05906 =
         0.13407   -0.03167   -0.00865   -0.00692
AFIX  43
H164  2    0.226497    0.535862    0.223321    11.00000   -1.20000
AFIX   0
C165  1    0.320059    0.530915    0.260104    11.00000    0.03195    0.05177 =
         0.10358   -0.02038    0.01363   -0.01346
AFIX  43
H165  2    0.286732    0.545149    0.280190    11.00000   -1.20000
AFIX   0
C167  1    0.640721    0.507463    0.330053    11.00000    0.05088    0.03833 =
         0.04883   -0.01034   -0.00361   -0.00165
C169  1    0.571717    0.539950    0.383619    11.00000    0.08472    0.05234 =
         0.05072   -0.01516    0.00743    0.00760
AFIX  43
H169  2    0.521793    0.550428    0.397875    11.00000   -1.20000
AFIX   0
C170  1    0.643776    0.542377    0.398741    11.00000    0.10366    0.06549 =
         0.06466   -0.02736   -0.00747   -0.00085
AFIX  43
H170  2    0.643347    0.555200    0.422468    11.00000   -1.20000
AFIX   0
C171  1    0.717191    0.526140    0.379436    11.00000    0.08208    0.06905 =
         0.07889   -0.03383   -0.01972   -0.00821
AFIX  43
H171  2    0.767948    0.526802    0.389999    11.00000   -1.20000
AFIX   0
C172  1    0.714779    0.508690    0.343904    11.00000    0.06226    0.05346 =
         0.06866   -0.02377   -0.00357   -0.00727
AFIX  43
H172  2    0.764187    0.497774    0.329497    11.00000   -1.20000
AFIX   0
C203  1    0.358121    0.879867    0.142282    11.00000    0.03091    0.04181 =
         0.05680   -0.00682   -0.00301    0.00029
C204  1    0.278834    0.914936    0.125789    11.00000    0.04061    0.05666 =
         0.09486   -0.00999   -0.01665    0.01367

SAME 0.02 0.04 C5 > C7
PART 1
C205  1    0.232940    0.931727    0.165540    91.00000    0.05985    0.08192 =
         0.11689   -0.02056   -0.01441    0.02129
AFIX  33
H20A  2    0.268392    0.947451    0.176530    91.00000   -1.50000
H20B  2    0.219528    0.903501    0.189888    91.00000   -1.50000
H20C  2    0.182358    0.954672    0.154923    91.00000   -1.50000
AFIX   0
C206  1    0.226121    0.890082    0.109455    91.00000    0.06020    0.08228 =
         0.12277   -0.01681   -0.02938    0.00540
AFIX  33
H20D  2    0.212596    0.862164    0.134145    91.00000   -1.50000
H20E  2    0.255535    0.879045    0.085241    91.00000   -1.50000
H20F  2    0.175541    0.912680    0.098230    91.00000   -1.50000
AFIX   0
C207  1    0.299960    0.957965    0.089544    91.00000    0.06339    0.07142 =
         0.11462   -0.00461   -0.02153    0.00965
AFIX  33
H20G  2    0.335004    0.973359    0.101183    91.00000   -1.50000
H20H  2    0.249631    0.981071    0.078739    91.00000   -1.50000
H20I  2    0.329189    0.947866    0.064786    91.00000   -1.50000
AFIX   0

PART 0
C213  1    0.416147    0.866236    0.300627    11.00000    0.04134    0.08003 =
         0.04448   -0.01410    0.00730    0.01041

SAME 0.02 0.04 C4 > C7
PART 1
C214  1    0.345203    0.868933    0.333870    51.00000    0.05625    0.20470 =
         0.07271   -0.05404    0.02825    0.01035
C215  1    0.352386    0.906514    0.355282    51.00000    0.07297    0.21817 =
         0.11829   -0.09092    0.01391    0.03709
AFIX  33
H21A  2    0.306364    0.908802    0.376862    51.00000   -1.50000
H21B  2    0.351369    0.938063    0.332010    51.00000   -1.50000
H21C  2    0.404052    0.896889    0.370769    51.00000   -1.50000
AFIX   0
C216  1    0.343662    0.821252    0.371452    51.00000    0.10783    0.22141 =
         0.09471   -0.03432    0.04710   -0.00319
AFIX  33
H21D  2    0.296083    0.825036    0.391758    51.00000   -1.50000
H21E  2    0.393974    0.811971    0.388093    51.00000   -1.50000
H21F  2    0.339939    0.796038    0.358714    51.00000   -1.50000
AFIX   0
C217  1    0.266730    0.884800    0.308782    51.00000    0.05773    0.26187 =
         0.09474   -0.06181    0.02259    0.01005
AFIX  33
H21G  2    0.219747    0.886607    0.329886    51.00000   -1.50000
H21H  2    0.262941    0.861342    0.293930    51.00000   -1.50000
H21I  2    0.266627    0.916739    0.286266    51.00000   -1.50000
AFIX   0

PART 0
C223  1    0.546052    0.929795    0.212709    11.00000    0.04396    0.03687 =
         0.04981   -0.01335   -0.00210   -0.00029
C224  1    0.547620    0.983738    0.187572    11.00000    0.08284    0.04233 =
         0.09326    0.00166   -0.02962   -0.01074

SAME 0.02 0.04 C5 > C7
PART 1
C225  1    0.472091    1.012571    0.191742   101.00000    0.17449    0.04548 =
         0.13580   -0.03005   -0.01675    0.03840
AFIX  33
H22A  2    0.428132    0.995102    0.192289   101.00000   -1.50000
H22B  2    0.465865    1.042604    0.166238   101.00000   -1.50000
H22C  2    0.469080    1.020314    0.219636   101.00000   -1.50000
AFIX   0
C226  1    0.624336    0.997599    0.188184   101.00000    0.11151    0.05323 =
         0.18030   -0.03493   -0.08262   -0.00700
AFIX  33
H22D  2    0.669180    0.971290    0.186077   101.00000   -1.50000
H22E  2    0.627415    1.004200    0.216184   101.00000   -1.50000
H22F  2    0.629020    1.026811    0.162711   101.00000   -1.50000
AFIX   0
C227  1    0.547483    0.984241    0.131350   101.00000    0.11301    0.05610 =
         0.04711    0.01675   -0.02097   -0.02246
AFIX  33
H22G  2    0.599117    0.965250    0.124005   101.00000   -1.50000
H22H  2    0.541713    1.017677    0.111061   101.00000   -1.50000
H22I  2    0.501543    0.970073    0.127991   101.00000   -1.50000
AFIX   0

SAME 0.02 0.04 C3 > C7
PART 0
C233  1    0.648450    0.749131    0.359263    11.00000    0.04934    0.05088 =
         0.03182   -0.01314    0.00455   -0.01018
C234  1    0.616150    0.707004    0.393406    11.00000    0.06618    0.05295 =
         0.04420   -0.00680    0.01123   -0.01887
C235  1    0.574177    0.722957    0.430954    11.00000    0.30672    0.08200 =
         0.09537   -0.03255    0.12441   -0.06261
AFIX  33
H23A  2    0.613101    0.733801    0.444736    11.00000   -1.50000
H23B  2    0.553129    0.695878    0.453361    11.00000   -1.50000
H23C  2    0.528552    0.749740    0.419588    11.00000   -1.50000
AFIX   0
C236  1    0.558587    0.690324    0.370479    11.00000    0.22306    0.13460 =
         0.09230   -0.00918   -0.01016   -0.12473
AFIX  33
H23D  2    0.588444    0.679981    0.345988    11.00000   -1.50000
H23E  2    0.513303    0.717072    0.358408    11.00000   -1.50000
H23F  2    0.536731    0.663116    0.392192    11.00000   -1.50000
AFIX   0
C237  1    0.684298    0.663117    0.408594    11.00000    0.10683    0.07095 =
         0.11650    0.02083   -0.00213   -0.00929
AFIX  33
H23G  2    0.709815    0.654196    0.382525    11.00000   -1.50000
H23H  2    0.661382    0.635932    0.429629    11.00000   -1.50000
H23I  2    0.725601    0.670949    0.423414    11.00000   -1.50000
AFIX   0
SAME 0.02 0.04 C3 > C7
C243  1    0.684601    0.860397    0.363023    11.00000    0.04227    0.05094 =
         0.03749   -0.01732   -0.00295   -0.00396
C244  1    0.676275    0.878370    0.403129    11.00000    0.07009    0.05639 =
         0.04758   -0.02739   -0.00116   -0.00458
C245  1    0.601245    0.917822    0.400211    11.00000    0.09978    0.07114 =
         0.07625   -0.04537    0.00196    0.00882
AFIX  33
H24A  2    0.552352    0.905588    0.397837    11.00000   -1.50000
H24B  2    0.607309    0.945856    0.373734    11.00000   -1.50000
H24C  2    0.595593    0.927516    0.427178    11.00000   -1.50000
AFIX   0
C246  1    0.665497    0.834490    0.444509    11.00000    0.11276    0.09029 =
         0.04605   -0.02388    0.01015   -0.00869
AFIX  33
H24D  2    0.615087    0.823528    0.442415    11.00000   -1.50000
H24E  2    0.662031    0.843756    0.471622    11.00000   -1.50000
H24F  2    0.712502    0.808209    0.445875    11.00000   -1.50000
AFIX   0
C247  1    0.754007    0.894169    0.407236    11.00000    0.09993    0.11600 =
         0.12079   -0.07825   -0.00368   -0.03005
AFIX  33
H24G  2    0.800467    0.867555    0.408697    11.00000   -1.50000
H24H  2    0.750306    0.903065    0.434561    11.00000   -1.50000
H24I  2    0.761984    0.922199    0.381130    11.00000   -1.50000
AFIX   0
C253  1    0.918109    0.846364    0.262905    11.00000    0.04218    0.04962 =
         0.07220   -0.02772    0.00182   -0.00495

SAME 0.02 0.04 C4 > C7
PART 1
C254  1    0.958775    0.890245    0.248873    71.00000    0.07178    0.06317 =
         0.09967   -0.03275    0.00695   -0.02460
C255  1    0.906361    0.929920    0.263791    71.00000    0.09494    0.07212 =
         0.11931   -0.03928    0.01060   -0.02014
AFIX  33
H25D  2    0.932935    0.958302    0.254239    71.00000   -1.50000
H25E  2    0.899131    0.918767    0.296518    71.00000   -1.50000
H25F  2    0.852732    0.938642    0.250375    71.00000   -1.50000
AFIX   0
C256  1    1.042648    0.876612    0.269614    71.00000    0.07897    0.07838 =
         0.09551   -0.04241   -0.00034   -0.02146
AFIX  33
H25G  2    1.076489    0.850323    0.260163    71.00000   -1.50000
H25H  2    1.035602    0.865922    0.302350    71.00000   -1.50000
H25I  2    1.069600    0.904857    0.259620    71.00000   -1.50000
AFIX   0
C257  1    0.978742    0.905942    0.198380    71.00000    0.08159    0.07634 =
         0.10118   -0.03230    0.00551   -0.03119
AFIX  33
H25J  2    1.012179    0.878559    0.190417    71.00000   -1.50000
H25K  2    1.009130    0.932655    0.190155    71.00000   -1.50000
H25L  2    0.927704    0.916666    0.182231    71.00000   -1.50000
AFIX   0

PART 0
C263  1    0.947067    0.740104    0.362248    11.00000    0.05334    0.06829 =
         0.05705   -0.03619   -0.01549    0.01148

SAME 0.02 0.04 C4 > C7
PART 1
C264  1    0.984243    0.713024    0.408156    81.00000    0.07897    0.07838 =
         0.09551   -0.04241   -0.00034   -0.02146
C265  1    0.991376    0.753446    0.426009    81.00000    0.08383    0.15482 =
         0.07139   -0.05676   -0.03510    0.00992
AFIX  33
H26D  2    0.936507    0.771150    0.430569    81.00000   -1.50000
H26E  2    1.023380    0.775693    0.404369    81.00000   -1.50000
H26F  2    1.018834    0.739511    0.454581    81.00000   -1.50000
AFIX   0
C266  1    0.933538    0.679946    0.442356    81.00000    0.09755    0.14783 =
         0.07965   -0.03460   -0.04278    0.00392
AFIX  33
H26G  2    0.879102    0.698434    0.446406    81.00000   -1.50000
H26H  2    0.960776    0.666577    0.470999    81.00000   -1.50000
H26I  2    0.927970    0.653452    0.431764    81.00000   -1.50000
AFIX   0
C267  1    1.066977    0.683039    0.403072    81.00000    0.08909    0.15201 =
         0.07846   -0.04216   -0.03804    0.01241
AFIX  33
H26J  2    1.101545    0.703530    0.381354    81.00000   -1.50000
H26K  2    1.060309    0.656760    0.392461    81.00000   -1.50000
H26L  2    1.092908    0.669316    0.432094    81.00000   -1.50000
AFIX   0

SAME 0.02 0.04 C3 > C7
PART 0
C273  1    1.115002    0.715471    0.226541    11.00000    0.03545    0.06054 =
         0.04182   -0.01463   -0.00558   -0.00042
C274  1    1.207064    0.712530    0.226258    11.00000    0.02923    0.09035 =
         0.07053   -0.03491   -0.00478    0.00155
C275  1    1.228056    0.741612    0.253775    11.00000    0.04697    0.18091 =
         0.22114   -0.13500   -0.00834   -0.01837
AFIX  33
H27D  2    1.204380    0.775918    0.240247    11.00000   -1.50000
H27E  2    1.287726    0.737789    0.254249    11.00000   -1.50000
H27F  2    1.205526    0.729782    0.284479    11.00000   -1.50000
AFIX   0
C276  1    1.243046    0.660739    0.245265    11.00000    0.04119    0.07949 =
         0.32064   -0.02869   -0.06960    0.00709
AFIX  33
H27G  2    1.221822    0.648131    0.276151    11.00000   -1.50000
H27H  2    1.302824    0.656880    0.245005    11.00000   -1.50000
H27I  2    1.228394    0.642799    0.227264    11.00000   -1.50000
AFIX   0
C277  1    1.237164    0.733682    0.179259    11.00000    0.05447    0.29554 =
         0.10571   -0.00039    0.00584   -0.08134
AFIX  33
H27J  2    1.212398    0.768084    0.167925    11.00000   -1.50000
H27K  2    1.221985    0.716653    0.160567    11.00000   -1.50000
H27L  2    1.296938    0.730245    0.178323    11.00000   -1.50000
AFIX   0
SAME 0.02 0.04 C3 > C7
C283  1    0.954917    0.642570    0.274890    11.00000    0.04395    0.04449 =
         0.04342   -0.01627   -0.00402    0.00234
C284  1    0.950823    0.593124    0.309032    11.00000    0.10059    0.04686 =
         0.06305   -0.00510   -0.01244   -0.01112
C285  1    1.039809    0.568646    0.316050    11.00000    0.11269    0.05457 =
         0.17966    0.01254   -0.09820   -0.00263
AFIX  33
H28A  2    1.067944    0.587382    0.327878    11.00000   -1.50000
H28B  2    1.066332    0.566882    0.287399    11.00000   -1.50000
H28C  2    1.042656    0.535857    0.337408    11.00000   -1.50000
AFIX   0
C286  1    0.905500    0.599352    0.351869    11.00000    0.24662    0.10999 =
         0.05391   -0.02076    0.03970   -0.07863
AFIX  33
H28D  2    0.933707    0.618111    0.363631    11.00000   -1.50000
H28E  2    0.904591    0.567446    0.374265    11.00000   -1.50000
H28F  2    0.849185    0.616488    0.345139    11.00000   -1.50000
AFIX   0
C287  1    0.907099    0.564249    0.290940    11.00000    0.07106    0.04474 =
         0.08247   -0.00919   -0.00502   -0.00339
AFIX  33
H28G  2    0.849911    0.580506    0.285856    11.00000   -1.50000
H28H  2    0.908869    0.531711    0.312637    11.00000   -1.50000
H28I  2    0.934167    0.561809    0.262598    11.00000   -1.50000
AFIX   0
C293  1    1.027262    0.649995    0.113979    11.00000    0.03892    0.04947 =
         0.04166   -0.02046    0.00578   -0.00286
C294  1    1.093389    0.615304    0.097077    11.00000    0.05396    0.06627 =
         0.05508   -0.03147    0.00155    0.01779

SAME 0.02 0.04 C5 > C7
PART 1
C295  1    1.175124    0.634784    0.094996    41.00000    0.04013    0.16631 =
         0.23147   -0.14149    0.04063   -0.01751
AFIX  33
H29A  2    1.184918    0.635390    0.124717    41.00000   -1.50000
H29B  2    1.170161    0.667611    0.073507    41.00000   -1.50000
H29C  2    1.221071    0.613453    0.085472    41.00000   -1.50000
AFIX   0
C296  1    1.101028    0.565041    0.132342    41.00000    0.13160    0.05103 =
         0.10188   -0.03893   -0.01922    0.03096
AFIX  33
H29D  2    1.109389    0.567350    0.161622    41.00000   -1.50000
H29E  2    1.147823    0.543211    0.124130    41.00000   -1.50000
H29F  2    1.050766    0.552363    0.133866    41.00000   -1.50000
AFIX   0
C297  1    1.076658    0.613830    0.053244    41.00000    0.13145    0.15420 =
         0.06154   -0.06506    0.00014    0.06787
AFIX  33
H29G  2    1.072317    0.646392    0.031309    41.00000   -1.50000
H29H  2    1.025049    0.602324    0.055293    41.00000   -1.50000
H29I  2    1.121401    0.591789    0.043765    41.00000   -1.50000
AFIX   0

SAME 0.02 0.04 C3 > C7
PART 0
C303  1    0.979439    0.777859    0.091633    11.00000    0.03439    0.05465 =
         0.04621   -0.01941    0.00871   -0.01184
C304  1    1.022876    0.817832    0.061944    11.00000    0.05627    0.07339 =
         0.06963   -0.00748    0.01349   -0.03494
C305  1    1.042528    0.846748    0.089352    11.00000    0.13386    0.10131 =
         0.12223   -0.02607   -0.00455   -0.05643
AFIX  33
H30A  2    0.991494    0.861878    0.101362    11.00000   -1.50000
H30B  2    1.072183    0.871929    0.070307    11.00000   -1.50000
H30C  2    1.076642    0.825178    0.114151    11.00000   -1.50000
AFIX   0
C306  1    1.100041    0.793573    0.043457    11.00000    0.09828    0.12360 =
         0.14553   -0.01936    0.06536   -0.03662
AFIX  33
H30D  2    1.133242    0.771024    0.068238    11.00000   -1.50000
H30E  2    1.131310    0.818137    0.024867    11.00000   -1.50000
H30F  2    1.085854    0.775750    0.025217    11.00000   -1.50000
AFIX   0
C307  1    0.969529    0.853026    0.025048    11.00000    0.10756    0.10316 =
         0.11291    0.01876   -0.01098   -0.05258
AFIX  33
H30G  2    0.919834    0.868082    0.038200    11.00000   -1.50000
H30H  2    0.954400    0.835735    0.006581    11.00000   -1.50000
H30I  2    0.999682    0.878136    0.006383    11.00000   -1.50000
AFIX   0
SAME 0.02 0.04 C3 > C7
C313  1    0.788673    0.723842    0.013338    11.00000    0.04000    0.06069 =
         0.03643   -0.01740    0.00074   -0.00542
C314  1    0.800209    0.720683   -0.033583    11.00000    0.04817    0.10149 =
         0.04485   -0.03317   -0.00126   -0.00039
C315  1    0.890890    0.711323   -0.046681    11.00000    0.06534    0.22882 =
         0.06079   -0.08251   -0.00174    0.02759
AFIX  33
H31A  2    0.897485    0.708948   -0.076992    11.00000   -1.50000
H31B  2    0.917862    0.680938   -0.025543    11.00000   -1.50000
H31C  2    0.915792    0.738047   -0.045954    11.00000   -1.50000
AFIX   0
C316  1    0.760022    0.769290   -0.065356    11.00000    0.10071    0.10585 =
         0.03886   -0.01370   -0.00756   -0.00482
AFIX  33
H31D  2    0.766247    0.768230   -0.096115    11.00000   -1.50000
H31E  2    0.786374    0.794966   -0.063434    11.00000   -1.50000
H31F  2    0.701626    0.775904   -0.056934    11.00000   -1.50000
AFIX   0
C317  1    0.757080    0.681460   -0.036312    11.00000    0.18165    0.12928 =
         0.07533   -0.06270    0.00864   -0.05827
AFIX  33
H31G  2    0.764768    0.679264   -0.066685    11.00000   -1.50000
H31H  2    0.698415    0.689631   -0.029156    11.00000   -1.50000
H31I  2    0.780337    0.650278   -0.014849    11.00000   -1.50000
AFIX   0
SAME 0.02 0.04 C3 > C7
C323  1    0.746587    0.646449    0.124863    11.00000    0.03942    0.04350 =
         0.04142   -0.01461    0.00177   -0.00402
C324  1    0.739182    0.593125    0.143591    11.00000    0.05036    0.03938 =
         0.07619   -0.01212    0.01046   -0.00956
C325  1    0.740861    0.576527    0.102936    11.00000    0.16690    0.08406 =
         0.13099   -0.06431    0.03488   -0.06268
AFIX  33
H32A  2    0.694065    0.595291    0.084534    11.00000   -1.50000
H32B  2    0.737662    0.542058    0.112934    11.00000   -1.50000
H32C  2    0.791936    0.581554    0.085189    11.00000   -1.50000
AFIX   0
C326  1    0.810145    0.564262    0.172870    11.00000    0.07597    0.05307 =
         0.16744    0.02339   -0.00608   -0.00060
AFIX  33
H32D  2    0.861826    0.568537    0.155533    11.00000   -1.50000
H32E  2    0.806147    0.529893    0.183428    11.00000   -1.50000
H32F  2    0.808510    0.575626    0.198647    11.00000   -1.50000
AFIX   0
C327  1    0.658530    0.587131    0.170049    11.00000    0.06309    0.04908 =
         0.11216    0.00025    0.02067   -0.01418
AFIX  33
H32G  2    0.612941    0.605861    0.150708    11.00000   -1.50000
H32H  2    0.656549    0.598836    0.195641    11.00000   -1.50000
H32I  2    0.654063    0.552828    0.180869    11.00000   -1.50000
AFIX   0
C333  1    0.486484    0.754195    0.065238    11.00000    0.03714    0.08149 =
         0.03786   -0.02020   -0.00476   -0.00751

SAME 0.02 0.04 C4 > C7
PART 1
C334  1    0.423276    0.725079    0.053016    61.00000    0.05216    0.12262 =
         0.08793   -0.05095   -0.00645   -0.02715
C335  1    0.455633    0.717757    0.009379    61.00000    0.07984    0.14998 =
         0.09543   -0.06367   -0.00553   -0.03093
AFIX  33
H33A  2    0.456690    0.749297   -0.013600    61.00000   -1.50000
H33B  2    0.420077    0.700576    0.000269    61.00000   -1.50000
H33C  2    0.511285    0.698610    0.012942    61.00000   -1.50000
AFIX   0
C336  1    0.421421    0.677479    0.090219    61.00000    0.08568    0.13388 =
         0.11043   -0.03786   -0.01719   -0.04264
AFIX  33
H33D  2    0.475798    0.656854    0.092158    61.00000   -1.50000
H33E  2    0.381239    0.661122    0.083823    61.00000   -1.50000
H33F  2    0.406027    0.683669    0.118743    61.00000   -1.50000
AFIX   0
C337  1    0.338147    0.756087    0.051117    61.00000    0.05714    0.14186 =
         0.11446   -0.05861   -0.01230   -0.02359
AFIX  33
H33G  2    0.339441    0.788565    0.029868    61.00000   -1.50000
H33H  2    0.320603    0.758421    0.080928    61.00000   -1.50000
H33I  2    0.299536    0.741258    0.041331    61.00000   -1.50000
AFIX   0

SAME 0.02 0.04 C3 > C7
PART 0
C343  1    0.607926    0.852809    0.042084    11.00000    0.04598    0.05126 =
         0.03857    0.00386    0.00185   -0.00228
C344  1    0.627235    0.896751    0.003868    11.00000    0.12240    0.06264 =
         0.05984    0.01953    0.03171   -0.00963
C345  1    0.720237    0.891446   -0.003538    11.00000    0.13552    0.09964 =
         0.13580   -0.00517    0.04784   -0.03147
AFIX  33
H34A  2    0.742478    0.860893   -0.009404    11.00000   -1.50000
H34B  2    0.744403    0.891498    0.023288    11.00000   -1.50000
H34C  2    0.733466    0.918545   -0.029246    11.00000   -1.50000
AFIX   0
C346  1    0.599115    0.892907   -0.038402    11.00000    0.22864    0.11380 =
         0.07736    0.01990   -0.00556   -0.02679
AFIX  33
H34D  2    0.624442    0.861379   -0.041529    11.00000   -1.50000
H34E  2    0.615349    0.918776   -0.064383    11.00000   -1.50000
H34F  2    0.539339    0.896075   -0.036674    11.00000   -1.50000
AFIX   0
C347  1    0.591630    0.942323    0.012500    11.00000    0.19152    0.06899 =
         0.12605    0.00643    0.05692   -0.01458
AFIX  33
H34G  2    0.612809    0.942181    0.040217    11.00000   -1.50000
H34H  2    0.531833    0.945665    0.015578    11.00000   -1.50000
H34I  2    0.606466    0.969559   -0.012531    11.00000   -1.50000
AFIX   0
C353  1    0.456258    0.749873    0.211687    11.00000    0.02231    0.04063 =
         0.04153   -0.00937    0.00182   -0.00168
C354  1    0.457512    0.696997    0.236889    11.00000    0.02188    0.03566 =
         0.04698   -0.01316   -0.00007   -0.00454
C355  1    0.474737    0.662882    0.214035    11.00000    0.03761    0.04169 =
         0.04659   -0.01347    0.00670   -0.00964
AFIX  43
H355  2    0.485488    0.672553    0.182544    11.00000   -1.20000
AFIX   0
C356  1    0.475583    0.614918    0.238661    11.00000    0.03457    0.03740 =
         0.05711   -0.01466    0.00802   -0.00769
AFIX  43
H356  2    0.487481    0.591853    0.223166    11.00000   -1.20000
AFIX   0
C358  1    0.445133    0.631960    0.303862    11.00000    0.04585    0.04081 =
         0.04157   -0.00780    0.00192   -0.00381
AFIX  43
H358  2    0.433884    0.621311    0.335304    11.00000   -1.20000
AFIX   0
C359  1    0.444377    0.680482    0.282671    11.00000    0.04114    0.03638 =
         0.04190   -0.01198    0.00095   -0.00550
AFIX  43
H359  2    0.434912    0.702358    0.299394    11.00000   -1.20000
AFIX   0
SAME 0.02 0.04 C5 > C7
PART 2
C405  1    1.007886    0.407871    0.062602   -31.00000    0.09703    0.09660 =
         0.06327   -0.00259    0.04403   -0.02510
AFIX  33
H40A  2    1.037549    0.425005    0.035610   -31.00000   -1.50000
H40B  2    0.978831    0.386025    0.055592   -31.00000   -1.50000
H40C  2    1.046861    0.389042    0.085992   -31.00000   -1.50000
AFIX   0
C406  1    0.991904    0.479170    0.088747   -31.00000    0.09958    0.09149 =
         0.06581    0.00053    0.02948   -0.04277
AFIX  33
H40D  2    0.951243    0.501890    0.099827   -31.00000   -1.50000
H40E  2    1.019536    0.497140    0.061334   -31.00000   -1.50000
H40F  2    1.032391    0.461324    0.111573   -31.00000   -1.50000
AFIX   0
C407  1    0.886141    0.474448    0.043364   -31.00000    0.09983    0.09360 =
         0.06166    0.00637    0.02402   -0.03020
AFIX  33
H40G  2    0.848356    0.497557    0.055345   -31.00000   -1.50000
H40H  2    0.855196    0.453688    0.035992   -31.00000   -1.50000
H40I  2    0.914910    0.492137    0.016271   -31.00000   -1.50000
AFIX   0
SAME 0.02 0.04 C4 > C7
C414  1    0.580186    0.420081    0.061967  -121.00000    0.05854    0.09709 =
         0.06511    0.03854   -0.02453   -0.01534
C415  1    0.634219    0.414703    0.022013  -121.00000    0.11550    0.11295 =
         0.06756    0.04337   -0.02483   -0.00706
AFIX  33
H41A  2    0.689910    0.418055    0.025865  -121.00000   -1.50000
H41B  2    0.612423    0.439851   -0.005236  -121.00000   -1.50000
H41C  2    0.635424    0.382709    0.019456  -121.00000   -1.50000
AFIX   0
C416  1    0.573731    0.470518    0.065036  -121.00000    0.11942    0.11157 =
         0.07930    0.03331   -0.02804    0.00264
AFIX  33
H41D  2    0.537400    0.473805    0.090649  -121.00000   -1.50000
H41E  2    0.551376    0.494731    0.037435  -121.00000   -1.50000
H41F  2    0.628255    0.475532    0.069002  -121.00000   -1.50000
AFIX   0
C417  1    0.494807    0.412399    0.057528  -121.00000    0.11695    0.11283 =
         0.08247    0.01417   -0.03764    0.00329
AFIX  33
H41G  2    0.460199    0.415775    0.083670  -121.00000   -1.50000
H41H  2    0.498032    0.379870    0.055775  -121.00000   -1.50000
H41I  2    0.471071    0.436593    0.030274  -121.00000   -1.50000
AFIX   0
SAME 0.02 0.04 C4 > C7
C424  1    0.817558    0.244912    0.097227  -111.00000    0.05647    0.09924 =
         0.07745   -0.05590    0.01226   -0.02001
C425  1    0.819840    0.192344    0.124812  -111.00000    0.10458    0.10038 =
         0.11091   -0.05195    0.00491   -0.02171
AFIX  33
H42A  2    0.763954    0.187025    0.134764  -111.00000   -1.50000
H42B  2    0.852953    0.184182    0.150994  -111.00000   -1.50000
H42C  2    0.844090    0.171757    0.106555  -111.00000   -1.50000
AFIX   0
C426  1    0.899371    0.259234    0.078959  -111.00000    0.06325    0.11789 =
         0.08166   -0.05913    0.01663   -0.02374
AFIX  33
H42D  2    0.890727    0.293593    0.060947  -111.00000   -1.50000
H42E  2    0.926176    0.239681    0.060210  -111.00000   -1.50000
H42F  2    0.934175    0.253700    0.103892  -111.00000   -1.50000
AFIX   0
C427  1    0.765032    0.254023    0.057746  -111.00000    0.07336    0.13898 =
         0.08154   -0.06741    0.00882   -0.02660
AFIX  33
H42G  2    0.759099    0.288140    0.039172  -111.00000   -1.50000
H42H  2    0.710827    0.246301    0.068864  -111.00000   -1.50000
H42I  2    0.791352    0.233493    0.039783  -111.00000   -1.50000
AFIX   0
SAME 0.02 0.04 C5 > C7
C435  1    1.044412    0.578632    0.089641   -41.00000    0.09628    0.09407 =
         0.13467   -0.07421    0.02500    0.00160
AFIX  33
H43A  2    1.021065    0.560412    0.118439   -41.00000   -1.50000
H43B  2    1.081674    0.556117    0.076753   -41.00000   -1.50000
H43C  2    1.000176    0.596661    0.069127   -41.00000   -1.50000
AFIX   0
C436  1    1.128271    0.643614    0.053957   -41.00000    0.07925    0.08259 =
         0.11916   -0.02083    0.06905    0.00464
AFIX  33
H43D  2    1.083857    0.662193    0.033730   -41.00000   -1.50000
H43E  2    1.165187    0.621563    0.040420   -41.00000   -1.50000
H43F  2    1.158912    0.665868    0.059114   -41.00000   -1.50000
AFIX   0
C437  1    1.155351    0.586154    0.131579   -41.00000    0.08077    0.07642 =
         0.09302   -0.05214   -0.02317    0.03803
AFIX  33
H43G  2    1.127067    0.570144    0.159607   -41.00000   -1.50000
H43H  2    1.187522    0.607621    0.136867   -41.00000   -1.50000
H43I  2    1.191927    0.561661    0.120793   -41.00000   -1.50000
AFIX   0
SAME 0.02 0.04 C4 > C7
C444  1    0.945350    0.895192    0.249099   -71.00000    0.07760    0.05727 =
         0.10824   -0.03837    0.02009   -0.02317
C445  1    1.018800    0.896290    0.216563   -71.00000    0.08136    0.07891 =
         0.10475   -0.03411    0.01105   -0.02626
AFIX  33
H44A  2    1.063915    0.870406    0.230595   -71.00000   -1.50000
H44B  2    1.036009    0.927689    0.208545   -71.00000   -1.50000
H44C  2    1.004012    0.891486    0.189491   -71.00000   -1.50000
AFIX   0
C446  1    0.873903    0.934702    0.230821   -71.00000    0.09566    0.06921 =
         0.12255   -0.03261    0.01100   -0.01451
AFIX  33
H44D  2    0.828564    0.932361    0.253330   -71.00000   -1.50000
H44E  2    0.856270    0.931281    0.203722   -71.00000   -1.50000
H44F  2    0.890216    0.966269    0.223474   -71.00000   -1.50000
AFIX   0
C447  1    0.971343    0.902206    0.290840   -71.00000    0.09444    0.07959 =
         0.11445   -0.04084    0.00475   -0.02779
AFIX  33
H44G  2    1.017357    0.876435    0.303856   -71.00000   -1.50000
H44H  2    0.925185    0.900963    0.312809   -71.00000   -1.50000
H44I  2    0.988179    0.933725    0.282658   -71.00000   -1.50000
AFIX   0
SAME 0.02 0.04 C4 > C7
C454  1    0.999754    0.723617    0.402681   -81.00000    0.07621    0.07723 =
         0.08768   -0.04691   -0.00374   -0.01771
C455  1    1.086431    0.732260    0.391758   -81.00000    0.08397    0.15401 =
         0.07472   -0.05295   -0.03617    0.01104
AFIX  33
H45D  2    1.116669    0.720561    0.419392   -81.00000   -1.50000
H45E  2    1.085851    0.767007    0.377536   -81.00000   -1.50000
H45F  2    1.113166    0.714836    0.371238   -81.00000   -1.50000
AFIX   0
C456  1    1.001999    0.669346    0.419680   -81.00000    0.09739    0.14948 =
         0.08208   -0.03567   -0.04143    0.00633
AFIX  33
H45G  2    0.946045    0.663011    0.427103   -81.00000   -1.50000
H45H  2    1.034533    0.654649    0.446511   -81.00000   -1.50000
H45I  2    1.026868    0.655347    0.396398   -81.00000   -1.50000
AFIX   0
C457  1    0.958976    0.748972    0.435802   -81.00000    0.08098    0.15588 =
         0.06448   -0.06172   -0.03214    0.01221
AFIX  33
H45J  2    0.902885    0.742857    0.443145   -81.00000   -1.50000
H45K  2    0.957613    0.783892    0.422484   -81.00000   -1.50000
H45L  2    0.990095    0.736541    0.463164   -81.00000   -1.50000
AFIX   0
SAME 0.02 0.04 C4 > C7
C464  1    0.343479    0.888514    0.326653   -51.00000    0.05184    0.13964 =
         0.05337   -0.04563    0.00885    0.02331
C465  1    0.361577    0.863279    0.375961   -51.00000    0.07228    0.19834 =
         0.05903   -0.04547    0.01576   -0.00801
AFIX  33
H46D  2    0.364251    0.828368    0.383264   -51.00000   -1.50000
H46E  2    0.317965    0.875981    0.394456   -51.00000   -1.50000
H46F  2    0.414161    0.869247    0.381895   -51.00000   -1.50000
AFIX   0
C466  1    0.340319    0.942290    0.313791   -51.00000    0.10398    0.14065 =
         0.15487   -0.06655    0.02814    0.02870
AFIX  33
H46G  2    0.392863    0.948300    0.319735   -51.00000   -1.50000
H46H  2    0.296371    0.956047    0.331433   -51.00000   -1.50000
H46I  2    0.329667    0.957494    0.281839   -51.00000   -1.50000
AFIX   0
C467  1    0.263364    0.877864    0.317890   -51.00000    0.05995    0.21570 =
         0.06083   -0.05157    0.02110   -0.00632
AFIX  33
H46J  2    0.267067    0.842761    0.326203   -51.00000   -1.50000
H46K  2    0.252034    0.892967    0.286010   -51.00000   -1.50000
H46L  2    0.219018    0.890956    0.335771   -51.00000   -1.50000
AFIX   0
SAME 0.02 0.04 C5 > C7
C475  1    0.502948    1.009541    0.223105  -101.00000    0.11865    0.04107 =
         0.18221   -0.05195   -0.00425    0.00642
AFIX  33
H47D  2    0.533643    0.996857    0.250624  -101.00000   -1.50000
H47E  2    0.447086    1.002937    0.230014  -101.00000   -1.50000
H47F  2    0.500860    1.044571    0.210358  -101.00000   -1.50000
AFIX   0
C476  1    0.635603    0.992868    0.182075  -101.00000    0.12786    0.06570 =
         0.10823   -0.00179    0.01833   -0.05030
AFIX  33
H47G  2    0.661430    0.978813    0.211120  -101.00000   -1.50000
H47H  2    0.635005    1.027816    0.170852  -101.00000   -1.50000
H47I  2    0.666716    0.977823    0.160732  -101.00000   -1.50000
AFIX   0
C477  1    0.502208    1.002511    0.147222  -101.00000    0.22084    0.05890 =
         0.13115    0.01848   -0.10285   -0.04714
AFIX  33
H47J  2    0.446490    0.995678    0.154182  -101.00000   -1.50000
H47K  2    0.529500    0.987040    0.125356  -101.00000   -1.50000
H47L  2    0.499741    1.037586    0.134677  -101.00000   -1.50000
AFIX   0
SAME 0.02 0.04 C5 > C7
C485  1    0.210696    0.901700    0.156892   -91.00000    0.05796    0.08407 =
         0.12043   -0.01663   -0.01909    0.01555
AFIX  33
H48A  2    0.205755    0.868419    0.160507   -91.00000   -1.50000
H48B  2    0.159936    0.923765    0.145172   -91.00000   -1.50000
H48C  2    0.220412    0.903986    0.185986   -91.00000   -1.50000
AFIX   0
C486  1    0.259259    0.912183    0.078696   -91.00000    0.06413    0.08392 =
         0.11930   -0.01075   -0.02606    0.01047
AFIX  33
H48D  2    0.304904    0.920316    0.057165   -91.00000   -1.50000
H48E  2    0.208994    0.935218    0.067643   -91.00000   -1.50000
H48F  2    0.251844    0.879322    0.082323   -91.00000   -1.50000
AFIX   0
C487  1    0.293591    0.964558    0.116695   -91.00000    0.06390    0.07419 =
         0.11942   -0.01135   -0.01777    0.01751
AFIX  33
H48G  2    0.341293    0.969688    0.095989   -91.00000   -1.50000
H48H  2    0.303959    0.968853    0.144825   -91.00000   -1.50000
H48I  2    0.245309    0.988044    0.103240   -91.00000   -1.50000
AFIX   0
SAME 0.02 0.04 C4 > C7
C494  1    0.425355    0.739279    0.046092   -61.00000    0.04405    0.11949 =
         0.06776   -0.04556   -0.01004   -0.01515
C495  1    0.461586    0.697166    0.028161   -61.00000    0.06676    0.11717 =
         0.06339   -0.04132   -0.01232   -0.02029
AFIX  33
H49A  2    0.417736    0.687822    0.016542   -61.00000   -1.50000
H49B  2    0.487732    0.669486    0.052445   -61.00000   -1.50000
H49C  2    0.502428    0.707295    0.004045   -61.00000   -1.50000
AFIX   0
C496  1    0.361609    0.723241    0.083269   -61.00000    0.07763    0.15508 =
         0.09300   -0.06240    0.00953   -0.04670
AFIX  33
H49D  2    0.319815    0.712089    0.071826   -61.00000   -1.50000
H49E  2    0.335732    0.750562    0.093620   -61.00000   -1.50000
H49F  2    0.388237    0.696745    0.108298   -61.00000   -1.50000
AFIX   0
C497  1    0.385716    0.781070    0.007305   -61.00000    0.08064    0.13154 =
         0.08773   -0.04173   -0.03846   -0.01505
AFIX  33
H49G  2    0.344333    0.770532   -0.005062   -61.00000   -1.50000
H49H  2    0.427664    0.791521   -0.016025   -61.00000   -1.50000
H49I  2    0.359573    0.808124    0.017972   -61.00000   -1.50000
AFIX   0
C515  1    0.429977    0.413606    0.374073   -21.00000    0.09908    0.04963 =
         0.09308   -0.01355    0.03326   -0.01333
PART 0
C518  1    0.302626    0.563332    0.370213    11.00000    0.06602    0.08493 =
         0.08596   -0.02697    0.02209   -0.01278

PART 1
C575  1    0.473444    0.415654    0.395540    21.00000    0.09970    0.04994 =
         0.09296   -0.01217    0.03367   -0.01294

PART 0
N510  6    0.782898    0.269367    0.282610    11.00000    0.09492    0.06773 =
         0.10276   -0.01148    0.04050   -0.02176
AFIX  23
H51A  2    0.759683    0.283900    0.255504    11.00000   -1.20000
H51B  2    0.825159    0.284595    0.281948    11.00000   -1.20000
AFIX   0
C507  1    0.630758    0.344952    0.341830    11.00000    0.08152    0.08882 =
         0.09086   -0.02527    0.01965   -0.01896
AFIX  33
H50A  2    0.618432    0.380416    0.332335    11.00000   -1.50000
H50B  2    0.650830    0.332310    0.372307    11.00000   -1.50000
H50C  2    0.580923    0.332672    0.341299    11.00000   -1.50000
AFIX   0
C508  1    0.692528    0.329480    0.311818    11.00000    0.16749    0.07618 =
         0.17813   -0.03081    0.10976   -0.03298
AFIX  23
H50D  2    0.671089    0.345659    0.281414    11.00000   -1.20000
H50E  2    0.740178    0.344074    0.312715    11.00000   -1.20000
AFIX   0
C509  1    0.723809    0.282587    0.314163    11.00000    0.06228    0.07207 =
         0.05908   -0.01419    0.00524   -0.02768
AFIX  23
H50F  2    0.676392    0.267357    0.314316    11.00000   -1.20000
H50G  2    0.747842    0.266496    0.343950    11.00000   -1.20000
AFIX   0
C511  1    0.819564    0.222209    0.283177    11.00000    0.06748    0.06380 =
         0.06749   -0.01152   -0.00120   -0.02328
AFIX  23
H51C  2    0.845761    0.206080    0.312378    11.00000   -1.20000
H51D  2    0.774219    0.205269    0.283644    11.00000   -1.20000
AFIX   0
C512  1    0.876863    0.212270    0.250954    11.00000    0.11527    0.07749 =
         0.12424   -0.02658    0.04390   -0.02047
AFIX  23
H51E  2    0.923944    0.227349    0.251791    11.00000   -1.20000
H51F  2    0.852118    0.229975    0.221548    11.00000   -1.20000
AFIX   0
C513  1    0.909548    0.164893    0.250786    11.00000    0.13124    0.07804 =
         0.13549   -0.03298    0.04203   -0.02554
AFIX  33
H51G  2    0.947606    0.166088    0.224829    11.00000   -1.50000
H51H  2    0.864992    0.148830    0.249046    11.00000   -1.50000
H51I  2    0.938826    0.146739    0.278366    11.00000   -1.50000
AFIX   0

N503  6    0.698921    0.781483    0.196830    11.00000    0.04554    0.10002 =
         0.10788    0.00727   -0.00138   -0.00217
AFIX  23
H50H  2    0.668389    0.795417    0.216256    11.00000   -1.20000
H50I  2    0.664324    0.783421    0.175708    11.00000   -1.20000
AFIX   0
C500  1    0.788003    0.891417    0.128642    11.00000    0.11116    0.09902 =
         0.13474   -0.02420    0.02388   -0.04218
AFIX  33
H50J  2    0.760814    0.924722    0.113636    11.00000   -1.50000
H50K  2    0.819612    0.877906    0.106403    11.00000   -1.50000
H50L  2    0.824919    0.891312    0.150737    11.00000   -1.50000
AFIX   0
C501  1    0.726851    0.862291    0.151053    11.00000    0.08349    0.11060 =
         0.15335    0.02299    0.01322   -0.02154
AFIX  23
H50M  2    0.694758    0.877118    0.172706    11.00000   -1.20000
H50N  2    0.688728    0.864248    0.128362    11.00000   -1.20000
AFIX   0
C502  1    0.755564    0.812504    0.174357    11.00000    0.05332    0.06976 =
         0.08235   -0.03737   -0.00754   -0.00853
AFIX  23
H50O  2    0.793553    0.811027    0.196923    11.00000   -1.20000
H50P  2    0.788547    0.798271    0.152537    11.00000   -1.20000
AFIX   0
C504  1    0.721131    0.731258    0.221352    11.00000    0.04676    0.07459 =
         0.07252   -0.03666   -0.01241    0.00169
AFIX  23
H50Q  2    0.755236    0.715530    0.200865    11.00000   -1.20000
H50R  2    0.756741    0.728524    0.245476    11.00000   -1.20000
AFIX   0
C505  1    0.660053    0.703786    0.241161    11.00000    0.07522    0.09666 =
         0.14171   -0.00229    0.02047   -0.00299
AFIX  23
H50S  2    0.624709    0.706044    0.217092    11.00000   -1.20000
H50T  2    0.625597    0.719471    0.261578    11.00000   -1.20000
AFIX   0
C506  1    0.685315    0.651254    0.267014    11.00000    0.07148    0.07433 =
         0.08124   -0.02489   -0.01489    0.00860
AFIX  33
H50U  2    0.636428    0.637207    0.279501    11.00000   -1.50000
H50V  2    0.719828    0.647900    0.291428    11.00000   -1.50000
H50W  2    0.716224    0.634269    0.247036    11.00000   -1.50000
AFIX   0

O527  8    0.291029    0.478264    0.105805    11.00000    0.21028    0.20459 =
         0.25570   -0.15888    0.05816   -0.07953
C524  1    0.254723    0.460007    0.048062    11.00000    0.18082    0.26295 =
         0.17024   -0.01205   -0.04461   -0.12599
AFIX  33
H52A  2    0.246635    0.430682    0.042861    11.00000   -1.50000
H52B  2    0.297157    0.474017    0.026899    11.00000   -1.50000
H52C  2    0.203243    0.483570    0.043708    11.00000   -1.50000
AFIX   0
C525  1    0.280245    0.447724    0.093816    11.00000    0.10874    0.13394 =
         0.12938   -0.07331    0.03283   -0.05877
C526  1    0.295711    0.396115    0.120193    11.00000    0.26793    0.14815 =
         0.16668   -0.01481    0.05180   -0.12287
AFIX  33
H52D  2    0.280601    0.377340    0.103131    11.00000   -1.50000
H52E  2    0.262873    0.391012    0.148361    11.00000   -1.50000
H52F  2    0.353991    0.385516    0.126707    11.00000   -1.50000
AFIX   0

PART 2
NI29  7    0.499886    0.811989    0.118894    10.50000    0.03014    0.03792 =
         0.02908   -0.01061   -0.00270   -0.00428

PART 0
PART 1
CR40  4    0.475796    0.842427    0.217398    10.50000    0.02520    0.03340 =
         0.04084   -0.00910    0.00399   -0.00042

PART 0
PART 2
CR1A  4    0.915056    0.369129    0.219660    10.50000    0.02781    0.03304 =
         0.02984   -0.00118    0.00522   -0.00695
NI7A  7    0.778466    0.358765    0.158124    10.50000    0.02337    0.03720 =
         0.02655    0.00144   -0.00216   -0.00738
HKLF 4

REM  xrepw392_a.res in P-1
REM R1 =  0.0697 for   38649 Fo > 4sig(Fo)  and  0.0984 for all   55952 data
REM   3030 parameters refined using  10938 restraints

END

WGHT      0.1095      3.8906

REM Highest difference peak  0.865,  deepest hole -0.691,  1-sigma level  0.082
Q1    1   0.8061  0.3356  0.4588  11.00000  0.05    0.87
Q2    1   0.8246  0.3990  0.3892  11.00000  0.05    0.86
Q3    1   0.4876  0.5271  0.2958  11.00000  0.05    0.82
Q4    1   0.3828  0.1062  0.2976  11.00000  0.05    0.79
Q5    1   0.9525  0.3624  0.4388  11.00000  0.05    0.77
Q6    1   0.7987  0.2601  0.3111  11.00000  0.05    0.76
Q7    1   1.0387  0.0405  0.4464  11.00000  0.05    0.76
Q8    1   0.2107  0.5489  0.3854  11.00000  0.05    0.72
Q9    1   0.5198  0.3859  0.4536  11.00000  0.05    0.70
Q10   1   0.7821  0.8272  0.3120  11.00000  0.05    0.63
Q11   1   1.1253  0.0943  0.3893  11.00000  0.05    0.63
Q12   1   1.0629  0.4410  0.3150  11.00000  0.05    0.62
Q13   1   0.7587  0.3963  0.1492  11.00000  0.05    0.60
Q14   1   1.2405  0.6700  0.1937  11.00000  0.05    0.59
Q15   1   0.7025  0.6801  0.2260  11.00000  0.05    0.58
Q16   1   0.7367  0.7625  0.1800  11.00000  0.05    0.56
Q17   1   0.7183  0.3206  0.3434  11.00000  0.05    0.55
Q18   1   1.1802  0.4110  0.2584  11.00000  0.05    0.55
Q19   1   0.4629  0.0433  0.3757  11.00000  0.05    0.54
Q20   1   0.9438  0.7845  0.2583  11.00000  0.05    0.53
Q21   1   0.9008  0.4056  0.2107  11.00000  0.05    0.53
Q22   1   0.5139  0.7213  0.4015  11.00000  0.05    0.52
Q23   1   0.9768  0.7032  0.2772  11.00000  0.05    0.52
Q24   1   0.4779  0.8057  0.2238  11.00000  0.05    0.51
Q25   1   0.9821  0.3310  0.3134  11.00000  0.05    0.51
Q26   1   0.5743  0.2257  0.2534  11.00000  0.05    0.51
Q27   1   1.0991  0.8201  0.0830  11.00000  0.05    0.51
Q28   1   0.8146  0.1044  0.4326  11.00000  0.05    0.49
Q29   1   0.6081  0.3331  0.1731  11.00000  0.05    0.49
Q30   1   0.9760  0.7337  0.1726  11.00000  0.05    0.48
Q31   1   1.0146  0.7334  0.3985  11.00000  0.05    0.48
Q32   1   0.5420  0.9172 -0.0193  11.00000  0.05    0.48
Q33   1   0.6608  0.6995  0.4384  11.00000  0.05    0.48
Q34   1   0.5981  0.8153  0.2981  11.00000  0.05    0.48
Q35   1   0.5376  0.9294 -0.0098  11.00000  0.05    0.48
Q36   1   0.7850  0.3229  0.1646  11.00000  0.05    0.47
Q37   1   1.0520  0.7964  0.0186  11.00000  0.05    0.46
Q38   1   0.8449  0.2879  0.0487  11.00000  0.05    0.46
Q39   1   1.1214  0.8085  0.0688  11.00000  0.05    0.46
Q40   1   0.8737  0.6769  0.1029  11.00000  0.05    0.45
Q41   1   0.6747  0.7102  0.0875  11.00000  0.05    0.44
Q42   1   1.2268  0.7514  0.2081  11.00000  0.05    0.44
Q43   1   0.8761  0.2059  0.2784  11.00000  0.05    0.44
Q44   1   1.0166  0.8897  0.2844  11.00000  0.05    0.44
Q45   1   0.8477  0.7515  0.0870  11.00000  0.05    0.44
Q46   1   0.8185  0.3726  0.1539  11.00000  0.05    0.43
Q47   1   1.1991  0.2998  0.4003  11.00000  0.05    0.43
Q48   1   1.0151  0.2595  0.3269  11.00000  0.05    0.43
Q49   1   0.7877  0.1810  0.4144  11.00000  0.05    0.43
Q50   1   0.7642  0.1111  0.4403  11.00000  0.05    0.43
Q51   1   0.4467  0.5587  0.3130  11.00000  0.05    0.42
Q52   1   0.5642  0.2721  0.1779  11.00000  0.05    0.42
Q53   1   1.1857  0.2907  0.4174  11.00000  0.05    0.42
Q54   1   0.6247  0.1782  0.3596  11.00000  0.05    0.42
Q55   1   0.6580  0.3256  0.1608  11.00000  0.05    0.41
;
_shelx_res_checksum               21646
_shelx_hkl_file
;
 -19 -13   4    0.02  111.96
 -19 -13   5  179.43  108.78
 -19 -12   4  995.68  143.00
 -19 -12   5 1050.77  155.61
 -19 -12   6    0.24  143.97
 -19 -11   4    5.25  120.75
 -19 -11   5 2644.07  213.32
 -19 -11   6  356.86  136.06
 -19 -11   7  551.77  136.64
 -19 -10   4   94.76  103.32
 -19 -10   5  504.00  146.34
 -19 -10   6  905.54  163.28
 -19 -10   7  186.52  138.04
 -19 -10   8 4997.64  284.32
 -19  -9   4 1159.61  179.56
 -19  -9   5 2206.53  201.67
 -19  -9   6   92.93  124.27
 -19  -9   7 2780.64  239.66
 -19  -9   8  327.15  144.63
 -19  -9   9 1465.32  198.07
 -19  -8   4  141.90  108.83
 -19  -8   5 1197.90  155.90
 -19  -8   6  411.19  150.66
 -19  -8   7  768.59  178.82
 -19  -8   8  939.50  173.98
 -19  -8   9 2438.79  235.90
 -19  -7   4  100.89  103.93
 -19  -7   5 1475.68  169.18
 -19  -7   6  656.48  151.67
 -19  -7   7 3053.67  245.27
 -19  -7   8 1296.33  184.96
 -19  -7   9 1170.79  168.54
 -19  -7  10 1120.81  180.86
 -19  -6   4 2578.36  189.89
 -19  -6   5 2640.95  210.40
 -19  -6   6  226.65  131.32
 -19  -6   7 2837.04  224.14
 -19  -6   8   16.74  135.27
 -19  -6   9  827.29  165.04
 -19  -6  10  151.43  141.30
 -19  -5   3   43.69   93.71
 -19  -5   4  689.65  130.39
 -19  -5   5   22.99  110.77
 -19  -5   6  197.46  135.42
 -19  -5   7 1726.46  183.47
 -19  -5   8 1023.98  190.03
 -19  -5   9  482.94  153.16
 -19  -5  10  170.35  138.86
 -19  -5  11   96.67  124.79
 -19  -4   5   10.28  131.90
 -19  -4   6    0.65  124.41
 -19  -4   7 1826.04  193.77
 -19  -4   8   99.32  143.01
 -19  -4   9  379.84  133.74
 -19  -4  10 1299.97  188.75
 -19  -4  11  448.05  144.49
 -19  -3   6    0.48  151.52
 -19  -3   7   14.80  137.83
 -19  -3   8   87.89  134.33
 -19  -3   9    1.44  124.18
 -19  -3  10 1054.73  170.97
 -19  -3  11  791.53  174.03
 -19  -2   8   54.70  130.95
 -19  -2   9  142.13  132.46
 -19  -2  10 2079.87  217.03
 -19  -2  11  208.06  139.22
 -19  -1   9 1478.72  181.31
 -19  -1  10 2952.28  230.41
 -19  -1  11  726.68  142.03
 -19   0   1  494.62  253.80
 -19   0   9   52.13  147.77
 -19   0  10   41.50  130.12
 -19   0  11    3.33  132.24
 -19   1   1  419.75  306.38
 -19   1   2 3465.89  410.44
 -19   1   3 4095.15  410.02
 -19   1   4  995.56  254.77
 -19   1  11   18.25  130.28
 -19   2   1  662.18  234.90
 -19   2   2 3124.37  374.15
 -19   2   3  931.00  285.98
 -19   2   4 6107.89  414.80
 -19   2   5  371.72  209.66
 -19   2   6  340.30  196.59
 -19   2   7  228.54  159.91
 -19   3   1  522.87  251.73
 -19   3   2 2571.15  344.91
 -19   3   3 3048.33  363.31
 -19   3   4    0.37  203.71
 -19   3   5   17.24  196.52
 -19   3   6  166.22  179.82
 -19   3   7    4.25  169.66
 -19   3  10  984.96  147.04
 -19   4   1 2308.62  321.57
 -19   4   2 1037.16  283.15
 -19   4   3  180.89  244.85
 -19   4   4 1004.94  258.54
 -19   4   5  892.61  239.36
 -19   4   6  212.78  186.10
 -19   4   7    3.51  169.22
 -19   5   1  359.80  225.63
 -19   5   2  700.40  235.58
 -19   5   3  631.55  238.97
 -19   5   4  444.00  240.85
 -19   5   5 2215.03  275.61
 -19   5   6    1.98  180.14
 -19   6   1 3497.70  340.77
 -19   6   2 1565.49  271.47
 -19   6   3  928.19  226.30
 -19   6   4 1877.29  257.67
 -19   6   5    0.93  172.62
 -19   6   6   16.31  162.82
 -19   7   1  880.64  225.54
 -19   7   2 3011.11  289.71
 -19   7   3 2013.37  276.41
 -19   7   4 1052.29  227.57
 -18 -21   1 2345.01  191.70
 -18 -20   1  702.72  275.14
 -18 -20   2 1934.47  166.06
 -18 -20   3  117.09  113.02
 -18 -19   1  293.10  182.54
 -18 -19   2 1985.96  227.84
 -18 -19   3 1969.36  288.50
 -18 -19   4   47.84  108.88
 -18 -18   1  223.76  138.98
 -18 -18   2 2319.46  233.98
 -18 -18   3  130.12  182.80
 -18 -18   4 1452.94  175.11
 -18 -18   5  272.91  122.45
 -18 -18   6  132.31  124.85
 -18 -17   1 4374.66  277.56
 -18 -17   2 6344.73  356.64
 -18 -17   3  157.79  134.75
 -18 -17   4  209.96  129.49
 -18 -17   5 1502.29  198.79
 -18 -17   6  484.42  302.78
 -18 -17   7 3452.80  248.40
 -18 -16   1   21.23  431.04
 -18 -16   2   43.46  198.74
 -18 -16   3  248.85  470.59
 -18 -16   4 2856.97  604.30
 -18 -16   5  112.14  538.60
 -18 -16   6  303.23  874.94
 -18 -16   7 2564.75  878.70
 -18 -16   8   19.47  129.37
 -18 -15   1 6032.27  321.19
 -18 -15   2 3883.15  243.96
 -18 -15   3  352.58  388.80
 -18 -15   4   11.49  147.36
 -18 -15   5 1862.34 1179.95
 -18 -15   6 3788.22 1329.04
 -18 -15   7 3181.93  717.68
 -18 -15   8  435.94  779.22
 -18 -15   9    8.85  147.51
 -18 -14   1    6.89  139.55
 -18 -14   2  123.18  142.66
 -18 -14   3  227.94  139.70
 -18 -14   4 2643.72  197.63
 -18 -14   5  881.39  163.98
 -18 -14   6  312.34  744.63
 -18 -14   7  846.19  505.47
 -18 -14   8 1727.61  727.18
 -18 -14   9  499.50  388.80
 -18 -14  10  148.19  128.02
 -18 -13   2 1646.71  218.47
 -18 -13   3  103.65  133.73
 -18 -13   4  128.34  123.96
 -18 -13   5  978.40  161.82
 -18 -13   6 3450.65  294.91
 -18 -13   7  585.85  185.39
 -18 -13   8   73.14  361.48
 -18 -13   9  346.77  134.99
 -18 -13  10    1.46  146.95
 -18 -13  11   62.14  127.86
 -18 -12   2  171.91  135.22
 -18 -12   3  126.48  137.57
 -18 -12   4  376.75  146.65
 -18 -12   5 1217.13  168.97
 -18 -12   6  242.41  130.01
 -18 -12   7  583.41  144.74
 -18 -12   8 5840.59  771.10
 -18 -12   9  313.79  180.18
 -18 -12  10 1411.45  181.81
 -18 -12  11 2887.85  244.12
 -18 -12  12  303.19  131.26
 -18 -11   3 3847.20  230.81
 -18 -11   4  458.07  140.97
 -18 -11   5  850.15  234.05
 -18 -11   6  126.74  131.38
 -18 -11   7  348.64  164.01
 -18 -11   8  189.46  133.02
 -18 -11   9 1061.37  186.11
 -18 -11  10  234.70  263.99
 -18 -11  11  647.30  167.77
 -18 -11  12  131.37  142.81
 -18 -10   3  372.94  250.69
 -18 -10   4   90.28  218.21
 -18 -10   5 1038.75  178.17
 -18 -10   6  146.37  181.31
 -18 -10   7  233.37  148.98
 -18 -10   8 1281.16  406.03
 -18 -10   9  361.06  149.19
 -18 -10  10 3636.45  266.11
 -18 -10  11  851.64  168.03
 -18 -10  12 3649.30  291.60
 -18 -10  13  373.46  144.58
 -18  -9   3 4263.89  842.97
 -18  -9   4  156.00  382.05
 -18  -9   5 1766.33  186.50
 -18  -9   6 1093.44  202.80
 -18  -9   7  295.11  141.98
 -18  -9   8   78.97  144.59
 -18  -9   9 1849.19  211.40
 -18  -9  10  153.75  172.38
 -18  -9  11  483.02  183.35
 -18  -9  12    5.93  152.95
 -18  -9  13  213.39  143.90
 -18  -8   3 5417.32  268.38
 -18  -8   4 1095.24  254.93
 -18  -8   5  283.58  222.55
 -18  -8   6 1572.13  189.59
 -18  -8   7  843.49  563.82
 -18  -8   8 1790.28  195.94
 -18  -8   9 1106.93  386.42
 -18  -8  10 2739.72  217.36
 -18  -8  11 3991.94  304.11
 -18  -8  12  544.73  183.60
 -18  -8  13  162.49  165.48
 -18  -8  14  146.38  154.33
 -18  -7   4  449.18  160.15
 -18  -7   5 1039.74  355.66
 -18  -7   6 2869.08  461.39
 -18  -7   7 2289.72  201.09
 -18  -7   8  665.72  173.70
 -18  -7   9  399.23  163.89
 -18  -7  10   86.68  218.54
 -18  -7  11 1839.39  238.39
 -18  -7  12  530.28  186.20
 -18  -7  13  458.71  162.31
 -18  -7  14 1448.96  206.29
 -18  -6   3 1400.06  413.43
 -18  -6   4  885.00  288.49
 -18  -6   5  493.19  642.86
 -18  -6   6 4471.25  600.01
 -18  -6   7  257.94  438.00
 -18  -6   8 1118.57  399.18
 -18  -6   9 2281.67  297.76
 -18  -6  10  545.87  325.87
 -18  -6  11  784.22  205.56
 -18  -6  12  630.76  195.69
 -18  -6  13  448.44  175.33
 -18  -6  14 1641.86  215.17
 -18  -6  15  325.78  156.07
 -18  -5   2  213.50  261.17
 -18  -5   3 1799.69  363.18
 -18  -5   4   54.09  299.30
 -18  -5   5  782.28  278.43
 -18  -5   6  233.74  297.19
 -18  -5   7 2887.08  515.82
 -18  -5   8 2194.57  681.07
 -18  -5   9  127.22  695.54
 -18  -5  10 2041.53  217.68
 -18  -5  11  122.76  321.92
 -18  -5  12   23.02  156.45
 -18  -5  13 2090.79  242.86
 -18  -5  14  532.03  188.85
 -18  -5  15 1084.88  192.83
 -18  -4   1  453.46  289.29
 -18  -4   2   12.92  290.82
 -18  -4   3   70.55  278.90
 -18  -4   4  197.46  287.25
 -18  -4   5 1349.61  407.74
 -18  -4   6 6845.25 1166.62
 -18  -4   7  691.09  306.30
 -18  -4   8 6187.65  381.45
 -18  -4   9 3735.62  469.62
 -18  -4  10 1665.90  591.72
 -18  -4  11 2032.04  904.05
 -18  -4  12  904.55  199.84
 -18  -4  13 1703.70  238.19
 -18  -4  14 8448.22  419.61
 -18  -4  15 8047.27  390.43
 -18  -3   1  885.51  334.73
 -18  -3   2   11.29  273.56
 -18  -3   3    2.81  292.56
 -18  -3   4   37.93  318.09
 -18  -3   5 1382.12  631.17
 -18  -3   6 1930.78  320.74
 -18  -3   7 1875.83  320.13
 -18  -3   8  992.63  652.55
 -18  -3   9 1129.91  407.25
 -18  -3  10 3891.93  521.34
 -18  -3  11 7353.89  773.11
 -18  -3  12  763.47  198.84
 -18  -3  13    1.97  156.53
 -18  -3  14  267.21  180.60
 -18  -3  15  673.45  192.55
 -18  -2   1  145.72  305.17
 -18  -2   2 1177.57  373.16
 -18  -2   3  717.41  341.51
 -18  -2   4  664.08  341.87
 -18  -2   5 2027.79  382.72
 -18  -2   6  106.32  430.31
 -18  -2   7 2844.71  352.23
 -18  -2   8  976.63  277.98
 -18  -2   9  955.59  753.60
 -18  -2  10 2569.79  869.97
 -18  -2  11 7893.55 1219.08
 -18  -2  12 1995.06  244.55
 -18  -2  13 1075.90  221.61
 -18  -2  14  338.53  167.31
 -18  -2  15 4257.82  310.65
 -18  -1   1  518.78  340.40
 -18  -1   2  398.89  219.21
 -18  -1   3  517.40  366.05
 -18  -1   4   45.12  310.50
 -18  -1   5  562.14  332.17
 -18  -1   6 1248.87  445.01
 -18  -1   7 2757.39  307.08
 -18  -1   8 3648.63  301.19
 -18  -1   9  529.21  255.31
 -18  -1  10 1769.34  488.62
 -18  -1  11 9731.36  802.81
 -18  -1  12    8.66  185.35
 -18  -1  13 1768.60  247.01
 -18  -1  14  305.05  171.45
 -18  -1  15 3004.73  263.26
 -18   0   1   78.78  216.46
 -18   0   2  118.52  253.14
 -18   0   3  622.30  346.61
 -18   0   4  579.73  240.24
 -18   0   5  403.79  217.47
 -18   0   6  170.23  246.21
 -18   0   7 3073.29  290.01
 -18   0   8  916.86  261.99
 -18   0   9  291.21  245.31
 -18   0  10   78.44  213.47
 -18   0  11 1055.17  428.71
 -18   0  12  640.56  158.28
 -18   0  13    0.36  172.94
 -18   0  14 3625.21  304.86
 -18   0  15  115.91  152.10
 -18   1   1  988.47  265.90
 -18   1   2  281.18  465.51
 -18   1   3 2107.64  899.33
 -18   1   4  830.35  349.74
 -18   1   5  410.66  226.77
 -18   1   6 1220.76  239.71
 -18   1   7 5709.32  315.30
 -18   1   8 2012.80  223.45
 -18   1   9 5600.38  298.86
 -18   1  10 3178.14  230.65
 -18   1  11  664.14  335.20
 -18   1  13  863.12  167.53
 -18   1  14    0.86  153.01
 -18   1  15    4.69  130.60
 -18   2   1  291.46  361.39
 -18   2   2  489.60  286.55
 -18   2   3 5842.47  402.67
 -18   2   4 1671.10  755.61
 -18   2   5 2422.81  298.46
 -18   2   6  566.66  233.32
 -18   2   7    0.87  167.42
 -18   2   8    5.22  160.49
 -18   2   9  168.94  194.74
 -18   2  10  946.18  198.51
 -18   2  11  195.49  175.78
 -18   2  12  831.99  223.62
 -18   2  13  666.44  151.68
 -18   2  14  210.14  151.33
 -18   2  15 1169.83  205.70
 -18   3   1 1177.43  550.03
 -18   3   2 2199.99 1080.64
 -18   3   3 1293.56  277.10
 -18   3   4  218.45  316.21
 -18   3   5  902.28  508.62
 -18   3   6  251.85  192.74
 -18   3   7  280.70  267.71
 -18   3   8  222.68  194.06
 -18   3   9 3572.08  638.56
 -18   3  10 1333.19  765.45
 -18   3  11  437.89  207.72
 -18   3  12  780.28  219.22
 -18   3  13  536.78  198.02
 -18   3  15    6.59  142.65
 -18   4   1 1997.20 2227.48
 -18   4   2 7683.46 1060.85
 -18   4   3 2733.97  343.60
 -18   4   4    2.62  228.93
 -18   4   5 1705.73  522.11
 -18   4   6    2.74  293.21
 -18   4   7    3.89  213.30
 -18   4   8  204.75  297.60
 -18   4   9  277.30  173.53
 -18   4  10   13.48  181.41
 -18   4  11   47.39  212.56
 -18   4  12  843.84  245.11
 -18   4  13  635.33  213.03
 -18   4  14   25.86  152.97
 -18   5   1 2161.04 2313.69
 -18   5   210109.28 1263.51
 -18   5   3 1243.88  437.26
 -18   5   4 2618.66  502.82
 -18   5   5   11.01  195.15
 -18   5   6  165.17  322.82
 -18   5   7   16.73  299.42
 -18   5   8    0.71  279.64
 -18   5   9   25.08  259.36
 -18   5  10  210.78  227.13
 -18   5  11   14.76  212.72
 -18   5  12  574.73  222.80
 -18   5  13  277.58  184.62
 -18   5  14  382.86  131.26
 -18   6   1 1467.36  670.02
 -18   6   2 3995.85  713.22
 -18   6   3  444.06  800.12
 -18   6   4    4.28  288.05
 -18   6   5  142.71  287.14
 -18   6   6    2.40  208.71
 -18   6   7    3.49  193.85
 -18   6   8  349.52  272.01
 -18   6   9    5.48  247.79
 -18   6  10    7.36  210.14
 -18   6  11   91.42  212.56
 -18   6  12   34.96  183.61
 -18   6  13  548.88  199.56
 -18   7   1  740.61  217.75
 -18   7   2  861.67  316.31
 -18   7   3    2.78  191.72
 -18   7   4    7.54  214.85
 -18   7   5   67.92  198.28
 -18   7   6    1.11  255.95
 -18   7   7    0.75  247.61
 -18   7   8   93.33  228.64
 -18   7   9    0.01  248.69
 -18   7  10   95.33  199.47
 -18   7  11    1.04  194.81
 -18   7  12 1109.22  252.23
 -18   8   1  795.49  464.45
 -18   8   2 2476.70  267.66
 -18   8   3  498.37  298.20
 -18   8   4    0.06  244.53
 -18   8   5  381.43  241.93
 -18   8   6    1.01  243.46
 -18   8   7   15.81  226.02
 -18   8   8  288.53  217.93
 -18   8   9   45.65  209.67
 -18   8  10  164.86  211.21
 -18   8  11   15.90  169.77
 -18   8  12 2660.36  275.69
 -18   9   1  887.21  287.04
 -18   9   2  600.92  161.93
 -18   9   3 2034.98  325.70
 -18   9   4  876.11  261.53
 -18   9   5  130.71  220.34
 -18   9   6   41.31  203.73
 -18   9   7  224.11  216.85
 -18   9   8   16.48  211.85
 -18   9   9  112.36  187.62
 -18   9  10   97.95  163.14
 -18   9  11  515.87  195.40
 -18  10   1  811.65  162.87
 -18  10   2 1263.78  253.29
 -18  10   3 1950.01  266.67
 -18  10   4  568.89  220.04
 -18  10   5   60.41  204.85
 -18  10   6    1.82  183.17
 -18  10   7  961.65  197.03
 -18  10   8   53.60  179.28
 -18  10   9   95.01  156.32
 -18  11   1    2.63  159.10
 -18  11   2 2008.78  287.99
 -18  11   3 5879.74  341.71
 -18  11   4 1607.70  264.76
 -18  11   5 2303.87  255.63
 -18  11   6  268.68  173.73
 -18  11   7  122.61  134.92
 -17 -24   1  405.06  214.24
 -17 -23   1    9.00  104.12
 -17 -23   2 2982.40  185.27
 -17 -23   3  402.35  105.58
 -17 -22   1 1522.45  275.00
 -17 -22   2   16.46  122.34
 -17 -22   3  257.59  135.05
 -17 -22   4  548.56  155.44
 -17 -22   5  140.28  114.97
 -17 -21   1 1738.48  201.77
 -17 -21   2 1629.47  197.18
 -17 -21   3   11.84  194.30
 -17 -21   4  178.61  132.02
 -17 -21   5  581.91  142.32
 -17 -21   6    9.43  210.70
 -17 -20   1 1113.47  173.10
 -17 -20   2 1455.11  204.69
 -17 -20   3  273.71  139.52
 -17 -20   4  753.47  159.86
 -17 -20   5  171.40  203.27
 -17 -20   6 1907.46  184.54
 -17 -20   7  422.74  128.43
 -17 -19   1   12.71  139.62
 -17 -19   2 1424.71  192.83
 -17 -19   3  144.28  178.56
 -17 -19   4   64.23  135.46
 -17 -19   5 2762.26  235.77
 -17 -19   6  128.60  136.00
 -17 -19   7    0.49  127.75
 -17 -19   8   63.50  227.88
 -17 -19   9  737.44  143.16
 -17 -18   1   30.15  140.99
 -17 -18   2  331.57  223.52
 -17 -18   3 3135.98  317.39
 -17 -18   4   44.74  207.05
 -17 -18   5  148.71  162.84
 -17 -18   6  883.83  673.41
 -17 -18   7  437.62  422.79
 -17 -18   8 1752.93  209.49
 -17 -18   9  437.06  283.76
 -17 -18  10 1387.08  180.13
 -17 -17   1    2.50  139.32
 -17 -17   2   19.52  167.07
 -17 -17   3    0.94  151.53
 -17 -17   4    2.68  148.97
 -17 -17   5 4650.67  331.72
 -17 -17   6   10.28  148.59
 -17 -17   7    4.36  156.56
 -17 -17   8    0.69  254.83
 -17 -17   9 2821.29  593.20
 -17 -17  10   27.50  135.68
 -17 -17  11   11.90  113.25
 -17 -16   1  274.44  171.84
 -17 -16   2   53.93  158.39
 -17 -16   3 4123.56  449.08
 -17 -16   4    0.23  175.74
 -17 -16   5    6.81  146.45
 -17 -16   6 1320.59  756.98
 -17 -16   7 2145.75  325.81
 -17 -16   8    5.51  174.47
 -17 -16   9  297.41  249.00
 -17 -16  10 4849.95  792.57
 -17 -16  11 1181.73  156.63
 -17 -16  12 3022.05  240.90
 -17 -15   1  109.72  127.98
 -17 -15   2  185.09  141.02
 -17 -15   3  231.78  150.49
 -17 -15   4  100.29  315.95
 -17 -15   5 8497.40  338.50
 -17 -15   6  128.33  143.83
 -17 -15   7   75.37  144.18
 -17 -15   8  201.12  133.51
 -17 -15   9 1728.13  189.08
 -17 -15  10  200.37  158.32
 -17 -15  11  190.53  486.10
 -17 -15  12 2335.58  212.42
 -17 -14   1 6205.53  292.26
 -17 -14   2  253.42  144.54
 -17 -14   3   85.08  208.54
 -17 -14   4  752.59  315.56
 -17 -14   5 1653.50  227.82
 -17 -14   6  933.11  203.30
 -17 -14   712932.60  533.60
 -17 -14   8 2005.99  184.54
 -17 -14   9  339.81  142.52
 -17 -14  10 1478.06  237.97
 -17 -14  11  357.94  394.45
 -17 -14  12 3731.99  598.16
 -17 -14  13   24.05  193.77
 -17 -13   1  318.48  268.73
 -17 -13   2 1517.04  215.03
 -17 -13   3 1122.03  311.39
 -17 -13   4  409.31  158.40
 -17 -13   5  866.54  188.25
 -17 -13   6  519.71  205.68
 -17 -13   7  372.52  154.93
 -17 -13   8 1654.50  221.11
 -17 -13   9 1410.80  172.95
 -17 -13  10 1785.83  180.40
 -17 -13  11   89.65  137.05
 -17 -13  12    3.08  147.38
 -17 -13  13   23.33  138.50
 -17 -13  14  214.72  127.09
 -17 -12   1 6754.02  646.05
 -17 -12   2  947.12  188.04
 -17 -12   3    3.04  131.35
 -17 -12   4 3793.23  260.11
 -17 -12   5 1137.28  187.90
 -17 -12   6 1136.53  277.75
 -17 -12   710832.00  386.71
 -17 -12   8  179.75  144.47
 -17 -12   9 1035.41  180.03
 -17 -12  10  191.80  200.96
 -17 -12  11   63.91  132.31
 -17 -12  12 3111.57  332.67
 -17 -12  13  159.42  220.59
 -17 -12  14 1412.09  411.93
 -17 -12  15  399.48  139.01
 -17 -11   1 3677.80  538.32
 -17 -11   2 1269.43  470.34
 -17 -11   3 2203.61  415.62
 -17 -11   4  629.45  380.43
 -17 -11   5 2688.49  215.30
 -17 -11   6  716.55  198.82
 -17 -11   7  702.14  175.21
 -17 -11   8 1152.04  276.62
 -17 -11   9 2523.45  212.10
 -17 -11  10  136.77  137.09
 -17 -11  11  192.77  142.96
 -17 -11  12  263.78  144.11
 -17 -11  13   17.89  146.98
 -17 -11  14   47.63  295.81
 -17 -11  15 1225.10  163.84
 -17 -10   1 5874.11  670.11
 -17 -10   2 3402.74  567.29
 -17 -10   3 1147.42  169.33
 -17 -10   4  192.34  143.79
 -17 -10   5 1593.58  211.22
 -17 -10   6 1647.80  227.52
 -17 -10   7 2991.40  288.66
 -17 -10   8 1510.48  193.86
 -17 -10   9  276.36  146.15
 -17 -10  10  377.52  165.34
 -17 -10  11  246.78  219.76
 -17 -10  12  924.31  168.28
 -17 -10  13 1451.37  303.05
 -17 -10  14    2.42  168.39
 -17 -10  15  196.28  147.69
 -17 -10  16   11.84  133.99
 -17  -9   2 2629.61  544.42
 -17  -9   3   90.37  118.30
 -17  -9   4 2365.63  417.48
 -17  -9   5 1426.00  276.26
 -17  -9   6  587.65  155.39
 -17  -9   7  561.63  154.84
 -17  -9   8  650.42  160.85
 -17  -9   9   43.58  190.81
 -17  -9  10 2229.92  234.93
 -17  -9  11 1769.01  196.57
 -17  -9  12  209.95  147.75
 -17  -9  13 3795.84  229.43
 -17  -9  14 2977.96  253.23
 -17  -9  15  549.92  192.16
 -17  -9  16  296.08  156.72
 -17  -8   2 1236.58  458.04
 -17  -8   3  477.07  269.54
 -17  -8   4  236.43  260.43
 -17  -8   5  990.26  291.10
 -17  -8   6 1330.94  164.83
 -17  -8   7    0.04  133.93
 -17  -8   8    0.15  135.24
 -17  -8   9  284.85  165.66
 -17  -8  10 2796.09  216.12
 -17  -8  11    0.09  186.64
 -17  -8  12  679.21  163.51
 -17  -8  13  936.25  161.39
 -17  -8  14  949.62  168.45
 -17  -8  15 3801.73  398.27
 -17  -8  16 2425.97  366.73
 -17  -8  17 1403.30  198.30
 -17  -7   2  233.89  218.81
 -17  -7   3  158.11  410.78
 -17  -7   4 2435.15  472.29
 -17  -7   5   14.41  259.49
 -17  -7   6  628.23  501.28
 -17  -7   7 2002.11  222.59
 -17  -7   8  223.99  145.63
 -17  -7   9 1761.46  218.32
 -17  -7  10 2557.69  247.13
 -17  -7  11  272.52  150.58
 -17  -7  12 8096.71  350.72
 -17  -7  13 5723.70  322.73
 -17  -7  14  104.80  176.51
 -17  -7  15 3872.41  286.49
 -17  -7  16  866.66  178.31
 -17  -7  17  167.24  167.57
 -17  -6   1  240.11  313.07
 -17  -6   2 1452.21  361.44
 -17  -6   3    1.86  234.88
 -17  -6   4  213.41  432.24
 -17  -6   5  638.27  585.70
 -17  -6   6  639.01  292.27
 -17  -6   7 1784.33  721.70
 -17  -6   8 4190.74  337.48
 -17  -6   9 1334.71  362.68
 -17  -6  10  431.54  161.82
 -17  -6  11 1500.70  352.28
 -17  -6  12  232.34  179.36
 -17  -6  13 3184.49  232.16
 -17  -6  14 2366.61  337.05
 -17  -6  15 1062.29  450.91
 -17  -6  16 1183.82  540.38
 -17  -6  17 5365.96  352.79
 -17  -5   1 1318.90  358.99
 -17  -5   2 1125.11  327.02
 -17  -5   3 1387.36  282.66
 -17  -5   4   70.06  413.29
 -17  -5   5 1551.48  299.25
 -17  -5   6 2142.70  341.68
 -17  -5   7 2294.06  354.83
 -17  -5   8  845.80  827.54
 -17  -5   925538.45  772.04
 -17  -5  10  731.63  321.56
 -17  -5  11 7521.98  741.79
 -17  -5  12 2787.36  232.81
 -17  -5  13 3054.58  280.66
 -17  -5  14  583.75  153.02
 -17  -5  15 5646.01  278.43
 -17  -5  16 1366.87  212.75
 -17  -5  17  283.42  190.95
 -17  -5  18  137.05  152.35
 -17  -4   1   36.40  334.67
 -17  -4   2   28.38  324.11
 -17  -4   3   32.69  247.53
 -17  -4   4 1978.95  543.74
 -17  -4   5 1516.63  289.42
 -17  -4   6 1362.63  346.91
 -17  -4   7 1688.29  304.21
 -17  -4   8 1054.54  312.86
 -17  -4   9 2537.58  399.21
 -17  -4  10 1990.40  412.15
 -17  -4  11 2381.75  377.59
 -17  -4  12  821.46  329.10
 -17  -4  13 7431.94  418.98
 -17  -4  14  431.83  164.92
 -17  -4  15 8171.64  375.31
 -17  -4  16   60.91  168.29
 -17  -4  17  245.67  177.42
 -17  -4  18  164.96  155.41
 -17  -3   1  388.26  348.51
 -17  -3   2 1239.20  367.62
 -17  -3   3  400.87  569.79
 -17  -3   4  554.68  709.87
 -17  -3   5  397.22  291.18
 -17  -3   6 1832.48  800.70
 -17  -3   7  451.30  304.71
 -17  -3   8  451.84  294.57
 -17  -3   9 5448.06  451.88
 -17  -3  10 4388.62  397.12
 -17  -3  11 5867.71  420.39
 -17  -3  12 2663.85  394.30
 -17  -3  13  263.88  289.81
 -17  -3  14  137.47  263.05
 -17  -3  15 2629.89  712.29
 -17  -3  16  409.10  199.30
 -17  -3  17 1105.75  218.05
 -17  -3  18  807.82  195.26
 -17  -2   1  277.23  229.28
 -17  -2   2  566.08  378.19
 -17  -2   3 1472.00  439.38
 -17  -2   4 9680.52  543.73
 -17  -2   5 2111.06  402.73
 -17  -2   6 7272.71  482.04
 -17  -2   7  253.55  283.86
 -17  -2   8 6655.00  810.41
 -17  -2   9  842.15  272.12
 -17  -2  10  817.78  384.73
 -17  -2  11 3763.40  562.61
 -17  -2  12 2097.23  321.74
 -17  -2  13    1.34  285.05
 -17  -2  14  705.69  685.05
 -17  -2  15 4628.13  301.74
 -17  -2  16  282.86  190.24
 -17  -2  17  960.74  218.31
 -17  -2  18   61.78  148.36
 -17  -1   1  532.42  314.67
 -17  -1   2  229.41  488.54
 -17  -1   3 2847.13  358.75
 -17  -1   4 6405.24  618.06
 -17  -1   5  423.00  318.61
 -17  -1   6 9095.80  386.15
 -17  -1   7  239.76  240.13
 -17  -1   8 1465.39  345.20
 -17  -1   9  431.77  294.56
 -17  -1  10  541.49  381.07
 -17  -1  11  498.38  398.90
 -17  -1  12 5266.59  442.57
 -17  -1  13 1590.40  978.29
 -17  -1  14 2324.81  629.92
 -17  -1  15  977.10  422.66
 -17  -1  16  548.32  204.26
 -17  -1  17  973.18  208.97
 -17  -1  18  721.79  192.80
 -17   0   1 2921.92 1593.11
 -17   0   2 1056.02  304.40
 -17   0   3  289.55  273.36
 -17   0   4 1609.28  257.96
 -17   0   5 1203.55  349.62
 -17   0   6  417.77  214.46
 -17   0   7  273.65  208.23
 -17   0   8 2434.87  257.53
 -17   0   9    2.76  188.10
 -17   0  10 3072.51  266.45
 -17   0  11  501.31  258.90
 -17   0  12  808.57  332.98
 -17   0  13  573.45  918.94
 -17   0  14  417.98  529.68
 -17   0  15   33.53  221.83
 -17   0  16   13.92  177.46
 -17   0  17  557.85  165.49
 -17   0  18   13.95  151.24
 -17   1   1  549.02  440.40
 -17   1   2  793.75  387.27
 -17   1   312304.12  588.56
 -17   1   4 2357.48  367.98
 -17   1   5 3027.04  292.66
 -17   1   6  712.32  231.74
 -17   1   7  421.90  203.59
 -17   1   8  367.52  257.47
 -17   1   9    6.69  198.38
 -17   1  10 1129.92  332.79
 -17   1  11 1971.64  226.32
 -17   1  12  199.81  175.74
 -17   1  13   55.23  187.46
 -17   1  14  449.51  313.87
 -17   1  15 1059.62 1668.97
 -17   1  16  377.15  180.81
 -17   1  17 1628.13  247.35
 -17   1  18 1708.47  232.99
 -17   2   1    0.16  270.97
 -17   2   2 1817.02  474.39
 -17   2   3  649.43  982.54
 -17   2   4 1111.16  439.29
 -17   2   5 1529.60  413.80
 -17   2   6  298.24  207.79
 -17   2   7  162.24  212.12
 -17   2   8    3.67  202.76
 -17   2   9    0.92  196.32
 -17   2  10   13.91  197.64
 -17   2  11   46.05  240.06
 -17   2  12    0.61  180.81
 -17   2  13   96.01  276.92
 -17   2  14  161.10  289.81
 -17   2  15 2698.99  370.74
 -17   2  16    0.22  222.80
 -17   2  17  261.45  154.16
 -17   2  18   44.61  153.96
 -17   3   1  131.93  274.03
 -17   3   2   86.97  277.02
 -17   3   3  861.57  374.09
 -17   3   4  349.65  295.92
 -17   3   5 2250.35  346.29
 -17   3   6  156.76  277.59
 -17   3   7 1042.38  236.09
 -17   3   8   79.62  191.14
 -17   3   9   18.31  202.07
 -17   3  10  112.21  182.62
 -17   3  11 1252.12  212.00
 -17   3  12   17.31  176.92
 -17   3  13   65.10  185.91
 -17   3  14 1098.80  202.59
 -17   3  15 4255.20  298.22
 -17   3  16 1275.25  222.46
 -17   3  17   12.06  172.44
 -17   3  18 1071.52  196.74
 -17   4   1  148.83  220.59
 -17   4   2  110.79  276.25
 -17   4   3    1.67  246.10
 -17   4   4   25.30  250.79
 -17   4   5  471.23  257.93
 -17   4   6  275.77  204.97
 -17   4   7 2326.63  273.88
 -17   4   8    1.76  204.03
 -17   4   9 5947.62  386.26
 -17   4  10   16.97  227.01
 -17   4  11  675.41  205.31
 -17   4  12 1579.85  268.95
 -17   4  13    0.19  156.94
 -17   4  14 1454.19  212.47
 -17   4  15 1212.88  295.07
 -17   4  16  452.87  255.08
 -17   4  17 1287.81  206.08
 -17   4  18    1.95  155.07
 -17   5   1   89.88  293.10
 -17   5   2    4.44  222.56
 -17   5   3   79.62  271.70
 -17   5   4 1135.46  309.72
 -17   5   5  211.71  273.11
 -17   5   6  436.21  272.36
 -17   5   7   26.13  208.41
 -17   5   8  586.54  234.18
 -17   5   9    3.31  205.59
 -17   5  10  223.22  210.25
 -17   5  11    1.93  217.92
 -17   5  12 1596.07  213.21
 -17   5  13  238.86  232.31
 -17   5  14    9.17  225.95
 -17   5  15 6269.65  458.88
 -17   5  16  912.55  624.11
 -17   5  17 2237.58  260.65
 -17   6   1 1300.88  314.30
 -17   6   2   17.51  226.98
 -17   6   3   22.62  208.66
 -17   6   4   11.99  346.20
 -17   6   5   21.20  246.94
 -17   6   6 1898.70  291.86
 -17   6   7   18.95  197.74
 -17   6   8   36.90  274.72
 -17   6   9 1877.21  277.48
 -17   6  10    5.14  189.03
 -17   6  11 1736.88  217.17
 -17   6  12 1824.18  283.69
 -17   6  13    2.59  215.17
 -17   6  14 3834.60  443.25
 -17   6  15   51.19  238.47
 -17   6  16   41.38  232.68
 -17   6  17 2417.82  260.02
 -17   7   1  978.88  424.70
 -17   7   2 2115.70  341.08
 -17   7   3    8.96  254.67
 -17   7   4  820.73  252.54
 -17   7   5  216.90  634.84
 -17   7   6    5.46  271.65
 -17   7   7    8.30  447.78
 -17   7   8  585.65  194.55
 -17   7   9    0.65  186.72
 -17   7  10   13.15  222.58
 -17   7  11    2.89  205.37
 -17   7  12 2317.07  273.33
 -17   7  13    4.11  240.12
 -17   7  14 1035.92  299.14
 -17   7  15  983.71  269.91
 -17   7  16   91.11  121.60
 -17   7  17  830.27  179.37
 -17   8   1 4107.93  354.98
 -17   8   2 3695.17  400.37
 -17   8   3 1428.74  302.38
 -17   8   4 2578.31  345.19
 -17   8   5  100.87  265.91
 -17   8   6   12.27  364.96
 -17   8   7    0.42  330.64
 -17   8   8 1074.54  296.38
 -17   8   9    0.22  190.05
 -17   8  10    5.10  316.62
 -17   8  11  138.06  276.61
 -17   8  12    2.12  179.94
 -17   8  13    0.25  251.59
 -17   8  14  580.05  245.98
 -17   8  15  415.27  220.36
 -17   8  16  369.36  123.65
 -17   9   1 4290.72  344.52
 -17   9   2  298.39  309.88
 -17   9   3 1188.80  191.86
 -17   9   4   26.71  303.25
 -17   9   5  234.17  213.93
 -17   9   6    9.21  218.64
 -17   9   7 1396.08  246.15
 -17   9   8  384.53  218.99
 -17   9   9    1.37  242.35
 -17   9  10   30.35  195.54
 -17   9  11   85.78  254.64
 -17   9  12  194.99  248.64
 -17   9  13  102.04  235.37
 -17   9  14  466.09  253.50
 -17   9  15  389.06  206.72
 -17   9  16   24.60  177.53
 -17  10   1 2900.56  388.59
 -17  10   2  212.04  182.72
 -17  10   3 2023.64  240.84
 -17  10   4  525.99  226.19
 -17  10   5   14.83  203.81
 -17  10   6  881.41  219.55
 -17  10   7  238.41  194.03
 -17  10   8  700.97  216.79
 -17  10   9    0.79  191.90
 -17  10  10    0.10  223.89
 -17  10  11  256.91  273.22
 -17  10  12  620.43  244.71
 -17  10  13  202.54  206.72
 -17  10  14  589.01  224.80
 -17  10  15    0.97  188.06
 -17  11   1  258.39  208.12
 -17  11   2  281.84  195.00
 -17  11   3 1137.16  200.89
 -17  11   4  478.96  220.87
 -17  11   5  433.45  192.46
 -17  11   6  120.41  201.75
 -17  11   7  193.23  141.86
 -17  11   8  420.42  244.30
 -17  11   9  736.89  260.56
 -17  11  10  592.25  262.46
 -17  11  11    5.82  209.99
 -17  11  12 2330.64  280.99
 -17  11  13  100.77  200.26
 -17  11  14  151.19  184.51
 -17  12   1  355.54  151.87
 -17  12   2  259.76  173.21
 -17  12   3   68.53  260.69
 -17  12   4  439.56  320.63
 -17  12   5 1491.33  280.13
 -17  12   6 1188.78  262.70
 -17  12   7  242.86  160.93
 -17  12   8 1040.67  257.32
 -17  12   9  193.40  198.18
 -17  12  10    0.11  201.92
 -17  12  11  604.74  204.58
 -17  12  12  416.44  204.53
 -17  12  13   17.38  173.58
 -17  13   1 1758.18  176.66
 -17  13   2 1206.36  192.62
 -17  13   3 1025.32  225.54
 -17  13   4  347.65  194.33
 -17  13   5   23.85  185.71
 -17  13   6   25.74  106.21
 -17  13   7   54.76  180.98
 -17  13   8  477.10  184.96
 -17  13   9  966.23  211.98
 -17  13  10 1817.46  247.15
 -17  13  11 3541.49  288.07
 -17  13  12 5285.21  317.36
 -17  14   1  162.61  154.02
 -17  14   2  286.12  180.31
 -17  14   3 2555.05  236.87
 -17  14   4  301.47  189.76
 -17  14   5  189.13  140.27
 -17  14   6   53.07  144.29
 -17  14   7  545.62  153.41
 -17  14   8    9.27  139.02
 -17  14   9  284.30  139.59
 -16 -26   1  519.66  104.60
 -16 -25   1  997.90  152.38
 -16 -25   2    9.56  165.51
 -16 -25   3  294.61  205.29
 -16 -24   1  245.93  143.08
 -16 -24   2 1275.49  159.99
 -16 -24   3  477.88  172.51
 -16 -24   4  157.30  101.78
 -16 -24   5  229.23   96.16
 -16 -23   1 2504.25  303.40
 -16 -23   2  723.26  164.48
 -16 -23   3   35.27  172.78
 -16 -23   4 1012.19  161.09
 -16 -23   5 1467.93  157.20
 -16 -23   6  301.15  110.67
 -16 -22   1  246.09  151.10
 -16 -22   2  753.16  200.13
 -16 -22   3  948.16  159.31
 -16 -22   4  211.35  154.52
 -16 -22   5  259.22  140.60
 -16 -22   6  380.40  139.96
 -16 -22   7  735.07  134.53
 -16 -22   8  125.76  202.76
 -16 -21   111401.69  513.93
 -16 -21   2  126.12  165.76
 -16 -21   3 2717.63  281.85
 -16 -21   4  796.54  143.06
 -16 -21   5 1625.67  184.53
 -16 -21   6  599.25  156.85
 -16 -21   7  280.50  143.84
 -16 -21   8   30.32  113.83
 -16 -21   9   88.76  128.84
 -16 -20   1  249.37  369.55
 -16 -20   2    5.45  170.85
 -16 -20   3 1038.02  165.95
 -16 -20   4   17.22  158.71
 -16 -20   5  426.42  162.64
 -16 -20   6   72.49  172.57
 -16 -20   7 6113.45  634.75
 -16 -20   8   82.17  155.03
 -16 -20   9  492.37  240.75
 -16 -20  10   18.76  119.27
 -16 -19   1 4187.94  341.48
 -16 -19   2  594.88  155.45
 -16 -19   3 2953.42  537.43
 -16 -19   4  460.88  163.74
 -16 -19   5  238.93  139.38
 -16 -19   6    4.52  193.19
 -16 -19   7  468.51  146.35
 -16 -19   8 1868.60  539.58
 -16 -19   9 1740.56  452.27
 -16 -19  10  397.68  136.30
 -16 -19  11   37.73  108.24
 -16 -18   1 2952.70  354.87
 -16 -18   2   12.77  166.05
 -16 -18   3   16.97  249.67
 -16 -18   4  463.31  242.51
 -16 -18   5    1.48  183.49
 -16 -18   6    1.12  162.58
 -16 -18   7 2743.41  217.92
 -16 -18   8    7.92  238.32
 -16 -18   9 3212.34  209.73
 -16 -18  10  304.88  334.66
 -16 -18  11  257.14  130.87
 -16 -18  12   79.13  106.90
 -16 -17   1  130.64  148.31
 -16 -17   2 1869.15  205.37
 -16 -17   3    0.57  158.68
 -16 -17   4 5239.39  357.19
 -16 -17   5 1473.90  205.32
 -16 -17   6 1165.80  204.54
 -16 -17   7  527.56  161.06
 -16 -17   8  351.93  268.36
 -16 -17   9   25.44  171.13
 -16 -17  10 1204.93  201.89
 -16 -17  11  861.30  185.40
 -16 -17  12    1.46  135.52
 -16 -17  13    2.33  122.27
 -16 -16   1 2327.32  217.60
 -16 -16   2  325.19  164.75
 -16 -16   3  133.59  187.22
 -16 -16   4  124.80  214.34
 -16 -16   5  264.36  220.95
 -16 -16   6  974.35  174.59
 -16 -16   7    0.80  158.62
 -16 -16   8    3.12  241.13
 -16 -16   9  429.37  137.97
 -16 -16  10    1.86  179.87
 -16 -16  11  500.01  254.56
 -16 -16  12    2.01  378.45
 -16 -16  13   25.16  136.97
 -16 -16  14   82.80  106.49
 -16 -15   1 4991.67  409.48
 -16 -15   2  672.84  170.26
 -16 -15   3 2911.48  348.11
 -16 -15   4  817.98  179.98
 -16 -15   5 4073.53  331.58
 -16 -15   6  309.49  169.99
 -16 -15   7 1216.97  274.10
 -16 -15   8    0.52  163.92
 -16 -15   9  876.46  171.94
 -16 -15  10    0.78  164.51
 -16 -15  11   21.32  135.88
 -16 -15  12  511.18  154.85
 -16 -15  13   20.02  373.95
 -16 -15  14    5.43  126.96
 -16 -15  15    0.07  113.81
 -16 -14   1  587.64  192.50
 -16 -14   2  885.63  170.38
 -16 -14   3  899.91  204.16
 -16 -14   4  485.42  179.64
 -16 -14   5  470.44  215.35
 -16 -14   6 3633.19  260.00
 -16 -14   7  400.81  249.27
 -16 -14   8  125.99  246.19
 -16 -14   9  835.72  311.74
 -16 -14  10  100.49  152.00
 -16 -14  11   17.37  144.70
 -16 -14  12  293.38  127.21
 -16 -14  13    0.39  154.92
 -16 -14  14   11.06  154.48
 -16 -14  15  316.06  144.08
 -16 -14  16  565.53  229.37
 -16 -13   1 1599.28  560.41
 -16 -13   2  408.05  247.83
 -16 -13   3 3550.24  237.40
 -16 -13   4  399.17  208.72
 -16 -13   5 3717.51  285.76
 -16 -13   6 2814.61  230.26
 -16 -13   7 1858.92  339.30
 -16 -13   8  472.17  212.01
 -16 -13   9 2549.24  235.67
 -16 -13  10 5188.57  299.54
 -16 -13  11 2622.99  210.72
 -16 -13  12  794.79  169.49
 -16 -13  13 1226.22  149.27
 -16 -13  14    1.54  314.04
 -16 -13  15 2628.67  218.82
 -16 -13  16 1113.89  343.81
 -16 -12   1 1885.33  394.23
 -16 -12   2   38.18  196.32
 -16 -12   3  443.62  178.80
 -16 -12   4  974.47  169.60
 -16 -12   5  946.36  218.82
 -16 -12   6 1496.57  200.50
 -16 -12   7  693.81  241.40
 -16 -12   8  465.23  193.33
 -16 -12   9  141.72  169.17
 -16 -12  10  333.80  217.95
 -16 -12  11   51.10  214.42
 -16 -12  12 3226.60  234.67
 -16 -12  13  154.26  168.89
 -16 -12  14  517.83  133.67
 -16 -12  15  538.22  167.80
 -16 -12  16  161.79  130.44
 -16 -12  17    1.43  206.65
 -16 -11   1  681.76  559.78
 -16 -11   2  284.92  273.99
 -16 -11   3   35.07  235.66
 -16 -11   4  419.38  217.15
 -16 -11   5  710.31  168.21
 -16 -11   6  807.38  173.43
 -16 -11   7  150.35  173.25
 -16 -11   8 4224.56  258.66
 -16 -11   9  625.74  186.64
 -16 -11  10 3533.09  236.40
 -16 -11  11 1764.41  227.12
 -16 -11  12 4296.01  415.07
 -16 -11  13 4871.18  279.47
 -16 -11  14  475.41  153.18
 -16 -11  15 5200.69  281.14
 -16 -11  16  278.42  158.81
 -16 -11  17 2899.65  223.88
 -16 -10   1   74.46  303.80
 -16 -10   2    2.49  324.50
 -16 -10   3 1704.52  416.11
 -16 -10   4  356.33  203.57
 -16 -10   5 2968.62  344.55
 -16 -10   6  450.04  250.68
 -16 -10   7   77.01  165.42
 -16 -10   8 1616.20  203.85
 -16 -10   9  173.98  179.10
 -16 -10  10 7538.35  526.61
 -16 -10  11  701.63  266.21
 -16 -10  12  773.31  180.40
 -16 -10  13  553.85  180.40
 -16 -10  14   90.76  148.08
 -16 -10  15    0.17  138.01
 -16 -10  16 2133.07  240.06
 -16 -10  17  187.55  145.35
 -16 -10  18    3.10  123.60
 -16  -9   1  173.28  368.97
 -16  -9   2   95.76  302.21
 -16  -9   3  259.62  222.36
 -16  -9   4 5092.50  373.70
 -16  -9   5 6519.58  347.09
 -16  -9   6 4482.76  324.96
 -16  -9   7 1561.10  295.74
 -16  -9   8   35.80  164.59
 -16  -9   9  240.90  156.92
 -16  -9  10  477.78  182.21
 -16  -9  11  358.94  178.65
 -16  -9  12 5719.43  391.44
 -16  -9  13 2381.42  222.14
 -16  -9  14  671.26  223.68
 -16  -9  15 7393.04  528.06
 -16  -9  16  288.41  145.14
 -16  -9  17 2640.71  253.89
 -16  -9  18    7.38  136.13
 -16  -8   1  519.02  372.11
 -16  -8   2  233.32  298.81
 -16  -8   3 2860.09  300.79
 -16  -8   4    3.27  226.06
 -16  -8   5  731.40  256.21
 -16  -8   6  187.89  239.31
 -16  -8   7 7222.55  385.04
 -16  -8   8 1166.92  404.62
 -16  -8   9  646.25  177.28
 -16  -8  10 4459.01  322.81
 -16  -8  11 1232.01  191.74
 -16  -8  12 2293.70  237.69
 -16  -8  13 1725.08  204.96
 -16  -8  14  937.13  179.20
 -16  -8  15  877.88  170.93
 -16  -8  16  923.46  166.43
 -16  -8  17  538.33  183.70
 -16  -8  18    6.07  161.54
 -16  -8  19 2671.73  223.49
 -16  -7   1  504.73  269.84
 -16  -7   2 1966.99  307.36
 -16  -7   3 1142.54  307.24
 -16  -7   4  991.36  262.86
 -16  -7   5  169.33  243.76
 -16  -7   6 5249.01  446.10
 -16  -7   7  179.79  227.26
 -16  -7   8 7371.05  435.92
 -16  -7   9  150.48  168.66
 -16  -7  10  280.30  170.43
 -16  -7  11  514.04  168.32
 -16  -7  12   57.52  164.42
 -16  -7  13  355.78  173.54
 -16  -7  14   85.58  155.36
 -16  -7  15  121.35  121.97
 -16  -7  16 1692.90  226.24
 -16  -7  17  167.01  159.58
 -16  -7  18 1172.80  202.89
 -16  -7  19   78.03  132.75
 -16  -6   1  108.64  320.63
 -16  -6   2  833.57  294.04
 -16  -6   3 3697.67  479.46
 -16  -6   4  375.00  286.20
 -16  -6   5 1069.65  276.79
 -16  -6   6   85.10  234.56
 -16  -6   7 2356.67  388.71
 -16  -6   8  941.19  299.38
 -16  -6   9  385.55  290.70
 -16  -6  10  917.79  303.48
 -16  -6  11   24.19  172.64
 -16  -6  12 4240.62  557.95
 -16  -6  13   61.28  175.31
 -16  -6  14 1401.29  185.56
 -16  -6  15  752.11  176.60
 -16  -6  16 1423.08  142.63
 -16  -6  17 1472.93  149.43
 -16  -6  18 1682.40  253.28
 -16  -6  19 7246.13  430.03
 -16  -5   1    1.87  382.49
 -16  -5   2 2284.68  545.38
 -16  -5   3  465.93  254.23
 -16  -5   4   42.95  271.53
 -16  -5   5 1162.73  319.87
 -16  -5   6  476.32  237.42
 -16  -5   7  667.67  249.55
 -16  -5   8 8221.85  682.57
 -16  -5   9 1168.13  296.45
 -16  -5  10 9289.22  575.00
 -16  -5  11 1004.66  373.86
 -16  -5  12  147.68  212.30
 -16  -5  13 4745.67  306.31
 -16  -5  14  286.07  169.10
 -16  -5  15  784.96  178.94
 -16  -5  16  380.02  165.57
 -16  -5  17  359.08  120.20
 -16  -5  18  568.21  159.98
 -16  -5  19  176.20  328.77
 -16  -5  20    3.71  408.23
 -16  -4   1    1.09  343.19
 -16  -4   2 1048.51  292.14
 -16  -4   3 2572.29  355.09
 -16  -4   4  529.56  318.75
 -16  -4   5  566.60  286.49
 -16  -4   6    6.47  356.62
 -16  -4   7    4.39  441.50
 -16  -4   8  757.97  265.01
 -16  -4   9  414.19  274.71
 -16  -4  10 2543.68  353.50
 -16  -4  11  238.37  287.26
 -16  -4  12 1285.07  469.47
 -16  -4  13 2211.47  283.20
 -16  -4  14 1025.72  203.58
 -16  -4  15 1970.38  237.72
 -16  -4  16  326.85  209.48
 -16  -4  17 2237.01  212.50
 -16  -4  18 1650.00  290.76
 -16  -4  19  961.28  217.98
 -16  -4  20  215.85  301.32
 -16  -3   1  559.34  373.50
 -16  -3   2 1633.57  429.23
 -16  -3   3 1136.94  421.64
 -16  -3   4   20.76  275.35
 -16  -3   5 5039.30  451.48
 -16  -3   6  375.44  273.10
 -16  -3   7 1446.31  349.82
 -16  -3   8 1469.64  338.86
 -16  -3   9 3709.94  414.07
 -16  -3  10 6329.44  417.58
 -16  -3  11  497.21  276.89
 -16  -3  12  669.18  378.59
 -16  -3  13 1115.34  296.48
 -16  -3  14 1265.53  282.41
 -16  -3  15 2361.94  365.05
 -16  -3  16  500.66  198.39
 -16  -3  17 2533.36  323.94
 -16  -3  18  215.10  183.17
 -16  -3  19    2.32  200.26
 -16  -3  20  185.69  156.14
 -16  -2   1 6405.73  459.81
 -16  -2   2 1635.37  252.85
 -16  -2   3  195.26  204.67
 -16  -2   4  737.73  221.82
 -16  -2   5  192.18  275.74
 -16  -2   6  190.54  283.44
 -16  -2   7 1095.70  547.43
 -16  -2   8   99.19  287.46
 -16  -2   911698.28  520.75
 -16  -2  10  220.53  284.14
 -16  -2  11 1783.47  270.55
 -16  -2  12  313.43  344.97
 -16  -2  13  466.02  325.57
 -16  -2  14 2350.08  379.47
 -16  -2  15 2602.47  368.78
 -16  -2  16 3758.91  355.15
 -16  -2  17 2209.36  237.37
 -16  -2  18  543.25  251.89
 -16  -2  19    2.83  444.65
 -16  -2  20    6.25  114.39
 -16  -1   1   40.13  254.21
 -16  -1   2  881.80  676.86
 -16  -1   3 1870.98  277.60
 -16  -1   4 4850.14  427.63
 -16  -1   5 5667.88  371.52
 -16  -1   6  302.61  224.68
 -16  -1   7 1563.40  250.77
 -16  -1   8  405.13  216.92
 -16  -1   9 1365.65  269.06
 -16  -1  10  456.63  202.04
 -16  -1  11  449.46  250.80
 -16  -1  12  410.84  425.90
 -16  -1  13 2493.05  295.26
 -16  -1  14 1075.73  308.64
 -16  -1  15 1556.02  348.21
 -16  -1  16  509.64  405.16
 -16  -1  17  714.73  226.67
 -16  -1  18 2193.36  225.35
 -16  -1  19  190.51  380.31
 -16  -1  20 2053.59  196.38
 -16   0   1 1387.03 1413.34
 -16   0   2  193.99  298.35
 -16   0   3 1189.71  403.87
 -16   0   4  389.36  299.25
 -16   0   5   14.54  229.08
 -16   0   6  360.38  242.22
 -16   0   7  174.29  224.27
 -16   0   8  323.74  227.12
 -16   0   9 8189.03  407.70
 -16   0  10  255.09  221.75
 -16   0  11  350.31  192.71
 -16   0  12  800.99  251.19
 -16   0  13 6543.04  318.38
 -16   0  14 2910.63  244.88
 -16   0  15  229.96  365.03
 -16   0  16 9964.71 1331.47
 -16   0  17 1687.70  332.61
 -16   0  18 2267.01  230.65
 -16   0  19  155.38  190.02
 -16   0  20  390.93  458.86
 -16   1   1 1812.26  404.95
 -16   1   2 6451.06 2352.74
 -16   1   3  834.81  404.81
 -16   1   414171.80 1193.35
 -16   1   5  446.59  245.49
 -16   1   6 4568.29  448.05
 -16   1   710750.50  494.52
 -16   1   8 1956.15  313.80
 -16   1   9 7715.10  415.87
 -16   1  10  259.70  228.12
 -16   1  11  573.66  227.01
 -16   1  12 1882.43  262.24
 -16   1  13  180.42  198.10
 -16   1  14  164.13  182.21
 -16   1  15 1438.49  314.55
 -16   1  16  507.85  263.09
 -16   1  17 1224.53  291.65
 -16   1  18  372.82  179.97
 -16   1  19   20.92  182.17
 -16   1  20  733.50  202.63
 -16   1  21 1363.30  231.48
 -16   2   1  394.98  457.45
 -16   2   2 3221.43  435.91
 -16   2   3 9578.24 3483.42
 -16   2   410220.55  603.94
 -16   2   5 2659.60  486.63
 -16   2   6  161.77  231.32
 -16   2   7  112.94  239.85
 -16   2   8  287.00  277.58
 -16   2   9 4451.14  356.02
 -16   2  10  654.50  244.37
 -16   2  11  299.15  214.21
 -16   2  12 2627.51  294.36
 -16   2  1312906.67  632.99
 -16   2  14 4558.26  286.87
 -16   2  15 6317.84  368.16
 -16   2  16 1261.14  200.75
 -16   2  17 1110.50  742.76
 -16   2  18 1317.62  340.32
 -16   2  19  348.48  176.03
 -16   2  20 1417.22  245.81
 -16   3   1  296.01  241.34
 -16   3   2 6368.18  517.31
 -16   3   3 1050.95  384.97
 -16   3   4  965.06  284.47
 -16   3   5  409.65  282.36
 -16   3   6  201.57  247.21
 -16   3   7 5364.02  492.11
 -16   3   8 1012.46  254.31
 -16   3   9 5310.02  377.03
 -16   3  10  216.53  234.52
 -16   3  11    6.92  221.48
 -16   3  12 2736.98  296.64
 -16   3  13  202.02  205.43
 -16   3  14  130.06  193.29
 -16   3  15  951.70  215.66
 -16   3  16  593.55  442.53
 -16   3  17 1438.15  523.15
 -16   3  18 1006.68 1318.35
 -16   3  19    2.83  197.07
 -16   3  20  461.92  189.11
 -16   4   1 1980.86  306.50
 -16   4   2 4971.86  387.96
 -16   4   3 7616.86  895.28
 -16   4   4  277.87  238.34
 -16   4   5 6116.17  416.63
 -16   4   6  331.18  244.67
 -16   4   7    0.27  237.31
 -16   4   8  131.37  231.85
 -16   4   9  374.63  305.50
 -16   4  10 4222.89  350.49
 -16   4  11  201.88  219.18
 -16   4  12 1562.97  249.85
 -16   4  13  500.95  206.23
 -16   4  14  187.39  202.03
 -16   4  15 2697.08  248.22
 -16   4  16 1347.49  261.08
 -16   4  17 2948.55  302.59
 -16   4  18  449.25  386.52
 -16   4  19  605.36  182.44
 -16   4  20 1559.59  234.51
 -16   5   1  161.24  313.30
 -16   5   2 8536.22  601.01
 -16   5   3  185.74  273.44
 -16   5   4 1883.54  416.19
 -16   5   5  222.69  239.75
 -16   5   6  764.60  256.24
 -16   5   7  115.18  235.44
 -16   5   8  326.80  249.20
 -16   5   9  951.94  257.66
 -16   5  10   11.08  228.49
 -16   5  11   56.93  224.10
 -16   5  12  779.89  217.94
 -16   5  13   82.24  212.01
 -16   5  14  845.69  203.46
 -16   5  15   15.99  190.70
 -16   5  16 2759.20  326.46
 -16   5  17 1168.89  262.11
 -16   5  18  380.74  616.80
 -16   5  19 1431.40  224.41
 -16   5  20  482.30  176.02
 -16   6   1 1313.56  248.17
 -16   6   2 2620.26  304.77
 -16   6   3  211.60  250.29
 -16   6   4 1630.47  356.04
 -16   6   5 1050.63  253.29
 -16   6   6    9.85  251.54
 -16   6   7 2621.26  333.64
 -16   6   8   18.33  228.02
 -16   6   9  174.49  243.76
 -16   6  10    1.10  227.44
 -16   6  11  192.33  303.86
 -16   6  12  314.79  229.47
 -16   6  13    4.30  210.26
 -16   6  14  436.81  210.95
 -16   6  15    0.38  199.97
 -16   6  16 2263.34  298.89
 -16   6  17  524.61  221.07
 -16   6  18  160.83  573.77
 -16   6  19    0.72  189.74
 -16   6  20  553.70  169.32
 -16   7   1 3279.86  631.19
 -16   7   2 2764.80  374.00
 -16   7   3   12.38  267.20
 -16   7   4  791.23  241.71
 -16   7   5  863.03  236.46
 -16   7   6    4.82  321.59
 -16   7   7 5466.78  375.31
 -16   7   8  429.93  358.16
 -16   7   9 1814.44  436.33
 -16   7  10  372.22  225.15
 -16   7  11  319.35  277.58
 -16   7  12 1628.82  264.20
 -16   7  13  135.22  246.51
 -16   7  14 1758.13  229.16
 -16   7  15    8.95  225.27
 -16   7  16  899.53  514.05
 -16   7  17  506.48  556.31
 -16   7  18  313.38  511.41
 -16   7  19 3424.82  302.90
 -16   8   1 1845.53  434.01
 -16   8   2    1.25  219.88
 -16   8   3 1569.81  429.83
 -16   8   4 4297.39  438.64
 -16   8   5 3496.92  393.07
 -16   8   6  851.63  211.07
 -16   8   7    8.82  231.39
 -16   8   8    8.88  253.96
 -16   8   9    0.00  281.51
 -16   8  10   70.94  619.68
 -16   8  11   39.66  227.22
 -16   8  12    9.55  278.54
 -16   8  13  609.96  245.18
 -16   8  14  114.34  166.15
 -16   8  15  882.88  205.88
 -16   8  16   26.82  188.87
 -16   8  17  302.91  303.56
 -16   8  18   77.71  251.21
 -16   8  19  276.36  154.54
 -16   9   1    8.40  214.03
 -16   9   2 1336.15  228.34
 -16   9   3   79.34  264.79
 -16   9   4  521.75  303.24
 -16   9   5  197.10  276.73
 -16   9   6 5758.79  455.69
 -16   9   7  267.07  221.42
 -16   9   8   56.95  263.54
 -16   9   9 1489.02  252.96
 -16   9  10    4.84  203.32
 -16   9  11    8.23  219.96
 -16   9  12 2650.08  403.43
 -16   9  13 1255.84  207.37
 -16   9  14 4365.21  386.90
 -16   9  15  372.33  515.68
 -16   9  16 2338.71  380.70
 -16   9  17   31.15  264.66
 -16   9  18  268.29  139.22
 -16  10   1  635.91  300.31
 -16  10   2 3844.48  456.65
 -16  10   3  339.23  257.05
 -16  10   4   21.76  201.95
 -16  10   5    4.65  334.37
 -16  10   6 1661.69  346.58
 -16  10   7   20.14  280.12
 -16  10   8    1.05  197.56
 -16  10   9    3.97  195.05
 -16  10  10 2228.57 1035.35
 -16  10  11    0.70  194.95
 -16  10  12 2203.96  228.55
 -16  10  13    2.37  171.91
 -16  10  14  518.76  235.64
 -16  10  15  461.17  278.20
 -16  10  16   12.40  257.88
 -16  10  17    8.97  254.04
 -16  10  18  586.92  159.87
 -16  11   1  582.83  233.74
 -16  11   2  379.60  249.91
 -16  11   3   10.15  260.87
 -16  11   4   15.50  197.96
 -16  11   5    1.60  204.39
 -16  11   6 4607.68  349.08
 -16  11   7  503.25  211.97
 -16  11   8 2837.94  267.59
 -16  11   9    6.46  160.36
 -16  11  10   40.49  143.17
 -16  11  11    2.35  163.23
 -16  11  12   18.02  155.04
 -16  11  13 1328.81  201.87
 -16  11  14 2642.76  428.93
 -16  11  15 2099.81  361.21
 -16  11  16 1806.02  295.54
 -16  11  17    0.13  206.11
 -16  11  18  236.48  176.07
 -16  12   1 7716.30  583.98
 -16  12   2  441.99  376.21
 -16  12   3  252.61  213.10
 -16  12   4   70.13  207.84
 -16  12   5  221.04  191.93
 -16  12   6  266.50  244.31
 -16  12   7    2.03  205.45
 -16  12   8    7.73  150.11
 -16  12   9    4.02  206.63
 -16  12  10  102.81  133.56
 -16  12  11  251.24  129.86
 -16  12  12 1658.33  755.55
 -16  12  13  760.14  305.02
 -16  12  14 1907.13  300.89
 -16  12  15  259.75  233.32
 -16  12  16    0.68  239.04
 -16  12  17  737.82  223.99
 -16  12  18    1.46  177.07
 -16  13   1 1659.90  277.22
 -16  13   2  158.38  156.65
 -16  13   3   16.70  235.37
 -16  13   4    4.41  152.15
 -16  13   5  442.27  264.42
 -16  13   6  135.20  150.89
 -16  13   7   16.63  167.34
 -16  13   8    0.72  178.74
 -16  13   9   57.58  134.13
 -16  13  10   36.78  118.60
 -16  13  11   54.85  126.48
 -16  13  12  105.32  225.18
 -16  13  13  198.17  233.55
 -16  13  14  326.69  202.76
 -16  13  15    3.60  195.10
 -16  13  16   42.52  183.34
 -16  13  17   10.50  172.92
 -16  14   1 5543.02  271.72
 -16  14   2   40.89  140.70
 -16  14   3  783.27  159.77
 -16  14   4  173.07  288.90
 -16  14   5  787.00  150.03
 -16  14   6   19.26  211.13
 -16  14   7  144.68  167.77
 -16  14   8  998.06  231.58
 -16  14   9  196.77  141.66
 -16  14  10  459.39  215.14
 -16  14  11  751.00  154.40
 -16  14  12  126.81  203.60
 -16  14  13  976.65  230.20
 -16  14  14  720.70  187.50
 -16  14  15 1114.86  209.40
 -16  14  16   85.71  146.41
 -16  15   1  817.82  155.32
 -16  15   2  717.72  164.17
 -16  15   3  163.19  189.04
 -16  15   4  489.54  393.39
 -16  15   5   44.92  184.09
 -16  15   6    2.95  185.20
 -16  15   7   18.45  132.58
 -16  15   8    0.13  125.81
 -16  15   9  126.76  128.57
 -16  15  10 2380.95  456.04
 -16  15  11   32.73  175.78
 -16  15  12  726.46  181.38
 -16  15  13  337.86  167.09
 -16  15  14  969.23  178.99
 -16  16   1  415.92  240.62
 -16  16   2  976.75  455.01
 -16  16   3   24.67  139.66
 -16  16   4  313.93  139.25
 -16  16   5  243.94  153.79
 -16  16   6 1492.32  138.13
 -16  16   7  132.91  105.80
 -16  16   8    4.88  105.25
 -16  16   9 1719.97  197.37
 -16  16  10  311.97  163.79
 -16  16  11 2060.45  207.91
 -16  17   4  123.35  137.55
 -16  17   5  166.49  130.79
 -15 -27   1  172.52  223.56
 -15 -27   2    5.62   86.37
 -15 -26   1  192.57  213.76
 -15 -26   2  635.83  281.15
 -15 -26   3 1078.68  329.86
 -15 -26   4  505.39  111.15
 -15 -25   1  101.83  141.22
 -15 -25   2  454.92  145.46
 -15 -25   3   70.57  122.69
 -15 -25   4    6.05  111.04
 -15 -25   5   65.35   98.05
 -15 -25   6  882.04  113.26
 -15 -24   1 4249.88  663.83
 -15 -24   2  480.42  208.41
 -15 -24   3 1232.52  441.82
 -15 -24   4 2789.59  216.75
 -15 -24   5  582.84  146.64
 -15 -24   6  356.69  122.45
 -15 -24   7  224.43  153.12
 -15 -23   1  209.09  151.11
 -15 -23   2  199.04  138.31
 -15 -23   3  613.58  219.70
 -15 -23   4 1902.67  225.00
 -15 -23   5 2426.14  239.05
 -15 -23   6   97.62  287.58
 -15 -23   7  308.35  138.39
 -15 -23   8  302.09  118.20
 -15 -22   1 4144.92  227.02
 -15 -22   2   41.63  131.19
 -15 -22   3   62.76  128.41
 -15 -22   4 1665.31  184.80
 -15 -22   5 1442.44  164.93
 -15 -22   6 2894.25  201.63
 -15 -22   7  702.31  161.24
 -15 -22   8  104.60  140.73
 -15 -22   9  311.02  131.44
 -15 -22  10   20.17  100.37
 -15 -21   1  602.10  155.49
 -15 -21   2    0.66  148.31
 -15 -21   3    0.11  147.32
 -15 -21   4  331.42  140.57
 -15 -21   5 1584.90  226.02
 -15 -21   6 1343.12  172.69
 -15 -21   7 3689.93  304.00
 -15 -21   8  411.58  119.38
 -15 -21   9  158.59  147.14
 -15 -21  10  261.20  227.46
 -15 -21  11  130.46  104.23
 -15 -20   1  353.22  150.32
 -15 -20   2  680.94  195.33
 -15 -20   3  143.38  148.41
 -15 -20   4    0.32  174.64
 -15 -20   5   14.59  162.61
 -15 -20   6  608.52  159.59
 -15 -20   7    0.87  151.75
 -15 -20   8 2050.28  472.20
 -15 -20   9  113.19  117.58
 -15 -20  10   40.20  136.44
 -15 -20  11    0.61  123.78
 -15 -20  12  195.77  115.60
 -15 -19   1  171.40  148.08
 -15 -19   2  246.01  163.38
 -15 -19   3    6.08  199.56
 -15 -19   4   43.03  203.06
 -15 -19   5  129.70  174.10
 -15 -19   6 1490.13  204.59
 -15 -19   7 1703.38  320.72
 -15 -19   8  634.85  157.98
 -15 -19   9 2486.67  386.96
 -15 -19  10  258.41  128.24
 -15 -19  11  120.17  138.33
 -15 -19  12   43.12  130.71
 -15 -19  13  160.49  112.59
 -15 -18   1 2444.17  222.07
 -15 -18   2    0.82  177.08
 -15 -18   3  241.45  162.29
 -15 -18   4    2.33  238.52
 -15 -18   5  632.50  207.89
 -15 -18   6   73.04  172.40
 -15 -18   7   17.81  173.93
 -15 -18   8    6.79  222.39
 -15 -18   9    0.60  188.85
 -15 -18  10    0.65  153.17
 -15 -18  11    0.06  127.52
 -15 -18  12  929.84  255.19
 -15 -18  13    7.53  127.66
 -15 -18  14  179.23  212.27
 -15 -17   1  376.83  161.46
 -15 -17   2   25.05  162.68
 -15 -17   3    2.72  175.75
 -15 -17   4 1109.33  206.61
 -15 -17   5  161.98  186.18
 -15 -17   6  669.99  189.27
 -15 -17   7   62.40  174.46
 -15 -17   8  697.75  203.33
 -15 -17   9  127.06  191.56
 -15 -17  10   10.41  171.72
 -15 -17  11 1233.23  163.60
 -15 -17  12    2.22  129.64
 -15 -17  13  153.03  376.55
 -15 -17  14   60.31  127.62
 -15 -17  15  166.77  110.06
 -15 -16   1  140.95  159.73
 -15 -16   2  711.32  189.26
 -15 -16   3  299.32  299.32
 -15 -16   4  171.83  187.20
 -15 -16   5  363.16  209.34
 -15 -16   6   66.53  168.20
 -15 -16   7  794.28  194.19
 -15 -16   8 2186.14  282.37
 -15 -16   9  491.71  186.78
 -15 -16  10  703.40  200.65
 -15 -16  11  253.97  149.74
 -15 -16  12    1.39  148.67
 -15 -16  13   11.51  149.29
 -15 -16  14    8.50  148.46
 -15 -16  15  177.48  122.88
 -15 -16  16 1249.40  159.35
 -15 -15   1 2164.38  358.01
 -15 -15   2    7.94  211.51
 -15 -15   3   43.60  163.95
 -15 -15   4 7518.06  345.93
 -15 -15   5 1674.90  242.08
 -15 -15   6 2126.99  323.65
 -15 -15   7  330.95  199.30
 -15 -15   8   56.80  177.46
 -15 -15   9 3465.66  273.62
 -15 -15  10 1078.76  184.71
 -15 -15  11    1.17  153.28
 -15 -15  12  510.95  201.72
 -15 -15  13    4.25  150.09
 -15 -15  14 1226.97  200.01
 -15 -15  15    0.03  155.93
 -15 -15  16 1088.85  242.23
 -15 -15  17   27.10  211.73
 -15 -14   1 1896.45  203.88
 -15 -14   2 1167.74  187.89
 -15 -14   3 1684.11  202.10
 -15 -14   4  193.34  170.05
 -15 -14   5  145.11  166.62
 -15 -14   6 2431.06  380.54
 -15 -14   7 1164.93  212.64
 -15 -14   8 1530.80  323.08
 -15 -14   9  440.00  194.51
 -15 -14  10 4067.84  275.12
 -15 -14  11 3377.57  249.33
 -15 -14  12  233.23  158.23
 -15 -14  13    1.02  185.43
 -15 -14  14   15.30  214.25
 -15 -14  15    5.34  127.73
 -15 -14  16   10.24  151.36
 -15 -14  17    0.04  126.38
 -15 -14  18  230.27  187.22
 -15 -13   1  473.33  405.35
 -15 -13   2  431.84  160.11
 -15 -13   3  328.08  203.59
 -15 -13   4  718.96  182.36
 -15 -13   5 1813.71  242.18
 -15 -13   6 1274.14  201.74
 -15 -13   7 3387.05  272.56
 -15 -13   8  540.16  196.15
 -15 -13   9 5392.58  301.76
 -15 -13  10  531.04  199.33
 -15 -13  11 2683.73  265.24
 -15 -13  12 1858.96  226.12
 -15 -13  13   13.08  154.55
 -15 -13  14 1054.90  174.45
 -15 -13  15    3.00  232.02
 -15 -13  16 1033.55  192.90
 -15 -13  17    1.20  147.51
 -15 -13  18  359.15  216.30
 -15 -12   1 7974.69  517.19
 -15 -12   2 1892.57  603.59
 -15 -12   313736.51  401.88
 -15 -12   4 1512.54  259.98
 -15 -12   5 1443.08  365.52
 -15 -12   6 1848.03  208.60
 -15 -12   7  470.39  184.73
 -15 -12   8  961.34  198.01
 -15 -12   9    1.46  202.78
 -15 -12  10  615.96  204.35
 -15 -12  1110071.46  785.87
 -15 -12  12  184.55  182.81
 -15 -12  13 3094.38  260.70
 -15 -12  14    4.24  150.72
 -15 -12  15    1.05  140.53
 -15 -12  16    4.40  125.78
 -15 -12  17    2.07  154.09
 -15 -12  18    0.97  152.99
 -15 -12  19  553.59  260.31
 -15 -11   1  279.15  307.31
 -15 -11   2 2249.10  522.23
 -15 -11   3 2919.36  448.81
 -15 -11   4  314.83  179.58
 -15 -11   5  843.24  161.00
 -15 -11   6  262.14  170.94
 -15 -11   7 3611.17  272.19
 -15 -11   8  759.42  186.42
 -15 -11   9  116.66  167.23
 -15 -11  10  212.88  192.15
 -15 -11  11  887.72  284.42
 -15 -11  12  550.00  195.52
 -15 -11  13  828.22  217.83
 -15 -11  14 2544.02  267.97
 -15 -11  15  310.61  161.85
 -15 -11  16 2990.43  209.50
 -15 -11  17   48.66  172.67
 -15 -11  18    5.66  294.13
 -15 -11  19    2.45  197.74
 -15 -11  20  890.36  241.10
 -15 -10   1   21.69  272.74
 -15 -10   2 2011.72  347.52
 -15 -10   3 5862.70  411.78
 -15 -10   410855.85  461.85
 -15 -10   5 5167.18  348.86
 -15 -10   6 3682.70  234.59
 -15 -10   7 3964.29  254.52
 -15 -10   8 1073.19  284.60
 -15 -10   9 6506.87  316.89
 -15 -10  10  600.61  193.07
 -15 -10  11  201.14  182.00
 -15 -10  12  411.21  216.66
 -15 -10  13   69.46  204.21
 -15 -10  14  104.98  176.32
 -15 -10  15 3254.70  240.69
 -15 -10  16  738.69  163.19
 -15 -10  17 2942.38  211.59
 -15 -10  18  736.80  190.96
 -15 -10  19    7.98  137.41
 -15 -10  20    2.34  279.72
 -15  -9   1 1044.96  758.56
 -15  -9   2 1781.23  260.32
 -15  -9   3 1029.19  258.50
 -15  -9   4  708.25  243.07
 -15  -9   5 8460.02  455.42
 -15  -9   6  437.36  251.41
 -15  -9   7  558.44  259.84
 -15  -9   8  201.63  142.37
 -15  -9   9  676.50  262.03
 -15  -9  10   31.52  163.19
 -15  -9  11 1081.62  208.42
 -15  -9  12  230.14  395.11
 -15  -9  13  168.57  188.69
 -15  -9  14  520.39  191.49
 -15  -9  15    5.55  226.09
 -15  -9  16  905.76  199.88
 -15  -9  17 2296.68  225.61
 -15  -9  18 2287.29  192.81
 -15  -9  19  503.56  170.95
 -15  -9  20 5513.70  417.30
 -15  -9  21  305.02  250.43
 -15  -8   1 2044.94  320.45
 -15  -8   2 1149.36  250.18
 -15  -8   3  908.87  253.43
 -15  -8   4 1119.65  238.06
 -15  -8   5  504.20  230.86
 -15  -8   610902.78  457.13
 -15  -8   7  255.30  223.08
 -15  -8   8 2915.57  311.70
 -15  -8   9 3340.88  225.33
 -15  -8  10  262.19  255.82
 -15  -8  11 5543.69  536.89
 -15  -8  12   22.36  177.94
 -15  -8  13 3603.49  259.74
 -15  -8  14 2995.54  537.80
 -15  -8  15 2579.61  223.26
 -15  -8  16 3546.83  244.61
 -15  -8  17 1046.19  189.34
 -15  -8  18 1065.30  167.64
 -15  -8  19   39.78  396.32
 -15  -8  20  286.62  160.65
 -15  -8  21  360.21  306.60
 -15  -7   111180.19  815.65
 -15  -7   2 1272.36  266.04
 -15  -7   3    0.84  223.38
 -15  -7   4  146.66  226.95
 -15  -7   5  770.03  229.01
 -15  -7   6    4.30  229.21
 -15  -7   7  734.32  264.93
 -15  -7   8 4107.71  334.13
 -15  -7   9 3117.08  321.28
 -15  -7  10 2415.25  290.90
 -15  -7  11 1323.52  252.15
 -15  -7  12 1828.33  257.81
 -15  -7  13 2039.78  228.58
 -15  -7  14 1274.38  251.27
 -15  -7  15 3326.13  251.99
 -15  -7  16 3239.30  202.61
 -15  -7  17  134.66  199.80
 -15  -7  18  259.96  122.72
 -15  -7  19  972.28  138.60
 -15  -7  20 3962.59  576.06
 -15  -7  21  244.39  175.63
 -15  -7  22 9877.08  633.71
 -15  -6   1   71.66  220.83
 -15  -6   2  260.23  243.93
 -15  -6   3  684.44  355.72
 -15  -6   4 4299.32  374.41
 -15  -6   5 3335.46  347.29
 -15  -6   6    0.11  232.45
 -15  -6   7  492.43  230.86
 -15  -6   8 1772.45  276.01
 -15  -6   9  777.43  256.68
 -15  -6  10  548.63  262.20
 -15  -6  11 5051.07  707.09
 -15  -6  12 3995.23  490.82
 -15  -6  13 2676.01  253.24
 -15  -6  14  130.51  181.21
 -15  -6  15  767.71  215.48
 -15  -6  16  833.64  195.48
 -15  -6  17   63.80  135.43
 -15  -6  18 1585.73  155.67
 -15  -6  19   63.14  120.06
 -15  -6  20 1204.52  155.37
 -15  -6  21   12.57  180.76
 -15  -6  22    4.83  319.24
 -15  -5   1 4102.59  375.94
 -15  -5   2  351.41  244.83
 -15  -5   3  589.21  264.54
 -15  -5   4   98.30  220.28
 -15  -5   5  215.78  228.48
 -15  -5   6 3035.65  342.88
 -15  -5   7 5973.58  401.41
 -15  -5   8  156.14  232.20
 -15  -5   9 5093.11  361.39
 -15  -5  10 1992.48  284.35
 -15  -5  11 6929.81  400.21
 -15  -5  12 1064.21  268.50
 -15  -5  13 6992.06  439.91
 -15  -5  14 4204.45  283.32
 -15  -5  15 2922.28  257.55
 -15  -5  16  734.70  179.34
 -15  -5  17  501.21  177.41
 -15  -5  18  193.65  135.31
 -15  -5  19  716.54  130.76
 -15  -5  20  118.08  118.93
 -15  -5  21 1726.94  163.61
 -15  -5  22  706.63  308.47
 -15  -4   1  416.78  249.93
 -15  -4   2 1073.85  285.67
 -15  -4   3 2236.66  430.73
 -15  -4   4 2514.57  357.03
 -15  -4   5 4208.23  370.75
 -15  -4   6  365.37  245.20
 -15  -4   7  817.73  277.86
 -15  -4   8 1013.44  267.63
 -15  -4   9 2989.61  312.59
 -15  -4  10  211.16  246.86
 -15  -4  11 1118.65  253.25
 -15  -4  12  373.82  237.87
 -15  -4  13  488.49  367.94
 -15  -4  14  650.38  296.95
 -15  -4  15   46.13  225.38
 -15  -4  16   99.88  171.04
 -15  -4  17 4735.47  349.31
 -15  -4  18   57.57  155.07
 -15  -4  19 1406.19  205.87
 -15  -4  20  807.50  120.58
 -15  -4  21  322.84  123.51
 -15  -4  22    2.00  139.33
 -15  -3   1 1166.50  273.28
 -15  -3   2 1656.78  311.08
 -15  -3   3 2099.19  396.32
 -15  -3   4  855.73  271.80
 -15  -3   5  187.51  265.96
 -15  -3   6  475.51  281.13
 -15  -3   7 8840.64  486.84
 -15  -3   8 1943.11  455.19
 -15  -3   9 3345.62  359.77
 -15  -3  10  108.75  242.56
 -15  -3  11  199.34  279.76
 -15  -3  12  263.36  271.92
 -15  -3  13 4548.96  348.23
 -15  -3  14 2111.02  313.97
 -15  -3  15 3247.32  347.97
 -15  -3  16 2825.41  309.40
 -15  -3  17 3060.83  330.87
 -15  -3  18  590.65  170.30
 -15  -3  19 4528.25  390.46
 -15  -3  20  591.99  128.81
 -15  -3  21    0.64  134.71
 -15  -3  22 1139.75  150.77
 -15  -3  23    0.31  316.67
 -15  -2   1  149.45  344.27
 -15  -2   2 7721.67  400.24
 -15  -2   3  203.05  215.55
 -15  -2   4   76.37  221.82
 -15  -2   5 4791.58  347.74
 -15  -2   6  538.41  718.72
 -15  -2   7  700.73  266.73
 -15  -2   8 1289.59  294.99
 -15  -2   9 5409.56  426.79
 -15  -2  10 1555.15  317.47
 -15  -2  11 1986.25  326.91
 -15  -2  12   92.02  238.41
 -15  -2  13  248.41  241.48
 -15  -2  14 4338.37  418.01
 -15  -2  15 2157.30  348.49
 -15  -2  16 4732.58  688.77
 -15  -2  17  744.18  176.64
 -15  -2  18  432.30  226.11
 -15  -2  19  391.03  199.00
 -15  -2  20  187.35  290.88
 -15  -2  21   45.47  144.54
 -15  -2  22    8.90  118.54
 -15  -2  23   24.25  335.32
 -15  -1   1 1709.00  451.71
 -15  -1   2  990.82  241.74
 -15  -1   3 2141.55  270.22
 -15  -1   4    5.78  212.47
 -15  -1   5  398.62  218.86
 -15  -1   6 5521.09  375.80
 -15  -1   7 3669.27  386.13
 -15  -1   812893.93  788.59
 -15  -1   9 1456.52  247.75
 -15  -1  10  800.57  243.49
 -15  -1  11 2894.28  286.52
 -15  -1  12 3807.36  300.94
 -15  -1  13  721.69  200.87
 -15  -1  14  169.61  180.57
 -15  -1  15  729.09  485.62
 -15  -1  16 3709.84  673.78
 -15  -1  17  190.70  260.32
 -15  -1  18  699.36  179.44
 -15  -1  19 5946.82  319.82
 -15  -1  20 2095.01  219.74
 -15  -1  21 2655.99  341.41
 -15  -1  22 1748.12  288.34
 -15  -1  23  100.73  312.69
 -15   0   1  867.11  298.56
 -15   0   2  923.11  248.28
 -15   0   3 1048.36  251.89
 -15   0   4   29.19  227.83
 -15   0   5  786.42  236.86
 -15   0   6 1529.80  290.94
 -15   0   7  973.14  319.69
 -15   0   8 2746.45  414.67
 -15   0   9 6534.48  379.99
 -15   0  10 2965.42  292.16
 -15   0  11 6943.31  356.96
 -15   0  12 4399.73  346.44
 -15   0  13  765.14  226.16
 -15   0  14 1180.77  222.08
 -15   0  15 1632.22  303.36
 -15   0  16 2469.41  291.13
 -15   0  17  223.11  253.11
 -15   0  18  260.77  178.03
 -15   0  19  340.47  164.10
 -15   0  20  171.77  156.33
 -15   0  21  506.59  211.62
 -15   0  22 1215.06  330.99
 -15   0  23    1.75  213.34
 -15   1   1 7276.86  707.57
 -15   1   2  627.72  255.32
 -15   1   3  158.41  240.57
 -15   1   4   29.71  213.42
 -15   1   5 1604.19  400.64
 -15   1   6 3440.68  345.32
 -15   1   7 3813.30  342.27
 -15   1   819251.53  999.95
 -15   1   9  410.23  260.24
 -15   1  10 1760.61  330.90
 -15   1  11  649.88  224.38
 -15   1  12  895.59  240.42
 -15   1  13 2754.26  276.80
 -15   1  14 4170.70  298.13
 -15   1  15  333.37  207.44
 -15   1  16  276.94  189.29
 -15   1  17  304.55  236.53
 -15   1  18 1095.91  344.69
 -15   1  19 1803.68  201.50
 -15   1  20  702.83  194.34
 -15   1  21 1038.58  210.91
 -15   1  22    0.51  194.40
 -15   1  23    2.45  306.17
 -15   2   1 2494.09  370.39
 -15   2   2 1365.82  407.08
 -15   2   3 5193.71  508.30
 -15   2   4 6143.89  903.73
 -15   2   5  297.35  235.16
 -15   2   6  421.04  318.33
 -15   2   7 5804.57  429.21
 -15   2   8  667.08  289.60
 -15   2   9 1923.57  296.91
 -15   2  10  190.80  253.21
 -15   2  11 1214.26  242.20
 -15   2  12 4325.41  359.49
 -15   2  13 4957.18  313.09
 -15   2  14 7223.81  401.18
 -15   2  15 3102.30  275.25
 -15   2  16  498.17  212.11
 -15   2  17  564.90  156.31
 -15   2  18 4344.62  645.85
 -15   2  19    0.87  154.78
 -15   2  20  822.19  174.28
 -15   2  21  109.05  129.71
 -15   2  22 1419.68  198.85
 -15   2  23    0.12  180.83
 -15   3   1 1174.41  370.42
 -15   3   2  533.31  264.99
 -15   3   3  344.43  436.26
 -15   3   4 3380.97  507.69
 -15   3   5 2495.03  520.06
 -15   3   6 7545.55  466.28
 -15   3   7  727.95  316.99
 -15   3   818906.95  938.15
 -15   3   9 1574.08  351.05
 -15   3  10 1425.55  290.85
 -15   3  11  861.84  256.08
 -15   3  12  698.36  241.16
 -15   3  13  324.04  251.76
 -15   3  14 4877.61  330.81
 -15   3  15 1122.38  213.82
 -15   3  16 3086.28  275.91
 -15   3  17  328.50  157.86
 -15   3  18  474.31  387.54
 -15   3  19  378.71  243.51
 -15   3  20 2385.14  204.37
 -15   3  21  128.05  164.92
 -15   3  22    0.31  161.78
 -15   3  23   97.91  210.31
 -15   4   1 1182.01  271.18
 -15   4   2  617.21  274.00
 -15   4   3   19.89  290.14
 -15   4   413391.94  518.30
 -15   4   5 1358.27  336.40
 -15   4   6 1471.36  386.99
 -15   4   718936.46  999.95
 -15   4   8 5333.21  387.72
 -15   4   9 1039.69  262.91
 -15   4  10 3736.26  354.99
 -15   4  11 1779.30  279.94
 -15   4  12 9948.05  480.83
 -15   4  13   79.65  207.30
 -15   4  14 8931.04  404.08
 -15   4  15   77.65  191.92
 -15   4  16  273.52  218.18
 -15   4  17  495.33  156.14
 -15   4  18  308.50  215.59
 -15   4  19 2366.59  596.01
 -15   4  20    1.06  212.17
 -15   4  21  116.26  182.24
 -15   4  22  630.99  197.19
 -15   4  23  125.06  203.25
 -15   5   1 3424.41  355.20
 -15   5   2  696.92  311.88
 -15   5   3 8983.36  557.12
 -15   5   4  384.56  309.56
 -15   5   5 2036.62  385.80
 -15   5   6 1789.70  411.34
 -15   5   7 3505.20  358.98
 -15   5   8 3186.22  395.84
 -15   5   9 1671.95  554.99
 -15   5  10    0.70  262.78
 -15   5  11    3.58  303.25
 -15   5  12    1.41  254.14
 -15   5  13 3806.05  417.83
 -15   5  14 2898.46  295.12
 -15   5  15  410.06  195.42
 -15   5  16 1256.11  161.15
 -15   5  17 5477.68  286.54
 -15   5  18 1357.62  363.13
 -15   5  19 1686.52  396.56
 -15   5  20 3384.28  304.34
 -15   5  21 1691.10  250.97
 -15   5  22    1.58  163.19
 -15   5  23   58.19  206.98
 -15   6   1 7205.22  479.01
 -15   6   2  466.91  300.83
 -15   6   3 7543.93  520.64
 -15   6   4  883.41  287.99
 -15   6   5  624.90  326.88
 -15   6   6  492.19  269.00
 -15   6   7 6933.25  455.33
 -15   6   8 1718.92  393.13
 -15   6   9  942.37  521.28
 -15   6  10 2704.69  409.49
 -15   6  11 1981.97  396.79
 -15   6  12 4396.03  342.78
 -15   6  13    0.16  258.42
 -15   6  14 1852.02  276.91
 -15   6  15  139.83  257.11
 -15   6  16   40.55  136.82
 -15   6  17    9.42  176.78
 -15   6  18   74.93  159.26
 -15   6  19 3957.39  318.20
 -15   6  20 1388.34  231.56
 -15   6  21  144.45  176.14
 -15   6  22    0.11  159.83
 -15   7   1 1237.68  447.09
 -15   7   2 4326.91  475.10
 -15   7   3 4024.43  423.80
 -15   7   4    7.69  245.02
 -15   7   5    4.46  366.87
 -15   7   6  231.69  261.20
 -15   7   7 8907.11  549.69
 -15   7   8  440.74  317.59
 -15   7   9  632.79  295.78
 -15   7  10 2257.21  390.15
 -15   7  11 1109.33  265.84
 -15   7  12 3487.16  510.44
 -15   7  13    4.70  234.08
 -15   7  14  179.85  606.30
 -15   7  15  202.60  171.64
 -15   7  16    7.45  148.75
 -15   7  17 2830.47  323.80
 -15   7  18  498.90  187.22
 -15   7  19 2457.91  315.26
 -15   7  20  226.70  226.85
 -15   7  21  655.91  192.24
 -15   8   1 2485.29  396.33
 -15   8   2  679.07  270.12
 -15   8   3 4394.23  690.11
 -15   8   4  872.16  256.33
 -15   8   5 2798.03  436.74
 -15   8   6 2558.44  565.65
 -15   8   7  413.89  363.52
 -15   8   8  129.67  248.68
 -15   8   9 1200.28  437.24
 -15   8  10  376.40  281.21
 -15   8  11  187.92  307.51
 -15   8  12 1037.21  389.00
 -15   8  13  971.06  375.48
 -15   8  14   53.97  234.08
 -15   8  15   97.89  199.56
 -15   8  16   24.34  205.82
 -15   8  17 1210.70  301.14
 -15   8  18    3.03  178.40
 -15   8  19 5667.71  489.53
 -15   8  20 2048.84  395.05
 -15   8  21  221.52  160.04
 -15   9   1  888.06  359.95
 -15   9   2 4629.94  404.90
 -15   9   3    4.02  277.53
 -15   9   4   38.00  272.38
 -15   9   5  343.83  300.23
 -15   9   6   57.61  293.65
 -15   9   7  213.99  260.94
 -15   9   8  146.06  325.80
 -15   9   9    0.33  335.75
 -15   9  10  160.11  269.53
 -15   9  11  363.64  285.78
 -15   9  12  232.76 1038.36
 -15   9  13 1384.31  256.44
 -15   9  14  709.08  249.94
 -15   9  15  606.11  209.82
 -15   9  16 2205.87  368.37
 -15   9  17    4.96  221.50
 -15   9  18  136.50  183.79
 -15   9  19    4.07  207.07
 -15   9  20 2334.27  550.47
 -15   9  21  888.41  202.34
 -15  10   1 1374.17  328.40
 -15  10   2  810.15  330.62
 -15  10   3    1.48  263.11
 -15  10   4    5.80  248.20
 -15  10   5   75.69  332.55
 -15  10   6    0.71  253.01
 -15  10   7   79.15  386.21
 -15  10   8  669.71  370.64
 -15  10   9   16.63  310.71
 -15  10  10 1527.06  369.61
 -15  10  11 1258.51  227.29
 -15  10  12 1053.81  193.89
 -15  10  13   22.93  153.84
 -15  10  14   16.84  221.31
 -15  10  15   18.77  427.77
 -15  10  16    6.03  214.66
 -15  10  17  963.20  310.11
 -15  10  18  819.63  328.92
 -15  10  19 2614.91  913.24
 -15  10  20  187.40  427.11
 -15  11   1  755.99  233.29
 -15  11   2  246.21  286.86
 -15  11   3  190.26  214.12
 -15  11   4   31.83  208.16
 -15  11   5  436.06  275.60
 -15  11   6    9.43  242.35
 -15  11   7    1.26  402.45
 -15  11   8  506.41  333.32
 -15  11   9  152.73  365.45
 -15  11  10    0.79  181.63
 -15  11  11    0.04  151.87
 -15  11  12  544.96  152.77
 -15  11  13 1868.76  219.23
 -15  11  14 1442.62  270.18
 -15  11  15  524.45  206.80
 -15  11  16    7.44  252.25
 -15  11  17  405.83  174.31
 -15  11  18    2.03  200.71
 -15  11  19    0.24  270.06
 -15  11  20 2257.51  338.15
 -15  12   1  144.53  236.40
 -15  12   2 2042.70  237.70
 -15  12   3    3.58  248.04
 -15  12   4 2489.14  371.44
 -15  12   5 1521.31  420.68
 -15  12   6 5079.38  476.50
 -15  12   7 1322.16  265.59
 -15  12   8 1440.32  336.54
 -15  12   9   45.86  134.81
 -15  12  10  176.00  153.64
 -15  12  11 1430.11  259.80
 -15  12  12 3084.49  261.80
 -15  12  13 2724.86  282.00
 -15  12  14 1586.92  480.32
 -15  12  15    4.48  388.94
 -15  12  16    0.57  164.24
 -15  12  17    1.40  210.59
 -15  12  18 1285.22  296.14
 -15  12  19  614.01  250.34
 -15  13   1   23.10  144.74
 -15  13   2 1703.71  169.14
 -15  13   3  382.70  196.66
 -15  13   4  333.09  214.24
 -15  13   5    1.71  181.31
 -15  13   6  403.35  159.06
 -15  13   7   37.19  135.06
 -15  13   8   50.90  163.66
 -15  13   9  807.09  168.10
 -15  13  10  321.38  227.30
 -15  13  11 4161.65  274.23
 -15  13  12 3023.84  313.50
 -15  13  13  433.41  211.74
 -15  13  14  626.54  136.13
 -15  13  15    1.43  153.52
 -15  13  16   69.95  207.63
 -15  13  17 2310.50  340.60
 -15  13  18   23.03  227.65
 -15  13  19   18.94  209.11
 -15  14   1  388.82  176.80
 -15  14   2  171.01  178.55
 -15  14   3   75.98  188.80
 -15  14   4  383.51  211.30
 -15  14   5  575.29  196.89
 -15  14   6 3024.34  371.18
 -15  14   7 2269.14  305.70
 -15  14   8 2002.64  183.38
 -15  14   9  401.54  170.13
 -15  14  10  354.73  186.07
 -15  14  11 1205.88  166.94
 -15  14  12  801.67  213.85
 -15  14  13 5476.46  356.64
 -15  14  14 3472.97  278.62
 -15  14  15  709.24  282.63
 -15  14  16   15.55  224.70
 -15  14  17  322.41  236.18
 -15  14  18    3.78  209.40
 -15  14  19  180.48  189.58
 -15  15   1 1313.47  156.48
 -15  15   2  274.25  206.63
 -15  15   3  283.67  199.87
 -15  15   4 2754.50  233.42
 -15  15   5  159.58  166.65
 -15  15   6 1147.60  178.06
 -15  15   7  250.50  266.79
 -15  15   8  322.51  151.51
 -15  15   9   48.99  141.48
 -15  15  10   40.33  119.23
 -15  15  11  475.98  130.02
 -15  15  12 1914.73  220.91
 -15  15  13 1141.41  181.49
 -15  15  14  168.42  138.02
 -15  15  15  237.88  112.31
 -15  15  16 1281.33  238.69
 -15  15  17 1458.96  250.27
 -15  15  18    1.74  169.03
 -15  16   1  533.67  180.19
 -15  16   2  637.93  182.03
 -15  16   3  695.06  213.61
 -15  16   4 2862.91  204.69
 -15  16   5   12.06  164.53
 -15  16   6  239.93  167.07
 -15  16   7  122.23  160.74
 -15  16   8    8.34  161.55
 -15  16   9  225.38  215.84
 -15  16  10  431.97  154.12
 -15  16  11   43.49  143.54
 -15  16  12  165.32  137.63
 -15  16  13  758.42  146.23
 -15  16  14  209.22  112.78
 -15  16  15  237.26  192.38
 -15  16  16  198.78  148.77
 -15  16  17   16.32  136.58
 -15  17   1  392.80  220.45
 -15  17   2  398.28  184.03
 -15  17   3  875.45  301.43
 -15  17   4  487.39  165.87
 -15  17   5 1155.78  250.08
 -15  17   6 3073.52  290.18
 -15  17   7  777.38  249.35
 -15  17   8  671.54  156.82
 -15  17   9  137.37  131.04
 -15  17  10  395.97  137.57
 -15  17  11   46.19  115.31
 -15  17  12  730.91  137.00
 -15  17  13   11.49   97.68
 -15  17  14    5.09  147.19
 -15  17  15    3.17  131.59
 -15  18   1  219.48  344.24
 -15  18   2    6.22  127.11
 -15  18   3  165.43  147.93
 -15  18   4  891.09  185.18
 -15  18   5 1060.16  179.56
 -15  18   6  434.89  128.85
 -15  18   7  141.23  116.98
 -15  18   8  367.42  119.73
 -15  18   9  759.98  127.47
 -15  18  10  814.15  124.08
 -15  18  11   58.56   94.86
 -15  18  12    2.98   88.32
 -15  19   3  252.37  162.08
 -15  19   4   96.89  139.03
 -15  19   5  235.42  169.68
 -15  19   6  136.09  149.14
 -15  19   7  197.88  146.34
 -15  19   8  455.86  152.55
 -15  19   9  700.40  165.04
 -14 -28   1  583.16  236.47
 -14 -28   2  609.51  113.61
 -14 -27   1  644.30  230.02
 -14 -27   2 2270.86  189.73
 -14 -27   3    2.01  104.53
 -14 -27   4  243.71  100.14
 -14 -26   1  226.02  171.21
 -14 -26   2 4851.38  390.93
 -14 -26   3 1200.79  190.22
 -14 -26   4  668.63  149.05
 -14 -26   5  321.73  123.29
 -14 -26   6  113.01  113.93
 -14 -25   1  384.70  158.13
 -14 -25   2  721.84  169.08
 -14 -25   3 3309.48  598.28
 -14 -25   4 2373.18  251.78
 -14 -25   5    0.85  143.81
 -14 -25   6   78.83  153.15
 -14 -25   7    0.58   99.74
 -14 -24   1  205.33  176.89
 -14 -24   2 3629.98  535.81
 -14 -24   3 7461.72  320.21
 -14 -24   4 5124.22  360.71
 -14 -24   5 3847.72  232.11
 -14 -24   6    0.34  148.57
 -14 -24   7  939.23  173.95
 -14 -24   8  311.97  128.04
 -14 -24   9  277.17  103.43
 -14 -23   1  121.10  146.76
 -14 -23   2  481.17  158.61
 -14 -23   3  349.13  160.04
 -14 -23   4  584.28  159.73
 -14 -23   5  284.39  225.37
 -14 -23   6 2384.44  204.46
 -14 -23   7  264.85  139.64
 -14 -23   8   24.46  147.78
 -14 -23   9  172.20  127.36
 -14 -23  10  525.44  125.09
 -14 -22   1  397.86  175.10
 -14 -22   2   16.00  158.40
 -14 -22   3 4426.57  238.69
 -14 -22   4 4629.58  229.95
 -14 -22   5 1918.53  175.13
 -14 -22   6 2412.06  187.12
 -14 -22   7  120.39  138.84
 -14 -22   8  134.87  142.04
 -14 -22   9  287.82  176.65
 -14 -22  10  554.50  230.56
 -14 -22  11   48.22  112.78
 -14 -21   1 2644.59  223.33
 -14 -21   2  408.24  175.59
 -14 -21   3    9.97  183.21
 -14 -21   4    2.36  168.08
 -14 -21   5    0.21  161.80
 -14 -21   6 2156.50  213.69
 -14 -21   7  487.02  160.37
 -14 -21   8 1884.90  193.37
 -14 -21   9   51.28  125.83
 -14 -21  10  676.62  173.14
 -14 -21  11  674.47  161.48
 -14 -21  12  230.36  116.72
 -14 -21  13    0.10  157.34
 -14 -20   1   20.73  191.90
 -14 -20   2    0.08  180.76
 -14 -20   3 2842.03  286.21
 -14 -20   4    0.38  189.85
 -14 -20   5   11.03  208.91
 -14 -20   6  583.16  217.46
 -14 -20   7   83.95  156.13
 -14 -20   8   13.15  141.66
 -14 -20   9    4.64  154.68
 -14 -20  10  103.23  130.84
 -14 -20  11  558.52  125.58
 -14 -20  12 1197.54  230.65
 -14 -20  13    3.34  120.58
 -14 -20  14    1.71  179.53
 -14 -19   1 1866.96  210.06
 -14 -19   2    0.12  237.85
 -14 -19   3    0.52  185.24
 -14 -19   4    6.54  177.03
 -14 -19   5   26.07  174.15
 -14 -19   6    8.08  190.00
 -14 -19   7 3005.38  228.95
 -14 -19   8  827.32  178.24
 -14 -19   9  621.46  196.23
 -14 -19  10    7.53  163.73
 -14 -19  11   17.78  138.35
 -14 -19  12    0.99  119.52
 -14 -19  13  371.41  154.37
 -14 -19  14  171.53  117.17
 -14 -19  15  167.38  173.13
 -14 -18   1   46.90  161.08
 -14 -18   2 1419.75  189.05
 -14 -18   3 1149.27  180.72
 -14 -18   4    1.19  169.62
 -14 -18   5 2092.55  239.19
 -14 -18   6    0.07  219.61
 -14 -18   7 4135.34  278.74
 -14 -18   8   17.94  216.02
 -14 -18   9   71.85  177.58
 -14 -18  10    4.38  186.25
 -14 -18  11   35.85  161.89
 -14 -18  12    1.04  236.31
 -14 -18  13   18.94  131.93
 -14 -18  14    5.08  143.23
 -14 -18  15  327.79  127.46
 -14 -18  16  107.44  176.72
 -14 -17   1  603.12  167.67
 -14 -17   2   14.27  158.42
 -14 -17   3 1679.51  191.73
 -14 -17   4 4512.50  320.67
 -14 -17   5   47.34  175.41
 -14 -17   6    1.83  185.34
 -14 -17   7 1747.05  219.54
 -14 -17   8 1496.50  233.01
 -14 -17   9  429.24  179.77
 -14 -17  10   13.02  188.35
 -14 -17  11    0.06  184.00
 -14 -17  12   14.66  174.17
 -14 -17  13 1618.15  173.61
 -14 -17  14 1185.66  209.70
 -14 -17  15    5.40  140.04
 -14 -17  16   67.34  121.39
 -14 -17  17  946.11  221.74
 -14 -16   1   89.54  147.93
 -14 -16   2  152.56  160.28
 -14 -16   3  870.47  241.82
 -14 -16   4  540.61  235.27
 -14 -16   5  219.02  189.03
 -14 -16   6 3650.23  289.33
 -14 -16   7 8683.78  524.22
 -14 -16   8  247.10  214.38
 -14 -16   9 2810.48  250.80
 -14 -16  10 2375.99  237.95
 -14 -16  11    0.25  172.08
 -14 -16  12    0.47  192.24
 -14 -16  13  867.87  156.56
 -14 -16  14  494.16  151.82
 -14 -16  15 1121.40  183.57
 -14 -16  16  412.69  148.66
 -14 -16  17  180.08  117.34
 -14 -16  18 1712.00  268.11
 -14 -15   110746.73  415.73
 -14 -15   2   14.84  258.34
 -14 -15   3  257.16  202.67
 -14 -15   4 6589.57  533.98
 -14 -15   5  972.20  198.57
 -14 -15   6 6627.04  439.80
 -14 -15   7   31.00  181.71
 -14 -15   8 3902.90  285.80
 -14 -15   9 1166.10  217.71
 -14 -15  10  654.78  212.53
 -14 -15  11   35.01  180.04
 -14 -15  12    7.61  174.09
 -14 -15  13    5.56  169.37
 -14 -15  14 2138.75  190.03
 -14 -15  15    6.89  155.62
 -14 -15  16    1.48  133.44
 -14 -15  17   51.53  210.11
 -14 -15  18   10.84  114.78
 -14 -14   1 1969.98  562.36
 -14 -14   2 2563.41  221.18
 -14 -14   3 5075.34  379.03
 -14 -14   4    2.82  156.30
 -14 -14   5  820.29  198.25
 -14 -14   6 2104.12  271.58
 -14 -14   7   71.37  191.57
 -14 -14   8   70.64  182.29
 -14 -14   9 2065.80  253.84
 -14 -14  10 8646.07  409.72
 -14 -14  11  260.90  189.13
 -14 -14  12   10.03  223.89
 -14 -14  13 1199.22  288.43
 -14 -14  14   30.74  167.86
 -14 -14  15  350.85  159.41
 -14 -14  16 1667.24  225.96
 -14 -14  17  278.58  158.55
 -14 -14  18  389.62  101.44
 -14 -14  19  955.73  258.03
 -14 -13   115803.17  643.67
 -14 -13   2  629.84  462.82
 -14 -13   3 2263.77  234.47
 -14 -13   4  354.71  156.06
 -14 -13   5 1044.39  372.52
 -14 -13   615313.63  635.79
 -14 -13   7 6600.95  361.31
 -14 -13   8  185.15  191.33
 -14 -13   9 3337.66  273.06
 -14 -13  10 1120.44  223.23
 -14 -13  11  238.44  211.09
 -14 -13  12  157.74  206.54
 -14 -13  13  666.37  265.45
 -14 -13  14 1290.95  309.88
 -14 -13  15 3599.44  247.50
 -14 -13  16  648.72  151.58
 -14 -13  17  126.60  136.84
 -14 -13  18 1886.92  221.11
 -14 -13  19    1.57  103.18
 -14 -13  20 1249.44  273.10
 -14 -12   1   53.13  284.31
 -14 -12   2 4671.04  423.03
 -14 -12   311469.71  339.44
 -14 -12   4 3933.03  350.16
 -14 -12   5 1998.63  189.30
 -14 -12   6 1149.49  201.62
 -14 -12   7  297.15  171.66
 -14 -12   8  849.69  246.35
 -14 -12   9   94.17  182.13
 -14 -12  10 8433.12  381.40
 -14 -12  11  311.54  202.46
 -14 -12  12  169.15  188.08
 -14 -12  13  396.65  195.04
 -14 -12  14 2310.86  226.00
 -14 -12  15  327.05  133.61
 -14 -12  16  263.67  156.76
 -14 -12  17 1188.27  166.88
 -14 -12  18 1568.06  172.38
 -14 -12  19    6.39  110.60
 -14 -12  20  561.28  136.67
 -14 -12  21  274.58  193.83
 -14 -11   1  151.30  253.08
 -14 -11   2 5293.59  373.29
 -14 -11   3 1144.14  284.31
 -14 -11   414283.00  586.95
 -14 -11   5  175.91  170.09
 -14 -11   6  847.46  205.21
 -14 -11   7 3469.94  242.40
 -14 -11   8  435.06  191.34
 -14 -11   9 5610.67  485.04
 -14 -11  10  118.76  185.35
 -14 -11  11 3087.16  582.61
 -14 -11  12  999.38  301.81
 -14 -11  13  724.65  204.19
 -14 -11  14  820.42  207.73
 -14 -11  15 3555.07  278.64
 -14 -11  16  151.12  128.78
 -14 -11  17 2971.13  268.97
 -14 -11  18 1381.16  162.58
 -14 -11  19  400.05  140.55
 -14 -11  20    0.72  121.56
 -14 -11  21    9.53  250.81
 -14 -10   1  982.03  247.26
 -14 -10   2 1754.07  218.11
 -14 -10   3 4121.19  285.74
 -14 -10   4 2952.64  278.68
 -14 -10   5 1445.04  237.91
 -14 -10   6  890.82  263.67
 -14 -10   7  325.21  148.00
 -14 -10   8  376.50  163.36
 -14 -10   9 4519.37  380.69
 -14 -10  10 1740.55  225.53
 -14 -10  11  544.99  204.72
 -14 -10  12  298.05  205.86
 -14 -10  13  179.13  194.80
 -14 -10  14 3110.96  248.66
 -14 -10  15 1924.36  227.30
 -14 -10  16  218.35  135.44
 -14 -10  17 2582.73  219.79
 -14 -10  18 1702.81  267.97
 -14 -10  19  168.78  142.58
 -14 -10  20  832.09  143.65
 -14 -10  21  510.21   97.31
 -14 -10  22  646.52  274.06
 -14  -9   1 9332.71  541.51
 -14  -9   2  375.05  184.79
 -14  -9   3 6089.84  324.23
 -14  -9   4 1912.18  235.94
 -14  -9   5  934.27  227.50
 -14  -9   6 3776.25  298.67
 -14  -9   7  913.04  236.31
 -14  -9   8  290.66  245.34
 -14  -9   9  848.32  232.15
 -14  -9  10 1645.52  484.98
 -14  -9  11 3995.32  279.38
 -14  -9  12 1110.73  204.65
 -14  -9  13  161.10  215.88
 -14  -9  14  262.69  191.21
 -14  -9  15  350.07  162.76
 -14  -9  16 1696.56  162.70
 -14  -9  17 3096.59  172.23
 -14  -9  18   57.75  120.22
 -14  -9  19 8799.37  367.67
 -14  -9  20  918.53  128.21
 -14  -9  2110505.23  386.76
 -14  -9  22 1041.14  340.69
 -14  -8   1 1427.91  326.21
 -14  -8   2 1872.94  223.47
 -14  -8   3 1726.61  231.51
 -14  -8   4 2178.25  236.48
 -14  -8   5  143.87  192.47
 -14  -8   6    9.26  187.63
 -14  -8   7  382.06  200.22
 -14  -8   8  725.00  248.69
 -14  -8   9 3778.72  320.87
 -14  -8  10  518.29  154.17
 -14  -8  11 2182.47  301.07
 -14  -8  12   27.46  180.22
 -14  -8  13   84.53  184.20
 -14  -8  14 4323.56  297.61
 -14  -8  15 3256.85  258.98
 -14  -8  16 1014.89  162.41
 -14  -8  17 4950.81  246.19
 -14  -8  18  188.54  133.46
 -14  -8  19  857.97  143.64
 -14  -8  20  599.21  123.84
 -14  -8  21  340.87  132.41
 -14  -8  22   44.36   99.91
 -14  -8  23  221.43  265.37
 -14  -7   1  146.64  182.41
 -14  -7   2 1794.71  228.96
 -14  -7   315101.12  826.34
 -14  -7   4  605.83  183.00
 -14  -7   5 4036.30  297.76
 -14  -7   6  247.58  204.13
 -14  -7   7 1832.57  235.79
 -14  -7   8 3977.53  321.17
 -14  -7   9 3373.03  326.17
 -14  -7  10  631.99  318.60
 -14  -7  11  221.30  243.37
 -14  -7  12 1139.50  287.45
 -14  -7  13  262.97  193.93
 -14  -7  14  968.93  217.00
 -14  -7  15 2409.21  262.53
 -14  -7  16 3827.88  337.51
 -14  -7  17  731.90  141.38
 -14  -7  18 4083.47  203.32
 -14  -7  19 1784.10  168.96
 -14  -7  20  879.00  135.18
 -14  -7  2114314.97  563.68
 -14  -7  22  317.65  130.45
 -14  -7  23 8642.07 1590.86
 -14  -6   111040.52  618.11
 -14  -6   2 1890.36  238.12
 -14  -6   3 2494.14  264.53
 -14  -6   4 2961.76  273.02
 -14  -6   5 1077.02  211.04
 -14  -6   6  347.73  193.59
 -14  -6   7  637.19  207.78
 -14  -6   8  409.76  222.15
 -14  -6   9 5641.41  381.61
 -14  -6  10  232.30  240.36
 -14  -6  11 3665.53  350.84
 -14  -6  12  223.59  267.49
 -14  -6  13    0.06  186.12
 -14  -6  14  123.57  187.69
 -14  -6  15  113.61  299.32
 -14  -6  16  865.09  210.92
 -14  -6  17  159.12  132.75
 -14  -6  18 3567.84  220.23
 -14  -6  19  214.79  123.17
 -14  -6  20 4023.90  240.18
 -14  -6  21 1401.83  156.06
 -14  -6  22   92.09  104.16
 -14  -6  23   12.29  136.89
 -14  -6  24  300.85  223.28
 -14  -5   1  284.72  291.77
 -14  -5   2  410.76  207.13
 -14  -5   3 7660.84  465.71
 -14  -5   4  224.50  293.64
 -14  -5   5  339.56  204.70
 -14  -5   6 7566.89  375.99
 -14  -5   7 1967.13  268.63
 -14  -5   812443.30  717.77
 -14  -5   9  333.22  227.84
 -14  -5  10 5251.95  362.47
 -14  -5  11  858.24  256.14
 -14  -5  12 4495.76  416.84
 -14  -5  13  168.42  293.15
 -14  -5  1416360.25  804.61
 -14  -5  15 2156.11  248.80
 -14  -5  16 8410.77  509.61
 -14  -5  17  255.68  175.74
 -14  -5  18  569.11  142.78
 -14  -5  19 1004.57  137.24
 -14  -5  20 5802.08  256.92
 -14  -5  21 4619.25  213.99
 -14  -5  22  203.40  128.86
 -14  -5  23 4055.03  215.57
 -14  -5  24 1047.92  346.01
 -14  -4   114612.89  596.15
 -14  -4   2 4389.19  383.91
 -14  -4   3  748.70  317.35
 -14  -4   412306.72  576.63
 -14  -4   5 1249.63  234.84
 -14  -4   6 9024.16  785.83
 -14  -4   7 5210.61  331.08
 -14  -4   8 2331.16  286.23
 -14  -4   9 1508.65  275.19
 -14  -4  1010797.02  459.41
 -14  -4  11  304.60  233.47
 -14  -4  12 2029.81  301.09
 -14  -4  13  120.98  233.12
 -14  -4  14  328.91  283.29
 -14  -4  15  181.60  203.95
 -14  -4  16   96.14  192.15
 -14  -4  17  743.50  213.97
 -14  -4  18  736.94  165.54
 -14  -4  19  569.03  139.84
 -14  -4  20 6119.82  491.96
 -14  -4  21  794.26  131.28
 -14  -4  22 2761.21  329.58
 -14  -4  23   82.68   99.91
 -14  -4  24 1277.95  188.56
 -14  -3   1 2474.61  333.07
 -14  -3   2   48.85  282.06
 -14  -3   3 7172.58  479.08
 -14  -3   4 6414.44  478.14
 -14  -3   5  500.88  231.97
 -14  -3   6  696.37  243.78
 -14  -3   7    0.29  230.74
 -14  -3   8 7033.89  438.20
 -14  -3   9  371.84  221.08
 -14  -3  10  850.97  260.58
 -14  -3  11    3.01  240.11
 -14  -3  12   85.50  240.86
 -14  -3  13  240.81  290.91
 -14  -3  14  693.49  314.97
 -14  -3  15    3.03  267.46
 -14  -3  16 1050.29  198.52
 -14  -3  17  443.66  239.62
 -14  -3  18  361.86  134.00
 -14  -3  19  217.39  146.82
 -14  -3  20 2073.75  181.83
 -14  -3  21   33.39  144.28
 -14  -3  22  116.81  115.15
 -14  -3  23  205.09  155.98
 -14  -3  24  972.19  133.19
 -14  -3  25   19.46  264.38
 -14  -2   1 6187.85  337.57
 -14  -2   2 3787.88  305.34
 -14  -2   3 1096.53  229.92
 -14  -2   412046.06  475.08
 -14  -2   5 4049.38  317.86
 -14  -2   619032.35 1234.09
 -14  -2   7 1325.36  443.59
 -14  -2   8  455.56  253.45
 -14  -2   9 4266.53  355.06
 -14  -2  10 3975.70  343.91
 -14  -2  11 5662.92  400.50
 -14  -2  12 1251.17  261.36
 -14  -2  13  108.23  237.25
 -14  -2  14 3232.88  381.14
 -14  -2  15 1668.32  291.45
 -14  -2  16 1341.18  364.16
 -14  -2  17 2031.41  290.63
 -14  -2  18 1108.11  210.92
 -14  -2  19 6537.32  657.94
 -14  -2  20   91.30  141.26
 -14  -2  21  125.34  131.60
 -14  -2  22  102.75  122.48
 -14  -2  23 2035.10  272.57
 -14  -2  24  670.33  178.26
 -14  -2  25   18.79  319.96
 -14  -1   1 8852.94  366.80
 -14  -1   2 3577.12  288.18
 -14  -1   311185.15  448.29
 -14  -1   4 1319.09  257.39
 -14  -1   5 2134.46  268.68
 -14  -1   6  729.40  245.58
 -14  -1   7  213.58  198.89
 -14  -1   8 4997.57  311.32
 -14  -1   9  316.28  213.43
 -14  -1  10  768.52  220.07
 -14  -1  11  229.52  196.12
 -14  -1  12  545.21  217.39
 -14  -1  13   54.11  191.00
 -14  -1  14 1025.99  217.16
 -14  -1  15 2160.54  233.84
 -14  -1  16  765.20  210.11
 -14  -1  17 3135.40  274.03
 -14  -1  18   41.89  189.26
 -14  -1  19  429.48  138.31
 -14  -1  20 1637.53  216.93
 -14  -1  21   40.19  147.69
 -14  -1  22  304.16  154.43
 -14  -1  23 1123.42  193.85
 -14  -1  24   34.84  126.79
 -14  -1  25 3558.76  274.71
 -14   0   1 1240.52  544.83
 -14   0   2    8.16  226.14
 -14   0   3 6269.85  404.60
 -14   0   4   93.14  221.97
 -14   0   5   83.84  263.26
 -14   0   6  154.51  241.94
 -14   0   7 5141.62  362.95
 -14   0   8  999.21  220.10
 -14   0   9 3547.30  283.20
 -14   0  10  265.83  216.97
 -14   0  11 5619.46  369.13
 -14   0  12  110.54  215.46
 -14   0  13  876.50  206.10
 -14   0  14  310.54  193.06
 -14   0  15 1720.25  220.98
 -14   0  16  243.91  205.42
 -14   0  17 1224.53  280.14
 -14   0  18 2015.27  221.93
 -14   0  19  475.17  216.31
 -14   0  20   95.51  134.13
 -14   0  21  282.51  158.75
 -14   0  22  153.05  137.39
 -14   0  23 2082.00  181.22
 -14   0  24    2.36  130.58
 -14   0  25  524.17  169.36
 -14   1   1 2483.96  342.50
 -14   1   2 4586.76  425.16
 -14   1   3 1586.75  344.36
 -14   1   4    8.86  236.27
 -14   1   5   65.37  296.68
 -14   1   6    3.02  235.16
 -14   1   7  341.58  405.41
 -14   1   8  549.75  230.95
 -14   1   9  310.84  223.49
 -14   1  10 1558.01  308.29
 -14   1  11 1213.36  262.24
 -14   1  12 4907.79  390.90
 -14   1  13 1755.90  246.53
 -14   1  14 1146.55  229.55
 -14   1  15  436.78  205.78
 -14   1  16 1541.64  230.45
 -14   1  17 1943.37  310.92
 -14   1  18  216.00  206.85
 -14   1  19  814.91  317.90
 -14   1  20 5539.73  663.30
 -14   1  21  416.09  175.28
 -14   1  22  903.28  173.55
 -14   1  23 1201.68  168.50
 -14   1  24  161.78  144.62
 -14   1  25 1290.07  200.68
 -14   2   1 1183.10  263.55
 -14   2   2 1231.15  359.06
 -14   2   312485.07  894.84
 -14   2   4  434.13  453.32
 -14   2   5    4.74  263.73
 -14   2   6 5262.38  485.64
 -14   2   7 5987.81  474.09
 -14   2   8 2502.94  422.26
 -14   2   9 3246.08  360.88
 -14   2  10  376.78  233.45
 -14   2  11 2336.86  271.92
 -14   2  12  350.60  214.68
 -14   2  13  345.28  212.02
 -14   2  14 3026.32  286.25
 -14   2  15 8064.62  347.65
 -14   2  16 2574.77  252.41
 -14   2  17  349.11  150.11
 -14   2  18 1616.14  200.16
 -14   2  19 6817.16  656.45
 -14   2  20  130.15  169.15
 -14   2  21   75.17  118.48
 -14   2  22  308.71  150.20
 -14   2  23 1993.87  250.96
 -14   2  24  428.34  118.94
 -14   2  25 4372.25  308.18
 -14   3   1 3191.27  321.74
 -14   3   2 4123.40  374.45
 -14   3   3  404.56  343.95
 -14   3   4 5517.86  483.42
 -14   3   5   25.31  402.05
 -14   3   6  307.54  278.87
 -14   3   7 6347.05  563.37
 -14   3   8 5215.91  575.33
 -14   3   9 1770.76  288.74
 -14   3  10    2.93  231.56
 -14   3  11  626.62  268.48
 -14   3  12   38.65  233.47
 -14   3  13    0.33  235.73
 -14   3  14  453.73  221.13
 -14   3  15  530.36  219.60
 -14   3  16 2655.37  283.88
 -14   3  17 6147.52  317.63
 -14   3  18 1173.75  187.22
 -14   3  19  353.66  368.67
 -14   3  20    4.63  159.98
 -14   3  21   14.61  118.23
 -14   3  22    0.32  138.06
 -14   3  23 1873.34  264.59
 -14   3  24  104.30  129.78
 -14   3  25   91.98  629.82
 -14   4   1 1081.12  273.07
 -14   4   2 2343.70  313.99
 -14   4   3 5377.64  414.80
 -14   4   4 1695.73  454.75
 -14   4   5 1119.52  676.90
 -14   4   6 9068.58  762.46
 -14   4   7  845.58  382.38
 -14   4   8 4373.75  684.41
 -14   4   9 2796.66  419.41
 -14   4  10    9.95  304.15
 -14   4  11 4822.87  437.81
 -14   4  12 1696.95  254.03
 -14   4  13  224.21  275.35
 -14   4  14    1.90  225.96
 -14   4  15 3588.53  307.95
 -14   4  16 1819.83  259.21
 -14   4  17 1120.99  256.23
 -14   4  18  474.52  163.12
 -14   4  19 2698.44  257.81
 -14   4  20 2739.65  536.20
 -14   4  21   13.64  155.39
 -14   4  22  363.15  138.34
 -14   4  23   45.30  149.30
 -14   4  24  104.00  124.45
 -14   4  25 1202.64  250.40
 -14   5   1 9371.61  559.02
 -14   5   2  529.45  288.46
 -14   5   3 1151.48  273.23
 -14   5   4  201.63  257.35
 -14   5   5  269.93  274.82
 -14   5   6 6398.90  760.83
 -14   5   7 2922.55  453.76
 -14   5   8   19.02  360.57
 -14   5   9 1134.45  642.20
 -14   5  10    4.41  290.81
 -14   5  11  391.84  385.21
 -14   5  12   51.53  346.36
 -14   5  13    2.34  260.96
 -14   5  14  659.68  301.35
 -14   5  15    1.00  223.21
 -14   5  16 1643.36  185.56
 -14   5  17 3556.31  320.61
 -14   5  18 6809.34  524.46
 -14   5  19  127.80  309.98
 -14   5  20  476.92  357.36
 -14   5  21  199.66  188.04
 -14   5  22 1198.13  162.95
 -14   5  23  853.12  179.32
 -14   5  24  138.68  144.57
 -14   5  25  437.93  145.70
 -14   6   1 2832.12  338.45
 -14   6   2 4932.70  380.50
 -14   6   3   55.17  165.20
 -14   6   410674.13  487.87
 -14   6   5 1510.29  229.42
 -14   6   618116.88  736.28
 -14   6   7 2046.52  269.10
 -14   6   8 4965.06  283.79
 -14   6   9 2850.37  244.32
 -14   6  10 2466.30  249.94
 -14   6  11 9002.33  766.34
 -14   6  12    2.83  307.08
 -14   6  13 2575.68  255.01
 -14   6  14  963.24  246.30
 -14   6  15 2190.71  308.63
 -14   6  16    0.31  161.89
 -14   6  17  972.70  232.32
 -14   6  18 2527.66  211.16
 -14   6  19   14.82  136.13
 -14   6  20 1339.16  207.84
 -14   6  21  815.38  225.68
 -14   6  22 2531.63  216.33
 -14   6  23  336.01  164.34
 -14   6  24 1518.64  196.10
 -14   6  25   17.06  156.32
 -14   7   1  775.17  177.97
 -14   7   2  205.35  157.24
 -14   7   3  130.00  260.88
 -14   7   4 1545.14  190.06
 -14   7   5  204.44  128.81
 -14   7   6 7153.01  313.92
 -14   7   7 4865.11  389.64
 -14   7   8 6356.38  373.51
 -14   7   9  658.91  193.69
 -14   7  10  929.76  313.61
 -14   7  11 4257.49  455.06
 -14   7  12 2762.17  384.39
 -14   7  13  724.15  363.10
 -14   7  14    0.11  285.99
 -14   7  15 3037.45  282.26
 -14   7  16   42.80  187.99
 -14   7  17 5213.01  269.95
 -14   7  18 1279.22  204.81
 -14   7  19    0.43  147.58
 -14   7  20  937.65  175.97
 -14   7  21  176.11  171.81
 -14   7  22  578.39  156.75
 -14   7  23   39.40  118.24
 -14   7  24  291.20  773.47
 -14   7  25   12.73  160.20
 -14   8   1  428.94  138.90
 -14   8   2   88.71  134.28
 -14   8   3 3389.96  215.22
 -14   8   4  637.17  281.19
 -14   8   5 9129.41  953.42
 -14   8   6 1190.78  195.50
 -14   8   7 3889.08  335.15
 -14   8   8  304.01  182.39
 -14   8   9 1512.47  201.60
 -14   8  10 4070.97  267.58
 -14   8  11 1384.23  248.28
 -14   8  12 3046.34  498.73
 -14   8  13 6351.15  557.80
 -14   8  14  498.95  189.55
 -14   8  15  324.20  194.84
 -14   8  16  299.55  156.83
 -14   8  17 2038.58  199.46
 -14   8  18 2745.98  195.37
 -14   8  19  259.47  131.41
 -14   8  20 4201.78  277.23
 -14   8  21  631.55  124.56
 -14   8  22  468.99  163.98
 -14   8  23    0.52  162.53
 -14   8  24 1355.13  753.64
 -14   9   1 7346.39  623.22
 -14   9   2  246.45  199.11
 -14   9   3    3.80  156.57
 -14   9   4 1946.07  297.65
 -14   9   5 1469.39  208.91
 -14   9   6 6213.59  339.21
 -14   9   7 1617.93  286.12
 -14   9   8 2998.08  268.94
 -14   9   9 1162.49  208.79
 -14   9  10  359.43  181.49
 -14   9  11 7475.50  448.08
 -14   9  12  763.71  334.95
 -14   9  13   70.73  147.77
 -14   9  14  110.31  196.30
 -14   9  15    0.12  184.39
 -14   9  16   75.14  175.28
 -14   9  17  802.48  167.93
 -14   9  18 1262.46  165.38
 -14   9  19  438.84  126.89
 -14   9  20  180.03  149.94
 -14   9  21  506.52  185.50
 -14   9  22    2.46  139.60
 -14   9  23  701.23  178.60
 -14   9  24  439.61  163.94
 -14  10   1  951.11  280.79
 -14  10   2 1986.46  258.39
 -14  10   3 3155.32  419.65
 -14  10   4   55.35  252.78
 -14  10   5 2152.71  245.16
 -14  10   6  862.20  197.72
 -14  10   7 1068.77  199.13
 -14  10   8  875.21  192.91
 -14  10   9 4261.20  482.57
 -14  10  10 7356.90 1019.74
 -14  10  11 2900.01  390.35
 -14  10  12 5840.04  359.36
 -14  10  13   58.46  204.59
 -14  10  14  536.63  238.37
 -14  10  15  175.13  178.95
 -14  10  16  830.46  382.07
 -14  10  17 3983.11  456.58
 -14  10  18 3806.43  260.21
 -14  10  19 3408.88  233.21
 -14  10  20 1089.47  156.63
 -14  10  21  120.96  155.63
 -14  10  22 1063.99  236.88
 -14  10  23  590.33  183.41
 -14  10  24  147.03  137.07
 -14  11   1 3866.30  273.80
 -14  11   2 1648.27  228.23
 -14  11   3   94.03  182.32
 -14  11   4 2220.73  276.64
 -14  11   5  380.47  191.91
 -14  11   6 2247.38  213.86
 -14  11   7    0.18  189.20
 -14  11   8    4.68  177.82
 -14  11   9    3.71  228.46
 -14  11  10 1550.92  260.70
 -14  11  11 1755.36  303.18
 -14  11  12 1472.46  374.14
 -14  11  13  272.81  149.21
 -14  11  14   19.95  119.32
 -14  11  15  284.84  137.98
 -14  11  16  566.63  176.40
 -14  11  17   75.89  149.13
 -14  11  18  559.44  158.41
 -14  11  19 3356.34  324.03
 -14  11  20  399.80  298.95
 -14  11  21  530.15  180.51
 -14  11  22 1189.11  202.54
 -14  11  23 1705.16  221.00
 -14  12   1 5823.76  465.77
 -14  12   2  717.27  193.22
 -14  12   3    1.51  172.74
 -14  12   4 1396.37  190.99
 -14  12   5   86.43  169.10
 -14  12   6  545.21  188.66
 -14  12   7  753.21  312.45
 -14  12   8   22.20  159.42
 -14  12   9 1749.57  363.23
 -14  12  10  591.97  251.74
 -14  12  11 2636.60  223.14
 -14  12  12  305.74  232.30
 -14  12  13  353.34  129.04
 -14  12  14    7.43  119.34
 -14  12  15    0.44  118.71
 -14  12  16  304.98  171.45
 -14  12  17 1066.28  183.17
 -14  12  18  957.98  493.04
 -14  12  19  847.31  827.92
 -14  12  20 1739.36  947.89
 -14  12  21  668.88  295.37
 -14  12  22 5485.06  370.62
 -14  12  23    6.37  131.44
 -14  13   1 1241.89  155.79
 -14  13   2 2966.10  192.08
 -14  13   3  561.91  174.82
 -14  13   4    0.98  128.85
 -14  13   5    4.85  130.39
 -14  13   6  533.12  143.25
 -14  13   7    1.70  162.92
 -14  13   8  256.05  192.85
 -14  13   9   90.99  143.60
 -14  13  10  735.71  218.14
 -14  13  11  446.77  142.24
 -14  13  12 1932.94  353.14
 -14  13  13  375.85  121.58
 -14  13  14    8.71  118.14
 -14  13  15  277.50  121.48
 -14  13  16 2676.52  403.30
 -14  13  17   11.23  195.03
 -14  13  18 2544.24  257.35
 -14  13  19   15.56  552.61
 -14  13  20   27.71  171.71
 -14  13  21 1681.40  573.79
 -14  13  22 1721.81  241.15
 -14  14   1 3090.02  211.40
 -14  14   2 1046.19  156.54
 -14  14   3 1935.03  241.57
 -14  14   4  681.72  167.86
 -14  14   5  278.62  188.85
 -14  14   6 1290.99  193.99
 -14  14   7   73.42  139.75
 -14  14   8  229.28  133.01
 -14  14   9  940.50  143.49
 -14  14  10  637.03  195.60
 -14  14  11   85.93  133.19
 -14  14  12 4512.99  248.80
 -14  14  13  719.89  148.57
 -14  14  14 2075.66  211.69
 -14  14  15   66.51  108.45
 -14  14  16  563.13  216.32
 -14  14  17   76.05  149.02
 -14  14  18  298.73  184.26
 -14  14  19    0.94  123.75
 -14  14  20 2053.69  377.48
 -14  14  21 1176.37  191.09
 -14  14  2213084.28  495.55
 -14  15   1   70.12  120.72
 -14  15   2 1680.07  146.57
 -14  15   3 2450.97  206.44
 -14  15   4 1261.27  181.38
 -14  15   5 5310.16  346.22
 -14  15   6  167.92  165.73
 -14  15   7  412.59  183.39
 -14  15   8    2.38  141.06
 -14  15   9   96.61  120.98
 -14  15  10 2104.39  184.98
 -14  15  11 1330.18  153.12
 -14  15  12 1383.77  193.63
 -14  15  13  557.21  171.07
 -14  15  14 1848.44  198.63
 -14  15  15   59.71  143.26
 -14  15  16  271.90  166.01
 -14  15  17    0.72  120.99
 -14  15  18 1278.04  148.03
 -14  15  19  370.20  127.21
 -14  15  20 2040.21  311.75
 -14  15  21 1321.22  198.57
 -14  16   1  533.26  105.92
 -14  16   2  247.51  112.04
 -14  16   3 1677.08  137.13
 -14  16   4  532.63  117.63
 -14  16   5   43.28  110.20
 -14  16   6  206.68  182.83
 -14  16   7    2.29  181.73
 -14  16   8  152.52  246.49
 -14  16   9 4219.99  338.69
 -14  16  10 1118.23  141.87
 -14  16  11 6604.66  361.75
 -14  16  12 1151.32  222.06
 -14  16  13  580.21  195.44
 -14  16  14  530.74  164.72
 -14  16  15 1603.05  197.83
 -14  16  16 3467.64  279.07
 -14  16  17  884.92  134.59
 -14  16  18   41.35  123.30
 -14  16  19 1016.47  350.86
 -14  16  20  391.12  141.11
 -14  17   1   28.98  108.94
 -14  17   2 1058.52  128.85
 -14  17   3  368.89  119.87
 -14  17   4  403.90  213.64
 -14  17   5 2654.59  230.64
 -14  17   6  206.31  141.04
 -14  17   7    1.45  151.62
 -14  17   8   28.60  118.73
 -14  17   9  163.13  123.58
 -14  17  10 2053.27  199.54
 -14  17  11 2597.07  204.31
 -14  17  12 1049.96  162.78
 -14  17  13 1905.98  347.21
 -14  17  14 2218.50  150.49
 -14  17  15   98.49   99.90
 -14  17  16  371.13  105.08
 -14  17  17   63.51  111.79
 -14  17  18  608.62  127.85
 -14  17  19 1204.58  132.73
 -14  18   1   57.61  131.27
 -14  18   2   19.88  133.29
 -14  18   3 2814.17  280.80
 -14  18   4  403.77  112.96
 -14  18   5 1526.21  232.87
 -14  18   6  159.41  116.40
 -14  18   7   31.42   88.65
 -14  18   8  109.71   85.58
 -14  18   9  541.51   99.07
 -14  18  10   82.98   75.08
 -14  18  11  421.95  260.28
 -14  18  12  144.14   71.40
 -14  18  13  104.97  104.49
 -14  18  14   45.33   95.46
 -14  18  15 1378.96  127.74
 -14  18  16 4391.75  213.08
 -14  18  17 1685.41  142.60
 -14  18  18  689.03  109.35
 -14  19   1  330.94   96.71
 -14  19   2  338.00   98.95
 -14  19   3  194.56  156.03
 -14  19   4 1418.37  131.78
 -14  19   5  385.26  121.78
 -14  19   6  477.78  122.66
 -14  19   7  513.07  130.15
 -14  19   8  730.05  157.11
 -14  19   9 1000.80  218.86
 -14  19  10 1370.45  135.20
 -14  19  11   14.35   86.95
 -14  19  12 1329.74  152.34
 -14  19  13  521.81   97.50
 -14  19  14  171.77   87.61
 -14  19  15  136.80   77.29
 -14  19  16  716.25  150.58
 -14  20   1   90.64  115.93
 -14  20   2  108.33  120.86
 -14  20   3    0.21  117.27
 -14  20   4    0.82  137.77
 -14  20   5  110.82  123.98
 -14  20   6 1407.26  155.61
 -14  20   7 1782.82  176.29
 -14  20   8 2117.58  255.21
 -14  20   9 2089.42  125.91
 -14  20  10  874.86  189.32
 -14  20  11  109.89  103.68
 -14  20  12  127.24  155.48
 -14  20  13    4.06   99.28
 -14  20  14  336.02  132.67
 -14  21   3  243.05  157.14
 -14  21   4    1.87  132.27
 -14  21   5   86.73  152.29
 -14  21   6   27.65  141.72
 -14  21   7  234.87  107.48
 -14  21   8 1652.08  207.30
 -14  21   9  349.84  167.43
 -14  21  10  942.36  190.47
 -14  21  11  270.02  148.33
 -13 -29   1 1606.85  147.98
 -13 -29   2   30.27   88.58
 -13 -28   1 2283.41  511.05
 -13 -28   2  552.21  136.36
 -13 -28   3    3.41  112.28
 -13 -28   4  638.55  166.07
 -13 -27   1 5997.60  393.16
 -13 -27   2 3362.41  423.08
 -13 -27   3 1161.63  176.64
 -13 -27   4  172.81  174.44
 -13 -27   5 1245.55  154.47
 -13 -27   6   53.03   89.60
 -13 -26   1 4334.10  268.37
 -13 -26   2 1160.44  170.18
 -13 -26   3  611.73  175.61
 -13 -26   4 1362.27  194.09
 -13 -26   5    8.23  133.22
 -13 -26   6  136.10  122.02
 -13 -26   7    0.43   99.26
 -13 -25   1 3491.86  321.30
 -13 -25   2  221.84  272.19
 -13 -25   3 3291.12  221.42
 -13 -25   4 1001.57  444.47
 -13 -25   5  327.93  154.26
 -13 -25   6  356.88  173.38
 -13 -25   7 1163.26  177.39
 -13 -25   8  351.85  106.50
 -13 -25   9  110.86   95.11
 -13 -24   1 1592.46  277.16
 -13 -24   2  247.26  200.28
 -13 -24   3 1327.88  318.36
 -13 -24   4 4920.64  339.83
 -13 -24   5  132.06  166.42
 -13 -24   6 1215.90  180.84
 -13 -24   7  863.13  187.03
 -13 -24   8    3.52  142.69
 -13 -24   9  393.24  120.15
 -13 -24  10  195.61   92.81
 -13 -23   1   15.57  166.29
 -13 -23   2  262.51  174.11
 -13 -23   3    6.51  161.76
 -13 -23   4  210.90  149.72
 -13 -23   5  304.86  155.09
 -13 -23   6  111.49  152.63
 -13 -23   7  404.54  140.87
 -13 -23   8  424.35  139.43
 -13 -23   9  603.15  167.56
 -13 -23  10   90.31  134.08
 -13 -23  11  645.08  115.04
 -13 -22   1   40.79  198.76
 -13 -22   2  507.43  177.02
 -13 -22   3    2.41  177.97
 -13 -22   4   15.41  179.80
 -13 -22   5   14.02  192.84
 -13 -22   6    3.16  156.77
 -13 -22   7   94.66  140.54
 -13 -22   8 2182.68  182.56
 -13 -22   9 2023.40  252.26
 -13 -22  10 1028.21  205.08
 -13 -22  11 2164.53  215.21
 -13 -22  12  718.09  118.12
 -13 -22  13    3.69  161.31
 -13 -21   1  107.81  174.05
 -13 -21   2   12.20  188.38
 -13 -21   3 4943.02  411.02
 -13 -21   4  100.41  191.55
 -13 -21   5  981.71  195.49
 -13 -21   6  525.31  179.58
 -13 -21   7  612.26  175.88
 -13 -21   8    9.43  159.53
 -13 -21   9    1.09  135.85
 -13 -21  10  298.02  128.74
 -13 -21  11 1259.58  239.24
 -13 -21  12  255.48  156.75
 -13 -21  13 1191.05  132.71
 -13 -21  14  635.08  135.73
 -13 -20   1   10.42  201.50
 -13 -20   2 4898.54  281.10
 -13 -20   3  412.81  249.42
 -13 -20   4  406.57  220.22
 -13 -20   5  948.66  230.15
 -13 -20   6 2420.29  279.60
 -13 -20   7    3.35  197.67
 -13 -20   8    2.11  250.66
 -13 -20   9  122.42  165.60
 -13 -20  10 1345.61  159.51
 -13 -20  11 3244.15  252.67
 -13 -20  12 2894.81  217.84
 -13 -20  13   26.67  242.88
 -13 -20  14  152.29  107.54
 -13 -20  15    0.32  125.03
 -13 -19   1   25.17  182.21
 -13 -19   2 2233.18  220.26
 -13 -19   3 1070.63  181.23
 -13 -19   4 3534.00  260.87
 -13 -19   5 5392.17  300.50
 -13 -19   6    1.08  191.44
 -13 -19   7  839.03  180.34
 -13 -19   8    1.35  275.19
 -13 -19   9 1104.30  347.53
 -13 -19  10  485.12  151.64
 -13 -19  11  109.27  147.55
 -13 -19  12  615.18  160.22
 -13 -19  13  524.39  186.70
 -13 -19  14  864.76  155.92
 -13 -19  15  344.00  110.10
 -13 -19  16  653.26  138.99
 -13 -18   1 1266.11  221.12
 -13 -18   2 5959.21  296.01
 -13 -18   3   20.79  189.82
 -13 -18   4  228.26  185.24
 -13 -18   5 1269.70  207.13
 -13 -18   616791.59  486.14
 -13 -18   7 2754.76  252.95
 -13 -18   8 1224.12  224.91
 -13 -18   9  506.44  173.03
 -13 -18  10   12.70  164.88
 -13 -18  11 1703.36  189.96
 -13 -18  12    2.83  195.96
 -13 -18  13    5.63  184.52
 -13 -18  14  248.61  193.70
 -13 -18  15 1334.19  188.70
 -13 -18  16    6.36  122.52
 -13 -18  17 1130.67  160.62
 -13 -17   1  970.39  204.99
 -13 -17   2 1066.52  213.53
 -13 -17   3   10.12  178.63
 -13 -17   4 1003.10  246.46
 -13 -17   5   87.91  218.72
 -13 -17   6  109.08  200.97
 -13 -17   7 1174.51  221.04
 -13 -17   8 1875.39  312.72
 -13 -17   9 1023.13  201.34
 -13 -17  10 2909.99  242.57
 -13 -17  11    8.89  180.87
 -13 -17  12  337.92  180.30
 -13 -17  13    0.09  179.98
 -13 -17  14  389.07  147.27
 -13 -17  15 1970.46  173.50
 -13 -17  16    2.13  107.88
 -13 -17  17 2012.05  164.48
 -13 -17  18   98.67  123.00
 -13 -16   1 2206.99  396.50
 -13 -16   2  483.82  166.45
 -13 -16   3 2254.39  256.60
 -13 -16   4 9850.35  397.90
 -13 -16   5 1120.61  226.69
 -13 -16   6 1189.42  196.71
 -13 -16   7   54.31  193.35
 -13 -16   8 4828.63  307.91
 -13 -16   9 1574.39  218.54
 -13 -16  10  157.56  247.17
 -13 -16  11    1.49  184.98
 -13 -16  12   26.10  200.07
 -13 -16  13   36.32  198.54
 -13 -16  14 1886.51  261.53
 -13 -16  15 1115.21  145.63
 -13 -16  16  387.95  183.93
 -13 -16  17    3.80  107.96
 -13 -16  18 2482.10  261.82
 -13 -16  19   50.51  119.15
 -13 -15   1  344.33  144.21
 -13 -15   2 2178.30  199.38
 -13 -15   3  196.65  164.33
 -13 -15   4 1276.91  203.64
 -13 -15   511472.08  756.84
 -13 -15   6  669.84  233.60
 -13 -15   7  159.39  176.76
 -13 -15   8  521.35  209.93
 -13 -15   9 3532.69  483.20
 -13 -15  10  679.90  198.60
 -13 -15  11   12.37  196.65
 -13 -15  12 1391.43  220.19
 -13 -15  13    6.63  183.00
 -13 -15  14  534.27  170.12
 -13 -15  15    4.83  171.45
 -13 -15  16  184.37  177.85
 -13 -15  17 1096.21  143.62
 -13 -15  18  179.44  105.82
 -13 -15  19  647.79  112.65
 -13 -15  20  594.54  204.87
 -13 -14   1 2761.54  292.60
 -13 -14   2 2398.45  181.36
 -13 -14   3   60.64  152.36
 -13 -14   4 1146.75  169.70
 -13 -14   5  293.75  163.26
 -13 -14   6  732.91  288.76
 -13 -14   7 1080.34  300.51
 -13 -14   8  250.20  190.66
 -13 -14   9 4612.11  497.38
 -13 -14  10  216.31  210.30
 -13 -14  11  508.75  230.18
 -13 -14  12    1.20  198.87
 -13 -14  1312623.29  593.56
 -13 -14  14 1598.74  210.78
 -13 -14  15    5.74  159.96
 -13 -14  16  108.83  143.78
 -13 -14  17  145.16  134.11
 -13 -14  18  472.40  111.21
 -13 -14  19    0.35  113.11
 -13 -14  20  876.68  322.86
 -13 -14  21 6324.90  434.61
 -13 -13   1 1922.85  287.45
 -13 -13   2 7896.46  431.83
 -13 -13   3 3125.61  208.62
 -13 -13   4  311.67  141.54
 -13 -13   510145.44  365.35
 -13 -13   6  973.94  186.88
 -13 -13   710865.15  444.32
 -13 -13   8  185.18  188.58
 -13 -13   9   15.10  189.23
 -13 -13  10 1940.14  337.81
 -13 -13  11   36.71  197.92
 -13 -13  12 2357.95  271.93
 -13 -13  13 4066.19  325.89
 -13 -13  14 6116.55  338.37
 -13 -13  15 1333.84  170.86
 -13 -13  16 4512.55  421.06
 -13 -13  17 8445.56  358.21
 -13 -13  18    4.42  134.47
 -13 -13  19  596.45  116.78
 -13 -13  20  732.30  113.40
 -13 -13  21  372.74  169.89
 -13 -12   1 6285.74  617.01
 -13 -12   2  820.57  234.48
 -13 -12   3 3353.37  284.47
 -13 -12   4 1141.50  165.19
 -13 -12   5  460.47  205.79
 -13 -12   6  655.98  158.03
 -13 -12   7 3709.33  330.71
 -13 -12   8  113.65  171.19
 -13 -12   9 1339.53  215.32
 -13 -12  10  366.16  191.07
 -13 -12  11  139.45  195.10
 -13 -12  12 1245.67  227.49
 -13 -12  1311780.99  431.48
 -13 -12  14  411.74  213.90
 -13 -12  15 1517.88  189.97
 -13 -12  16  552.15  149.89
 -13 -12  17  936.99  186.95
 -13 -12  18   41.19  149.40
 -13 -12  19 4596.43  339.79
 -13 -12  20 1089.62  201.43
 -13 -12  21  798.52  155.62
 -13 -12  22 1983.97  395.90
 -13 -11   1  126.85  204.20
 -13 -11   212423.02  418.40
 -13 -11   3  876.87  189.02
 -13 -11   4 1795.24  226.11
 -13 -11   5 1885.89  235.27
 -13 -11   6   54.53  173.96
 -13 -11   7  956.17  167.09
 -13 -11   8  124.73  169.45
 -13 -11   9  189.79  178.87
 -13 -11  10    7.27  181.47
 -13 -11  11 3388.25  268.93
 -13 -11  12  620.16  258.50
 -13 -11  13 5462.79  321.42
 -13 -11  14 2312.30  282.27
 -13 -11  15 4240.03  273.02
 -13 -11  16 8852.37  501.30
 -13 -11  17 4534.66  241.40
 -13 -11  18  332.95  133.96
 -13 -11  19 1827.94  183.19
 -13 -11  20    8.40  101.41
 -13 -11  21  543.76  114.27
 -13 -11  22   21.13  128.45
 -13 -11  23  535.68  223.06
 -13 -10   113026.94  722.81
 -13 -10   2  157.43  157.13
 -13 -10   3  217.17  188.98
 -13 -10   4 5592.07  310.58
 -13 -10   5 4349.34  278.60
 -13 -10   6   64.35  214.24
 -13 -10   710925.67  457.13
 -13 -10   8 2341.38  218.30
 -13 -10   910546.23  379.06
 -13 -10  10 2255.63  225.11
 -13 -10  11 2588.63  248.81
 -13 -10  12  159.14  195.97
 -13 -10  13 4335.93  363.30
 -13 -10  14  239.39  205.48
 -13 -10  15  167.24  158.62
 -13 -10  16 7538.71  269.54
 -13 -10  17  838.01  146.63
 -13 -10  18 1985.53  181.15
 -13 -10  19 8833.56  375.79
 -13 -10  20 1604.48  131.90
 -13 -10  21  550.48   98.48
 -13 -10  22 1697.42  206.88
 -13 -10  23   10.02  135.29
 -13  -9   1 2942.98  268.38
 -13  -9   2 1149.12  193.09
 -13  -9   3 6041.94  303.96
 -13  -9   4  610.13  191.13
 -13  -9   5 4331.37  494.07
 -13  -9   6 1136.15  227.28
 -13  -9   7 2812.71  272.34
 -13  -9   8  700.63  208.65
 -13  -9   9  711.17  224.41
 -13  -9  10 2931.57  248.70
 -13  -9  11 1222.56  212.81
 -13  -9  12 1904.17  239.41
 -13  -9  13 1873.53  233.83
 -13  -9  14  331.48  206.04
 -13  -9  15 6060.20  338.33
 -13  -9  16 2116.28  177.01
 -13  -9  17  540.11  150.54
 -13  -9  18  322.73  130.95
 -13  -9  19 1593.59  148.69
 -13  -9  20  323.71  109.69
 -13  -9  21   45.30   92.48
 -13  -9  22  582.35  121.90
 -13  -9  23  237.85  150.63
 -13  -9  24   79.37  106.63
 -13  -8   1 9739.20  374.50
 -13  -8   2    3.95  153.33
 -13  -8   3 2633.71  236.23
 -13  -8   4  385.21  185.06
 -13  -8   5 6957.01  406.72
 -13  -8   612091.45  422.55
 -13  -8   7   46.33  186.40
 -13  -8   8 9271.25  384.07
 -13  -8   9 8651.56  449.04
 -13  -8  10  889.91  238.36
 -13  -8  11 5875.54  288.91
 -13  -8  12  884.79  176.24
 -13  -8  13  618.31  239.08
 -13  -8  14 1810.34  231.91
 -13  -8  15 1819.19  321.51
 -13  -8  16 5325.62  309.36
 -13  -8  17 2200.48  175.26
 -13  -8  18 5160.11  251.65
 -13  -8  19 2321.34  156.09
 -13  -8  20  492.13  121.75
 -13  -8  21 1730.08  138.68
 -13  -8  22  790.88  107.19
 -13  -8  23  371.05  114.79
 -13  -8  24  719.72  133.98
 -13  -7   1  332.64  171.14
 -13  -7   2  640.77  213.54
 -13  -7   3 1465.77  203.74
 -13  -7   4   35.43  160.53
 -13  -7   5  246.74  180.40
 -13  -7   6   86.53  180.03
 -13  -7   7  262.35  187.09
 -13  -7   8   83.66  187.68
 -13  -7   9  924.26  224.53
 -13  -7  10  362.19  224.16
 -13  -7  11 1416.14  229.91
 -13  -7  12 1256.82  221.46
 -13  -7  13 1285.63  208.96
 -13  -7  14 1785.94  239.06
 -13  -7  15  557.93  203.25
 -13  -7  16   69.32  188.34
 -13  -7  17  111.52  138.71
 -13  -7  18  183.25  130.98
 -13  -7  19  165.62  120.44
 -13  -7  20   94.77  120.14
 -13  -7  21  137.49  110.47
 -13  -7  22  444.91  104.62
 -13  -7  23  467.12  112.50
 -13  -7  24   50.61  103.14
 -13  -7  25    0.32  127.19
 -13  -6   1  180.67  156.22
 -13  -6   2 8938.09  372.87
 -13  -6   3 3330.76  332.05
 -13  -6   4 1581.62  207.28
 -13  -6   5 2817.81  231.55
 -13  -6   6 6906.69  393.44
 -13  -6   7 6154.02  338.05
 -13  -6   818267.02  613.72
 -13  -6   9 2625.18  268.25
 -13  -6  10 4371.44  301.53
 -13  -6  11  509.38  215.19
 -13  -6  12  337.30  316.55
 -13  -6  13  722.86  242.36
 -13  -6  14   61.86  180.36
 -13  -6  15 1490.14  222.64
 -13  -6  16  298.98  190.25
 -13  -6  17 3581.49  251.12
 -13  -6  18 3612.81  301.45
 -13  -6  19 2674.01  185.31
 -13  -6  20  543.72  128.21
 -13  -6  21  253.92  111.82
 -13  -6  22 2064.99  174.36
 -13  -6  23   95.95  101.03
 -13  -6  24 1587.71  164.48
 -13  -6  25   19.61  250.35
 -13  -5   1 2547.02  271.38
 -13  -5   2  251.01  168.51
 -13  -5   3  190.87  169.16
 -13  -5   4 3716.97  380.19
 -13  -5   5 1095.55  242.23
 -13  -5   6  296.77  176.66
 -13  -5   7  729.65  204.30
 -13  -5   8 4961.08  347.81
 -13  -5   9 1329.21  215.66
 -13  -5  10  587.77  213.95
 -13  -5  11 2033.26  247.20
 -13  -5  12  994.64  245.66
 -13  -5  13    3.65  249.63
 -13  -5  14 3712.42  330.00
 -13  -5  15 5105.52  312.59
 -13  -5  16 3133.16  284.25
 -13  -5  17 2555.62  258.31
 -13  -5  18  824.96  168.06
 -13  -5  19 1890.47  198.99
 -13  -5  20  120.56  121.16
 -13  -5  21  867.95  131.25
 -13  -5  22  899.83  140.53
 -13  -5  23  147.66  133.04
 -13  -5  24  107.40  134.90
 -13  -5  25    1.11  141.45
 -13  -5  26   11.62  267.39
 -13  -4   1 6875.61  559.61
 -13  -4   2 3441.55  354.98
 -13  -4   3  515.70  175.40
 -13  -4   4 4472.49  288.95
 -13  -4   5 1810.67  239.39
 -13  -4   6 2741.58  378.27
 -13  -4   7 9992.36  432.26
 -13  -4   8  737.51  191.96
 -13  -4   9  724.07  216.13
 -13  -4  10  256.92  204.66
 -13  -4  11  277.65  200.71
 -13  -4  12  187.16  208.59
 -13  -4  13    1.76  221.94
 -13  -4  14  273.61  241.02
 -13  -4  15  683.15  297.17
 -13  -4  16 1685.26  227.35
 -13  -4  17   13.24  179.68
 -13  -4  18 4071.80  263.02
 -13  -4  19 1064.89  172.93
 -13  -4  20  276.63  146.28
 -13  -4  21 3526.48  198.61
 -13  -4  22   91.75  116.52
 -13  -4  23  332.33  126.87
 -13  -4  24 2478.58  177.15
 -13  -4  25   87.10  151.73
 -13  -4  26 1906.03  183.09
 -13  -3   1  933.77  190.20
 -13  -3   2  471.18  209.92
 -13  -3   3 7219.70  794.47
 -13  -3   4 3173.73  261.51
 -13  -3   5 2738.25  381.77
 -13  -3   6  461.00  207.43
 -13  -3   7 5857.72  349.98
 -13  -3   8  501.72  210.55
 -13  -3   911513.03  461.10
 -13  -3  10 1112.71  223.45
 -13  -3  11  402.20  212.28
 -13  -3  12  886.47  220.21
 -13  -3  13   10.90  247.86
 -13  -3  14  901.02  267.35
 -13  -3  15  337.59  304.67
 -13  -3  16  240.35  275.31
 -13  -3  17    0.52  205.01
 -13  -3  18   63.18  140.56
 -13  -3  19 5185.52  304.78
 -13  -3  20 1271.05  177.40
 -13  -3  21 6379.36  246.75
 -13  -3  22  280.45  124.59
 -13  -3  23   74.63  126.48
 -13  -3  24 1020.55  200.95
 -13  -3  25   79.43  149.32
 -13  -3  26  569.75  124.86
 -13  -2   112808.30  732.18
 -13  -2   2 1749.82  207.60
 -13  -2   3 4187.89  277.60
 -13  -2   410508.52  520.26
 -13  -2   5 4808.30  395.05
 -13  -2   613390.67  585.86
 -13  -2   7  156.29  206.73
 -13  -2   8 7202.50  375.50
 -13  -2   9  207.51  199.26
 -13  -2  1014689.28  525.05
 -13  -2  11 2744.64  297.52
 -13  -2  12 4171.19  319.03
 -13  -2  13  897.90  239.84
 -13  -2  14 6461.04  557.02
 -13  -2  15  329.18  239.19
 -13  -2  16 5054.29  453.05
 -13  -2  17   64.77  196.21
 -13  -2  18 8221.11  675.26
 -13  -2  19  766.88  171.57
 -13  -2  20 7707.85  388.21
 -13  -2  21 1635.38  189.29
 -13  -2  22  628.09  140.50
 -13  -2  23  533.49  165.88
 -13  -2  24  262.54  133.92
 -13  -2  25  298.41  209.16
 -13  -2  26 1687.29  154.50
 -13  -2  27  566.74  254.34
 -13  -1   110242.26  749.86
 -13  -1   2 2714.28  257.89
 -13  -1   3 2169.00  272.19
 -13  -1   411224.82  852.96
 -13  -1   5 6631.41  450.28
 -13  -1   6 6197.13  293.21
 -13  -1   7  135.17  161.76
 -13  -1   8  195.72  179.13
 -13  -1   9  496.80  175.67
 -13  -1  10 1782.84  212.53
 -13  -1  11  507.92  189.37
 -13  -1  1210100.02  360.92
 -13  -1  13  323.03  199.83
 -13  -1  14 1127.76  216.45
 -13  -1  15  244.33  189.50
 -13  -1  16 4684.01  294.84
 -13  -1  17 5130.25  303.29
 -13  -1  18 2174.81  224.75
 -13  -1  19 2648.92  208.81
 -13  -1  20 3320.55  341.07
 -13  -1  21 1570.67  186.54
 -13  -1  22  257.06  136.02
 -13  -1  23 3721.34  228.71
 -13  -1  24 5868.79  368.08
 -13  -1  25  521.12  219.15
 -13  -1  26  291.15  132.23
 -13  -1  27  368.99  125.59
 -13   0   1 1180.26  286.46
 -13   0   2 8495.85  382.87
 -13   0   3 1154.63  306.58
 -13   0   4 1002.89  224.53
 -13   0   5 4306.69  323.13
 -13   0   615130.09  708.77
 -13   0   7 1600.73  214.18
 -13   0   813052.41  481.21
 -13   0   9  124.03  222.30
 -13   0  1012347.44  481.98
 -13   0  11 6513.40  305.37
[truncated: 1,507,040 more chars]
