# Supplementary material for: A modular design of molecular qubits to implement universal quantum gates
Source: Nat Commun. 2016 Apr 25;7:11377. doi: 10.1038/ncomms11377 (PMC4848482; doi:10.1038/ncomms11377)
Supplement: Supplementary Data 1 — Cif files for compounds 3 to 11 [file ncomms11377-s2.zip › Supplementary Datasets/SupplementaryDataset4.cif]

data_arepw99
# end Validation Reply Form
_audit_creation_date              2015-07-24
_audit_creation_method
;
Olex2 1.2
(compiled 2014.05.21 svn.r2940 for OlexSys, GUI svn.r4846)
;
_shelxl_version_number            2014/6
_publ_contact_author_address      ?
_publ_contact_author_email        ?
_publ_contact_author_name         ''
_publ_contact_author_phone        ?
_publ_section_references
;
Dolomanov, O.V., Bourhis, L.J., Gildea, R.J, Howard, J.A.K. & Puschmann, H.
 (2009), J. Appl. Cryst. 42, 339-341.

Sheldrick, G.M. (2008). Acta Cryst. A64, 112-122.
;
_chemical_name_common             ?
_chemical_name_systematic         ?
_chemical_formula_moiety          'C45 H69 Co1 N3 O13 Ru2'
_chemical_formula_sum             'C45 H69 Co N3 O13 Ru2'
_chemical_formula_weight          1121.10
_chemical_melting_point           ?
_chemical_oxdiff_formula          Ru2Co1C45H69N3O13
loop_
  _atom_type_symbol
  _atom_type_description
  _atom_type_scat_dispersion_real
  _atom_type_scat_dispersion_imag
  _atom_type_scat_source
 'C' 'C' 0.0033 0.0016 'International Tables Vol C Tables 4.2.6.8 and 6.1.1.4'
 'H' 'H' 0.0000 0.0000 'International Tables Vol C Tables 4.2.6.8 and 6.1.1.4'
 'Co' 'Co' 0.3494 0.9721 'International Tables Vol C Tables 4.2.6.8 and 6.1.1.4'
 'N' 'N' 0.0061 0.0033 'International Tables Vol C Tables 4.2.6.8 and 6.1.1.4'
 'O' 'O' 0.0106 0.0060 'International Tables Vol C Tables 4.2.6.8 and 6.1.1.4'
 'Ru' 'Ru' -1.2594 0.8363
 'International Tables Vol C Tables 4.2.6.8 and 6.1.1.4'

_shelx_space_group_comment
;
The symmetry employed for this shelxl refinement is uniquely defined
by the following loop, which should always be used as a source of
symmetry information in preference to the above space-group names.
They are only intended as comments.
;
_space_group_crystal_system       'monoclinic'
_space_group_IT_number            14
_space_group_name_H-M_alt         'P 1 21/n 1'
_space_group_name_Hall            '-P 2yn'
loop_
  _space_group_symop_operation_xyz
 'x, y, z'
 '-x+1/2, y+1/2, -z+1/2'
 '-x, -y, -z'
 'x-1/2, -y-1/2, z-1/2'

_cell_length_a                    22.3181(5)
_cell_length_b                    23.1069(4)
_cell_length_c                    22.5654(6)
_cell_angle_alpha                 90
_cell_angle_beta                  112.263(3)
_cell_angle_gamma                 90
_cell_volume                      10769.6(4)
_cell_formula_units_Z             8
_cell_measurement_reflns_used     21398
_cell_measurement_temperature     150.06(14)
_cell_measurement_theta_max       27.9650
_cell_measurement_theta_min       3.2540
_shelx_estimated_absorpt_T_max    ?
_shelx_estimated_absorpt_T_min    ?
_exptl_absorpt_coefficient_mu     0.916
_exptl_absorpt_correction_T_max   1.00000
_exptl_absorpt_correction_T_min   0.52762
_exptl_absorpt_correction_type    multi-scan
_exptl_absorpt_process_details
;
CrysAlisPro, Agilent Technologies,
Version 1.171.36.28 (release 01-02-2013 CrysAlis171 .NET)
(compiled Feb  1 2013,16:14:44)
Empirical absorption correction using spherical harmonics,
 implemented in SCALE3 ABSPACK scaling algorithm.
;
_exptl_absorpt_special_details    ?
_exptl_crystal_colour             'clear dark violet'
_exptl_crystal_colour_lustre      clear
_exptl_crystal_colour_modifier    dark
_exptl_crystal_colour_primary     violet
_exptl_crystal_density_diffrn     1.383
_exptl_crystal_density_meas       ?
_exptl_crystal_density_method     ?
_exptl_crystal_description        plate
_exptl_crystal_F_000              4632
_exptl_crystal_size_max           0.15
_exptl_crystal_size_mid           0.15
_exptl_crystal_size_min           0.07
_exptl_transmission_factor_max    ?
_exptl_transmission_factor_min    ?
_diffrn_reflns_av_R_equivalents   0.0492
_diffrn_reflns_av_unetI/netI      0.0575
_diffrn_reflns_Laue_measured_fraction_full 0.998
_diffrn_reflns_Laue_measured_fraction_max 0.871
_diffrn_reflns_limit_h_max        30
_diffrn_reflns_limit_h_min        -29
_diffrn_reflns_limit_k_max        31
_diffrn_reflns_limit_k_min        -20
_diffrn_reflns_limit_l_max        30
_diffrn_reflns_limit_l_min        -28
_diffrn_reflns_number             80327
_diffrn_reflns_point_group_measured_fraction_full 0.998
_diffrn_reflns_point_group_measured_fraction_max 0.871
_diffrn_reflns_theta_full         25.242
_diffrn_reflns_theta_max          29.057
_diffrn_reflns_theta_min          2.994
_diffrn_ambient_temperature       150.06(14)
_diffrn_detector_area_resol_mean  8.0714
_diffrn_measured_fraction_theta_full 0.998
_diffrn_measured_fraction_theta_max 0.871
_diffrn_measurement_details
;
#__ type_ start__ end____ width___ exp.time_
  1 omega   23.00   66.00   1.0000    9.8700
omega____ theta____ kappa____ phi______ frames
    -       20.8673  -99.0000  -30.0000 43

#__ type_ start__ end____ width___ exp.time_
  2 omega  -22.00   49.00   1.0000    9.8700
omega____ theta____ kappa____ phi______ frames
    -      -21.1798   57.0000   30.0000 71

#__ type_ start__ end____ width___ exp.time_
  3 omega  -10.00   16.00   1.0000    9.8700
omega____ theta____ kappa____ phi______ frames
    -      -21.1798  -88.0000   91.0000 26

#__ type_ start__ end____ width___ exp.time_
  4 omega  -92.00    3.00   1.0000    9.8700
omega____ theta____ kappa____ phi______ frames
    -      -21.1798  -57.0000  150.0000 95

#__ type_ start__ end____ width___ exp.time_
  5 omega  -19.00   48.00   1.0000    9.8700
omega____ theta____ kappa____ phi______ frames
    -      -21.1798   57.0000  -60.0000 67

#__ type_ start__ end____ width___ exp.time_
  6 omega  -54.00   19.00   1.0000    9.8700
omega____ theta____ kappa____ phi______ frames
    -      -21.1798   77.0000   90.0000 73

#__ type_ start__ end____ width___ exp.time_
  7 omega  -36.00   -3.00   1.0000    9.8700
omega____ theta____ kappa____ phi______ frames
    -      -21.1798   37.0000  -60.0000 33
;
_diffrn_measurement_device_type   'SuperNova, Single source at offset, Eos'
_diffrn_measurement_method        '\w scans'
_diffrn_orient_matrix_UB_11       -0.0009014000
_diffrn_orient_matrix_UB_12       0.0239739000
_diffrn_orient_matrix_UB_13       0.0192640000
_diffrn_orient_matrix_UB_21       0.0225183000
_diffrn_orient_matrix_UB_22       -0.0140539000
_diffrn_orient_matrix_UB_23       0.0273148000
_diffrn_orient_matrix_UB_31       0.0258765000
_diffrn_orient_matrix_UB_32       0.0130745000
_diffrn_orient_matrix_UB_33       -0.0060529000
_diffrn_radiation_monochromator   mirror
_diffrn_radiation_type            MoK\a
_diffrn_radiation_wavelength      0.71073
_diffrn_source                    'SuperNova (Mo) X-ray Source'
_reflns_Friedel_coverage          0.000
_reflns_Friedel_fraction_full     .
_reflns_Friedel_fraction_max      .
_reflns_number_gt                 18954
_reflns_number_total              25077
_reflns_odcompleteness_completeness 99.80
_reflns_odcompleteness_iscentric  1
_reflns_odcompleteness_theta      26.32
_reflns_special_details
;
 Reflections were merged by SHELXL according to the crystal
 class for the calculation of statistics and refinement.
 
 _reflns_Friedel_fraction is defined as the number of unique
 Friedel pairs measured divided by the number that would be
 possible theoretically, ignoring centric projections and
 systematic absences.
;
_reflns_threshold_expression      'I > 2\s(I)'
_computing_cell_refinement
;
CrysAlisPro, Agilent Technologies,
Version 1.171.36.28 (release 01-02-2013 CrysAlis171 .NET)
(compiled Feb  1 2013,16:14:44)
;
_computing_data_collection
;
CrysAlisPro, Agilent Technologies,
Version 1.171.36.28 (release 01-02-2013 CrysAlis171 .NET)
(compiled Feb  1 2013,16:14:44)
;
_computing_data_reduction
;
CrysAlisPro, Agilent Technologies,
Version 1.171.36.28 (release 01-02-2013 CrysAlis171 .NET)
(compiled Feb  1 2013,16:14:44)
;
_computing_molecular_graphics     'Olex2 (Dolomanov et al., 2009)'
_computing_publication_material   'Olex2 (Dolomanov et al., 2009)'
_computing_structure_refinement   'ShelXL (Sheldrick, 2008)'
_computing_structure_solution     'ShelXS (Sheldrick, 2008)'
_refine_diff_density_max          1.597
_refine_diff_density_min          -1.844
_refine_diff_density_rms          0.103
_refine_ls_extinction_coef        .
_refine_ls_extinction_method      none
_refine_ls_goodness_of_fit_ref    1.034
_refine_ls_hydrogen_treatment     constr
_refine_ls_matrix_type            full
_refine_ls_number_parameters      1399
_refine_ls_number_reflns          25077
_refine_ls_number_restraints      382
_refine_ls_R_factor_all           0.0725
_refine_ls_R_factor_gt            0.0500
_refine_ls_restrained_S_all       1.034
_refine_ls_shift/su_max           0.001
_refine_ls_shift/su_mean          0.000
_refine_ls_structure_factor_coef  Fsqd
_refine_ls_weighting_details
'w=1/[\s^2^(Fo^2^)+(0.0534P)^2^+18.1494P] where P=(Fo^2^+2Fc^2^)/3'
_refine_ls_weighting_scheme       calc
_refine_ls_wR_factor_gt           0.1170
_refine_ls_wR_factor_ref          0.1295
_refine_special_details
;
Disorder pivalates were modelled in two parts. C-C distances were
restrained using SADI and DFIX commands. The atomic displacement parameters 
(adp) were restarined using Simu. 
The Ru and Co metal atoms were disordered over the three metallic sites, 
giving an occupancy of 2/3 for the Ru and 1/3 for the  Co. The adp were 
constarined using EADP. 
;
_olex2_refinement_description
;
1. Shared sites
{Ru1, Co1A}
{Ru3, Co3A}
{C94, C94A}
2. Others
 Fixed Sof: Ru1(0.6667) Ru2(0.6667) Ru3(0.6667) Ru4(0.6667) Ru5(0.6667)
 Ru6(0.6667) Co4A(0.3333) Co6A(0.3333) Co5A(0.3333) Co1A(0.3333) Co3A(0.3333)
 Co2A(0.3333)
 Fixed Uiso: H58(0.035) H59(0.043) H62(0.038) H61(0.044) H45(0.041) H70(0.048)
 H47(0.052) H11A(0.067) H11B(0.067) H11C(0.067) H46(0.049) H40A(0.07)
 H40B(0.07) H40C(0.07) H88(0.041) H74(0.046) H60(0.047) H26A(0.066) H26B(0.066)
 H26C(0.066) H64(0.049) H49(0.044) H29A(0.069) H29B(0.069) H29C(0.069)
 H43A(0.07) H43B(0.07) H43C(0.07) H92(0.051) H14A(0.07) H14B(0.07) H14C(0.07)
 H78A(0.067) H78B(0.067) H78C(0.067) H72(0.064) H68(0.046) H73(0.059)
 H53A(0.081) H53B(0.081) H53C(0.081) H89(0.054) H13A(0.073) H13B(0.073)
 H13C(0.073) H81A(0.085) H81B(0.085) H81C(0.085) H12A(0.078) H12B(0.078)
 H12C(0.078) H48(0.052) H28A(0.075) H28B(0.075) H28C(0.075) H42A(0.078)
 H42B(0.078) H42C(0.078) H71(0.065) H65(0.063) H113(0.064) H90(0.062)
 H67(0.062) H66(0.068) H91(0.066) H18A(0.091) H18B(0.091) H18C(0.091)
 H117(0.064) H21A(0.093) H21B(0.093) H21C(0.093) H56A(0.109) H56B(0.109)
 H56C(0.109) H55A(0.097) H55B(0.097) H55C(0.097) H20A(0.099) H20B(0.099)
 H20C(0.099) H80A(0.101) H80B(0.101) H80C(0.101) H12D(0.113) H12E(0.113)
 H12F(0.113) H33A(0.111) H33B(0.111) H33C(0.111) H36A(0.099) H36B(0.099)
 H36C(0.099) H12G(0.118) H12H(0.118) H12I(0.118) H35A(0.124) H35B(0.124)
 H35C(0.124) H114(0.089) H116(0.093) H115(0.108) H85A(0.11) H85B(0.11)
 H85C(0.11) H10A(0.083) H10B(0.083) H10C(0.083) H99A(0.101) H99B(0.101)
 H99C(0.101) HA(0.149) HB(0.149) HC(0.149) H1A(0.157) H1B(0.157) H1C(0.157)
 H2A(0.089) H2B(0.089) H2C(0.089) H3A(0.136) H3B(0.136) H3C(0.136) H4A(0.103)
 H4B(0.103) H4C(0.103) H5A(0.132) H5B(0.132) H5C(0.132) H6A(0.136) H6B(0.136)
 H6C(0.136) H7A(0.105) H7B(0.105) H7C(0.105) H8A(0.084) H8B(0.084) H8C(0.084)
 H5AA(0.134) H5AB(0.134) H5AC(0.134) H6AA(0.141) H6AB(0.141) H6AC(0.141)
 H3AA(0.135) H3AB(0.135) H3AC(0.135) H7AA(0.102) H7AB(0.102) H7AC(0.102)
 H4AA(0.104) H4AB(0.104) H4AC(0.104) H99D(0.103) H99E(0.103) H99F(0.103)
 H8AA(0.086) H8AB(0.086) H8AC(0.086) H2AA(0.095) H2AB(0.095) H2AC(0.095)
 H12J(0.09) H12K(0.09) H12L(0.09) H1AA(0.158) H1AB(0.158) H1AC(0.158)
 H85D(0.113) H85E(0.113) H85F(0.113) HAA(0.149) HAB(0.149) HAC(0.149)
 Fixed X: H58(0.3636) H59(0.3838) H62(0.1879) H61(0.2043) H45(0.7805)
 H70(0.0454) H47(0.7914) H11A(0.4659) H11B(0.5096) H11C(0.5186) H46(0.7888)
 H40A(0.1362) H40B(0.0921) H40C(0.1558) H88(0.6379) H74(0.0931) H60(0.3037)
 H26A(0.2326) H26B(0.2001) H26C(0.2442) H64(0.3896) H49(0.7803) H29A(0.1525)
 H29B(0.1074) H29C(0.0854) H43A(0.0922) H43B(0.0283) H43C(0.0331) H92(0.8257)
 H14A(0.3716) H14B(0.3809) H14C(0.4333) H78A(0.5671) H78B(0.5862) H78C(0.5132)
 H72(-0.081) H68(0.4384) H73(-0.0049) H53A(0.1248) H53B(0.1908) H53C(0.1442)
 H89(0.6282) H13A(0.4408) H13B(0.5032) H13C(0.4942) H81A(0.5751) H81B(0.5501)
 H81C(0.5023) H12A(0.973) H12B(1.0073) H12C(0.9611) H48(0.7881) H28A(0.0688)
 H28B(0.0915) H28C(0.126) H42A(0.0424) H42B(0.0023) H42C(-0.0025) H71(-0.0544)
 H65(0.4703) H113(0.6255) H90(0.7197) H67(0.5207) H66(0.5371) H91(0.819)
 H18A(0.3499) H18B(0.2821) H18C(0.3268) H117(0.811) H21A(0.369) H21B(0.3453)
 H21C(0.3131) H56A(0.2799) H56B(0.2707) H56C(0.2335) H55A(0.1097) H55B(0.1282)
 H55C(0.1654) H20A(0.2051) H20B(0.2367) H20C(0.1921) H80A(0.5266) H80B(0.4724)
 H80C(0.5202) H12D(0.927) H12E(0.8864) H12F(0.9613) H33A(0.278) H33B(0.3129)
 H33C(0.2701) H36A(0.442) H36B(0.4185) H36C(0.3843) H12G(0.8967) H12H(0.9425)
 H12I(0.8676) H35A(0.4297) H35B(0.3644) H35C(0.4072) H114(0.6074) H116(0.7972)
 H115(0.6949) H85A(0.8433) H85B(0.8738) H85C(0.9184) H10A(0.6676) H10B(0.6655)
 H10C(0.6067) H99A(0.9707) H99B(0.9473) H99C(0.9923) HA(0.9287) HB(0.9787)
 HC(0.934) H1A(0.8593) H1B(0.934) H1C(0.8856) H2A(0.5316) H2B(0.5908)
 H2C(0.548) H3A(0.5972) H3B(0.5625) H3C(0.6379) H4A(0.9299) H4B(0.9524)
 H4C(0.8806) H5A(0.5782) H5B(0.6146) H5C(0.6538) H6A(0.5443) H6B(0.5424)
 H6C(0.508) H7A(0.9116) H7B(0.8683) H7C(0.8394) H8A(0.5998) H8B(0.5378)
 H8C(0.5512) H5AA(0.6791) H5AB(0.6831) H5AC(0.6264) H6AA(0.6066) H6AB(0.5589)
 H6AC(0.5404) H3AA(0.544) H3AB(0.6062) H3AC(0.557) H7AA(0.8441) H7AB(0.9052)
 H7AC(0.8448) H4AA(0.9152) H4AB(0.9584) H4AC(0.9761) H99D(0.9557) H99E(0.916)
 H99F(0.9765) H8AA(0.558) H8AB(0.5833) H8AC(0.631) H2AA(0.5582) H2AB(0.54)
 H2AC(0.5093) H12J(0.627) H12K(0.5779) H12L(0.652) H1AA(0.8832) H1AB(0.9536)
 H1AC(0.9215) H85D(0.8529) H85E(0.8714) H85F(0.9259) HAA(0.9477) HAB(0.975)
 HAC(0.9205)
 Fixed Y: H58(0.2286) H59(0.3256) H62(0.2642) H61(0.361) H45(0.0233) H70(-
 0.0154) H47(-0.1459) H11A(0.0818) H11B(0.0925) H11C(0.1306) H46(-0.0704)
 H40A(0.0879) H40B(0.1363) H40C(0.1532) H88(0.1957) H74(0.0201) H60(0.3933)
 H26A(0.1752) H26B(0.2345) H26C(0.2295) H64(-0.0717) H49(-0.0289) H29A(0.2691)
 H29B(0.2716) H29C(0.2374) H43A(0.2185) H43B(0.2015) H43C(0.1941) H92(0.2153)
 H14A(0.2094) H14B(0.153) H14C(0.202) H78A(0.2778) H78B(0.3396) H78C(0.321)
 H72(-0.0474) H68(-0.028) H73(-0.0133) H53A(-0.0336) H53B(-0.0241) H53C(-
 0.0741) H89(0.2224) H13A(0.2272) H13B(0.2203) H13C(0.1822) H81A(0.3635)
 H81B(0.3161) H81C(0.3444) H12A(0.1324) H12B(0.0749) H12C(0.0754) H48(-0.1234)
 H28A(0.1488) H28B(0.1836) H28C(0.1255) H42A(0.0489) H42B(0.0895) H42C(0.0968)
 H71(-0.0492) H65(-0.1403) H113(0.2946) H90(0.2457) H67(-0.0949) H66(-0.1527)
 H91(0.2416) H18A(0.0388) H18B(0.0609) H18C(0.026) H117(0.3206) H21A(-0.0651)
 H21B(-0.0801) H21C(-0.1101) H56A(-0.0955) H56B(-0.1495) H56C(-0.1458) H55A(-
 0.1181) H55B(-0.1598) H55C(-0.1635) H20A(-0.0772) H20B(-0.0462) H20C(-0.0112)
 H80A(0.204) H80B(0.2461) H80C(0.2177) H12D(0.1439) H12E(0.0941) H12F(0.0868)
 H33A(0.1272) H33B(0.0923) H33C(0.0598) H36A(0.129) H36B(0.1336) H36C(0.1701)
 H12G(-0.0043) H12H(-0.0048) H12I(0.0024) H35A(0.0251) H35B(-0.0038)
 H35C(0.0287) H114(0.3706) H116(0.3945) H115(0.4225) H85A(0.3843) H85B(0.3405)
 H85C(0.3831) H10A(-0.037) H10B(-0.0095) H10C(-0.046) H99A(0.1616) H99B(0.1005)
 H99C(0.1377) HA(0.2471) HB(0.2861) HC(0.2435) H1A(0.3883) H1B(0.3765)
 H1C(0.3394) H2A(0.0392) H2B(0.0746) H2C(0.1) H3A(0.0348) H3B(0.0367)
 H3C(0.0298) H4A(0.2485) H4B(0.2285) H4C(0.248) H5A(0.1252) H5B(0.1797)
 H5C(0.1245) H6A(0.1181) H6B(0.1759) H6C(0.1204) H7A(0.1312) H7B(0.0926)
 H7C(0.1485) H8A(0.0004) H8B(-0.0089) H8C(0.0515) H5AA(0.1368) H5AB(0.0712)
 H5AC(0.0932) H6AA(0.2019) H6AB(0.1615) H6AC(0.184) H3AA(0.0634) H3AB(0.0361)
 H3AC(0.0701) H7AA(0.2154) H7AB(0.1886) H7AC(0.1497) H4AA(0.254) H4AB(0.2136)
 H4AC(0.2236) H99D(0.1087) H99E(0.0818) H99F(0.1207) H8AA(-0.0318) H8AB(0.0023)
 H8AC(-0.0363) H2AA(0.1164) H2AB(0.0975) H2AC(0.0654) H12J(0.0608) H12K(0.0093)
 H12L(-0.0017) H1AA(0.3774) H1AB(0.3668) H1AC(0.3222) H85D(0.3705) H85E(0.3097)
 H85F(0.3541) HAA(0.2489) HAB(0.2909) HAC(0.2464)
 Fixed Z: H58(0.7174) H59(0.7096) H62(0.7052) H61(0.6972) H45(0.6246)
 H70(0.6467) H47(0.6639) H11A(0.9572) H11B(0.9178) H11C(0.9781) H46(0.5954)
 H40A(0.5156) H40B(0.4718) H40C(0.5292) H88(0.8967) H74(0.8272) H60(0.6996)
 H26A(0.9321) H26B(0.936) H26C(0.8962) H64(0.7097) H49(0.7891) H29A(0.801)
 H29B(0.84) H29C(0.7753) H43A(0.5717) H43B(0.5146) H43C(0.5854) H92(0.9745)
 H14A(0.912) H14B(0.9531) H14C(0.9748) H78A(0.8247) H78B(0.8093) H78C(0.7838)
 H72(0.729) H68(0.8886) H73(0.825) H53A(0.5674) H53B(0.5592) H53C(0.5218)
 H89(0.9905) H13A(0.849) H13B(0.9113) H13C(0.851) H81A(0.6963) H81B(0.6428)
 H81C(0.6704) H12A(0.906) H12B(0.9379) H12C(0.8655) H48(0.7632) H28A(0.8322)
 H28B(0.8966) H28C(0.8925) H42A(0.5371) H42B(0.564) H42C(0.4933) H71(0.6395)
 H65(0.737) H113(0.5886) H90(1.079) H67(0.9203) H66(0.8434) H91(1.07)
 H18A(0.9578) H18B(0.9539) H18C(1.0139) H117(0.6515) H21A(0.9481) H21B(1.0034)
 H21C(0.9365) H56A(0.6048) H56B(0.6426) H56C(0.5682) H55A(0.6273) H55B(0.5822)
 H55C(0.6565) H20A(0.9305) H20B(0.997) H20C(0.9369) H80A(0.7398) H80B(0.6972)
 H80C(0.6696) H12D(0.9887) H12E(1.0024) H12F(1.0221) H33A(0.5444) H33B(0.5073)
 H33C(0.5381) H36A(0.6499) H36B(0.5752) H36C(0.6119) H12G(0.8861) H12H(0.9586)
 H12I(0.939) H35A(0.6433) H35B(0.5994) H35C(0.5686) H114(0.5174) H116(0.5798)
 H115(0.5149) H85A(0.8785) H85B(0.935) H85C(0.9163) H10A(0.8122) H10B(0.875)
 H10C(0.8298) H99A(0.7432) H99B(0.7134) H99C(0.6894) HA(0.8275) HB(0.8801)
 HC(0.8987) H1A(0.7969) H1B(0.8208) H1C(0.7649) H2A(0.8195) H2B(0.8657)
 H2C(0.7986) H3A(0.5846) H3B(0.5098) H3C(0.5414) H4A(0.6863) H4B(0.6316)
 H4C(0.615) H5A(0.4542) H5B(0.4922) H5C(0.4883) H6A(0.5947) H6B(0.5576)
 H6C(0.5202) H7A(0.5775) H7B(0.6025) H7C(0.5624) H8A(0.7065) H8B(0.7222)
 H8C(0.698) H5AA(0.5019) H5AB(0.5211) H5AC(0.4596) H6AA(0.5138) H6AB(0.4612)
 H6AC(0.5175) H3AA(0.5032) H3AB(0.5549) H3AC(0.5761) H7AA(0.5767) H7AB(0.569)
 H7AC(0.5596) H4AA(0.6779) H4AB(0.7335) H4AC(0.6733) H99D(0.7165) H99E(0.6492)
 H99F(0.6586) H8AA(0.7535) H8AB(0.7076) H8AC(0.7624) H2AA(0.799) H2AB(0.7276)
 H2AC(0.7705) H12J(0.8863) H12K(0.8635) H12L(0.8814) H1AA(0.787) H1AB(0.8368)
 H1AC(0.7814) H85D(0.9045) H85E(0.937) H85F(0.9411) HAA(0.8576) HAB(0.9164)
 HAC(0.9123)
;
_atom_sites_solution_hydrogens    geom
_atom_sites_solution_primary      direct
_atom_sites_solution_secondary    ?
loop_
  _atom_site_label
  _atom_site_type_symbol
  _atom_site_fract_x
  _atom_site_fract_y
  _atom_site_fract_z
  _atom_site_U_iso_or_equiv
  _atom_site_adp_type
  _atom_site_occupancy
  _atom_site_site_symmetry_order
  _atom_site_calc_flag
  _atom_site_refinement_flags_posn
  _atom_site_refinement_flags_adp
  _atom_site_refinement_flags_occupancy
  _atom_site_disorder_assembly
  _atom_site_disorder_group
 Ru1 Ru 0.2606(3) 0.1471(3) 0.7284(3) 0.01591(11) Uani 0.6667 1 d . . P A 1
 Ru2 Ru 0.1703(2) 0.04015(16) 0.7425(2) 0.0227(3) Uani 0.6667 1 d . . P A 1
 Ru3 Ru 0.32493(19) 0.01627(19) 0.77109(19) 0.0273(3) Uani 0.6667 1 d . . P A
 1
 Ru4 Ru 0.7637(3) 0.0948(2) 0.7339(3) 0.0193(2) Uani 0.6667 1 d . . P B 1
 Ru5 Ru 0.7332(3) 0.2328(2) 0.6948(2) 0.0256(3) Uani 0.6667 1 d . . P B 1
 Ru6 Ru 0.7383(2) 0.1849(2) 0.8355(3) 0.0266(3) Uani 0.6667 1 d . . P B 1
 O7 O 0.25161(11) 0.06836(11) 0.74663(12) 0.0226(5) Uani 1 1 d . . . . .
 O12 O 0.35078(13) 0.15685(12) 0.80002(13) 0.0321(6) Uani 1 1 d . . . . .
 O19 O 0.30519(13) -0.02534(12) 0.84106(13) 0.0320(6) Uani 1 1 d . . . . .
 O22 O 0.74615(11) 0.17050(11) 0.75455(12) 0.0227(5) Uani 1 1 d . . . . .
 O27 O 0.22289(13) 0.17702(12) 0.79247(13) 0.0314(6) Uani 1 1 d . . . . .
 O34 O 0.29894(13) 0.12766(12) 0.66087(13) 0.0315(6) Uani 1 1 d . . . . .
 O8 O 0.38325(12) 0.06948(12) 0.84292(13) 0.0309(6) Uani 1 1 d . . . . .
 O15 O 0.20830(13) 0.00671(12) 0.83434(13) 0.0307(6) Uani 1 1 d . . . . .
 O30 O 0.35946(14) 0.04971(13) 0.70427(14) 0.0365(7) Uani 1 1 d . . . . .
 O41 O 0.12233(13) 0.06959(13) 0.65065(13) 0.0329(6) Uani 1 1 d . . . . .
 N44 N 0.77973(15) 0.00673(14) 0.71018(16) 0.0289(7) Uani 1 1 d . . . . .
 O54 O 0.17580(13) -0.03760(12) 0.69720(14) 0.0338(7) Uani 1 1 d . . . . .
 N57 N 0.27367(15) 0.23675(13) 0.71229(15) 0.0245(7) Uani 1 1 d . . . . .
 O37 O 0.17262(13) 0.15387(12) 0.65275(13) 0.0338(7) Uani 1 1 d . . . . .
 O50 O 0.27674(13) -0.04203(12) 0.69954(14) 0.0341(7) Uani 1 1 d . . . . .
 O23 O 0.14661(13) 0.11013(12) 0.78367(15) 0.0339(7) Uani 1 1 d . . . . .
 N63 N 0.40631(16) -0.04355(14) 0.79655(17) 0.0308(7) Uani 1 1 d . . . . .
 N69 N 0.07870(16) 0.00559(15) 0.73765(17) 0.0311(8) Uani 1 1 d . . . . .
 O79 O 0.6476(16) 0.259(2) 0.6995(12) 0.042(6) Uani 0.53(9) 1 d . . P B 2
 O75 O 0.6624(12) 0.2437(16) 0.8025(7) 0.030(4) Uani 0.53(9) 1 d . . P B 2
 O82 O 0.8055(4) 0.2815(4) 0.7563(4) 0.0332(14) Uani 0.561(10) 1 d . . P B 1
 C9 C 0.38699(17) 0.12354(17) 0.84257(18) 0.0244(8) Uani 1 1 d . . . . .
 N87 N 0.73248(16) 0.20426(15) 0.92563(16) 0.0308(7) Uani 1 1 d . . . . .
 C16 C 0.26342(19) -0.01473(16) 0.86410(19) 0.0281(8) Uani 1 1 d . . . . .
 C76 C 0.63028(19) 0.25980(18) 0.74620(19) 0.0295(9) Uani 1 1 d . . . . .
 O97 O 0.8023(5) 0.2041(4) 0.6610(5) 0.033(2) Uani 0.533(7) 1 d . . P B 1
 O100 O 0.6846(3) 0.1138(3) 0.8317(4) 0.0369(13) Uani 0.640(5) 1 d . . P B 1
 C94 C 0.843(3) 0.165(3) 0.677(3) 0.0282(10) Uani 0.533(7) 1 d . . P B 1
 C83 C 0.8224(2) 0.28300(19) 0.8189(2) 0.0359(10) Uani 1 1 d . . . . .
 C107 C 0.6637(2) 0.1344(2) 0.60854(19) 0.0351(9) Uani 1 1 d . . . . .
 N112 N 0.7197(2) 0.30086(17) 0.62700(18) 0.0424(9) Uani 1 1 d . . . . .
 C10 C 0.43822(18) 0.15387(18) 0.89984(19) 0.0299(9) Uani 1 1 d . . . . .
 O122 O 0.8267(11) 0.1468(11) 0.8876(4) 0.037(4) Uani 0.64(6) 1 d . . P B 1
 C51 C 0.2178(2) -0.05525(17) 0.67691(19) 0.0296(9) Uani 1 1 d . . . . .
 O93 O 0.8413(5) 0.1206(4) 0.7122(4) 0.031(2) Uani 0.533(7) 1 d . . P B 1
 O118 O 0.8287(12) 0.0741(7) 0.8217(5) 0.037(3) Uani 0.64(6) 1 d . . P B 1
 C58 C 0.33131(19) 0.25545(18) 0.71337(19) 0.0295(9) Uani 1 1 d . . . . .
 H58 H 0.3636 0.2286 0.7174 0.035 Uiso 1 1 calc R . . . .
 C59 C 0.3437(2) 0.31377(19) 0.7087(2) 0.0357(10) Uani 1 1 d . . . . .
 H59 H 0.3838 0.3256 0.7096 0.043 Uiso 1 1 calc R . . . .
 C31 C 0.33683(17) 0.08710(17) 0.66147(18) 0.0255(8) Uani 1 1 d . . . . .
 C32 C 0.3572(2) 0.0843(2) 0.60366(19) 0.0336(9) Uani 1 1 d . . . . .
 O106 O 0.6628(3) 0.1886(3) 0.6223(3) 0.0387(12) Uani 0.633(6) 1 d . . P B 1
 C62 C 0.2279(2) 0.27660(18) 0.7062(2) 0.0319(9) Uani 1 1 d . . . . .
 H62 H 0.1879 0.2642 0.7052 0.038 Uiso 1 1 calc R . . . .
 C101 C 0.66549(18) 0.07459(18) 0.79402(19) 0.0290(9) Uani 1 1 d . . . . .
 C119 C 0.85046(18) 0.10112(18) 0.87380(19) 0.0313(9) Uani 1 1 d . . . . .
 C61 C 0.2373(2) 0.33482(19) 0.7014(2) 0.0369(10) Uani 1 1 d . . . . .
 H61 H 0.2043 0.3610 0.6972 0.044 Uiso 1 1 calc R . . . .
 O110 O 0.7030(3) 0.0988(3) 0.6379(3) 0.0380(11) Uani 0.633(6) 1 d . . P B 1
 C77 C 0.5623(2) 0.2845(2) 0.7319(2) 0.0379(10) Uani 1 1 d . . . . .
 C120 C 0.91113(19) 0.0765(2) 0.9258(2) 0.0381(10) Uani 1 1 d . . . . .
 C24 C 0.17587(17) 0.15655(16) 0.80480(18) 0.0250(8) Uani 1 1 d . . . . .
 C39 C 0.08222(19) 0.1304(2) 0.55876(19) 0.0344(10) Uani 1 1 d . . . . .
 O104 O 0.6883(3) 0.0605(2) 0.7507(3) 0.0373(12) Uani 0.640(5) 1 d . . P B 1
 C45 C 0.78209(19) -0.00645(19) 0.6529(2) 0.0343(9) Uani 1 1 d . . . . .
 H45 H 0.7805 0.0233 0.6246 0.041 Uiso 1 1 calc R . . . .
 C25 C 0.15381(19) 0.19329(18) 0.8492(2) 0.0304(9) Uani 1 1 d . . . . .
 C17 C 0.2822(2) -0.02621(19) 0.9359(2) 0.0348(10) Uani 1 1 d . . . . .
 C70 C 0.0351(2) -0.01480(19) 0.6830(2) 0.0403(11) Uani 1 1 d . . . . .
 H70 H 0.0454 -0.0154 0.6467 0.048 Uiso 1 1 calc R . . . .
 C38 C 0.12949(17) 0.11674(17) 0.62691(19) 0.0270(8) Uani 1 1 d . . . . .
 C47 C 0.7887(2) -0.1077(2) 0.6756(3) 0.0434(12) Uani 1 1 d . . . . .
 H47 H 0.7914 -0.1459 0.6639 0.052 Uiso 1 1 calc R . . . .
 C11 C 0.4877(2) 0.1107(2) 0.9422(2) 0.0449(12) Uani 1 1 d . . . . .
 H11A H 0.4659 0.0818 0.9572 0.067 Uiso 1 1 calc R . . . .
 H11B H 0.5096 0.0925 0.9178 0.067 Uiso 1 1 calc R . . . .
 H11C H 0.5186 0.1306 0.9781 0.067 Uiso 1 1 calc R . . . .
 C46 C 0.7869(2) -0.0627(2) 0.6351(2) 0.0408(11) Uani 1 1 d . . . . .
 H46 H 0.7888 -0.0704 0.5954 0.049 Uiso 1 1 calc R . . . .
 C52 C 0.1936(2) -0.09395(19) 0.6170(2) 0.0366(10) Uani 1 1 d . . . . .
 C102 C 0.6089(2) 0.0371(2) 0.7930(2) 0.0365(10) Uani 1 1 d . . . . .
 O86 O 0.7908(4) 0.2645(3) 0.8476(3) 0.0328(11) Uani 0.561(10) 1 d . . P B 1
 C40 C 0.1201(2) 0.1266(2) 0.5148(2) 0.0469(12) Uani 1 1 d . . . . .
 H40A H 0.1362 0.0879 0.5156 0.070 Uiso 1 1 calc R . . . .
 H40B H 0.0921 0.1363 0.4718 0.070 Uiso 1 1 calc R . . . .
 H40C H 0.1558 0.1532 0.5292 0.070 Uiso 1 1 calc R . . . .
 C88 C 0.6749(2) 0.20561(19) 0.9317(2) 0.0345(9) Uani 1 1 d . . . . .
 H88 H 0.6379 0.1957 0.8967 0.041 Uiso 1 1 calc R . . . .
 C74 C 0.0630(2) 0.00590(19) 0.7889(2) 0.0383(10) Uani 1 1 d . . . . .
 H74 H 0.0931 0.0201 0.8272 0.046 Uiso 1 1 calc R . . . .
 C60 C 0.2961(2) 0.35405(19) 0.7027(2) 0.0388(10) Uani 1 1 d . . . . .
 H60 H 0.3037 0.3933 0.6996 0.047 Uiso 1 1 calc R . . . .
 C26 C 0.2133(2) 0.2096(2) 0.9090(2) 0.0438(11) Uani 1 1 d . . . . .
 H26A H 0.2326 0.1752 0.9321 0.066 Uiso 1 1 calc GR . . . .
 H26B H 0.2001 0.2345 0.9360 0.066 Uiso 1 1 calc GR . . . .
 H26C H 0.2442 0.2295 0.8962 0.066 Uiso 1 1 calc GR . . . .
 C95 C 0.8985(2) 0.1665(2) 0.6542(2) 0.0428(11) Uani 1 1 d . . . . .
 C64 C 0.4162(2) -0.0766(2) 0.7526(2) 0.0407(11) Uani 1 1 d . . . . .
 H64 H 0.3896 -0.0717 0.7097 0.049 Uiso 1 1 calc R . . . .
 C49 C 0.7820(2) -0.03732(19) 0.7495(2) 0.0366(10) Uani 1 1 d . . . . .
 H49 H 0.7803 -0.0289 0.7891 0.044 Uiso 1 1 calc R . . . .
 C29 C 0.1218(2) 0.2479(2) 0.8130(2) 0.0458(12) Uani 1 1 d . . . . .
 H29A H 0.1525 0.2691 0.8010 0.069 Uiso 1 1 calc GR . . . .
 H29B H 0.1074 0.2716 0.8400 0.069 Uiso 1 1 calc GR . . . .
 H29C H 0.0854 0.2374 0.7753 0.069 Uiso 1 1 calc GR . . . .
 C43 C 0.0566(2) 0.1918(2) 0.5575(2) 0.0463(12) Uani 1 1 d . . . . .
 H43A H 0.0922 0.2185 0.5717 0.070 Uiso 1 1 calc R . . . .
 H43B H 0.0283 0.2015 0.5146 0.070 Uiso 1 1 calc R . . . .
 H43C H 0.0331 0.1941 0.5854 0.070 Uiso 1 1 calc R . . . .
 C92 C 0.7853(2) 0.2170(2) 0.9774(2) 0.0425(11) Uani 1 1 d . . . . .
 H92 H 0.8257 0.2153 0.9745 0.051 Uiso 1 1 calc R . . . .
 C14 C 0.4027(2) 0.1822(2) 0.9386(2) 0.0470(12) Uani 1 1 d . . . . .
 H14A H 0.3716 0.2094 0.9120 0.070 Uiso 1 1 calc R . . . .
 H14B H 0.3809 0.1530 0.9531 0.070 Uiso 1 1 calc R . . . .
 H14C H 0.4333 0.2020 0.9748 0.070 Uiso 1 1 calc R . . . .
 C78 C 0.5567(2) 0.3079(2) 0.7932(2) 0.0448(11) Uani 1 1 d . . . . .
 H78A H 0.5671 0.2778 0.8247 0.067 Uiso 1 1 calc R . . . .
 H78B H 0.5862 0.3396 0.8093 0.067 Uiso 1 1 calc R . . . .
 H78C H 0.5132 0.3210 0.7838 0.067 Uiso 1 1 calc R . . . .
 C72 C -0.0408(2) -0.0344(2) 0.7312(3) 0.0532(14) Uani 1 1 d . . . . .
 H72 H -0.0810 -0.0474 0.7290 0.064 Uiso 1 1 calc R . . . .
 C68 C 0.4451(2) -0.0509(2) 0.8578(2) 0.0384(10) Uani 1 1 d . . . . .
 H68 H 0.4384 -0.0280 0.8886 0.046 Uiso 1 1 calc R . . . .
 C73 C 0.0042(2) -0.0139(2) 0.7880(3) 0.0494(13) Uani 1 1 d . . . . .
 H73 H -0.0049 -0.0133 0.8250 0.059 Uiso 1 1 calc R . . . .
 C84 C 0.8865(2) 0.3153(2) 0.8531(2) 0.0492(13) Uani 1 1 d . . . . .
 C53 C 0.1602(3) -0.0526(2) 0.5612(2) 0.0543(14) Uani 1 1 d . . . . .
 H53A H 0.1248 -0.0336 0.5674 0.081 Uiso 1 1 calc R . . . .
 H53B H 0.1908 -0.0241 0.5592 0.081 Uiso 1 1 calc R . . . .
 H53C H 0.1442 -0.0741 0.5218 0.081 Uiso 1 1 calc R . . . .
 C89 C 0.6689(2) 0.2212(2) 0.9881(2) 0.0452(12) Uani 1 1 d . . . . .
 H89 H 0.6282 0.2224 0.9905 0.054 Uiso 1 1 calc R . . . .
 C13 C 0.4723(2) 0.2002(2) 0.8755(2) 0.0485(13) Uani 1 1 d . . . . .
 H13A H 0.4408 0.2272 0.8490 0.073 Uiso 1 1 calc R . . . .
 H13B H 0.5032 0.2203 0.9113 0.073 Uiso 1 1 calc R . . . .
 H13C H 0.4942 0.1822 0.8510 0.073 Uiso 1 1 calc R . . . .
 C81 C 0.5459(2) 0.3315(2) 0.6806(3) 0.0564(15) Uani 1 1 d . . . . .
 H81A H 0.5751 0.3635 0.6963 0.085 Uiso 1 1 calc R . . . .
 H81B H 0.5501 0.3161 0.6428 0.085 Uiso 1 1 calc R . . . .
 H81C H 0.5023 0.3444 0.6704 0.085 Uiso 1 1 calc R . . . .
 C121 C 0.9685(2) 0.0912(2) 0.9071(3) 0.0523(13) Uani 1 1 d . . . . .
 H12A H 0.9730 0.1324 0.9060 0.078 Uiso 1 1 calc R . . . .
 H12B H 1.0073 0.0749 0.9379 0.078 Uiso 1 1 calc R . . . .
 H12C H 0.9611 0.0754 0.8655 0.078 Uiso 1 1 calc R . . . .
 C48 C 0.7865(2) -0.09419(19) 0.7342(3) 0.0433(11) Uani 1 1 d . . . . .
 H48 H 0.7881 -0.1234 0.7632 0.052 Uiso 1 1 calc R . . . .
 C28 C 0.1055(2) 0.1597(2) 0.8695(3) 0.0499(13) Uani 1 1 d . . . . .
 H28A H 0.0688 0.1488 0.8322 0.075 Uiso 1 1 calc GR . . . .
 H28B H 0.0915 0.1836 0.8966 0.075 Uiso 1 1 calc GR . . . .
 H28C H 0.1260 0.1255 0.8925 0.075 Uiso 1 1 calc GR . . . .
 C42 C 0.0259(2) 0.0874(2) 0.5362(2) 0.0522(13) Uani 1 1 d . . . . .
 H42A H 0.0424 0.0489 0.5371 0.078 Uiso 1 1 calc R . . . .
 H42B H 0.0023 0.0895 0.5640 0.078 Uiso 1 1 calc R . . . .
 H42C H -0.0025 0.0968 0.4933 0.078 Uiso 1 1 calc R . . . .
 C71 C -0.0251(2) -0.0352(2) 0.6782(3) 0.0541(14) Uani 1 1 d . . . . .
 H71 H -0.0544 -0.0492 0.6395 0.065 Uiso 1 1 calc R . . . .
 C65 C 0.4646(2) -0.1178(2) 0.7686(3) 0.0525(14) Uani 1 1 d . . . . .
 H65 H 0.4703 -0.1403 0.7370 0.063 Uiso 1 1 calc R . . . .
 C113 C 0.6607(3) 0.3156(2) 0.5875(2) 0.0536(14) Uani 1 1 d . . . . .
 H113 H 0.6255 0.2946 0.5886 0.064 Uiso 1 1 calc R . . . .
 C90 C 0.7229(3) 0.2350(2) 1.0406(2) 0.0513(13) Uani 1 1 d . . . . .
 H90 H 0.7197 0.2457 1.0790 0.062 Uiso 1 1 calc R . . . .
 C67 C 0.4944(2) -0.0910(2) 0.8772(3) 0.0513(13) Uani 1 1 d . . . . .
 H67 H 0.5207 -0.0949 0.9203 0.062 Uiso 1 1 calc R . . . .
 C66 C 0.5042(2) -0.1252(2) 0.8316(3) 0.0567(15) Uani 1 1 d . . . . .
 H66 H 0.5371 -0.1527 0.8434 0.068 Uiso 1 1 calc R . . . .
 C91 C 0.7815(3) 0.2327(3) 1.0350(2) 0.0553(14) Uani 1 1 d . . . . .
 H91 H 0.8190 0.2416 1.0700 0.066 Uiso 1 1 calc R . . . .
 C18 C 0.3131(3) 0.0301(2) 0.9684(2) 0.0604(15) Uani 1 1 d . . . . .
 H18A H 0.3499 0.0388 0.9578 0.091 Uiso 1 1 calc R . . . .
 H18B H 0.2821 0.0609 0.9539 0.091 Uiso 1 1 calc R . . . .
 H18C H 0.3268 0.0260 1.0139 0.091 Uiso 1 1 calc R . . . .
 C117 C 0.7693(3) 0.3305(2) 0.6240(3) 0.0537(13) Uani 1 1 d . . . . .
 H117 H 0.8110 0.3206 0.6515 0.064 Uiso 1 1 calc R . . . .
 C21 C 0.3320(3) -0.0749(3) 0.9580(2) 0.0622(16) Uani 1 1 d . . . . .
 H21A H 0.3690 -0.0651 0.9481 0.093 Uiso 1 1 calc R . . . .
 H21B H 0.3453 -0.0801 1.0034 0.093 Uiso 1 1 calc R . . . .
 H21C H 0.3131 -0.1101 0.9365 0.093 Uiso 1 1 calc R . . . .
 C56 C 0.2495(3) -0.1239(3) 0.6073(3) 0.073(2) Uani 1 1 d . . . . .
 H56A H 0.2799 -0.0955 0.6048 0.109 Uiso 1 1 calc R . . . .
 H56B H 0.2707 -0.1495 0.6426 0.109 Uiso 1 1 calc R . . . .
 H56C H 0.2335 -0.1458 0.5682 0.109 Uiso 1 1 calc R . . . .
 C55 C 0.1447(3) -0.1379(2) 0.6211(3) 0.0645(16) Uani 1 1 d . . . . .
 H55A H 0.1097 -0.1181 0.6273 0.097 Uiso 1 1 calc R . . . .
 H55B H 0.1282 -0.1598 0.5822 0.097 Uiso 1 1 calc R . . . .
 H55C H 0.1654 -0.1635 0.6565 0.097 Uiso 1 1 calc R . . . .
 C108 C 0.6088(3) 0.1164(3) 0.5470(3) 0.0655(15) Uani 1 1 d . . . . .
 C20 C 0.2236(3) -0.0416(3) 0.9515(3) 0.0657(17) Uani 1 1 d . . . . .
 H20A H 0.2051 -0.0772 0.9305 0.099 Uiso 1 1 calc R . . . .
 H20B H 0.2367 -0.0462 0.9970 0.099 Uiso 1 1 calc R . . . .
 H20C H 0.1921 -0.0112 0.9369 0.099 Uiso 1 1 calc R . . . .
 C80 C 0.5161(2) 0.2333(3) 0.7073(3) 0.0676(18) Uani 1 1 d . . . . .
 H80A H 0.5266 0.2040 0.7398 0.101 Uiso 1 1 calc R . . . .
 H80B H 0.4724 0.2461 0.6972 0.101 Uiso 1 1 calc R . . . .
 H80C H 0.5202 0.2177 0.6696 0.101 Uiso 1 1 calc R . . . .
 C124 C 0.9225(3) 0.1028(3) 0.9907(2) 0.075(2) Uani 1 1 d . . . . .
 H12D H 0.9270 0.1439 0.9887 0.113 Uiso 1 1 calc R . . . .
 H12E H 0.8864 0.0941 1.0024 0.113 Uiso 1 1 calc R . . . .
 H12F H 0.9613 0.0868 1.0221 0.113 Uiso 1 1 calc R . . . .
 C33 C 0.2994(3) 0.0916(3) 0.5429(2) 0.074(2) Uani 1 1 d . . . . .
 H33A H 0.2780 0.1272 0.5444 0.111 Uiso 1 1 calc R . . . .
 H33B H 0.3129 0.0923 0.5073 0.111 Uiso 1 1 calc R . . . .
 H33C H 0.2701 0.0598 0.5381 0.111 Uiso 1 1 calc R . . . .
 C36 C 0.4049(3) 0.1338(3) 0.6109(3) 0.0660(16) Uani 1 1 d . . . . .
 H36A H 0.4420 0.1290 0.6499 0.099 Uiso 1 1 calc R . . . .
 H36B H 0.4185 0.1336 0.5752 0.099 Uiso 1 1 calc R . . . .
 H36C H 0.3843 0.1701 0.6119 0.099 Uiso 1 1 calc R . . . .
 C123 C 0.9038(3) 0.0115(3) 0.9275(3) 0.079(2) Uani 1 1 d . . . . .
 H12G H 0.8967 -0.0043 0.8861 0.118 Uiso 1 1 calc R . . . .
 H12H H 0.9425 -0.0048 0.9586 0.118 Uiso 1 1 calc R . . . .
 H12I H 0.8676 0.0024 0.9390 0.118 Uiso 1 1 calc R . . . .
 C35 C 0.3929(4) 0.0285(3) 0.6037(3) 0.083(2) Uani 1 1 d . . . . .
 H35A H 0.4297 0.0251 0.6433 0.124 Uiso 1 1 calc R . . . .
 H35B H 0.3644 -0.0038 0.5994 0.124 Uiso 1 1 calc R . . . .
 H35C H 0.4072 0.0287 0.5686 0.124 Uiso 1 1 calc R . . . .
 C114 C 0.6493(4) 0.3610(3) 0.5444(3) 0.074(2) Uani 1 1 d . . . . .
 H114 H 0.6074 0.3706 0.5174 0.089 Uiso 1 1 calc R . . . .
 C116 C 0.7613(4) 0.3753(3) 0.5816(3) 0.078(2) Uani 1 1 d . . . . .
 H116 H 0.7972 0.3945 0.5798 0.093 Uiso 1 1 calc R . . . .
 C115 C 0.7010(5) 0.3913(3) 0.5426(3) 0.090(3) Uani 1 1 d . . . . .
 H115 H 0.6949 0.4225 0.5149 0.108 Uiso 1 1 calc R . . . .
 C85 C 0.8799(15) 0.3599(7) 0.9001(9) 0.073(5) Uani 0.561(10) 1 d . . P B 1
 H85A H 0.8433 0.3843 0.8785 0.110 Uiso 0.561(10) 1 calc R . P B 1
 H85B H 0.8738 0.3405 0.9350 0.110 Uiso 0.561(10) 1 calc R . P B 1
 H85C H 0.9184 0.3831 0.9163 0.110 Uiso 0.561(10) 1 calc R . P B 1
 C103 C 0.6402(4) -0.0193(4) 0.8312(4) 0.0551(17) Uani 0.640(5) 1 d . . P B 1
 H10A H 0.6676 -0.0370 0.8122 0.083 Uiso 0.640(5) 1 calc R . P B 1
 H10B H 0.6655 -0.0095 0.8750 0.083 Uiso 0.640(5) 1 calc R . P B 1
 H10C H 0.6067 -0.0460 0.8298 0.083 Uiso 0.640(5) 1 calc R . P B 1
 C99 C 0.9576(5) 0.1391(6) 0.7047(6) 0.067(2) Uani 0.533(7) 1 d . . P B 1
 H99A H 0.9707 0.1616 0.7432 0.101 Uiso 0.533(7) 1 calc R . P B 1
 H99B H 0.9473 0.1005 0.7134 0.101 Uiso 0.533(7) 1 calc R . P B 1
 H99C H 0.9923 0.1377 0.6894 0.101 Uiso 0.533(7) 1 calc R . P B 1
 C C 0.9364(19) 0.2688(17) 0.8660(19) 0.100(9) Uani 0.561(10) 1 d . . P B 1
 HA H 0.9287 0.2471 0.8275 0.149 Uiso 0.561(10) 1 calc R . P B 1
 HB H 0.9787 0.2861 0.8801 0.149 Uiso 0.561(10) 1 calc R . P B 1
 HC H 0.9340 0.2435 0.8987 0.149 Uiso 0.561(10) 1 calc R . P B 1
 C1 C 0.8918(10) 0.359(2) 0.8044(17) 0.104(8) Uani 0.561(10) 1 d . . P B 1
 H1A H 0.8593 0.3883 0.7969 0.157 Uiso 0.561(10) 1 calc R . P B 1
 H1B H 0.9340 0.3765 0.8208 0.157 Uiso 0.561(10) 1 calc R . P B 1
 H1C H 0.8856 0.3394 0.7649 0.157 Uiso 0.561(10) 1 calc R . P B 1
 C2 C 0.5660(4) 0.0653(4) 0.8218(5) 0.0596(18) Uani 0.640(5) 1 d . . P B 1
 H2A H 0.5316 0.0392 0.8195 0.089 Uiso 0.640(5) 1 calc R . P B 1
 H2B H 0.5908 0.0746 0.8657 0.089 Uiso 0.640(5) 1 calc R . P B 1
 H2C H 0.5480 0.1000 0.7986 0.089 Uiso 0.640(5) 1 calc R . P B 1
 C3 C 0.6008(6) 0.0475(5) 0.5455(6) 0.091(3) Uani 0.633(6) 1 d D . P B 1
 H3A H 0.5972 0.0348 0.5846 0.136 Uiso 0.633(6) 1 calc R . P B 1
 H3B H 0.5625 0.0367 0.5098 0.136 Uiso 0.633(6) 1 calc R . P B 1
 H3C H 0.6379 0.0298 0.5414 0.136 Uiso 0.633(6) 1 calc R . P B 1
 C4 C 0.9170(6) 0.2286(5) 0.6460(7) 0.0684(19) Uani 0.533(7) 1 d . . P B 1
 H4A H 0.9299 0.2485 0.6863 0.103 Uiso 0.533(7) 1 calc R . P B 1
 H4B H 0.9524 0.2285 0.6316 0.103 Uiso 0.533(7) 1 calc R . P B 1
 H4C H 0.8806 0.2480 0.6150 0.103 Uiso 0.533(7) 1 calc R . P B 1
 C5 C 0.6143(6) 0.1382(6) 0.4910(4) 0.088(2) Uani 0.633(6) 1 d . . P B 1
 H5A H 0.5782 0.1252 0.4542 0.132 Uiso 0.633(6) 1 calc R . P B 1
 H5B H 0.6146 0.1797 0.4922 0.132 Uiso 0.633(6) 1 calc R . P B 1
 H5C H 0.6538 0.1245 0.4883 0.132 Uiso 0.633(6) 1 calc R . P B 1
 C6 C 0.5446(5) 0.1345(5) 0.5557(5) 0.091(2) Uani 0.633(6) 1 d D . P B 1
 H6A H 0.5443 0.1181 0.5947 0.136 Uiso 0.633(6) 1 calc R . P B 1
 H6B H 0.5424 0.1759 0.5576 0.136 Uiso 0.633(6) 1 calc R . P B 1
 H6C H 0.5080 0.1204 0.5202 0.136 Uiso 0.633(6) 1 calc R . P B 1
 C7 C 0.8775(5) 0.1315(6) 0.5937(6) 0.0699(19) Uani 0.533(7) 1 d . . P B 1
 H7A H 0.9116 0.1312 0.5775 0.105 Uiso 0.533(7) 1 calc R . P B 1
 H7B H 0.8683 0.0926 0.6025 0.105 Uiso 0.533(7) 1 calc R . P B 1
 H7C H 0.8394 0.1485 0.5624 0.105 Uiso 0.533(7) 1 calc R . P B 1
 C8 C 0.5709(4) 0.0183(4) 0.7234(4) 0.056(2) Uani 0.640(5) 1 d . . P B 1
 H8A H 0.5998 0.0004 0.7065 0.084 Uiso 0.640(5) 1 calc R . P B 1
 H8B H 0.5378 -0.0089 0.7222 0.084 Uiso 0.640(5) 1 calc R . P B 1
 H8C H 0.5512 0.0515 0.6980 0.084 Uiso 0.640(5) 1 calc R . P B 1
 O1 O 0.6830(5) 0.0914(4) 0.6525(4) 0.0317(14) Uani 0.367(6) 1 d . . P B 2
 O2 O 0.6853(5) 0.1822(5) 0.6149(5) 0.0369(13) Uani 0.367(6) 1 d . . P B 2
 C5A C 0.6543(8) 0.1029(9) 0.5025(8) 0.089(3) Uani 0.367(6) 1 d D . P B 2
 H5AA H 0.6791 0.1368 0.5019 0.134 Uiso 0.367(6) 1 calc R . P B 2
 H5AB H 0.6831 0.0712 0.5211 0.134 Uiso 0.367(6) 1 calc R . P B 2
 H5AC H 0.6264 0.0932 0.4596 0.134 Uiso 0.367(6) 1 calc R . P B 2
 C6A C 0.5754(9) 0.1714(9) 0.5058(9) 0.094(3) Uani 0.367(6) 1 d D . P B 2
 H6AA H 0.6066 0.2019 0.5138 0.141 Uiso 0.367(6) 1 calc R . P B 2
 H6AB H 0.5589 0.1615 0.4612 0.141 Uiso 0.367(6) 1 calc R . P B 2
 H6AC H 0.5404 0.1840 0.5175 0.141 Uiso 0.367(6) 1 calc R . P B 2
 C3A C 0.5769(9) 0.0683(11) 0.5452(10) 0.090(3) Uani 0.367(6) 1 d D . P B 2
 H3AA H 0.5440 0.0634 0.5032 0.135 Uiso 0.367(6) 1 calc R . P B 2
 H3AB H 0.6062 0.0361 0.5549 0.135 Uiso 0.367(6) 1 calc R . P B 2
 H3AC H 0.5570 0.0701 0.5761 0.135 Uiso 0.367(6) 1 calc R . P B 2
 O97A O 0.8199(6) 0.2143(5) 0.6843(6) 0.038(3) Uani 0.467(7) 1 d . . P B 2
 O93A O 0.8236(6) 0.1174(5) 0.6872(5) 0.032(2) Uani 0.467(7) 1 d . . P B 2
 C94A C 0.842(3) 0.164(3) 0.679(3) 0.0282(10) Uani 0.467(7) 1 d . . P B 2
 C7A C 0.8706(6) 0.1814(7) 0.5834(6) 0.0680(19) Uani 0.467(7) 1 d . . P B 2
 H7AA H 0.8441 0.2154 0.5767 0.102 Uiso 0.467(7) 1 calc R . P B 2
 H7AB H 0.9052 0.1886 0.5690 0.102 Uiso 0.467(7) 1 calc R . P B 2
 H7AC H 0.8448 0.1497 0.5596 0.102 Uiso 0.467(7) 1 calc R . P B 2
 C4A C 0.9412(7) 0.2195(6) 0.6880(8) 0.069(2) Uani 0.467(7) 1 d . . P B 2
 H4AA H 0.9152 0.2540 0.6779 0.104 Uiso 0.467(7) 1 calc R . P B 2
 H4AB H 0.9584 0.2136 0.7335 0.104 Uiso 0.467(7) 1 calc R . P B 2
 H4AC H 0.9761 0.2236 0.6733 0.104 Uiso 0.467(7) 1 calc R . P B 2
 C99A C 0.9403(7) 0.1149(7) 0.6711(8) 0.068(2) Uani 0.467(7) 1 d . . P B 2
 H99D H 0.9557 0.1087 0.7165 0.103 Uiso 0.467(7) 1 calc R . P B 2
 H99E H 0.9160 0.0818 0.6492 0.103 Uiso 0.467(7) 1 calc R . P B 2
 H99F H 0.9765 0.1207 0.6586 0.103 Uiso 0.467(7) 1 calc R . P B 2
 C8A C 0.5941(8) -0.0111(7) 0.7507(8) 0.057(2) Uani 0.360(5) 1 d . . P B 2
 H8AA H 0.5580 -0.0318 0.7535 0.086 Uiso 0.360(5) 1 calc R . P B 2
 H8AB H 0.5833 0.0023 0.7076 0.086 Uiso 0.360(5) 1 calc R . P B 2
 H8AC H 0.6310 -0.0363 0.7624 0.086 Uiso 0.360(5) 1 calc R . P B 2
 C2A C 0.5476(7) 0.0841(7) 0.7701(9) 0.064(3) Uani 0.360(5) 1 d . . P B 2
 H2AA H 0.5582 0.1164 0.7990 0.095 Uiso 0.360(5) 1 calc R . P B 2
 H2AB H 0.5400 0.0975 0.7276 0.095 Uiso 0.360(5) 1 calc R . P B 2
 H2AC H 0.5093 0.0654 0.7705 0.095 Uiso 0.360(5) 1 calc R . P B 2
 C12 C 0.6172(7) 0.0252(7) 0.8626(8) 0.060(2) Uani 0.360(5) 1 d . . P B 2
 H12J H 0.6270 0.0608 0.8863 0.090 Uiso 0.360(5) 1 calc R . P B 2
 H12K H 0.5779 0.0093 0.8635 0.090 Uiso 0.360(5) 1 calc R . P B 2
 H12L H 0.6520 -0.0017 0.8814 0.090 Uiso 0.360(5) 1 calc R . P B 2
 O3 O 0.7086(5) 0.0532(5) 0.7815(5) 0.0342(13) Uani 0.360(5) 1 d . . P B 2
 O4 O 0.6651(6) 0.1284(5) 0.8190(7) 0.0342(17) Uani 0.360(5) 1 d . . P B 2
 O86A O 0.8124(4) 0.2437(4) 0.8603(4) 0.0324(13) Uani 0.439(10) 1 d . . P B 2
 O82A O 0.7894(5) 0.2898(5) 0.7655(6) 0.0330(13) Uani 0.439(10) 1 d . . P B 2
 C1A C 0.9137(15) 0.348(3) 0.811(2) 0.105(8) Uani 0.439(10) 1 d D . P B 2
 H1AA H 0.8832 0.3774 0.7870 0.158 Uiso 0.439(10) 1 calc R . P B 2
 H1AB H 0.9536 0.3668 0.8368 0.158 Uiso 0.439(10) 1 calc R . P B 2
 H1AC H 0.9215 0.3222 0.7814 0.158 Uiso 0.439(10) 1 calc R . P B 2
 C85A C 0.884(2) 0.3396(10) 0.9146(11) 0.075(5) Uani 0.439(10) 1 d . . P B 2
 H85D H 0.8529 0.3705 0.9045 0.113 Uiso 0.439(10) 1 calc R . P B 2
 H85E H 0.8714 0.3097 0.9370 0.113 Uiso 0.439(10) 1 calc R . P B 2
 H85F H 0.9259 0.3541 0.9411 0.113 Uiso 0.439(10) 1 calc R . P B 2
 CA C 0.937(2) 0.271(2) 0.888(3) 0.100(10) Uani 0.439(10) 1 d D . P B 2
 HAA H 0.9477 0.2489 0.8576 0.149 Uiso 0.439(10) 1 calc R . P B 2
 HAB H 0.9750 0.2909 0.9164 0.149 Uiso 0.439(10) 1 calc R . P B 2
 HAC H 0.9205 0.2464 0.9123 0.149 Uiso 0.439(10) 1 calc R . P B 2
 Co4A Co 0.7628(10) 0.0914(8) 0.7330(10) 0.0193(2) Uani 0.3333 1 d . . P B 2
 Co6A Co 0.7429(8) 0.1894(8) 0.8374(9) 0.0266(3) Uani 0.3333 1 d . . P B 2
 Co5A Co 0.7349(9) 0.2297(8) 0.6911(8) 0.0256(3) Uani 0.3333 1 d . . P B 2
 Co1A Co 0.2616(10) 0.1472(10) 0.7283(10) 0.01591(11) Uani 0.3333 1 d . . P A
 2
 Co3A Co 0.3296(7) 0.0149(7) 0.7666(7) 0.0273(3) Uani 0.3333 1 d . . P A 2
 Co2A Co 0.1677(8) 0.0346(6) 0.7411(8) 0.0227(3) Uani 0.3333 1 d . . P A 2
 O79A O 0.6598(16) 0.2720(14) 0.7107(14) 0.032(4) Uani 0.47(9) 1 d . . P B 1
 O75A O 0.6500(13) 0.2251(16) 0.7924(13) 0.031(4) Uani 0.47(9) 1 d . . P B 1
 O5 O 0.8092(11) 0.1272(15) 0.8873(7) 0.026(4) Uani 0.36(6) 1 d . . P B 2
 O6 O 0.8461(13) 0.0867(13) 0.8178(6) 0.029(4) Uani 0.36(6) 1 d . . P B 2

loop_
  _atom_site_aniso_label
  _atom_site_aniso_U_11
  _atom_site_aniso_U_22
  _atom_site_aniso_U_33
  _atom_site_aniso_U_23
  _atom_site_aniso_U_13
  _atom_site_aniso_U_12
 Ru1 0.0157(2) 0.01417(16) 0.01624(15) 0.00066(12) 0.00420(15) -0.00035(16)
 Ru2 0.0231(4) 0.0175(8) 0.0258(3) -0.0014(5) 0.0075(3) -0.0026(5)
 Ru3 0.0298(6) 0.0261(3) 0.0267(6) -0.0021(4) 0.0117(3) 0.0019(4)
 Ru4 0.0188(2) 0.0176(7) 0.0215(3) 0.0003(4) 0.00776(19) 0.0009(4)
 Ru5 0.0303(3) 0.0243(6) 0.0247(6) 0.0029(4) 0.0132(3) 0.0061(3)
 Ru6 0.0248(7) 0.0297(8) 0.0241(4) -0.0013(5) 0.0079(5) -0.0017(5)
 O7 0.0249(13) 0.0215(14) 0.0210(13) -0.0015(10) 0.0080(10) -0.0006(10)
 O12 0.0304(14) 0.0231(15) 0.0305(15) 0.0015(12) -0.0025(12) -0.0026(11)
 O19 0.0367(15) 0.0307(16) 0.0317(15) 0.0078(12) 0.0165(13) 0.0077(12)
 O22 0.0201(12) 0.0255(14) 0.0230(13) 0.0011(11) 0.0087(10) 0.0004(10)
 O27 0.0399(16) 0.0250(15) 0.0355(16) -0.0020(12) 0.0214(13) -0.0055(12)
 O34 0.0399(16) 0.0286(15) 0.0291(15) 0.0036(12) 0.0167(13) 0.0026(13)
 O8 0.0291(14) 0.0257(15) 0.0277(15) -0.0012(12) -0.0008(11) 0.0018(11)
 O15 0.0292(14) 0.0354(16) 0.0286(15) 0.0051(12) 0.0120(12) 0.0007(12)
 O30 0.0376(16) 0.0424(18) 0.0336(16) 0.0112(14) 0.0181(13) 0.0130(13)
 O41 0.0287(14) 0.0327(16) 0.0295(15) 0.0049(12) 0.0021(12) -0.0054(12)
 N44 0.0281(16) 0.0232(17) 0.0349(19) 0.0018(14) 0.0112(14) 0.0004(13)
 O54 0.0335(15) 0.0264(15) 0.0410(17) -0.0087(13) 0.0138(13) -0.0062(12)
 N57 0.0263(16) 0.0200(16) 0.0246(16) 0.0007(13) 0.0068(13) 0.0007(13)
 O37 0.0280(14) 0.0317(16) 0.0314(15) 0.0058(12) -0.0005(12) -0.0050(12)
 O50 0.0321(15) 0.0311(16) 0.0349(16) -0.0125(13) 0.0079(12) 0.0009(12)
 O23 0.0333(15) 0.0243(15) 0.0495(18) -0.0081(13) 0.0220(14) -0.0046(12)
 N63 0.0321(18) 0.0248(18) 0.0376(19) -0.0008(15) 0.0156(15) 0.0028(14)
 N69 0.0288(17) 0.0238(18) 0.041(2) -0.0003(15) 0.0138(15) -0.0022(14)
 O79 0.029(9) 0.064(16) 0.036(7) 0.016(7) 0.016(7) 0.022(7)
 O75 0.040(6) 0.028(9) 0.021(4) -0.005(4) 0.011(3) 0.014(6)
 O82 0.041(3) 0.026(3) 0.036(3) -0.001(2) 0.019(2) -0.005(2)
 C9 0.0214(18) 0.026(2) 0.0244(19) -0.0018(16) 0.0068(15) -0.0002(15)
 N87 0.0355(18) 0.033(2) 0.0249(17) 0.0011(14) 0.0128(14) 0.0001(15)
 C16 0.036(2) 0.0175(19) 0.030(2) -0.0023(16) 0.0124(17) -0.0042(16)
 C76 0.028(2) 0.026(2) 0.034(2) -0.0042(18) 0.0109(17) 0.0007(16)
 O97 0.041(5) 0.030(4) 0.038(5) 0.005(3) 0.026(4) 0.008(3)
 O100 0.050(4) 0.031(3) 0.042(3) -0.008(2) 0.031(3) -0.011(2)
 C94 0.0294(16) 0.0286(16) 0.0302(18) -0.0012(14) 0.0153(14) 0.0001(13)
 C83 0.035(2) 0.030(2) 0.047(3) -0.010(2) 0.020(2) 0.0001(18)
 C107 0.032(2) 0.046(2) 0.0242(19) -0.0051(16) 0.0073(16) 0.0096(17)
 N112 0.067(3) 0.033(2) 0.037(2) 0.0075(17) 0.031(2) 0.0173(19)
 C10 0.027(2) 0.033(2) 0.026(2) -0.0035(17) 0.0054(16) -0.0031(16)
 O122 0.024(6) 0.051(7) 0.028(3) -0.006(3) 0.000(3) 0.005(5)
 C51 0.037(2) 0.022(2) 0.028(2) -0.0022(16) 0.0101(17) 0.0003(17)
 O93 0.034(5) 0.030(3) 0.037(5) 0.004(4) 0.021(4) 0.000(3)
 O118 0.041(7) 0.024(5) 0.033(4) 0.002(3) 0.001(3) 0.005(4)
 C58 0.033(2) 0.026(2) 0.029(2) 0.0038(17) 0.0116(17) -0.0004(16)
 C59 0.037(2) 0.031(2) 0.039(2) 0.0029(19) 0.0147(19) -0.0065(18)
 C31 0.0235(18) 0.029(2) 0.0240(19) -0.0067(16) 0.0088(15) -0.0054(16)
 C32 0.036(2) 0.042(3) 0.025(2) -0.0050(18) 0.0140(17) -0.0020(19)
 O106 0.043(3) 0.040(2) 0.026(2) -0.0008(16) 0.004(2) 0.009(2)
 C62 0.035(2) 0.031(2) 0.032(2) 0.0037(17) 0.0149(18) 0.0037(17)
 C101 0.027(2) 0.030(2) 0.031(2) 0.0052(17) 0.0122(17) -0.0004(16)
 C119 0.024(2) 0.039(3) 0.028(2) 0.0079(18) 0.0069(17) -0.0002(17)
 C61 0.049(3) 0.028(2) 0.036(2) 0.0060(18) 0.018(2) 0.0131(19)
 O110 0.042(3) 0.0403(19) 0.025(2) -0.0063(16) 0.0054(17) 0.0088(19)
 C77 0.029(2) 0.044(3) 0.041(3) -0.002(2) 0.0139(19) 0.0061(19)
 C120 0.026(2) 0.046(3) 0.035(2) 0.012(2) 0.0046(18) 0.0060(19)
 C24 0.0237(18) 0.023(2) 0.0272(19) 0.0006(16) 0.0086(15) 0.0033(15)
 C39 0.025(2) 0.046(3) 0.027(2) 0.0066(19) 0.0041(16) 0.0035(18)
 O104 0.048(3) 0.029(2) 0.047(3) -0.010(3) 0.032(3) -0.012(2)
 C45 0.034(2) 0.032(2) 0.035(2) -0.0020(18) 0.0111(18) 0.0024(18)
 C25 0.032(2) 0.029(2) 0.033(2) -0.0049(17) 0.0164(17) -0.0003(17)
 C17 0.046(2) 0.035(2) 0.025(2) 0.0048(18) 0.0157(18) 0.0022(19)
 C70 0.037(2) 0.032(2) 0.046(3) 0.003(2) 0.009(2) -0.0068(19)
 C38 0.0228(18) 0.029(2) 0.028(2) 0.0006(16) 0.0074(16) 0.0022(16)
 C47 0.036(2) 0.026(2) 0.065(3) -0.013(2) 0.017(2) -0.0032(19)
 C11 0.037(2) 0.052(3) 0.032(2) 0.000(2) -0.0026(19) 0.005(2)
 C46 0.040(2) 0.037(3) 0.044(3) -0.008(2) 0.014(2) 0.004(2)
 C52 0.039(2) 0.029(2) 0.034(2) -0.0113(18) 0.0052(18) 0.0032(18)
 C102 0.035(2) 0.039(3) 0.039(2) -0.001(2) 0.0177(19) -0.0098(19)
 O86 0.040(3) 0.026(3) 0.035(2) -0.0025(18) 0.0182(19) -0.005(2)
 C40 0.046(3) 0.061(3) 0.030(2) 0.002(2) 0.011(2) 0.003(2)
 C88 0.041(2) 0.038(2) 0.025(2) -0.0021(18) 0.0121(18) 0.0002(19)
 C74 0.034(2) 0.030(2) 0.052(3) -0.001(2) 0.018(2) -0.0036(18)
 C60 0.053(3) 0.027(2) 0.035(2) 0.0003(18) 0.014(2) -0.002(2)
 C26 0.045(3) 0.050(3) 0.034(2) -0.013(2) 0.013(2) -0.005(2)
 C95 0.040(2) 0.047(3) 0.057(3) 0.004(2) 0.036(2) 0.0033(18)
 C64 0.034(2) 0.040(3) 0.053(3) -0.014(2) 0.023(2) -0.0055(19)
 C49 0.035(2) 0.030(2) 0.047(3) 0.004(2) 0.019(2) -0.0005(18)
 C29 0.046(3) 0.037(3) 0.055(3) -0.004(2) 0.021(2) 0.011(2)
 C43 0.037(2) 0.051(3) 0.044(3) 0.014(2) 0.007(2) 0.012(2)
 C92 0.040(2) 0.056(3) 0.028(2) -0.004(2) 0.0084(19) -0.010(2)
 C14 0.049(3) 0.052(3) 0.039(3) -0.021(2) 0.016(2) -0.008(2)
 C78 0.043(3) 0.048(3) 0.050(3) 0.000(2) 0.025(2) 0.009(2)
 C72 0.034(3) 0.036(3) 0.089(4) 0.009(3) 0.022(3) -0.009(2)
 C68 0.035(2) 0.042(3) 0.039(2) 0.008(2) 0.0146(19) 0.0099(19)
 C73 0.044(3) 0.042(3) 0.075(4) 0.004(3) 0.036(3) -0.004(2)
 C84 0.041(3) 0.046(3) 0.061(3) -0.014(3) 0.020(2) -0.017(2)
 C53 0.065(3) 0.054(3) 0.033(3) -0.010(2) 0.006(2) 0.004(3)
 C89 0.057(3) 0.048(3) 0.039(3) -0.001(2) 0.028(2) 0.001(2)
 C13 0.038(3) 0.054(3) 0.044(3) -0.004(2) 0.006(2) -0.021(2)
 C81 0.050(3) 0.068(4) 0.053(3) 0.015(3) 0.022(2) 0.035(3)
 C121 0.030(2) 0.063(4) 0.058(3) 0.005(3) 0.010(2) 0.006(2)
 C48 0.045(3) 0.022(2) 0.062(3) 0.006(2) 0.020(2) 0.0000(19)
 C28 0.056(3) 0.054(3) 0.054(3) -0.013(3) 0.037(3) -0.011(2)
 C42 0.030(2) 0.062(3) 0.046(3) 0.010(3) -0.005(2) -0.006(2)
 C71 0.036(3) 0.047(3) 0.067(4) 0.004(3) 0.006(2) -0.016(2)
 C65 0.044(3) 0.037(3) 0.087(4) -0.019(3) 0.036(3) -0.001(2)
 C113 0.071(3) 0.059(3) 0.035(3) 0.017(2) 0.025(2) 0.033(3)
 C90 0.071(3) 0.062(4) 0.027(2) -0.008(2) 0.025(2) -0.004(3)
 C67 0.047(3) 0.049(3) 0.059(3) 0.018(3) 0.022(2) 0.017(2)
 C66 0.040(3) 0.037(3) 0.093(5) 0.015(3) 0.024(3) 0.014(2)
 C91 0.062(3) 0.073(4) 0.026(2) -0.006(2) 0.011(2) -0.014(3)
 C18 0.090(4) 0.054(3) 0.035(3) -0.011(2) 0.020(3) -0.014(3)
 C117 0.083(4) 0.040(3) 0.051(3) 0.011(2) 0.040(3) 0.003(3)
 C21 0.091(4) 0.058(4) 0.038(3) 0.015(3) 0.024(3) 0.027(3)
 C56 0.061(3) 0.072(4) 0.066(4) -0.042(3) 0.003(3) 0.022(3)
 C55 0.079(4) 0.052(4) 0.053(3) -0.024(3) 0.014(3) -0.029(3)
 C108 0.058(3) 0.077(4) 0.037(2) -0.022(2) -0.010(2) 0.012(2)
 C20 0.064(4) 0.099(5) 0.040(3) 0.016(3) 0.027(3) -0.009(3)
 C80 0.036(3) 0.072(4) 0.095(5) -0.031(4) 0.025(3) -0.006(3)
 C124 0.056(3) 0.128(6) 0.028(3) 0.012(3) 0.001(2) 0.035(4)
 C33 0.055(3) 0.137(6) 0.033(3) -0.012(3) 0.018(3) -0.010(4)
 C36 0.069(4) 0.073(4) 0.071(4) -0.010(3) 0.044(3) -0.022(3)
 C123 0.051(3) 0.054(4) 0.097(5) 0.043(4) -0.010(3) 0.004(3)
 C35 0.122(6) 0.085(5) 0.066(4) 0.003(4) 0.063(4) 0.035(4)
 C114 0.116(5) 0.071(4) 0.048(3) 0.028(3) 0.045(4) 0.052(4)
 C116 0.135(6) 0.042(3) 0.084(5) 0.020(3) 0.074(5) 0.008(4)
 C115 0.174(8) 0.048(4) 0.077(5) 0.039(3) 0.078(5) 0.048(5)
 C85 0.052(5) 0.046(11) 0.101(9) -0.036(9) 0.007(8) -0.016(10)
 C103 0.054(3) 0.052(4) 0.067(4) 0.001(3) 0.032(3) -0.016(3)
 C99 0.054(3) 0.079(4) 0.081(4) 0.004(3) 0.040(3) 0.002(3)
 C 0.035(4) 0.070(6) 0.16(3) -0.018(13) 0.004(12) 0.006(4)
 C1 0.055(16) 0.126(17) 0.111(9) 0.017(7) 0.007(13) -0.063(15)
 C2 0.050(3) 0.061(4) 0.082(5) -0.002(4) 0.042(3) -0.011(3)
 C3 0.075(5) 0.101(5) 0.062(4) -0.029(4) -0.012(4) -0.001(4)
 C4 0.062(4) 0.079(4) 0.083(4) 0.006(3) 0.049(3) -0.003(3)
 C5 0.076(5) 0.127(6) 0.041(3) -0.016(3) -0.001(3) 0.010(4)
 C6 0.066(4) 0.121(5) 0.060(4) -0.022(4) -0.005(3) 0.009(3)
 C7 0.061(4) 0.091(4) 0.076(4) -0.008(3) 0.047(3) 0.003(3)
 C8 0.050(4) 0.058(5) 0.059(4) -0.001(4) 0.019(3) -0.014(3)
 O1 0.036(3) 0.039(2) 0.022(3) -0.007(2) 0.012(2) 0.006(2)
 O2 0.042(3) 0.040(2) 0.024(2) -0.0029(17) 0.007(2) 0.009(2)
 C5A 0.079(5) 0.129(7) 0.040(4) -0.022(4) 0.001(4) 0.010(5)
 C6A 0.075(4) 0.122(5) 0.054(4) -0.016(4) -0.010(3) 0.011(4)
 C3A 0.070(5) 0.109(5) 0.062(4) -0.023(4) -0.009(4) 0.000(4)
 O97A 0.046(6) 0.026(4) 0.057(8) 0.003(4) 0.036(5) 0.001(4)
 O93A 0.040(6) 0.027(3) 0.039(6) -0.002(4) 0.028(5) 0.003(3)
 C94A 0.0294(16) 0.0286(16) 0.0302(18) -0.0012(14) 0.0153(14) 0.0001(13)
 C7A 0.062(4) 0.089(4) 0.074(4) 0.003(3) 0.049(3) 0.002(4)
 C4A 0.058(4) 0.079(4) 0.084(4) 0.001(4) 0.042(3) -0.005(3)
 C99A 0.057(4) 0.082(4) 0.083(4) 0.002(3) 0.045(3) 0.008(3)
 C8A 0.054(4) 0.056(4) 0.065(4) -0.002(4) 0.026(4) -0.017(4)
 C2A 0.049(5) 0.062(5) 0.088(6) -0.003(5) 0.035(5) -0.009(4)
 C12 0.055(4) 0.058(4) 0.075(4) 0.003(4) 0.035(4) -0.015(3)
 O3 0.047(3) 0.029(2) 0.042(3) -0.008(3) 0.033(3) -0.010(2)
 O4 0.046(4) 0.028(3) 0.041(3) -0.007(3) 0.031(3) -0.007(3)
 O86A 0.038(3) 0.027(3) 0.035(3) -0.003(2) 0.018(2) -0.005(2)
 O82A 0.041(3) 0.026(3) 0.036(2) -0.0015(19) 0.019(2) -0.005(2)
 C1A 0.057(16) 0.129(17) 0.111(9) 0.017(7) 0.009(13) -0.063(16)
 C85A 0.054(6) 0.051(12) 0.101(10) -0.035(9) 0.008(8) -0.019(11)
 CA 0.036(4) 0.068(6) 0.16(3) -0.017(14) 0.003(12) 0.005(4)
 Co4A 0.0188(2) 0.0176(7) 0.0215(3) 0.0003(4) 0.00776(19) 0.0009(4)
 Co6A 0.0248(7) 0.0297(8) 0.0241(4) -0.0013(5) 0.0079(5) -0.0017(5)
 Co5A 0.0303(3) 0.0243(6) 0.0247(6) 0.0029(4) 0.0132(3) 0.0061(3)
 Co1A 0.0157(2) 0.01417(16) 0.01624(15) 0.00066(12) 0.00420(15) -0.00035(16)
 Co3A 0.0298(6) 0.0261(3) 0.0267(6) -0.0021(4) 0.0117(3) 0.0019(4)
 Co2A 0.0231(4) 0.0175(8) 0.0258(3) -0.0014(5) 0.0075(3) -0.0026(5)
 O79A 0.027(8) 0.035(8) 0.035(7) 0.006(5) 0.012(7) 0.003(5)
 O75A 0.038(6) 0.032(8) 0.023(5) -0.009(7) 0.011(5) 0.007(6)
 O5 0.014(6) 0.036(10) 0.023(4) -0.003(5) 0.002(4) -0.007(6)
 O6 0.024(8) 0.023(8) 0.038(6) 0.008(5) 0.009(4) 0.002(5)

_geom_special_details
;
 All esds (except the esd in the dihedral angle between two l.s. planes)
 are estimated using the full covariance matrix.  The cell esds are taken
 into account individually in the estimation of esds in distances, angles
 and torsion angles; correlations between esds in cell parameters are only
 used when they are defined by crystal symmetry.  An approximate (isotropic)
 treatment of cell esds is used for estimating esds involving l.s. planes.
;
loop_
  _geom_bond_atom_site_label_1
  _geom_bond_atom_site_label_2
  _geom_bond_distance
  _geom_bond_site_symmetry_2
  _geom_bond_publ_flag
 Ru1 O7 1.893(7) . ?
 Ru1 O12 2.061(6) . ?
 Ru1 O27 2.048(8) . ?
 Ru1 O34 2.061(8) . ?
 Ru1 N57 2.142(7) . ?
 Ru1 O37 2.063(6) . ?
 Ru2 O7 1.898(5) . ?
 Ru2 O15 2.069(6) . ?
 Ru2 O41 2.054(6) . ?
 Ru2 O54 2.093(5) . ?
 Ru2 O23 2.032(5) . ?
 Ru2 N69 2.158(5) . ?
 Ru3 O7 1.936(5) . ?
 Ru3 O19 2.034(5) . ?
 Ru3 O8 2.058(5) . ?
 Ru3 O30 2.084(5) . ?
 Ru3 O50 2.064(5) . ?
 Ru3 N63 2.179(5) . ?
 Ru4 O22 1.888(6) . ?
 Ru4 N44 2.169(7) . ?
 Ru4 O93 2.059(12) . ?
 Ru4 O118 2.020(12) . ?
 Ru4 O110 2.077(8) . ?
 Ru4 O104 2.022(8) . ?
 Ru5 O22 1.917(6) . ?
 Ru5 O82 2.025(10) . ?
 Ru5 O97 2.071(11) . ?
 Ru5 N112 2.135(7) . ?
 Ru5 O106 2.058(8) . ?
 Ru5 O79A 2.02(3) . ?
 Ru6 O22 1.929(6) . ?
 Ru6 N87 2.134(6) . ?
 Ru6 O100 2.018(9) . ?
 Ru6 O122 2.071(11) . ?
 Ru6 O86 2.142(8) . ?
 Ru6 O75A 2.058(16) . ?
 O7 Co1A 1.90(2) . ?
 O7 Co3A 2.040(14) . ?
 O7 Co2A 1.988(16) . ?
 O12 C9 1.257(4) . ?
 O12 Co1A 2.05(2) . ?
 O19 C16 1.252(5) . ?
 O19 Co3A 2.164(14) . ?
 O22 Co4A 1.96(2) . ?
 O22 Co6A 1.948(19) . ?
 O22 Co5A 1.93(2) . ?
 O27 C24 1.274(4) . ?
 O27 Co1A 2.07(2) . ?
 O34 C31 1.259(5) . ?
 O34 Co1A 2.04(2) . ?
 O8 C9 1.252(5) . ?
 O8 Co3A 2.105(15) . ?
 O15 C16 1.258(5) . ?
 O15 Co2A 2.054(18) . ?
 O30 C31 1.251(5) . ?
 O30 Co3A 1.943(14) . ?
 O41 C38 1.251(5) . ?
 O41 Co2A 2.069(17) . ?
 N44 C45 1.348(5) . ?
 N44 C49 1.338(5) . ?
 N44 Co4A 2.09(2) . ?
 O54 C51 1.257(5) . ?
 O54 Co2A 1.983(16) . ?
 N57 C58 1.349(5) . ?
 N57 C62 1.344(5) . ?
 N57 Co1A 2.14(2) . ?
 O37 C38 1.256(5) . ?
 O37 Co1A 2.08(2) . ?
 O50 C51 1.255(5) . ?
 O50 Co3A 2.015(15) . ?
 O23 C24 1.252(5) . ?
 O23 Co2A 2.129(16) . ?
 N63 C64 1.335(5) . ?
 N63 C68 1.334(5) . ?
 N63 Co3A 2.083(14) . ?
 N69 C70 1.334(5) . ?
 N69 C74 1.328(6) . ?
 N69 Co2A 2.070(16) . ?
 O79 C76 1.254(11) . ?
 O79 Co5A 2.14(3) . ?
 O75 C76 1.255(10) . ?
 O75 Co6A 2.09(2) . ?
 O82 C83 1.316(10) . ?
 C9 C10 1.533(5) . ?
 N87 C88 1.343(5) . ?
 N87 C92 1.340(5) . ?
 N87 Co6A 2.118(19) . ?
 C16 C17 1.535(6) . ?
 C76 C77 1.537(5) . ?
 C76 O79A 1.248(12) . ?
 C76 O75A 1.256(11) . ?
 O97 C94 1.23(6) . ?
 O100 C101 1.204(8) . ?
 C94 O93 1.31(5) . ?
 C94 C95 1.51(5) . ?
 C83 O86 1.202(8) . ?
 C83 C84 1.537(6) . ?
 C83 O86A 1.381(10) . ?
 C83 O82A 1.160(12) . ?
 C107 O106 1.293(8) . ?
 C107 O110 1.202(7) . ?
 C107 C108 1.521(6) . ?
 C107 O1 1.354(11) . ?
 C107 O2 1.190(12) . ?
 N112 C113 1.325(6) . ?
 N112 C117 1.326(6) . ?
 N112 Co5A 2.13(2) . ?
 C10 C11 1.526(6) . ?
 C10 C14 1.532(6) . ?
 C10 C13 1.530(6) . ?
 O122 C119 1.274(10) . ?
 C51 C52 1.537(5) . ?
 O118 C119 1.254(8) . ?
 C58 C59 1.388(6) . ?
 C59 C60 1.379(6) . ?
 C31 C32 1.537(5) . ?
 C32 C33 1.494(7) . ?
 C32 C36 1.529(7) . ?
 C32 C35 1.516(7) . ?
 C62 C61 1.373(6) . ?
 C101 O104 1.303(7) . ?
 C101 C102 1.526(5) . ?
 C101 O3 1.206(11) . ?
 C101 O4 1.367(14) . ?
 C119 C120 1.526(5) . ?
 C119 O5 1.232(10) . ?
 C119 O6 1.275(12) . ?
 C61 C60 1.375(6) . ?
 C77 C78 1.534(6) . ?
 C77 C81 1.527(7) . ?
 C77 C80 1.528(7) . ?
 C120 C121 1.530(6) . ?
 C120 C124 1.515(7) . ?
 C120 C123 1.513(7) . ?
 C24 C25 1.530(5) . ?
 C39 C38 1.532(5) . ?
 C39 C40 1.531(6) . ?
 C39 C43 1.527(6) . ?
 C39 C42 1.530(6) . ?
 C45 C46 1.378(6) . ?
 C25 C26 1.539(6) . ?
 C25 C29 1.525(6) . ?
 C25 C28 1.532(6) . ?
 C17 C18 1.525(7) . ?
 C17 C21 1.527(7) . ?
 C17 C20 1.519(7) . ?
 C70 C71 1.389(6) . ?
 C47 C46 1.375(7) . ?
 C47 C48 1.378(7) . ?
 C52 C53 1.532(6) . ?
 C52 C56 1.516(7) . ?
 C52 C55 1.518(7) . ?
 C102 C103 1.573(9) . ?
 C102 C2 1.493(9) . ?
 C102 C8 1.539(10) . ?
 C102 C8A 1.422(17) . ?
 C102 C2A 1.668(17) . ?
 C102 C12 1.533(16) . ?
 C88 C89 1.377(6) . ?
 C74 C73 1.384(6) . ?
 C95 C99 1.518(13) . ?
 C95 C4 1.526(13) . ?
 C95 C7 1.499(12) . ?
 C95 C94A 1.56(6) . ?
 C95 C7A 1.518(14) . ?
 C95 C4A 1.563(15) . ?
 C95 C99A 1.471(14) . ?
 C64 C65 1.382(6) . ?
 C49 C48 1.372(6) . ?
 C92 C91 1.383(7) . ?
 C72 C73 1.378(7) . ?
 C72 C71 1.367(8) . ?
 C68 C67 1.377(6) . ?
 C84 C85 1.526(11) . ?
 C84 C 1.494(13) . ?
 C84 C1 1.531(12) . ?
 C84 C1A 1.523(14) . ?
 C84 C85A 1.518(14) . ?
 C84 CA 1.497(14) . ?
 C89 C90 1.370(7) . ?
 C65 C66 1.371(8) . ?
 C113 C114 1.387(7) . ?
 C90 C91 1.360(7) . ?
 C67 C66 1.380(8) . ?
 C117 C116 1.375(7) . ?
 C108 C3 1.602(14) . ?
 C108 C5 1.408(12) . ?
 C108 C6 1.574(12) . ?
 C108 C5A 1.706(17) . ?
 C108 C6A 1.58(2) . ?
 C108 C3A 1.31(2) . ?
 C114 C115 1.364(10) . ?
 C116 C115 1.350(10) . ?
 O1 Co4A 2.00(2) . ?
 O2 Co5A 1.99(2) . ?
 O97A C94A 1.28(8) . ?
 O97A Co5A 1.99(2) . ?
 O93A C94A 1.19(6) . ?
 O93A Co4A 2.08(3) . ?
 O3 Co4A 2.11(2) . ?
 O4 Co6A 2.15(2) . ?
 O86A Co6A 1.908(16) . ?
 O82A Co5A 2.16(2) . ?
 Co4A O6 2.11(3) . ?
 Co6A O5 2.06(2) . ?

loop_
  _geom_angle_atom_site_label_1
  _geom_angle_atom_site_label_2
  _geom_angle_atom_site_label_3
  _geom_angle
  _geom_angle_site_symmetry_1
  _geom_angle_site_symmetry_3
  _geom_angle_publ_flag
 O7 Ru1 O12 95.0(3) . . ?
 O7 Ru1 O27 93.8(3) . . ?
 O7 Ru1 O34 93.4(3) . . ?
 O7 Ru1 N57 177.4(4) . . ?
 O7 Ru1 O37 96.1(3) . . ?
 O12 Ru1 O34 92.7(3) . . ?
 O12 Ru1 N57 82.7(3) . . ?
 O12 Ru1 O37 168.9(4) . . ?
 O27 Ru1 O12 87.2(3) . . ?
 O27 Ru1 O34 172.8(4) . . ?
 O27 Ru1 N57 85.0(3) . . ?
 O27 Ru1 O37 92.4(3) . . ?
 O34 Ru1 N57 87.9(3) . . ?
 O34 Ru1 O37 86.3(3) . . ?
 O37 Ru1 N57 86.2(3) . . ?
 O7 Ru2 O15 93.3(2) . . ?
 O7 Ru2 O41 93.4(2) . . ?
 O7 Ru2 O54 95.0(2) . . ?
 O7 Ru2 O23 96.52(18) . . ?
 O7 Ru2 N69 178.4(3) . . ?
 O15 Ru2 O54 95.2(2) . . ?
 O15 Ru2 N69 86.2(2) . . ?
 O41 Ru2 O15 173.3(3) . . ?
 O41 Ru2 O54 84.1(2) . . ?
 O41 Ru2 N69 87.2(2) . . ?
 O54 Ru2 N69 83.56(17) . . ?
 O23 Ru2 O15 85.3(2) . . ?
 O23 Ru2 O41 94.1(2) . . ?
 O23 Ru2 O54 168.5(3) . . ?
 O23 Ru2 N69 85.0(2) . . ?
 O7 Ru3 O19 96.14(16) . . ?
 O7 Ru3 O8 93.85(19) . . ?
 O7 Ru3 O30 93.9(2) . . ?
 O7 Ru3 O50 92.8(2) . . ?
 O7 Ru3 N63 178.6(3) . . ?
 O19 Ru3 O8 85.95(18) . . ?
 O19 Ru3 O30 170.0(2) . . ?
 O19 Ru3 O50 95.6(2) . . ?
 O19 Ru3 N63 84.2(2) . . ?
 O8 Ru3 O30 92.9(2) . . ?
 O8 Ru3 O50 173.0(2) . . ?
 O8 Ru3 N63 87.48(19) . . ?
 O30 Ru3 N63 85.77(16) . . ?
 O50 Ru3 O30 84.38(18) . . ?
 O50 Ru3 N63 85.84(18) . . ?
 O22 Ru4 N44 177.5(4) . . ?
 O22 Ru4 O93 93.6(4) . . ?
 O22 Ru4 O118 96.7(4) . . ?
 O22 Ru4 O110 95.8(3) . . ?
 O22 Ru4 O104 93.0(3) . . ?
 O93 Ru4 N44 88.9(4) . . ?
 O93 Ru4 O110 90.8(4) . . ?
 O118 Ru4 N44 84.0(4) . . ?
 O118 Ru4 O93 86.9(10) . . ?
 O118 Ru4 O110 167.4(5) . . ?
 O118 Ru4 O104 93.6(10) . . ?
 O110 Ru4 N44 83.5(3) . . ?
 O104 Ru4 N44 84.5(3) . . ?
 O104 Ru4 O93 173.3(5) . . ?
 O104 Ru4 O110 87.2(3) . . ?
 O22 Ru5 O82 93.8(3) . . ?
 O22 Ru5 O97 94.8(4) . . ?
 O22 Ru5 N112 178.7(3) . . ?
 O22 Ru5 O106 93.1(3) . . ?
 O22 Ru5 O79A 97.4(8) . . ?
 O82 Ru5 O97 85.4(4) . . ?
 O82 Ru5 N112 86.7(4) . . ?
 O82 Ru5 O106 172.0(4) . . ?
 O97 Ru5 N112 83.9(4) . . ?
 O106 Ru5 O97 90.0(3) . . ?
 O106 Ru5 N112 86.4(3) . . ?
 O79A Ru5 O82 96.8(9) . . ?
 O79A Ru5 O97 167.4(9) . . ?
 O79A Ru5 N112 83.8(8) . . ?
 O79A Ru5 O106 86.4(10) . . ?
 O22 Ru6 N87 177.4(3) . . ?
 O22 Ru6 O100 94.9(3) . . ?
 O22 Ru6 O122 93.2(4) . . ?
 O22 Ru6 O86 91.6(3) . . ?
 O22 Ru6 O75A 92.6(8) . . ?
 N87 Ru6 O86 85.8(3) . . ?
 O100 Ru6 N87 87.8(3) . . ?
 O100 Ru6 O122 95.7(10) . . ?
 O100 Ru6 O86 173.1(4) . . ?
 O100 Ru6 O75A 84.3(11) . . ?
 O122 Ru6 N87 86.3(4) . . ?
 O122 Ru6 O86 86.3(9) . . ?
 O75A Ru6 N87 87.9(8) . . ?
 O75A Ru6 O122 174.2(9) . . ?
 O75A Ru6 O86 93.0(12) . . ?
 Ru1 O7 Ru2 119.8(3) . . ?
 Ru1 O7 Ru3 120.8(3) . . ?
 Ru2 O7 Ru3 119.3(2) . . ?
 Co1A O7 Co3A 117.9(8) . . ?
 Co1A O7 Co2A 123.3(8) . . ?
 Co2A O7 Co3A 118.7(6) . . ?
 C9 O12 Ru1 133.3(3) . . ?
 C9 O12 Co1A 133.5(7) . . ?
 C16 O19 Ru3 130.1(3) . . ?
 C16 O19 Co3A 133.2(4) . . ?
 Ru4 O22 Ru5 120.8(3) . . ?
 Ru4 O22 Ru6 119.7(3) . . ?
 Ru5 O22 Ru6 119.5(2) . . ?
 Co6A O22 Co4A 121.7(8) . . ?
 Co5A O22 Co4A 117.4(8) . . ?
 Co5A O22 Co6A 120.8(7) . . ?
 C24 O27 Ru1 128.4(3) . . ?
 C24 O27 Co1A 128.8(7) . . ?
 C31 O34 Ru1 128.3(3) . . ?
 C31 O34 Co1A 128.2(7) . . ?
 C9 O8 Ru3 127.9(3) . . ?
 C9 O8 Co3A 127.7(5) . . ?
 C16 O15 Ru2 128.9(3) . . ?
 C16 O15 Co2A 129.2(6) . . ?
 C31 O30 Ru3 131.5(3) . . ?
 C31 O30 Co3A 134.1(5) . . ?
 C38 O41 Ru2 128.2(3) . . ?
 C38 O41 Co2A 132.0(4) . . ?
 C45 N44 Ru4 121.3(3) . . ?
 C45 N44 Co4A 121.5(7) . . ?
 C49 N44 Ru4 121.2(3) . . ?
 C49 N44 C45 117.2(4) . . ?
 C49 N44 Co4A 120.9(7) . . ?
 C51 O54 Ru2 130.3(3) . . ?
 C51 O54 Co2A 132.6(5) . . ?
 C58 N57 Ru1 119.8(3) . . ?
 C58 N57 Co1A 119.2(6) . . ?
 C62 N57 Ru1 122.2(3) . . ?
 C62 N57 C58 117.8(3) . . ?
 C62 N57 Co1A 122.8(7) . . ?
 C38 O37 Ru1 130.9(3) . . ?
 C38 O37 Co1A 131.1(7) . . ?
 C51 O50 Ru3 129.2(3) . . ?
 C51 O50 Co3A 133.6(4) . . ?
 C24 O23 Ru2 131.9(3) . . ?
 C24 O23 Co2A 134.5(5) . . ?
 C64 N63 Ru3 121.5(3) . . ?
 C64 N63 Co3A 118.5(5) . . ?
 C68 N63 Ru3 120.2(3) . . ?
 C68 N63 C64 118.1(4) . . ?
 C68 N63 Co3A 123.4(5) . . ?
 C70 N69 Ru2 121.5(3) . . ?
 C70 N69 Co2A 120.1(6) . . ?
 C74 N69 Ru2 120.7(3) . . ?
 C74 N69 C70 117.8(4) . . ?
 C74 N69 Co2A 122.1(6) . . ?
 C76 O79 Co5A 131(2) . . ?
 C76 O75 Co6A 129.8(12) . . ?
 C83 O82 Ru5 125.5(6) . . ?
 O12 C9 C10 115.0(3) . . ?
 O8 C9 O12 126.2(3) . . ?
 O8 C9 C10 118.8(3) . . ?
 C88 N87 Ru6 120.5(3) . . ?
 C88 N87 Co6A 123.4(5) . . ?
 C92 N87 Ru6 121.8(3) . . ?
 C92 N87 C88 117.7(4) . . ?
 C92 N87 Co6A 118.8(5) . . ?
 O19 C16 O15 125.9(4) . . ?
 O19 C16 C17 117.1(4) . . ?
 O15 C16 C17 116.9(4) . . ?
 O79 C76 O75 127.6(15) . . ?
 O79 C76 C77 114.8(14) . . ?
 O75 C76 C77 117.6(8) . . ?
 O79A C76 C77 120.1(18) . . ?
 O79A C76 O75A 124.9(19) . . ?
 O75A C76 C77 114.8(9) . . ?
 C94 O97 Ru5 134(2) . . ?
 C101 O100 Ru6 133.5(6) . . ?
 O97 C94 O93 124(4) . . ?
 O97 C94 C95 120(4) . . ?
 O93 C94 C95 116(4) . . ?
 O82 C83 C84 112.7(5) . . ?
 O86 C83 O82 125.4(6) . . ?
 O86 C83 C84 121.7(5) . . ?
 O86A C83 C84 109.6(5) . . ?
 O82A C83 C84 124.1(7) . . ?
 O82A C83 O86A 126.2(7) . . ?
 O106 C107 C108 113.8(5) . . ?
 O110 C107 O106 127.3(5) . . ?
 O110 C107 C108 118.9(5) . . ?
 O1 C107 C108 112.9(6) . . ?
 O2 C107 C108 120.8(7) . . ?
 O2 C107 O1 126.2(7) . . ?
 C113 N112 Ru5 120.4(4) . . ?
 C113 N112 C117 118.0(5) . . ?
 C113 N112 Co5A 121.1(6) . . ?
 C117 N112 Ru5 121.6(4) . . ?
 C117 N112 Co5A 120.8(6) . . ?
 C11 C10 C9 111.1(3) . . ?
 C11 C10 C14 109.3(4) . . ?
 C11 C10 C13 110.1(4) . . ?
 C14 C10 C9 107.1(3) . . ?
 C13 C10 C9 109.3(3) . . ?
 C13 C10 C14 109.9(4) . . ?
 C119 O122 Ru6 127.5(11) . . ?
 O54 C51 C52 116.5(4) . . ?
 O50 C51 O54 125.7(4) . . ?
 O50 C51 C52 117.7(4) . . ?
 C94 O93 Ru4 126(3) . . ?
 C119 O118 Ru4 132.9(8) . . ?
 N57 C58 C59 121.7(4) . . ?
 C60 C59 C58 119.7(4) . . ?
 O34 C31 C32 115.8(4) . . ?
 O30 C31 O34 126.5(4) . . ?
 O30 C31 C32 117.6(3) . . ?
 C33 C32 C31 110.1(4) . . ?
 C33 C32 C36 109.8(5) . . ?
 C33 C32 C35 111.6(5) . . ?
 C36 C32 C31 107.3(4) . . ?
 C35 C32 C31 111.0(4) . . ?
 C35 C32 C36 107.0(5) . . ?
 C107 O106 Ru5 126.4(4) . . ?
 N57 C62 C61 123.1(4) . . ?
 O100 C101 O104 125.7(5) . . ?
 O100 C101 C102 120.4(5) . . ?
 O104 C101 C102 113.8(4) . . ?
 O3 C101 C102 119.6(6) . . ?
 O3 C101 O4 126.8(7) . . ?
 O4 C101 C102 112.9(7) . . ?
 O122 C119 C120 116.8(6) . . ?
 O118 C119 O122 126.3(7) . . ?
 O118 C119 C120 116.8(7) . . ?
 O5 C119 C120 121.4(7) . . ?
 O5 C119 O6 126.1(11) . . ?
 O6 C119 C120 112.2(10) . . ?
 C62 C61 C60 119.3(4) . . ?
 C107 O110 Ru4 131.1(5) . . ?
 C78 C77 C76 110.7(4) . . ?
 C81 C77 C76 110.9(4) . . ?
 C81 C77 C78 110.8(4) . . ?
 C81 C77 C80 109.9(4) . . ?
 C80 C77 C76 105.4(4) . . ?
 C80 C77 C78 109.0(4) . . ?
 C119 C120 C121 107.2(4) . . ?
 C124 C120 C119 111.6(4) . . ?
 C124 C120 C121 109.1(4) . . ?
 C123 C120 C119 108.5(4) . . ?
 C123 C120 C121 109.7(5) . . ?
 C123 C120 C124 110.7(5) . . ?
 O27 C24 C25 115.7(3) . . ?
 O23 C24 O27 126.1(4) . . ?
 O23 C24 C25 118.3(3) . . ?
 C40 C39 C38 107.4(3) . . ?
 C43 C39 C38 108.7(4) . . ?
 C43 C39 C40 109.7(4) . . ?
 C43 C39 C42 110.0(4) . . ?
 C42 C39 C38 111.6(4) . . ?
 C42 C39 C40 109.4(4) . . ?
 C101 O104 Ru4 129.1(4) . . ?
 N44 C45 C46 121.9(4) . . ?
 C24 C25 C26 109.0(3) . . ?
 C24 C25 C28 110.6(3) . . ?
 C29 C25 C24 108.1(3) . . ?
 C29 C25 C26 109.9(4) . . ?
 C29 C25 C28 109.8(4) . . ?
 C28 C25 C26 109.4(4) . . ?
 C18 C17 C16 104.7(4) . . ?
 C18 C17 C21 109.3(4) . . ?
 C21 C17 C16 110.3(4) . . ?
 C20 C17 C16 111.8(4) . . ?
 C20 C17 C18 111.1(4) . . ?
 C20 C17 C21 109.6(4) . . ?
 N69 C70 C71 122.4(5) . . ?
 O41 C38 O37 126.6(4) . . ?
 O41 C38 C39 117.2(3) . . ?
 O37 C38 C39 116.2(4) . . ?
 C46 C47 C48 117.7(4) . . ?
 C47 C46 C45 120.3(5) . . ?
 C53 C52 C51 105.1(3) . . ?
 C56 C52 C51 111.0(4) . . ?
 C56 C52 C53 109.6(5) . . ?
 C56 C52 C55 110.7(5) . . ?
 C55 C52 C51 110.9(4) . . ?
 C55 C52 C53 109.4(4) . . ?
 C101 C102 C103 105.6(4) . . ?
 C101 C102 C8 108.0(4) . . ?
 C101 C102 C2A 102.2(6) . . ?
 C101 C102 C12 107.9(6) . . ?
 C2 C102 C101 114.2(5) . . ?
 C2 C102 C103 110.4(6) . . ?
 C2 C102 C8 111.7(6) . . ?
 C8 C102 C103 106.5(6) . . ?
 C8A C102 C101 115.8(7) . . ?
 C8A C102 C2A 110.3(10) . . ?
 C8A C102 C12 117.1(10) . . ?
 C12 C102 C2A 101.6(9) . . ?
 C83 O86 Ru6 129.8(5) . . ?
 N87 C88 C89 122.1(4) . . ?
 N69 C74 C73 123.2(5) . . ?
 C61 C60 C59 118.5(4) . . ?
 C94 C95 C99 109(2) . . ?
 C94 C95 C4 111(2) . . ?
 C99 C95 C4 106.5(8) . . ?
 C7 C95 C94 107(2) . . ?
 C7 C95 C99 110.0(8) . . ?
 C7 C95 C4 113.7(8) . . ?
 C7A C95 C94A 109(2) . . ?
 C7A C95 C4A 105.4(9) . . ?
 C4A C95 C94A 106(3) . . ?
 C99A C95 C94A 113(3) . . ?
 C99A C95 C7A 115.1(8) . . ?
 C99A C95 C4A 107.4(9) . . ?
 N63 C64 C65 122.2(5) . . ?
 N44 C49 C48 123.4(4) . . ?
 N87 C92 C91 122.1(4) . . ?
 C71 C72 C73 118.7(4) . . ?
 N63 C68 C67 122.9(5) . . ?
 C72 C73 C74 118.7(5) . . ?
 C85 C84 C83 111.2(12) . . ?
 C85 C84 C1 96(2) . . ?
 C C84 C83 104(2) . . ?
 C C84 C85 128(2) . . ?
 C C84 C1 111.0(16) . . ?
 C1 C84 C83 105.6(13) . . ?
 C1A C84 C83 116.4(19) . . ?
 C85A C84 C83 106.8(16) . . ?
 C85A C84 C1A 123(3) . . ?
 CA C84 C83 108(3) . . ?
 CA C84 C1A 105.7(15) . . ?
 CA C84 C85A 93(3) . . ?
 C90 C89 C88 119.9(5) . . ?
 C49 C48 C47 119.4(4) . . ?
 C72 C71 C70 119.2(5) . . ?
 C66 C65 C64 119.4(5) . . ?
 N112 C113 C114 122.5(6) . . ?
 C91 C90 C89 118.2(4) . . ?
 C68 C67 C66 118.8(5) . . ?
 C65 C66 C67 118.7(5) . . ?
 C90 C91 C92 120.0(5) . . ?
 N112 C117 C116 122.3(6) . . ?
 C107 C108 C3 109.6(6) . . ?
 C107 C108 C6 105.7(5) . . ?
 C107 C108 C5A 97.6(7) . . ?
 C107 C108 C6A 110.8(8) . . ?
 C5 C108 C107 114.0(7) . . ?
 C5 C108 C3 112.5(8) . . ?
 C5 C108 C6 114.2(8) . . ?
 C6 C108 C3 99.6(8) . . ?
 C6A C108 C5A 93.1(9) . . ?
 C3A C108 C107 120.0(11) . . ?
 C3A C108 C5A 105.3(11) . . ?
 C3A C108 C6A 122.1(12) . . ?
 C115 C114 C113 118.6(6) . . ?
 C115 C116 C117 119.6(7) . . ?
 C116 C115 C114 119.0(6) . . ?
 C107 O1 Co4A 126.1(9) . . ?
 C107 O2 Co5A 133.2(10) . . ?
 C94A O97A Co5A 125(3) . . ?
 C94A O93A Co4A 132(3) . . ?
 O97A C94A C95 113(4) . . ?
 O93A C94A C95 117(6) . . ?
 O93A C94A O97A 130(5) . . ?
 C101 O3 Co4A 128.0(9) . . ?
 C101 O4 Co6A 123.0(10) . . ?
 C83 O86A Co6A 124.9(8) . . ?
 C83 O82A Co5A 131.9(10) . . ?
 O22 Co4A N44 179.4(13) . . ?
 O22 Co4A O1 92.2(9) . . ?
 O22 Co4A O93A 94.3(9) . . ?
 O22 Co4A O3 93.5(10) . . ?
 O22 Co4A O6 90.4(10) . . ?
 N44 Co4A O3 85.9(8) . . ?
 N44 Co4A O6 89.7(10) . . ?
 O1 Co4A N44 87.6(8) . . ?
 O1 Co4A O93A 94.2(10) . . ?
 O1 Co4A O3 89.0(9) . . ?
 O1 Co4A O6 177.0(15) . . ?
 O93A Co4A N44 86.3(9) . . ?
 O93A Co4A O3 171.4(12) . . ?
 O93A Co4A O6 87.1(11) . . ?
 O6 Co4A O3 89.3(12) . . ?
 O22 Co6A O75 96.4(9) . . ?
 O22 Co6A N87 174.7(8) . . ?
 O22 Co6A O4 89.3(7) . . ?
 O22 Co6A O5 95.1(9) . . ?
 O75 Co6A N87 82.6(8) . . ?
 O75 Co6A O4 78.7(13) . . ?
 N87 Co6A O4 85.4(7) . . ?
 O86A Co6A O22 94.9(8) . . ?
 O86A Co6A O75 101.6(15) . . ?
 O86A Co6A N87 90.3(7) . . ?
 O86A Co6A O4 175.6(12) . . ?
 O86A Co6A O5 88.3(13) . . ?
 O5 Co6A O75 164.1(14) . . ?
 O5 Co6A N87 84.9(8) . . ?
 O5 Co6A O4 90.5(13) . . ?
 O22 Co5A O79 91.7(11) . . ?
 O22 Co5A N112 174.3(9) . . ?
 O22 Co5A O2 97.1(10) . . ?
 O22 Co5A O97A 94.0(9) . . ?
 O22 Co5A O82A 90.1(8) . . ?
 O79 Co5A O82A 89.4(14) . . ?
 N112 Co5A O79 84.0(11) . . ?
 N112 Co5A O82A 86.0(8) . . ?
 O2 Co5A O79 91.5(15) . . ?
 O2 Co5A N112 86.9(8) . . ?
 O2 Co5A O97A 94.0(8) . . ?
 O2 Co5A O82A 172.7(12) . . ?
 O97A Co5A O79 171.5(18) . . ?
 O97A Co5A N112 89.8(9) . . ?
 O97A Co5A O82A 84.4(8) . . ?
 O7 Co1A O12 95.3(9) . . ?
 O7 Co1A O27 93.0(10) . . ?
 O7 Co1A O34 93.7(10) . . ?
 O7 Co1A N57 177.3(13) . . ?
 O7 Co1A O37 95.5(9) . . ?
 O12 Co1A O27 87.1(8) . . ?
 O12 Co1A N57 83.2(8) . . ?
 O12 Co1A O37 169.2(13) . . ?
 O27 Co1A N57 84.7(9) . . ?
 O27 Co1A O37 91.5(9) . . ?
 O34 Co1A O12 93.7(9) . . ?
 O34 Co1A O27 173.1(13) . . ?
 O34 Co1A N57 88.6(9) . . ?
 O34 Co1A O37 86.5(8) . . ?
 O37 Co1A N57 86.1(8) . . ?
 O7 Co3A O19 89.2(4) . . ?
 O7 Co3A O8 89.5(5) . . ?
 O7 Co3A N63 172.7(7) . . ?
 O8 Co3A O19 81.6(5) . . ?
 O30 Co3A O7 95.0(7) . . ?
 O30 Co3A O19 174.9(8) . . ?
 O30 Co3A O8 95.7(7) . . ?
 O30 Co3A O50 89.5(5) . . ?
 O30 Co3A N63 92.2(5) . . ?
 O50 Co3A O7 91.3(6) . . ?
 O50 Co3A O19 93.1(6) . . ?
 O50 Co3A O8 174.6(8) . . ?
 O50 Co3A N63 89.7(6) . . ?
 N63 Co3A O19 83.5(6) . . ?
 N63 Co3A O8 88.8(6) . . ?
 O7 Co2A O15 91.1(6) . . ?
 O7 Co2A O41 90.4(7) . . ?
 O7 Co2A O23 90.8(5) . . ?
 O7 Co2A N69 175.6(9) . . ?
 O15 Co2A O41 173.9(10) . . ?
 O15 Co2A O23 83.2(6) . . ?
 O15 Co2A N69 88.9(7) . . ?
 O41 Co2A O23 90.9(6) . . ?
 O41 Co2A N69 89.1(6) . . ?
 O54 Co2A O7 95.7(8) . . ?
 O54 Co2A O15 99.2(7) . . ?
 O54 Co2A O41 86.5(7) . . ?
 O54 Co2A O23 173.0(9) . . ?
 O54 Co2A N69 88.6(5) . . ?
 N69 Co2A O23 84.8(7) . . ?
 C76 O79A Ru5 132(2) . . ?
 C76 O75A Ru6 130.7(13) . . ?
 C119 O5 Co6A 130.8(14) . . ?
 C119 O6 Co4A 126.7(16) . . ?

loop_
  _geom_torsion_atom_site_label_1
  _geom_torsion_atom_site_label_2
  _geom_torsion_atom_site_label_3
  _geom_torsion_atom_site_label_4
  _geom_torsion
  _geom_torsion_site_symmetry_1
  _geom_torsion_site_symmetry_2
  _geom_torsion_site_symmetry_3
  _geom_torsion_site_symmetry_4
  _geom_torsion_publ_flag
 Ru1 O12 C9 O8 18.4(7) . . . . ?
 Ru1 O12 C9 C10 -159.1(4) . . . . ?
 Ru1 O27 C24 O23 6.9(6) . . . . ?
 Ru1 O27 C24 C25 -172.6(3) . . . . ?
 Ru1 O34 C31 O30 -0.2(6) . . . . ?
 Ru1 O34 C31 C32 -179.6(3) . . . . ?
 Ru1 N57 C58 C59 -174.3(4) . . . . ?
 Ru1 N57 C62 C61 174.2(4) . . . . ?
 Ru1 O37 C38 O41 18.9(7) . . . . ?
 Ru1 O37 C38 C39 -159.4(4) . . . . ?
 Ru2 O15 C16 O19 -7.4(6) . . . . ?
 Ru2 O15 C16 C17 169.5(3) . . . . ?
 Ru2 O41 C38 O37 7.9(6) . . . . ?
 Ru2 O41 C38 C39 -173.8(3) . . . . ?
 Ru2 O54 C51 O50 29.6(6) . . . . ?
 Ru2 O54 C51 C52 -147.1(3) . . . . ?
 Ru2 O23 C24 O27 17.1(6) . . . . ?
 Ru2 O23 C24 C25 -163.5(3) . . . . ?
 Ru2 N69 C70 C71 -177.5(4) . . . . ?
 Ru2 N69 C74 C73 177.8(4) . . . . ?
 Ru3 O19 C16 O15 32.4(6) . . . . ?
 Ru3 O19 C16 C17 -144.5(3) . . . . ?
 Ru3 O8 C9 O12 7.6(6) . . . . ?
 Ru3 O8 C9 C10 -175.0(3) . . . . ?
 Ru3 O30 C31 O34 25.7(6) . . . . ?
 Ru3 O30 C31 C32 -154.8(3) . . . . ?
 Ru3 O50 C51 O54 -5.2(7) . . . . ?
 Ru3 O50 C51 C52 171.5(3) . . . . ?
 Ru3 N63 C64 C65 -175.0(4) . . . . ?
 Ru3 N63 C68 C67 175.3(4) . . . . ?
 Ru4 N44 C45 C46 -174.5(4) . . . . ?
 Ru4 N44 C49 C48 174.4(4) . . . . ?
 Ru4 O118 C119 O122 15(2) . . . . ?
 Ru4 O118 C119 C120 -165.6(19) . . . . ?
 Ru5 O82 C83 O86 -14.5(10) . . . . ?
 Ru5 O82 C83 C84 169.4(5) . . . . ?
 Ru5 O97 C94 O93 19(8) . . . . ?
 Ru5 O97 C94 C95 -162.7(19) . . . . ?
 Ru5 N112 C113 C114 177.4(4) . . . . ?
 Ru5 N112 C117 C116 -178.5(4) . . . . ?
 Ru6 N87 C88 C89 -176.1(4) . . . . ?
 Ru6 N87 C92 C91 176.4(4) . . . . ?
 Ru6 O100 C101 O104 17.8(10) . . . . ?
 Ru6 O100 C101 C102 -160.7(5) . . . . ?
 Ru6 O122 C119 O118 9.7(18) . . . . ?
 Ru6 O122 C119 C120 -169.8(14) . . . . ?
 O12 Ru1 O7 Ru2 140.3(3) . . . . ?
 O12 Ru1 O7 Ru3 -38.5(4) . . . . ?
 O12 C9 C10 C11 -169.0(4) . . . . ?
 O12 C9 C10 C14 71.7(5) . . . . ?
 O12 C9 C10 C13 -47.3(5) . . . . ?
 O19 C16 C17 C18 88.6(5) . . . . ?
 O19 C16 C17 C21 -28.8(6) . . . . ?
 O19 C16 C17 C20 -151.0(4) . . . . ?
 O27 Ru1 O7 Ru2 52.8(3) . . . . ?
 O27 Ru1 O7 Ru3 -126.0(2) . . . . ?
 O27 C24 C25 C26 -49.9(5) . . . . ?
 O27 C24 C25 C29 69.5(4) . . . . ?
 O27 C24 C25 C28 -170.3(4) . . . . ?
 O34 Ru1 O7 Ru2 -126.7(3) . . . . ?
 O34 Ru1 O7 Ru3 54.5(3) . . . . ?
 O34 C31 C32 C33 -46.1(5) . . . . ?
 O34 C31 C32 C36 73.3(5) . . . . ?
 O34 C31 C32 C35 -170.1(4) . . . . ?
 O8 C9 C10 C11 13.3(5) . . . . ?
 O8 C9 C10 C14 -106.0(4) . . . . ?
 O8 C9 C10 C13 135.0(4) . . . . ?
 O15 Ru2 O7 Ru1 -126.2(3) . . . . ?
 O15 Ru2 O7 Ru3 52.7(3) . . . . ?
 O15 C16 C17 C18 -88.6(5) . . . . ?
 O15 C16 C17 C21 153.9(4) . . . . ?
 O15 C16 C17 C20 31.8(6) . . . . ?
 O30 C31 C32 C33 134.4(5) . . . . ?
 O30 C31 C32 C36 -106.2(5) . . . . ?
 O30 C31 C32 C35 10.4(6) . . . . ?
 O41 Ru2 O7 Ru1 54.0(3) . . . . ?
 O41 Ru2 O7 Ru3 -127.2(2) . . . . ?
 N44 C45 C46 C47 0.6(7) . . . . ?
 N44 C49 C48 C47 -0.3(7) . . . . ?
 O54 Ru2 O7 Ru1 138.3(3) . . . . ?
 O54 Ru2 O7 Ru3 -42.8(3) . . . . ?
 O54 C51 C52 C53 75.6(5) . . . . ?
 O54 C51 C52 C56 -166.0(4) . . . . ?
 O54 C51 C52 C55 -42.5(5) . . . . ?
 N57 C58 C59 C60 0.0(6) . . . . ?
 N57 C62 C61 C60 0.1(7) . . . . ?
 O37 Ru1 O7 Ru2 -40.0(4) . . . . ?
 O37 Ru1 O7 Ru3 141.2(2) . . . . ?
 O50 C51 C52 C53 -101.4(5) . . . . ?
 O50 C51 C52 C56 16.9(6) . . . . ?
 O50 C51 C52 C55 140.5(4) . . . . ?
 O23 Ru2 O7 Ru1 -40.5(4) . . . . ?
 O23 Ru2 O7 Ru3 138.3(2) . . . . ?
 O23 C24 C25 C26 130.6(4) . . . . ?
 O23 C24 C25 C29 -110.0(4) . . . . ?
 O23 C24 C25 C28 10.2(5) . . . . ?
 N63 C64 C65 C66 -0.2(7) . . . . ?
 N63 C68 C67 C66 -0.3(8) . . . . ?
 N69 C70 C71 C72 0.2(8) . . . . ?
 N69 C74 C73 C72 -0.7(7) . . . . ?
 O79 C76 C77 C78 -155(3) . . . . ?
 O79 C76 C77 C81 -32(3) . . . . ?
 O79 C76 C77 C80 87(3) . . . . ?
 O75 C76 C77 C78 23(2) . . . . ?
 O75 C76 C77 C81 147(2) . . . . ?
 O75 C76 C77 C80 -94(2) . . . . ?
 O82 C83 O86 Ru6 43.8(10) . . . . ?
 O82 C83 C84 C85 130.6(9) . . . . ?
 O82 C83 C84 C -89.3(15) . . . . ?
 O82 C83 C84 C1 27(2) . . . . ?
 N87 C88 C89 C90 -1.2(7) . . . . ?
 N87 C92 C91 C90 0.5(8) . . . . ?
 O97 C94 O93 Ru4 13(7) . . . . ?
 O97 C94 C95 C99 148(4) . . . . ?
 O97 C94 C95 C4 32(5) . . . . ?
 O97 C94 C95 C7 -93(5) . . . . ?
 O100 C101 O104 Ru4 3.3(9) . . . . ?
 O100 C101 C102 C103 -99.3(6) . . . . ?
 O100 C101 C102 C2 22.1(8) . . . . ?
 O100 C101 C102 C8 147.1(6) . . . . ?
 N112 C113 C114 C115 0.4(9) . . . . ?
 N112 C117 C116 C115 1.9(9) . . . . ?
 O122 C119 C120 C121 -105.0(17) . . . . ?
 O122 C119 C120 C124 14.4(18) . . . . ?
 O122 C119 C120 C123 136.6(17) . . . . ?
 O93 Ru4 O22 Ru5 54.3(4) . . . . ?
 O93 Ru4 O22 Ru6 -127.8(3) . . . . ?
 O93 C94 C95 C99 -34(5) . . . . ?
 O93 C94 C95 C4 -150(4) . . . . ?
 O93 C94 C95 C7 85(4) . . . . ?
 O118 Ru4 O22 Ru5 141.6(10) . . . . ?
 O118 Ru4 O22 Ru6 -40.5(10) . . . . ?
 O118 C119 C120 C121 75.5(17) . . . . ?
 O118 C119 C120 C124 -165.1(17) . . . . ?
 O118 C119 C120 C123 -42.9(17) . . . . ?
 C58 N57 C62 C61 -0.3(6) . . . . ?
 C58 C59 C60 C61 -0.2(6) . . . . ?
 O106 C107 O110 Ru4 25.3(10) . . . . ?
 O106 C107 C108 C3 -162.4(7) . . . . ?
 O106 C107 C108 C5 70.5(9) . . . . ?
 O106 C107 C108 C6 -55.9(8) . . . . ?
 C62 N57 C58 C59 0.3(6) . . . . ?
 C62 C61 C60 C59 0.2(6) . . . . ?
 O110 Ru4 O22 Ru5 -36.8(4) . . . . ?
 O110 Ru4 O22 Ru6 141.1(3) . . . . ?
 O110 C107 O106 Ru5 6.0(9) . . . . ?
 O110 C107 C108 C3 19.0(9) . . . . ?
 O110 C107 C108 C5 -108.2(9) . . . . ?
 O110 C107 C108 C6 125.5(7) . . . . ?
 C77 C76 O79A Ru5 -158.4(19) . . . . ?
 C77 C76 O75A Ru6 -175(3) . . . . ?
 C120 C119 O5 Co6A 154.3(19) . . . . ?
 C120 C119 O6 Co4A 163.8(19) . . . . ?
 O104 Ru4 O22 Ru5 -124.4(3) . . . . ?
 O104 Ru4 O22 Ru6 53.5(4) . . . . ?
 O104 C101 C102 C103 82.0(6) . . . . ?
 O104 C101 C102 C2 -156.6(6) . . . . ?
 O104 C101 C102 C8 -31.7(7) . . . . ?
 C45 N44 C49 C48 0.1(6) . . . . ?
 C70 N69 C74 C73 0.1(7) . . . . ?
 C46 C47 C48 C49 0.7(7) . . . . ?
 C102 C101 O104 Ru4 -178.1(5) . . . . ?
 C102 C101 O3 Co4A 145.0(9) . . . . ?
 C102 C101 O4 Co6A 173.0(8) . . . . ?
 O86 C83 C84 C85 -45.7(10) . . . . ?
 O86 C83 C84 C 94.5(16) . . . . ?
 O86 C83 C84 C1 -149(2) . . . . ?
 C40 C39 C38 O41 -109.4(4) . . . . ?
 C40 C39 C38 O37 69.0(5) . . . . ?
 C88 N87 C92 C91 -1.7(7) . . . . ?
 C88 C89 C90 C91 -0.1(8) . . . . ?
 C74 N69 C70 C71 0.2(7) . . . . ?
 C95 C94 O93 Ru4 -165(2) . . . . ?
 C64 N63 C68 C67 0.0(7) . . . . ?
 C64 C65 C66 C67 -0.1(8) . . . . ?
 C49 N44 C45 C46 -0.2(6) . . . . ?
 C43 C39 C38 O41 132.0(4) . . . . ?
 C43 C39 C38 O37 -49.6(5) . . . . ?
 C92 N87 C88 C89 2.0(7) . . . . ?
 C68 N63 C64 C65 0.2(6) . . . . ?
 C68 C67 C66 C65 0.3(8) . . . . ?
 C73 C72 C71 C70 -0.8(8) . . . . ?
 C84 C83 O86 Ru6 -140.4(5) . . . . ?
 C84 C83 O86A Co6A -174.6(9) . . . . ?
 C84 C83 O82A Co5A 139.8(9) . . . . ?
 C89 C90 C91 C92 0.4(9) . . . . ?
 C48 C47 C46 C45 -0.8(7) . . . . ?
 C42 C39 C38 O41 10.5(5) . . . . ?
 C42 C39 C38 O37 -171.0(4) . . . . ?
 C71 C72 C73 C74 1.0(8) . . . . ?
 C113 N112 C117 C116 0.0(8) . . . . ?
 C113 C114 C115 C116 1.5(10) . . . . ?
 C117 N112 C113 C114 -1.1(7) . . . . ?
 C117 C116 C115 C114 -2.6(10) . . . . ?
 C108 C107 O106 Ru5 -172.5(5) . . . . ?
 C108 C107 O110 Ru4 -156.2(5) . . . . ?
 C108 C107 O1 Co4A 168.6(9) . . . . ?
 C108 C107 O2 Co5A 158.5(10) . . . . ?
 O1 C107 C108 C5A -99.5(9) . . . . ?
 O1 C107 C108 C6A 164.2(10) . . . . ?
 O1 C107 C108 C3A 13.1(14) . . . . ?
 O1 C107 O2 Co5A -20.7(15) . . . . ?
 O2 C107 C108 C5A 81.2(10) . . . . ?
 O2 C107 C108 C6A -15.1(12) . . . . ?
 O2 C107 C108 C3A -166.2(13) . . . . ?
 O2 C107 O1 Co4A -12.1(14) . . . . ?
 C7A C95 C94A O97A -73(5) . . . . ?
 C7A C95 C94A O93A 104(5) . . . . ?
 C4A C95 C94A O97A 40(5) . . . . ?
 C4A C95 C94A O93A -144(4) . . . . ?
 C99A C95 C94A O97A 157(3) . . . . ?
 C99A C95 C94A O93A -26(6) . . . . ?
 O3 C101 C102 C8A -28.3(11) . . . . ?
 O3 C101 C102 C2A -148.2(9) . . . . ?
 O3 C101 C102 C12 105.1(10) . . . . ?
 O3 C101 O4 Co6A 3.0(15) . . . . ?
 O4 C101 C102 C8A 160.9(11) . . . . ?
 O4 C101 C102 C2A 41.0(10) . . . . ?
 O4 C101 C102 C12 -65.7(10) . . . . ?
 O4 C101 O3 Co4A -45.7(15) . . . . ?
 O86A C83 C84 C1A 165(3) . . . . ?
 O86A C83 C84 C85A -52.8(12) . . . . ?
 O86A C83 C84 CA 46(2) . . . . ?
 O86A C83 O82A Co5A -37.1(13) . . . . ?
 O82A C83 C84 C1A -13(3) . . . . ?
 O82A C83 C84 C85A 129.9(13) . . . . ?
 O82A C83 C84 CA -131(2) . . . . ?
 O82A C83 O86A Co6A 2.6(13) . . . . ?
 Co4A N44 C45 C46 -173.5(7) . . . . ?
 Co4A N44 C49 C48 173.4(7) . . . . ?
 Co4A O93A C94A C95 168.1(19) . . . . ?
 Co4A O93A C94A O97A -16(9) . . . . ?
 Co6A O75 C76 O79 -20(3) . . . . ?
 Co6A O75 C76 C77 162(2) . . . . ?
 Co6A N87 C88 C89 -173.2(7) . . . . ?
 Co6A N87 C92 C91 173.8(7) . . . . ?
 Co5A O79 C76 O75 3(4) . . . . ?
 Co5A O79 C76 C77 -179(3) . . . . ?
 Co5A N112 C113 C114 -178.8(6) . . . . ?
 Co5A N112 C117 C116 177.7(7) . . . . ?
 Co5A O97A C94A C95 163(2) . . . . ?
 Co5A O97A C94A O93A -14(9) . . . . ?
 Co1A O12 C9 O8 17.6(11) . . . . ?
 Co1A O12 C9 C10 -159.9(9) . . . . ?
 Co1A O27 C24 O23 6.7(10) . . . . ?
 Co1A O27 C24 C25 -172.8(8) . . . . ?
 Co1A O34 C31 O30 0.3(9) . . . . ?
 Co1A O34 C31 C32 -179.1(8) . . . . ?
 Co1A N57 C58 C59 -174.5(7) . . . . ?
 Co1A N57 C62 C61 174.3(8) . . . . ?
 Co1A O37 C38 O41 19.6(11) . . . . ?
 Co1A O37 C38 C39 -158.7(9) . . . . ?
 Co3A O7 Co1A O12 -43.0(11) . . . . ?
 Co3A O7 Co1A O27 -130.4(7) . . . . ?
 Co3A O7 Co1A O34 51.1(10) . . . . ?
 Co3A O7 Co1A O37 137.8(7) . . . . ?
 Co3A O19 C16 O15 31.6(8) . . . . ?
 Co3A O19 C16 C17 -145.4(6) . . . . ?
 Co3A O8 C9 O12 13.4(7) . . . . ?
 Co3A O8 C9 C10 -169.2(5) . . . . ?
 Co3A O30 C31 O34 27.6(9) . . . . ?
 Co3A O30 C31 C32 -153.0(7) . . . . ?
 Co3A O50 C51 O54 -7.4(9) . . . . ?
 Co3A O50 C51 C52 169.3(7) . . . . ?
 Co3A N63 C64 C65 -177.8(6) . . . . ?
 Co3A N63 C68 C67 178.0(6) . . . . ?
 Co2A O7 Co1A O12 141.6(8) . . . . ?
 Co2A O7 Co1A O27 54.2(11) . . . . ?
 Co2A O7 Co1A O34 -124.3(8) . . . . ?
 Co2A O7 Co1A O37 -37.6(13) . . . . ?
 Co2A O15 C16 O19 -2.5(8) . . . . ?
 Co2A O15 C16 C17 174.4(5) . . . . ?
 Co2A O41 C38 O37 7.1(9) . . . . ?
 Co2A O41 C38 C39 -174.6(7) . . . . ?
 Co2A O54 C51 O50 28.9(9) . . . . ?
 Co2A O54 C51 C52 -147.9(7) . . . . ?
 Co2A O23 C24 O27 18.0(9) . . . . ?
 Co2A O23 C24 C25 -162.6(7) . . . . ?
 Co2A N69 C70 C71 179.5(6) . . . . ?
 Co2A N69 C74 C73 -179.2(6) . . . . ?
 O79A C76 C77 C78 -134.3(17) . . . . ?
 O79A C76 C77 C81 -11.0(17) . . . . ?
 O79A C76 C77 C80 108.0(17) . . . . ?
 O79A C76 O75A Ru6 10(4) . . . . ?
 O75A C76 C77 C78 50(2) . . . . ?
 O75A C76 C77 C81 173(2) . . . . ?
 O75A C76 C77 C80 -68(2) . . . . ?
 O75A C76 O79A Ru5 17(2) . . . . ?
 O5 C119 C120 C121 -136(2) . . . . ?
 O5 C119 C120 C124 -17(2) . . . . ?
 O5 C119 C120 C123 105(2) . . . . ?
 O5 C119 O6 Co4A -10(2) . . . . ?
 O6 C119 C120 C121 49.9(19) . . . . ?
 O6 C119 C120 C124 169.3(19) . . . . ?
 O6 C119 C120 C123 -68.5(19) . . . . ?
 O6 C119 O5 Co6A -33(3) . . . . ?

_shelx_res_file
;
TITL arepw99 in P21/n #14
CELL 0.71073 22.318101 23.106926 22.565432 90 112.2628 90
ZERR 8 0.00048 0.000437 0.000551 0 0.0026 0
LATT 1
SYMM 0.5-X,0.5+Y,0.5-Z

SFAC C H Co N O Ru
UNIT 360 552 7.99992 24 104 16.00008
DFIX 2.4 C5A C6A
DFIX 2.4 C3A C5A
DFIX 2.4 CA C1A
DFIX 2.4 C6 C3
SADI C85A C84 C85 C84 C84 C CA C84 C84 C1 C84 C1A
SADI O79A C76 O79 C76 O75 C76 O75A C76
SADI O6 C119 O118 C119 O5 C119 O122 C119
SIMU 0.002 0.004 2 C3 C3A C6 C6A C5 C5A
SIMU 0.002 0.004 2 C7 C7A C4 C4A C99 C99A
SIMU 0.002 0.004 2 C8A C8 C103 C12 C2A C2
SIMU 0.002 0.004 2 C94A C94
SIMU 0.002 0.004 2 C1A C1 C CA C85A C85
SIMU 0.002 0.004 2 C108
SIMU 0.002 0.004 2 O100 O4 O3 O104
SIMU 0.002 0.004 2 O82 O82A O86 O86A
SIMU 0.002 0.004 2 O110 O1 O106 O2
RIGU C94A O97A O93A C95 C4A C7A C99A
RIGU C5A C6A C108 C3A C107 O1 O2
RIGU C7 C99 C95 C4 O93 C94 O97
RIGU C3 C108 C5 C6 O110 C107 O106
EADP C94A C94
EADP Co4A Ru4
EADP Ru1 Co1A
EADP Co3A Ru3
EADP Ru2 Co2A
EADP Co4A Ru4
EADP Ru6 Co6A
EADP Co5A Ru5
EADP Ru5 Co5A
EADP Co6A Ru6

L.S. 50
PLAN  20
REM reset to P21/n #14
BOND
MORE -1
CONF
fmap 2
acta
OMIT 4 0 6
OMIT -2 6 1
OMIT 6 0 6
REM <HKL>C:/crystal-structures/Eufemio-Jesus%20Pesadilla/arepw99/struct/olex2_
REM arepw99/arepw99.hkl</HKL>

WGHT    0.053400   18.149403
FVAR       1.34299   0.63345   0.53332   0.63974   0.56073   0.53461   0.63581
PART 1
RU1   6    0.260608    0.147104    0.728436    10.66667    0.01569    0.01417 =
         0.01624    0.00066    0.00420   -0.00035
RU2   6    0.170264    0.040148    0.742472    10.66667    0.02311    0.01751 =
         0.02585   -0.00136    0.00755   -0.00256
RU3   6    0.324927    0.016268    0.771086    10.66667    0.02979    0.02614 =
         0.02672   -0.00213    0.01167    0.00186

RU4   6    0.763696    0.094840    0.733942    10.66667    0.01875    0.01764 =
         0.02148    0.00027    0.00776    0.00094
RU5   6    0.733191    0.232770    0.694796    10.66667    0.03031    0.02429 =
         0.02469    0.00294    0.01315    0.00615
RU6   6    0.738295    0.184935    0.835493    10.66667    0.02485    0.02975 =
         0.02413   -0.00128    0.00792   -0.00172
PART 0
O7    5    0.251612    0.068363    0.746628    11.00000    0.02485    0.02154 =
         0.02097   -0.00145    0.00802   -0.00064
O12   5    0.350779    0.156852    0.800017    11.00000    0.03040    0.02307 =
         0.03049    0.00154   -0.00246   -0.00257
O19   5    0.305192   -0.025339    0.841058    11.00000    0.03675    0.03072 =
         0.03167    0.00782    0.01650    0.00772

O22   5    0.746147    0.170499    0.754546    11.00000    0.02014    0.02552 =
         0.02302    0.00110    0.00869    0.00038
O27   5    0.222888    0.177023    0.792469    11.00000    0.03993    0.02500 =
         0.03550   -0.00198    0.02137   -0.00550
O34   5    0.298941    0.127662    0.660869    11.00000    0.03995    0.02856 =
         0.02911    0.00364    0.01671    0.00257
O8    5    0.383247    0.069484    0.842920    11.00000    0.02905    0.02567 =
         0.02771   -0.00116   -0.00076    0.00181
O15   5    0.208302    0.006710    0.834343    11.00000    0.02921    0.03536 =
         0.02856    0.00511    0.01202    0.00071
O30   5    0.359455    0.049712    0.704273    11.00000    0.03756    0.04236 =
         0.03363    0.01121    0.01811    0.01297
O41   5    0.122335    0.069588    0.650653    11.00000    0.02873    0.03273 =
         0.02951    0.00490    0.00215   -0.00542
N44   4    0.779725    0.006733    0.710180    11.00000    0.02808    0.02324 =
         0.03487    0.00176    0.01123    0.00043
O54   5    0.175804   -0.037601    0.697196    11.00000    0.03353    0.02643 =
         0.04104   -0.00874    0.01375   -0.00616
N57   4    0.273671    0.236750    0.712289    11.00000    0.02626    0.01998 =
         0.02465    0.00069    0.00683    0.00066
O37   5    0.172624    0.153867    0.652752    11.00000    0.02802    0.03165 =
         0.03136    0.00579   -0.00049   -0.00495
O50   5    0.276742   -0.042033    0.699544    11.00000    0.03212    0.03110 =
         0.03486   -0.01249    0.00793    0.00093
O23   5    0.146611    0.110125    0.783671    11.00000    0.03330    0.02435 =
         0.04954   -0.00815    0.02199   -0.00456
N63   4    0.406309   -0.043546    0.796547    11.00000    0.03205    0.02482 =
         0.03758   -0.00079    0.01556    0.00277
N69   4    0.078697    0.005595    0.737652    11.00000    0.02877    0.02380 =
         0.04122   -0.00033    0.01382   -0.00225
PART 2
O79   5    0.647610    0.259498    0.699457    61.00000    0.02864    0.06442 =
         0.03643    0.01613    0.01634    0.02167
O75   5    0.662398    0.243737    0.802483    61.00000    0.04049    0.02753 =
         0.02068   -0.00451    0.01099    0.01417
PART 0
PART 1
O82   5    0.805468    0.281461    0.756344    51.00000    0.04059    0.02645 =
         0.03632   -0.00088    0.01876   -0.00527

PART 0
C9    1    0.386988    0.123543    0.842574    11.00000    0.02143    0.02575 =
         0.02445   -0.00177    0.00681   -0.00019

N87   4    0.732480    0.204259    0.925626    11.00000    0.03548    0.03324 =
         0.02489    0.00113    0.01280    0.00005
C16   1    0.263419   -0.014732    0.864099    11.00000    0.03648    0.01749 =
         0.03006   -0.00227    0.01243   -0.00419
C76   1    0.630276    0.259797    0.746198    11.00000    0.02780    0.02643 =
         0.03365   -0.00421    0.01093    0.00065
PART 1
O97   5    0.802280    0.204129    0.660971    31.00000    0.04132    0.03015 =
         0.03758    0.00518    0.02616    0.00847
O100  5    0.684578    0.113767    0.831722    41.00000    0.04972    0.03062 =
         0.04207   -0.00759    0.03060   -0.01078
C94   1    0.843108    0.165328    0.677069    31.00000    0.02944    0.02864 =
         0.03022   -0.00116    0.01534    0.00005
PART 0
C83   1    0.822355    0.282996    0.818864    11.00000    0.03522    0.02983 =
         0.04697   -0.01011    0.02032    0.00009
C107  1    0.663745    0.134441    0.608536    11.00000    0.03231    0.04567 =
         0.02423   -0.00508    0.00725    0.00960
N112  4    0.719660    0.300859    0.627000    11.00000    0.06734    0.03333 =
         0.03676    0.00754    0.03137    0.01730

C10   1    0.438224    0.153866    0.899840    11.00000    0.02692    0.03273 =
         0.02593   -0.00350    0.00538   -0.00311
PART 1
O122  5    0.826650    0.146839    0.887647    71.00000    0.02403    0.05139 =
         0.02818   -0.00564   -0.00005    0.00479

PART 0
C51   1    0.217802   -0.055247    0.676914    11.00000    0.03702    0.02182 =
         0.02789   -0.00215    0.01006    0.00032

PART 1
O93   5    0.841299    0.120607    0.712224    31.00000    0.03416    0.02966 =
         0.03674    0.00389    0.02125    0.00041
O118  5    0.828671    0.074121    0.821738    71.00000    0.04082    0.02406 =
         0.03349    0.00171    0.00132    0.00516

PART 0
C58   1    0.331312    0.255454    0.713366    11.00000    0.03283    0.02639 =
         0.02925    0.00379    0.01163   -0.00045
AFIX  43
H58   2    0.363618    0.228561    0.717359    11.00000   -1.20000
AFIX   0
C59   1    0.343687    0.313769    0.708673    11.00000    0.03732    0.03067 =
         0.03932    0.00286    0.01474   -0.00654
AFIX  43
H59   2    0.383836    0.325633    0.709556    11.00000   -1.20000
AFIX   0
C31   1    0.336828    0.087100    0.661465    11.00000    0.02354    0.02875 =
         0.02401   -0.00672    0.00884   -0.00545
C32   1    0.357223    0.084312    0.603657    11.00000    0.03618    0.04202 =
         0.02481   -0.00504    0.01397   -0.00204

PART 1
O106  5    0.662792    0.188650    0.622300    21.00000    0.04275    0.04008 =
         0.02559   -0.00077    0.00432    0.00893

PART 0
C62   1    0.227856    0.276600    0.706173    11.00000    0.03505    0.03068 =
         0.03203    0.00373    0.01494    0.00368
AFIX  43
H62   2    0.187853    0.264150    0.705158    11.00000   -1.20000
AFIX   0

C101  1    0.665491    0.074592    0.794016    11.00000    0.02724    0.03009 =
         0.03081    0.00521    0.01224   -0.00043
C119  1    0.850460    0.101116    0.873797    11.00000    0.02401    0.03881 =
         0.02843    0.00794    0.00691   -0.00021
C61   1    0.237337    0.334824    0.701354    11.00000    0.04866    0.02751 =
         0.03641    0.00600    0.01840    0.01311
AFIX  43
H61   2    0.204334    0.360993    0.697227    11.00000   -1.20000
AFIX   0

PART 1
O110  5    0.703009    0.098831    0.637936    21.00000    0.04227    0.04030 =
         0.02484   -0.00626    0.00536    0.00875
PART 0
C77   1    0.562280    0.284490    0.731873    11.00000    0.02907    0.04422 =
         0.04105   -0.00208    0.01389    0.00610
C120  1    0.911127    0.076499    0.925796    11.00000    0.02648    0.04643 =
         0.03519    0.01159    0.00461    0.00599

C24   1    0.175868    0.156553    0.804797    11.00000    0.02368    0.02323 =
         0.02717    0.00056    0.00857    0.00326
C39   1    0.082216    0.130366    0.558760    11.00000    0.02479    0.04643 =
         0.02690    0.00661    0.00408    0.00348
PART 1
O104  5    0.688269    0.060493    0.750661    41.00000    0.04805    0.02909 =
         0.04707   -0.01043    0.03207   -0.01208
PART 0
C45   1    0.782091   -0.006450    0.652899    11.00000    0.03431    0.03164 =
         0.03518   -0.00197    0.01110    0.00238
AFIX  43
H45   2    0.780456    0.023333    0.624606    11.00000   -1.20000
AFIX   0

C25   1    0.153810    0.193291    0.849226    11.00000    0.03217    0.02907 =
         0.03345   -0.00486    0.01644   -0.00028
C17   1    0.282176   -0.026214    0.935878    11.00000    0.04642    0.03499 =
         0.02499    0.00477    0.01566    0.00218
C70   1    0.035122   -0.014800    0.682996    11.00000    0.03681    0.03171 =
         0.04640    0.00277    0.00904   -0.00682
AFIX  43
H70   2    0.045437   -0.015398    0.646748    11.00000   -1.20000
AFIX   0
C38   1    0.129485    0.116741    0.626911    11.00000    0.02279    0.02879 =
         0.02754    0.00062    0.00745    0.00220

C47   1    0.788721   -0.107700    0.675613    11.00000    0.03641    0.02635 =
         0.06543   -0.01332    0.01706   -0.00324
AFIX  43
H47   2    0.791364   -0.145913    0.663892    11.00000   -1.20000
AFIX   0

C11   1    0.487656    0.110656    0.942152    11.00000    0.03732    0.05159 =
         0.03187   -0.00034   -0.00258    0.00462
AFIX  33
H11A  2    0.465882    0.081763    0.957172    11.00000   -1.50000
H11B  2    0.509594    0.092458    0.917823    11.00000   -1.50000
H11C  2    0.518599    0.130559    0.978085    11.00000   -1.50000
AFIX   0

C46   1    0.786859   -0.062747    0.635052    11.00000    0.04005    0.03661 =
         0.04437   -0.00762    0.01433    0.00382
AFIX  43
H46   2    0.788827   -0.070374    0.595363    11.00000   -1.20000
AFIX   0

C52   1    0.193568   -0.093947    0.617042    11.00000    0.03944    0.02858 =
         0.03398   -0.01132    0.00520    0.00323
C102  1    0.608868    0.037082    0.793028    11.00000    0.03504    0.03890 =
         0.03878   -0.00144    0.01770   -0.00977
PART 1
O86   5    0.790756    0.264538    0.847556    51.00000    0.04025    0.02646 =
         0.03530   -0.00252    0.01824   -0.00494

PART 0
C40   1    0.120089    0.126572    0.514752    11.00000    0.04624    0.06120 =
         0.03012    0.00218    0.01086    0.00253
AFIX  33
H40A  2    0.136158    0.087911    0.515643    11.00000   -1.50000
H40B  2    0.092078    0.136261    0.471789    11.00000   -1.50000
H40C  2    0.155778    0.153166    0.529232    11.00000   -1.50000
AFIX   0

C88   1    0.674924    0.205610    0.931687    11.00000    0.04063    0.03755 =
         0.02510   -0.00209    0.01208    0.00023
AFIX  43
H88   2    0.637913    0.195688    0.896660    11.00000   -1.20000
AFIX   0

C74   1    0.063032    0.005905    0.788877    11.00000    0.03368    0.03006 =
         0.05221   -0.00097    0.01762   -0.00362
AFIX  43
H74   2    0.093069    0.020093    0.827180    11.00000   -1.20000
AFIX   0
C60   1    0.296126    0.354050    0.702691    11.00000    0.05292    0.02705 =
         0.03452    0.00035    0.01448   -0.00176
AFIX  43
H60   2    0.303659    0.393313    0.699632    11.00000   -1.20000
AFIX   0
C26   1    0.213267    0.209643    0.909020    11.00000    0.04527    0.05013 =
         0.03420   -0.01309    0.01312   -0.00500
AFIX 137
H26A  2    0.232590    0.175181    0.932128    11.00000   -1.50000
H26B  2    0.200097    0.234455    0.936007    11.00000   -1.50000
H26C  2    0.244210    0.229494    0.896232    11.00000   -1.50000
AFIX   0

C95   1    0.898453    0.166450    0.654168    11.00000    0.04021    0.04698 =
         0.05676    0.00377    0.03594    0.00330
C64   1    0.416179   -0.076586    0.752587    11.00000    0.03412    0.04049 =
         0.05290   -0.01380    0.02262   -0.00554
AFIX  43
H64   2    0.389577   -0.071728    0.709741    11.00000   -1.20000
AFIX   0

C49   1    0.781964   -0.037315    0.749452    11.00000    0.03491    0.03039 =
         0.04748    0.00406    0.01883   -0.00051
AFIX  43
H49   2    0.780335   -0.028946    0.789127    11.00000   -1.20000
AFIX   0

C29   1    0.121795    0.247890    0.813045    11.00000    0.04646    0.03674 =
         0.05548   -0.00358    0.02071    0.01093
AFIX 137
H29A  2    0.152455    0.269077    0.801046    11.00000   -1.50000
H29B  2    0.107426    0.271581    0.840041    11.00000   -1.50000
H29C  2    0.085353    0.237375    0.775278    11.00000   -1.50000
AFIX   0
C43   1    0.056554    0.191815    0.557492    11.00000    0.03695    0.05138 =
         0.04361    0.01388    0.00726    0.01204
AFIX  33
H43A  2    0.092179    0.218485    0.571715    11.00000   -1.50000
H43B  2    0.028258    0.201451    0.514613    11.00000   -1.50000
H43C  2    0.033094    0.194135    0.585350    11.00000   -1.50000
AFIX   0

C92   1    0.785252    0.217036    0.977400    11.00000    0.03974    0.05628 =
         0.02756   -0.00387    0.00843   -0.00972
AFIX  43
H92   2    0.825667    0.215342    0.974458    11.00000   -1.20000
AFIX   0

C14   1    0.402692    0.182203    0.938551    11.00000    0.04908    0.05239 =
         0.03850   -0.02082    0.01558   -0.00822
AFIX  33
H14A  2    0.371552    0.209418    0.912021    11.00000   -1.50000
H14B  2    0.380902    0.152976    0.953111    11.00000   -1.50000
H14C  2    0.433349    0.201978    0.974786    11.00000   -1.50000
AFIX   0

C78   1    0.556688    0.307920    0.793154    11.00000    0.04316    0.04818 =
         0.04985   -0.00024    0.02520    0.00945
AFIX  33
H78A  2    0.567131    0.277771    0.824733    11.00000   -1.50000
H78B  2    0.586199    0.339630    0.809307    11.00000   -1.50000
H78C  2    0.513234    0.321028    0.783784    11.00000   -1.50000
AFIX   0

C72   1   -0.040796   -0.034354    0.731212    11.00000    0.03399    0.03609 =
         0.08855    0.00864    0.02213   -0.00931
AFIX  43
H72   2   -0.081033   -0.047366    0.728962    11.00000   -1.20000
AFIX   0
C68   1    0.445054   -0.050927    0.857769    11.00000    0.03541    0.04175 =
         0.03864    0.00759    0.01460    0.00989
AFIX  43
H68   2    0.438433   -0.028031    0.888637    11.00000   -1.20000
AFIX   0
C73   1    0.004152   -0.013873    0.787987    11.00000    0.04365    0.04184 =
         0.07467    0.00440    0.03588   -0.00354
AFIX  43
H73   2   -0.004882   -0.013346    0.824973    11.00000   -1.20000
AFIX   0

C84   1    0.886482    0.315252    0.853144    11.00000    0.04060    0.04645 =
         0.06097   -0.01393    0.01978   -0.01665
C53   1    0.160244   -0.052596    0.561151    11.00000    0.06513    0.05416 =
         0.03272   -0.00969    0.00627    0.00368
AFIX  33
H53A  2    0.124815   -0.033648    0.567417    11.00000   -1.50000
H53B  2    0.190788   -0.024148    0.559192    11.00000   -1.50000
H53C  2    0.144242   -0.074075    0.521815    11.00000   -1.50000
AFIX   0

C89   1    0.668908    0.221210    0.988078    11.00000    0.05679    0.04843 =
         0.03910   -0.00057    0.02816    0.00118
AFIX  43
H89   2    0.628247    0.222386    0.990505    11.00000   -1.20000
AFIX   0

C13   1    0.472266    0.200227    0.875522    11.00000    0.03810    0.05432 =
         0.04443   -0.00421    0.00579   -0.02085
AFIX  33
H13A  2    0.440812    0.227199    0.848966    11.00000   -1.50000
H13B  2    0.503174    0.220333    0.911304    11.00000   -1.50000
H13C  2    0.494169    0.182232    0.851042    11.00000   -1.50000
AFIX   0

C81   1    0.545946    0.331473    0.680587    11.00000    0.04967    0.06817 =
         0.05347    0.01512    0.02178    0.03545
AFIX  33
H81A  2    0.575147    0.363456    0.696322    11.00000   -1.50000
H81B  2    0.550119    0.316059    0.642829    11.00000   -1.50000
H81C  2    0.502302    0.344446    0.670363    11.00000   -1.50000
AFIX   0
C121  1    0.968475    0.091172    0.907072    11.00000    0.03005    0.06323 =
         0.05784    0.00483    0.01008    0.00573
AFIX  33
H12A  2    0.972982    0.132436    0.906020    11.00000   -1.50000
H12B  2    1.007345    0.074869    0.937929    11.00000   -1.50000
H12C  2    0.961079    0.075417    0.865522    11.00000   -1.50000
AFIX   0
C48   1    0.786537   -0.094191    0.734218    11.00000    0.04519    0.02182 =
         0.06219    0.00552    0.01957    0.00005
AFIX  43
H48   2    0.788148   -0.123352    0.763189    11.00000   -1.20000
AFIX   0

C28   1    0.105535    0.159681    0.869533    11.00000    0.05602    0.05391 =
         0.05384   -0.01264    0.03686   -0.01118
AFIX 137
H28A  2    0.068789    0.148848    0.832193    11.00000   -1.50000
H28B  2    0.091549    0.183625    0.896617    11.00000   -1.50000
H28C  2    0.126024    0.125514    0.892511    11.00000   -1.50000
AFIX   0
C42   1    0.025860    0.087409    0.536174    11.00000    0.03046    0.06228 =
         0.04636    0.01010   -0.00509   -0.00587
AFIX  33
H42A  2    0.042379    0.048916    0.537109    11.00000   -1.50000
H42B  2    0.002339    0.089522    0.563990    11.00000   -1.50000
H42C  2   -0.002497    0.096838    0.493253    11.00000   -1.50000
AFIX   0
C71   1   -0.025104   -0.035179    0.678242    11.00000    0.03644    0.04726 =
         0.06673    0.00382    0.00597   -0.01639
AFIX  43
H71   2   -0.054405   -0.049220    0.639468    11.00000   -1.20000
AFIX   0
C65   1    0.464642   -0.117795    0.768642    11.00000    0.04352    0.03655 =
         0.08715   -0.01855    0.03558   -0.00145
AFIX  43
H65   2    0.470326   -0.140290    0.736995    11.00000   -1.20000
AFIX   0

C113  1    0.660662    0.315551    0.587462    11.00000    0.07114    0.05881 =
         0.03541    0.01706    0.02527    0.03344
AFIX  43
H113  2    0.625528    0.294621    0.588615    11.00000   -1.20000
AFIX   0
C90   1    0.722930    0.234993    1.040588    11.00000    0.07126    0.06158 =
         0.02706   -0.00849    0.02549   -0.00437
AFIX  43
H90   2    0.719658    0.245659    1.078989    11.00000   -1.20000
AFIX   0

C67   1    0.494420   -0.090971    0.877238    11.00000    0.04687    0.04945 =
         0.05901    0.01842    0.02173    0.01680
AFIX  43
H67   2    0.520653   -0.094873    0.920325    11.00000   -1.20000
AFIX   0
C66   1    0.504236   -0.125200    0.831622    11.00000    0.04022    0.03655 =
         0.09277    0.01459    0.02447    0.01425
AFIX  43
H66   2    0.537063   -0.152742    0.843379    11.00000   -1.20000
AFIX   0

C91   1    0.781497    0.232658    1.035047    11.00000    0.06181    0.07330 =
         0.02601   -0.00640    0.01139   -0.01377
AFIX  43
H91   2    0.818992    0.241563    1.070016    11.00000   -1.20000
AFIX   0

C18   1    0.313098    0.030115    0.968383    11.00000    0.08977    0.05400 =
         0.03460   -0.01057    0.02045   -0.01355
AFIX  33
H18A  2    0.349895    0.038842    0.957766    11.00000   -1.50000
H18B  2    0.282104    0.060948    0.953900    11.00000   -1.50000
H18C  2    0.326762    0.026019    1.013950    11.00000   -1.50000
AFIX   0

C117  1    0.769312    0.330493    0.623979    11.00000    0.08296    0.03960 =
         0.05148    0.01116    0.04012    0.00320
AFIX  43
H117  2    0.810981    0.320613    0.651488    11.00000   -1.20000
AFIX   0

C21   1    0.332007   -0.074891    0.958050    11.00000    0.09058    0.05761 =
         0.03829    0.01548    0.02427    0.02721
AFIX  33
H21A  2    0.368970   -0.065084    0.948142    11.00000   -1.50000
H21B  2    0.345263   -0.080073    1.003446    11.00000   -1.50000
H21C  2    0.313124   -0.110125    0.936504    11.00000   -1.50000
AFIX   0
C56   1    0.249538   -0.123928    0.607263    11.00000    0.06104    0.07230 =
         0.06557   -0.04179    0.00265    0.02249
AFIX  33
H56A  2    0.279854   -0.095480    0.604791    11.00000   -1.50000
H56B  2    0.270700   -0.149467    0.642593    11.00000   -1.50000
H56C  2    0.233505   -0.145823    0.568212    11.00000   -1.50000
AFIX   0
C55   1    0.144719   -0.137856    0.621147    11.00000    0.07855    0.05219 =
         0.05311   -0.02379    0.01403   -0.02912
AFIX  33
H55A  2    0.109714   -0.118061    0.627329    11.00000   -1.50000
H55B  2    0.128174   -0.159819    0.582164    11.00000   -1.50000
H55C  2    0.165369   -0.163463    0.656544    11.00000   -1.50000
AFIX   0

C108  1    0.608775    0.116449    0.547009    11.00000    0.05792    0.07660 =
         0.03724   -0.02197   -0.01002    0.01159
C20   1    0.223623   -0.041613    0.951494    11.00000    0.06410    0.09913 =
         0.04010    0.01649    0.02671   -0.00884
AFIX  33
H20A  2    0.205101   -0.077159    0.930497    11.00000   -1.50000
H20B  2    0.236711   -0.046170    0.996952    11.00000   -1.50000
H20C  2    0.192052   -0.011241    0.936903    11.00000   -1.50000
AFIX   0

C80   1    0.516071    0.233320    0.707340    11.00000    0.03563    0.07227 =
         0.09498   -0.03129    0.02480   -0.00628
AFIX  33
H80A  2    0.526622    0.203971    0.739813    11.00000   -1.50000
H80B  2    0.472373    0.246117    0.697164    11.00000   -1.50000
H80C  2    0.520190    0.217730    0.669630    11.00000   -1.50000
AFIX   0
C124  1    0.922487    0.102751    0.990687    11.00000    0.05590    0.12822 =
         0.02848    0.01174    0.00133    0.03513
AFIX  33
H12D  2    0.927005    0.143942    0.988672    11.00000   -1.50000
H12E  2    0.886381    0.094117    1.002446    11.00000   -1.50000
H12F  2    0.961275    0.086830    1.022062    11.00000   -1.50000
AFIX   0

C33   1    0.299387    0.091570    0.542940    11.00000    0.05457    0.13667 =
         0.03265   -0.01199    0.01789   -0.01018
AFIX  33
H33A  2    0.277956    0.127248    0.544417    11.00000   -1.50000
H33B  2    0.312916    0.092279    0.507315    11.00000   -1.50000
H33C  2    0.270120    0.059848    0.538068    11.00000   -1.50000
AFIX   0
C36   1    0.404928    0.133844    0.610854    11.00000    0.06930    0.07254 =
         0.07105   -0.00982    0.04352   -0.02174
AFIX  33
H36A  2    0.441999    0.128998    0.649922    11.00000   -1.50000
H36B  2    0.418453    0.133573    0.575221    11.00000   -1.50000
H36C  2    0.384277    0.170054    0.611937    11.00000   -1.50000
AFIX   0

C123  1    0.903813    0.011504    0.927525    11.00000    0.05084    0.05436 =
         0.09720    0.04283   -0.00955    0.00427
AFIX  33
H12G  2    0.896662   -0.004346    0.886068    11.00000   -1.50000
H12H  2    0.942515   -0.004838    0.958609    11.00000   -1.50000
H12I  2    0.867621    0.002450    0.938994    11.00000   -1.50000
AFIX   0

C35   1    0.392867    0.028461    0.603736    11.00000    0.12152    0.08505 =
         0.06645    0.00297    0.06277    0.03518
AFIX  33
H35A  2    0.429662    0.025117    0.643290    11.00000   -1.50000
H35B  2    0.364360   -0.003770    0.599360    11.00000   -1.50000
H35C  2    0.407156    0.028660    0.568608    11.00000   -1.50000
AFIX   0

C114  1    0.649337    0.360979    0.544413    11.00000    0.11628    0.07140 =
         0.04801    0.02762    0.04534    0.05207
AFIX  43
H114  2    0.607393    0.370555    0.517362    11.00000   -1.20000
AFIX   0
C116  1    0.761321    0.375315    0.581585    11.00000    0.13525    0.04214 =
         0.08420    0.02039    0.07384    0.00783
AFIX  43
H116  2    0.797212    0.394506    0.579764    11.00000   -1.20000
AFIX   0
C115  1    0.701043    0.391302    0.542611    11.00000    0.17412    0.04754 =
         0.07688    0.03889    0.07844    0.04821
AFIX  43
H115  2    0.694876    0.422543    0.514937    11.00000   -1.20000
AFIX   0
PART 1
C85   1    0.879872    0.359921    0.900089    51.00000    0.05165    0.04633 =
         0.10140   -0.03580    0.00652   -0.01610
AFIX  33
H85A  2    0.843266    0.384347    0.878522    51.00000   -1.50000
H85B  2    0.873771    0.340454    0.934969    51.00000   -1.50000
H85C  2    0.918420    0.383068    0.916315    51.00000   -1.50000
AFIX   0
C103  1    0.640232   -0.019332    0.831233    41.00000    0.05421    0.05203 =
         0.06677    0.00137    0.03165   -0.01592
AFIX  33
H10A  2    0.667625   -0.036958    0.812248    41.00000   -1.50000
H10B  2    0.665513   -0.009501    0.874956    41.00000   -1.50000
H10C  2    0.606696   -0.045962    0.829806    41.00000   -1.50000
AFIX   0
C99   1    0.957616    0.139061    0.704680    31.00000    0.05370    0.07926 =
         0.08111    0.00365    0.03978    0.00190
AFIX  33
H99A  2    0.970704    0.161643    0.743225    31.00000   -1.50000
H99B  2    0.947290    0.100466    0.713409    31.00000   -1.50000
H99C  2    0.992281    0.137746    0.689362    31.00000   -1.50000
AFIX   0
C     1    0.936419    0.268837    0.866031    51.00000    0.03467    0.07022 =
         0.16355   -0.01829    0.00356    0.00611
AFIX  33
HA    2    0.928670    0.247146    0.827543    51.00000   -1.50000
HB    2    0.978664    0.286075    0.880089    51.00000   -1.50000
HC    2    0.934015    0.243460    0.898743    51.00000   -1.50000
AFIX   0
C1    1    0.891840    0.358939    0.804371    51.00000    0.05478    0.12626 =
         0.11098    0.01737    0.00744   -0.06308
AFIX  33
H1A   2    0.859347    0.388295    0.796858    51.00000   -1.50000
H1B   2    0.933959    0.376497    0.820767    51.00000   -1.50000
H1C   2    0.885572    0.339418    0.764910    51.00000   -1.50000
AFIX   0
C2    1    0.565995    0.065263    0.821753    41.00000    0.05041    0.06106 =
         0.08212   -0.00239    0.04180   -0.01106
AFIX  33
H2A   2    0.531648    0.039246    0.819454    41.00000   -1.50000
H2B   2    0.590811    0.074635    0.865720    41.00000   -1.50000
H2C   2    0.547964    0.100025    0.798553    41.00000   -1.50000
AFIX   0
C3    1    0.600792    0.047502    0.545543    21.00000    0.07509    0.10078 =
         0.06244   -0.02866   -0.01221   -0.00123
AFIX  33
H3A   2    0.597240    0.034756    0.584574    21.00000   -1.50000
H3B   2    0.562465    0.036670    0.509823    21.00000   -1.50000
H3C   2    0.637886    0.029762    0.541356    21.00000   -1.50000
AFIX   0
C4    1    0.917035    0.228633    0.645996    31.00000    0.06232    0.07945 =
         0.08255    0.00565    0.04894   -0.00345
AFIX  33
H4A   2    0.929880    0.248505    0.686271    31.00000   -1.50000
H4B   2    0.952362    0.228487    0.631585    31.00000   -1.50000
H4C   2    0.880555    0.248026    0.614989    31.00000   -1.50000
AFIX   0
C5    1    0.614278    0.138214    0.490995    21.00000    0.07583    0.12746 =
         0.04107   -0.01582   -0.00108    0.00966
AFIX  33
H5A   2    0.578151    0.125208    0.454240    21.00000   -1.50000
H5B   2    0.614645    0.179744    0.492244    21.00000   -1.50000
H5C   2    0.653788    0.124527    0.488319    21.00000   -1.50000
AFIX   0
C6    1    0.544607    0.134467    0.555732    21.00000    0.06616    0.12054 =
         0.05968   -0.02235   -0.00528    0.00927
AFIX  33
H6A   2    0.544304    0.118120    0.594729    21.00000   -1.50000
H6B   2    0.542417    0.175882    0.557622    21.00000   -1.50000
H6C   2    0.507955    0.120389    0.520166    21.00000   -1.50000
AFIX   0
C7    1    0.877546    0.131543    0.593710    31.00000    0.06127    0.09083 =
         0.07638   -0.00750    0.04745    0.00286
AFIX  33
H7A   2    0.911581    0.131169    0.577493    31.00000   -1.50000
H7B   2    0.868295    0.092624    0.602491    31.00000   -1.50000
H7C   2    0.839373    0.148481    0.562429    31.00000   -1.50000
AFIX   0
C8    1    0.570857    0.018261    0.723398    41.00000    0.04992    0.05818 =
         0.05887   -0.00129    0.01916   -0.01423
AFIX  33
H8A   2    0.599847    0.000372    0.706508    41.00000   -1.50000
H8B   2    0.537848   -0.008870    0.722217    41.00000   -1.50000
H8C   2    0.551161    0.051539    0.698027    41.00000   -1.50000
AFIX   0
PART 0
PART 2
O1    5    0.682967    0.091409    0.652497   -21.00000    0.03594    0.03853 =
         0.02168   -0.00727    0.01219    0.00595
O2    5    0.685261    0.182185    0.614925   -21.00000    0.04156    0.04027 =
         0.02390   -0.00289    0.00664    0.00922
C5A   1    0.654324    0.102941    0.502529   -21.00000    0.07938    0.12902 =
         0.03995   -0.02183    0.00076    0.01009
AFIX  33
H5AA  2    0.679065    0.136767    0.501934   -21.00000   -1.50000
H5AB  2    0.683149    0.071240    0.521076   -21.00000   -1.50000
H5AC  2    0.626384    0.093217    0.459553   -21.00000   -1.50000
AFIX   0
C6A   1    0.575375    0.171361    0.505804   -21.00000    0.07453    0.12220 =
         0.05428   -0.01596   -0.01035    0.01135
AFIX  33
H6AA  2    0.606576    0.201937    0.513759   -21.00000   -1.50000
H6AB  2    0.558928    0.161469    0.461161   -21.00000   -1.50000
H6AC  2    0.540361    0.183983    0.517497   -21.00000   -1.50000
AFIX   0
C3A   1    0.576857    0.068268    0.545175   -21.00000    0.06989    0.10926 =
         0.06180   -0.02258   -0.00861    0.00002
AFIX  33
H3AA  2    0.544022    0.063353    0.503184   -21.00000   -1.50000
H3AB  2    0.606243    0.036105    0.554861   -21.00000   -1.50000
H3AC  2    0.556985    0.070141    0.576140   -21.00000   -1.50000
AFIX   0
O97A  5    0.819938    0.214298    0.684302   -31.00000    0.04635    0.02624 =
         0.05685    0.00283    0.03558    0.00138
O93A  5    0.823564    0.117363    0.687184   -31.00000    0.03997    0.02652 =
         0.03929   -0.00197    0.02770    0.00337
C94A  1    0.841840    0.164129    0.678885   -31.00000    0.02944    0.02864 =
         0.03022   -0.00116    0.01534    0.00005
C7A   1    0.870573    0.181426    0.583387   -31.00000    0.06209    0.08918 =
         0.07358    0.00322    0.04921    0.00178
AFIX  33
H7AA  2    0.844074    0.215408    0.576748   -31.00000   -1.50000
H7AB  2    0.905241    0.188620    0.569015   -31.00000   -1.50000
H7AC  2    0.844773    0.149720    0.559642   -31.00000   -1.50000
AFIX   0
C4A   1    0.941170    0.219514    0.687962   -31.00000    0.05780    0.07883 =
         0.08408    0.00070    0.04183   -0.00521
AFIX  33
H4AA  2    0.915222    0.253981    0.677853   -31.00000   -1.50000
H4AB  2    0.958401    0.213602    0.733463   -31.00000   -1.50000
H4AC  2    0.976125    0.223550    0.673325   -31.00000   -1.50000
AFIX   0
C99A  1    0.940272    0.114919    0.671087   -31.00000    0.05746    0.08153 =
         0.08277    0.00208    0.04547    0.00827
AFIX  33
H99D  2    0.955668    0.108706    0.716489   -31.00000   -1.50000
H99E  2    0.915984    0.081763    0.649219   -31.00000   -1.50000
H99F  2    0.976451    0.120664    0.658591   -31.00000   -1.50000
AFIX   0
C8A   1    0.594083   -0.011101    0.750712   -41.00000    0.05352    0.05636 =
         0.06544   -0.00176    0.02607   -0.01733
AFIX  33
H8AA  2    0.557995   -0.031845    0.753547   -41.00000   -1.50000
H8AB  2    0.583286    0.002282    0.707622   -41.00000   -1.50000
H8AC  2    0.630986   -0.036272    0.762394   -41.00000   -1.50000
AFIX   0
C2A   1    0.547580    0.084085    0.770089   -41.00000    0.04896    0.06227 =
         0.08763   -0.00304    0.03489   -0.00940
AFIX  33
H2AA  2    0.558166    0.116368    0.799019   -41.00000   -1.50000
H2AB  2    0.540018    0.097495    0.727590   -41.00000   -1.50000
H2AC  2    0.509281    0.065444    0.770456   -41.00000   -1.50000
AFIX   0
C12   1    0.617213    0.025244    0.862556   -41.00000    0.05505    0.05845 =
         0.07477    0.00269    0.03497   -0.01487
AFIX  33
H12J  2    0.627007    0.060787    0.886346   -41.00000   -1.50000
H12K  2    0.577870    0.009262    0.863476   -41.00000   -1.50000
H12L  2    0.651989   -0.001732    0.881389   -41.00000   -1.50000
AFIX   0
O3    5    0.708583    0.053226    0.781534   -41.00000    0.04661    0.02860 =
         0.04151   -0.00782    0.03258   -0.01049
O4    5    0.665086    0.128416    0.818961   -41.00000    0.04589    0.02792 =
         0.04144   -0.00729    0.03091   -0.00738
O86A  5    0.812362    0.243747    0.860333   -51.00000    0.03848    0.02666 =
         0.03536   -0.00288    0.01770   -0.00524
O82A  5    0.789423    0.289782    0.765490   -51.00000    0.04079    0.02629 =
         0.03556   -0.00154    0.01867   -0.00453
C1A   1    0.913725    0.348476    0.810660   -51.00000    0.05716    0.12877 =
         0.11056    0.01660    0.00919   -0.06342
AFIX  33
H1AA  2    0.883183    0.377414    0.786954   -51.00000   -1.50000
H1AB  2    0.953621    0.366767    0.836818   -51.00000   -1.50000
H1AC  2    0.921542    0.322190    0.781431   -51.00000   -1.50000
AFIX   0
C85A  1    0.883943    0.339633    0.914605   -51.00000    0.05415    0.05143 =
         0.10081   -0.03538    0.00801   -0.01932
AFIX  33
H85D  2    0.852928    0.370539    0.904550   -51.00000   -1.50000
H85E  2    0.871413    0.309659    0.937044   -51.00000   -1.50000
H85F  2    0.925882    0.354124    0.941096   -51.00000   -1.50000
AFIX   0
CA    1    0.936944    0.271454    0.887987   -51.00000    0.03582    0.06786 =
         0.16419   -0.01724    0.00288    0.00459
AFIX  33
HAA   2    0.947656    0.248912    0.857636   -51.00000   -1.50000
HAB   2    0.975006    0.290910    0.916363   -51.00000   -1.50000
HAC   2    0.920537    0.246444    0.912311   -51.00000   -1.50000
AFIX   0
CO4A  3    0.762759    0.091438    0.732965    10.33333    0.01875    0.01764 =
         0.02148    0.00027    0.00776    0.00094
CO6A  3    0.742945    0.189356    0.837418    10.33333    0.02485    0.02975 =
         0.02413   -0.00128    0.00792   -0.00172
CO5A  3    0.734856    0.229723    0.691114    10.33333    0.03031    0.02429 =
         0.02469    0.00294    0.01315    0.00615

CO1A  3    0.261636    0.147189    0.728284    10.33333    0.01569    0.01417 =
         0.01624    0.00066    0.00420   -0.00035
CO3A  3    0.329585    0.014926    0.766552    10.33333    0.02979    0.02614 =
         0.02672   -0.00213    0.01167    0.00186
CO2A  3    0.167736    0.034603    0.741106    10.33333    0.02311    0.01751 =
         0.02585   -0.00136    0.00755   -0.00256
PART 0
PART 1
O79A  5    0.659838    0.271995    0.710702   -61.00000    0.02739    0.03534 =
         0.03463    0.00566    0.01205    0.00311
O75A  5    0.650017    0.225056    0.792391   -61.00000    0.03819    0.03165 =
         0.02320   -0.00851    0.01129    0.00666
PART 0
PART 2
O5    5    0.809159    0.127181    0.887317   -71.00000    0.01404    0.03561 =
         0.02309   -0.00332    0.00223   -0.00651
O6    5    0.846083    0.086682    0.817778   -71.00000    0.02394    0.02299 =
         0.03764    0.00810    0.00921    0.00217
HKLF 4

REM  arepw99 in P21/n #14
REM R1 =  0.0500 for   18954 Fo > 4sig(Fo)  and  0.0725 for all   25077 data
REM   1399 parameters refined using    382 restraints

END

WGHT      0.0534     18.1490

REM Highest difference peak  1.597,  deepest hole -1.844,  1-sigma level  0.103
Q1    1   0.3013  0.0409  0.5542  11.00000  0.05    0.81
Q2    1   0.3472  0.1439  0.5715  11.00000  0.05    0.75
Q3    1   0.8955  0.1012  0.6226  11.00000  0.05    0.73
Q4    1   0.8853  0.2169  0.6025  11.00000  0.05    0.68
Q5    1   0.8663  0.1547  0.5825  11.00000  0.05    0.63
Q6    1   0.4219  0.0683  0.6226  11.00000  0.05    0.56
Q7    1   0.6302  0.0596  0.5196  11.00000  0.05    0.51
Q8    1   0.7187  0.1371  0.8335  11.00000  0.05    0.51
Q9    1   0.5576  0.0969  0.5614  11.00000  0.05    0.49
Q10   1   0.3088  0.0621  0.7606  11.00000  0.05    0.49
Q11   1   0.2797  0.2028  0.7196  11.00000  0.05    0.48
Q12   1   0.1833  0.0807  0.7390  11.00000  0.05    0.45
Q13   1   0.7437  0.1768  0.8803  11.00000  0.05    0.44
Q14   1   0.1644 -0.0054  0.7414  11.00000  0.05    0.43
Q15   1   0.7524  0.1375  0.8385  11.00000  0.05    0.42
Q16   1   0.2856  0.0266  0.7913  11.00000  0.05    0.42
Q17   1   0.7608 -0.0080  0.6683  11.00000  0.05    0.41
Q18   1   0.7257  0.1883  0.6942  11.00000  0.05    0.41
Q19   1   0.7614  0.1855  0.7361  11.00000  0.05    0.41
Q20   1   0.9173  0.2808  0.9333  11.00000  0.05    0.41
;
_shelx_res_checksum               93125
_shelx_hkl_file
;
   0   0  -4 235266. 4440.33   5
   0   0   4 229526. 4502.34   5
   0   0  -4 223212. 4427.34   7
   0   0  -5 656.045 275.195   7
   0   0   5 415.627 262.408   5
   0   0   5 166.080 99.3939   6
   0   0   6 16393.3 928.043   5
   0   0  -6 16093.9 870.999   7
   0   0   6 16354.0 606.856   6
   0   0  -7 825.190 285.904   7
   0   0   7 62.8857 90.9155   6
   0   0  -8 1478.94 365.045   7
   0   0   8 1265.04 208.452   6
   0   0  -9 445.606 355.195   7
   0   0   9 225.686 147.798   6
   0   0  10 49367.8 1498.80   6
   0   0 -10 50115.1 1982.46   7
   0   0  11 118.407 163.487   6
   0   0 -11 626.271 400.153   7
   0   0 -12 3819.68 641.999   7
   0   0  12 2663.69 353.628   6
   0   0 -13-163.030 300.651   7
   0   0  13 193.049 171.042   6
   0   0  14 1575.41 309.286   6
   0   0 -14 1947.21 544.817   7
   0   0  15-25.1148 174.826   6
   0   0 -15-359.288 469.707   7
   0   0 -16 187.838 422.575   7
   0   0  16-125.952 207.533   6
   0   0  17 357.927 291.132   6
   0   0 -17 392.504 522.263   7
   0   0  18 6549.58 747.003   6
   0   0 -18 5660.62 918.675   7
   0   0 -19 168.847 453.538   7
   0   0 -20 1074.50 645.717   7
   0   0 -21 621.626 504.801   7
   0   0 -22 1097.46 625.063   7
   0   0 -23 449.681 504.062   7
   0   0 -24 1219.40 420.634   7
   0   0 -25-95.4269 547.349   7
   0   0 -26 15747.6 1814.52   7
   0   0  27 1001.68 661.086   4
   0   1  -3 2842.87 277.983   5
   0  -1  -3 3037.52 273.096   7
   0   1   4 24857.8 697.023   6
   0   1   4 23811.7 910.080   7
   0  -1  -4 23583.1 883.311   7
   0   1  -4 24609.4 957.512   5
   0  -1   4 23352.2 974.308   5
   0  -1  -4 24960.3 689.937   6
   0   1   5 2947.10 380.430   7
   0   1   5 3137.31 244.511   6
   0  -1  -5 3362.57 240.849   6
   0  -1  -5 3182.26 362.056   7
   0   1  -5 3487.36 392.256   5
   0  -1   5 3291.25 418.144   5
   0   1   6 209214. 4451.84   5
   0   1   6 218878. 3934.85   6
   0  -1  -6 204997. 4371.62   7
   0   1  -6 211444. 4517.69   5
   0  -1   6 209339. 4679.74   5
   0   1  -7 5269.10 535.131   5
   0   1   7 4134.04 328.365   6
   0  -1  -7 4621.52 503.386   7
   0   1  -8 75141.6 2352.64   5
   0   1   8 74646.7 1851.21   6
   0  -1  -8 74218.7 2281.47   7
   0  -1  -9 49694.6 1906.82   7
   0   1  -9 49100.2 1931.14   7
   0   1  -9 48380.9 1936.47   5
   0   1   9 51216.6 1472.40   6
   0   1  10 90149.2 2247.78   6
   0   1 -10 88284.4 2868.74   7
   0  -1 -10 90464.6 2839.80   7
   0  -1 -11 19083.4 1241.75   7
   0   1 -11 16625.2 1189.51   7
   0  -1  11 18376.7 866.667   6
   0   1  11 18259.4 890.558   6
   0  -1  12 11524.8 715.147   6
   0  -1 -12 10647.9 947.855   7
   0   1  12 11629.3 731.047   6
   0   1 -12 10706.2 983.149   7
   0   1 -13 3771.34 660.589   7
   0  -1  13 3908.85 442.040   6
   0   1  13 3967.76 447.104   6
   0  -1 -13 3597.37 600.779   7
   0  -1 -14 4582.12 707.113   7
   0   1  14 4410.66 495.949   6
   0   1 -14 4647.64 738.277   7
   0  -1  14 4433.26 494.122   6
   0   1  15 12119.1 857.660   6
   0  -1 -15 10522.9 1067.93   7
   0  -1  15 13184.8 871.435   6
   0   1 -15 12910.8 1170.92   7
   0  -1 -16 2638.26 662.253   7
   0   1  16 4050.23 513.952   6
   0  -1  16 3304.03 481.300   6
   0   1 -16 3910.75 737.299   7
   0  -1  17 18931.2 1162.23   6
   0  -1 -17 14777.4 1411.52   7
   0   1  17 17856.8 1141.27   6
   0   1 -17 18393.9 1536.02   7
   0  -1  18 1978.71 392.830   6
   0   1 -18 2872.35 718.085   7
   0  -1 -18 2555.16 673.364   7
   0   1  18 2269.91 447.882   6
   0  -1 -19 15333.7 1485.09   7
   0   1 -19 16511.8 1529.84   7
   0  -1 -20 29664.7 2103.22   7
   0   1 -20 34043.4 2280.15   7
   0  -1 -21 21263.7 1821.87   7
   0   1 -21 23282.5 1991.12   7
   0  -1 -22 11922.3 1420.31   7
   0   1 -22 8063.17 1202.63   7
   0  -1 -23 7876.35 1170.42   7
   0   1 -23 9676.49 1314.65   7
   0  -1 -24 1349.98 534.519   7
   0   1 -24 644.111 499.546   7
   0  -1 -25 641.873 571.174   7
   0   1  25 1067.69 553.085   4
   0   1 -25 1331.62 662.294   7
   0  -1 -26-189.403 413.303   7
   0   1  26 190.838 409.610   4
   0   1 -26 196.981 501.833   7
   0   2   3 35975.0 902.884   4
   0   2  -3 34494.9 1139.78   5
   0   2   3 37432.7 924.205   6
   0  -2  -3 37029.8 1024.88   7
   0   2   3 38670.9 1049.07   2
   0   2   4 174516. 3236.89   4
   0  -2  -4 173030. 3181.75   6
   0   2   4 162532. 3417.57   7
   0  -2   4 177667. 3759.85   5
   0   2  -4 170026. 3646.50   5
   0   2   4 173055. 3200.63   6
   0  -2  -4 164515. 2985.18   1
   0  -2  -4 170274. 3413.47   7
   0  -2  -5 50446.3 1501.28   7
   0   2  -5 50813.6 1644.76   5
   0  -2  -5 52250.4 1099.07   1
   0   2   5 48950.4 1514.40   7
   0  -2  -5 51608.2 1256.33   6
   0  -2   5 50903.1 1737.49   5
   0   2   5 48988.4 1268.83   6
   0   2   6 155545. 3162.63   6
   0  -2  -6 164359. 3161.01   6
   0   2  -6 165296. 3801.23   5
   0  -2  -6 161755. 3576.63   7
   0  -2  -7 7878.32 448.427   6
   0  -2  -7 7800.16 608.206   7
   0   2   7 7943.85 462.389   6
   0   2  -7 7012.49 645.478   5
   0   2  -8 127638. 3415.40   5
   0   2   8 127525. 2764.44   6
   0  -2  -8 126474. 3267.01   7
   0   2  -9 53698.2 2097.07   5
   0  -2  -9 56047.5 1998.23   7
   0   2   9 53635.9 1553.09   6
   0  -2 -10 134183. 3621.15   7
   0   2 -10 133642. 3708.82   5
   0   2  10 128403. 2965.96   6
   0   2  11 51549.8 1643.45   6
   0  -2 -11 55808.0 2144.65   7
   0   2 -11 52904.8 2196.56   5
   0  -2 -12 18024.8 1273.31   7
   0   2  12 17915.5 932.257   6
   0   2 -12 18154.0 1306.42   7
   0  -2  13 13895.7 808.640   6
   0  -2 -13 13741.6 1113.76   7
   0   2 -13 13753.4 1166.01   7
   0   2  13 13178.5 814.059   6
   0  -2  14 3765.73 457.467   6
   0  -2 -14 3989.91 681.804   7
   0   2 -14 3261.01 638.459   7
   0   2  14 3690.15 480.036   6
   0  -2 -15 2114.23 543.621   7
   0   2 -15 3285.20 631.800   7
   0   2  15 3667.12 471.965   6
   0  -2  15 3372.77 453.658   6
   0  -2 -16-180.452 431.203   7
   0   2  16 322.609 218.968   6
   0   2 -16 337.128 410.475   7
   0  -2  16 239.472 265.940   6
   0   2 -17 19644.9 1580.51   7
   0  -2  17 19224.2 1156.78   6
   0  -2 -17 18375.6 1505.35   7
   0   2  17 19435.7 1177.28   6
   0   2 -18 2911.12 757.496   7
   0  -2 -18 3877.24 795.312   7
   0  -2  18 3162.24 529.258   6
   0  -2 -19 12386.0 1328.45   7
   0   2 -19 15445.0 1509.35   7
   0   2 -20 2027.62 716.025   7
   0  -2 -20 985.232 475.438   7
   0   2 -21 354.834 520.526   7
   0  -2 -21-95.6305 441.877   7
   0   2 -22 4525.60 977.210   7
   0  -2 -22 3537.41 814.354   7
   0   2  23 4058.38 848.284   4
   0   2 -23 3659.28 898.882   7
   0  -2 -23 2406.31 720.668   7
   0  -2 -24 666.830 444.470   7
   0   2  24 1390.76 567.579   4
   0  -2 -25 4346.17 965.228   7
   0   2 -25 6256.82 1167.31   7
   0  -2 -26-300.038 527.794   7
   0   2  26 1213.99 678.696   4
   0   2 -26 55.4187 523.307   7
   0   3   2 3732.11 246.208   4
   0   3   2 3615.94 300.642   2
   0   3  -2 3584.30 335.407   5
   0  -3  -3 651.617 130.093   4
   0   3   3 527.630 111.170   4
   0   3  -3 765.003 224.703   5
   0  -3  -3 518.552 146.614   2
   0   3   3 709.917 143.742   6
   0  -3  -3 694.908 156.581   6
   0   3   3 654.199 156.709   2
   0   3   3 541.205 89.6897   1
   0  -3   3 204.813 190.413   5
   0  -3  -4 78423.0 1784.83   6
   0   3   4 78323.4 1787.74   6
   0   3   4 73180.4 1895.07   7
   0   3   4 81561.0 1553.19   1
   0   3   4 81798.5 1957.42   2
   0  -3   4 81794.6 2247.11   5
   0   3   4 80843.5 1761.45   4
   0   3  -4 78474.9 2145.73   5
   0  -3  -4 78251.1 1583.89   1
   0  -3  -4 82455.6 1784.91   4
   0   3  -5 5324.04 510.431   5
   0  -3  -5 5083.49 344.625   6
   0  -3  -5 5722.57 279.453   1
   0   3   5 5587.68 443.856   7
   0  -3   5 5894.85 570.832   5
   0   3   5 5582.91 371.224   6
   0   3   5 5917.48 376.537   4
   0   3   5 5610.21 441.678   2
   0  -3  -5 6041.57 448.195   7
   0  -3  -6 7274.03 338.999   1
   0  -3  -6 7928.15 563.265   7
   0   3   6 8258.87 467.087   6
   0   3  -6 8181.73 670.679   5
   0  -3  -6 8197.55 456.891   6
   0   3   6 7989.15 479.446   4
   0   3   7 4604.59 402.573   4
   0  -3  -7 5577.09 517.477   7
   0  -3  -7 4562.27 353.251   6
   0   3  -7 5840.01 614.640   5
   0   3   7 5111.06 379.214   6
   0  -3  -7 4535.89 280.986   1
   0   3  -8 18502.5 1150.40   5
   0  -3  -8 17631.8 774.632   6
   0   3   8 18259.8 798.203   6
   0  -3  -8 19624.0 1038.38   7
   0  -3  -8 17556.0 617.688   1
   0   3   9 29760.2 1102.81   6
   0  -3  -9 31719.0 1421.48   7
   0  -3  -9 29554.6 1057.14   6
   0  -3  -9 29054.0 893.812   1
   0   3  -9 29955.8 1539.63   5
   0  -3 -10 38281.0 1090.04   1
   0   3  10 36215.3 1302.37   6
   0   3 -10 36588.7 1764.17   5
   0  -3 -10 40057.3 1704.41   7
   0  -3 -11 55002.8 1461.77   1
   0   3 -11 57196.7 2355.53   5
   0   3  11 57935.6 1759.48   6
   0  -3 -11 61520.9 2270.09   7
   0   3  12 115049. 2824.56   6
   0  -3 -12 119231. 3494.58   7
   0   3 -12 116667. 3612.84   5
   0  -3 -13 19332.5 824.511   1
   0   3 -13 22692.2 1519.48   5
   0   3  13 23963.7 1115.42   6
   0  -3 -13 23319.8 1458.31   7
   0  -3 -14 99525.9 3321.67   7
   0   3 -14 94874.4 3350.14   7
   0   3  14 92114.7 2574.85   6
   0  -3 -15 7889.31 938.510   7
   0   3  15 8534.51 720.112   6
   0   3 -15 7606.49 980.656   7
   0  -3  15 8094.35 679.291   6
   0  -3 -16 40315.0 2213.78   7
   0  -3  16 40838.3 1673.21   6
   0   3 -16 40123.8 2211.88   7
   0   3  16 39877.0 1665.60   6
   0  -3 -17 12227.9 1261.40   7
   0   3 -17 10916.1 1251.84   7
   0  -3  17 12437.8 923.207   6
   0   3  17 11478.7 890.995   6
   0  -3  18 6584.61 735.527   6
   0  -3 -18 5356.55 869.864   7
   0   3 -18 6839.07 1004.29   7
   0   3 -19 5982.43 985.459   7
   0  -3 -19 7586.01 1071.88   7
   0  -3 -20 3360.91 766.526   7
   0   3  20 3657.51 756.059   4
   0   3 -20 3463.93 766.394   7
   0   3 -21 3881.37 870.257   7
   0  -3 -21 4686.59 897.202   7
   0   3  21 5840.15 899.996   4
   0  -3 -22 2303.33 684.449   7
   0   3 -22 4647.65 1010.92   7
   0   3  22 3719.11 764.072   4
   0   3 -23 264.365 453.207   7
   0   3  23-166.923 351.390   4
   0  -3 -23-176.535 555.780   7
   0  -3 -24 1884.74 645.396   7
   0   3 -24 2211.39 732.992   7
   0   3  24 1041.63 540.807   4
   0   3 -25 6429.58 1179.82   7
   0   3  25 5489.50 1023.31   4
   0  -3 -25 6383.13 1143.43   7
   0   3 -26 1269.97 612.792   7
   0  -3 -26 856.804 461.586   7
   0   4   0 1475.23 201.818   4
   0   4   0 1663.40 233.203   2
   0   4  -1-42.9014 150.229   5
   0  -4  -1 15.2226 118.094   2
   0   4   1 127.103 135.920   4
   0   4   1 288.703 144.415   2
   0  -4   1 377.787 172.280   4
   0  -4   2 188226. 3881.30   5
   0  -4  -2 188055. 3532.38   4
   0   4  -2 181486. 3816.47   5
   0   4   2 189972. 3717.44   2
   0   4   2 181957. 3514.24   4
   0  -4  -2 179952. 3696.55   2
   0  -4  -3 134741. 2801.51   6
   0   4   3 133937. 2910.46   2
   0  -4  -3 127850. 2657.05   4
   0   4   3 132884. 2694.26   4
   0  -4  -3 137820. 2931.41   2
   0   4  -3 128898. 3046.64   5
   0  -4   3 138087. 3167.71   5
   0  -4  -4 77685.2 2005.50   2
   0  -4  -4 76681.4 1855.53   6
   0   4   4 74943.8 1778.08   4
   0  -4   4 76062.3 2257.42   5
   0   4   4 78240.8 2004.71   2
   0   4   4 80546.4 1613.43   1
   0  -4  -4 76077.8 1760.35   4
   0   4   4 76459.7 1826.24   6
   0   4  -4 74146.2 2149.09   5
   0  -4  -5 126521. 2783.05   6
   0   4   5 133537. 3012.15   2
   0   4   5 125638. 2936.13   7
   0  -4  -5 137487. 2770.16   4
   0   4  -5 130014. 3256.33   5
   0   4   5 135765. 2468.81   1
   0   4   5 128286. 2736.10   4
   0   4   5 131009. 2777.61   6
   0   4  -6 3962.63 495.153   5
   0  -4  -6 3436.59 243.607   1
   0   4   6 4221.99 349.576   4
   0   4   6 3780.27 343.630   6
   0   4   6 4059.36 427.195   2
   0  -4  -6 4127.32 352.493   6
   0   4   6 4342.06 250.962   1
   0  -4  -7 115592. 2333.61   1
   0  -4  -7 119955. 2658.65   6
   0   4   7 121316. 3006.53   2
   0   4  -7 119291. 3263.20   5
   0   4   7 118676. 2677.26   4
   0   4   7 116325. 2658.63   6
   0   4   8 54091.6 1549.11   6
   0  -4  -8 46836.7 1216.40   1
   0   4   8 53269.8 1574.21   4
   0  -4  -8 49907.0 1479.06   6
   0   4  -8 47669.6 1974.66   5
   0  -4  -8 50887.2 1802.61   7
   0  -4  -9 49635.0 1312.09   1
   0   4   9 58399.6 1751.95   4
   0  -4  -9 56706.3 1609.98   6
   0   4  -9 56459.1 2244.56   5
   0   4   9 55751.4 1657.19   6
   0  -4  -9 57381.6 2045.00   7
   0   4  10 7455.12 614.650   4
   0  -4 -10 6787.73 657.525   7
   0  -4 -10 6677.38 399.182   1
   0   4  10 7004.48 555.467   6
   0   4 -10 7378.97 845.415   5
   0   4  11 486.145 187.358   6
   0  -4 -11 457.880 257.380   7
   0  -4 -11 774.486 153.700   1
   0   4  11 272.021 200.538   4
   0   4 -11 787.497 408.147   5
   0   4  12 2126.21 411.835   4
   0  -4 -12 1763.35 226.616   1
   0   4  12 1812.98 318.578   6
   0   4 -12 2073.58 512.725   5
   0  -4 -12 1919.61 470.079   7
   0   4  13 1796.88 320.251   6
   0  -4 -13 1513.56 211.009   1
   0  -4 -13 1179.27 357.270   7
   0   4  13 1913.29 389.174   4
   0   4 -14 436.886 331.842   5
   0   4  14 303.086 192.503   6
   0   4  14 972.489 337.633   4
   0  -4 -14 314.565 142.321   1
   0   4  15 1191.82 354.208   4
   0  -4 -15 225.253 345.519   7
   0   4 -15 780.627 493.319   5
   0   4  15 752.569 283.141   6
   0   4 -15 107.070 413.659   7
   0  -4 -16 5273.87 750.676   7
   0   4  16 6916.54 673.151   6
   0   4  16 7801.02 875.087   4
   0   4 -16 6284.64 962.973   7
   0  -4 -17 1586.05 500.380   7
   0   4 -17 1992.67 672.754   7
   0  -4  17 1768.87 374.316   6
   0   4  17 1517.93 439.457   4
   0   4  17 2091.86 413.310   6
   0   4  18 42313.1 2118.01   4
   0   4 -18 39657.6 2356.28   7
   0  -4 -18 40550.9 2353.40   7
   0  -4  18 38642.2 1763.99   6
   0  -4  19 6927.01 765.028   6
   0   4 -19 7388.63 1082.62   7
   0  -4 -19 6542.94 949.313   7
   0   4  19 8803.66 983.289   4
   0  -4 -20 7862.56 1071.67   7
   0   4  20 8192.74 993.511   4
   0   4 -20 10276.2 1338.60   7
   0   4 -21 3025.50 856.135   7
   0  -4 -21 840.345 528.248   7
   0   4  21 2066.17 612.068   4
   0   4  22 4540.55 818.871   4
   0   4 -22 4874.86 1089.82   7
   0  -4 -22 4252.75 839.511   7
   0  -4 -23 741.240 469.438   7
   0   4  23 1527.93 554.382   4
   0   4 -23 2109.85 724.065   7
   0   4 -24 1761.26 772.759   7
   0   4  24 1117.51 632.177   2
   0  -4 -24 70.9408 426.050   7
   0   4  24 536.757 387.818   4
   0  -4 -25-1116.25 803.979   7
   0   4 -25-333.876 487.630   7
   0   4 -26 930.078 615.854   7
   0  -5   0 197.331 160.597   4
   0   5   0 102.828 135.693   2
   0  -5   0 129.617 123.822   2
   0   5   0 100.361 148.435   4
   0  -5  -1 128813. 2700.18   4
   0   5  -1 120840. 2828.56   5
   0   5   1 121533. 2634.71   4
   0  -5   1 115916. 2767.78   2
   0  -5  -1 125681. 2833.64   2
   0   5   1 125861. 2806.53   2
   0  -5   1 125425. 2771.63   4
   0  -5  -2 217.932 161.967   2
   0   5   2 168.241 124.156   4
   0   5  -2 142.758 221.188   5
   0  -5   2 122.698 201.648   4
   0  -5  -2 49.6311 141.047   4
   0   5   2-43.8309 165.423   2
   0  -5   2 67.9279 171.377   5
   0  -5   3 22117.1 1081.82   5
   0  -5  -3 21550.4 939.969   2
   0   5   3 23067.8 837.315   4
   0  -5  -3 22341.5 816.013   4
   0   5  -3 19682.0 986.055   5
   0  -5  -3 22042.7 899.877   6
   0   5   3 22594.7 960.516   2
   0   5   4 596.975 190.864   2
   0   5   4 764.451 156.585   4
   0  -5  -4 786.903 166.292   6
   0   5  -4 455.564 252.373   5
   0  -5  -4 568.602 137.413   4
   0   5   4 624.214 121.801   1
   0   5   5 1764.89 287.330   2
   0   5   5 1930.62 240.527   6
   0   5   5 1934.51 188.550   1
   0  -5  -5 1680.31 225.035   4
   0  -5  -5 1726.34 268.183   6
   0   5  -5 915.167 318.466   5
   0   5   5 1658.30 234.784   4
   0  -5  -6 302.813 123.348   4
   0   5   6-41.6286 149.690   2
   0   5   6 83.6631 131.269   4
   0   5   6 112.884 110.564   6
   0   5   6 190.094 95.4669   1
   0  -5  -6 71.1059 119.220   6
   0   5  -7 416.863 352.549   5
   0  -5  -7 199.101 169.839   6
   0   5   7 258.426 228.905   2
   0   5   7 41.8861 129.054   4
   0   5   7 98.1572 73.4663   1
   0   5   7-26.4734 140.496   6
   0  -5  -8 535.914 136.525   1
   0   5   8 1450.39 393.289   2
   0  -5  -8 853.336 231.090   6
   0   5   8 474.845 182.093   6
   0   5   8 933.642 234.427   4
   0   5  -8 603.252 370.524   5
   0  -5  -9 14493.2 608.281   1
   0   5   9 16017.6 848.805   4
   0   5   9 16000.6 846.359   6
   0   5  -9 17192.1 1178.19   5
   0   5   9 16347.3 1043.05   2
   0   5  10 2947.11 481.694   2
   0   5  10 3007.29 378.036   6
   0   5  10 2917.28 406.482   4
   0  -5 -10 2292.73 241.655   1
   0   5 -10 2242.17 529.092   5
   0  -5 -11 66412.1 2397.58   7
   0   5  11 64113.3 1953.06   6
   0   5 -11 60101.4 2519.51   5
   0   5  11 65914.2 2350.11   2
   0   5  11 63063.3 2012.06   4
   0  -5 -11 56249.1 1516.99   1
   0  -5 -12 16157.7 702.154   1
   0  -5 -12 20065.3 1290.08   7
   0   5  12 18068.5 1025.77   4
   0   5  12 18810.0 1227.38   2
   0   5  12 20791.4 1033.75   6
   0   5 -12 19915.4 1437.64   5
   0   5  13 77175.0 2409.44   4
   0   5 -13 73206.1 2930.37   5
   0   5  13 73215.9 2205.78   6
   0  -5 -13 79234.5 2814.18   7
   0   5 -14 18198.6 1467.49   5
   0   5  14 17185.1 1005.45   6
   0  -5 -14 18074.9 1334.77   7
   0   5  14 18997.4 1152.39   4
   0   5  15 61540.3 2297.61   4
   0   5  15 56392.9 2033.89   6
   0   5 -15 59426.6 2783.88   5
   0  -5 -15 61832.0 2666.63   7
   0   5  16 2888.62 545.060   4
   0   5  16 2872.84 458.520   6
   0  -5 -16 2870.89 620.031   7
   0   5 -16 2218.59 569.986   5
   0   5 -17 12587.1 1332.98   7
   0  -5 -17 10473.9 1141.75   7
   0   5  17 9314.82 812.868   6
   0   5  17 11238.7 1004.42   4
   0  -5 -18 5891.95 896.801   7
   0   5  18 6502.95 810.385   4
   0   5 -18 5849.22 988.724   7
   0  -5  19 765.607 353.973   6
   0   5 -19 1547.32 694.904   7
   0  -5 -19 614.228 385.047   7
   0   5  19 239.794 325.069   4
   0  -5 -20-896.248 692.913   7
   0   5 -20 280.719 457.292   7
   0   5  20 649.589 503.359   2
   0   5  20 63.3206 328.302   4
   0   5 -21 1800.16 725.955   7
   0  -5 -21 1310.83 471.372   7
   0   5  21 2800.73 703.588   2
   0   5  21 2270.64 569.995   4
   0   5  22 4267.96 882.874   2
   0  -5 -22 1785.93 479.250   7
   0   5 -22 4733.02 1044.41   7
   0   5  22 3929.66 696.916   4
   0   5  23-177.563 315.456   2
   0   5  23 56.2295 317.358   4
   0   5  24 10801.3 1253.59   4
   0   5 -24 9856.48 1453.80   7
   0   5  24 11299.3 1426.00   2
   0   5 -25 2374.38 828.937   7
   0   5  25 2766.85 824.873   2
   0  -6   0 5684.69 452.304   4
   0  -6   0 4455.26 439.792   2
   0   6   0 5104.41 421.184   4
   0   6   0 5276.51 459.475   2
   0  -6  -1 206.482 149.914   4
   0   6   1 494.853 151.711   4
   0  -6  -1 270.144 130.031   2
   0   6   1 7.18325 155.015   2
   0   6  -1 92.7358 161.819   5
   0  -6   1 226.856 155.174   4
   0  -6   1 84.7714 111.332   2
   0  -6  -2 20908.4 987.000   2
   0   6   2 21747.4 873.763   4
   0  -6   2 20662.4 967.872   4
   0   6  -2 21819.0 1035.76   5
   0  -6  -2 21056.6 876.832   4
   0   6   2 23267.3 1014.88   2
   0   6   3 5054.50 505.718   2
   0  -6  -3 2416.00 378.428   6
   0   6  -3 1021.93 313.026   5
   0   6   3 4032.50 404.603   4
   0  -6  -3 3140.77 368.520   4
   0   6  -4 24305.0 1199.32   5
   0  -6  -4 23919.9 934.868   4
   0   6   4 23663.0 936.826   4
   0  -6  -4 24666.1 1044.59   6
   0   6   4 24507.2 1096.58   2
   0   6   5 9025.51 652.581   2
   0  -6  -5 7983.64 567.875   6
   0   6   5 8584.63 446.979   1
   0   6  -5 7969.75 717.575   5
   0  -6  -5 8924.70 537.596   4
   0   6   5 8557.42 555.900   4
   0   6   6 427.598 203.500   2
   0   6   6 452.686 175.314   4
   0   6   6 332.048 120.558   1
   0  -6  -6 477.781 201.440   6
   0  -6  -6 415.807 159.512   4
   0   6  -6 619.110 357.212   5
   0   6  -7 453.964 342.042   5
   0   6   7 317.413 117.869   1
   0   6   7 469.888 272.471   2
   0   6   7 165.900 179.027   6
   0   6   7 394.617 224.589   4
   0   6   8 1773.05 401.878   2
   0   6  -8 1150.07 476.978   5
   0   6   8 1396.07 295.635   4
   0   6   8 1412.29 274.947   6
   0   6   8 1860.22 215.497   1
   0   6  -9 276.800 425.624   5
   0   6   9 248.878 254.782   2
   0   6   9 531.483 215.002   4
   0   6   9 330.468 211.854   6
   0   6  10 5388.13 531.454   6
   0   6 -10 5674.55 728.628   5
   0   6  10 6396.63 663.380   2
   0   6  10 6072.41 549.344   4
   0   6  11 9329.19 705.956   4
   0   6  11 9478.42 856.210   2
   0   6  11 9070.83 686.317   6
   0   6 -11 9474.68 987.706   5
   0   6  12 9247.74 867.705   2
   0   6 -12 9291.86 974.268   5
   0   6  12 7958.92 689.632   4
   0  -6 -12 8698.94 495.667   1
   0   6  12 9728.97 719.305   6
   0   6  13 27164.9 1324.56   4
   0   6  13 29245.6 1623.07   2
   0   6  13 25833.0 1240.97   6
   0   6 -13 27214.8 1759.75   5
   0   6 -14 4108.72 678.153   5
   0   6  14 5623.49 638.068   4
   0   6  14 5567.45 756.090   2
   0  -6 -14 3658.18 336.640   1
   0   6  14 4546.43 520.411   6
   0   6 -15 2283.82 612.183   5
   0   6  15 2328.99 588.372   2
   0   6  15 2793.61 471.745   4
   0   6  15 3090.76 469.662   6
   0   6  16 16878.4 1066.50   6
   0   6 -16 16522.0 1470.41   5
   0   6  16 15763.4 1147.00   4
   0   6  16 17217.7 1375.27   2
   0   6  17 7106.44 794.796   4
   0   6 -17 7311.72 999.946   5
   0   6  17 7988.60 750.305   6
   0   6  17 8793.77 1044.14   2
   0   6 -18 32969.7 2190.15   7
   0   6  18 33557.0 2063.67   2
   0   6 -18 35383.0 2311.80   5
   0   6  18 32649.9 1800.20   4
   0   6  19 4179.54 786.652   2
   0   6  19 3948.11 637.469   4
   0   6 -19 4793.54 929.500   7
   0   6 -20 12216.0 1400.86   7
   0   6  20 12562.2 1338.27   2
   0   6  20 11411.2 1135.48   4
   0   6  21 6596.57 886.479   4
   0   6  21 4397.42 857.088   2
   0   6 -21 5340.83 962.488   7
   0   6 -22 1199.42 648.725   7
   0   6  22 1462.38 596.200   2
   0   6  22-48.5155 337.121   4
   0   6  23 8906.47 1265.90   2
   0   6  23 8669.96 1084.87   4
   0   6 -23 10589.1 1467.30   7
   0   6  24-31.1626 473.504   2
   0   6 -24 730.099 688.198   7
   0   6 -25 876.617 667.591   7
   0   6  25 1543.23 701.915   2
   0   7   0 9.60755 125.901   2
   0   7   0 188.313 168.645   4
   0  -7   0-52.6404 132.908   4
   0  -7  -1 11362.4 693.728   4
   0   7   1 11828.8 746.539   2
   0   7  -1 10827.4 723.897   5
   0   7   1 10929.5 645.205   4
   0  -7  -2 54859.0 1668.72   4
   0   7   2 52075.2 1767.16   2
   0   7   2 57074.1 1648.70   4
   0   7  -2 52710.1 1848.96   5
   0   7   3 41031.9 1524.06   2
   0   7  -3 40128.7 1600.26   5
   0  -7  -3 38355.4 1324.27   4
   0   7   3 37086.5 1285.32   4
   0   7   4 77600.7 2041.92   4
   0   7   4 78207.3 2294.86   2
   0  -7  -4 72930.7 1992.43   4
   0   7  -4 75994.0 2417.32   5
   0   7  -5 23180.3 1267.19   5
   0   7   5 21919.5 1128.97   2
   0   7   5 24544.1 1012.42   4
   0   7  -6 140612. 3773.22   5
   0   7   6 139984. 3159.37   4
   0   7   6 132747. 3447.84   2
   0   7   6 134602. 2846.56   1
   0   7   7 5504.06 379.178   1
   0   7  -7 4994.77 695.143   5
   0   7   7 5085.45 582.188   2
   0   7   7 4707.49 457.387   4
   0   7   8 797.782 338.202   2
   0   7   8 670.519 157.620   1
   0   7   8 354.534 182.657   4
   0   7   9 324.929 130.412   1
   0   7   9-69.8893 193.362   6
   0   7   9-39.0293 272.913   2
   0   7  -9-170.258 491.139   5
   0   7   9 160.473 184.055   4
   0   7  10-17.2709 172.546   6
   0   7  10 139.437 246.201   2
   0   7  10-58.2391 155.907   4
   0   7 -10-547.230 485.757   5
   0   7  11 304.178 222.084   6
   0   7 -11-259.381 453.191   5
   0   7  11 74.4032 230.499   2
   0   7  11 36.8147 181.714   4
   0   7  12 1594.10 333.278   2
   0   7 -12 2140.43 594.901   5
   0   7  12 1678.01 333.317   4
   0   7  12 1571.75 303.806   6
   0   7  13 8923.25 773.492   4
   0   7  13 8961.68 925.808   2
   0   7  13 9765.00 752.010   6
   0   7 -13 9059.80 1058.85   5
   0   7  14 2903.87 596.274   2
   0   7  14 2828.97 426.779   6
   0   7  14 2030.94 393.204   4
   0   7 -14 2130.77 623.021   5
   0   7  15 1116.07 399.208   2
   0   7  15 929.473 321.635   4
   0   7  15 1125.61 304.479   6
   0   7 -15 992.568 450.542   5
   0   7  16 995.740 297.630   6
   0   7  16 1319.56 511.831   2
   0   7  16 1181.19 349.885   4
   0   7 -16 493.108 446.563   5
   0   7  17 798.359 422.091   2
   0   7 -17 6.16173 474.072   5
   0   7  17 992.022 380.391   4
   0   7  18 804.846 425.066   2
   0   7 -18 618.512 565.348   5
   0   7  18 487.027 280.009   4
   0   7 -19 3201.93 817.671   7
   0   7  19 2931.81 714.385   2
   0   7  19 3261.69 578.452   4
   0   7 -19 4219.61 897.962   5
   0   7  20 50.3973 300.493   4
   0   7  20 75.9500 339.960   2
   0   7  21 9702.88 1117.04   4
   0   7  21 9508.00 1204.90   2
   0   7 -21 12364.3 1488.25   7
   0   7 -22 408.142 598.677   7
   0   7  22 457.725 366.042   4
   0   7  22 221.815 337.236   2
   0   7  23 5886.13 1069.54   2
   0   7 -23 6918.09 1227.01   7
   0   7  24 3679.42 900.895   2
   0   7 -24 2377.64 834.313   7
   0   7 -25 1447.21 787.447   7
   0   7  25 379.961 483.163   2
   0   8   0 41780.5 1601.53   2
   0   8   0 44354.9 1514.64   4
   0   8   1 583.963 252.715   2
   0   8  -1 80.9566 217.204   5
   0   8   1 421.000 202.258   4
   0   8   2 18621.3 913.481   4
   0   8   2 18567.7 1035.68   2
   0   8  -2 19799.6 1094.11   5
   0   8   3 70513.3 2253.05   2
   0   8   3 68791.8 1997.62   4
   0   8  -3 73521.0 2361.71   5
   0   8  -4 34284.0 1604.57   5
   0   8   4 35544.3 1513.44   2
   0   8   4 38462.6 1361.14   4
   0   8   5 81613.0 2239.78   4
   0   8  -5 77247.4 2619.95   5
   0   8   5 83421.0 2511.01   2
   0   8   6 3585.35 407.122   4
   0   8  -6 3228.05 612.563   5
   0   8   6 4083.98 531.270   2
   0   8   6 3336.97 340.402   1
   0   8   7 149171. 3146.19   1
   0   8  -7 148077. 4127.92   5
   0   8   7 149758. 3887.46   2
   0   8   7 150005. 3515.74   4
   0   8  -8 954.209 439.243   5
   0   8   8 892.343 190.927   1
   0   8   8 1013.31 309.700   2
   0   8   8 868.628 264.224   4
   0   8   9 76583.7 2602.12   2
   0   8   9 72495.8 2226.51   4
   0   8  -9 72456.2 2806.76   5
   0   8   9 76304.8 1820.71   1
   0   8 -10 46102.5 2218.79   5
   0   8  10 45782.0 1712.93   4
   0   8  10 44318.9 1976.46   2
   0   8  11 8923.83 854.424   2
   0   8  11 9496.04 739.543   6
   0   8  11 8259.81 702.476   4
   0   8 -11 7594.68 935.144   5
   0   8  12 36292.4 1589.79   4
   0   8  12 38790.2 1590.73   6
   0   8 -12 38775.4 2162.78   5
   0   8  12 36468.9 1876.25   2
   0   8 -13 3314.76 683.007   5
   0   8  13 2458.75 539.409   2
   0   8  13 2380.72 427.235   4
   0   8  13 3086.51 428.615   6
   0   8  14 1531.58 327.541   4
   0   8  14 2482.55 428.487   6
   0   8 -14 2399.61 675.234   5
   0   8  14 2447.54 526.871   2
   0   8  15 46.7914 312.140   2
   0   8 -15-331.455 581.726   5
   0   8  15 94.8840 206.292   6
   0   8  15 295.035 203.848   4
   0   8 -16 16.7467 520.334   5
   0   8  16 128.498 290.302   2
   0   8  16 461.966 206.199   6
   0   8  16 983.196 337.392   4
   0   8  17 13397.3 1093.51   4
   0   8 -17 13797.7 1462.73   5
   0   8  17 13978.9 1341.44   2
   0   8  18 1501.50 575.780   2
   0   8  18 342.457 242.046   4
   0   8 -18 1080.78 652.344   5
   0   8  19 4287.99 693.472   4
   0   8  19 3114.17 738.089   2
   0   8 -19 5690.56 1067.54   5
   0   8  20 1802.02 528.687   4
   0   8 -20 898.259 594.885   5
   0   8 -20 2393.43 865.192   7
   0   8  20 2708.02 706.964   2
   0   8 -21 3682.67 916.022   7
   0   8  21 2598.22 715.500   2
   0   8  21 2530.81 599.426   4
   0   8 -22 13448.7 1566.77   7
   0   8  22 14604.4 1570.50   2
   0   8  22 12009.1 1234.78   4
   0   8 -23 265.623 669.779   7
   0   8  23 424.101 476.547   2
   0   8 -24 14099.4 1694.31   7
   0   8  24 14436.2 1669.25   2
   0   8  25 1505.21 748.836   2
   0   8 -25 314.543 660.943   7
   0   9   0-148.867 236.360   2
   0   9   0 472.698 272.477   4
   0   9  -1 25.3099 275.228   5
   0   9   1 759.698 293.078   2
   0   9   1 278.299 190.430   4
   0   9   2 49807.5 1862.42   2
   0   9   2 49686.3 1683.17   4
   0   9  -2 48848.5 1906.95   5
   0   9   3 64971.9 2195.01   2
   0   9   3 63274.7 1949.83   4
   0   9  -3 59458.8 2225.33   5
   0   9  -4 25228.1 1382.14   5
   0   9   4 25030.2 1133.82   4
   0   9   4 26807.4 1380.07   2
   0   9   5 10538.6 859.144   2
   0   9   5 9822.55 702.934   4
   0   9  -5 11407.1 961.073   5
   0   9   6 31897.1 1314.42   4
   0   9   6 31150.8 1119.02   1
   0   9  -6 29040.5 1586.50   5
   0   9   6 30566.6 1500.46   2
   0   9   7 3189.94 437.434   4
   0   9  -7 2459.54 574.309   5
   0   9   7 2256.34 281.601   1
   0   9   7 2458.02 478.289   2
   0   9   8 446.805 314.057   2
   0   9   8 493.193 206.965   4
   0   9  -8 321.173 347.782   5
   0   9   8 707.294 197.141   1
   0   9   9 9792.04 745.469   4
   0   9   9 9057.54 544.682   1
   0   9  -9 10840.9 1061.27   5
   0   9   9 10208.7 905.018   2
   0   9 -10 15336.5 1267.62   5
   0   9  10 14682.0 939.955   4
   0   9  10 15006.6 704.992   1
   0   9  10 14614.4 1120.79   2
   0   9  11 24575.7 1278.16   4
   0   9  11 29160.0 1650.62   2
   0   9 -11 27148.3 1775.02   5
   0   9  12 1748.22 385.444   4
   0   9  12 1180.72 402.602   2
   0   9  13 32712.5 1564.69   4
   0   9  13 33473.8 1889.58   2
   0   9 -13 36020.5 2191.38   5
   0   9  14 2584.85 554.937   2
   0   9 -14 3102.70 685.363   5
   0   9  14 2144.81 431.882   4
   0   9  15 8049.87 809.523   4
   0   9 -15 8474.79 1148.94   5
   0   9  15 8095.57 987.350   2
   0   9  16 1166.12 378.966   4
   0   9  16 739.947 449.974   2
   0   9 -16 356.523 502.046   5
   0   9 -17 2868.10 775.466   5
   0   9  17 3087.67 593.083   4
   0   9  17 3364.70 713.360   2
   0   9  18 792.208 358.483   4
   0   9  18 1202.65 505.386   2
   0   9 -18 2078.18 683.175   5
   0   9  19 1660.75 471.286   4
   0   9 -19 1530.30 727.402   5
   0   9  19 1824.72 619.582   2
   0   9  20 5162.01 759.005   4
   0   9  20 5352.02 981.031   2
   0   9 -20 4361.87 965.326   5
   0   9  21 674.387 465.428   2
   0   9  21 1110.27 476.939   4
   0   9 -21 427.106 560.908   5
   0   9 -21 32.4883 459.150   7
   0   9  22-21.7953 375.755   2
   0   9 -22 804.204 568.449   7
   0   9 -23 2013.16 731.766   7
   0   9  23 852.735 449.965   2
   0   9 -24 1767.15 749.628   7
   0   9  24 879.726 519.186   2
   0  10   0 1109.00 352.409   2
   0  10   0 1722.62 379.214   4
   0  10  -1-63.0790 374.043   5
   0  10   1 707.326 305.671   2
   0  10   1 710.337 302.603   4
   0  10  -2 41519.2 1817.58   5
   0  10   2 42176.2 1786.88   2
   0  10   2 42654.3 1589.44   4
   0  10   3 14370.7 1008.90   2
   0  10   3 13122.3 853.651   4
   0  10  -3 13570.1 1073.31   5
   0  10   4 38426.6 1521.12   4
   0  10  -4 36722.0 1776.66   5
   0  10   4 38876.1 1736.62   2
   0  10   5 36443.6 1469.55   4
   0  10  -5 37133.2 1808.56   5
   0  10   5 34477.5 1663.10   2
   0  10  -6 39.5887 390.287   5
   0  10   6 15.6153 266.320   2
   0  10   6 845.394 326.774   4
   0  10   7 12930.5 1026.88   2
   0  10  -7 11508.2 1075.36   5
   0  10   7 12008.8 835.230   4
   0  10   7 12592.8 701.837   1
   0  10   8 7674.53 681.438   4
   0  10  -8 8746.72 987.513   5
   0  10   8 7333.55 529.584   1
   0  10   8 8974.22 855.191   2
   0  10   9 4862.29 668.475   2
   0  10   9 5161.09 568.657   4
   0  10   9 4360.16 407.328   1
   0  10  -9 4780.62 776.096   5
   0  10  10 21543.6 1414.96   2
   0  10  10 20404.9 866.915   1
   0  10  10 19362.5 1136.03   4
   0  10 -10 20117.5 1499.01   5
   0  10 -11 36097.1 2108.83   5
   0  10  11 33372.9 1558.59   4
   0  10  11 35328.5 1884.81   2
   0  10  11 36187.6 1182.05   1
   0  10  12 16666.4 1087.83   4
   0  10  12 16203.8 1309.00   2
   0  10 -12 16980.2 1468.41   5
   0  10  13 3369.73 523.870   4
   0  10 -13 4506.38 862.105   5
   0  10  13 3932.02 674.979   2
   0  10  14 991.986 467.024   2
   0  10 -14 904.466 455.640   5
   0  10  14 1256.99 356.763   4
   0  10  15 753.966 333.780   4
   0  10  15 94.7686 346.567   2
   0  10 -15 1152.56 626.761   5
   0  10  16 6471.42 950.391   2
   0  10  16 6543.92 762.099   4
   0  10 -16 7551.23 1127.53   5
   0  10  17 9005.44 1104.41   2
   0  10  17 8027.32 882.303   4
   0  10 -17 8757.11 1210.56   5
   0  10  18 16693.2 1578.33   2
   0  10  18 18046.0 1341.64   4
   0  10 -18 19947.0 1845.08   5
   0  10 -19 782.913 572.626   5
   0  10  19-312.001 434.841   2
   0  10  19 101.764 308.473   4
   0  10  20 13261.0 1223.10   4
   0  10 -20 12070.0 1531.30   5
   0  10  20 11410.0 1352.15   2
   0  10 -21 875.997 652.268   5
   0  10  21 1233.90 548.792   2
   0  10  22 142.156 411.762   2
   0  10 -22 1128.22 591.174   7
   0  10  23 5909.77 1102.09   2
   0  10 -23 7487.29 1256.07   7
   0  10  24 506.949 412.229   2
   0  10 -24 164.315 566.818   7
   0  11   0 58.3265 300.134   4
   0  11   0 187.638 286.710   2
   0  11   1 31154.3 1549.40   2
   0  11  -1 30704.9 1595.76   5
   0  11   1 33338.7 1458.09   4
   0  11   2 1937.19 385.948   4
   0  11   2 1831.97 429.751   2
   0  11  -2 2042.26 432.397   5
   0  11  -3 144494. 4073.09   5
   0  11   3 140877. 3901.10   2
   0  11   3 147369. 3638.08   4
   0  11   4 19108.1 1213.49   2
   0  11  -4 17275.7 1260.52   5
   0  11   4 16955.8 1034.32   4
   0  11  -5 38574.8 1941.48   5
   0  11   5 41449.5 1659.63   4
   0  11   5 41118.8 1877.06   2
   0  11   6 30995.5 1410.21   4
   0  11  -6 31450.6 1777.70   5
   0  11   6 33616.4 1704.87   2
   0  11   7 15789.2 987.601   4
   0  11   7 16013.5 1161.99   2
   0  11  -7 13465.6 1203.90   5
   0  11   7 15179.7 821.940   1
   0  11  -8 6102.88 897.073   5
   0  11   8 5939.92 492.885   1
   0  11   8 6046.88 759.252   2
   0  11   8 5488.23 616.178   4
   0  11  -9 1266.99 475.532   5
   0  11   9 999.172 290.314   4
   0  11   9 1148.72 262.038   1
   0  11   9 1515.69 458.629   2
   0  11  10 7715.63 545.662   1
   0  11  10 6127.64 658.512   4
   0  11  10 7235.24 880.377   2
   0  11 -10 6253.66 911.836   5
   0  11  11 5635.51 647.525   4
   0  11  11 5079.94 770.519   2
   0  11 -11 4548.22 810.429   5
   0  11  11 4959.25 429.358   1
   0  11  12 5670.56 447.691   1
   0  11  12 5942.55 851.412   2
   0  11 -12 5015.32 876.231   5
   0  11  12 4865.24 599.799   4
   0  11  13 1318.25 410.542   4
   0  11  13 1132.22 388.309   2
   0  11 -13 627.063 507.789   5
   0  11  14 15295.0 1135.55   4
   0  11 -14 14386.7 1473.69   5
   0  11  14 15402.6 1375.24   2
   0  11 -15 249.430 423.017   5
   0  11  15 170.093 372.502   2
   0  11  15 28.3986 223.503   4
   0  11  16 3452.52 715.297   2
   0  11 -16 3882.58 996.375   5
   0  11  16 4095.18 642.539   4
   0  11 -17 6911.17 1163.00   5
   0  11  17 5652.60 755.387   4
   0  11  17 4442.72 837.146   2
   0  11 -18 261.024 576.055   5
   0  11  18 559.825 297.661   4
   0  11  18 869.054 553.568   2
   0  11  19 197.147 336.353   2
   0  11  19 94.9477 314.056   4
   0  11 -19 652.510 689.646   5
   0  11 -20 1266.03 589.727   5
   0  11  20-333.628 410.151   2
   0  11  21-9.64423 413.340   2
   0  11 -21-359.501 546.602   5
   0  11  22 79.5274 436.917   2
   0  11 -22-255.209 468.870   7
   0  11 -22-589.006 633.348   5
   0  11 -23 1605.42 773.163   7
   0  11  23 1429.35 622.451   2
   0  11  24-268.334 352.138   2
   0  11 -24 296.916 515.038   7
   0  12   0 1260.45 357.548   4
   0  12   0 1389.53 379.025   2
   0  12  -1-186.584 408.892   5
   0  12   1 416.302 261.695   4
   0  12   1 506.597 302.355   2
   0  12   2 23825.9 1272.63   4
   0  12  -2 22705.1 1420.31   5
   0  12   2 23757.2 1405.06   2
   0  12   3 1852.56 409.817   4
   0  12  -3 1782.74 564.616   5
   0  12   3 848.950 302.745   2
   0  12   4-97.2703 275.277   4
   0  12   4 244.587 260.593   2
   0  12  -4-383.415 384.914   5
   0  12  -5 6896.95 841.472   5
   0  12   5 6512.66 650.499   4
   0  12   5 7655.11 822.349   2
   0  12   6 3262.79 487.334   4
   0  12  -6 2434.92 574.108   5
   0  12   6 2424.39 496.961   2
   0  12   7 5817.68 618.765   4
   0  12  -7 5197.78 794.039   5
   0  12   7 5724.78 524.458   1
   0  12   7 6132.93 769.026   2
   0  12   8-12.0801 143.844   1
   0  12   8 491.757 312.263   2
   0  12   8-176.668 220.102   4
   0  12  -8 8.86534 431.903   5
   0  12  -9 42151.1 2292.70   5
   0  12   9 43907.5 1829.47   4
   0  12   9 42822.6 1522.68   1
   0  12   9 42794.2 2115.77   2
   0  12  10 148.477 265.240   4
   0  12 -10 441.189 434.505   5
   0  12  10 83.1965 143.407   1
   0  12  10 283.318 342.371   2
   0  12 -11 36218.6 2219.71   5
   0  12  11 35804.7 1322.46   1
   0  12  11 36403.2 1723.77   4
   0  12  11 40216.6 2122.73   2
   0  12  12 1574.90 529.000   2
   0  12 -12 2118.99 696.633   5
   0  12  12 2105.26 298.325   1
   0  12  12 1349.91 378.319   4
   0  12  13 2402.93 474.450   4
   0  12 -13 2560.17 730.687   5
   0  12  14 2687.48 515.781   4
   0  12 -14 3187.45 778.308   5
   0  12  14 2037.77 564.909   2
   0  12  15 379.433 270.133   4
   0  12  15 153.744 356.029   2
   0  12 -15-332.368 516.300   5
   0  12  16 8531.04 1112.56   2
   0  12  16 6201.85 764.629   4
   0  12 -16 7911.16 1188.49   5
   0  12 -17 11141.1 1468.77   5
   0  12  17 9490.46 969.478   4
   0  12  17 8799.06 1155.73   2
   0  12  18 380.920 312.970   4
   0  12  18 573.302 444.571   2
   0  12 -18 975.682 684.078   5
   0  12  19 6154.14 987.218   2
   0  12 -19 8420.02 1275.65   5
   0  12 -20 1338.10 752.232   5
   0  12  20 781.818 466.559   2
   0  12  21 269.738 373.217   2
   0  12 -21-724.169 730.506   5
   0  12  22 1989.75 691.482   2
   0  12 -22 2667.92 864.616   5
   0  12 -23 1462.57 642.422   5
   0  12 -23 2251.90 855.818   7
   0  12  23 3097.44 858.454   2
   0  12  24 982.690 532.319   2
   0  13   0-66.4964 400.041   5
   0  13   0 61.1598 230.551   4
   0  13   1 4063.16 568.899   4
   0  13   1 4459.63 639.226   2
   0  13  -1 3502.37 606.751   5
   0  13   2 150.823 288.642   2
   0  13   2-82.1085 211.739   4
   0  13  -2 53.5293 349.211   5
   0  13  -3 37542.1 1968.71   5
   0  13   3 39460.1 1922.43   2
   0  13   3 38648.3 1705.46   4
   0  13   4 11502.8 899.401   4
   0  13  -4 10627.7 1034.07   5
   0  13   4 12305.7 1042.47   2
   0  13  -5 5305.58 799.536   5
   0  13   5 6890.56 697.547   4
   0  13  -6 8412.24 966.281   5
   0  13   6 7093.11 714.380   4
   0  13   6 6709.31 817.830   2
   0  13  -7 1020.39 465.840   5
   0  13   7 364.865 259.981   4
   0  13   7-36.8241 355.541   2
   0  13   8-250.651 315.267   2
   0  13  -8 416.654 422.744   5
   0  13   8-152.067 268.147   4
   0  13   8-170.421 197.695   1
   0  13   9 6577.55 703.705   4
   0  13   9 7171.68 591.000   1
   0  13  -9 7051.65 1006.28   5
   0  13   9 6570.47 824.557   2
   0  13  10 3.55897 300.016   2
   0  13 -10 386.466 514.935   5
   0  13  10 257.261 202.970   1
   0  13  10 526.708 285.929   4
   0  13  11 341.421 244.824   4
   0  13  11 110.235 167.925   1
   0  13 -11 1082.33 670.404   5
   0  13  11 775.598 432.482   2
   0  13  12 4323.89 455.995   1
   0  13 -12 4653.21 955.709   5
   0  13  12 3344.36 533.086   4
   0  13  12 4137.77 761.487   2
   0  13  13 13819.8 1361.99   2
   0  13  13 12056.4 1021.69   4
   0  13 -13 12246.0 1399.98   5
   0  13  14 4855.08 865.283   2
   0  13 -14 3548.06 805.110   5
   0  13  14 3084.88 573.771   4
   0  13  15 3211.84 722.177   2
   0  13  15 3551.45 582.576   4
   0  13 -15 2023.38 738.322   5
   0  13  16 1466.13 611.350   2
   0  13 -16 2840.18 816.289   5
   0  13  16 1469.36 435.367   4
   0  13  17-8.28155 271.783   4
   0  13  17 480.539 449.987   2
   0  13 -17-47.4592 556.290   5
   0  13 -18 607.994 602.623   5
   0  13  18-287.122 310.983   4
   0  13  18 103.223 416.526   2
   0  13  19 429.319 432.266   2
   0  13 -19 1894.55 794.851   5
   0  13  20 269.709 405.146   2
   0  13 -20 486.612 634.314   5
   0  13  21 1904.08 706.177   2
   0  13 -21 1142.54 509.068   5
   0  13 -22 305.275 512.274   5
   0  13  22 653.005 525.854   2
   0  13  23 422.029 574.207   2
   0  13 -23 334.740 623.689   5
   0  14   0 8809.82 934.560   5
   0  14   1 70152.2 2533.44   4
   0  14   1 73969.3 2810.81   2
   0  14  -1 78767.5 2928.51   5
   0  14  -2 9472.21 981.227   5
   0  14   2 8177.64 879.400   2
   0  14   2 9742.05 857.176   4
   0  14   3 81485.7 3023.66   2
   0  14  -3 80789.2 3123.13   5
   0  14   3 84132.3 2748.42   4
   0  14   4 1021.63 359.020   2
   0  14   4 591.914 269.370   4
   0  14  -4 107.092 328.560   5
   0  14   5 35371.9 1924.41   2
   0  14  -5 33901.3 1990.92   5
   0  14   5 36457.5 1693.77   4
   0  14   6 1236.08 432.988   2
   0  14  -6 1988.12 569.166   5
   0  14   6 1483.39 333.358   4
   0  14   7 8781.56 822.750   4
   0  14   7 8832.37 978.353   2
   0  14  -7 8102.55 995.237   5
   0  14   8-451.972 471.169   2
   0  14   8-29.5438 208.545   4
   0  14   8 278.848 192.824   1
   0  14  -8 161.245 469.391   5
   0  14  -9 3445.44 759.277   5
   0  14   9 3316.98 523.839   4
   0  14   9 3244.12 654.897   2
   0  14   9 2859.04 397.584   1
   0  14 -10 6635.78 966.068   5
   0  14  10 6519.08 747.992   4
   0  14  10 6226.88 879.818   2
   0  14  10 7089.25 616.209   1
   0  14  11 15317.0 896.343   1
   0  14 -11 15120.2 1462.87   5
   0  14  11 13330.8 1303.62   2
   0  14  11 13365.4 1067.04   4
   0  14  12 2022.63 601.535   2
   0  14  12 2371.49 467.330   4
   0  14  12 2583.73 367.989   1
   0  14  13 1680.20 549.201   2
   0  14 -13 3614.55 842.637   5
   0  14  13 2687.43 550.078   4
   0  14 -14 6154.43 1059.84   5
   0  14  14 4435.17 822.621   2
   0  14  14 6090.18 791.290   4
   0  14 -15-226.154 561.415   5
   0  14  15 318.350 263.790   4
   0  14  15 776.493 357.538   2
   0  14  16 6991.85 1068.20   2
   0  14  16 5556.87 762.357   4
   0  14 -16 5860.57 1163.60   5
   0  14  17 973.039 382.142   4
   0  14 -17 614.075 496.160   5
   0  14  17 807.425 464.336   2
   0  14  18 1425.67 555.526   2
   0  14 -18 2217.89 865.102   5
   0  14 -19 749.359 609.676   5
   0  14  19-106.534 333.030   2
   0  14  20 3926.90 882.455   2
   0  14 -20 5124.64 1075.84   5
   0  14 -21 6308.69 1280.45   5
   0  14  21 6895.63 1209.08   2
   0  14 -22 6557.11 1294.58   5
   0  14  22 6379.06 1197.44   2
   0  14 -23 16740.8 2027.31   5
   0  14  23 18120.4 1994.67   2
   0  15   0-241.302 449.183   5
   0  15   1 1081.59 392.641   2
   0  15  -1 443.440 334.160   5
   0  15   1 1264.30 363.355   4
   0  15   2 7334.62 769.918   4
   0  15   2 7024.35 883.025   2
   0  15  -2 7078.89 904.212   5
   0  15   3 30752.1 1590.09   4
   0  15  -3 30055.7 1880.41   5
   0  15   3 29286.5 1765.59   2
   0  15   4 30496.0 1628.64   4
   0  15  -4 35879.6 2041.43   5
   0  15   4 35610.8 1953.17   2
   0  15   5 12184.0 1008.54   4
   0  15  -5 14233.2 1295.32   5
   0  15   5 14166.1 1203.48   2
   0  15  -6 626.741 452.858   5
   0  15   6 275.433 266.030   4
   0  15   6 1135.90 429.389   2
   0  15   7 6317.30 747.591   4
   0  15   7 5530.83 754.621   2
   0  15  -7 7172.13 963.862   5
   0  15   8 6865.56 881.695   2
   0  15   8 6318.76 621.297   1
   0  15  -8 6913.84 1016.29   5
   0  15   8 5775.52 699.365   4
   0  15   9 193.838 176.315   1
   0  15  -9 381.429 435.832   5
   0  15   9-26.9141 253.375   4
   0  15   9-408.985 464.345   2
   0  15  10 734.302 252.227   4
   0  15 -10 812.730 547.243   5
   0  15  10 976.405 286.279   1
   0  15  10 1020.03 444.072   2
   0  15  11-128.366 317.068   2
   0  15  11 504.269 285.975   4
   0  15  11 700.845 261.323   1
   0  15 -11 956.627 556.923   5
   0  15  12 8022.13 1033.57   2
   0  15  12 6865.33 805.431   4
   0  15 -12 9071.34 1267.33   5
   0  15  13 4395.79 839.591   2
   0  15  13 5399.20 721.795   4
   0  15 -13 5423.56 977.319   5
   0  15 -14 7824.56 1151.30   5
   0  15  14 7637.72 853.002   4
   0  15  14 8403.07 1116.91   2
   0  15  15 5340.12 918.463   2
   0  15  15 3369.76 607.398   4
   0  15 -15 4386.67 953.003   5
   0  15  16 6280.58 1049.88   2
   0  15  16 3990.13 631.055   4
   0  15 -16 5999.55 1128.69   5
   0  15  17 4462.33 881.435   2
   0  15 -17 3098.34 788.913   5
   0  15  18 696.935 453.118   2
   0  15 -18 853.552 657.810   5
   0  15  19 10945.6 1448.80   2
   0  15 -19 9433.71 1469.18   5
   0  15  20 3501.44 881.401   2
   0  15 -20 2544.56 832.039   5
   0  15  21 7434.05 1276.37   2
   0  15 -21 4560.46 1135.11   5
   0  15 -22-126.099 520.604   5
   0  15  22 1429.71 640.760   2
   0  16   0 22249.8 1576.56   5
   0  16   1 2701.34 623.447   5
   0  16  -1 2743.50 599.145   5
   0  16   1 2647.43 521.958   4
   0  16   1 2598.58 529.662   2
   0  16   2 38438.4 1862.47   4
   0  16  -2 35568.0 2064.25   5
   0  16   2 37490.3 2048.72   2
   0  16   3 71.1188 325.328   2
   0  16  -3-315.340 374.650   5
   0  16   3 203.969 274.667   4
   0  16   4 86775.2 3328.32   2
   0  16   4 85937.2 2966.00   4
   0  16  -4 88738.8 3503.64   5
   0  16   5 11641.2 1163.02   2
   0  16   5 9715.07 911.356   4
   0  16  -5 9390.35 1122.48   5
   0  16   6 61845.0 2440.88   4
   0  16  -6 63769.3 2973.49   5
   0  16   6 61650.2 2788.70   2
   0  16  -7 8496.07 1093.32   5
   0  16   7 8901.26 1017.26   2
   0  16   7 8907.82 900.819   4
   0  16   8 23744.6 1715.35   2
   0  16   8 23546.3 1277.00   1
   0  16   8 22092.0 1419.44   4
   0  16  -8 20624.0 1755.96   5
   0  16   9 1859.21 374.480   1
   0  16  -9 2232.11 761.345   5
   0  16   9 2680.46 515.087   4
   0  16   9 2015.70 522.633   2
   0  16  10 163.980 259.550   4
   0  16 -10-75.5502 531.470   5
   0  16  10 36.7616 205.638   1
   0  16  10-100.222 360.020   2
   0  16 -11 1695.81 602.889   5
   0  16  11 2481.29 534.219   4
   0  16  11 2273.66 625.884   2
   0  16  11 2450.57 406.222   1
   0  16  12 115.847 231.836   4
   0  16 -12 11.3468 514.892   5
   0  16  12 582.211 449.199   2
   0  16  13-547.653 441.782   2
   0  16  13-3.14039 243.862   4
   0  16  14 2689.70 657.939   2
   0  16  14 2337.66 532.529   4
   0  16 -14 3081.20 912.348   5
   0  16 -15 13823.8 1654.26   5
   0  16  15 14796.0 1539.84   2
   0  16  15 12751.3 1149.52   4
   0  16 -16 4649.59 1022.07   5
   0  16  16 4255.08 869.167   2
   0  16 -17 19077.6 1997.93   5
   0  16  17 17907.7 1756.25   2
   0  16  18 3829.49 854.400   2
   0  16 -18 4873.69 1150.74   5
   0  16 -19 17042.3 1949.49   5
   0  16  19 14609.1 1676.62   2
   0  16 -20 988.603 717.787   5
   0  16  20 708.631 573.615   2
   0  16  21 10374.8 1486.31   2
   0  16 -21 10705.9 1674.92   5
   0  16 -22 7128.88 1437.57   5
   0  16  22 7400.09 1324.37   2
   0  17   0 276.467 375.032   5
   0  17  -1 72.7990 404.072   5
   0  17   1 215.581 362.549   5
   0  17  -2 9989.12 1129.42   5
   0  17   2 9905.05 1074.20   2
   0  17   2 9887.18 994.591   4
   0  17   3 2678.59 581.883   2
   0  17   3 2047.59 476.775   4
   0  17  -3 2606.86 648.367   5
   0  17   4 37264.0 1892.39   4
   0  17  -4 38076.2 2258.94   5
   0  17   4 37813.6 2179.34   2
   0  17  -5 9425.54 1174.29   5
   0  17   5 8284.04 992.480   2
   0  17   5 6596.49 785.112   4
   0  17  -6 8079.23 1059.30   5
   0  17   6 8636.61 891.587   4
   0  17   6 7706.78 974.059   2
   0  17  -7 4364.18 868.238   5
   0  17   7 5451.56 729.967   4
   0  17   7 6535.75 953.096   2
   0  17   8-159.477 487.064   2
   0  17   8-190.473 331.220   4
   0  17   8 240.611 221.903   1
   0  17  -8 486.204 477.315   5
   0  17   9 11480.6 1234.34   2
   0  17  -9 11248.2 1322.02   5
   0  17   9 11654.3 1038.45   4
   0  17   9 12134.1 913.986   1
   0  17  10 825.866 334.579   1
   0  17  10 1154.43 415.522   4
   0  17 -10 795.065 507.200   5
   0  17  10 1276.50 531.297   2
   0  17  11 34720.3 1877.22   4
   0  17 -11 36356.8 2480.83   5
   0  17  11 34486.6 1564.16   1
   0  17  11 35626.7 2296.66   2
   0  17  12 17868.3 1371.10   4
   0  17 -12 19453.3 1825.54   5
   0  17  12 19969.3 1763.38   2
   0  17  13 57333.9 3044.96   2
   0  17 -13 57275.5 3218.97   5
   0  17  13 50513.3 2382.85   4
   0  17  14 25455.1 2025.53   2
   0  17 -14 22923.4 2109.53   5
   0  17  14 21882.8 1530.08   4
   0  17  15 59210.2 3211.08   2
   0  17 -15 56187.4 3360.74   5
   0  17  16 16984.7 1751.93   2
   0  17 -16 16322.4 1864.32   5
   0  17 -17 16319.9 1865.17   5
   0  17  17 12796.9 1554.15   2
   0  17 -18 8033.37 1419.88   5
   0  17  18 6242.11 1118.18   2
   0  17 -19 3282.37 1012.85   5
   0  17  19 1058.95 484.706   2
   0  17 -20 5503.76 1288.65   5
   0  17  20 5290.94 1087.15   2
   0  17  21 268.694 497.604   2
   0  17 -21-1392.83 803.210   5
   0  18   0 14143.0 1349.38   5
   0  18   1 179.631 403.288   5
   0  18  -1 1413.98 510.092   5
   0  18   2 1977.01 549.158   5
   0  18   2 1702.73 481.796   2
   0  18  -2 2602.12 688.681   5
   0  18   2 3094.84 607.203   4
   0  18   3 1711.42 508.047   2
   0  18   3 1345.06 455.214   4
   0  18  -3 1070.71 411.850   5
   0  18   4-46.2313 344.838   2
   0  18  -4 618.894 466.214   5
   0  18   4 819.144 368.839   4
   0  18   5 37382.5 1964.26   4
   0  18  -5 39668.6 2417.37   5
   0  18   5 40417.2 2307.51   2
   0  18  -6 11235.3 1336.04   5
   0  18   6 11882.1 1090.39   4
   0  18   6 12281.9 1275.26   2
   0  18   7 57198.1 2834.17   2
   0  18   7 49847.8 2284.72   4
   0  18  -7 57204.1 3038.14   5
   0  18   8 9094.00 965.202   4
   0  18   8 7685.81 1071.85   2
   0  18   8 9168.29 841.368   1
   0  18  -8 9334.60 1297.78   5
   0  18  -9 27284.0 2135.93   5
   0  18   9 30410.3 2098.85   2
   0  18   9 26314.6 1646.81   4
   0  18   9 29088.3 1514.10   1
   0  18 -10 11519.3 1400.57   5
   0  18  10 8945.46 954.094   4
   0  18  10 10317.1 866.798   1
   0  18  10 11390.0 1317.41   2
   0  18 -11 4078.51 957.175   5
   0  18  11 4070.30 824.374   2
   0  18  11 5002.32 745.804   4
   0  18  12 3618.98 637.019   4
   0  18  12 4554.55 894.964   2
   0  18 -12 3320.52 934.349   5
   0  18 -13 1210.17 741.887   5
   0  18  13 1610.62 642.379   2
   0  18  13 1186.57 422.959   4
   0  18  14-718.171 599.207   2
   0  18 -14 281.204 639.355   5
   0  18  15 289.258 364.344   2
   0  18 -15-230.414 550.852   5
   0  18 -16 4811.49 1113.66   5
   0  18  16 2736.33 714.813   2
   0  18  17 485.772 506.565   2
   0  18 -17 757.106 603.988   5
   0  18 -18 5566.71 1186.85   5
   0  18  18 6041.02 1104.76   2
   0  18 -19 342.171 613.073   5
   0  18  19 90.3939 469.800   2
   0  18 -20 3136.96 1052.11   5
   0  18  20 2058.16 791.733   2
   0  19   0-135.092 354.774   5
   0  19   1-662.910 486.327   5
   0  19  -1 421.093 424.096   5
   0  19   2 207.969 342.012   2
   0  19   2 123.568 338.398   5
   0  19  -2 550.798 402.880   5
   0  19   3 3182.27 696.196   2
   0  19   3 2571.39 615.711   4
   0  19  -3 2991.34 709.450   5
   0  19   4 2667.74 565.452   4
   0  19  -4 2980.41 742.673   5
   0  19   4 4142.51 816.068   2
   0  19   5 2817.43 683.677   4
   0  19  -5 2897.81 738.138   5
   0  19   5 3501.12 734.882   2
   0  19  -6 18998.3 1746.25   5
   0  19   6 20006.5 1441.45   4
   0  19   6 20224.2 1670.99   2
   0  19  -7 305.175 487.095   5
   0  19   7 894.312 536.553   2
   0  19   7 330.368 362.219   4
   0  19   8 31551.1 1645.03   1
   0  19   8 27966.6 2039.85   2
   0  19  -8 27972.3 2186.08   5
   0  19   8 25707.7 1644.45   4
   0  19  -9 6115.21 1088.68   5
   0  19   9 5522.81 685.793   1
   0  19   9 5830.25 792.679   4
   0  19   9 6456.74 1040.95   2
   0  19  10 46706.8 2299.80   4
   0  19  10 48968.3 2059.80   1
   0  19  10 55395.1 2973.21   2
   0  19 -10 48986.3 2978.67   5
   0  19 -11 7047.18 1205.23   5
   0  19  11 4887.65 924.230   2
   0  19  11 4938.06 768.292   4
   0  19  12 66077.5 2826.72   4
   0  19 -12 68403.2 3655.87   5
   0  19  12 69426.8 3491.67   2
   0  19  13 22643.8 1939.29   2
   0  19 -13 24027.6 2170.17   5
   0  19 -14 60064.9 3547.56   5
   0  19  14 60996.0 3358.16   2
   0  19  15 18452.8 1853.95   2
   0  19 -15 21553.8 2104.09   5
   0  19  16 43025.0 2878.59   2
   0  19 -16 37049.5 2872.11   5
   0  19 -17 4443.51 1107.22   5
   0  19  17 4718.17 1053.32   2
   0  19  18 17527.1 1895.75   2
   0  19 -18 17081.3 2018.68   5
   0  19  19-138.264 431.525   2
   0  19 -19-272.404 629.910   5
   0  19  20 7541.76 1322.60   2
   0  20   0 537.746 520.585   5
   0  20   1 15733.2 1483.48   5
   0  20  -1 18151.0 1636.53   5
   0  20  -2 7329.05 1128.45   5
   0  20   2 7223.16 1037.45   5
   0  20   3 4928.67 854.150   2
   0  20  -3 5883.78 999.447   5
   0  20   3 4954.57 850.509   5
   0  20   3 4595.28 746.943   4
   0  20  -4 6407.46 1031.85   5
   0  20   4 7881.72 1051.39   2
   0  20   4 7852.24 936.026   4
   0  20   5 288.470 361.162   2
   0  20  -5 1150.49 719.176   5
   0  20   5 166.569 320.898   4
   0  20   6 17915.7 1630.73   2
   0  20   6 20237.3 1479.09   4
   0  20  -6 19894.8 1824.97   5
   0  20   7-112.683 282.126   4
   0  20   7-862.620 599.936   2
   0  20  -7-309.627 631.588   5
   0  20   8 10462.5 1085.30   4
   0  20  -8 10731.9 1416.15   5
   0  20   8 14107.1 1501.36   2
   0  20   8 11703.5 1008.05   1
   0  20   9 830.766 481.548   2
   0  20  -9 54.5185 429.199   5
   0  20   9 1084.76 372.387   1
   0  20   9 36.5943 300.104   4
   0  20  10 783.958 483.536   2
   0  20  10 2360.21 562.054   4
   0  20 -10 2923.87 941.183   5
   0  20 -11 5168.54 1102.04   5
   0  20  11 4250.85 702.973   4
   0  20  11 5504.53 1041.14   2
   0  20 -12 1001.32 684.800   5
   0  20  12 1108.42 621.834   2
   0  20 -13 6308.30 1238.83   5
   0  20  13 5848.42 1023.82   2
   0  20 -14 4833.25 1106.15   5
   0  20  14 2505.40 766.672   2
   0  20 -15 2251.06 843.726   5
   0  20  15 1877.14 712.948   2
   0  20 -16 936.976 484.303   5
   0  20  16 408.167 425.767   2
   0  20  17 812.335 582.601   2
   0  20 -17-876.949 654.204   5
   0  20 -18 1229.76 740.091   5
   0  20  18 1404.06 682.481   2
   0  20  19-64.4079 379.557   2
   0  21   0 196.254 436.082   5
   0  21  -1 2726.11 777.481   5
   0  21   1 1999.74 691.457   5
   0  21  -2 4883.40 905.473   5
   0  21   2 3235.53 736.563   5
   0  21   3 7827.27 1139.77   2
   0  21  -3 7198.44 1090.83   5
   0  21   3 6382.04 996.117   5
   0  21  -4 820.905 565.113   5
   0  21   4 107.401 370.551   2
   0  21   4 156.619 368.591   4
   0  21   5 22344.0 1608.33   4
   0  21   5 20715.8 1763.59   2
   0  21  -5 20101.6 1865.35   5
   0  21   6 6569.56 998.284   2
   0  21  -6 6384.09 1153.94   5
   0  21   6 6415.93 883.847   4
   0  21  -7 45094.5 2841.72   5
   0  21   7 39412.4 2172.13   4
   0  21   7 42982.0 2640.04   2
   0  21   8 7041.51 1109.21   2
   0  21   8 7940.10 997.727   4
   0  21   8 7985.19 869.691   1
   0  21  -8 9295.25 1357.79   5
   0  21  -9 40346.6 2769.76   5
   0  21   9 37197.2 2519.08   2
   0  21   9 35795.3 2083.98   4
   0  21   9 37859.4 1927.68   1
   0  21 -10 1200.37 779.739   5
   0  21  10-25.8176 318.759   4
   0  21  10 337.115 407.809   2
   0  21  11 27625.3 2216.39   2
   0  21 -11 25617.1 2266.01   5
   0  21 -12 79.2415 612.836   5
   0  21  12 343.979 419.026   2
   0  21  13 14132.8 1637.29   2
   0  21 -13 9796.01 1493.70   5
   0  21  14 889.482 604.616   2
   0  21 -14-1068.82 705.359   5
   0  21 -15 3802.52 1036.50   5
   0  21  15 5092.96 1035.56   2
   0  21 -16 669.945 716.313   5
   0  21  16 1589.71 692.435   2
   0  21  17 7853.07 1308.65   2
   0  21 -17 6020.70 1307.72   5
   0  21  18 3209.52 874.446   2
   0  22   0 26139.4 2076.18   5
   0  22  -1 30052.5 2231.85   5
   0  22   1 28899.9 2180.69   5
   0  22   2 18340.3 1686.28   5
   0  22  -2 13961.9 1527.04   5
   0  22  -3 20772.6 1891.32   5
   0  22   3 19941.0 1768.82   5
   0  22   4 4343.71 855.594   5
   0  22  -4 4298.97 931.900   5
   0  22   4 4520.18 778.486   4
   0  22   4 5156.52 936.205   2
   0  22   5 5268.18 823.851   4
   0  22   5 3399.89 724.209   2
   0  22  -5 3636.22 906.957   5
   0  22   6-246.914 378.539   2
   0  22   6 334.891 383.373   4
   0  22  -6 551.476 548.663   5
   0  22   7 1848.36 711.898   2
   0  22  -7 1131.96 612.595   5
   0  22   7 929.813 440.159   4
   0  22  -8 404.947 601.932   5
   0  22   8-344.229 314.781   1
   0  22   8 622.563 429.590   4
   0  22   8-341.452 453.620   2
   0  22   9 966.521 369.085   4
   0  22   9 610.179 407.800   2
   0  22  -9 1271.06 660.977   5
   0  22  10 92.6449 367.802   2
   0  22 -10-224.619 484.214   5
   0  22  11 320.285 490.638   2
   0  22 -11 361.582 580.918   5
   0  22  12 525.812 446.424   2
   0  22 -12 717.811 766.312   5
   0  22 -13 2554.51 843.118   5
   0  22  13 1725.49 675.691   2
   0  22  14 2330.10 802.111   2
   0  22 -14 2003.19 823.863   5
   0  22  15 2276.83 775.103   2
   0  22 -15 2717.37 1009.19   5
   0  22  16-772.229 515.467   2
   0  22 -16-260.468 585.829   5
   0  22  17 5919.76 1168.78   2
   0  23   0 93.9398 452.464   5
   0  23   1 1044.13 589.327   5
   0  23  -1 1410.07 536.312   5
   0  23   2 557.329 483.080   5
   0  23  -2 403.302 555.508   5
   0  23  -3 931.637 571.931   5
   0  23   3-588.704 656.938   5
   0  23  -4 745.823 430.595   5
   0  23   4 644.108 416.230   2
   0  23   4 1032.57 424.535   5
   0  23   5-477.904 437.084   2
   0  23   5 320.542 414.516   5
   0  23  -5 382.346 446.354   5
   0  23   5 674.807 424.553   4
   0  23   6 11583.5 1411.95   2
   0  23   6 10806.3 1176.12   4
   0  23  -6 12670.9 1648.92   5
   0  23  -7 798.003 647.815   5
   0  23   7 1006.06 536.689   2
   0  23   7 329.405 421.715   4
   0  23   8 17331.6 1354.36   1
   0  23   8 15199.4 1664.48   2
   0  23   8 16178.9 1429.37   4
   0  23  -8 15098.3 1764.95   5
   0  23   9 65.7891 316.252   2
   0  23  -9 475.199 638.658   5
   0  23  10 4062.93 908.217   2
   0  23 -10 4959.30 1125.81   5
   0  23 -11 2511.18 856.820   5
   0  23  11 1588.42 595.015   2
   0  23 -12-174.779 567.205   5
   0  23  12 1108.57 600.029   2
   0  23  13 1102.18 502.529   2
   0  23 -13 2835.38 914.028   5
   0  23  14 6044.48 1164.70   2
   0  23 -14 5677.48 1228.72   5
   0  23 -15 5301.39 1215.60   5
   0  23  15 5985.77 1136.87   2
   0  23  16 1917.50 738.355   2
   0  24   0 14439.9 1673.42   5
   0  24   1-91.0279 551.558   5
   0  24  -1 205.198 467.069   5
   0  24   2 6513.16 1071.04   5
   0  24  -2 7049.73 1213.91   5
   0  24   3 3143.19 735.222   5
   0  24  -3 4169.37 927.375   5
   0  24  -4-901.878 750.023   5
   0  24   4 708.931 569.192   5
   0  24  -5 6985.10 1182.00   5
   0  24   5 9185.53 1286.28   2
   0  24   5 5773.25 1024.33   5
   0  24   6 2400.71 668.577   4
   0  24   6 3099.65 816.133   2
   0  24   6 1957.56 702.215   5
   0  24  -6 1410.95 678.221   5
   0  24   7 3317.21 729.309   4
   0  24   7 2539.76 734.631   2
   0  24  -7 3669.81 955.663   5
   0  24   8 1383.21 660.301   2
   0  24  -8-34.1722 548.981   5
   0  24  -9 2997.94 998.810   5
   0  24   9 3736.64 901.206   2
   0  24 -10-247.226 515.440   5
   0  24  10 185.463 345.875   2
   0  24 -11 688.701 593.760   5
   0  24  11 1193.44 661.418   2
   0  24 -12 158.780 566.790   5
   0  24  12 729.548 479.554   2
   0  24  13 756.988 490.155   2
   0  24 -13 1109.29 700.752   5
   0  24  14 2440.33 799.637   2
   0  24 -14 2418.62 952.994   5
   0  24  15 589.376 466.589   2
   0  25   0 129.694 533.747   5
   0  25  -1 82.5653 427.444   5
   0  25   1-457.669 491.093   5
   0  25  -2 58.4157 520.337   5
   0  25   2 347.702 483.686   5
   0  25   3 943.459 561.010   5
   0  25  -3-357.395 540.812   5
   0  25  -4-340.084 720.128   5
   0  25   4 153.367 447.844   5
   0  25   5 2270.68 751.496   5
   0  25  -5 3022.90 891.485   5
   0  25   6 9343.90 1309.93   2
   0  25   6 6299.19 1081.95   5
   0  25  -6 6733.01 1205.80   5
   0  25   7-354.051 495.511   5
   0  25   7-122.495 377.288   2
   0  25  -7-485.963 453.082   5
   0  25   8 9269.48 1369.14   2
   0  25  -8 9243.72 1460.39   5
   0  25   9-238.729 415.607   2
   0  25  -9 539.915 667.280   5
   0  25  10 2416.83 720.066   2
   0  25 -10 2486.70 999.311   5
   0  25  11 1306.84 698.949   2
   0  25 -11 150.215 565.801   5
   0  25  12 764.181 567.218   2
   0  25 -12 236.041 602.520   5
   0  25  13 928.995 588.425   2
   0  25 -13 1283.68 790.253   5
   0  25  14 1390.22 713.227   2
   0  26   0 5980.56 1144.65   5
   0  26  -1 211.307 482.466   5
   0  26   1 473.000 480.375   5
   0  26  -2 2090.38 765.999   5
   0  26   2 4234.79 944.546   5
   0  26   3 595.397 425.836   5
   0  26  -3-272.918 423.260   5
   0  26   4 772.803 596.712   5
   0  26  -4 277.875 441.178   5
   0  26   5 99.9814 429.404   5
   0  26  -5 90.8285 501.732   5
   0  26  -6 5572.40 1221.79   5
   0  26   6 3887.30 930.246   5
   0  26   6 3146.42 879.273   2
   0  26  -7 2.45536 542.791   5
   0  26   7 446.129 472.222   2
   0  26   7-480.474 541.857   5
   0  26   8 7176.34 1320.11   2
   0  26   8 4001.56 876.468   5
   0  26  -8 6781.44 1362.07   5
   0  26  -9 1244.29 808.000   5
   0  26   9 1703.38 735.334   2
   0  26 -10 651.207 659.333   5
   0  26  10 1305.47 669.886   2
   0  26  11 1532.33 665.183   2
   0  26 -11 328.639 653.060   5
   0  26  12 602.434 499.879   2
   0  27   0 74.0979 468.689   5
   0  27   1-30.3943 400.296   5
   0  27  -1-164.259 585.510   5
   0  27   2 603.481 584.984   5
   0  27  -2 1483.38 772.072   5
   0  27   3-848.586 648.008   5
   0  27  -3 359.818 468.320   5
   0  27  -4 794.387 704.844   5
   0  27   4 1827.17 661.106   5
   0  27  -5 18.5551 562.858   5
   0  27   5-9.65024 435.258   5
   0  27   6 744.824 525.104   5
   0  27  -6 437.155 693.036   5
   0  27   7 4134.66 963.687   2
   0  27   7 3382.03 854.532   5
   0  27  -7 2250.02 913.028   5
   0  27   8-103.054 484.799   5
   0  27   8 268.077 376.757   2
   0  27  -8 511.729 726.165   5
   0  27   9 7623.09 1340.69   2
   0  27  -9 7109.00 1385.30   5
   0  27  10 58.6995 418.380   2
   0  27 -10 803.483 754.261   5
   0  28   0 1005.92 753.159   5
   0  28   1 3869.79 995.619   5
   0  28  -1 5167.28 1172.72   5
   0  28   2 423.248 672.164   5
   0  28  -2-224.397 569.255   5
   0  28  -3 318.504 503.734   5
   0  28   3 537.745 490.403   5
   0  28   4 2861.67 969.066   5
   0  28  -4 2208.03 934.603   5
   0  28  -5 390.273 692.144   5
   0  28   5 537.567 496.480   5
   0  28  -6 1440.84 791.362   5
   0  28   6 2230.55 777.281   5
   0  28  -7 315.133 672.401   5
   0  28   7-516.993 561.817   5
   0  28   8 1559.15 671.734   2
   0  28  -8 2227.57 861.960   5
   0  29   0-743.999 639.656   5
   0  29  -1 630.589 527.083   5
   0  29   1 252.493 524.773   5
   0  29  -2 2250.20 775.470   5
   0  29   2 2841.87 951.028   5
   0  29  -3 3167.93 848.508   5
   0  29   3 2798.54 909.274   5
   0  29  -4 2541.46 877.684   5
   0  29   4 4424.25 1070.75   5
   0  29  -5 664.903 578.493   5
   0  29   5-223.861 419.304   5
   0  29  -6 1662.29 801.694   5
   0  29   6 1456.27 665.433   5
   0  30   0 1038.98 596.613   5
   0  30   1 455.561 690.355   5
   0  30  -1-255.411 617.556   5
   0  30   2 443.695 590.125   5
   0  30  -2-78.3917 540.318   5
   0  30   3-136.429 455.136   5
   0  30  -3 1253.93 751.259   5
   0  30   4 332.254 550.405   5
   0  31   1 409.260 583.342   5
   0  31   2 1247.51 524.572   5
   0  31   3 814.964 608.959   5
  -1   0  28 319.257 633.433   4
  -1   0  27 4639.73 1030.52   4
   1   0 -26-185.219 554.367   7
   1   0 -25-235.666 637.033   7
   1   0 -24-476.628 547.476   7
   1   0 -23-9.27693 401.981   7
   1   0 -22-672.947 500.441   7
   1   0 -21 38.7917 402.774   7
   1   0 -20 687.687 523.592   7
   1   0 -19 425.439 425.120   7
  -1   0  18 40.8674 222.131   6
   1   0 -18 491.085 452.820   7
  -1   0  17 4789.16 546.902   6
   1   0 -17 4649.86 772.698   7
  -1   0  16-88.5653 199.246   6
   1   0 -16-373.632 313.041   7
  -1   0  15 336.313 158.001   6
   1   0 -15 789.340 416.260   7
   1   0 -14 3.10937 362.985   7
  -1   0  14 128.248 163.052   6
  -1   0  13 1198.63 238.098   6
   1   0 -13 1895.47 470.115   7
  -1   0  12 121.068 155.856   6
   1   0 -12 83.6173 385.909   7
   1   0 -11 8698.07 873.389   7
  -1   0  11 7683.19 509.564   6
  -1   0  10 64.8884 158.870   6
   1   0 -10-343.601 302.350   7
   1   0  -9 3239.82 498.707   7
  -1   0   9 2704.93 286.962   6
  -1   0   8 143.560 111.686   6
   1   0  -8 193.831 256.952   7
   1   0  -7 23731.2 1103.94   7
  -1   0   7 22295.3 704.377   6
  -1   0   6-177.945 168.997   5
   1   0  -6 72.1459 163.620   7
  -1   0   5 371793. 7011.54   5
   1   0  -5 370709. 6897.00   7
   1   0  -4 474.779 235.560   7
  -1   0   4 136.311 175.911   5
  -1   0  -3 128.612 150.439   5
   1   0   3 99.4003 84.8231   6
   1   0   4-89.2420 172.302   5
  -1   0  -4-3.62214 158.181   5
   1   0   4-39.4964 100.026   6
  -1   0  -5 98379.6 2456.93   5
   1   0   5 105716. 2215.29   6
   1   0   5 102448. 2597.25   5
   1   0   6 121.303 127.973   6
   1   0   6 76.6176 194.379   5
  -1   0  -6 93.0394 178.758   5
   1   0   7 39851.7 1222.83   6
  -1   0  -7 39388.7 1520.55   7
  -1   0  -7 39123.6 1482.36   5
   1   0   8-343.435 172.393   6
  -1   0  -8 319.826 296.800   7
   1   0   9 66888.9 1854.62   6
  -1   0  -9 63805.1 2251.74   7
   1   0  10-5.23656 159.784   6
  -1   0 -10 428.507 403.287   7
  -1   0 -11 27084.3 1482.82   7
   1   0  11 27217.5 1168.82   6
  -1   0 -12 127.697 357.152   7
   1   0  12 70.4150 163.877   6
   1   0  13 74182.8 2301.38   6
  -1   0 -13 76923.0 2857.23   7
  -1   0 -14 359.932 390.018   7
   1   0  14 288.180 241.220   6
  -1   0 -15 30149.8 1830.79   7
   1   0  15 27999.7 1381.63   6
  -1   0 -16 695.919 495.349   7
   1   0  16-177.791 292.963   6
   1   0  17 45473.1 1936.14   6
  -1   0 -17 40026.6 2311.45   7
   1   0  18 475.585 331.144   6
  -1   0 -18 284.839 357.753   7
  -1   0 -19 4513.00 847.005   7
  -1   0 -20 290.878 506.334   7
  -1   0 -21 2888.35 779.625   7
  -1   0 -22 152.640 378.288   7
  -1   0 -23 16901.2 1770.96   7
  -1   0 -24 1341.80 728.527   7
  -1   0 -25 2102.61 676.219   7
  -1   0 -26-332.942 503.783   7
  -1   1  27 921.034 651.838   4
   1  -1 -27-730.212 509.264   7
   1  -1 -26-684.908 618.099   7
   1   1 -26-132.571 444.038   7
  -1   1  26 136.332 483.941   4
   1  -1 -25-116.560 468.412   7
  -1   1  25 146.138 388.617   4
   1   1 -25-481.375 563.684   7
   1   1 -24-498.646 559.347   7
   1  -1 -24-528.076 593.669   7
   1   1 -23 1716.55 568.204   7
   1  -1 -23 1486.91 606.416   7
   1  -1 -22 748.066 428.387   7
   1   1 -22 1659.63 691.879   7
   1   1 -21 15260.3 1584.98   7
   1  -1 -21 12700.8 1411.61   7
   1   1 -20 4450.34 905.484   7
   1  -1 -20 2993.94 755.417   7
   1  -1 -19 7548.36 1037.01   7
   1   1 -19 9748.46 1207.11   7
   1  -1 -18 2143.21 601.680   7
   1   1 -18 3432.18 832.493   7
  -1  -1  18 2132.35 415.090   6
   1  -1 -17 408.841 416.653   7
  -1   1  17 382.006 224.341   6
   1   1 -17 109.689 408.988   7
  -1  -1  17-275.187 288.510   6
   1  -1 -16 3452.30 647.511   7
   1   1 -16 4767.58 794.249   7
  -1   1  16 4395.26 510.042   6
  -1  -1  16 4332.21 512.314   6
   1   1 -15 51186.4 2409.66   7
  -1   1  15 49009.7 1721.14   6
   1  -1 -15 49060.1 2362.52   7
  -1  -1  15 51191.1 1746.04   6
  -1  -1  14 2950.60 384.552   6
   1   1 -14 1719.15 520.217   7
   1  -1 -14 2738.90 537.662   7
  -1   1  14 2570.37 366.916   6
   1  -1 -13 55821.7 2323.56   7
  -1  -1  13 55386.4 1677.00   6
  -1   1  13 46987.4 1586.82   6
   1   1 -13 50425.2 2240.76   7
   1  -1 -12 42951.1 1943.80   7
  -1  -1  12 43249.8 1390.32   6
   1   1 -12 39842.1 1904.00   7
  -1   1  12 42356.8 1395.72   6
  -1   1  11 3089.45 357.811   6
   1   1 -11 3821.96 666.430   7
   1  -1 -11 3147.18 541.329   7
   1  -1 -10 15552.7 1089.35   7
   1   1 -10 16554.4 1110.29   7
  -1   1  10 14737.4 687.331   6
   1   1  -9 37430.1 1624.48   7
  -1   1   9 36240.5 1095.44   6
   1  -1  -9 36305.2 1572.25   7
  -1   1   8 1635.24 196.051   6
   1   1  -8 1741.75 375.735   7
   1  -1  -8 1316.58 330.548   7
  -1   1   7 10869.8 460.830   6
   1   1  -7 9468.35 710.700   5
   1  -1  -7 10800.5 730.004   7
   1   1  -7 10764.2 757.662   7
   1   1  -6 25985.3 1139.17   5
  -1   1   6 24639.6 707.632   6
   1  -1  -6 26112.1 1080.66   7
  -1  -1   6 25485.9 1207.27   5
  -1   1   5 81908.2 1587.06   6
  -1  -1   5 82276.1 2269.94   5
   1   1  -5 76956.7 2134.02   5
   1  -1  -5 79608.8 2036.01   7
  -1   1   5 80375.0 2073.98   7
  -1  -1   4 55033.7 1618.05   5
  -1   1   4 54100.9 1469.15   7
   1  -1  -4 54775.5 1449.90   7
   1   1  -4 54016.9 1554.68   5
  -1  -1  -3 12656.7 544.885   7
   1   1   3 13565.8 511.450   6
  -1   1  -3 12624.4 599.631   5
  -1   1  -4 4091.51 377.206   5
  -1  -1  -4 3271.86 295.388   6
   1   1   4 4323.01 367.598   5
   1   1   4 3829.65 295.052   6
  -1  -1  -4 4629.64 405.244   7
   1  -1   4 3991.66 406.772   5
  -1   1  -5 1881.67 303.106   5
  -1  -1  -5 1584.64 196.845   6
   1  -1   5 2230.30 356.632   5
  -1  -1  -5 1742.48 299.281   7
   1   1   5 1735.68 225.569   6
   1   1   5 1519.68 260.284   5
   1   1   6 13067.8 795.340   5
  -1  -1  -6 12402.4 747.296   7
   1  -1   6 13060.3 842.497   5
  -1   1  -6 13164.7 793.429   5
   1   1   6 13438.2 632.493   6
  -1  -1  -7 3157.78 456.547   7
   1   1   7 3585.07 334.803   6
  -1   1  -7 3880.44 460.118   5
  -1  -1  -8 3090.30 465.147   7
  -1   1  -8 3940.08 558.536   5
   1   1   8 3351.91 373.684   6
   1  -1   9 372.277 225.968   6
   1   1   9 197.398 190.984   6
  -1   1  -9 724.770 365.514   5
   1  -1  10 12940.6 737.251   6
  -1   1 -10 12922.9 1019.83   5
   1   1  10 12622.9 753.751   6
  -1  -1 -10 12150.4 935.529   7
   1  -1  11 50670.8 1660.01   6
  -1  -1 -11 51651.4 2107.89   7
  -1   1 -11 47253.1 2053.47   7
   1   1  11 48785.9 1679.39   6
  -1  -1 -12 5023.29 711.072   7
  -1   1 -12 4223.58 625.824   7
   1   1  12 5340.98 539.121   6
   1  -1  12 4793.61 513.581   6
   1  -1  13 91064.4 2596.26   6
  -1  -1 -13 90421.9 3190.41   7
  -1   1 -13 93112.1 3236.39   7
   1   1  13 92857.5 2651.99   6
  -1   1 -14 671.738 435.831   7
   1   1  14 1049.63 345.201   6
  -1  -1 -14 312.913 359.474   7
   1  -1  14 535.963 233.653   6
   1  -1  15 35791.7 1571.48   6
  -1   1 -15 34678.7 1993.53   7
   1   1  15 38815.6 1662.29   6
  -1  -1 -15 32600.2 1960.94   7
  -1   1 -16 6350.03 908.073   7
   1   1  16 7102.02 718.441   6
   1  -1  16 7107.67 714.185   6
  -1  -1 -16 7401.89 970.469   7
   1   1  17 4253.67 650.666   6
  -1   1 -17 5568.61 921.074   7
   1  -1  17 4221.05 582.852   6
  -1  -1 -17 4256.58 821.816   7
   1  -1  18 6465.25 740.103   6
  -1  -1 -18 7180.04 1019.52   7
  -1   1 -18 6852.46 1007.33   7
   1   1  18 5761.79 705.473   6
  -1  -1 -19 4704.77 915.144   7
  -1   1 -19 5494.97 955.528   7
  -1  -1 -20 3217.03 762.107   7
  -1   1 -20 3518.39 834.795   7
  -1   1 -21 20852.4 1816.62   7
  -1  -1 -21 18718.9 1772.12   7
  -1  -1 -22 520.683 421.018   7
  -1   1 -22 586.702 549.364   7
  -1  -1 -23 5082.66 968.515   7
  -1   1 -23 6583.22 1161.61   7
  -1   1 -24 463.064 434.683   7
  -1  -1 -24 1329.54 550.415   7
  -1  -1 -25 427.376 559.248   7
  -1   1 -25-427.592 535.289   7
  -1   1 -26 2259.50 717.569   7
  -1  -1 -26 1142.54 648.127   7
   1  -2 -27 1646.27 630.716   7
  -1   2  27 3277.29 911.484   4
   1  -2 -26-369.033 630.893   7
   1   2 -26 258.530 529.024   7
  -1   2  26-578.931 520.123   4
   1   2 -25-318.501 448.222   7
   1  -2 -25 106.521 429.362   7
  -1   2  25-831.179 628.088   4
   1   2 -24 2624.02 782.472   7
  -1   2  24 1817.64 636.898   4
   1  -2 -24 1542.98 606.386   7
  -1   2  23 7895.47 1152.88   4
   1   2 -23 6596.15 1158.35   7
   1  -2 -23 6458.29 1107.91   7
   1   2 -22 1196.22 657.445   7
   1  -2 -22 193.767 521.363   7
  -1   2  22 1546.73 589.603   4
   1   2 -21 20935.3 1826.22   7
   1  -2 -21 22962.9 1888.78   7
   1  -2 -20 76.4084 370.489   7
   1   2 -20-249.778 432.543   7
   1   2 -19 16429.3 1519.34   7
   1  -2 -19 14615.6 1446.39   7
  -1  -2  18 495.402 215.662   6
   1   2 -18 971.231 509.699   7
   1  -2 -18 223.653 412.480   7
  -1  -2  17 26054.0 1294.21   6
   1  -2 -17 24373.6 1736.22   7
   1   2 -17 27138.9 1833.39   7
  -1   2  17 22675.0 1195.61   6
   1  -2 -16 7846.54 948.988   7
  -1  -2  16 7751.13 674.084   6
  -1   2  16 6530.04 616.695   6
   1   2 -16 8778.21 1072.77   7
  -1  -2  15 47696.6 1679.03   6
   1  -2 -15 47343.9 2310.55   7
   1   2 -15 45934.3 2312.31   7
  -1   2  15 47934.7 1675.44   6
   1   2 -14 1029.75 474.140   7
  -1  -2  14 671.286 220.946   6
   1  -2 -14 642.999 386.900   7
  -1   2  14 587.466 208.576   6
  -1   2  13 56893.9 1772.88   6
   1  -2 -13 59875.9 2440.46   7
   1   2 -13 63069.5 2526.51   7
   1  -2 -12 323.487 274.325   7
  -1   2  12 809.090 210.936   6
   1   2 -12 886.436 518.254   7
  -1   2  11 89224.6 2223.15   6
   1   2 -11 92127.1 3009.57   7
   1  -2 -11 95364.6 2964.26   7
  -1   2  10 4206.10 362.680   6
   1   2 -10 3039.69 570.962   5
   1  -2 -10 3646.81 550.269   7
  -1   2   9 28940.8 953.736   6
   1  -2  -9 29769.8 1397.85   7
   1   2  -9 28201.4 1422.71   5
   1   2  -8 4283.01 544.881   5
  -1   2   8 5035.96 347.284   6
   1  -2  -8 5198.05 542.609   7
   1  -2  -7 9486.18 431.038   6
   1  -2  -7 9199.05 646.579   7
   1   2  -7 10090.1 771.885   5
  -1   2   7 9132.74 447.481   6
   1  -2  -6 138900. 3122.86   7
   1   2  -6 128127. 3269.63   5
   1  -2  -6 134385. 2555.17   6
  -1   2   6 135016. 2588.64   6
  -1  -2   5 25672.8 1186.86   5
  -1   2   5 25223.4 999.015   7
   1  -2  -5 25739.1 706.201   6
  -1   2   5 26843.4 717.458   6
   1   2  -5 25675.6 1107.82   5
   1  -2  -5 27885.1 1023.32   7
  -1   2   5 27609.5 910.851   4
  -1   2   4 27652.0 702.739   6
   1  -2  -4 28521.9 951.198   7
  -1   2   4 26931.3 947.898   7
   1  -2  -4 28760.8 708.048   6
  -1  -2   4 28940.2 1155.37   5
  -1   2   4 28078.7 849.872   4
   1   2  -4 27171.7 1061.80   5
   1   2  -3 150088. 3141.12   5
  -1   2   3 150314. 2872.24   2
  -1   2   3 146331. 2839.93   4
  -1   2  -2 745.453 156.548   5
   1   2   2 837.134 146.233   6
   1   2   3 41162.4 1099.13   6
   1   2   3 44515.2 966.923   1
  -1   2  -3 42356.6 1270.53   5
   1  -2   3 40448.1 1294.71   5
  -1  -2  -3 40250.9 967.476   1
  -1  -2  -3 40234.7 1100.96   6
   1   2   3 39487.5 1102.97   7
  -1  -2  -3 40235.5 1096.08   7
   1   2   3 41301.2 1174.12   2
   1   2   4 5758.29 434.967   7
  -1   2  -4 4269.70 403.929   5
  -1  -2  -4 4930.64 383.539   7
  -1  -2  -4 4941.91 285.900   1
   1   2   4 5225.07 368.493   6
   1  -2   4 4340.97 437.325   5
  -1  -2  -4 5199.52 350.764   6
  -1  -2  -5 70249.7 1681.91   6
  -1  -2  -5 67498.4 1835.30   7
   1   2   5 69545.2 1695.79   6
   1   2   5 66039.3 1883.89   7
  -1  -2  -5 65838.3 1507.19   1
   1  -2   5 70247.6 2115.46   5
  -1   2  -5 71253.6 2012.85   5
  -1  -2  -6 2185.44 328.791   7
   1   2   6 1612.59 232.877   6
   1   2   6 1279.55 259.030   5
  -1   2  -6 1587.98 307.907   5
  -1  -2  -6 1787.88 239.034   6
   1   2   7 20436.8 1047.04   5
  -1  -2  -7 21443.9 1055.36   7
  -1   2  -7 20707.1 1109.61   5
  -1  -2  -7 20085.8 849.357   6
   1   2   7 19798.7 847.150   6
   1   2   8 41982.0 1372.01   6
  -1  -2  -8 42065.5 1641.04   7
  -1   2  -8 40813.3 1721.79   5
  -1  -2  -9 2560.11 497.326   7
   1   2   9 2384.20 369.959   6
  -1   2  -9 2589.95 561.755   5
   1   2  10 28148.3 1172.94   6
  -1   2 -10 27383.6 1483.75   5
  -1  -2 -10 29732.7 1487.57   7
  -1   2 -11 641.095 353.148   5
  -1  -2 -11 886.123 371.164   7
   1   2  11 581.484 242.691   6
  -1   2 -12 5962.95 786.978   5
  -1  -2 -12 6820.92 770.489   7
   1  -2  12 6270.89 562.380   6
   1   2  12 5988.90 566.094   6
  -1   2 -13 8893.86 948.531   7
   1  -2  13 8482.95 673.898   6
   1   2  13 8901.63 713.405   6
  -1  -2 -13 7511.90 844.044   7
  -1   2 -14 14236.3 1250.58   7
   1   2  14 15878.3 1002.47   6
  -1  -2 -14 14719.5 1210.71   7
   1  -2  14 16160.8 979.080   6
   1   2  15 1612.09 381.927   6
  -1   2 -15 2233.47 632.050   7
  -1  -2 -15 2123.66 589.920   7
   1  -2  15 1939.06 362.805   6
   1  -2  16 6782.26 687.679   6
   1   2  16 6700.93 684.748   6
  -1   2 -16 7367.24 1003.53   7
  -1  -2 -16 5840.04 843.409   7
   1  -2  17 1062.67 349.701   6
  -1   2 -17 1653.52 651.248   7
  -1  -2 -17 766.008 438.844   7
   1   2  17 930.658 371.052   6
  -1   2 -18 601.047 407.865   7
   1   2  18 445.784 275.886   6
   1  -2  18 78.4176 241.648   6
  -1  -2 -18-126.024 434.824   7
  -1  -2 -19 2617.96 729.063   7
  -1   2 -19 2582.06 669.680   7
  -1   2 -20 765.443 467.872   7
  -1  -2 -20 767.496 460.868   7
  -1   2 -21-323.158 385.691   7
  -1  -2 -21 348.352 477.653   7
  -1   2 -22 10628.8 1389.27   7
  -1  -2 -22 10301.4 1361.36   7
  -1  -2 -23-374.649 573.723   7
  -1   2 -23 1110.18 695.736   7
   1   2  23-74.8578 387.308   4
   1   2  24 4535.52 883.875   4
  -1   2 -24 3762.65 844.722   7
  -1  -2 -24 3236.85 878.447   7
  -1   2 -25 2919.59 854.225   7
  -1  -2 -25 1418.43 679.307   7
  -1   2 -26 723.653 550.618   7
  -1  -2 -26 1222.01 651.843   7
   1  -3 -27-447.824 716.870   7
   1   3 -26 616.791 533.676   7
  -1   3  26 251.765 506.110   4
   1  -3 -26-454.777 577.010   7
  -1   3  25-607.489 514.307   4
   1  -3 -25-780.094 621.906   7
  -1   3  24 305.651 511.565   4
   1   3 -24 1163.40 647.920   7
   1  -3 -24 754.018 621.474   7
   1  -3 -23-524.845 555.196   7
   1   3 -23 305.489 442.438   7
  -1   3  23 868.335 547.743   4
   1   3 -22 4899.59 972.227   7
   1  -3 -22 3227.86 756.298   7
  -1   3  22 4280.87 824.568   4
   1   3 -21 3953.35 922.749   7
  -1   3  21 4397.80 815.701   4
   1  -3 -20 3906.98 794.137   7
  -1   3  20 5168.69 819.038   4
   1   3 -20 4602.41 910.535   7
   1   3 -19-99.8073 399.014   7
   1  -3 -19-97.8219 396.887   7
  -1   3  19 183.881 292.438   4
   1   3 -18 7786.06 1088.40   7
   1  -3 -18 5035.87 797.758   7
  -1  -3  18 7355.77 696.444   6
  -1   3  17 10506.6 798.666   6
   1  -3 -17 10502.8 1166.09   7
  -1  -3  17 10133.4 809.998   6
   1   3 -17 11306.6 1267.51   7
   1  -3 -16 63929.7 2787.31   7
  -1  -3  16 68370.3 2127.48   6
  -1   3  16 61652.0 2053.82   6
   1   3 -16 62959.6 2828.04   7
   1  -3 -15 11944.3 600.205   1
   1  -3 -15 15360.7 1282.23   7
  -1   3  15 14192.0 846.064   6
   1   3 -15 13938.2 1266.55   7
  -1   3  14 141406. 3279.13   6
   1  -3 -14 147569. 4219.37   7
   1   3 -14 148300. 4318.85   7
  -1   3  13 26774.8 1118.09   6
   1   3 -13 25961.0 1614.21   7
   1  -3 -13 24260.6 835.676   1
   1  -3 -13 27027.8 1578.49   7
   1   3 -13 26223.3 1625.72   5
   1   3 -12 138852. 4095.46   5
   1  -3 -12 132785. 2710.94   1
  -1   3  12 135683. 3105.35   6
   1  -3 -11 15102.7 1077.89   7
  -1   3  11 15627.1 759.194   6
   1  -3 -11 16421.1 594.916   1
   1   3 -11 14863.5 1173.57   5
   1  -3 -10 35605.4 924.999   1
   1   3 -10 34674.4 1736.85   5
   1  -3 -10 34560.0 1598.30   7
  -1   3  10 34452.5 1168.96   6
  -1   3   9 4263.02 365.245   6
   1   3  -9 4108.54 663.494   5
   1  -3  -9 4727.80 554.834   7
   1  -3  -9 4364.33 254.107   1
   1  -3  -9 4175.23 345.221   6
  -1   3   9 5337.90 513.420   4
  -1   3   8 29414.9 1137.72   4
   1  -3  -8 27279.3 702.272   1
   1  -3  -8 27563.3 894.016   6
  -1   3   8 26769.8 916.606   6
   1  -3  -8 27881.2 1264.21   7
   1   3  -8 27287.1 1385.45   5
   1  -3  -7 23413.5 792.380   6
  -1   3   7 25801.6 1004.02   4
   1   3  -7 25884.2 1269.86   5
  -1   3   7 24882.3 826.437   6
   1  -3  -7 26804.7 1144.92   7
   1  -3  -7 23810.0 611.013   1
  -1   3   6 3206.74 305.177   4
   1   3  -6 3981.18 461.736   5
   1  -3  -6 3710.22 382.901   7
  -1   3   6 3653.57 277.455   6
   1  -3  -6 3640.96 265.363   6
   1  -3  -5 12130.1 498.017   6
  -1  -3   5 12533.3 833.766   5
  -1   3   5 11717.7 651.044   7
  -1   3   5 11974.0 487.745   6
   1   3  -5 11178.6 746.048   5
  -1   3   5 12246.5 576.977   4
  -1   3   5 12481.2 645.780   2
   1  -3  -4 12541.8 552.670   4
  -1  -3   4 12439.6 772.901   5
   1   3  -4 12336.3 735.186   5
   1  -3  -4 11797.3 481.118   6
  -1   3   4 12392.8 552.325   4
  -1   3   4 12034.0 579.581   2
  -1   3   3 9315.82 468.908   2
  -1   3   3 8961.06 446.685   4
   1   3  -3 9226.94 579.650   5
   1  -3  -3 8932.50 464.416   2
  -1  -3   3 8581.17 575.302   5
   1  -3  -3 8987.35 450.417   4
  -1   3   2 23890.2 771.755   4
   1   3  -2 23949.7 861.203   5
  -1   3   2 24299.4 772.068   2
   1   3   1 13164.9 551.749   6
   1   3   2 31624.3 954.110   6
   1   3   2 30940.6 784.980   4
  -1   3  -2 32106.1 1096.97   5
   1  -3   2 32499.8 1109.78   5
  -1  -3  -2 31989.5 781.408   4
   1   3   2 33795.9 1030.49   2
  -1   3  -3 125019. 2805.35   5
   1   3   3 131916. 2352.16   1
   1   3   3 117471. 2628.72   2
  -1  -3  -3 132328. 2332.78   4
   1  -3   3 129519. 2892.66   5
   1   3   3 121468. 2488.79   7
  -1  -3  -3 120020. 2646.46   2
  -1  -3  -3 113981. 2355.78   1
   1   3   3 126478. 2325.91   4
  -1  -3  -3 126533. 2583.43   6
   1   3   3 122169. 2569.99   6
   1  -3   4 14038.0 802.566   5
  -1   3  -4 12632.7 733.470   5
   1   3   4 13737.6 498.267   1
  -1  -3  -4 12420.9 504.723   1
   1   3   4 13147.7 637.900   7
   1   3   4 13317.4 513.647   4
  -1  -3  -4 14872.6 651.049   6
   1   3   4 13782.6 629.375   6
   1   3   4 14070.7 701.774   2
  -1  -3  -4 13918.9 626.902   7
  -1  -3  -5 13503.2 526.068   1
  -1   3  -5 14206.2 828.509   5
   1   3   5 13022.7 629.697   6
   1   3   5 13012.1 714.763   2
  -1  -3  -5 14371.0 712.380   7
   1   3   5 12736.2 690.580   7
  -1  -3  -5 13348.8 642.888   6
   1   3   5 13418.1 573.222   4
  -1   3  -6 32167.1 1365.84   5
   1   3   6 30611.5 1086.76   6
  -1  -3  -6 29382.9 884.481   1
  -1  -3  -6 31832.9 1212.74   7
  -1  -3  -6 29697.2 1052.84   6
  -1  -3  -7 8126.92 629.613   7
  -1   3  -7 7966.56 701.744   5
  -1  -3  -7 7735.34 424.118   1
   1   3   7 8144.93 539.142   6
  -1  -3  -7 7580.41 503.128   6
  -1  -3  -8 29637.5 972.605   1
   1   3   8 31816.9 1179.34   6
  -1  -3  -8 33575.5 1400.17   7
  -1  -3  -8 29658.4 1116.14   6
  -1   3  -8 31836.9 1527.65   5
  -1   3  -9 890.799 403.427   5
   1   3   9 386.279 216.085   6
  -1  -3  -9 391.701 152.860   1
  -1  -3  -9-19.3220 293.355   7
  -1  -3 -10 8464.50 809.245   7
  -1   3 -10 8047.63 845.840   5
   1   3  10 8112.65 624.130   6
  -1  -3 -10 8002.80 504.003   1
  -1  -3 -11 26906.5 1005.03   1
   1   3  11 27979.7 1229.50   6
  -1  -3 -11 33181.4 1618.60   7
  -1   3 -11 31086.2 1663.58   5
  -1  -3 -12 42788.1 1929.89   7
  -1   3 -12 39600.9 1942.06   5
   1   3  12 38004.2 1516.79   6
   1   3  13 20242.1 1106.45   6
  -1  -3 -13 18760.5 1325.56   7
  -1   3 -13 20656.8 1453.45   5
  -1  -3 -14 61712.4 2591.05   7
  -1   3 -14 60495.5 2674.57   5
   1   3  14 61706.5 2136.21   6
  -1  -3 -15 15371.0 1289.90   7
   1   3  15 15377.0 1027.18   6
   1  -3  15 14362.4 952.358   6
  -1   3 -15 15518.5 1366.82   7
   1   3  16 17556.5 1141.07   6
  -1   3 -16 19739.7 1577.06   7
  -1  -3 -16 16358.3 1379.99   7
   1  -3  16 16280.9 1066.78   6
   1   3  17 2650.42 461.170   6
   1  -3  17 2271.74 425.626   6
  -1  -3 -17 2914.11 668.715   7
  -1   3 -17 1999.42 709.683   7
  -1  -3 -18 2353.35 605.189   7
   1  -3  18 2341.07 457.219   6
   1   3  18 2606.17 490.922   6
  -1   3 -18 2147.44 656.699   7
  -1   3 -19 1122.21 585.299   7
   1  -3  19 952.578 334.743   6
  -1  -3 -19 790.445 445.711   7
  -1  -3 -20 11757.3 1333.09   7
  -1   3 -20 14821.1 1531.90   7
  -1  -3 -21 5258.02 937.837   7
   1   3  21 4478.54 817.980   4
  -1   3 -21 4102.87 883.395   7
   1   3  22 18737.8 1626.68   4
  -1   3 -22 15805.9 1669.60   7
   1   3  23 2609.39 670.208   4
  -1  -3 -23 1945.93 559.642   7
  -1   3 -24 3679.26 962.409   7
  -1  -3 -24 1957.31 644.481   7
   1   3  24 2962.68 771.822   4
  -1  -3 -25 745.995 521.377   7
  -1   3 -25 1877.20 785.823   7
  -1   3 -26 1690.19 744.254   7
  -1  -3 -26 232.344 471.235   7
  -1   4  26 1276.70 673.592   2
   1   4 -26 662.849 614.370   7
  -1   4  26 1105.46 540.333   4
   1  -4 -25 1749.27 686.483   7
  -1   4  25 1773.29 640.732   2
   1   4 -25 2823.67 886.241   7
  -1   4  25 1676.54 607.331   4
   1  -4 -24 20073.0 1942.17   7
  -1   4  24 19502.4 1714.22   4
   1   4 -24 17626.0 1836.47   7
   1   4 -23 742.047 657.731   7
   1  -4 -23 254.999 488.748   7
  -1   4  23 212.325 406.398   4
   1  -4 -22 26251.5 2081.07   7
   1   4 -22 25096.9 2069.10   7
  -1   4  22 27835.1 1962.78   4
   1  -4 -21 1673.02 508.542   7
  -1   4  21 2197.61 630.793   4
   1   4 -21 2565.63 762.693   7
  -1   4  20 10228.5 1106.38   4
   1  -4 -20 8407.92 1140.26   7
  -1   4  19 84.0987 419.902   4
   1   4 -19 715.214 564.133   7
   1  -4 -19-97.7248 406.276   7
  -1  -4  18 1634.36 372.337   6
   1   4 -18 820.682 577.536   7
   1  -4 -18 1142.91 419.572   7
  -1   4  18 2084.40 517.921   4
  -1   4  17-18.1425 248.584   4
   1   4 -17 541.442 500.576   7
  -1   4  17 217.801 228.722   6
  -1   4  16 3164.42 595.214   4
   1  -4 -16 1664.67 531.076   7
   1   4 -16 2708.22 750.661   7
  -1   4  16 2135.49 369.694   6
   1   4 -15 15275.6 1316.38   7
   1  -4 -15 15555.1 1291.92   7
  -1   4  15 12729.7 811.045   6
  -1   4  15 13958.2 1063.62   4
  -1   4  14 40543.6 1472.92   6
   1   4 -14 40097.3 2132.97   5
   1  -4 -14 40722.0 2028.08   7
  -1   4  14 43329.2 1845.87   4
  -1   4  13 25691.0 1093.12   6
   1   4 -13 27284.8 1667.37   5
   1  -4 -13 21375.0 756.736   1
   1  -4 -13 26815.2 1546.41   7
  -1   4  13 26868.8 1355.05   4
  -1   4  12 66279.0 2154.16   4
  -1   4  12 60101.5 1786.13   6
   1  -4 -12 65447.5 2435.38   7
   1   4 -12 64147.7 2584.01   5
  -1   4  11 41701.0 1387.25   6
  -1   4  11 46930.2 1692.53   4
   1   4 -11 42562.7 2018.17   5
   1  -4 -11 39906.5 1046.69   1
   1  -4 -11 42324.6 1326.01   6
   1  -4 -11 44472.1 1873.17   7
   1   4 -10 55796.8 2277.08   5
   1  -4 -10 53423.7 1496.21   6
  -1   4  10 56371.7 1815.44   4
   1  -4 -10 51087.4 1214.06   1
  -1   4  10 51049.9 1545.76   6
   1  -4 -10 56258.4 2048.14   7
   1  -4  -9 59693.9 2047.52   7
   1  -4  -9 54661.9 1234.43   1
  -1   4   9 58680.1 1585.71   6
  -1   4   9 63540.6 1843.30   4
   1   4  -9 62241.0 2325.41   5
   1  -4  -8 2171.69 263.679   6
   1  -4  -8 1646.08 150.180   1
  -1   4   8 1083.74 230.014   4
  -1   4   8 1602.68 239.369   6
   1   4  -8 2134.57 484.022   5
   1   4  -7 17741.5 1086.55   5
   1  -4  -7 17857.1 722.756   6
  -1   4   7 18225.6 825.582   4
  -1   4   7 18835.0 736.045   6
  -1   4   7 17107.2 903.704   2
   1  -4  -6 41910.3 1299.97   4
   1  -4  -6 41933.2 1193.22   6
  -1   4   6 41394.9 1176.18   6
   1   4  -6 40499.5 1616.21   5
  -1   4   6 41265.7 902.327   1
  -1   4   6 41478.4 1296.35   4
  -1   4   6 41463.7 1393.84   2
  -1   4   5 60115.1 1602.01   4
  -1   4   5 58666.0 1730.68   7
   1   4  -5 59868.6 1951.78   5
   1  -4  -5 57877.8 1577.13   4
   1  -4  -5 63134.4 1528.15   6
  -1   4   5 60043.5 1697.53   2
  -1   4   5 60858.0 1244.70   1
  -1   4   4 1907.86 243.318   4
  -1  -4   4 1284.24 306.601   5
  -1   4   4 1954.93 264.314   2
   1  -4  -4 2176.17 223.647   6
   1   4  -4 2298.50 372.607   5
   1  -4  -4 1985.60 268.865   2
   1  -4  -4 1847.78 229.627   4
   1   4  -3 6165.84 498.069   5
   1  -4  -3 7790.76 446.047   4
   1  -4  -3 6889.93 460.675   2
  -1   4   3 7609.47 481.611   2
  -1  -4   3 6884.66 539.783   5
  -1   4   3 7864.09 463.403   4
  -1  -4   2 110262. 2567.66   5
  -1   4   2 112630. 2374.65   4
  -1   4   2 106675. 2380.83   2
   1  -4  -2 110670. 2402.28   2
   1   4  -2 109311. 2506.30   5
   1  -4  -2 104624. 2359.70   4
   1  -4  -1 854.603 147.249   2
   1   4  -1 1265.51 226.830   5
  -1  -4   1 1266.01 215.231   5
  -1   4   1 1198.25 198.765   4
  -1   4   1 967.216 177.499   2
   1  -4  -1 1253.97 207.906   4
   1  -4   0 83.7710 144.047   4
  -1   4   0 2.28857 113.441   4
  -1  -4   0 168.749 104.153   4
   1  -4   0 349.393 132.613   2
   1   4   0 127.897 104.079   4
   1   4   0 361.527 149.830   2
  -1  -4  -1 752.797 169.274   2
  -1   4  -1 1084.34 205.556   4
  -1   4  -1 876.605 180.352   5
  -1  -4  -1 539.924 144.375   6
   1   4   1 764.531 126.540   4
   1   4   1 1146.71 213.675   2
   1  -4   1 1016.74 210.314   4
  -1  -4  -1 1187.56 156.367   4
   1  -4   2 138432. 3033.60   4
  -1  -4  -2 135730. 2931.43   6
  -1  -4  -2 142542. 2677.12   4
   1   4   2 141608. 3017.51   2
  -1  -4  -2 136584. 3001.12   2
  -1   4  -2 139319. 3118.47   5
   1  -4   2 136894. 3155.85   5
   1   4   2 138524. 2672.76   4
   1   4   2 138529. 2717.28   1
   1   4   2 139584. 2910.20   6
   1   4   3 7873.60 396.028   1
   1   4   3 7499.23 479.724   6
  -1  -4  -3 8773.28 524.427   6
  -1  -4  -3 8128.55 544.562   2
  -1   4  -3 8184.23 581.535   5
   1   4   3 8536.62 400.682   4
   1  -4   3 8185.94 605.929   5
   1   4   3 7845.15 524.649   2
  -1  -4  -3 7701.82 376.677   4
   1   4   4 3051.32 306.147   6
   1   4   4 3000.61 249.216   4
   1   4   4 4354.55 410.110   2
   1   4   4 3110.59 309.037   7
  -1  -4  -4 3127.37 263.749   1
  -1  -4  -4 3365.40 263.361   4
  -1  -4  -4 3266.58 332.249   6
   1   4   4 3404.35 251.887   1
  -1   4  -4 2987.18 409.705   5
   1   4   5 61949.7 1795.23   2
   1   4   5 57358.1 1617.38   6
   1   4   5 56193.7 1371.60   1
  -1  -4  -5 57799.8 1626.65   6
   1   4   5 57201.3 1665.38   7
  -1   4  -5 57669.4 1916.31   5
   1   4   5 58349.2 1445.68   4
  -1  -4  -5 57133.0 1408.30   1
  -1  -4  -6 21874.4 916.972   6
  -1   4  -6 21215.7 1148.32   5
  -1  -4  -6 21088.1 751.385   1
   1   4   6 23173.2 1060.55   2
   1   4   6 20994.2 809.220   4
   1   4   6 21668.3 915.925   6
  -1  -4  -6 23956.0 1020.94   7
  -1  -4  -7 32198.0 1283.40   7
  -1  -4  -7 27019.0 919.982   1
  -1  -4  -7 29033.1 1122.03   6
  -1   4  -7 31403.0 1478.94   5
   1   4   7 32548.4 1346.43   2
   1   4   7 31686.1 1072.50   4
   1   4   7 30299.6 1159.81   6
  -1   4  -8-88.7269 356.357   5
   1   4   8 244.103 212.243   6
  -1  -4  -8-187.794 339.086   7
  -1  -4  -8 573.172 177.500   1
   1   4   8 856.012 356.313   2
   1   4   8 226.719 192.785   4
  -1  -4  -9 8622.56 739.399   7
   1   4   9 10084.1 665.844   4
  -1  -4  -9 8195.77 493.961   1
  -1   4  -9 9053.90 881.580   5
   1   4   9 9068.25 645.211   6
   1   4  10 261.193 178.943   6
  -1  -4 -10-3.15680 121.415   1
   1   4  10 690.629 264.472   4
  -1  -4 -10 582.026 303.996   7
  -1   4 -10-87.7660 407.707   5
   1   4  11 20520.5 1061.22   6
  -1   4 -11 18947.7 1337.20   5
  -1  -4 -11 18416.6 823.071   1
  -1  -4 -11 21192.5 1270.79   7
   1   4  11 23690.0 1127.70   4
   1   4  12 24642.4 1200.23   4
  -1   4 -12 22387.0 1496.97   5
  -1  -4 -12 20016.5 874.186   1
   1   4  12 23297.4 1157.29   6
  -1  -4 -12 23291.4 1415.75   7
  -1   4 -13 4048.38 694.968   5
   1   4  13 4288.32 503.097   6
  -1  -4 -13 4890.06 715.223   7
   1   4  14 11572.7 906.632   4
  -1  -4 -14 10255.7 1007.46   7
   1   4  14 10860.3 850.979   6
  -1   4 -14 11518.0 1140.56   5
  -1  -4 -15-191.933 398.007   7
  -1   4 -15 122.908 365.972   5
   1   4  15 619.127 312.734   4
   1   4  15 98.9529 233.972   6
   1   4  16 271.422 203.705   6
  -1  -4 -16 625.134 408.308   7
   1   4  16 423.486 306.453   4
  -1   4 -16 1333.28 574.232   7
   1  -4  16 365.137 254.576   6
  -1  -4 -17 13639.7 1282.27   7
   1  -4  17 14754.4 1047.07   6
   1   4  17 13843.7 1061.07   6
  -1   4 -17 13925.3 1377.88   7
   1   4  17 15573.8 1192.08   4
  -1  -4 -18-301.589 414.544   7
  -1   4 -18 604.294 507.905   7
   1  -4  18 140.964 242.813   6
   1   4  18 366.537 394.273   4
  -1   4 -19 4600.08 885.135   7
  -1  -4 -19 6023.04 922.559   7
   1   4  19 6574.96 871.238   4
   1  -4  19 5474.36 711.142   6
   1   4  20 1427.05 503.106   4
  -1   4 -20 1019.94 608.844   7
  -1  -4 -20 920.167 433.645   7
   1   4  21 12183.2 1223.74   4
  -1   4 -21 9761.12 1320.73   7
  -1  -4 -21 8366.15 1123.57   7
  -1   4 -22 14733.3 1623.82   7
   1   4  22 15644.5 1454.69   4
  -1  -4 -22 16148.6 1644.49   7
  -1  -4 -23-397.466 560.034   7
   1   4  23 659.377 535.402   2
  -1   4 -23 390.066 548.042   7
   1   4  23 210.449 302.255   4
   1   4  24 4751.95 981.493   2
  -1   4 -24 3542.16 961.310   7
  -1  -4 -24 2386.51 708.766   7
   1   4  25 254.673 418.829   2
  -1   4 -25-347.970 562.078   7
  -1  -4 -25 77.7937 479.974   7
  -1   5  26 835.758 529.399   2
   1   5 -26 655.944 565.225   7
  -1   5  25-66.2531 391.123   4
   1   5 -25 1476.18 693.355   7
  -1   5  25 1089.41 634.746   2
  -1   5  24 1058.89 648.181   2
   1   5 -24 141.456 521.935   7
  -1   5  24-226.297 368.056   4
  -1   5  23 3928.10 861.967   4
   1   5 -23 6448.17 1200.20   7
  -1   5  23 4230.56 927.187   2
   1   5 -22 1636.17 740.890   7
  -1   5  22 2383.49 758.306   2
  -1   5  22 670.593 429.455   4
  -1   5  21 945.873 412.493   2
  -1   5  21 911.524 436.519   4
   1  -5 -21-27.2503 569.772   7
   1   5 -21 1058.70 591.325   7
   1  -5 -20 2062.36 547.799   7
   1   5 -20 4628.34 927.713   7
  -1   5  20 3465.73 692.020   4
  -1   5  19 4974.07 730.341   4
  -1  -5  19 5496.73 650.323   6
   1  -5 -19 5889.04 896.526   7
   1   5 -19 5840.92 1000.47   7
   1  -5 -18 1805.20 530.400   7
  -1   5  18 2749.58 570.020   4
   1   5 -18 3330.02 806.433   7
  -1   5  17 10262.7 781.768   6
   1   5 -17 11853.3 1242.44   7
   1  -5 -17 9701.72 1121.78   7
  -1   5  17 11614.9 1053.57   4
   1   5 -16 8496.89 1064.14   7
  -1   5  16 7829.93 682.689   6
   1  -5 -16 8002.73 941.400   7
  -1   5  16 7663.23 813.287   4
   1   5 -16 7520.49 1016.55   5
   1   5 -15 25072.8 1730.75   5
   1  -5 -15 27066.6 1722.15   7
  -1   5  15 24345.3 1179.49   6
  -1   5  15 26093.6 1443.66   4
   1   5 -14 19053.8 1461.60   5
   1  -5 -14 19919.1 1384.50   7
  -1   5  14 19403.3 1176.46   4
  -1   5  14 17166.0 932.960   6
   1  -5 -14 14848.7 609.794   1
  -1   5  13 17372.9 1079.45   4
   1  -5 -13 20665.0 1353.76   7
   1  -5 -13 14917.7 596.007   1
   1   5 -13 18258.7 1414.52   5
  -1   5  13 17217.7 913.752   6
  -1   5  12 6543.55 626.874   4
  -1   5  12 6765.70 547.326   6
   1   5 -12 7141.87 877.146   5
   1  -5 -12 5625.68 335.935   1
   1   5 -11 2464.63 564.308   5
  -1   5  11 2895.24 351.799   6
   1  -5 -11 2077.25 192.872   1
  -1   5  11 2695.38 405.295   4
   1  -5 -11 2515.80 320.969   6
  -1   5  11 3072.19 525.153   2
   1  -5 -10 5808.64 456.509   6
  -1   5  10 6323.72 504.682   6
  -1   5  10 6811.62 680.138   2
  -1   5  10 7390.31 602.220   4
   1   5 -10 6454.44 775.736   5
   1  -5  -9 13647.7 694.245   6
   1   5  -9 15755.0 1128.73   5
  -1   5   9 14515.1 820.523   4
  -1   5   9 14330.7 924.364   2
  -1   5   9 14681.4 740.572   6
  -1   5   8 6687.96 594.646   2
  -1   5   8 6999.83 543.689   4
   1  -5  -8 7289.79 490.805   6
  -1   5   8 7968.62 521.152   6
   1   5  -8 5631.66 671.248   5
   1  -5  -7 47456.5 1414.29   6
  -1   5   7 48352.2 1079.00   1
  -1   5   7 47675.7 1657.30   2
  -1   5   7 47926.6 1517.76   4
   1   5  -7 46838.5 1907.48   5
  -1   5   6 1606.80 249.740   4
  -1   5   6 1932.32 166.307   1
   1  -5  -6 1662.26 228.123   6
   1   5  -6 2041.58 415.416   5
  -1   5   6 2267.77 320.221   2
   1  -5  -5 86042.6 2053.15   6
   1  -5  -5 81907.7 2064.83   4
  -1   5   5 81450.5 2074.56   4
   1   5  -5 82633.5 2444.29   5
  -1   5   5 85465.3 2227.35   2
   1  -5  -4 7745.78 497.798   4
   1  -5  -4 8898.76 518.854   6
   1  -5  -4 8392.07 553.263   2
  -1   5   4 8667.89 534.444   4
  -1   5   4 7927.25 548.128   2
   1   5  -4 9137.49 676.861   5
  -1  -5   3 12912.4 797.432   5
   1   5  -3 12988.7 755.434   5
   1  -5  -3 13188.7 689.966   2
  -1   5   3 13912.7 666.958   4
   1  -5  -3 13083.4 647.001   4
  -1   5   3 13622.6 704.523   2
   1  -5  -2 146335. 3063.13   4
  -1   5   2 143560. 3075.44   2
  -1  -5   2 136867. 3217.33   5
   1  -5  -2 137960. 3069.67   2
  -1   5   2 143107. 3011.02   4
   1   5  -2 136544. 3147.53   5
  -1   5   1 80489.6 1966.60   4
   1   5  -1 76931.5 2018.20   5
   1  -5  -1 80416.6 2007.69   4
  -1   5   1 79335.4 1986.93   2
  -1  -5   1 78585.3 2079.03   2
   1  -5  -1 79300.4 2009.32   2
  -1  -5   1 78612.5 1929.69   4
   1  -5   0 5579.73 423.152   2
   1  -5   0 6174.39 460.913   4
  -1  -5   0 5267.51 377.033   4
  -1  -5   0 5741.78 474.248   2
   1   5   0 5487.52 458.815   2
   1   5   0 5748.44 387.660   4
  -1   5   0 6229.29 445.923   4
   1  -5   1 861.789 195.917   4
   1   5   1 933.973 227.893   2
   1   5   1 857.757 155.581   4
  -1  -5  -1 1283.87 195.229   4
  -1   5  -1 1583.29 278.155   4
  -1  -5  -1 784.656 207.274   2
  -1  -5  -2 7087.62 530.930   2
   1   5   2 6383.88 501.302   2
  -1  -5  -2 6456.79 392.367   4
   1  -5   2 6345.84 519.015   4
  -1   5  -2 7278.83 561.231   5
   1   5   2 7253.15 405.844   4
  -1  -5  -2 7012.31 500.325   6
   1   5   3 109966. 2381.99   4
  -1  -5  -3 108492. 2652.84   6
   1   5   3 116370. 2762.96   2
  -1  -5  -3 116775. 2369.63   4
   1   5   3 114316. 2383.89   1
  -1   5  -3 114268. 2866.38   5
   1   5   3 112841. 2604.06   6
  -1  -5  -4 3569.12 367.052   6
  -1  -5  -4 3600.40 283.955   4
   1   5   4 3422.92 365.112   6
  -1   5  -4 3445.18 441.909   5
   1   5   4 3677.10 410.168   2
   1   5   4 3827.35 296.441   1
   1   5   4 3700.31 303.401   4
   1   5   5 80421.0 2253.71   2
   1   5   5 72646.7 2042.89   7
  -1  -5  -5 80727.5 1861.04   4
   1   5   5 78845.5 2078.91   6
   1   5   5 80281.5 1780.16   1
   1   5   5 76781.7 1861.39   4
  -1   5  -5 80424.2 2426.39   5
  -1  -5  -5 76621.7 2086.79   6
   1   5   6 3294.24 302.144   4
   1   5   6 2932.48 349.857   6
  -1   5  -6 3614.29 507.241   5
   1   5   6 3212.86 414.031   2
   1   5   6 3469.20 275.956   1
  -1  -5  -6 3032.49 282.816   1
  -1   5  -7 3073.56 553.900   5
   1   5   7 3153.05 334.360   4
   1   5   7 2850.17 375.743   6
  -1  -5  -7 3749.67 323.571   1
   1   5   7 3766.04 481.231   2
   1   5   8 10710.6 639.842   4
   1   5   8 10970.3 843.294   2
   1   5   8 10576.7 696.699   6
  -1   5  -8 11747.0 991.891   5
  -1  -5  -8 9676.27 548.772   1
   1   5   9 2364.51 343.913   4
  -1   5  -9 2107.68 526.500   5
  -1  -5  -9 2074.08 257.957   1
  -1  -5  -9 1234.55 271.896   7
   1   5   9 2559.26 468.688   2
   1   5   9 2094.55 360.293   6
  -1   5 -10 1657.33 480.718   5
  -1  -5 -10 1749.41 255.356   1
   1   5  10 2291.27 481.469   2
   1   5  10 2331.23 379.509   6
  -1  -5 -10 1466.20 281.287   7
   1   5  10 2103.18 343.934   4
  -1  -5 -11 11845.1 947.795   7
   1   5  11 11310.4 762.530   4
   1   5  11 10977.1 912.238   2
  -1  -5 -11 9118.99 552.299   1
   1   5  11 10909.4 762.493   6
  -1   5 -11 9932.66 968.672   5
   1   5  12 31046.9 1626.92   2
  -1   5 -12 30363.4 1809.05   5
  -1  -5 -12 25812.0 1022.58   1
   1   5  12 32073.8 1402.13   6
  -1  -5 -12 30277.7 1624.92   7
   1   5  12 32548.1 1394.32   4
  -1  -5 -13-391.354 351.846   7
  -1  -5 -13 70.6151 119.021   1
   1   5  13 361.725 240.609   6
  -1   5 -13 406.110 383.568   5
   1   5  13 733.830 353.924   2
   1   5  13 409.415 260.269   4
  -1  -5 -14 36651.0 1961.77   7
   1   5  14 37540.5 1660.61   4
   1   5  14 34915.6 1589.94   6
  -1   5 -14 38234.1 2147.52   5
   1   5  14 37195.9 1930.56   2
   1   5  15 1802.28 456.221   4
   1   5  15 2256.44 452.280   6
   1   5  15 2019.26 490.719   2
  -1   5 -15 781.569 396.760   5
  -1  -5 -15 1164.57 444.007   7
  -1   5 -16 5721.96 919.675   5
   1   5  16 6187.72 692.402   6
   1   5  16 5412.40 797.106   2
  -1  -5 -16 5977.42 857.136   7
   1   5  16 7512.84 809.875   4
   1   5  17 4745.52 639.459   6
  -1   5 -17 4575.16 805.424   5
   1   5  17 5143.01 826.918   2
  -1  -5 -17 5155.25 800.752   7
   1   5  17 6340.20 765.674   4
  -1   5 -17 4681.03 911.116   7
   1   5  18 5604.28 739.190   4
  -1  -5 -18 5516.85 860.041   7
  -1   5 -18 6342.68 1090.78   7
   1   5  18 6188.44 900.410   2
   1  -5  18 4984.52 660.582   6
   1  -5  19 100.253 217.623   6
   1   5  19 504.831 423.835   2
   1   5  19-341.863 350.790   4
  -1   5 -19-439.305 440.275   7
  -1  -5 -19-546.268 520.658   7
  -1   5 -20 2561.07 809.893   7
  -1  -5 -20 530.600 419.967   7
   1   5  20 1436.31 471.631   4
   1   5  20 2613.59 721.021   2
   1   5  21 34.1875 361.528   4
   1   5  21 132.278 416.183   2
  -1  -5 -21-695.615 629.963   7
  -1   5 -21-327.982 419.613   7
  -1   5 -22 1263.55 698.178   7
  -1  -5 -22-270.350 670.804   7
   1   5  22 638.449 389.816   4
   1   5  22 10.3532 400.557   2
  -1  -5 -23 496.251 472.087   7
   1   5  23 765.613 458.168   2
   1   5  24 3243.45 870.003   2
  -1   5 -24 4541.04 1013.44   7
   1   5  25-129.371 345.674   2
  -1   5 -25 765.349 737.104   7
  -1   6  26 2722.11 832.522   2
   1   6 -26 2190.06 915.813   7
  -1   6  25 26268.9 2205.39   2
   1   6 -25 21393.7 2074.66   7
   1   6 -24 1046.31 617.166   7
  -1   6  24 1713.16 673.697   2
  -1   6  24 1340.77 505.350   4
  -1   6  23 31507.6 2287.37   2
  -1   6  23 27301.5 1961.80   4
   1   6 -23 30068.3 2351.20   7
   1   6 -22 1369.91 697.674   7
  -1   6  22 619.772 506.281   2
  -1   6  22 781.472 437.916   4
   1   6 -21 6091.42 1095.15   7
  -1   6  21 5303.47 826.791   4
  -1   6  21 5490.90 914.923   2
  -1   6  20 3130.26 632.625   4
  -1   6  20 3009.32 680.684   2
   1   6 -20 2430.43 749.170   7
   1   6 -19 991.035 714.008   7
  -1   6  19 468.530 427.219   2
  -1   6  19 824.002 355.848   4
  -1   6  18 12881.3 1112.62   4
   1   6 -18 12888.4 1373.64   7
  -1   6  18 12333.4 1251.54   2
  -1   6  17 12937.8 1084.82   4
   1   6 -17 11529.1 1288.20   5
   1   6 -17 15188.0 1441.77   7
  -1   6  17 12744.3 1222.36   2
   1   6 -16 21440.7 1702.30   5
  -1   6  16 23056.4 1384.84   4
  -1   6  16 22630.5 1179.95   6
  -1   6  16 23502.1 1596.00   2
  -1   6  15-41.4725 255.137   2
   1   6 -15-89.7628 407.788   5
  -1   6  15 389.570 224.247   6
  -1   6  15-16.2073 223.917   4
  -1   6  14 35431.5 1428.43   6
   1   6 -14 38005.2 2114.62   5
  -1   6  14 36020.4 1645.39   4
  -1   6  14 36500.5 1888.01   2
  -1   6  13 4926.60 580.294   4
  -1   6  13 5119.28 683.559   2
  -1   6  13 3904.40 457.175   6
   1   6 -13 4548.90 766.289   5
   1   6 -12 34897.8 1928.62   5
  -1   6  12 36818.7 1540.76   4
  -1   6  12 34219.5 1698.18   2
  -1   6  12 33737.5 1333.97   6
  -1   6  11 8391.14 612.695   6
  -1   6  11 7436.30 639.386   4
   1   6 -11 6620.42 828.379   5
  -1   6  11 8917.06 808.752   2
  -1   6  10 55619.0 1716.24   6
   1   6 -10 59704.6 2453.31   5
  -1   6  10 56083.1 2085.57   2
  -1   6  10 54956.1 1855.56   4
   1  -6  -9 15.5886 172.520   6
   1   6  -9-113.828 445.196   5
  -1   6   9 35.9674 201.638   4
  -1   6   9-403.459 265.642   2
  -1   6   8 305180. 6138.89   2
  -1   6   8 309394. 5111.57   1
   1   6  -8 305169. 6615.22   5
  -1   6   7 42533.6 1072.16   1
  -1   6   7 45708.8 1659.73   2
   1   6  -7 43777.9 1873.06   5
   1  -6  -7 41044.7 1402.78   6
  -1   6   7 41477.9 1436.73   4
  -1   6   6 100492. 2505.54   4
   1   6  -6 97567.7 2932.11   5
  -1   6   6 102267. 2083.72   1
   1  -6  -6 99637.4 2474.89   6
  -1   6   6 102137. 2693.85   2
  -1   6   5 120629. 2816.73   4
   1  -6  -5 121941. 2827.86   6
  -1   6   5 122981. 3003.14   2
   1   6  -5 114526. 3173.13   5
  -1   6   4 5389.63 438.969   4
   1  -6  -4 6013.13 472.557   4
   1   6  -4 5080.23 521.450   5
  -1   6   4 6123.88 512.631   2
   1  -6  -3 362262. 6749.74   4
  -1   6   3 356086. 6846.28   2
   1   6  -3 353838. 7006.53   5
  -1   6   3 356207. 6703.00   4
   1  -6  -3 367424. 6884.18   2
   1  -6  -2 30787.7 1144.80   4
  -1   6   2 30596.0 1164.20   2
   1  -6  -2 30526.8 1174.70   2
  -1  -6   2 28222.6 1224.07   5
  -1   6   2 30183.3 1105.69   4
   1   6  -2 31592.0 1250.37   5
   1  -6  -1 282258. 5440.09   4
  -1   6   1 279709. 5346.12   4
  -1  -6   1 262171. 5489.76   2
  -1  -6   1 271418. 5290.76   4
   1   6  -1 271979. 5440.54   2
   1   6  -1 270020. 5428.78   5
   1  -6  -1 269884. 5421.81   2
  -1   6   1 280869. 5390.89   2
  -1   6   0 41148.7 1358.82   2
   1   6   0 42093.1 1257.10   4
  -1  -6   0 41124.9 1292.41   4
   1   6   0 43059.9 1447.92   2
  -1   6   0 41248.6 1357.64   4
   1  -6   0 42062.5 1419.55   4
  -1  -6   0 37658.2 1423.20   2
   1  -6   0 39445.3 1372.09   2
  -1   6  -1 273763. 5320.36   4
   1   6   1 278492. 5461.77   2
  -1  -6  -1 264810. 5156.65   4
   1   6   1 272662. 5096.94   4
   1  -6   1 274570. 5439.83   4
   1  -6   1 259309. 5323.11   2
  -1   6  -2 15525.5 876.187   5
   1   6   2 14316.1 646.713   4
   1   6   2 13974.3 801.625   2
  -1  -6  -2 13936.5 788.909   6
  -1  -6  -2 13978.4 652.816   4
  -1  -6  -3 251680. 4738.27   4
   1   6   3 252462. 5185.05   2
   1   6   3 247157. 4738.66   4
  -1   6  -3 245748. 5305.47   5
  -1   6  -4 14798.4 926.830   5
   1   6   4 14176.2 671.870   4
   1   6   4 16052.2 899.244   2
   1   6   4 14371.1 633.366   1
  -1  -6  -4 14335.1 645.656   4
   1   6   5 49474.4 1600.38   6
   1   6   5 50227.3 1751.37   2
  -1   6  -5 51768.5 1929.65   5
   1   6   5 48694.8 1427.25   4
   1   6   5 49462.1 1338.10   1
  -1  -6  -5 50149.1 1391.44   4
   1   6   6 185382. 3920.68   4
  -1  -6  -6 203586. 3942.68   4
  -1   6  -6 192955. 4661.52   5
   1   6   6 190812. 3744.87   1
   1   6   6 198255. 4429.16   2
   1   6   6 189930. 4172.69   6
   1   6   7 3161.33 393.392   6
  -1   6  -7 2564.08 497.216   5
   1   6   7 2685.82 274.728   1
   1   6   7 2666.42 329.447   4
   1   6   7 2448.47 423.594   2
  -1   6  -8 148738. 4064.96   5
   1   6   8 151349. 3480.66   6
   1   6   8 150214. 3807.10   2
   1   6   8 144262. 3253.50   4
   1   6   9 722.073 221.448   4
   1   6   9 538.939 238.958   6
  -1   6  -9 410.761 383.745   5
  -1  -6  -9 656.605 189.195   1
   1   6   9 945.094 373.754   2
   1   6  10 615.208 246.657   4
   1   6  10 189.943 237.052   2
   1   6  10 535.528 230.829   6
  -1  -6 -10 481.245 155.923   1
   1   6  11 4216.09 473.139   4
   1   6  11 4278.59 598.666   2
  -1   6 -11 3483.99 629.104   5
   1   6  11 3148.84 430.550   6
  -1  -6 -11 3198.56 339.650   1
   1   6  12-151.287 210.293   6
  -1   6 -12-160.214 400.429   5
   1   6  12 105.621 234.724   2
  -1  -6 -12 52.3095 105.547   1
   1   6  12-53.0914 174.267   4
   1   6  13 17439.2 1268.18   2
  -1  -6 -13 13993.3 735.734   1
  -1   6 -13 17341.3 1384.50   5
   1   6  13 16531.8 1029.70   6
   1   6  13 16875.4 1019.93   4
  -1   6 -14-110.348 418.015   5
   1   6  14 573.286 296.369   6
   1   6  14 92.9138 320.028   2
   1   6  14 203.440 202.616   4
   1   6  15 2907.93 491.231   4
   1   6  15 2574.16 469.485   6
  -1  -6 -15 1217.67 342.390   7
  -1   6 -15 2120.26 657.991   5
   1   6  15 2801.12 574.980   2
   1   6  16-27.8151 293.237   2
  -1   6 -16 155.575 425.557   5
   1   6  16 213.294 257.390   6
  -1  -6 -16-671.237 435.108   7
   1   6  16 408.832 262.139   4
  -1   6 -17 4317.80 816.920   5
   1   6  17 2247.97 424.557   6
   1   6  17 3768.56 574.385   4
   1   6  17 3605.61 728.718   2
   1   6  18 296.016 337.412   4
   1   6  18-99.8302 322.556   2
  -1   6 -18-255.497 448.939   5
   1  -6  19 1268.11 443.833   6
   1   6  19 1276.73 394.400   4
   1   6  19 1884.44 640.709   2
  -1   6 -19 829.917 581.106   7
  -1   6 -20 659.417 632.503   7
   1   6  20 388.215 486.735   2
   1   6  20 280.792 323.196   4
   1   6  21 11910.0 1169.54   4
   1   6  21 12289.1 1375.43   2
  -1   6 -21 13531.0 1551.80   7
   1   6  22 860.942 541.218   2
   1   6  22 1024.15 486.201   4
  -1   6 -22 597.494 554.237   7
   1   6  23 31674.6 2361.07   2
  -1   6 -23 35417.0 2583.99   7
  -1   6 -24 1085.29 726.360   7
   1   6  24 430.551 465.957   2
   1   6  25 17830.5 1874.83   2
  -1   6 -25 17555.4 1916.18   7
   1   7 -25 8251.45 1326.17   7
  -1   7  25 8591.72 1321.40   2
   1   7 -24 1669.41 782.088   7
  -1   7  24 881.180 424.378   4
  -1   7  24 1066.04 674.686   2
   1   7 -23 7183.06 1218.85   7
  -1   7  23 5251.40 1001.93   2
  -1   7  23 7657.11 1073.68   4
   1   7 -22 1006.99 625.789   7
  -1   7  22 1367.80 584.434   2
  -1   7  22 786.395 289.533   4
   1   7 -21 371.452 470.870   7
  -1   7  21 271.193 385.712   4
  -1   7  20 9278.78 1050.35   4
  -1   7  20 9172.48 1131.60   2
   1   7 -20 9288.47 1288.00   7
  -1   7  19 676.040 300.466   4
   1   7 -19 485.333 538.793   7
  -1   7  19 986.960 541.349   2
  -1   7  18 2298.86 557.686   2
   1   7 -18 1032.68 549.255   5
  -1   7  18 1776.37 481.450   4
  -1   7  17 4032.02 623.652   4
   1   7 -17 4966.31 889.042   5
  -1   7  17 4533.90 793.143   2
   1   7 -16 2985.98 718.206   5
  -1   7  16 3063.78 606.834   2
  -1   7  16 2022.61 356.512   6
  -1   7  16 2900.78 522.969   4
  -1   7  15 9002.83 716.863   6
  -1   7  15 10084.6 1013.35   2
   1   7 -15 7883.21 1025.61   5
  -1   7  15 9345.18 873.300   4
   1   7 -14 2185.50 607.720   5
  -1   7  14 1260.63 281.091   6
  -1   7  14 1299.58 295.716   4
   1   7 -13 17096.5 1429.94   5
  -1   7  13 14736.7 1154.07   2
  -1   7  13 15658.4 1047.29   4
  -1   7  13 15335.9 911.181   6
   1   7 -12 13543.8 1184.96   5
  -1   7  12 13919.8 1075.16   2
  -1   7  12 13585.1 830.988   6
  -1   7  12 14493.1 971.447   4
  -1   7  11 2376.63 400.531   4
   1   7 -11 2462.43 510.684   5
  -1   7  11 2214.53 445.396   2
  -1   7  10 21993.9 1128.35   4
  -1   7  10 22707.7 1294.41   2
   1   7 -10 21118.2 1459.24   5
  -1   7   9 6243.44 348.278   1
  -1   7   9 5585.16 541.853   4
   1   7  -9 5838.04 771.896   5
  -1   7   9 4635.85 589.257   2
  -1   7   8 7773.41 412.785   1
  -1   7   8 7580.58 628.821   4
   1   7  -8 7681.17 883.869   5
  -1   7   8 8069.59 706.734   2
  -1   7   7 16980.1 913.156   4
  -1   7   7 18664.0 1064.09   2
  -1   7   7 18884.9 681.671   1
   1   7  -7 16369.2 1168.27   5
  -1   7   6 11695.9 721.129   4
  -1   7   6 10317.1 768.641   2
   1   7  -6 9886.37 857.231   5
  -1   7   5 20025.4 946.789   4
  -1   7   5 20206.1 1029.83   2
   1   7  -5 18500.2 1124.33   5
  -1   7   4 531.792 184.496   4
  -1   7   4 649.760 233.859   2
   1   7  -4 613.227 280.104   5
  -1   7   3 25975.2 1154.96   2
  -1   7   3 26000.4 1070.69   4
   1   7  -3 24144.3 1211.74   5
   1   7  -2 815.615 260.886   5
  -1   7   2 1183.05 271.087   4
  -1   7   2 848.307 232.941   2
   1   7  -1 13512.3 811.354   5
  -1  -7   1 13263.0 749.139   4
   1   7  -1 12387.0 786.407   2
  -1   7   1 14064.5 795.148   2
  -1   7   1 13776.5 760.171   4
   1   7   0 6028.29 469.910   4
  -1  -7   0 5907.07 473.013   4
  -1   7   0 6885.94 550.139   4
  -1   7   0 6513.66 531.209   2
   1   7   0 5117.66 507.364   2
   1  -7   1 15138.7 468.580   3
  -1  -7  -1 14822.1 762.330   4
   1   7   1 16018.8 746.617   4
  -1   7  -1 14983.7 831.130   4
   1   7   1 14526.0 865.234   2
   1   7   2 2086.17 340.038   2
  -1   7  -2 2603.56 430.034   5
   1   7   2 1928.39 257.486   4
  -1  -7  -2 2548.21 309.253   4
  -1  -7  -3 40790.8 1277.68   4
   1   7   3 38504.2 1256.81   4
   1   7   3 40112.9 1548.50   2
  -1   7  -3 36884.3 1590.12   5
   1   7   4 3028.22 418.441   2
   1   7   4 2940.57 311.075   1
  -1   7  -4 2767.69 464.380   5
  -1  -7  -4 3425.72 337.011   4
   1   7   4 3343.35 344.307   4
   1   7   5 10514.2 626.451   4
  -1  -7  -5 12419.8 649.329   4
   1   7   5 12096.4 615.596   1
   1   7   5 12653.4 860.402   2
  -1   7  -5 13105.5 950.574   5
   1   7   6 6441.12 652.564   2
   1   7   6 5767.27 538.338   6
  -1  -7  -6 5883.73 459.978   4
   1   7   6 6426.08 442.022   1
  -1   7  -6 6782.55 768.021   5
   1   7   6 6073.12 490.647   4
   1   7   7 12010.5 793.994   6
   1   7   7 12829.2 613.712   1
   1   7   7 11764.5 871.429   2
  -1   7  -7 10830.4 963.725   5
   1   7   7 11861.1 693.598   4
   1   7   8 487.156 242.600   2
   1   7   8 461.506 191.542   6
  -1   7  -8 971.590 527.236   5
   1   7   8 325.984 146.281   1
   1   7   8 348.368 206.436   4
   1   7   9 5111.72 654.431   2
   1   7   9 5041.94 498.988   4
   1   7   9 4560.65 526.014   6
  -1   7  -9 4294.43 704.322   5
   1   7  10 10896.9 935.141   2
  -1   7 -10 9899.83 992.572   5
   1   7  10 10536.6 782.417   6
   1   7  10 9968.25 709.173   4
   1   7  11 27430.6 1318.71   6
   1   7  11 27271.0 1528.88   2
  -1   7 -11 25369.7 1673.96   5
   1   7  11 25641.6 1211.93   4
   1   7  12-70.0449 264.648   2
   1   7  12-1.21857 181.608   4
  -1   7 -12-656.731 487.570   5
  -1  -7 -12-25.4282 112.310   1
   1   7  12-22.4581 189.730   6
   1   7  13 30582.1 1730.02   2
   1   7  13 28357.3 1412.89   6
  -1   7 -13 30482.0 1895.28   5
   1   7  13 28899.2 1370.75   4
  -1  -7 -13 24162.1 1017.89   1
   1   7  14 365.614 185.923   6
   1   7  14 31.3729 203.830   4
   1   7  14 469.131 307.550   2
  -1   7 -14 277.924 476.410   5
  -1   7 -15 18077.3 1551.97   5
   1   7  15 17479.3 1138.88   6
   1   7  15 16816.9 1115.34   4
   1   7  15 17884.1 1398.14   2
   1   7  16 13901.4 1050.04   4
   1   7  16 14861.7 1066.20   6
   1   7  16 15034.7 1331.56   2
  -1   7 -16 14870.6 1455.52   5
   1   7  17 10102.2 1150.57   2
   1   7  17 11771.7 993.677   6
   1   7  17 11603.2 1004.89   4
  -1   7 -17 12573.9 1381.72   5
   1   7  18 7820.45 874.458   4
   1   7  18 8521.61 1063.45   2
  -1   7 -18 7574.55 1116.36   5
   1   7  19 8850.83 1147.88   2
   1   7  19 10347.0 1018.49   4
  -1   7 -19 9665.04 1274.50   5
  -1   7 -20 22232.9 1916.66   7
   1   7  20 19428.6 1704.38   2
   1   7  20 17650.0 1363.24   4
   1   7  21 16131.1 1604.09   2
   1   7  21 15714.2 1368.43   4
  -1   7 -21 17054.5 1725.39   7
   1   7  22 9890.19 1332.45   2
  -1   7 -22 12981.6 1561.79   7
   1   7  23 16526.0 1727.78   2
  -1   7 -23 19058.6 1939.77   7
   1   7  24 4246.88 998.828   2
  -1   7 -24 5115.74 1128.16   7
  -1   7 -25 7427.54 1280.34   7
   1   7  25 8192.30 1301.32   2
  -1   8  25-98.0771 400.189   2
   1   8 -25 1247.08 798.898   7
   1   8 -24 14461.2 1726.11   7
  -1   8  24 14873.5 1656.89   2
   1   8 -23-427.998 539.483   7
  -1   8  23-148.155 378.401   2
  -1   8  23 29.7613 313.152   4
   1   8 -22 3573.74 820.653   7
  -1   8  22 3737.46 825.923   2
  -1   8  22 4037.02 766.195   4
  -1   8  21 9515.72 1063.45   4
  -1   8  21 9312.96 1238.15   2
   1   8 -21 10180.4 1351.83   7
  -1   8  20 2533.65 572.313   4
  -1   8  20 1272.77 529.509   2
   1   8 -20 1551.65 641.444   7
  -1   8  19 32087.3 2087.72   2
  -1   8  19 27508.0 1721.18   4
   1   8 -19 26825.4 2097.75   5
  -1   8  18 1898.12 606.884   2
  -1   8  18 355.822 232.595   4
   1   8 -18 1423.54 607.294   5
   1   8 -17 21704.4 1796.66   5
  -1   8  17 23637.6 1708.65   2
  -1   8  17 20768.2 1396.75   4
   1   8 -16 2008.74 670.170   5
  -1   8  16 2269.90 456.570   4
  -1   8  16 1987.34 557.318   2
   1   8 -15 5589.44 888.133   5
  -1   8  15 6757.15 863.268   2
  -1   8  15 5934.32 700.047   4
  -1   8  14 9731.48 860.099   4
   1   8 -14 9455.58 1102.28   5
  -1   8  14 10581.4 1007.19   2
   1   8 -13 6531.00 884.325   5
  -1   8  13 7447.53 728.059   4
  -1   8  13 6550.19 801.930   2
  -1   8  12 3652.29 581.576   2
  -1   8  12 3705.37 496.417   4
   1   8 -12 3614.42 676.297   5
  -1   8  11 17568.2 1189.16   2
   1   8 -11 17494.3 1383.52   5
  -1   8  11 16057.3 1005.36   4
   1   8 -10 14546.6 1241.65   5
  -1   8  10 14096.1 1034.39   2
  -1   8  10 13801.9 895.074   4
  -1   8  10 14467.1 585.459   1
  -1   8   9 36631.4 1479.41   4
  -1   8   9 34731.4 1635.88   2
   1   8  -9 36459.9 1897.79   5
  -1   8   9 34386.4 1032.49   1
  -1   8   8 64098.5 2058.38   4
   1   8  -8 61434.7 2505.50   5
  -1   8   8 66585.0 2280.80   2
  -1   8   8 64264.3 1602.46   1
  -1   8   7 3830.53 320.496   1
   1   8  -7 4268.84 703.745   5
  -1   8   7 4559.53 567.824   2
  -1   8   7 3969.59 476.856   4
  -1   8   6 72478.1 2350.94   2
  -1   8   6 76232.2 2203.90   4
   1   8  -6 71764.5 2563.99   5
  -1   8   5 9610.89 742.875   2
  -1   8   5 9265.43 682.342   4
   1   8  -5 10132.6 882.230   5
  -1   8   4 214663. 4578.42   4
  -1   8   4 215059. 4794.60   2
   1   8  -4 215275. 4977.85   5
   1   8  -3 648.375 262.926   5
  -1   8   3 1158.89 270.419   2
  -1   8   2 163907. 3748.74   4
   1   8  -2 163588. 3973.97   5
  -1   8   2 168188. 3887.03   2
  -1   8   1 2169.99 319.341   4
   1   8  -1 1752.41 317.631   5
  -1   8   1 2405.38 360.666   2
   1   8   0 374824. 7470.90   2
   1   8   0 394142. 7157.39   4
  -1   8   0 377873. 7301.12   4
   1   8   1 47588.8 1745.91   2
  -1   8  -1 43630.7 1723.48   5
  -1   8  -1 49140.8 1665.63   4
  -1  -8  -1 45159.4 1554.03   4
   1   8   1 48177.0 1519.73   4
  -1   8  -2 242949. 5419.44   5
   1   8   2 250504. 5380.18   2
   1   8   2 250091. 4939.83   4
  -1  -8  -2 241554. 4978.85   4
   1   8   3 761.065 264.634   2
  -1  -8  -3 859.544 208.484   4
  -1   8  -3 912.006 282.805   5
   1   8   3 942.875 226.128   4
  -1   8  -4 195916. 4791.70   5
  -1  -8  -4 193049. 4102.51   4
   1   8   4 208585. 4675.99   2
   1   8   4 200809. 4152.65   4
   1   8   5 2621.71 336.399   4
   1   8   5 2629.77 319.734   1
   1   8   5 2304.30 427.965   2
  -1   8  -5 1718.16 360.490   5
   1   8   6 45920.9 1865.99   2
  -1   8  -6 46004.0 2005.29   5
   1   8   6 44745.1 1515.85   4
   1   8   6 49281.3 1451.26   1
   1   8   7 13582.1 682.646   1
   1   8   7 14037.7 797.256   4
  -1   8  -7 13717.8 1103.20   5
   1   8   7 13757.0 992.595   2
   1   8   8 16644.4 974.474   6
   1   8   8 15969.4 873.519   4
   1   8   8 16194.8 739.386   1
   1   8   8 15536.3 1098.28   2
  -1   8  -8 14990.2 1198.18   5
   1   8   9 24824.2 924.304   1
  -1   8  -9 21255.6 1474.13   5
   1   8   9 22249.3 1081.51   4
   1   8   9 23610.7 1383.43   2
   1   8   9 22281.0 1180.52   6
   1   8  10 1600.19 349.585   6
   1   8  10 1390.58 408.063   2
   1   8  10 1309.68 270.713   4
   1   8  11 24004.1 1485.74   2
   1   8  11 22814.2 1157.39   4
  -1   8 -11 23049.5 1607.99   5
   1   8  11 23170.3 1247.32   6
   1   8  12 1745.36 358.750   6
   1   8  12 1885.86 487.148   2
   1   8  12 1152.76 255.977   4
  -1   8 -12 639.711 437.487   5
  -1   8 -13 512.753 386.860   5
   1   8  13 843.985 258.361   4
   1   8  13 1316.35 421.219   2
   1   8  13 1378.51 355.017   6
   1   8  14 421.837 362.981   2
  -1   8 -14 218.562 430.352   5
   1   8  14 189.258 229.437   6
   1   8  14 250.846 229.123   4
   1   8  15 16895.4 1134.77   4
  -1   8 -15 15402.4 1515.15   5
   1   8  15 17835.5 1431.78   2
   1   8  15 16512.4 1134.72   6
   1   8  16 42.6386 250.641   6
   1   8  16 104.426 283.529   4
   1   8  16-40.6154 339.331   2
  -1   8 -16-42.3860 493.790   5
   1   8  17 33368.4 1736.80   4
   1   8  17 32726.6 1687.51   6
  -1   8 -17 37572.5 2404.58   5
   1   8  17 32566.9 2090.56   2
   1   8  18 374.550 296.707   4
   1   8  18 646.039 419.083   2
   1   8  19 47080.5 2251.65   4
  -1   8 -19 55688.1 3058.78   5
   1   8  19 50179.6 2759.05   2
  -1   8 -20 11744.3 1486.13   7
   1   8  20 10768.7 1327.36   2
  -1   8 -20 9319.85 1303.83   5
   1   8  20 10225.7 1033.67   4
   1   8  21 10550.8 1326.66   2
  -1   8 -21 9685.93 1351.37   7
   1   8  22 11267.9 1428.12   2
  -1   8 -22 15256.2 1703.66   7
   1   8  23 1540.21 698.159   2
  -1   8 -23 441.432 624.262   7
  -1   8 -24 14950.1 1776.25   7
   1   8  24 14925.8 1696.87   2
   1   9 -25 3069.47 918.470   7
  -1   9  25 2024.14 685.737   2
  -1   9  24 6375.44 1134.05   2
   1   9 -24 7189.95 1175.53   7
  -1   9  23 326.290 407.398   2
   1   9 -23-310.500 462.878   7
  -1   9  22 11660.2 1416.06   2
  -1   9  22 9529.13 1119.09   4
   1   9 -22 10577.1 1384.99   7
   1   9 -21 1144.92 564.526   7
  -1   9  21 1937.25 615.646   2
  -1   9  21 1488.12 481.675   4
  -1   9  20 16958.4 1598.11   2
  -1   9  20 14549.0 1283.81   4
   1   9 -20 13624.4 1556.50   5
  -1   9  19 6858.89 874.072   4
   1   9 -19 8052.90 1280.49   5
  -1   9  19 7684.35 1061.35   2
  -1   9  18 9043.16 961.759   4
   1   9 -18 7330.66 1108.47   5
  -1   9  18 10051.5 1182.73   2
  -1   9  17 2153.37 590.369   2
  -1   9  17 2814.59 550.651   4
  -1   9  16 16936.7 1237.85   4
   1   9 -16 20116.4 1726.68   5
  -1   9  16 20408.6 1570.41   2
  -1   9  15 6199.75 727.432   4
   1   9 -15 4302.96 872.050   5
  -1   9  15 5175.77 815.286   2
   1   9 -14 24362.8 1834.91   5
  -1   9  14 23262.8 1576.61   2
  -1   9  14 22447.5 1351.53   4
  -1   9  13 23360.3 1334.96   4
   1   9 -13 28742.1 1921.92   5
  -1   9  13 25095.7 1596.74   2
  -1   9  12 10287.6 842.206   4
   1   9 -12 8946.47 1055.05   5
  -1   9  12 10815.2 999.909   2
   1   9 -11 50936.8 2507.75   5
  -1   9  11 49616.0 1964.82   4
  -1   9  11 54876.0 2306.50   2
  -1   9  10 541.523 284.602   2
  -1   9  10 54.9769 94.4571   1
   1   9 -10 293.134 395.852   5
  -1   9  10-179.613 236.322   4
  -1   9   9 52914.0 2102.05   2
  -1   9   9 52172.4 1412.04   1
  -1   9   9 48381.2 1825.54   4
   1   9  -9 46977.7 2281.23   5
  -1   9   8 21902.0 850.423   1
  -1   9   8 21412.5 1144.56   4
  -1   9   8 23598.7 1328.17   2
   1   9  -8 20630.5 1414.78   5
  -1   9   7 189.288 238.892   2
   1   9  -7 120.604 401.468   5
  -1   9   7-64.9770 265.339   4
   1   9  -6 69221.6 2601.67   5
  -1   9   6 71100.7 2226.49   4
  -1   9   6 77021.3 2468.31   2
  -1   9   5 1008.15 292.475   4
  -1   9   5 1323.67 354.059   2
   1   9  -5 415.955 383.731   5
  -1   9   4 227837. 5064.94   2
   1   9  -4 215913. 5218.20   5
  -1   9   4 221135. 4817.69   4
   1   9  -3 80.5510 328.497   5
  -1   9   3 80.0867 187.329   2
  -1   9   3 97.5411 242.268   4
  -1   9   2 37000.6 1545.44   2
   1   9  -2 36573.8 1586.86   5
  -1   9   2 35924.6 1435.32   4
  -1   9   1 587.782 283.857   2
   1   9  -1 244.371 237.101   5
  -1   9   1 351.773 215.358   4
   1   9   0-160.258 204.260   2
   1   9   0 162.142 240.811   4
  -1   9   0 138.835 234.112   4
  -1   9  -1 6599.30 630.853   4
  -1   9  -1 6269.19 652.982   5
   1   9   1 7189.03 676.790   2
   1   9   1 6797.84 563.991   4
   1   9   2 59383.3 2121.50   2
   1   9   2 59849.1 1839.28   4
  -1   9  -2 60159.6 2191.54   5
   1   9   3 1650.89 391.033   2
   1   9   3 1827.11 322.409   4
  -1   9  -3 1345.97 416.004   5
   1   9   4 170307. 4270.07   2
   1   9   4 169347. 3799.27   4
  -1   9  -4 173552. 4461.38   5
   1   9   5 24194.8 1085.39   4
   1   9   5 23814.7 1319.43   2
   1   9   5 24800.4 1028.00   1
  -1   9  -5 22878.2 1375.60   5
   1   9   6 76482.1 2026.33   1
  -1   9  -6 75923.5 2746.01   5
   1   9   6 73561.3 2146.69   4
   1   9   6 74925.7 2571.28   2
   1   9   7 6955.02 580.337   4
  -1   9  -7 7226.34 851.589   5
   1   9   7 6738.46 743.555   2
   1   9   7 7386.49 533.557   1
   1   9   8 30690.7 1600.96   2
   1   9   8 29206.0 1112.03   1
   1   9   8 29104.1 1274.57   4
  -1   9  -8 31093.2 1770.26   5
  -1   9  -9 82904.7 3080.17   5
   1   9   9 77518.2 2803.98   2
   1   9   9 82703.1 2066.45   1
   1   9   9 76106.6 2338.15   4
   1   9  10 29551.5 1662.95   2
  -1   9 -10 30093.9 1842.17   5
   1   9  10 30978.2 1357.65   4
   1   9  10 29545.8 1084.56   1
   1   9  11 89798.6 2673.04   4
   1   9  11 92725.8 2844.66   6
   1   9  11 96923.2 3299.85   2
  -1   9 -11 91335.6 3494.41   5
   1   9  12 46101.9 1821.24   4
   1   9  12 50282.2 2295.92   2
   1   9  12 47654.0 1928.79   6
  -1   9 -12 45976.2 2446.63   5
   1   9  13 39176.6 2080.25   2
  -1   9 -13 40046.4 2301.97   5
   1   9  13 37005.3 1707.88   6
   1   9  13 36047.2 1633.29   4
   1   9  14 33371.5 1965.78   2
   1   9  14 30394.6 1536.65   4
   1   9  14 31694.1 1603.39   6
  -1   9 -14 35127.1 2230.56   5
   1   9  15 10210.1 1153.97   2
   1   9  15 10913.2 931.594   6
  -1   9 -15 10516.9 1287.86   5
   1   9  15 10451.8 906.614   4
   1   9  16 28505.7 1560.23   6
  -1   9 -16 30905.9 2180.85   5
   1   9  16 29398.7 1588.09   4
   1   9  16 30879.8 1989.44   2
   1   9  17 13800.7 1119.73   4
   1   9  17 15673.8 1476.51   2
  -1   9 -17 14448.9 1552.88   5
  -1   9 -18 7480.58 1181.14   5
   1   9  18 7862.88 866.292   4
   1   9  18 6486.32 1011.18   2
  -1   9 -19 7346.16 1209.55   5
   1   9  19 8324.98 1123.85   2
   1   9  19 6038.97 828.309   4
   1   9  20 12150.8 1412.68   2
  -1   9 -20 8872.48 1306.04   5
  -1   9 -21 13420.0 1591.73   5
  -1   9 -21 14912.2 1650.23   7
   1   9  21 12054.1 1441.90   2
  -1   9 -22 5178.63 1067.56   7
   1   9  22 4631.93 985.715   2
  -1   9 -23 3623.74 868.607   7
   1   9  23 4663.45 958.586   2
  -1   9 -24 2969.93 924.941   7
   1   9  24 1703.93 630.831   2
  -1  10  25-255.161 572.852   2
  -1  10  24 1467.00 600.361   2
   1  10 -24 585.848 558.012   7
   1  10 -23 551.103 706.886   7
  -1  10  23 244.867 415.928   2
  -1  10  22 712.767 365.881   2
   1  10 -22 664.019 594.113   7
  -1  10  21 537.881 355.363   4
   1  10 -21-71.3810 452.614   5
   1  10 -21 281.135 558.985   7
  -1  10  21 72.1114 318.207   2
   1  10 -20 5517.13 1123.32   5
  -1  10  20 6067.57 996.835   2
  -1  10  20 6166.36 874.142   4
  -1  10  19 9318.21 1173.20   2
   1  10 -19 8900.25 1326.49   5
  -1  10  19 8713.46 958.962   4
  -1  10  18 6961.33 866.017   4
  -1  10  18 5710.80 928.574   2
   1  10 -18 6780.26 1153.88   5
   1  10 -17 8858.02 1238.49   5
  -1  10  17 9146.97 1123.35   2
  -1  10  17 7685.87 868.215   4
  -1  10  16 6448.40 769.269   4
   1  10 -16 5865.33 1030.89   5
  -1  10  16 6683.33 949.410   2
  -1  10  15 97.5877 433.385   2
  -1  10  15 1015.36 378.273   4
   1  10 -15-51.8524 481.141   5
  -1  10  14 9154.31 1003.12   2
  -1  10  14 9955.35 904.958   4
   1  10 -14 8379.03 1100.52   5
   1  10 -13 5179.04 852.926   5
  -1  10  13 4605.22 712.071   2
  -1  10  13 5057.30 636.934   4
  -1  10  12 80314.9 2698.75   4
  -1  10  12 84920.5 3109.68   2
   1  10 -12 86050.5 3457.98   5
   1  10 -11 22835.5 1679.40   5
  -1  10  11 21138.6 827.968   1
  -1  10  11 20976.2 1222.88   4
  -1  10  11 21282.8 1438.64   2
  -1  10  10 144165. 3861.65   4
   1  10 -10 155988. 4662.20   5
  -1  10  10 152677. 3172.76   1
  -1  10  10 145306. 4239.44   2
  -1  10   9 16489.1 761.571   1
  -1  10   9 16847.1 1054.29   4
   1  10  -9 18996.3 1411.13   5
  -1  10   9 17389.3 1218.27   2
  -1  10   8 101020. 3195.57   2
  -1  10   8 104414. 2968.95   4
   1  10  -8 110668. 3573.16   5
  -1  10   8 102318. 2464.97   1
   1  10  -7 466.628 381.561   5
  -1  10   7-280.269 241.549   4
  -1  10   7-103.250 252.138   2
   1  10  -6 65671.2 2533.34   5
  -1  10   6 63201.4 2117.02   4
  -1  10   6 62822.5 2316.17   2
  -1  10   5 36560.6 1526.16   4
  -1  10   5 37801.5 1687.68   2
   1  10  -5 35938.0 1776.83   5
  -1  10   4 37260.2 1669.65   2
  -1  10   4 37982.0 1534.96   4
   1  10  -4 35393.8 1743.00   5
  -1  10   3 87799.9 2698.94   2
  -1  10   3 86104.5 2537.71   4
   1  10  -3 88174.9 2853.17   5
  -1  10   2 54171.0 2025.04   2
  -1  10   2 57086.7 1933.31   4
   1  10  -2 53542.6 2079.66   5
  -1  10   1 292446. 6281.88   2
   1  10  -1 294625. 6334.71   5
  -1  10   1 288955. 6111.22   4
   1  10   0 29444.8 1453.36   2
  -1  10   0 28795.6 1334.48   4
   1  10   0 28503.4 1420.34   5
   1  10   0 27799.8 1259.69   4
   1  10   1 293781. 6355.48   2
  -1  10  -1 286224. 6382.89   5
  -1  10  -1 286929. 6118.64   4
   1  10   1 291155. 5935.28   4
  -1  10  -2 86860.9 2848.47   5
   1  10   2 87925.6 2778.95   2
   1  10   2 87072.4 2440.30   4
   1  10   3 47063.8 1649.98   4
  -1  10  -3 47020.9 2048.08   5
   1  10   3 48511.8 1977.72   2
   1  10   4 73860.0 2196.79   4
  -1  10  -4 74366.2 2674.33   5
   1  10   4 72351.9 2541.55   2
   1  10   5 37134.6 1444.56   4
   1  10   5 36825.2 1735.55   2
  -1  10  -5 36529.0 1831.86   5
  -1  10  -6 34741.1 1832.36   5
   1  10   6 31283.1 1328.59   4
   1  10   6 36222.4 1728.01   2
   1  10   6 33886.1 1263.84   1
  -1  10  -7 11248.7 1025.49   5
   1  10   7 10884.6 674.653   1
   1  10   7 10553.8 745.429   4
   1  10   7 9883.05 922.837   2
   1  10   8 29738.9 1148.91   1
  -1  10  -8 31203.1 1811.68   5
   1  10   8 30011.5 1638.57   2
   1  10   8 28170.6 1296.87   4
   1  10   9 25817.1 1557.09   2
   1  10   9 25696.0 1048.19   1
   1  10   9 24370.7 1221.90   4
  -1  10  -9 23993.2 1629.45   5
  -1  10 -10 30583.6 1884.44   5
   1  10  10 30754.0 1411.56   4
   1  10  10 32870.8 1794.67   2
   1  10  10 32106.6 1205.30   1
  -1  10 -11 28117.4 1891.16   5
   1  10  11 28817.5 1756.11   2
   1  10  11 28970.5 1395.74   4
   1  10  11 32922.8 1160.39   1
  -1  10 -12 39188.3 2288.59   5
   1  10  12 39399.5 2108.47   2
   1  10  12 36914.4 1649.29   4
   1  10  13 454.026 233.364   4
   1  10  13 443.975 344.262   2
  -1  10 -13 349.362 441.999   5
   1  10  14 2071.87 579.799   2
  -1  10 -14 2268.62 767.330   5
   1  10  14 1784.82 412.567   4
  -1  10 -15 1434.78 635.510   5
   1  10  15 558.540 227.039   4
   1  10  15 1783.27 541.109   2
   1  10  16 11497.2 1251.17   2
   1  10  16 9939.61 940.936   4
  -1  10 -16 13805.3 1533.78   5
   1  10  17 379.128 291.260   4
   1  10  17 172.163 465.509   2
  -1  10 -17 171.460 502.462   5
   1  10  18 31320.3 1762.50   4
   1  10  18 31426.3 2190.10   2
  -1  10 -18 33963.6 2414.67   5
   1  10  19 4191.61 825.952   2
  -1  10 -19 5693.12 1092.62   5
   1  10  19 4409.38 702.646   4
  -1  10 -20 16892.8 1769.50   5
   1  10  20 16160.3 1640.95   2
   1  10  21 1379.46 469.877   2
  -1  10 -21 4105.27 997.151   5
   1  10  22 1431.48 554.318   2
  -1  10 -22 486.288 524.779   5
  -1  10 -22 2055.86 848.840   7
  -1  10 -23-47.2185 500.565   7
   1  10  23 81.1911 391.496   2
   1  10  24 227.729 382.311   2
  -1  10 -24-25.2900 513.174   7
   1  11 -24 460.888 594.661   7
  -1  11  24-315.402 426.108   2
  -1  11  23-33.4456 423.272   2
   1  11 -23-681.756 618.872   7
   1  11 -22 3564.28 866.116   7
  -1  11  22 4424.15 925.571   2
   1  11 -22 3917.80 996.151   5
   1  11 -21 4304.43 927.300   5
  -1  11  21 5437.23 982.366   2
  -1  11  21 4722.39 773.929   4
  -1  11  20 7486.17 933.079   4
   1  11 -20 7815.00 1236.15   5
  -1  11  20 9263.60 1196.12   2
  -1  11  19 3435.34 768.019   2
  -1  11  19 3823.81 670.975   4
  -1  11  18 32558.4 2181.45   2
   1  11 -18 28019.2 2204.26   5
  -1  11  18 26237.1 1683.72   4
   1  11 -17 3615.13 946.786   5
  -1  11  17 3905.33 804.662   2
  -1  11  17 3228.93 566.835   4
  -1  11  16 6135.06 755.699   4
   1  11 -16 4953.39 1023.33   5
  -1  11  16 6210.63 912.098   2
   1  11 -15 23866.4 1951.21   5
  -1  11  15 21915.1 1409.50   4
  -1  11  15 21486.5 1635.97   2
  -1  11  14 27392.8 1810.36   2
  -1  11  14 25729.3 1515.26   4
   1  11 -14 25079.5 1914.04   5
  -1  11  13 21024.2 1318.26   4
  -1  11  13 22647.5 1597.16   2
   1  11 -13 24190.9 1830.99   5
   1  11 -12 82188.0 3480.86   5
  -1  11  12 79278.8 2763.45   4
  -1  11  12 86720.7 2068.51   1
  -1  11  12 85402.1 3200.81   2
  -1  11  11 42524.3 1329.61   1
  -1  11  11 41515.4 1839.41   4
  -1  11  11 42668.4 2118.08   2
   1  11 -11 44584.8 2368.09   5
  -1  11  10 67899.5 2434.09   4
  -1  11  10 72461.9 2774.21   2
   1  11 -10 72712.3 3021.41   5
  -1  11  10 74225.1 1951.48   1
   1  11  -9 46635.9 2349.70   5
  -1  11   9 48934.6 2180.22   2
  -1  11   9 46314.3 1477.11   1
  -1  11   9 48991.8 1935.57   4
  -1  11   8 42852.2 1769.11   4
   1  11  -8 42259.1 2173.82   5
  -1  11   8 42853.3 2007.61   2
  -1  11   8 42905.1 1425.65   1
  -1  11   7 28957.5 1407.49   4
  -1  11   7 30705.7 1615.64   2
   1  11  -7 31965.4 1795.00   5
  -1  11   6 11624.8 959.057   2
   1  11  -6 11665.2 1051.72   5
  -1  11   6 9736.63 792.190   4
  -1  11   5 10065.7 891.499   2
  -1  11   5 11791.9 864.722   4
   1  11  -5 11962.6 1091.43   5
  -1  11   4 2906.87 477.531   4
   1  11  -4 2564.74 466.182   5
  -1  11   4 2869.82 524.252   2
  -1  11   3 10871.3 830.704   4
   1  11  -3 11827.7 1042.67   5
  -1  11   3 11293.4 924.856   2
   1  11  -2 467.932 382.597   5
  -1  11   2 480.938 319.508   4
  -1  11   2 183.450 281.890   2
  -1  11   1 132.656 267.308   2
   1  11  -1 229.713 307.607   5
  -1  11   1 126.183 314.818   4
   1  11   0 10000.1 790.179   4
  -1  11   0 8684.61 795.647   4
   1  11   0 8995.91 850.049   2
   1  11   0 9490.66 848.216   5
  -1  11  -1 1305.81 414.931   4
   1  11   1 1362.58 395.926   2
   1  11   1 1497.32 365.006   4
  -1  11  -1 1089.92 402.422   5
   1 -11   2 613.166 125.687   3
  -1  11  -2 463.249 358.581   5
   1  11   2 675.688 317.811   2
   1  11   2 488.125 308.938   4
   1  11   2 419.212 106.212   3
   1  11   3 19.8362 233.294   4
  -1  11  -3 75.9626 363.286   5
   1  11   3 63.2634 262.720   2
  -1  11  -4 13929.4 1163.41   5
   1  11   4 16597.2 1162.85   2
   1  11   4 15586.9 936.765   4
   1  11   5 3961.30 479.175   4
   1  11   5 2864.86 536.078   2
  -1  11  -5 3143.71 599.577   5
   1  11   6 76527.2 2748.86   2
  -1  11  -6 68472.3 2768.44   5
   1  11   6 74904.3 2137.24   1
   1  11   6 69817.1 2233.97   4
   1  11   7 21235.3 1385.30   2
   1  11   7 20568.8 1100.18   4
  -1  11  -7 24758.2 1590.82   5
   1  11   7 22410.6 1044.76   1
   1  11   8 171135. 4188.70   4
   1  11   8 179927. 3932.10   1
  -1  11  -8 175770. 5072.31   5
   1  11   8 186036. 4925.57   2
   1  11   9 62987.9 2611.81   2
   1  11   9 58386.7 2087.04   4
   1  11   9 63437.5 1875.85   1
  -1  11  -9 62151.1 2774.53   5
  -1  11 -10 228451. 6290.17   5
   1  11  10 239695. 6054.02   2
   1  11  10 241169. 4805.48   1
   1  11  11 50779.2 2005.17   4
  -1  11 -11 56052.1 2734.57   5
   1  11  11 57543.4 1704.45   1
   1  11  11 54237.1 2513.72   2
  -1  11 -12 130719. 4535.20   5
   1  11  12 124359. 3541.19   4
   1  11  12 130049. 4254.48   2
  -1  11 -13 8800.48 1146.97   5
   1  11  13 9899.97 880.683   4
   1  11  13 9855.33 1084.82   2
  -1  11 -14 57895.6 2993.04   5
   1  11  14 56008.2 2240.87   4
   1  11  14 57172.4 2743.58   2
  -1  11 -15 13629.2 1514.18   5
   1  11  15 11954.7 995.833   4
   1  11  15 14009.7 1350.65   2
   1  11  16 26065.4 1914.20   2
   1  11  16 24479.4 1493.46   4
  -1  11 -16 27108.0 2129.45   5
   1  11  17-68.4666 459.513   2
   1  11  17 253.637 227.825   4
  -1  11 -17 586.569 597.288   5
   1  11  18 20648.0 1439.32   4
   1  11  18 20947.2 1824.39   2
  -1  11 -19 510.501 586.050   5
   1  11  19-15.9752 397.738   2
  -1  11 -20 6426.04 1119.47   5
   1  11  20 5681.40 1017.76   2
  -1  11 -21-332.980 435.073   5
   1  11  21-602.757 514.950   2
   1  11  22 5160.48 998.320   2
  -1  11 -22 4828.55 1076.48   5
   1  11  23 1643.86 660.050   2
  -1  11 -23 1645.54 704.597   7
  -1  12  24-686.499 526.890   2
   1  12 -24 905.090 703.321   7
   1  12 -23 1397.23 777.362   7
   1  12 -23 419.242 624.550   5
  -1  12  23-9.76717 469.305   2
   1  12 -22-847.447 573.400   5
  -1  12  22-257.773 415.664   2
   1  12 -21 1676.41 682.274   5
  -1  12  21 1341.04 544.476   2
  -1  12  20 7880.87 1136.93   2
   1  12 -20 9087.96 1346.40   5
  -1  12  20 10155.3 1124.47   4
  -1  12  19 6016.84 834.165   4
   1  12 -19 5472.40 1097.85   5
  -1  12  19 4829.13 894.425   2
   1  12 -18 37294.0 2612.93   5
  -1  12  18 32620.6 1907.87   4
  -1  12  18 34687.6 2313.87   2
   1  12 -17 3980.69 925.110   5
  -1  12  17 6199.15 969.158   2
  -1  12  17 5063.97 726.882   4
  -1  12  16 23519.0 1800.05   2
   1  12 -16 24821.6 2061.44   5
  -1  12  16 22298.8 1492.37   4
  -1  12  15 996.439 405.973   4
  -1  12  15 412.566 433.777   2
  -1  12  14 2871.72 523.000   4
   1  12 -14 4443.29 966.432   5
  -1  12  14 2606.00 630.600   2
  -1  12  13 4728.67 767.310   2
   1  12 -13 5760.62 948.050   5
  -1  12  13 4110.50 610.765   4
  -1  12  13 5230.38 414.406   1
  -1  12  12 9747.44 1039.31   2
  -1  12  12 10367.1 927.280   4
   1  12 -12 9032.09 1183.46   5
  -1  12  12 9488.01 582.476   1
   1  12 -11 4971.73 920.451   5
  -1  12  11 3778.09 378.189   1
  -1  12  11 4758.05 735.408   2
  -1  12  11 3152.56 507.093   4
  -1  12  10 28908.5 1142.61   1
   1  12 -10 29427.4 1919.96   5
  -1  12  10 27185.9 1474.99   4
  -1  12  10 27972.6 1711.86   2
  -1  12   9 6249.66 681.386   4
  -1  12   9 5711.69 494.444   1
  -1  12   9 6402.25 781.795   2
   1  12  -9 4840.47 809.219   5
  -1  12   8 10712.8 695.702   1
   1  12  -8 11514.4 1138.24   5
  -1  12   8 12007.8 932.259   4
  -1  12   8 12023.0 1049.13   2
   1  12  -7 22016.8 1519.37   5
  -1  12   7 20321.0 1192.02   4
  -1  12   7 22055.3 1402.49   2
  -1  12   6-105.550 324.585   2
  -1  12   6 866.506 308.059   4
   1  12  -6-166.439 403.798   5
  -1  12   5 12954.2 954.993   4
  -1  12   5 13875.2 1075.84   2
   1  12  -5 13484.5 1134.05   5
  -1  12   4 232.326 244.896   4
  -1  12   4 610.736 287.183   2
   1  12  -3 57056.6 2327.14   5
  -1  12   3 54100.3 2187.23   2
  -1  12   3 52777.1 2026.08   4
  -1  12   2 29473.8 1553.44   2
  -1  12   2 29383.9 1444.08   4
   1  12  -2 29299.6 1609.42   5
  -1  12   1 48116.6 2019.37   2
  -1  12   1 48060.6 1901.16   4
   1  12  -1 49306.9 2107.72   5
   1  12   0 18093.8 1206.74   2
   1  12   0 15040.1 1086.30   5
  -1  12   0 17032.1 1090.49   4
   1  12   1 7463.26 696.434   4
  -1  12  -1 7035.02 781.448   5
   1  12   1 7028.95 775.156   2
   1  12   2 5661.28 279.017   3
   1  12   2 6967.00 671.435   4
  -1  12  -2 7820.67 881.128   5
   1  12   2 6881.14 768.767   2
   1  12   3 4201.56 517.557   4
   1  12   3 3080.52 526.110   2
  -1  12  -3 4084.75 695.195   5
   1  12   4 14017.6 1104.71   2
  -1  12  -4 13057.1 1140.16   5
   1  12   4 14050.8 927.825   4
   1  12   5-446.199 389.148   2
  -1  12  -5 176.679 358.497   5
   1  12   5-159.163 226.637   4
   1  12   6 4398.82 505.839   4
   1  12   6 4557.32 485.714   1
  -1  12  -6 5259.28 790.306   5
   1  12   6 4229.21 636.076   2
  -1  12  -7 1658.61 493.399   5
   1  12   7 3049.77 408.070   1
   1  12   7 3431.49 593.731   2
   1  12   7 2773.02 411.586   4
  -1  12  -8 38354.4 2120.08   5
   1  12   8 35305.6 1382.68   1
   1  12   8 35052.1 1876.76   2
   1  12   8 33554.4 1519.39   4
   1  12   9 7143.34 678.905   4
   1  12   9 8518.70 951.923   2
   1  12   9 7880.76 603.987   1
  -1  12  -9 6713.84 953.627   5
   1  12  10 59420.5 1854.71   1
  -1  12 -10 57160.9 2767.30   5
   1  12  10 59169.1 2648.68   2
   1  12  10 58275.1 2143.77   4
  -1  12 -11 14128.7 1410.43   5
   1  12  11 13036.0 776.519   1
   1  12  11 14622.7 1025.63   4
   1  12  11 14410.2 1282.83   2
  -1  12 -12 38954.3 2359.69   5
   1  12  12 37565.8 2163.12   2
   1  12  12 33956.2 1676.32   4
   1  12  12 40563.9 1399.65   1
   1  12  13 2305.38 656.344   2
  -1  12 -13 3163.91 786.433   5
   1  12  13 2067.79 438.760   4
   1  12  14 1372.97 312.036   4
  -1  12 -14 1325.76 651.824   5
   1  12  14 1443.18 581.967   2
  -1  12 -15 6224.93 1034.34   5
   1  12  15 6974.09 995.684   2
   1  12  15 6993.12 785.982   4
  -1  12 -16 4986.80 1042.64   5
   1  12  16 3987.86 631.968   4
   1  12  16 5130.85 888.831   2
   1  12  17 2065.99 538.717   2
   1  12  17 1540.78 476.458   4
   1  12  18 9325.69 1208.20   2
  -1  12 -18 9389.96 1377.90   5
   1  12  19 91.7752 433.736   2
  -1  12 -19 1755.60 739.327   5
   1  12  20 877.107 382.576   2
  -1  12 -20 1158.52 653.616   5
  -1  12 -21 3371.75 846.871   5
   1  12  21 2711.95 788.248   2
  -1  12 -22 170.484 420.510   5
   1  12  22-791.996 630.306   2
  -1  12 -23 113.911 521.310   5
  -1  12 -23 672.915 673.992   7
   1  12  23 25.1185 438.673   2
  -1  13  24 6811.34 1262.16   2
   1  13 -23 8910.04 1384.72   7
  -1  13  23 7614.16 1279.13   2
   1  13 -23 7652.87 1385.67   5
   1  13 -22 3991.01 1053.04   5
  -1  13  22 2692.58 743.911   2
  -1  13  21 8123.55 1236.53   2
   1  13 -21 7335.06 1273.10   5
   1  13 -20-1.07922 537.023   5
  -1  13  20-307.664 531.871   2
  -1  13  19 19985.9 1845.05   2
   1  13 -19 17782.8 1888.45   5
  -1  13  19 18686.6 1479.98   4
   1  13 -18 682.683 761.303   5
  -1  13  18 1350.20 593.492   2
  -1  13  18 282.756 370.316   4
  -1  13  17 17870.1 1644.65   2
   1  13 -17 17428.4 1760.93   5
  -1  13  17 18404.6 1411.33   4
   1  13 -16 1096.15 631.833   5
  -1  13  16 308.649 277.581   4
  -1  13  16 221.636 381.893   2
   1  13 -15 11644.9 1405.27   5
  -1  13  15 14680.7 1411.03   2
  -1  13  15 13522.1 1153.87   4
  -1  13  14 6109.70 781.389   4
  -1  13  14 7087.35 959.213   2
   1  13 -14 6193.40 1020.89   5
  -1  13  13 18466.4 1528.04   2
  -1  13  13 19622.6 1339.72   4
   1  13 -13 18700.6 1695.87   5
  -1  13  12 15370.3 1162.89   4
  -1  13  12 15690.0 804.483   1
  -1  13  12 16891.6 1428.67   2
   1  13 -12 16768.8 1559.09   5
  -1  13  11 44695.9 2014.13   4
  -1  13  11 47294.4 1557.74   1
  -1  13  11 45195.3 2315.06   2
   1  13 -11 48692.9 2610.28   5
   1  13 -10 17585.4 1497.82   5
  -1  13  10 17279.8 1368.72   2
  -1  13  10 14006.5 1083.16   4
  -1  13  10 15964.8 857.393   1
  -1  13   9 94716.3 3345.40   2
  -1  13   9 85551.7 2895.70   4
   1  13  -9 89947.0 3510.16   5
  -1  13   9 92035.0 2482.51   1
  -1  13   8 14947.8 1072.05   4
   1  13  -8 15264.1 1342.70   5
  -1  13   8 15800.3 1257.46   2
   1  13  -7 57825.2 2665.52   5
  -1  13   7 61051.5 2528.17   2
  -1  13   7 60828.6 2271.04   4
   1  13  -6-107.502 365.301   5
  -1  13   6-97.1574 201.625   4
  -1  13   6-82.3352 275.920   2
  -1  13   5 23893.5 1342.81   4
   1  13  -5 23294.6 1570.13   5
  -1  13   5 24896.3 1490.82   2
  -1  13   4 5467.43 618.012   4
   1  13  -4 4859.27 726.546   5
  -1  13   4 5114.61 690.731   2
  -1  13   3 383.730 310.006   4
   1  13  -3 348.596 416.371   5
  -1  13   3-159.209 235.285   2
  -1  13   2 12796.5 1065.90   2
  -1  13   2 12321.1 965.944   4
   1  13  -2 12081.7 1056.04   5
  -1  13   1-111.284 231.187   2
   1  13  -1 549.983 331.107   5
  -1  13   1 693.701 341.306   4
   1  13   0 1302.39 364.606   2
  -1  13   0 1307.48 441.122   4
   1  13   0 2333.01 511.201   5
   1  13   1 5080.95 595.651   4
  -1  13  -1 6377.15 769.448   5
   1  13   1 4687.47 670.389   2
  -1  13  -2 74890.6 2869.50   5
   1  13   2 81483.0 2872.21   2
   1  13   2 74256.7 2459.30   4
  -1  13  -3 20114.5 1433.77   5
   1  13   3 21915.8 1414.39   2
   1  13   3 21816.7 1195.72   4
   1 -13   3 19584.5 696.838   3
   1  13   4 85561.2 3065.03   2
  -1  13  -4 85055.3 3168.66   5
   1  13   4 82332.6 2608.80   4
  -1  13  -5 50598.2 2379.85   5
   1  13   5 49301.5 2257.59   2
   1  13   5 46697.5 1857.77   4
   1  13   6 29958.6 1709.87   2
  -1  13  -6 25880.2 1720.51   5
   1  13   6 27775.0 1380.81   4
   1  13   6 25591.8 1238.37   1
   1  13   7 57301.5 1923.18   1
   1  13   7 56364.9 2503.10   2
   1  13   7 53432.4 2026.67   4
  -1  13  -7 52833.4 2571.86   5
  -1  13  -8-49.4037 353.125   5
   1  13   8-98.0148 153.671   1
   1  13   8 6.43618 194.573   4
   1  13   8-504.393 354.726   2
   1  13   9 61931.5 2015.02   1
   1  13   9 58244.1 2205.59   4
  -1  13  -9 65884.5 2993.45   5
   1  13   9 62321.1 2746.80   2
   1  13  10 23722.7 1128.76   1
  -1  13 -10 21572.6 1695.36   5
   1  13  10 22339.9 1290.72   4
   1  13  10 22604.7 1631.31   2
   1  13  11 36508.8 2154.72   2
   1  13  11 37341.6 1736.65   4
  -1  13 -11 39825.0 2383.34   5
   1  13  11 39855.7 1497.61   1
   1  13  12 8164.43 1054.53   2
  -1  13 -12 7125.10 1078.83   5
   1  13  12 8118.79 619.377   1
   1  13  12 6549.25 723.890   4
   1  13  13 21938.4 1700.70   2
   1  13  13 20529.4 1323.89   4
  -1  13 -13 22011.6 1864.78   5
   1  13  14 714.599 528.352   2
  -1  13 -14-343.638 487.969   5
   1  13  14-139.890 271.984   4
   1  13  15 9227.17 1157.52   2
   1  13  15 6765.46 795.448   4
  -1  13 -15 10077.1 1328.14   5
   1  13  16 303.800 288.744   4
   1  13  16 850.567 520.784   2
  -1  13 -16 426.249 625.410   5
  -1  13 -17 11545.9 1521.04   5
   1  13  17 15900.8 1618.02   2
   1  13  18-223.335 446.488   2
  -1  13 -18 269.614 612.336   5
   1  13  19 19804.7 1884.74   2
  -1  13 -19 16748.1 1853.82   5
   1  13  20 2638.81 828.216   2
  -1  13 -20 1617.80 761.043   5
  -1  13 -21 6049.47 1139.15   5
   1  13  21 5416.92 1011.65   2
   1  13  22 2796.54 830.822   2
  -1  13 -22 1981.98 884.199   5
  -1  13 -23 1202.82 729.174   5
   1  13  23 183.178 442.090   2
  -1  14  23 5747.68 1167.67   2
   1  14 -23 5968.91 1242.13   5
   1  14 -22 170.080 632.730   5
  -1  14  22 832.976 593.664   2
   1  14 -21 7663.27 1303.39   5
  -1  14  21 4314.67 904.898   2
  -1  14  20 2678.39 760.185   2
   1  14 -20 3688.51 972.208   5
   1  14 -19 14955.8 1706.17   5
  -1  14  19 14999.1 1623.59   2
  -1  14  18 29938.0 2226.57   2
   1  14 -18 29749.8 2402.25   5
  -1  14  18 25746.3 1747.69   4
   1  14 -17 33011.0 2488.47   5
  -1  14  17 33061.4 2305.65   2
  -1  14  17 31055.9 1893.21   4
  -1  14  16 9693.28 1028.58   4
   1  14 -16 10051.6 1391.82   5
  -1  14  16 11785.9 1340.52   2
  -1  14  15 8748.23 1138.87   2
  -1  14  15 10559.4 1044.69   4
   1  14 -15 10192.1 1330.11   5
   1  14 -14-78.9612 522.767   5
  -1  14  14 356.652 438.511   2
  -1  14  14 747.670 365.206   4
  -1  14  13 274.104 287.720   4
   1  14 -13 38.8624 497.090   5
  -1  14  13 244.145 293.436   2
  -1  14  12 7943.18 988.752   2
  -1  14  12 8030.00 856.707   4
   1  14 -12 7068.59 1096.70   5
  -1  14  12 6804.77 567.946   1
  -1  14  11 7711.24 827.545   4
  -1  14  11 7032.90 584.355   1
  -1  14  11 8957.35 1041.61   2
   1  14 -11 7554.45 1064.33   5
  -1  14  10 8567.61 860.308   4
  -1  14  10 10792.7 1108.40   2
  -1  14  10 9880.33 710.654   1
   1  14 -10 11216.6 1284.07   5
  -1  14   9 8496.97 981.834   2
  -1  14   9 8568.01 666.258   1
  -1  14   9 8385.49 837.380   4
   1  14  -9 8211.87 1098.70   5
   1  14  -8 3082.21 722.469   5
  -1  14   8 3102.23 494.911   4
  -1  14   8 3189.71 548.906   2
  -1  14   7 1728.18 382.717   4
   1  14  -7 745.255 386.944   5
  -1  14   7 900.832 362.557   2
  -1  14   6 2921.57 486.319   4
   1  14  -6 1675.24 456.603   5
  -1  14   6 2845.04 527.790   2
  -1  14   5 11262.5 1034.73   2
   1  14  -5 10725.0 1088.99   5
  -1  14   5 11238.2 949.801   4
   1  14  -4 414.983 313.440   5
  -1  14   4 588.587 336.734   2
  -1  14   4 19.1625 264.684   4
  -1  14   3 1444.95 439.901   2
   1  14  -3 2857.18 566.312   5
  -1  14   3 1762.58 427.379   4
  -1  14   2 1049.28 375.618   2
  -1  14   2 664.798 237.366   4
   1  14  -2 1256.21 456.832   5
   1  14  -1 18921.4 1342.37   5
  -1  14   1 21157.2 1368.86   2
  -1  14   1 18679.4 1227.23   4
  -1  14   0 2574.17 526.422   4
   1  14   0 2352.74 487.456   2
   1  14   0 870.910 286.997   5
  -1  14   0 2220.69 510.233   5
   1  14   1 23754.6 1331.08   4
  -1  14  -1 23513.1 1550.54   5
   1  14   1 24064.2 1531.57   2
  -1  14  -2 297.862 332.874   5
   1  14   2 520.791 266.995   2
   1  14   2 1316.63 406.524   4
   1  14   3 4658.69 691.130   2
  -1  14  -3 4212.80 678.107   5
   1  14   3 4274.26 565.918   4
   1  14   3 3391.61 239.164   3
   1 -14   3 4632.09 287.540   3
   1  14   4 6161.26 676.426   4
  -1  14  -4 6597.12 896.259   5
   1  14   4 6769.71 825.388   2
   1  14   5 3820.40 596.749   2
  -1  14  -5 2498.48 539.274   5
   1  14   5 4137.96 543.923   4
   1  14   6 3214.42 596.633   2
   1  14   6 2937.77 459.858   4
  -1  14  -6 2477.49 554.172   5
   1  14   7 9092.60 812.958   4
   1  14   7 7374.43 658.718   1
   1  14   7 8338.39 936.463   2
   1  14   8 263.474 440.441   2
   1  14   8 1152.66 271.076   4
   1  14   8 1217.57 270.999   1
  -1  14  -9 14171.4 1393.29   5
   1  14   9 11510.9 930.746   4
   1  14   9 11628.3 1180.44   2
   1  14   9 14143.4 903.067   1
   1  14  10 1005.11 425.088   2
   1  14  10 967.539 310.474   1
   1  14  10 278.021 207.651   4
  -1  14 -10 1125.35 536.395   5
   1  14  11 11108.6 939.739   4
  -1  14 -11 11314.1 1286.89   5
   1  14  11 11120.9 768.616   1
   1  14  11 13250.8 1271.54   2
   1  14  12 1627.26 571.414   2
  -1  14 -12 964.372 611.314   5
   1  14  12 656.690 253.538   1
   1  14  12 589.992 280.856   4
   1  14  13 1142.05 369.127   4
   1  14  13 1004.82 497.591   2
  -1  14 -13 1047.47 628.613   5
  -1  14 -14 3154.62 822.774   5
   1  14  14 1303.46 327.795   4
   1  14  14 2915.63 719.009   2
   1  14  15 425.738 383.044   2
   1  14  15 1392.91 334.198   4
  -1  14 -15 396.560 560.557   5
  -1  14 -16 20729.7 1965.15   5
   1  14  16 22167.8 1905.89   2
  -1  14 -17 6482.45 1181.79   5
   1  14  17 5739.28 983.563   2
   1  14  18 19312.2 1843.03   2
  -1  14 -18 18924.7 1977.29   5
  -1  14 -19 3583.06 892.309   5
   1  14  19 3673.49 853.241   2
   1  14  20 7890.58 1283.09   2
  -1  14 -20 8046.67 1399.04   5
  -1  14 -21 2989.02 967.224   5
   1  14  21 4184.72 991.119   2
  -1  14 -22 1832.60 828.573   5
   1  14  22 94.9431 323.996   2
  -1  14 -23 2416.00 996.667   5
  -1  15  23 3586.55 960.738   2
   1  15 -23 2698.02 918.818   5
  -1  15  22 1482.05 625.592   2
   1  15 -22 2631.76 880.128   5
  -1  15  21 542.611 577.490   2
   1  15 -21 431.344 573.714   5
   1  15 -20 1476.69 739.134   5
  -1  15  20 1308.72 718.464   2
   1  15 -19-98.1078 567.233   5
  -1  15  19 1482.74 636.526   2
   1  15 -18 3929.29 970.614   5
  -1  15  18 2447.96 758.672   2
   1  15 -17 4389.07 951.138   5
  -1  15  17 4401.40 912.162   2
  -1  15  17 2908.66 599.735   4
  -1  15  16 876.690 481.331   4
   1  15 -16 580.551 564.815   5
  -1  15  16 1417.55 526.142   2
   1  15 -15 11328.7 1457.07   5
  -1  15  15 13535.7 1203.57   4
  -1  15  15 16015.1 1546.59   2
   1  15 -14 3730.78 871.257   5
  -1  15  14 2930.87 595.838   4
  -1  15  14 3810.93 803.350   2
  -1  15  13 4089.81 800.995   2
  -1  15  13 4385.99 676.395   4
   1  15 -13 2953.37 759.534   5
   1  15 -12 5008.03 976.831   5
  -1  15  12 3945.63 752.299   2
  -1  15  12 4649.43 720.462   4
  -1  15  11-307.152 432.309   2
  -1  15  11 438.774 301.899   4
  -1  15  11 370.500 228.413   1
  -1  15  10 1663.40 532.436   2
  -1  15  10 1334.54 298.669   1
  -1  15  10 1898.23 459.779   4
   1  15 -10 2377.24 812.390   5
  -1  15   9 4370.41 772.933   2
  -1  15   9 5061.58 547.627   1
   1  15  -9 5156.99 927.022   5
  -1  15   9 5322.02 692.522   4
  -1  15   8 14238.0 1107.77   4
  -1  15   8 15424.4 1303.90   2
   1  15  -8 15299.1 1424.83   5
  -1  15   7 12938.6 1193.20   2
   1  15  -7 12292.4 1247.35   5
  -1  15   7 13584.2 1080.43   4
  -1  15   6 32732.9 1703.29   4
  -1  15   6 38027.0 2021.16   2
   1  15  -6 35369.5 2105.90   5
  -1  15   5 1647.25 390.948   4
   1  15  -5 2097.30 591.140   5
  -1  15   5 2083.54 528.976   2
  -1  15   4 23290.9 1536.93   2
  -1  15   4 22188.7 1394.64   4
   1  15  -4 20098.6 1523.09   5
   1  15  -3 617.317 430.414   5
  -1  15   3 1149.60 412.861   2
  -1  15   3 590.937 332.130   4
  -1  15   2 52978.5 2375.94   2
   1  15  -2 55568.9 2511.09   5
  -1  15   2 50375.1 2187.20   4
  -1  15   1 6112.09 752.090   4
   1  15  -1 6238.44 820.555   5
   1  15   0 2104.74 431.906   5
  -1  15   0 1999.16 432.903   4
  -1  15   0 2047.00 524.261   5
   1  15   1 1328.46 430.675   2
  -1  15  -1 741.303 321.402   5
   1  15   1 1092.33 384.110   4
   1  15   1 538.250 311.338   5
   1  15   2 3425.65 614.471   2
  -1  15  -2 4480.10 736.861   5
   1  15   2 4220.04 596.487   4
  -1  15  -3 45532.2 2326.64   5
   1  15   3 44851.0 2226.84   2
   1  15   3 44663.0 1925.06   4
   1  15   4 4199.99 729.050   2
   1 -15   4 3659.14 313.568   3
   1  15   4 5282.09 665.426   4
  -1  15  -4 3749.09 675.827   5
   1  15   5 14853.3 1280.68   2
   1  15   5 13269.9 1022.82   4
  -1  15  -5 15651.0 1378.86   5
  -1  15  -6 14097.8 1344.09   5
   1  15   6 18049.8 1421.36   2
   1  15   6 17808.9 1156.11   4
   1  15   7 211.200 296.155   2
   1  15   7 710.268 285.469   1
  -1  15  -7 893.666 497.158   5
   1  15   7 25.5010 263.947   4
   1  15   8 926.699 321.696   4
   1  15   8 706.389 293.713   1
   1  15   8 157.906 299.331   2
  -1  15  -8 1375.86 638.786   5
   1  15   9-173.297 262.311   4
   1  15   9 3.57749 182.074   1
   1  15   9-993.731 544.964   2
  -1  15  -9-362.252 483.210   5
  -1  15 -10 6962.88 1057.64   5
   1  15  10 5353.65 661.679   4
   1  15  10 7489.17 677.373   1
   1  15  10 6246.86 915.081   2
  -1  15 -11 489.994 481.243   5
   1  15  11-412.458 507.121   2
   1  15  11-241.969 264.956   4
   1  15  11 317.032 211.578   1
   1  15  12 2704.39 497.293   4
  -1  15 -12 3034.82 839.689   5
   1  15  12 2932.60 691.570   2
  -1  15 -13 4521.50 995.902   5
   1  15  13 4191.29 875.027   2
   1  15  13 3814.04 597.553   4
   1  15  14 3289.88 537.989   4
   1  15  14 4118.41 861.015   2
  -1  15 -14 2301.20 773.294   5
   1  15  15 5179.41 955.170   2
  -1  15 -15 4177.10 954.982   5
   1  15  16 126.073 399.203   2
  -1  15 -16-891.084 643.722   5
  -1  15 -17 1747.03 734.104   5
   1  15  17 2787.04 745.490   2
  -1  15 -18 948.528 664.532   5
   1  15  18 1407.38 641.333   2
   1  15  19 62.9322 415.317   2
  -1  15 -19-55.1325 522.348   5
   1  15  20 1649.66 589.912   2
  -1  15 -20 3426.93 1015.96   5
  -1  15 -21-78.8627 549.850   5
   1  15  21-72.7515 459.219   2
  -1  15 -22 447.303 623.322   5
   1  15  22 1927.52 813.345   2
   1  16 -22 7737.57 1422.36   5
  -1  16  22 4555.25 1077.81   2
   1  16 -21 631.729 740.585   5
  -1  16  21 1586.37 749.898   2
   1  16 -20 1043.08 611.604   5
  -1  16  20 781.207 649.601   2
  -1  16  19 104.815 417.308   2
   1  16 -19-271.756 532.103   5
  -1  16  18 1971.28 676.994   2
   1  16 -18 3635.96 1002.46   5
  -1  16  17 2883.48 745.747   2
   1  16 -17 2706.79 791.406   5
   1  16 -16 6610.56 1198.84   5
  -1  16  16 4544.89 749.573   4
  -1  16  16 5270.95 1001.10   2
   1  16 -15-252.677 660.487   5
  -1  16  15 400.125 491.615   2
  -1  16  15 7.66656 277.145   4
  -1  16  14 290.685 301.215   2
  -1  16  14-499.841 379.905   4
   1  16 -14 821.738 696.241   5
   1  16 -13-309.237 737.923   5
  -1  16  13 376.901 370.581   2
  -1  16  13 189.433 269.269   4
  -1  16  12 36.6578 290.376   4
  -1  16  12 159.119 433.439   2
   1  16 -12-51.5980 542.153   5
   1  16 -11-85.8131 545.451   5
  -1  16  11 1269.70 485.519   2
  -1  16  11 1284.15 409.292   4
  -1  16  11 1100.95 270.806   1
  -1  16  10 278.085 226.821   1
  -1  16  10 211.182 412.177   2
   1  16 -10 524.174 486.928   5
  -1  16  10 588.932 319.304   4
   1  16  -9 718.085 419.962   5
  -1  16   9 952.492 296.766   1
  -1  16   9 835.458 389.295   4
  -1  16   9 364.885 299.756   2
  -1  16   8 202.034 304.602   4
   1  16  -8-337.686 399.417   5
  -1  16   8 819.642 388.676   2
   1  16  -7-177.821 524.306   5
  -1  16   7-508.849 331.272   4
  -1  16   7-290.717 344.940   2
   1  16  -6 922.333 479.999   5
  -1  16   6 11.8067 267.059   4
  -1  16   6 876.604 402.651   2
   1  16  -5 3026.22 693.610   5
  -1  16   5 1562.06 524.214   2
  -1  16   5 2707.29 525.090   4
   1  16  -4 20524.4 1591.01   5
  -1  16   4 20626.2 1489.91   2
  -1  16   4 16963.9 1247.24   4
  -1  16   3 1105.35 363.049   4
  -1  16   3 855.638 393.325   2
   1  16  -3 1061.50 473.491   5
  -1  16   2 38053.1 1896.31   4
   1  16  -2 39314.9 2154.90   5
  -1  16   2 37005.7 2024.53   2
  -1  16   1 4405.32 622.300   4
   1  16  -1 5540.07 842.003   5
  -1  16   0 57228.6 2650.79   5
   1  16   0 60434.2 2660.72   5
   1  16   1 6299.58 825.024   5
   1  16   1 6844.58 882.209   2
  -1  16  -1 6448.62 917.558   5
   1  16   2 38985.4 1861.04   4
   1  16   2 38651.0 2099.32   2
  -1  16  -2 39411.9 2222.89   5
  -1  16  -3 2672.46 615.311   5
   1  16   3 3405.40 586.958   4
   1  16   3 2823.82 598.233   2
   1  16   4 5169.78 685.151   4
   1  16   4 3841.02 279.963   3
   1  16   4 5329.30 785.889   2
  -1  16  -4 5729.92 893.869   5
  -1  16  -5 6448.12 967.196   5
   1  16   5 7804.08 958.421   2
   1  16   5 6756.00 731.547   4
  -1  16  -6 6087.94 943.911   5
   1  16   6 6766.62 782.684   4
   1  16   6 6499.37 913.325   2
   1  16   7 3408.04 682.512   2
   1  16   7 3546.50 517.854   1
   1  16   7 3264.37 541.184   4
  -1  16  -7 3749.35 770.663   5
   1  16   8 4736.60 835.196   2
   1  16   8 4161.95 604.993   4
   1  16   8 5234.73 608.630   1
  -1  16  -8 5248.03 888.768   5
  -1  16  -9 2631.12 739.088   5
   1  16   9 3685.31 568.292   4
   1  16   9 2880.90 444.539   1
   1  16   9 3268.21 723.241   2
   1  16  10 7052.64 1046.62   2
  -1  16 -10 7431.96 1136.38   5
   1  16  10 8108.64 834.057   4
   1  16  10 7788.09 710.980   1
  -1  16 -11-120.822 599.440   5
   1  16  11 65.6714 167.774   1
   1  16  11 395.717 337.573   2
   1  16  11 555.663 322.263   4
  -1  16 -12 4420.97 934.269   5
   1  16  12 3746.34 770.804   2
   1  16  12 3269.71 619.075   4
  -1  16 -13-91.7234 532.912   5
   1  16  13 830.768 373.966   4
   1  16  13 918.049 485.237   2
   1  16  14-472.938 443.366   2
  -1  16 -14-712.349 609.597   5
   1  16  14-215.909 299.490   4
  -1  16 -15 191.227 493.380   5
   1  16  15 318.621 348.950   2
   1  16  16 612.264 463.278   2
  -1  16 -16 1496.35 631.261   5
   1  16  17 2443.38 737.275   2
  -1  16 -17 4249.37 1088.31   5
   1  16  18 451.780 492.273   2
  -1  16 -18 1972.18 825.291   5
   1  16  19-176.102 416.025   2
  -1  16 -19 1225.72 730.781   5
   1  16  20 1458.03 681.364   2
  -1  16 -20 524.485 547.095   5
   1  16  21 75.8426 399.964   2
  -1  16 -21-222.094 480.971   5
  -1  17  22 364.540 508.265   2
  -1  17  21 2155.40 775.402   2
   1  17 -21 1260.35 635.574   5
   1  17 -20 813.384 553.160   5
  -1  17  20 930.581 585.196   2
   1  17 -19 3505.61 922.992   5
  -1  17  19 3476.68 926.427   2
  -1  17  18 797.779 441.838   2
   1  17 -18 1165.07 627.976   5
   1  17 -17 465.264 630.775   5
  -1  17  17 745.942 544.268   2
  -1  17  16 4077.47 752.296   4
  -1  17  16 4222.86 915.040   2
   1  17 -16 3383.47 910.419   5
  -1  17  15 1145.25 508.466   2
   1  17 -15 1961.07 763.380   5
  -1  17  15 960.075 399.011   4
   1  17 -14 9733.26 1401.90   5
  -1  17  14 9495.59 1237.08   2
  -1  17  14 9623.71 1035.42   4
  -1  17  13 884.051 400.757   4
  -1  17  13 740.204 460.425   2
   1  17 -13-414.326 503.557   5
  -1  17  12 1745.05 500.473   4
   1  17 -12 1430.01 683.785   5
  -1  17  12 2463.10 717.141   2
  -1  17  11 5173.14 581.947   1
   1  17 -11 4463.16 920.133   5
  -1  17  11 6195.19 962.677   2
  -1  17  11 6867.82 872.890   4
  -1  17  10 315.639 235.670   1
  -1  17  10 227.893 309.702   2
   1  17 -10-37.4958 457.242   5
  -1  17  10 548.992 377.843   4
  -1  17   9 6133.12 663.645   1
  -1  17   9 6287.58 819.687   4
  -1  17   9 7319.11 968.256   2
   1  17  -9 7294.50 1126.65   5
  -1  17   8 6643.09 940.357   2
  -1  17   8 5758.21 764.970   4
   1  17  -8 5963.69 998.221   5
  -1  17   7 776.170 349.924   4
  -1  17   7 449.099 351.305   2
   1  17  -7 383.561 527.868   5
   1  17  -6 12954.1 1350.38   5
  -1  17   6 12190.7 1098.28   4
  -1  17   6 12113.2 1212.25   2
   1  17  -5 1032.69 446.738   5
  -1  17   5 1946.57 549.839   2
  -1  17   5 2095.75 490.537   4
  -1  17   4 1544.10 447.674   4
  -1  17   4 2049.57 533.511   2
   1  17  -4 2340.56 621.660   5
  -1  17   3 34440.5 1854.14   4
   1  17  -3 37769.4 2221.60   5
  -1  17   3 39492.2 2147.12   2
   1  17  -2 1636.79 588.291   5
  -1  17   2 1533.64 481.920   2
  -1  17   2 1778.27 522.257   4
   1  17  -1 25820.4 1781.14   5
  -1  17   1 26791.0 1805.22   5
  -1  17   1 23787.9 1532.47   4
   1  17   0 191.874 354.827   5
  -1  17   0 346.065 361.487   5
   1  17   1 1255.07 428.013   5
   1  17   1 1414.77 473.107   2
  -1  17  -1 1844.82 550.406   5
  -1  17  -2 7237.27 988.203   5
   1  17   2 7723.00 966.514   2
   1  17   2 6186.87 859.720   5
   1  17   2 6250.81 817.348   4
   1  17   3 1969.57 448.411   4
   1  17   3 1778.42 535.584   2
  -1  17  -3 2156.40 647.882   5
   1  17   4 9593.22 1088.29   2
  -1  17  -4 9370.70 1159.19   5
   1  17   4 9034.77 887.078   4
   1  17   5 437.805 404.745   2
  -1  17  -5 527.508 496.415   5
   1  17   5 594.386 312.734   4
   1  17   6 8623.53 1034.26   2
  -1  17  -6 7514.08 1119.81   5
   1  17   6 7881.19 843.625   4
   1  17   7 15739.9 1108.81   1
   1  17   7 13178.5 1086.73   4
   1  17   7 14365.6 1369.49   2
  -1  17  -7 17009.1 1629.29   5
   1  17   8 4147.77 600.348   4
  -1  17  -8 3876.36 863.140   5
   1  17   8 4887.93 838.766   2
   1  17   8 4765.81 592.017   1
   1  17   9 27570.2 1611.13   4
  -1  17  -9 30809.5 2241.98   5
   1  17   9 33561.0 1591.35   1
   1  17   9 33491.9 2197.40   2
   1  17  10 8752.25 1132.16   2
   1  17  10 6594.65 778.863   4
   1  17  10 6730.63 688.451   1
  -1  17 -10 7563.34 1144.59   5
   1  17  11 7129.42 1052.29   2
   1  17  11 6917.02 698.080   1
   1  17  11 7258.42 839.363   4
  -1  17 -11 7201.56 1176.76   5
  -1  17 -12 1044.24 664.610   5
   1  17  12 496.674 379.378   2
   1  17  12 686.560 364.908   4
  -1  17 -13 2887.51 824.144   5
   1  17  13 3886.75 654.892   4
   1  17  13 4747.67 943.035   2
  -1  17 -14 4922.00 1020.09   5
   1  17  14 3713.75 858.242   2
   1  17  15 1656.80 659.218   2
  -1  17 -15 264.233 553.838   5
  -1  17 -16 1768.35 825.773   5
   1  17  16 865.597 523.285   2
   1  17  17 1938.12 790.729   2
  -1  17 -17 647.131 657.649   5
   1  17  18 285.473 560.422   2
  -1  17 -18 1596.28 758.467   5
   1  17  19 1211.38 624.822   2
  -1  17 -19 2124.18 829.805   5
   1  17  20 4361.85 1051.74   2
  -1  17 -20 3755.06 1086.72   5
  -1  17 -21-1177.93 875.131   5
   1  17  21 490.883 410.602   2
  -1  18  21-255.801 611.280   2
   1  18 -20 4186.50 1100.13   5
  -1  18  20 4721.08 1039.45   2
  -1  18  19 622.518 542.034   2
   1  18 -19 199.081 561.710   5
   1  18 -18 175.202 589.771   5
  -1  18  18 3088.85 840.120   2
   1  18 -17 978.046 718.415   5
  -1  18  17 419.923 388.811   2
  -1  18  16 2737.79 760.631   2
   1  18 -16 1723.41 764.029   5
  -1  18  15 580.852 464.069   2
  -1  18  15 876.652 417.961   4
   1  18 -15 22.4345 573.292   5
   1  18 -14 6787.80 1178.56   5
  -1  18  14 6763.81 1070.87   2
  -1  18  14 6250.93 866.825   4
  -1  18  13-111.587 342.178   4
   1  18 -13 218.024 529.353   5
  -1  18  13-410.105 488.275   2
  -1  18  12-325.876 359.765   2
   1  18 -12 362.467 421.887   5
  -1  18  12 71.5534 295.917   4
  -1  18  11-60.7047 366.162   2
   1  18 -11-155.760 512.745   5
  -1  18  11 239.459 346.249   4
   1  18 -10 3038.39 856.522   5
  -1  18  10 3888.35 532.033   1
  -1  18  10 3520.56 658.958   4
  -1  18  10 2959.35 649.296   2
  -1  18   9 3174.67 490.405   1
  -1  18   9 2444.33 646.057   2
  -1  18   9 1651.54 455.801   4
   1  18  -9 3250.01 856.584   5
  -1  18   8 3720.93 777.922   2
   1  18  -8 3980.16 815.575   5
  -1  18   8 3960.19 664.745   4
   1  18  -7 4604.03 897.382   5
  -1  18   7 4098.24 778.970   2
  -1  18   7 3008.93 618.754   4
  -1  18   6 3004.11 575.874   4
  -1  18   6 3215.34 703.330   2
  -1  18   5 14105.5 1324.25   2
   1  18  -5 16367.5 1504.85   5
  -1  18   5 13496.8 1176.83   4
  -1  18   4 1184.59 437.718   2
  -1  18   4-148.820 325.417   4
   1  18  -4 265.722 432.919   5
  -1  18   3 2647.93 586.981   4
  -1  18   3 2638.59 653.479   2
   1  18  -3 3529.13 755.317   5
  -1  18   2 3240.37 646.626   4
   1  18  -2 2826.16 720.781   5
   1  18  -1 7166.55 984.864   5
  -1  18   1 7215.45 971.479   5
  -1  18   1 9587.73 1031.39   4
   1  18   0 10390.6 1133.41   5
  -1  18   0 11284.3 1203.02   5
  -1  18  -1 8510.30 1083.13   5
   1  18   1 9490.78 1136.67   5
   1  18   2 11140.7 1161.06   5
   1  18   2 12459.3 1265.16   2
  -1  18  -2 12659.2 1290.59   5
   1  18   3 8916.43 956.912   4
  -1  18  -3 8200.29 1083.09   5
   1  18   3 8806.08 1083.34   2
   1  18   4 2807.07 543.588   4
   1  18   4 1876.50 605.089   2
  -1  18  -4 2117.54 693.661   5
  -1  18  -5 2436.84 677.115   5
   1  18   5 1458.67 388.170   4
   1  18   5 1420.94 499.296   2
   1  18   6 3586.46 790.018   2
   1  18   6 3444.65 635.349   4
  -1  18  -6 3081.95 764.399   5
   1  18   7-157.070 356.725   2
   1  18   7 406.902 378.649   4
   1  18   7 25.4340 248.146   1
  -1  18  -7-16.4614 409.316   5
   1  18   8 4608.94 656.578   4
   1  18   8 6353.14 714.712   1
  -1  18  -8 6658.10 1100.17   5
   1  18   8 7557.85 1068.45   2
   1  18   9 832.409 393.401   4
  -1  18  -9 827.016 629.848   5
   1  18   9 132.573 255.461   1
   1  18   9 38.8664 348.589   2
   1  18  10 289.882 315.381   1
   1  18  10-65.4152 273.019   4
   1  18  10-119.718 349.231   2
   1  18  11 1530.67 585.623   2
   1  18  11 958.341 351.621   4
   1  18  12 2309.10 500.608   4
   1  18  12 1923.05 672.142   2
  -1  18 -12 522.250 537.109   5
   1  18  13 271.979 409.177   2
  -1  18 -13-463.916 628.084   5
   1  18  14 6279.21 1087.72   2
  -1  18 -14 12344.1 1603.90   5
  -1  18 -15-88.1709 493.173   5
   1  18  15 607.397 578.872   2
  -1  18 -16 87.2228 572.170   5
   1  18  16-173.870 386.478   2
   1  18  17 530.567 496.671   2
  -1  18 -17-63.2436 594.984   5
   1  18  18-58.7141 414.461   2
  -1  18 -18 636.223 623.607   5
  -1  18 -19 909.977 622.582   5
   1  18  19 785.708 641.561   2
  -1  18 -20 1896.80 889.002   5
   1  18  20 56.8403 436.134   2
  -1  19  20 4296.89 1032.32   2
   1  19 -20 4368.30 1147.74   5
   1  19 -19-547.120 607.495   5
  -1  19  19 191.968 512.347   2
   1  19 -18 630.608 583.298   5
  -1  19  18 1589.29 645.799   2
  -1  19  17 1403.15 638.651   2
   1  19 -17 2500.27 826.641   5
  -1  19  16 1492.15 697.502   2
   1  19 -16 1804.43 813.031   5
  -1  19  15 2561.02 751.326   2
   1  19 -15 3183.05 945.103   5
  -1  19  14 7752.55 1210.66   2
  -1  19  14 6747.25 889.000   4
   1  19 -14 10119.5 1449.88   5
  -1  19  13 2255.65 561.989   4
  -1  19  13 2478.85 735.274   2
   1  19 -13 2015.93 777.676   5
  -1  19  12 614.714 382.219   4
   1  19 -12 914.979 592.151   5
  -1  19  12-745.941 582.373   2
  -1  19  11-546.006 496.247   2
  -1  19  11 231.080 323.113   4
   1  19 -11 929.600 619.372   5
  -1  19  10 2849.61 612.104   4
   1  19 -10 3379.03 818.098   5
  -1  19  10 4220.60 845.216   2
  -1  19  10 4617.66 610.295   1
  -1  19   9 811.932 494.332   2
  -1  19   9 1796.40 516.306   4
   1  19  -9 2406.63 685.251   5
  -1  19   9 2148.55 442.862   1
  -1  19   8 2470.54 545.016   4
   1  19  -8 2784.78 785.813   5
  -1  19   8 1607.38 536.784   2
  -1  19   7 15041.1 1453.29   2
  -1  19   7 13509.5 1236.40   4
   1  19  -7 14843.9 1500.62   5
  -1  19   6 7409.95 895.378   4
  -1  19   6 8063.04 1025.95   2
   1  19  -6 7657.48 1153.12   5
  -1  19   5 6108.29 812.353   4
   1  19  -5 4967.04 952.295   5
  -1  19   5 4582.87 807.926   2
  -1  19   4 518.722 400.914   2
  -1  19   4 1582.08 478.849   4
   1  19  -4 759.328 461.251   5
  -1  19   3 590.327 322.904   4
   1  19  -3 1278.25 523.609   5
  -1  19   3 1495.10 462.978   2
   1  19  -2 5750.08 877.619   5
  -1  19   2 5157.52 787.258   4
  -1  19   2 5139.48 888.505   5
  -1  19   1 51.4769 369.167   5
   1  19  -1 61.5973 418.129   5
   1  19   0 2930.93 708.208   5
  -1  19   0 3124.76 759.088   5
  -1  19  -1 7062.05 1028.11   5
   1  19   1 5742.01 919.698   5
  -1  19  -2-139.274 444.434   5
   1  19   2 151.254 322.765   2
   1  19   2-756.065 545.596   5
  -1  19  -3 24932.5 1929.01   5
   1  19   3 27609.6 1882.52   5
   1  19   3 24071.5 1828.17   2
   1  19   3 23392.7 1561.80   4
   1  19   4 4861.35 707.607   4
  -1  19  -4 5528.93 869.788   5
   1  19   4 4742.52 864.994   2
  -1  19  -5 33396.3 2310.97   5
   1  19   5 33254.5 2216.31   2
   1  19   5 33753.8 1854.90   4
  -1  19  -6 455.412 511.247   5
   1  19   6 753.850 362.902   4
   1  19   6 1772.42 609.310   2
   1  19   7 34395.4 2260.10   2
   1  19   7 34802.4 1770.40   1
  -1  19  -7 34238.0 2414.50   5
   1  19   7 29019.6 1737.81   4
  -1  19  -8 6464.46 1082.18   5
   1  19   8 7619.95 1098.88   2
   1  19   8 7760.27 832.026   1
   1  19   8 6565.57 835.375   4
   1  19   9 11720.1 1364.02   2
  -1  19  -9 10820.7 1412.10   5
   1  19   9 12839.1 1036.11   1
   1  19   9 12759.7 1124.00   4
  -1  19 -10 5419.01 1104.69   5
   1  19  10 6845.08 747.049   1
   1  19  10 6829.90 1085.58   2
   1  19  10 5489.50 759.422   4
   1  19  11 5552.47 771.334   4
   1  19  11 6302.90 1077.45   2
  -1  19 -12 1127.57 606.107   5
   1  19  12 618.864 594.150   2
  -1  19 -13 13921.2 1674.06   5
   1  19  13 8812.33 1263.31   2
  -1  19 -14 5188.34 1234.59   5
   1  19  14 4344.71 957.299   2
   1  19  15 9714.21 1415.81   2
  -1  19 -15 11047.4 1553.34   5
   1  19  16 3322.03 857.674   2
  -1  19 -16 2806.85 1003.30   5
   1  19  17 3826.58 924.816   2
  -1  19 -17 2727.01 870.315   5
  -1  19 -18 1127.16 667.874   5
   1  19  18 243.155 381.430   2
  -1  19 -19 349.555 517.613   5
   1  19  19 194.847 464.018   2
  -1  20  20 1188.93 726.638   2
   1  20 -19-222.184 716.968   5
  -1  20  19-581.922 523.479   2
  -1  20  18 3071.50 875.023   2
   1  20 -18 2432.26 933.250   5
   1  20 -17 2350.36 907.906   5
  -1  20  17 148.170 398.098   2
  -1  20  16 1159.30 525.619   2
   1  20 -16 759.227 793.726   5
   1  20 -15 419.903 665.271   5
  -1  20  15-61.2572 437.176   2
  -1  20  14-499.069 530.953   2
   1  20 -14 520.594 580.339   5
  -1  20  13 72.1308 476.385   2
  -1  20  13-34.4258 315.397   4
   1  20 -12 1865.70 706.535   5
  -1  20  12 1428.37 470.880   4
  -1  20  12 2287.52 728.796   2
  -1  20  11 4436.41 763.838   4
  -1  20  11 5640.99 969.527   2
   1  20 -11 5365.38 1030.62   5
   1  20 -10 1841.20 792.030   5
  -1  20  10 1099.49 543.272   2
  -1  20  10 1449.94 445.995   4
   1  20  -9 8452.29 1275.07   5
  -1  20   9 6903.34 773.403   1
  -1  20   9 7139.65 891.373   4
  -1  20   9 8683.04 1201.06   2
   1  20  -8 2567.28 773.424   5
  -1  20   8 2600.38 676.213   2
  -1  20   8 2362.23 564.581   4
   1  20  -7 1883.30 660.911   5
  -1  20   7 3221.97 736.502   2
  -1  20   7 3346.99 644.322   4
   1  20  -6 10785.8 1390.21   5
  -1  20   6 12732.9 1207.17   4
  -1  20   6 12408.6 1336.17   2
  -1  20   5 3079.39 664.784   4
   1  20  -5 2539.54 732.603   5
  -1  20   5 3521.06 815.950   2
  -1  20   4 327.328 352.773   4
  -1  20   4-344.729 461.060   2
   1  20  -4-132.705 475.898   5
  -1  20   3 1451.09 536.064   4
  -1  20   3 2155.61 599.297   2
   1  20  -3 2766.80 803.774   5
  -1  20   2 22994.2 1858.35   5
   1  20  -2 26841.8 2027.12   5
  -1  20   2 24738.1 1691.24   4
   1  20  -1 4078.78 870.465   5
  -1  20   1 3471.62 754.521   5
   1  20   0 26415.7 1950.51   5
  -1  20   0 25456.6 1955.32   5
   1  20   1 8477.59 1126.41   5
  -1  20  -1 7159.38 1057.42   5
   1  20   2 3645.55 791.743   2
  -1  20  -2 3215.39 781.216   5
   1  20   2 2926.69 649.937   5
  -1  20  -3 8724.50 1204.92   5
   1  20   3 6681.65 955.840   5
   1  20   3 6596.91 950.333   2
  -1  20  -4 6810.18 1068.10   5
   1  20   4 6612.73 987.371   2
   1  20   4 7807.26 945.926   4
   1  20   5 642.795 422.795   2
   1  20   5 1209.99 472.620   4
  -1  20  -6 9031.90 1254.03   5
   1  20   6 7311.71 1094.44   2
   1  20   6 9344.42 1009.15   4
  -1  20  -7 5248.72 1024.42   5
   1  20   7 6029.44 752.816   1
   1  20   7 4003.00 812.489   2
   1  20   7 3619.38 661.784   4
  -1  20  -8 7892.01 1236.25   5
   1  20   8 10295.8 1288.14   2
   1  20   8 8201.43 865.801   1
   1  20   8 6718.49 850.513   4
   1  20   9 8698.25 1194.56   2
   1  20   9 8278.24 934.446   4
  -1  20  -9 10360.8 1421.98   5
   1  20   9 10807.6 978.701   1
   1  20  10 2743.04 615.433   4
   1  20  10 4379.05 904.768   2
  -1  20 -10 4009.73 1020.68   5
  -1  20 -11 2718.49 861.777   5
   1  20  11 3010.31 772.726   2
   1  20  12 1186.41 600.351   2
  -1  20 -12 125.027 511.947   5
  -1  20 -13 439.727 526.759   5
   1  20  13-254.414 427.150   2
  -1  20 -14-375.066 477.830   5
   1  20  14-159.664 390.447   2
  -1  20 -15 3.58058 501.290   5
   1  20  15 922.285 587.148   2
  -1  20 -16 2665.08 872.206   5
   1  20  16 899.988 591.577   2
   1  20  17-274.453 506.212   2
  -1  20 -17 393.993 597.314   5
   1  20  18-191.862 553.133   2
  -1  20 -18 1039.02 726.324   5
  -1  21  19-121.171 460.784   2
  -1  21  18 770.086 624.945   2
   1  21 -18 901.862 831.358   5
  -1  21  17 1946.43 811.711   2
   1  21 -17 126.038 685.132   5
   1  21 -16 7497.14 1397.43   5
  -1  21  16 6584.94 1186.87   2
   1  21 -15 6942.01 1331.65   5
  -1  21  15 5332.91 1056.38   2
   1  21 -14 4460.59 1077.30   5
  -1  21  14 3016.21 749.739   2
  -1  21  13 4857.79 1005.87   2
   1  21 -13 2182.50 875.333   5
  -1  21  12 1962.65 666.933   2
  -1  21  12 1372.00 468.495   4
   1  21 -11 51.5482 491.139   5
  -1  21  11-508.190 394.554   4
  -1  21  11-94.1357 381.125   2
   1  21 -10 763.741 553.693   5
  -1  21  10 1199.90 437.122   4
  -1  21  10 466.701 403.039   2
   1  21  -9 3403.87 838.084   5
  -1  21   9 4166.77 673.227   1
  -1  21   9 3567.30 692.860   4
  -1  21   9 4234.96 902.464   2
   1  21  -8 1371.54 636.184   5
  -1  21   8 2606.32 668.908   4
  -1  21   8 2348.60 664.208   2
  -1  21   7 4998.94 810.475   4
  -1  21   7 3821.69 796.463   2
   1  21  -7 4689.27 967.110   5
  -1  21   6 903.703 481.502   4
  -1  21   6 1305.69 565.236   2
   1  21  -6 458.276 479.836   5
  -1  21   5 1816.54 611.841   2
   1  21  -5 1930.77 723.760   5
  -1  21   5 2613.59 641.011   4
   1  21  -4-254.583 608.901   5
  -1  21   4 108.441 320.244   4
  -1  21   4 626.976 441.918   2
  -1  21   3 1337.32 537.925   4
  -1  21   3 928.710 495.958   5
   1  21  -3 1595.35 665.983   5
   1  21  -2 698.067 549.022   5
  -1  21   2-380.785 546.129   5
  -1  21   1 1545.37 663.308   5
   1  21  -1 1041.37 385.946   5
   1  21   0 2539.68 679.626   5
  -1  21   0 2727.24 692.919   5
  -1  21  -1 2789.82 800.964   5
   1  21   1 3097.24 770.359   5
  -1  21  -2 6410.70 1061.78   5
   1  21   2 3738.25 803.908   5
   1  21   3 3094.00 726.042   5
  -1  21  -3 4260.62 933.847   5
   1  21   3 3051.91 748.036   2
  -1  21  -4 11055.0 1368.56   5
   1  21   4 8851.48 1142.22   5
   1  21   4 10048.9 1272.64   2
   1  21   5 9172.82 1212.76   2
   1  21   5 8302.62 974.925   4
  -1  21  -5 9398.89 1289.35   5
  -1  21  -6 3616.09 913.347   5
   1  21   6 4034.56 852.227   2
   1  21   6 4587.71 733.019   4
   1  21   7 43.7108 305.600   4
  -1  21  -7-22.2328 612.851   5
   1  21   7 209.636 260.089   1
   1  21   7-702.768 473.899   2
   1  21   8 505.680 239.863   1
  -1  21  -8 999.250 724.164   5
   1  21   8 293.212 493.350   2
   1  21   8 306.830 318.411   4
  -1  21  -9 610.669 497.225   5
   1  21   9-110.758 298.474   1
   1  21   9 225.154 481.210   2
   1  21   9 315.587 309.237   4
  -1  21 -10 918.583 714.717   5
   1  21  10 2567.52 739.984   2
  -1  21 -11 3935.56 1036.66   5
   1  21  11 3102.44 805.285   2
  -1  21 -12 9604.11 1476.08   5
   1  21  12 8613.72 1300.18   2
   1  21  13 4492.57 1005.75   2
  -1  21 -13 6815.26 1187.63   5
  -1  21 -14 7215.87 1302.98   5
   1  21  14 7760.92 1237.87   2
  -1  21 -15 12953.7 1746.83   5
   1  21  15 12361.1 1627.20   2
   1  21  16 3966.79 979.882   2
  -1  21 -16 3528.95 987.220   5
  -1  21 -17 3562.38 1064.79   5
   1  21  17 3040.86 907.055   2
   1  21  18-208.709 495.615   2
  -1  22  18 6936.82 1256.99   2
   1  22 -17 2410.57 881.322   5
  -1  22  17 2677.62 878.591   2
  -1  22  16 4731.08 1051.73   2
   1  22 -16 2492.24 884.480   5
   1  22 -15 843.703 631.245   5
  -1  22  15 271.335 435.783   2
  -1  22  14 1269.19 502.697   2
   1  22 -14 3707.60 955.699   5
   1  22 -13 967.559 556.153   5
  -1  22  13 14.5661 418.027   2
   1  22 -12-259.252 742.015   5
  -1  22  12 1029.67 521.594   2
  -1  22  11-62.5964 352.043   2
   1  22 -11 849.659 737.533   5
  -1  22  11 689.654 439.002   4
  -1  22  10 127.716 323.737   4
  -1  22  10 668.515 495.983   2
   1  22 -10 426.208 501.251   5
  -1  22   9 108.302 348.904   2
   1  22  -9 285.814 524.099   5
  -1  22   9-278.271 315.332   4
  -1  22   8 1877.25 650.128   2
  -1  22   8 1402.65 496.745   4
   1  22  -8 708.969 499.337   5
  -1  22   7 687.715 392.878   4
   1  22  -7 230.071 537.038   5
  -1  22   7 714.541 493.580   2
   1  22  -6 396.091 655.545   5
  -1  22   6 1683.29 535.450   2
  -1  22   6 1144.19 438.631   4
   1  22  -5 301.176 492.878   5
  -1  22   5 238.020 331.073   4
  -1  22   5 588.897 419.127   2
  -1  22   4 2542.93 721.380   2
  -1  22   4 1804.35 562.762   4
   1  22  -4 2875.46 784.712   5
   1  22  -3 13428.1 1520.77   5
  -1  22   3 13187.8 1462.85   5
   1  22  -2 332.026 538.562   5
  -1  22   2-1148.71 657.996   5
  -1  22   1 27726.7 2134.91   5
   1  22  -1 31094.3 2283.39   5
  -1  22   0-0.88112 426.631   5
   1  22   0 289.392 451.927   5
  -1  22  -1 16146.1 1647.80   5
   1  22   1 15264.2 1558.90   5
   1  22   2 818.548 489.911   5
  -1  22  -2 232.260 484.907   5
   1  22   3 1107.46 507.345   5
  -1  22  -3 861.491 526.944   5
   1  22   3 1991.91 677.311   2
   1  22   4 5013.44 910.983   5
  -1  22  -4 7296.54 1153.10   5
   1  22   4 6623.32 1062.61   2
  -1  22  -5-398.184 504.395   5
   1  22   5-3.11721 328.412   4
   1  22   5 88.8178 398.565   2
   1  22   5-192.848 445.043   5
   1  22   6 1159.23 488.517   2
   1  22   6 1657.37 521.612   4
  -1  22  -6 2048.84 693.782   5
  -1  22  -7 61.1255 500.001   5
   1  22   7 228.563 350.139   4
   1  22   7-170.716 296.204   1
   1  22   7-318.767 522.737   2
   1  22   8-378.519 454.276   2
   1  22   8 1226.21 528.879   4
   1  22   8 692.356 351.548   1
  -1  22  -8-393.735 422.268   5
  -1  22  -9 87.9379 525.675   5
   1  22   9 372.039 400.737   2
  -1  22 -10 901.795 698.934   5
   1  22  10 61.0633 440.323   2
  -1  22 -11 473.031 546.890   5
   1  22  11 1912.21 656.880   2
  -1  22 -12 2216.77 862.250   5
   1  22  12 3823.18 922.300   2
  -1  22 -13 781.712 783.826   5
   1  22  13 798.961 610.052   2
   1  22  14 6116.53 1165.46   2
  -1  22 -14 5711.14 1265.32   5
  -1  22 -15 1180.44 732.584   5
   1  22  15 1447.48 565.386   2
  -1  22 -16 7983.08 1457.14   5
   1  22  16 10300.5 1537.34   2
   1  22  17 444.541 570.088   2
  -1  23  17 2699.18 862.764   2
  -1  23  16 1983.01 738.976   2
   1  23 -16 3577.63 1044.00   5
  -1  23  15 295.639 402.911   2
   1  23 -15 136.754 524.106   5
   1  23 -14 5564.22 1159.15   5
  -1  23  14 5392.61 1092.23   2
   1  23 -13-181.668 497.794   5
  -1  23  13-638.534 578.850   2
  -1  23  12 6991.97 1169.51   2
   1  23 -12 6883.71 1290.73   5
   1  23 -11 361.936 579.308   5
  -1  23  11 522.206 439.782   2
   1  23 -10 2160.07 785.982   5
  -1  23  10 2440.04 714.544   2
  -1  23  10 2056.85 584.429   4
   1  23  -9 3724.01 955.413   5
  -1  23   9 4139.28 901.177   2
  -1  23   9 4063.04 852.445   4
  -1  23   8 1664.86 654.473   2
   1  23  -8 3547.86 933.558   5
  -1  23   8 1809.56 566.012   4
   1  23  -7 10294.8 1492.04   5
  -1  23   7 8097.33 1034.35   4
  -1  23   7 8173.60 1212.10   2
  -1  23   6 2905.48 679.785   4
  -1  23   6 3305.30 772.541   2
   1  23  -6 2768.71 781.940   5
   1  23  -5 9.99403 525.631   5
  -1  23   5 1218.26 670.033   2
  -1  23   5 177.049 423.269   4
  -1  23   4 2989.59 609.592   4
  -1  23   4 2251.64 626.894   5
   1  23  -4 2927.72 828.238   5
  -1  23   3 2223.14 650.193   5
   1  23  -3 1392.98 647.417   5
  -1  23   2 363.673 435.628   5
   1  23  -2-591.804 588.807   5
  -1  23   1 3624.40 920.228   5
   1  23  -1 4805.80 1042.94   5
  -1  23   0 1529.68 544.592   5
   1  23   0 2869.16 770.421   5
   1  23   1 3549.84 816.730   5
  -1  23  -1 3086.19 804.156   5
  -1  23  -2 4662.71 964.185   5
   1  23   2 4732.88 929.499   5
  -1  23  -3 1319.76 620.301   5
   1  23   3 2128.62 673.940   5
   1  23   4 3889.48 874.823   2
   1  23   4 4422.24 877.910   5
  -1  23  -4 4243.85 981.254   5
   1  23   5 3367.50 796.263   5
  -1  23  -5 3080.89 832.202   5
   1  23   5 2981.36 723.631   2
   1  23   6 4900.76 801.546   4
   1  23   6 5252.14 918.682   5
  -1  23  -6 4938.90 1024.46   5
   1  23   6 5265.19 971.145   2
  -1  23  -7 13894.4 1658.54   5
   1  23   7 14262.6 1618.71   2
   1  23   7 12372.3 1241.89   4
   1  23   7 14175.9 1265.59   1
   1  23   8 588.365 463.888   2
   1  23   8 323.467 357.358   1
  -1  23  -8 894.232 689.397   5
  -1  23  -9 6734.36 1235.36   5
   1  23   9 6236.71 1106.31   2
   1  23  10-428.301 351.282   2
  -1  23 -10 594.322 625.610   5
   1  23  11 346.547 494.871   2
  -1  23 -11 2664.50 961.104   5
  -1  23 -12 1651.05 819.942   5
   1  23  12 1101.31 548.334   2
  -1  23 -13 287.268 542.812   5
   1  23  13-510.119 577.145   2
  -1  23 -14 1609.27 931.059   5
   1  23  14 222.167 382.954   2
   1  23  15-389.025 554.303   2
  -1  23 -15 377.810 539.907   5
   1  23  16 436.514 444.400   2
  -1  24  16-673.137 521.141   2
  -1  24  15 4786.53 1059.37   2
   1  24 -15 3456.47 1006.49   5
  -1  24  14 354.732 419.487   2
   1  24 -14 376.338 541.972   5
   1  24 -13 4240.17 1013.44   5
  -1  24  13 2710.93 840.214   2
  -1  24  12 120.441 406.030   2
   1  24 -12 103.344 658.773   5
  -1  24  11 457.582 383.949   2
   1  24 -11 400.837 643.816   5
  -1  24  10 3102.27 849.838   2
   1  24 -10 4023.19 1054.69   5
   1  24  -9 867.154 806.949   5
  -1  24   9 779.104 520.245   4
  -1  24   9 529.480 576.649   2
   1  24  -8 8167.87 1373.46   5
  -1  24   8 6906.05 1041.54   4
  -1  24   8 8416.28 1256.62   2
  -1  24   7 5375.62 896.488   4
   1  24  -7 7565.75 1315.82   5
  -1  24   7 6442.00 1133.60   2
   1  24  -6 26.9027 486.214   5
  -1  24   6 1011.46 630.085   2
  -1  24   6 279.314 425.355   4
   1  24  -5 8570.88 1267.96   5
  -1  24   5 7860.82 1051.71   4
  -1  24   5 8221.87 1224.57   5
  -1  24   5 10316.6 1324.40   2
  -1  24   4 121.645 426.315   5
   1  24  -4 1162.96 647.020   5
  -1  24   3 661.356 483.622   5
   1  24  -3-67.9444 543.223   5
   1  24  -2 8416.92 1298.21   5
  -1  24   2 8622.37 1256.00   5
   1  24  -1 1513.64 745.164   5
  -1  24   1 1226.62 650.198   5
   1  24   0 6856.07 1132.31   5
  -1  24   0 6189.83 1108.02   5
  -1  24  -1 569.438 511.895   5
   1  24   1-370.625 394.542   5
  -1  24  -2 1711.52 756.082   5
   1  24   2 2348.67 729.855   5
   1  24   3 677.550 407.035   5
  -1  24  -3 1822.78 588.143   5
  -1  24  -4 1988.04 758.278   5
   1  24   4 1214.41 480.626   5
   1  24   4 2798.07 802.047   2
   1  24   5 17112.8 1778.23   2
   1  24   5 14419.8 1579.81   5
  -1  24  -5 15532.6 1784.12   5
   1  24   6 6353.18 1055.16   5
   1  24   6 7447.50 1181.64   2
  -1  24  -6 7062.79 1278.73   5
  -1  24  -7 11012.9 1548.32   5
   1  24   7 9409.72 1059.42   1
   1  24   7 9391.07 1264.59   5
   1  24   7 11503.0 1473.17   2
   1  24   8 19940.9 1947.59   2
  -1  24  -8 19542.0 2048.76   5
  -1  24  -9 2540.31 930.014   5
   1  24   9 4568.70 1000.45   2
   1  24  10 4875.70 1002.03   2
  -1  24 -10 4993.14 1020.51   5
  -1  24 -11 523.931 644.841   5
   1  24  11-14.6846 457.191   2
  -1  24 -12 3079.14 896.590   5
   1  24  12 1047.08 491.994   2
   1  24  13 6498.63 1225.16   2
  -1  24 -13 6109.66 1278.72   5
  -1  24 -14 1638.46 774.511   5
   1  24  14 2562.80 765.877   2
  -1  25  14 674.757 642.316   2
  -1  25  13 21509.8 2144.97   2
   1  25 -13 21806.3 2322.77   5
   1  25 -12 1141.31 675.399   5
  -1  25  12 1679.87 699.339   2
   1  25 -11 8092.40 1399.80   5
  -1  25  11 9248.69 1356.67   2
   1  25 -10 602.207 567.085   5
  -1  25  10 779.106 552.844   2
  -1  25   9 2913.78 881.287   2
   1  25  -9 653.191 711.847   5
   1  25  -8 1785.48 723.827   5
  -1  25   8 1563.45 633.728   4
  -1  25   7 1168.92 634.290   2
  -1  25   7 669.820 450.762   4
   1  25  -7 1325.05 793.994   5
  -1  25   6 552.615 550.277   5
  -1  25   6 186.362 346.119   2
  -1  25   6 307.365 488.214   4
   1  25  -6 22.6285 506.374   5
   1  25  -5 2789.41 845.239   5
  -1  25   5 3083.46 906.184   5
   1  25  -4 2612.35 876.373   5
  -1  25   4 1589.25 666.038   5
   1  25  -3 2943.61 864.131   5
  -1  25   3 2074.47 690.841   5
  -1  25   2 3225.18 852.505   5
   1  25  -2 2013.46 767.902   5
  -1  25   1 960.396 638.912   5
   1  25  -1 852.281 601.852   5
   1  25   0 3107.27 814.485   5
  -1  25   0 3593.11 930.947   5
   1  25   1 1078.33 538.492   5
  -1  25  -1-433.377 509.645   5
   1  25   2 2243.41 762.258   5
  -1  25  -2 2273.16 765.787   5
   1  25   3 3937.43 872.143   5
  -1  25  -3 3630.34 846.014   5
  -1  25  -4 556.644 530.090   5
   1  25   4 1764.69 592.877   5
  -1  25  -5 1389.51 614.336   5
   1  25   5 3043.05 825.650   2
   1  25   5 1366.35 560.237   5
  -1  25  -6 3854.77 1007.83   5
   1  25   6 2043.73 539.441   1
   1  25   6 4144.79 952.535   2
   1  25   6 2416.87 668.813   5
  -1  25  -7 3075.01 994.756   5
   1  25   7 3636.63 903.051   2
   1  25   7 3594.81 854.960   5
   1  25   7 4535.84 775.815   1
   1  25   8 13429.1 1520.97   5
  -1  25  -8 15016.6 1862.06   5
   1  25   8 17793.5 1905.73   2
   1  25   9 9352.75 1387.05   2
  -1  25  -9 8035.35 1341.93   5
   1  25  10 11974.2 1626.13   2
  -1  25 -10 11420.1 1654.81   5
  -1  25 -11 18039.9 2099.40   5
   1  25  11 17581.2 1959.89   2
  -1  25 -12 11405.0 1711.34   5
   1  25  12 10338.2 1511.38   2
   1  25  13 25763.3 2407.39   2
  -1  26  13 1897.10 799.785   2
   1  26 -12 2325.19 987.061   5
  -1  26  12 2330.43 779.160   2
  -1  26  11 3545.47 918.517   2
   1  26 -11 4162.38 1053.28   5
   1  26 -10 1700.29 727.123   5
  -1  26  10 3667.59 912.107   2
  -1  26   9 15128.5 1761.80   2
   1  26  -9 13951.4 1806.54   5
   1  26  -8 1482.79 838.254   5
  -1  26   8 1528.67 722.685   2
  -1  26   7 14998.0 1716.41   5
  -1  26   7 19990.7 1956.20   2
   1  26  -7 16613.1 1984.29   5
  -1  26   7 16868.5 1582.72   4
   1  26  -6 5838.34 1216.03   5
  -1  26   6 2762.32 784.906   5
  -1  26   5 16550.7 1806.78   5
   1  26  -5 16753.4 1902.46   5
   1  26  -4 5607.16 1259.51   5
  -1  26   4 5186.31 1144.34   5
  -1  26   3 8313.18 1314.12   5
   1  26  -3 6977.96 1232.43   5
   1  26  -2 3188.86 870.077   5
  -1  26   2 3156.23 894.013   5
   1  26  -1 3713.78 985.692   5
  -1  26   1 2120.46 730.091   5
   1  26   0 346.147 453.870   5
  -1  26   0 1568.35 676.272   5
   1  26   1 2081.12 599.327   5
  -1  26  -1 3389.72 900.682   5
  -1  26  -2 768.748 436.042   5
   1  26   2 654.242 545.859   5
  -1  26  -3 4075.03 986.583   5
   1  26   3 5592.66 1081.44   5
  -1  26  -4 5900.88 1192.73   5
   1  26   4 5566.35 1103.62   5
   1  26   5 13926.3 1594.63   5
  -1  26  -5 15659.1 1842.55   5
   1  26   6 5732.67 905.545   1
   1  26   6 8596.45 1410.52   2
  -1  26  -6 8942.32 1441.89   5
   1  26   6 7649.63 1217.57   5
   1  26   7 14653.8 1668.54   5
   1  26   7 16947.9 1922.60   2
  -1  26  -7 19506.9 2127.69   5
   1  26   8 745.604 519.355   2
  -1  26  -8 1655.36 910.429   5
   1  26   9 14116.4 1745.30   2
  -1  26  -9 16875.0 2019.32   5
  -1  26 -10 715.892 787.838   5
   1  26  10 423.381 514.356   2
  -1  26 -11 5277.70 1192.29   5
   1  26  11 4393.51 1064.63   2
   1  26  12 713.116 587.712   2
  -1  27  11-533.224 557.643   2
  -1  27  10 9916.83 1466.62   2
   1  27 -10 9022.86 1609.68   5
  -1  27   9 745.475 585.648   2
   1  27  -9 1048.05 769.750   5
   1  27  -8 3100.97 985.062   5
  -1  27   8 2572.71 778.508   2
  -1  27   8 2447.92 813.015   5
  -1  27   7 2699.07 804.400   5
   1  27  -7 4038.99 1151.72   5
  -1  27   7 4178.85 980.234   2
  -1  27   6 4488.54 1020.51   5
   1  27  -6 7489.94 1414.51   5
  -1  27   5 4351.87 1003.39   5
   1  27  -5 4461.47 1057.37   5
  -1  27   4 6046.89 1186.92   5
   1  27  -4 7479.23 1384.26   5
  -1  27   3 2705.85 859.110   5
   1  27  -3 1039.22 600.413   5
   1  27  -2-189.369 480.050   5
  -1  27   2 220.446 389.748   5
  -1  27   1 1075.02 487.884   5
   1  27  -1 301.738 592.691   5
  -1  27   0 1520.94 747.045   5
   1  27   0 1369.08 738.477   5
  -1  27  -1 492.202 601.692   5
   1  27   1 87.7441 412.390   5
  -1  27  -2 8399.34 1466.31   5
   1  27   2 9957.62 1448.33   5
  -1  27  -3 2158.12 830.519   5
   1  27   3 2267.79 725.330   5
   1  27   4 16519.1 1807.78   5
  -1  27  -4 18459.5 2084.59   5
  -1  27  -5 1201.22 653.840   5
   1  27   5 2128.20 749.413   5
   1  27   6 13211.1 1677.38   5
   1  27   6 14572.9 1740.89   2
   1  27   6 11054.4 1261.10   1
  -1  27  -6 15710.1 1923.53   5
   1  27   7 1599.44 705.385   2
  -1  27  -7 2085.55 954.251   5
   1  27   8 11754.6 1619.75   2
  -1  27  -8 12866.7 1846.30   5
  -1  27  -9-345.396 496.608   5
   1  27   9 351.205 457.091   2
   1  27  10 18163.9 2025.41   2
   1  28  -9-502.579 826.748   5
  -1  28   9 602.631 474.350   2
  -1  28   8 9124.65 1426.11   2
   1  28  -8 6832.25 1366.19   5
  -1  28   8 6115.78 1110.00   5
   1  28  -7 242.730 535.248   5
  -1  28   7 1166.87 640.995   5
  -1  28   6 11898.3 1610.04   5
   1  28  -6 10927.5 1652.56   5
  -1  28   5 6038.30 1189.78   5
   1  28  -5 6975.62 1371.92   5
  -1  28   4 8149.05 1331.70   5
   1  28  -4 9969.74 1547.64   5
  -1  28   3 11035.8 1566.12   5
   1  28  -3 9820.64 1531.61   5
   1  28  -2 10086.7 1536.41   5
  -1  28   2 7883.48 1342.99   5
   1  28  -1 5955.99 1194.14   5
  -1  28   1 6490.34 1210.29   5
   1  28   0 4401.82 1000.40   5
  -1  28   0 5127.49 1118.33   5
   1  28   1 9802.98 1488.15   5
  -1  28  -1 7198.67 1318.54   5
   1  28   2 8343.58 1383.47   5
  -1  28  -2 6629.50 1275.20   5
   1  28   3 11810.4 1623.43   5
  -1  28  -3 11915.4 1723.59   5
   1  28   4 8762.96 1382.26   5
  -1  28  -4 9379.72 1547.26   5
  -1  28  -5 8128.17 1488.96   5
   1  28   5 5657.92 1111.08   5
  -1  28  -6 14360.2 1892.17   5
  -1  28  -7 4463.94 1139.51   5
   1  28   7 2176.74 834.162   2
  -1  29   7 792.755 561.564   5
   1  29  -7 2374.88 825.398   5
  -1  29   6 522.159 526.355   5
   1  29  -6 158.778 605.740   5
   1  29  -5 6423.26 1239.01   5
  -1  29   5 5250.54 1082.94   5
   1  29  -4 1817.13 961.923   5
  -1  29   4 832.284 613.460   5
   1  29  -3 6345.08 1267.99   5
  -1  29   3 5873.42 1219.96   5
  -1  29   2 4027.60 1019.50   5
   1  29  -2 3535.00 1017.73   5
  -1  29   1 1614.00 779.213   5
   1  29  -1-314.827 488.970   5
   1  29   0 2516.09 907.714   5
  -1  29   0 2652.13 808.240   5
   1  29   1 4540.81 1068.63   5
  -1  29  -1 5218.40 1193.76   5
   1  29   2 1669.89 793.397   5
  -1  29  -2 2379.51 825.252   5
   1  29   3 13368.6 1741.65   5
  -1  29  -3 12975.5 1824.41   5
  -1  29  -4 1696.24 887.849   5
   1  29   4 2184.59 884.125   5
  -1  29  -5 9741.93 1599.84   5
  -1  30   6 2840.88 879.240   5
  -1  30   5 3308.88 963.120   5
  -1  30   4 7404.13 1333.52   5
   1  30  -4 8116.55 1492.12   5
   1  30  -3 8520.56 1479.55   5
  -1  30   3 6210.52 1262.98   5
   1  30  -2 12622.2 1807.05   5
  -1  30   2 12003.5 1685.00   5
  -1  30   1 10314.9 1594.62   5
   1  30  -1 9822.89 1579.46   5
  -1  30   0 10839.7 1618.95   5
   1  30   0 12566.9 1768.56   5
  -1  30  -1 11154.8 1667.62   5
   1  30   1 10839.8 1661.86   5
   1  30   2 8074.76 1450.64   5
  -1  30  -2 12641.0 1810.35   5
   1  30   3 7344.54 1345.57   5
  -1  31   5 3878.61 1050.34   5
  -1  31   4 3142.41 876.109   5
  -1  31   3 4318.06 1126.45   5
   1  31  -1 1873.35 724.990   5
   1  31   0 1074.56 585.501   5
   1  31   1-146.723 433.690   5
   1  31   2-546.822 547.204   5
  -2   0  29 772.277 639.947   4
  -2   0  28 26946.3 2559.61   4
   2   0 -27-189.619 470.915   7
  -2   0  27 345.980 665.585   4
   2   0 -26 13433.3 1657.27   7
   2   0 -25-149.004 502.428   7
   2   0 -24 563.668 392.129   7
   2   0 -23 742.015 598.615   7
   2   0 -22 11614.1 1424.63   7
   2   0 -21-32.6009 413.851   7
   2   0 -20 6387.64 998.404   7
   2   0 -19-618.955 513.342   7
   2   0 -18 10682.0 1201.48   7
  -2   0  17-18.4243 175.729   6
   2   0 -17 20.3418 452.748   7
   2   0 -16 5386.90 836.832   7
  -2   0  16 4290.76 450.721   6
  -2   0  15-26.2635 188.461   6
   2   0 -15-99.1925 301.188   7
   2   0 -14 13738.2 1166.82   7
  -2   0  14 13460.0 730.615   6
   2   0 -13 674.865 430.483   7
  -2   0  13 233.449 117.003   6
   2   0 -12 82066.3 2802.40   7
  -2   0  12 78273.5 1974.28   6
  -2   0  11 74.3147 130.491   6
   2   0 -11 636.401 444.974   7
   2   0 -10 158759. 4038.80   7
  -2   0  10 156827. 3093.30   6
  -2   0   9 153.028 101.878   6
   2   0  -9-50.6999 305.216   7
   2   0  -8 769.453 269.070   7
   2   0  -7 331.041 243.463   7
   2   0  -6 9517.66 638.822   7
  -2   0   6 7959.20 634.542   5
  -2   0   5 164.318 191.538   7
   2   0  -5 158.803 200.876   7
   2   0  -4 1184.69 231.933   7
   2   0   2 511540. 8857.28   6
  -2   0  -2 526991. 8763.99   5
   2   0   3 28.0927 144.922   5
   2   0   3 134.722 105.819   6
  -2   0  -3-75.8222 150.655   5
  -2   0  -4 588346. 10211.8   5
   2   0   4 580350. 10105.8   6
   2   0   4 593499. 10301.2   5
   2   0   5 108.185 113.871   6
   2   0   5 68.0074 176.025   5
  -2   0  -5 165.768 155.255   5
   2   0   6 10823.9 743.318   5
   2   0   6 10576.8 597.633   6
  -2   0  -6 10174.1 669.723   5
   2   0   7-91.7209 138.804   6
  -2   0  -7 74.4370 201.496   5
  -2   0  -8 21196.6 1111.81   5
   2   0   8 20054.3 929.656   6
  -2   0  -9 739.537 443.196   7
   2   0   9-280.705 212.848   6
   2   0  10 51.5981 180.943   6
  -2   0 -10 597.143 402.441   7
  -2   0 -11-171.695 295.066   7
   2   0  11 14.8072 174.765   6
   2   0  12 2766.82 406.130   6
  -2   0 -12 3004.95 592.221   7
  -2   0 -13 41.8848 346.149   7
   2   0  13 57.5935 207.399   6
   2   0  14 1381.98 338.970   6
  -2   0 -14 1136.68 516.534   7
  -2   0 -15 102.865 396.243   7
   2   0  15 70.8443 213.817   6
  -2   0 -16 26298.2 1792.41   7
   2   0  16 27761.2 1500.29   6
   2   0  17 346.059 332.231   6
  -2   0 -17 278.630 495.267   7
  -2   0 -18 30373.3 2051.67   7
   2   0  18 27747.2 1624.01   6
  -2   0 -19 1197.85 646.798   7
  -2   0 -20 20559.8 1824.28   7
  -2   0 -21-79.3935 539.237   7
  -2   0 -22 9148.37 1309.82   7
  -2   0 -23 253.744 497.859   7
  -2   0 -24 11133.5 1506.46   7
  -2   0 -25 862.566 500.564   7
  -2   0 -26 22778.1 2171.31   7
  -2  -1  29 985.513 837.324   4
  -2  -1  28 3900.66 1125.51   4
  -2   1  28 2704.26 997.424   4
   2  -1 -27 1139.73 466.444   7
   2   1 -27 2465.37 822.008   7
  -2   1  27 2039.05 816.227   4
   2   1 -26-263.274 545.384   7
  -2   1  26 1196.13 635.664   4
   2  -1 -26 807.993 555.546   7
   2  -1 -25 2492.18 699.895   7
  -2   1  25 2416.39 709.128   4
   2   1 -25 1509.29 637.336   7
  -2   1  24 215.798 473.720   4
   2  -1 -24 98.4503 388.532   7
   2   1 -24 59.2037 410.276   7
   2  -1 -23 102.245 419.620   7
   2   1 -23 367.636 418.931   7
   2  -1 -22 6662.61 1080.19   7
   2   1 -22 8578.62 1222.77   7
   2  -1 -21 977.107 530.879   7
   2   1 -21 1213.85 521.480   7
   2   1 -20 14276.7 1457.45   7
   2  -1 -20 13161.0 1387.62   7
   2   1 -19 2427.77 734.205   7
   2  -1 -19 530.252 400.199   7
   2   1 -18 713.859 540.281   7
   2  -1 -18-131.527 392.890   7
  -2  -1  18 66.6220 201.086   6
  -2   1  17 504.024 196.082   6
   2  -1 -17 377.984 376.232   7
   2   1 -17 1283.91 565.598   7
  -2  -1  17 352.776 211.728   6
  -2   1  16 4089.84 448.810   6
   2  -1 -16 5113.34 787.006   7
   2   1 -16 4062.86 786.366   7
  -2  -1  16 4349.65 459.750   6
  -2   1  15 795.568 201.588   6
   2  -1 -15 1036.91 373.882   7
  -2  -1  15 1097.35 242.484   6
   2   1 -15 1523.62 517.495   7
  -2   1  14 6504.60 489.580   6
   2  -1 -14 5941.80 767.177   7
  -2  -1  14 7209.72 542.675   6
   2   1 -14 7970.78 911.437   7
   2  -1 -13 10699.4 1009.42   7
  -2  -1  13 10448.3 610.327   6
  -2   1  13 9895.55 593.776   6
   2   1 -13 10525.0 986.946   7
   2   1 -12 5899.57 802.735   7
  -2   1  12 5237.41 405.653   6
   2  -1 -12 5948.66 721.686   7
   2   1 -11 6521.24 773.786   7
   2  -1 -11 5538.95 709.712   7
  -2   1  11 4832.89 369.569   6
   2  -1 -10 72350.6 2392.76   7
   2   1 -10 67141.9 2383.89   7
  -2   1  10 68477.4 1629.20   6
   2  -1  -9 44231.5 1741.09   7
  -2   1   9 42417.9 1102.00   6
   2   1  -9 43427.7 1738.63   7
   2   1  -8 109352. 2900.80   7
  -2   1   8 103871. 2076.38   6
   2  -1  -8 109274. 2881.95   7
   2  -1  -7 9964.49 682.856   7
   2   1  -7 9293.21 680.882   7
  -2   1   7 8958.38 343.154   6
   2   1  -6 76986.9 2168.30   7
   2  -1  -6 83538.4 2172.23   7
  -2  -1   6 80219.4 2367.31   5
   2  -1  -5 3426.07 345.320   7
  -2   1   5 3663.75 378.050   7
   2   1  -5 3347.02 374.132   7
  -2  -1   5 3433.69 430.069   5
  -2   1   4 24265.7 782.280   4
   2   1  -4 21668.9 844.038   7
   2  -1  -4 21450.0 801.879   7
   2   1   2 3085.06 266.038   6
  -2   1  -2 3326.52 265.976   5
   2  -1   3 86218.4 2060.74   5
   2   1   3 87622.8 1989.99   6
  -2  -1  -3 87476.9 1987.67   6
   2   1   3 89855.3 1910.27   5
  -2   1  -3 88363.4 2037.68   5
   2   1   4 112993. 2494.06   5
   2   1   4 107389. 2440.52   6
   2  -1   4 111857. 2641.07   5
  -2  -1  -4 115342. 2461.67   6
  -2   1  -4 112646. 2585.85   5
   2   1   5 2923.21 337.952   5
   2  -1   5 2804.00 376.684   5
  -2  -1  -5 2445.70 280.618   6
  -2  -1  -5 2555.10 332.271   7
  -2   1  -5 2142.20 339.612   5
   2   1   5 2458.36 284.164   6
   2   1   6 60465.8 1901.43   5
  -2   1  -6 61299.4 1916.65   5
   2  -1   6 62589.1 2042.13   5
   2   1   6 61795.3 1711.49   6
  -2  -1  -6 59898.8 1857.44   7
  -2   1  -7 17424.5 990.187   5
  -2  -1  -7 17792.6 994.124   7
   2   1   7 18433.9 1032.96   5
   2   1   7 19291.5 886.829   6
   2  -1   8 92134.9 2316.53   6
  -2   1  -8 90125.1 2674.64   5
   2   1   8 88106.6 2356.06   6
  -2  -1  -8 90268.2 2674.79   7
   2  -1   9 108175. 2702.43   6
  -2   1  -9 105598. 3106.24   5
   2   1   9 110263. 2777.59   6
  -2  -1  -9 113095. 3157.14   7
   2  -1  10 76279.5 2200.34   6
  -2  -1 -10 75787.2 2584.76   7
   2   1  10 73736.7 2206.77   6
  -2   1 -10 78224.5 2615.96   5
   2  -1  11 35720.7 1417.67   6
  -2  -1 -11 37035.3 1761.61   7
   2   1  11 32490.5 1395.67   6
  -2   1 -11 35644.2 1740.11   5
  -2  -1 -12 73.3023 302.569   7
  -2   1 -12 734.829 384.304   7
   2  -1  12 1198.94 308.936   6
   2   1  12 659.335 279.407   6
   2  -1  13 16772.7 1024.91   6
   2   1  13 17746.4 1066.97   6
  -2   1 -13 17328.3 1320.08   7
  -2  -1 -13 17976.2 1302.77   7
  -2  -1 -14 5280.30 753.270   7
  -2   1 -14 5182.83 789.071   7
   2  -1  14 5469.30 593.120   6
   2   1  14 4738.13 603.574   6
   2   1  15 22677.3 1303.53   6
  -2  -1 -15 20966.2 1546.87   7
   2  -1  15 20833.3 1243.79   6
  -2   1 -15 19381.7 1473.24   7
   2   1  16 3311.63 532.760   6
  -2  -1 -16 3294.06 747.887   7
   2  -1  16 3800.99 572.494   6
  -2   1 -16 4554.81 843.893   7
  -2  -1 -17 33015.9 2091.08   7
   2  -1  17 33796.7 1708.19   6
  -2   1 -17 33821.1 2086.76   7
   2   1  17 33998.6 1752.13   6
   2   1  18 12501.8 1077.60   6
  -2   1 -18 11856.8 1296.69   7
   2  -1  18 11257.3 1002.60   6
  -2  -1 -18 13223.8 1375.19   7
  -2  -1 -19 26726.6 1965.57   7
   2  -1  19 26454.6 1619.64   6
  -2   1 -19 25947.8 1945.54   7
  -2  -1 -20 38272.0 2427.47   7
  -2   1 -20 36457.7 2402.92   7
  -2  -1 -21 31761.5 2272.84   7
  -2   1 -21 30164.5 2240.27   7
  -2  -1 -22 10629.5 1346.01   7
  -2   1 -22 12620.6 1541.63   7
  -2  -1 -23 15313.2 1693.10   7
  -2   1 -23 16347.7 1705.41   7
  -2   1 -24 2410.34 801.034   7
  -2  -1 -24 2911.77 767.366   7
  -2   1 -25 7921.75 1321.78   7
  -2  -1 -25 5396.89 1116.14   7
  -2  -1 -26-167.297 443.691   7
  -2   1 -26 1155.02 710.423   7
  -2   2  28 731.547 510.836   4
   2  -2 -27 4795.98 991.530   7
  -2   2  27 6798.76 1198.45   4
   2   2 -27 3731.47 978.546   7
   2   2 -26 2089.44 836.944   7
   2  -2 -26 1704.20 728.750   7
  -2   2  26 2341.79 804.714   4
   2   2 -25 4729.67 1062.69   7
   2  -2 -25 4195.18 924.748   7
   2   2 -24 685.167 489.609   7
   2  -2 -24-184.967 589.913   7
  -2   2  24 138.243 411.195   4
   2  -2 -23-63.8487 508.448   7
  -2   2  23 195.933 364.155   4
   2   2 -23 741.239 576.932   7
   2   2 -22 78.5179 439.603   7
   2  -2 -22-522.189 546.786   7
  -2   2  22 287.024 350.254   4
   2  -2 -21 2330.55 677.254   7
   2   2 -21 2485.07 754.572   7
   2  -2 -20 924.525 464.030   7
   2   2 -20 1575.88 668.792   7
   2  -2 -19 9082.17 1132.36   7
   2   2 -19 11085.9 1303.94   7
   2  -2 -18 2508.36 609.796   7
  -2  -2  18 2473.94 421.952   6
   2   2 -18 2450.51 699.337   7
  -2   2  17 3704.89 463.498   6
  -2  -2  17 4324.61 521.243   6
   2   2 -17 4369.81 790.208   7
   2  -2 -17 5090.17 780.012   7
   2  -2 -16 14030.7 1231.43   7
  -2   2  16 14156.7 806.080   6
   2   2 -16 14677.2 1299.31   7
  -2  -2  16 13462.2 847.493   6
  -2  -2  15 6791.64 548.650   6
   2  -2 -15 6920.80 855.033   7
  -2   2  15 6787.55 534.576   6
   2   2 -15 6780.45 919.886   7
   2   2 -14 37872.4 1967.66   7
  -2   2  14 35416.9 1256.08   6
   2  -2 -14 38362.0 1962.76   7
   2   2 -13 30141.5 1710.12   7
   2  -2 -13 32463.1 1741.21   7
  -2   2  13 30641.9 1087.96   6
  -2   2  12 68558.0 1749.52   6
   2  -2 -12 66785.9 2509.60   7
   2   2 -12 67781.5 2586.11   7
  -2   2  11 62714.9 1591.93   6
   2  -2 -11 65054.2 2355.42   7
   2   2 -11 61209.3 2343.43   7
  -2   2  10 104994. 2253.05   6
   2   2 -10 101798. 3115.24   7
   2  -2 -10 110691. 3114.02   7
   2   2  -9 47087.2 1890.22   7
  -2   2   9 49988.5 1230.47   6
   2   2  -9 48834.3 1962.71   5
   2  -2  -9 51174.6 1876.63   7
   2   2  -8 98460.5 2902.45   5
   2  -2  -8 108422. 2825.08   7
  -2   2   8 100096. 2021.95   6
  -2   2   7 547.842 189.200   4
   2  -2  -7 277.756 73.5905   6
   2   2  -7 513.371 269.376   5
  -2   2   7 278.996 69.9337   6
   2  -2  -7 300.912 146.418   7
   2  -2  -6 223630. 4634.91   7
   2   2  -6 230080. 4859.17   5
  -2   2   6 224981. 4446.30   4
  -2   2   5 250.060 171.931   7
  -2  -2   5 428.632 222.271   5
   2   2  -5-37.6880 245.401   5
  -2   2   5 189.156 110.322   4
  -2   2   4 30067.4 1041.26   7
   2  -2  -4 32858.2 1000.43   4
  -2   2   4 33434.9 1005.41   4
  -2  -2   4 34304.1 1262.63   5
   2   2  -4 35339.5 1220.88   5
  -2   2   3 201346. 3550.27   2
   2   2  -3 195944. 3904.48   5
  -2   2   3 191009. 3683.62   4
   2   2   1 442666. 7644.18   2
  -2   2  -1 439770. 7640.47   4
   2   2   1 443007. 7660.94   6
  -2  -2  -2 9491.66 376.842   7
  -2  -2  -2 9111.97 479.104   2
   2   2   2 9133.21 486.373   6
  -2   2  -2 10141.3 539.456   5
   2  -2   2 8114.95 498.411   5
  -2  -2  -2 8863.21 417.248   1
   2   2   2 8206.81 388.919   7
   2   2   2 9057.29 469.059   2
  -2  -2  -2 9652.97 494.463   6
   2   2   2 9694.61 406.373   1
   2  -2   2 8986.94 481.992   4
  -2  -2  -3 962018. 15993.4   7
  -2  -2  -3 985259. 16147.0   6
  -2   2  -3 999999. 16303.3   5
   2   2   3 948003. 16117.8   6
   2  -2   3 962823. 16334.7   5
   2   2   3 990310. 16183.6   2
  -2  -2  -4 7527.22 473.415   7
   2   2   4 8043.10 454.743   5
   2   2   4 7309.44 473.670   6
  -2   2  -4 7852.64 557.773   5
  -2  -2  -4 6992.60 457.929   6
   2  -2   4 7175.59 556.446   5
  -2  -2  -4 7786.63 417.372   1
   2   2   5 19066.2 822.783   6
  -2  -2  -5 20725.6 891.660   7
   2   2   5 19826.5 840.960   5
  -2  -2  -5 19399.4 729.807   1
  -2  -2  -5 19692.4 837.363   6
  -2   2  -5 20011.8 975.980   5
   2  -2   5 20946.6 1031.04   5
  -2  -2  -6 4805.76 458.589   7
   2   2   6 4972.95 438.689   6
  -2  -2  -6 4680.80 401.241   6
   2   2   6 4973.96 470.426   5
  -2   2  -6 5603.69 544.026   5
  -2  -2  -7 89020.4 2499.94   7
  -2   2  -7 92603.1 2653.28   5
   2   2   7 86584.6 2504.99   5
   2   2   7 90983.4 2325.25   6
  -2   2  -8 61860.1 2180.08   5
   2   2   8 61339.6 1879.17   6
  -2  -2  -8 64749.2 2109.64   7
   2   2   9 34044.8 1359.03   6
  -2  -2  -9 37848.4 1616.14   7
  -2   2  -9 35988.4 1683.93   5
  -2   2 -10 24070.5 1401.91   5
  -2  -2 -10 25178.1 1372.06   7
   2   2  10 24906.5 1161.00   6
   2   2  11 20810.7 1100.40   6
  -2   2 -11 22051.9 1371.69   5
   2  -2  11 21419.8 1058.37   6
  -2  -2 -11 21781.3 1341.46   7
   2  -2  12 8142.46 679.431   6
  -2   2 -12 8849.85 938.152   5
  -2  -2 -12 9219.25 906.744   7
   2   2  12 10038.8 784.071   6
  -2  -2 -13 13503.7 1152.07   7
   2   2  13 12937.6 906.738   6
   2  -2  13 12316.8 864.753   6
  -2   2 -13 12455.6 1104.60   5
   2   2  14 17443.1 1109.75   6
  -2   2 -14 15405.4 1300.43   7
  -2  -2 -14 16612.9 1296.26   7
   2  -2  14 14924.1 995.179   6
  -2   2 -15 1423.16 560.907   7
   2  -2  15 702.091 266.481   6
  -2  -2 -15 1346.26 506.085   7
   2   2  15 674.008 303.887   6
   2   2  16 4047.65 580.350   6
   2  -2  16 3973.13 559.742   6
  -2  -2 -16 4000.18 697.043   7
  -2   2 -16 3721.79 770.926   7
  -2  -2 -17 16305.7 1458.58   7
   2   2  17 16030.5 1183.86   6
   2  -2  17 17374.9 1195.28   6
  -2   2 -17 17421.7 1509.31   7
  -2   2 -18 14693.1 1447.40   7
  -2  -2 -18 16134.7 1505.94   7
   2   2  18 15331.6 1208.05   6
   2  -2  18 16798.2 1226.15   6
  -2  -2 -19 12193.3 1396.32   7
   2  -2  19 12961.1 1113.67   6
  -2   2 -19 14014.2 1430.59   7
  -2   2 -20 5928.06 1035.45   7
  -2  -2 -20 5733.41 1031.32   7
  -2   2 -21 7854.16 1208.25   7
  -2  -2 -21 6922.19 1116.85   7
  -2  -2 -22 7576.79 1183.83   7
  -2   2 -22 8744.15 1309.01   7
  -2   2 -23 5084.70 989.708   7
  -2  -2 -23 3910.00 875.788   7
  -2   2 -24 3701.17 910.336   7
  -2  -2 -24 3147.38 867.349   7
  -2   2 -25 6437.47 1218.91   7
  -2  -2 -25 7333.01 1279.39   7
  -2  -2 -26 361.318 579.153   7
  -2   3  27 4120.85 937.789   4
   2  -3 -26 218.948 456.839   7
   2   3 -26 257.101 445.933   7
  -2   3  26-73.6837 430.585   4
  -2   3  25-323.015 438.290   4
   2  -3 -25 686.546 619.896   7
   2  -3 -24-582.448 624.041   7
   2   3 -24 192.503 434.826   7
  -2   3  24 12.2535 400.007   4
   2  -3 -23 468.653 436.196   7
  -2   3  23 1350.22 520.239   4
   2   3 -22 3081.39 810.738   7
   2  -3 -22 1282.67 459.790   7
  -2   3  22 2490.27 593.348   4
   2  -3 -21 20329.5 1772.76   7
  -2   3  21 22573.0 1754.57   4
   2   3 -21 21326.8 1827.71   7
   2   3 -20 1329.54 705.327   7
   2  -3 -20-185.437 395.773   7
  -2   3  20 441.677 452.737   4
   2   3 -19 36714.8 2285.16   7
  -2   3  19 42721.1 2229.56   4
   2  -3 -19 38334.2 2342.18   7
  -2   3  18 4947.61 778.398   4
  -2  -3  18 4097.30 540.414   6
   2   3 -18 4831.94 876.564   7
   2  -3 -18 3712.44 735.534   7
  -2  -3  17 43868.8 1656.42   6
  -2   3  17 41985.1 1561.33   6
   2   3 -17 44989.5 2390.93   7
   2  -3 -17 45923.9 2382.89   7
  -2   3  16 36160.4 1826.66   4
   2  -3 -16 32713.1 1972.23   7
   2   3 -16 32883.6 1986.48   7
  -2   3  16 33153.7 1293.88   6
   2  -3 -15 60048.8 2574.32   7
   2   3 -15 65140.3 2684.73   7
  -2   3  15 66520.6 2415.86   4
  -2   3  14 116552. 2718.94   6
   2  -3 -14 124703. 3818.94   7
   2   3 -14 128051. 3900.96   7
   2  -3 -13 69794.4 2624.09   7
  -2   3  13 74638.5 2399.69   4
   2  -3 -13 60267.0 1400.60   1
  -2   3  13 64562.2 1749.17   6
   2   3 -13 66075.7 2623.44   7
   2  -3 -12 100527. 2051.84   1
  -2   3  12 109737. 2454.42   6
   2   3 -12 108355. 3484.98   5
   2   3 -12 109996. 3415.95   7
   2  -3 -12 115525. 3411.20   7
  -2   3  12 119186. 3128.86   4
   2  -3 -11 65207.6 1366.51   1
  -2   3  11 72193.4 2236.64   4
   2  -3 -11 69186.4 2437.74   7
   2   3 -11 67298.6 2573.71   5
  -2   3  11 69558.6 1707.29   6
   2  -3 -10 28388.1 1392.21   7
   2  -3 -10 25638.0 644.315   1
  -2   3  10 29691.0 1288.23   4
  -2   3  10 28581.1 909.977   6
   2   3 -10 29235.0 1552.99   5
   2   3  -9 36173.7 1699.76   5
   2  -3  -9 33663.8 1512.35   7
  -2   3   9 36347.6 1032.79   6
   2  -3  -9 35652.8 985.439   6
  -2   3   9 39992.0 1442.44   4
  -2   3   8 24204.6 1036.66   4
  -2   3   8 23504.1 743.740   6
   2  -3  -8 25043.6 1183.24   7
   2  -3  -8 23612.3 719.216   6
   2   3  -8 25251.7 1334.34   5
  -2   3   7 1376.98 155.180   6
   2   3  -7 1180.38 337.918   5
  -2   3   7 849.958 189.087   4
   2  -3  -7 1029.95 126.952   6
   2  -3  -6 91.3351 57.7339   6
   2   3  -6-107.244 232.562   5
  -2   3   6 77.7493 109.277   4
  -2   3   5 20534.4 817.039   4
   2   3  -5 20358.3 1016.39   5
   2  -3  -5 21493.3 633.440   6
  -2   3   5 20152.1 887.368   7
  -2  -3   5 21315.9 1104.67   5
  -2   3   5 21048.1 812.642   2
   2  -3  -5 20585.1 823.954   4
  -2   3   4 120567. 2560.61   2
   2   3  -4 120520. 2918.52   5
  -2  -3   4 133001. 3073.18   5
   2  -3  -4 122692. 2637.25   4
  -2   3   4 129632. 2667.57   4
  -2  -3   3 29642.4 1118.38   5
   2  -3  -3 29690.1 866.273   2
  -2   3   3 29406.0 869.451   2
   2   3  -3 28894.8 1062.45   5
   2  -3  -3 30062.8 956.108   4
  -2   3   3 28789.1 941.255   4
  -2   3   2 9098.97 406.305   2
   2   3  -2 8712.56 517.252   5
  -2   3   2 9219.35 477.696   4
  -2   3   1 14140.9 502.983   2
  -2   3   1 13962.3 599.961   4
   2   3  -1 12700.1 582.985   2
  -2  -3   0 3259.80 231.328   3
   2   3   0 2535.35 271.645   2
  -2   3   0 3035.29 277.962   4
   2   3   0 2610.98 266.731   6
  -2  -3  -1 6228.51 371.388   1
   2   3   1 5908.90 402.292   6
   2   3   1 6458.98 421.179   2
  -2  -3  -1 6458.21 428.285   6
   2  -3   1 6673.17 441.807   4
  -2  -3  -1 7091.88 439.776   2
   2   3   1 6110.78 356.013   1
  -2   3  -1 6421.94 427.294   4
  -2  -3  -2 507.490 132.143   1
   2   3   2 392.773 146.021   6
  -2   3  -2 761.756 207.501   5
   2  -3   2 145.176 177.965   5
   2  -3   2 586.417 187.098   4
   2   3   2 484.065 145.207   1
   2   3   2 500.101 100.367   7
  -2  -3  -2 526.326 153.752   2
  -2  -3  -2 665.019 171.298   6
   2   3   2 243.117 133.082   2
   2   3   3 23156.7 735.535   1
   2   3   3 21313.0 583.272   4
  -2  -3  -3 22330.9 745.170   7
   2   3   3 21950.0 758.739   7
  -2  -3  -3 21303.8 743.869   1
  -2   3  -3 20544.2 913.243   5
   2  -3   3 21345.5 956.741   5
  -2  -3  -3 22216.6 891.323   2
  -2  -3  -3 22164.9 868.986   6
   2   3   3 22693.5 903.741   2
   2   3   3 22211.6 858.028   6
   2   3   4 370.969 198.873   7
  -2   3  -4 114.715 176.823   5
  -2  -3  -4 59.8693 126.881   6
   2   3   4 181.105 73.0654   4
  -2  -3  -4 92.9930 80.4950   1
   2   3   4 321.801 145.346   2
   2  -3   4 98.4536 190.151   5
   2   3   4 33.0726 112.519   6
  -2  -3  -4 33.8323 112.934   7
   2   3   5 3300.71 344.790   6
  -2  -3  -5 3724.44 369.988   6
  -2  -3  -5 3412.14 287.655   1
   2   3   5 3393.95 377.363   2
   2   3   5 3611.72 383.727   7
  -2   3  -5 3352.53 420.724   5
  -2  -3  -5 3557.19 359.484   7
   2   3   6 2257.24 313.519   6
  -2  -3  -6 1964.70 236.216   1
  -2   3  -6 1682.65 385.608   5
  -2  -3  -6 2409.56 326.530   7
   2   3   7 3357.81 434.130   5
  -2  -3  -7 2380.98 270.792   1
  -2   3  -7 2005.30 418.335   5
   2   3   7 1963.18 320.877   6
  -2  -3  -7 2004.53 365.400   7
  -2  -3  -8 27437.7 1278.95   7
  -2   3  -8 27098.9 1428.32   5
  -2  -3  -8 25866.5 979.065   1
   2   3   8 27346.7 1158.07   6
  -2   3  -9 34525.9 1685.49   5
  -2  -3  -9 37204.1 1611.84   7
  -2  -3  -9 33412.3 1162.32   1
   2   3   9 34770.1 1391.97   6
  -2   3 -10 71900.8 2647.24   5
  -2  -3 -10 76441.5 2550.27   7
   2   3  10 73343.5 2240.19   6
  -2  -3 -11 15841.3 1107.77   7
   2   3  11 15568.3 952.330   6
  -2   3 -11 16717.4 1214.11   5
  -2   3 -12 98495.6 3348.03   5
   2   3  12 97503.1 2859.44   6
  -2  -3 -12 104958. 3312.59   7
   2   3  13 96.1807 201.470   6
  -2  -3 -13 360.355 324.759   7
  -2   3 -13 111.236 355.909   5
  -2  -3 -14 118840. 3846.95   7
   2  -3  14 118116. 3217.62   6
   2   3  14 112858. 3306.59   6
  -2   3 -14 114325. 3859.47   5
  -2  -3 -15 4050.20 760.535   7
   2   3  15 3443.22 542.954   6
   2  -3  15 3383.35 484.903   6
  -2   3 -15 3906.55 765.886   7
   2   3  16 31757.2 1648.29   6
   2  -3  16 30200.8 1551.02   6
  -2  -3 -16 31227.2 1937.87   7
  -2   3 -16 31688.0 2007.52   7
   2  -3  17 12308.4 986.631   6
  -2   3 -17 11893.4 1299.17   7
   2   3  17 10793.4 970.527   6
  -2  -3 -17 12209.5 1243.49   7
   2  -3  18 20291.9 1355.75   6
  -2   3 -18 21005.2 1714.91   7
   2   3  18 20616.9 1399.45   6
  -2  -3 -18 19544.6 1650.36   7
  -2  -3 -19 6833.23 996.135   7
   2  -3  19 4820.52 696.943   6
  -2   3 -19 5551.35 985.180   7
  -2  -3 -20 2968.84 727.922   7
  -2   3 -20 3929.61 910.195   7
  -2   3 -21 7182.53 1173.05   7
  -2  -3 -21 4025.02 898.498   7
   2   3  21 5545.24 868.763   4
  -2  -3 -22 1315.29 550.748   7
  -2   3 -22 2731.97 850.730   7
   2   3  22 1936.25 612.490   4
  -2  -3 -23-927.860 691.106   7
  -2   3 -23 2294.99 856.380   7
  -2  -3 -24 1146.04 426.709   7
  -2   3 -24 3310.15 952.636   7
   2   3  25 12328.1 1548.17   2
  -2   3 -25 12700.0 1625.28   7
  -2  -3 -25 10449.4 1483.61   7
  -2  -3 -26 5396.83 1101.04   7
  -2   4  27 1619.88 672.798   4
  -2   4  26 2113.91 775.000   2
   2   4 -26 1997.09 823.149   7
  -2   4  26 2039.38 680.081   4
   2   4 -25 2037.86 776.528   7
  -2   4  25 651.150 504.557   4
   2   4 -24 7341.94 1261.73   7
  -2   4  24 6849.12 1035.46   4
   2  -4 -24 6382.67 1153.27   7
  -2   4  23 268.062 346.379   4
   2  -4 -23 1106.47 509.487   7
   2   4 -23 581.722 530.069   7
   2   4 -22 18078.7 1738.58   7
   2  -4 -22 17626.1 1714.86   7
  -2   4  22 17002.0 1526.60   4
   2  -4 -21 799.239 487.440   7
  -2   4  21 445.564 391.695   4
   2   4 -21 733.161 608.095   7
  -2   4  20 57740.5 2687.92   4
   2   4 -20 51732.8 2873.92   7
   2  -4 -20 54832.4 2909.93   7
   2   4 -19 30010.7 2063.26   7
   2  -4 -19 27014.0 1994.98   7
  -2   4  19 30243.9 1852.29   4
  -2   4  18 65949.4 2717.15   4
   2   4 -18 62324.6 2980.15   7
   2  -4 -18 63169.9 2961.62   7
   2   4 -17 21181.9 1635.23   7
  -2   4  17 22671.4 1468.07   4
   2  -4 -17 20750.3 1593.96   7
  -2   4  16 41510.3 1948.13   4
   2  -4 -16 41324.0 2169.75   7
  -2   4  16 36792.7 1385.14   6
   2   4 -16 40990.2 2211.25   7
   2   4 -15 39443.4 2114.48   7
  -2   4  15 40075.8 1365.27   6
   2  -4 -15 45290.9 2193.50   7
  -2   4  15 45462.7 1933.34   4
  -2   4  14 28633.9 1455.32   4
   2  -4 -14 29630.3 1693.99   7
   2   4 -14 27228.5 1724.84   5
   2   4 -14 26194.3 1637.10   7
  -2   4  14 24517.0 1015.12   6
  -2   4  13 35048.1 1207.39   6
   2   4 -13 36692.1 1957.33   5
   2  -4 -13 39499.8 1909.41   7
  -2   4  13 37509.5 1624.40   4
  -2   4  12 12662.3 649.534   6
   2  -4 -12 13656.9 1065.18   7
  -2   4  12 12757.2 890.848   4
   2  -4 -12 11054.8 394.257   1
   2   4 -12 15347.0 1229.06   5
  -2   4  11 1498.18 231.767   6
   2  -4 -11 644.684 353.223   7
   2  -4 -11 1100.05 187.883   6
   2   4 -11 1088.54 476.644   5
  -2   4  11 1772.57 386.013   4
  -2   4  10 860.961 280.959   4
  -2   4  10 870.349 196.785   6
   2   4 -10 696.310 384.132   5
   2  -4 -10 1314.35 199.629   6
   2  -4 -10 555.217 331.814   7
  -2   4   9 35871.8 1346.91   4
   2  -4  -9 33013.1 998.091   6
   2   4  -9 31089.4 1593.96   5
  -2   4   9 33257.8 1024.81   6
   2   4  -8 2877.04 516.019   5
  -2   4   8 3016.04 353.513   4
   2  -4  -8 2610.81 243.298   6
  -2   4   7 84927.0 2225.25   4
   2   4  -7 83465.6 2629.81   5
  -2   4   7 89625.4 2309.52   2
   2  -4  -7 87617.7 1916.28   6
   2   4  -6 359.578 263.373   5
  -2   4   6 214.804 138.933   2
   2  -4  -6 218.736 98.4753   6
  -2   4   6 152.396 143.550   4
   2  -4  -5 50074.0 1286.24   6
  -2   4   5 52181.4 1502.31   4
   2   4  -5 51119.8 1750.07   5
   2  -4  -5 51068.8 1471.62   4
  -2   4   5 51774.3 1488.87   2
  -2  -4   4 38583.0 1475.24   5
   2   4  -4 40274.3 1422.18   5
  -2   4   4 39977.3 1229.78   4
  -2   4   4 38211.4 1185.60   2
   2  -4  -4 39578.3 1233.28   4
   2  -4  -4 39554.6 1198.02   2
  -2  -4   3 126552. 2962.27   5
   2  -4  -3 125462. 2726.11   4
   2   4  -3 123836. 2871.70   5
  -2   4   3 124032. 2631.72   2
   2  -4  -3 124879. 2631.05   2
  -2   4   3 123732. 2708.57   4
  -2  -4   2 85135.9 2162.08   2
  -2  -4   2 92862.3 2235.18   5
  -2   4   2 94494.6 2163.78   4
  -2   4   2 93120.6 2044.32   2
   2   4  -2 92169.5 2184.05   5
   2  -4  -2 89566.5 2033.44   2
   2  -4  -2 96156.8 2198.50   4
  -2  -4   1 105.475 124.905   5
   2   4  -1 224.387 149.102   2
   2  -4  -1 143.415 137.265   4
   2   4  -1 233.268 162.234   5
  -2   4   1 23.5522 140.677   4
  -2   4   1 68.3370 126.880   2
   2  -4  -1 192.967 110.630   2
  -2  -4   1 142.255 122.012   2
  -2   4   0 10548.0 579.410   4
   2  -4   0 11106.0 449.168   3
   2  -4   0 11203.7 617.147   4
  -2  -4   0 10397.3 439.827   4
  -2  -4   0 10628.2 599.533   2
   2   4   0 10614.4 592.764   2
  -2  -4   0 10737.8 596.693   6
   2   4   0 10636.7 436.019   3
   2   4   0 10526.2 487.103   5
  -2  -4  -1 55464.3 1566.30   6
   2   4   1 58814.4 1561.57   6
   2   4   1 56529.1 1595.70   2
   2   4   1 57835.5 1429.93   1
  -2  -4  -1 56779.8 1244.24   4
   2   4   1 55464.5 1229.04   4
  -2   4  -1 58448.8 1589.31   4
   2  -4   1 55545.8 1604.89   4
  -2  -4  -1 55247.1 1596.63   2
  -2   4  -2 17809.4 868.105   5
  -2  -4  -2 17409.6 526.168   4
   2   4   2 18135.1 678.048   1
  -2  -4  -2 16858.7 683.616   1
   2   4   2 18701.4 803.612   6
   2  -4   2 16617.0 815.323   4
   2   4   2 18476.7 548.472   4
   2   4   2 17962.3 818.063   2
  -2  -4  -2 17857.4 805.825   2
  -2  -4  -2 18997.8 826.059   6
  -2  -4  -3 8314.56 551.136   6
   2  -4   3 7762.65 612.520   5
  -2  -4  -3 7760.77 538.900   2
   2   4   3 8701.48 443.648   1
   2   4   3 8318.82 442.642   7
  -2  -4  -3 7519.63 440.104   1
  -2   4  -3 8460.84 618.992   5
   2   4   3 8859.12 370.368   4
   2   4   3 7467.12 548.962   2
  -2  -4  -3 8580.28 345.506   4
   2  -4   3 7901.17 570.690   4
   2   4   3 8479.21 539.188   6
   2   4   4 49440.1 1277.51   1
  -2  -4  -4 45405.5 1303.84   1
   2   4   4 51103.7 1522.36   6
  -2  -4  -4 49044.2 1507.79   6
  -2   4  -4 50790.2 1701.50   5
   2   4   4 46324.5 1548.99   2
   2   4   4 46022.2 1364.55   7
   2   4   4 49856.0 1180.86   4
  -2  -4  -5 46696.6 1499.50   6
  -2   4  -5 48501.4 1730.17   5
   2   4   5 49928.5 1273.46   1
   2   4   5 48277.8 1216.00   4
   2   4   5 45841.4 1584.13   2
  -2  -4  -5 43510.8 1303.69   1
   2   4   5 45644.8 1467.84   7
   2   4   5 46936.1 1513.55   6
  -2  -4  -5 48216.5 1455.70   7
   2   4   6 131510. 2746.39   4
  -2  -4  -6 138642. 3135.32   7
   2   4   6 130591. 3092.11   6
   2   4   6 130800. 3237.54   2
  -2   4  -6 135812. 3468.86   5
  -2  -4  -6 129614. 2799.53   1
  -2   4  -7 171141. 4235.55   5
   2   4   7 169792. 3808.37   6
   2   4   7 178547. 3519.40   4
   2   4   7 171921. 4022.23   2
  -2  -4  -7 181348. 3944.96   7
  -2   4  -8 163315. 4211.69   5
   2   4   8 158007. 3937.83   2
   2   4   8 170468. 3765.04   6
  -2  -4  -8 171385. 3951.38   7
   2   4   8 168786. 3492.50   4
  -2  -4  -9 77797.3 2413.93   7
  -2   4  -9 72146.2 2599.15   5
   2   4   9 73574.9 2407.74   2
   2   4   9 72122.4 2159.05   6
  -2  -4 -10 25837.8 1368.82   7
   2   4  10 25121.2 1208.42   6
  -2   4 -10 25324.9 1535.71   5
  -2   4 -11 4915.96 718.116   5
  -2  -4 -11 6582.43 732.008   7
   2   4  11 5932.26 611.107   6
  -2  -4 -12 33528.7 1740.45   7
   2   4  12 36144.5 1564.31   6
  -2   4 -12 36849.2 1931.83   5
   2   4  13 41552.6 1764.66   6
  -2  -4 -13 44062.2 2077.66   7
  -2   4 -13 45782.7 2230.35   5
  -2  -4 -14 17062.1 1310.25   7
  -2   4 -14 18609.1 1436.80   5
   2   4  14 16446.8 1097.21   6
   2  -4  15 2832.28 457.550   6
  -2  -4 -15 2318.29 494.517   7
  -2   4 -15 3624.42 743.276   5
   2   4  15 2507.93 455.179   6
   2   4  16 562.389 324.064   6
  -2  -4 -16-234.085 396.033   7
  -2   4 -16 244.346 406.501   5
   2  -4  16 83.5839 242.608   6
   2  -4  17 95.1393 224.300   6
   2   4  17-70.3663 277.912   6
   2   4  17 554.479 325.348   4
  -2  -4 -17 625.780 420.001   7
   2   4  18 1441.32 432.842   4
   2  -4  18 1191.85 400.410   6
   2   4  18 1312.37 400.200   6
  -2  -4 -18 788.233 438.442   7
  -2   4 -18 1483.50 600.240   7
  -2  -4 -19 1997.05 625.003   7
   2   4  19 2399.69 515.828   4
   2  -4  19 2054.63 508.757   6
  -2   4 -19 2123.78 636.652   7
  -2  -4 -20-388.864 441.887   7
   2   4  20 728.098 370.742   4
  -2   4 -20 929.777 404.321   7
   2   4  21 7061.92 1076.42   2
  -2  -4 -21 4396.65 848.842   7
  -2   4 -21 5495.34 1063.43   7
   2   4  21 7091.61 999.011   4
   2   4  22 833.118 537.851   2
  -2   4 -22 1164.19 722.548   7
  -2  -4 -22-98.7457 552.337   7
   2   4  22 417.844 347.947   4
   2   4  23 1628.17 647.163   2
  -2  -4 -23 1515.25 498.322   7
   2   4  24-55.8441 342.605   2
  -2   4 -24 273.622 482.543   7
  -2  -4 -24-497.670 621.115   7
   2   4  25 603.750 585.551   2
  -2  -4 -25 914.074 620.111   7
  -2   4 -25 1778.54 766.271   7
  -2  -4 -26-820.599 626.011   7
  -2   5  26 7000.39 1212.14   2
   2   5 -26 3877.21 986.818   7
  -2   5  26 5012.58 959.799   4
  -2   5  25 5356.66 1027.30   2
   2   5 -25 4850.27 1024.29   7
  -2   5  25 4389.61 895.470   4
  -2   5  24 1807.19 648.595   4
  -2   5  24 2263.56 751.097   2
   2   5 -24 3688.44 966.527   7
  -2   5  23 4743.02 946.245   2
  -2   5  23 4193.03 832.291   4
   2   5 -23 2284.31 760.610   7
   2   5 -22 684.836 607.807   7
  -2   5  22 1316.11 496.824   4
  -2   5  21 2035.61 564.318   4
   2   5 -21 1926.78 705.130   7
   2   5 -20 8442.72 1153.81   7
  -2   5  20 7800.89 940.300   4
   2   5 -19 7245.56 1061.98   7
  -2   5  19 5539.45 799.713   4
  -2   5  18 17279.7 1307.92   4
   2  -5 -18 16649.3 1458.76   7
   2   5 -18 16024.9 1507.66   7
  -2   5  17 30813.2 1727.14   4
   2  -5 -17 32498.5 2007.08   7
   2   5 -17 33521.8 2075.63   7
  -2   5  16 7506.49 599.602   6
   2   5 -16 9574.65 1096.21   7
   2  -5 -16 9351.47 1018.92   7
  -2   5  16 7401.89 800.198   4
  -2   5  15 101557. 3158.80   4
   2   5 -15 103337. 3765.11   5
   2   5 -15 99407.0 3575.52   7
  -2   5  15 95255.5 2521.18   6
  -2   5  14 30098.6 1189.14   6
  -2   5  14 29031.4 1500.01   4
   2   5 -14 32289.2 1931.03   5
  -2   5  13 153261. 3388.57   6
   2   5 -13 157622. 4660.32   5
   2  -5 -13 148397. 3224.16   6
  -2   5  13 157845. 3980.72   4
   2  -5 -12 35827.8 1213.29   6
  -2   5  12 39732.3 1647.58   4
   2   5 -12 39047.9 2009.37   5
  -2   5  12 38650.3 1300.84   6
   2   5 -11 71567.3 2736.37   5
  -2   5  11 68324.2 2191.90   4
  -2   5  11 71753.0 1837.63   6
   2  -5 -11 62955.7 1709.10   6
   2  -5 -10 43531.6 1327.23   6
  -2   5  10 46470.1 1788.18   2
  -2   5  10 44889.4 1638.34   4
   2   5 -10 50288.4 2141.56   5
   2  -5  -9 8787.49 525.393   6
  -2   5   9 9953.99 766.252   2
   2   5  -9 8264.37 885.505   5
  -2   5   9 8824.31 666.241   4
  -2   5   8 43083.8 1571.34   2
   2   5  -8 43970.4 1860.48   5
  -2   5   8 43322.9 1504.56   4
   2  -5  -8 41150.3 1241.63   6
  -2   5   7 581.142 201.078   4
  -2   5   7 473.992 75.1205   1
  -2   5   7 442.684 187.158   2
   2  -5  -7 488.742 157.652   6
   2   5  -7 827.003 374.122   5
  -2   5   6 8511.90 576.949   4
   2   5  -6 8331.88 717.787   5
  -2   5   6 8581.59 590.072   2
   2  -5  -6 8720.09 499.934   6
  -2   5   5 1514.83 245.888   2
  -2   5   5 936.524 206.575   4
   2  -5  -5 1167.87 216.805   2
   2   5  -5 1044.44 293.528   5
  -2   5   4 6830.61 487.540   4
   2  -5  -4 6692.63 477.939   2
   2   5  -4 6442.35 554.015   5
  -2   5   4 6330.72 455.023   2
   2  -5  -4 5827.09 458.542   4
  -2   5   3 83982.5 2033.18   2
  -2   5   3 80815.4 2060.69   4
  -2  -5   3 81389.4 2280.00   5
   2  -5  -3 78596.2 2050.49   4
   2  -5  -3 81063.8 2019.10   2
   2   5  -3 78852.6 2187.61   5
  -2   5   2 87342.8 2134.40   2
   2   5  -2 88302.3 2243.31   5
  -2   5   2 93882.6 2243.55   4
  -2  -5   2 91106.4 2312.11   5
   2  -5  -2 91073.4 2165.12   2
  -2  -5   2 84854.7 2261.84   2
   2  -5  -2 93065.4 2273.60   4
  -2  -5   1 243037. 4295.63   3
  -2  -5   1 245139. 4783.78   5
   2   5  -1 237966. 4737.33   5
   2   5  -1 244684. 4872.12   2
  -2  -5   1 235927. 4907.29   2
   2  -5  -1 253442. 4894.94   4
  -2   5   1 251454. 4704.29   2
  -2   5   1 251357. 4825.78   4
   2  -5  -1 236763. 4696.04   2
  -2   5   0 58869.3 1700.06   4
   2   5   0 63314.3 1609.60   5
   2  -5   0 59090.2 1625.12   2
   2   5   0 62631.7 1378.22   3
   2   5   0 58879.0 1760.15   2
  -2  -5   0 64327.2 1790.94   6
  -2  -5   0 61214.5 1795.34   2
  -2  -5   0 59089.5 1494.38   4
   2  -5   0 65097.9 1398.98   3
   2  -5   0 63264.4 1799.26   4
  -2  -5  -1 52991.8 1631.35   6
  -2  -5  -1 53773.6 1321.88   4
   2   5   1 57246.3 1332.96   4
   2  -5   1 55241.8 1681.63   4
   2   5   1 53821.6 1641.09   2
  -2   5  -1 53768.2 1596.52   4
  -2  -5  -1 53331.9 1663.91   2
   2   5   2 161208. 3042.90   4
  -2   5  -2 158892. 3643.96   5
   2   5   2 157797. 3453.31   6
  -2  -5  -2 166993. 3041.96   4
   2   5   2 164135. 3243.05   1
  -2  -5  -2 158469. 3512.29   6
   2   5   2 152925. 3510.76   2
   2   5   3 54044.0 1631.07   6
  -2  -5  -3 50999.0 1619.18   6
   2   5   3 49159.6 1400.73   1
  -2   5  -3 52038.2 1773.99   5
  -2  -5  -3 55099.1 1256.46   4
   2   5   3 53793.3 1281.64   4
   2   5   3 52778.6 1673.25   2
  -2   5  -4 35456.5 1458.85   5
  -2  -5  -4 32029.8 1094.31   1
   2   5   4 36715.6 1094.05   1
  -2  -5  -4 35610.6 964.573   4
   2   5   4 35686.7 1352.36   2
   2   5   4 34978.4 981.696   4
   2   5   4 32952.6 1116.89   7
   2   5   4 34583.5 1276.49   6
   2   5   5 11840.5 689.550   7
  -2  -5  -5 11766.7 609.085   1
   2   5   5 13550.0 608.889   1
  -2   5  -5 12820.9 886.931   5
   2   5   5 13584.4 577.355   4
   2   5   5 14082.2 776.350   6
   2   5   5 13719.0 838.669   2
  -2   5  -6 34492.2 1537.33   5
   2   5   6 31085.3 1004.82   4
   2   5   6 33247.1 1026.59   1
   2   5   6 31814.4 1370.12   2
   2   5   6 31960.1 1277.24   6
  -2  -5  -6 29266.9 1050.48   1
  -2  -5  -7 2725.40 314.638   1
  -2   5  -7 3052.25 535.626   5
   2   5   7 4027.23 468.766   6
   2   5   7 3628.61 342.814   4
   2   5   7 2717.39 451.938   2
  -2  -5  -8 1834.23 273.696   1
   2   5   8 1574.41 276.301   4
  -2  -5  -8 1535.33 302.612   7
   2   5   8 3282.01 526.483   2
   2   5   8 1962.84 366.111   6
  -2   5  -8 1718.44 465.911   5
   2   5   9 1408.02 321.152   6
  -2   5  -9 905.518 415.572   5
  -2  -5  -9 1325.57 245.882   1
  -2  -5  -9 575.959 324.666   7
   2   5   9 1424.37 257.785   4
   2   5  10 31841.1 1260.61   4
  -2  -5 -10 32225.9 1550.14   7
   2   5  10 32258.1 1599.66   2
  -2   5 -10 32590.5 1744.60   5
   2   5  10 32304.3 1418.18   6
   2   5  11 12490.6 783.577   4
   2   5  11 10876.9 946.833   2
  -2  -5 -11 10898.0 923.446   7
   2   5  11 10325.8 792.902   6
  -2   5 -11 12308.5 1099.14   5
  -2   5 -12 11145.5 1068.03   5
   2   5  12 9494.64 779.022   6
   2   5  12 9839.77 745.633   4
   2   5  12 9211.56 906.699   2
  -2  -5 -12 10513.2 946.694   7
   2   5  13 50965.3 1993.73   6
   2   5  13 50755.2 2251.37   2
  -2   5 -13 50648.5 2420.70   5
   2   5  13 49782.6 1870.61   4
  -2  -5 -13 51110.9 2292.79   7
  -2   5 -14 5474.99 797.646   5
   2   5  14 5513.24 781.705   2
   2   5  14 5895.34 670.970   6
  -2  -5 -14 4581.43 660.632   7
   2   5  14 6026.55 656.153   4
   2   5  15 33682.7 1615.97   4
  -2   5 -15 31341.5 2014.28   5
  -2  -5 -15 31469.7 1923.21   7
   2   5  15 33905.4 1925.35   2
   2   5  15 32042.9 1623.32   6
   2   5  16 924.387 300.772   6
  -2   5 -16 1046.03 460.798   5
   2   5  16 551.845 281.493   4
   2   5  16 1061.30 399.570   2
  -2  -5 -16 1207.41 409.571   7
   2   5  17 8548.82 888.628   6
   2  -5  17 8923.86 849.140   6
   2   5  17 9296.03 909.660   4
  -2  -5 -17 9091.99 1042.59   7
  -2   5 -17 9495.27 1169.89   5
   2   5  17 8500.09 1032.83   2
  -2  -5 -18 1116.79 427.690   7
   2   5  18 3422.82 596.117   4
  -2   5 -18 3490.47 779.408   7
   2   5  18 2263.98 575.004   2
   2  -5  18 2737.19 510.029   6
   2   5  19 347.579 349.634   4
  -2   5 -19 113.559 448.946   7
  -2  -5 -19 308.386 434.379   7
   2   5  19-167.130 332.417   2
   2  -5  19 190.134 227.971   6
  -2   5 -20 4578.48 940.804   7
  -2  -5 -20 5359.12 870.893   7
   2   5  20 5096.31 760.637   4
   2   5  20 3162.30 751.245   2
  -2   5 -21 4588.15 952.359   7
  -2  -5 -21 4853.05 938.420   7
   2   5  21 4120.38 839.020   2
   2   5  21 4477.20 747.452   4
  -2   5 -22 7810.58 1286.04   7
   2   5  22 6610.90 1069.97   2
  -2  -5 -22 4818.94 977.423   7
   2   5  23 1601.70 666.539   2
  -2  -5 -23 932.821 598.020   7
  -2   5 -23 842.932 576.224   7
  -2   5 -24 9606.32 1408.40   7
   2   5  24 9231.86 1334.10   2
  -2   5 -25 344.679 547.722   7
  -2   6  26-62.4245 422.456   2
   2   6 -26 1614.27 799.675   7
  -2   6  25 4744.70 988.680   2
  -2   6  25 5571.39 993.122   4
   2   6 -25 5430.23 1164.07   7
   2   6 -24 1496.10 630.569   7
  -2   6  24 1407.89 558.175   4
  -2   6  24 2127.95 699.084   2
   2   6 -23 13292.7 1601.38   7
  -2   6  23 12482.2 1324.65   4
  -2   6  23 12346.5 1436.36   2
  -2   6  22 2593.02 669.162   2
  -2   6  22 1571.74 525.585   4
   2   6 -22 1970.38 665.122   7
   2   6 -21 24031.5 1979.15   7
  -2   6  21 23021.4 1831.49   2
  -2   6  21 23604.8 1698.98   4
   2   6 -20 4195.91 895.432   7
  -2   6  20 4585.31 749.668   4
  -2   6  20 4864.13 865.860   2
  -2   6  19 31024.6 1854.76   4
  -2   6  19 31620.0 2018.90   2
   2   6 -19 35713.6 2267.24   7
  -2   6  18 12524.3 1137.51   4
   2   6 -18 14393.6 1448.40   7
  -2   6  18 14324.9 1297.57   2
   2   6 -17 32104.2 2050.17   7
  -2   6  17 28907.7 1673.67   4
  -2   6  17 33195.9 1919.17   2
   2   6 -17 31770.0 2112.57   5
  -2   6  16 2771.00 514.959   4
  -2   6  16 2444.84 352.686   6
  -2   6  16 3905.74 683.015   2
   2   6 -16 2591.58 670.267   5
  -2   6  15 35551.7 1371.53   6
  -2   6  15 36768.5 1750.28   4
   2   6 -15 39310.7 2265.14   5
  -2   6  15 37549.9 1914.70   2
  -2   6  14-95.3336 192.640   6
  -2   6  14 45.4120 255.836   2
   2   6 -14-322.298 341.918   5
  -2   6  14 298.021 226.442   4
  -2   6  13 37031.8 1785.20   2
   2   6 -13 37335.1 2087.14   5
  -2   6  13 41008.9 1725.75   4
  -2   6  12 22202.6 1309.52   2
   2  -6 -12 19519.9 876.254   6
  -2   6  12 20182.9 1141.30   4
   2   6 -12 21098.7 1491.56   5
   2  -6 -11 31232.6 1167.42   6
  -2   6  11 34546.9 1576.04   2
  -2   6  11 34192.8 1461.01   4
   2   6 -11 35961.3 1886.30   5
   2  -6 -10 50520.1 1574.81   6
  -2   6  10 59183.5 1933.50   4
  -2   6  10 54927.8 2020.55   2
   2   6 -10 58700.0 2410.46   5
   2   6  -9-49.1786 408.995   5
  -2   6   9 58.8295 211.960   4
  -2   6   9 464.435 271.456   2
   2  -6  -9 405.431 204.286   6
   2   6  -8 99123.3 3150.90   5
  -2   6   8 100038. 2645.14   4
  -2   6   8 102210. 2784.37   2
   2  -6  -8 100402. 2410.78   6
  -2   6   8 99417.5 1932.01   1
   2  -6  -7 1359.29 238.057   6
  -2   6   7 1377.24 149.131   1
   2   6  -7 1115.83 374.221   5
  -2   6   7 1127.53 259.857   4
  -2   6   7 959.725 298.179   2
   2  -6  -6 10020.0 588.700   6
  -2   6   6 9686.06 681.101   2
  -2   6   6 10015.8 666.806   4
   2   6  -6 9446.54 810.630   5
   2   6  -5 4906.67 551.099   5
  -2   6   5 5329.48 476.632   2
  -2   6   5 4704.58 449.168   4
  -2   6   4 50659.8 1571.89   4
   2  -6  -4 47000.3 1529.88   2
  -2   6   4 48044.8 1539.57   2
   2   6  -4 45776.5 1684.55   5
  -2   6   3 6133.88 482.242   2
   2   6  -3 6137.61 559.185   5
  -2   6   3 6200.09 503.439   4
   2  -6  -3 6045.70 475.988   2
  -2   6   2 3249.05 353.820   4
   2  -6  -2 2962.89 336.726   2
   2  -6  -2 3650.94 392.961   4
  -2   6   2 3010.86 334.316   2
  -2  -6   2 3027.18 380.318   5
   2   6  -2 2585.80 350.431   5
   2   6  -1 3940.97 425.845   2
   2   6  -1 3741.26 384.165   5
   2  -6  -1 3827.99 399.769   4
  -2   6   1 3358.16 224.594   3
  -2  -6   1 4456.87 248.812   3
  -2   6   1 3580.60 365.802   2
  -2  -6   1 4022.50 375.661   4
  -2   6   1 3138.59 352.167   4
   2  -6  -1 3840.94 387.237   2
  -2  -6   0 77.1082 104.470   4
   2   6   0 166.616 138.322   5
   2  -6   0 108.768 134.439   2
   2   6   0 111.623 149.928   2
   2   6   0 105.735 57.1604   3
  -2   6   0-161.873 174.290   4
   2   6   1 36791.1 1066.85   4
  -2   6  -1 34407.7 1296.69   4
   2  -6   1 35756.5 979.496   3
   2   6   1 34898.1 1356.03   2
  -2  -6  -1 36057.9 1100.09   4
   2   6   2 86.8466 82.3837   4
   2   6   2 284.424 165.879   2
  -2   6  -2 330.396 226.759   5
   2   6   2 160.667 98.0619   1
  -2  -6  -2 260.181 87.2055   4
  -2  -6  -3 311.489 103.869   4
   2   6   3 128.737 112.399   1
   2   6   3 126.608 133.568   2
  -2   6  -3 243.512 191.945   5
   2   6   3 521.808 186.282   6
   2   6   3 117.996 91.7554   4
   2   6   4 18471.1 716.737   4
  -2   6  -4 17394.6 1033.58   5
   2   6   4 17597.1 980.764   2
  -2  -6  -4 17676.8 681.789   4
   2   6   4 18932.4 780.119   1
   2   6   4 19151.0 948.500   6
   2   6   5 2033.58 384.729   2
   2   6   5 2266.18 333.549   6
  -2  -6  -5 2030.95 225.812   4
  -2   6  -5 2218.82 404.975   5
   2   6   5 2380.59 274.456   1
   2   6   5 2168.75 246.223   4
   2   6   6 23167.5 1217.14   2
   2   6   6 22318.9 1078.14   6
  -2  -6  -6 20957.9 891.767   1
   2   6   6 20763.6 844.313   4
   2   6   6 24363.6 880.399   1
  -2   6  -6 23535.7 1288.79   5
   2   6   7 34162.7 1422.09   6
   2   6   7 34505.5 1173.96   4
  -2   6  -7 34789.5 1706.74   5
   2   6   7 38840.1 1159.87   1
   2   6   7 36561.5 1600.73   2
  -2  -6  -7 31600.0 1167.59   1
  -2   6  -8 15624.6 1181.45   5
   2   6   8 16114.2 971.081   6
  -2  -6  -8 15730.6 773.144   1
   2   6   8 16743.9 1092.27   2
   2   6   8 16489.3 796.697   4
  -2   6  -9 28458.4 1639.76   5
   2   6   9 26816.2 1090.09   4
   2   6   9 25337.1 1410.52   2
   2   6   9 27713.0 1305.53   6
  -2   6 -10 89.7326 390.329   5
   2   6  10 395.624 188.255   4
   2   6  10 99.7034 265.469   2
   2   6  10 218.646 211.264   6
  -2   6 -11 8430.69 954.275   5
   2   6  11 10011.7 941.037   2
   2   6  11 7928.45 636.936   4
   2   6  11 9159.33 766.812   6
   2   6  12 1768.13 453.610   2
   2   6  12 1958.30 381.607   6
  -2   6 -12 1459.90 443.598   5
  -2  -6 -12 1040.07 310.904   7
   2   6  12 1603.92 288.761   4
   2   6  13 711.043 341.727   2
  -2  -6 -13 1418.20 336.906   7
   2   6  13 1685.76 388.253   6
   2   6  13 1590.55 356.067   4
  -2   6 -13 2451.77 551.648   5
   2   6  14 12045.9 1123.84   2
  -2   6 -14 11648.0 1216.96   5
  -2  -6 -14 12800.8 1094.36   7
   2   6  14 11787.6 880.754   4
   2   6  14 12731.5 1007.25   6
  -2   6 -15 9011.97 1108.18   5
   2   6  15 7624.50 741.421   4
   2   6  15 9275.79 1012.07   2
   2   6  15 9919.60 890.383   6
  -2  -6 -15 9130.53 1020.12   7
   2   6  16 37798.2 2135.57   2
   2   6  16 37203.8 1756.97   4
   2   6  16 37085.9 1830.74   6
  -2   6 -16 38045.4 2299.82   5
  -2  -6 -16 39541.5 2198.41   7
   2   6  17 767.411 391.493   6
  -2  -6 -17 886.389 400.190   7
   2   6  17 535.917 406.583   2
   2   6  17 906.753 335.539   4
  -2   6 -17 1573.89 618.364   5
  -2   6 -18 30048.9 2118.82   5
   2  -6  18 29091.4 1611.31   6
  -2  -6 -18 26037.4 1917.55   7
   2   6  18 26564.5 1579.48   4
   2   6  18 29972.3 2016.54   2
   2   6  19 2021.16 610.197   2
   2  -6  19 2443.29 499.199   6
  -2  -6 -19 1853.89 562.661   7
  -2   6 -19 3616.48 809.886   7
   2   6  19 1769.77 461.446   4
  -2   6 -20 10224.4 1349.35   7
   2   6  20 9595.04 1200.50   2
   2   6  20 9624.70 992.533   4
  -2   6 -21 1736.97 723.524   7
   2   6  21 409.136 440.314   2
   2   6  22 95.0993 408.026   2
  -2   6 -22 1434.87 748.376   7
   2   6  23 1570.65 694.021   2
  -2   6 -23 1932.04 774.888   7
   2   6  24 2021.00 717.111   2
  -2   6 -24 2186.91 863.990   7
  -2   6 -25 1054.48 784.485   7
   2   7 -26 2953.78 833.309   7
  -2   7  26 3846.44 913.255   2
  -2   7  25 7917.55 1125.37   4
   2   7 -25 8545.06 1343.71   7
  -2   7  25 8919.03 1316.79   2
   2   7 -24 15543.8 1734.18   7
  -2   7  24 12373.1 1365.04   4
  -2   7  24 13259.5 1549.24   2
  -2   7  23 14634.7 1418.18   4
   2   7 -23 15642.9 1717.84   7
  -2   7  23 16490.5 1641.36   2
  -2   7  22 7021.08 967.211   4
  -2   7  22 6633.79 1047.99   2
   2   7 -22 6180.02 1133.11   7
  -2   7  21 12789.1 1375.90   2
   2   7 -21 12531.4 1417.08   7
  -2   7  21 13821.6 1270.17   4
   2   7 -20 2116.66 628.012   7
  -2   7  20 2989.37 652.038   4
  -2   7  20 3016.81 728.063   2
  -2   7  19 11559.4 1116.87   4
   2   7 -19 11765.2 1372.11   7
  -2   7  19 14142.1 1359.50   2
  -2   7  18 444.321 413.575   4
  -2   7  18-325.039 365.242   2
   2   7 -18 300.130 479.816   7
   2   7 -18 193.647 507.543   5
  -2   7  17 6116.35 859.062   2
   2   7 -17 5221.91 932.110   5
  -2   7  17 4971.35 699.102   4
   2   7 -16 2032.13 625.702   5
  -2   7  16 2370.42 478.151   4
  -2   7  16 2426.47 545.557   2
   2   7 -15 265.683 487.358   5
  -2   7  15 564.683 240.104   4
  -2   7  14 19979.1 1361.92   2
  -2   7  14 18012.5 1166.94   4
   2   7 -14 18896.1 1514.32   5
   2   7 -13 5784.80 840.906   5
  -2   7  13 5435.36 609.804   4
  -2   7  13 6382.28 753.171   2
   2   7 -12 20320.9 1484.29   5
  -2   7  12 20630.8 1285.02   2
  -2   7  12 19367.7 1145.00   4
  -2   7  11 3061.55 444.552   4
  -2   7  11 3510.88 537.920   2
   2   7 -11 2660.82 640.499   5
  -2   7  10 2477.64 449.249   2
   2   7 -10 3759.36 694.477   5
  -2   7  10 4203.31 513.096   4
   2  -7  -9-80.0279 183.370   6
  -2   7   9-407.264 322.686   2
  -2   7   9-59.3658 240.239   4
   2   7  -9 269.238 409.067   5
  -2   7   9 210.575 88.3473   1
  -2   7   8 52698.7 1812.97   4
  -2   7   8 54817.2 1266.18   1
   2   7  -8 53444.5 2211.30   5
  -2   7   8 55424.6 1939.30   2
   2  -7  -8 47353.3 1637.70   6
  -2   7   7 204.994 217.487   4
  -2   7   7-78.6117 257.781   2
   2  -7  -7-10.6520 168.813   6
   2   7  -7-22.0850 329.396   5
   2  -7  -6 144653. 3292.44   6
   2   7  -6 137290. 3731.32   5
  -2   7   6 139227. 3369.79   4
  -2   7   6 144138. 3465.38   2
   2   7  -5 3919.11 542.145   5
  -2   7   5 4093.64 443.207   4
  -2   7   5 3705.05 423.886   2
  -2   7   4 11181.1 707.709   4
  -2   7   4 11144.7 714.099   2
   2   7  -4 10113.6 784.320   5
  -2   7   3 11174.1 697.586   2
  -2   7   3 9946.27 676.228   4
   2   7  -3 10321.3 750.984   5
  -2   7   2 65319.2 1918.34   2
  -2   7   2 63171.9 1914.07   4
   2   7  -2 62982.3 1983.94   5
  -2   7   1 5962.27 527.923   4
  -2  -7   1 7027.52 515.935   4
   2   7  -1 6213.49 562.961   2
  -2   7   1 6485.56 306.656   3
   2   7  -1 6472.78 539.907   5
   2  -7  -1 6773.36 549.833   2
  -2   7   1 5876.62 500.050   2
  -2  -7   1 6828.41 313.296   3
   2   7   0 4918.62 448.195   5
  -2   7   0 4733.94 451.027   4
  -2  -7   0 4716.35 407.997   4
   2   7   0 4853.95 499.593   2
   2   7   1 677.061 177.182   4
   2   7   1 594.892 234.834   2
  -2  -7  -1 361.442 175.998   4
  -2   7  -1 299.219 207.837   4
   2  -7   1 842.595 145.724   3
   2   7   1 409.846 105.693   3
   2   7   2 5374.34 538.350   2
  -2  -7  -2 6258.09 429.220   4
   2   7   2 5701.22 416.183   4
  -2   7  -2 6460.46 603.783   5
   2   7   3 41240.2 1314.17   1
  -2   7  -3 39465.7 1665.37   5
  -2  -7  -3 41501.9 1231.88   4
   2   7   3 40515.6 1581.67   2
   2   7   3 40658.8 1239.93   4
   2   7   4 73872.9 2188.15   6
  -2  -7  -4 71071.3 1794.91   4
   2   7   4 72232.9 1859.33   4
   2   7   4 76162.3 1946.99   1
   2   7   4 81338.7 2405.84   2
  -2   7  -4 80772.5 2521.65   5
   2   7   5 22702.7 1107.81   6
   2   7   5 20857.9 876.872   4
   2   7   5 23138.2 919.203   1
  -2  -7  -5 23415.7 860.688   4
  -2   7  -5 23380.2 1317.22   5
   2   7   5 22096.6 1198.35   2
  -2   7  -6 53130.8 2139.35   5
   2   7   6 51900.8 1529.91   4
   2   7   6 51550.0 1805.35   6
   2   7   6 53080.6 1514.63   1
  -2  -7  -6 53425.1 1496.17   4
   2   7   6 54209.8 1998.24   2
   2   7   7 4689.24 542.288   6
   2   7   7 4294.64 406.062   4
  -2   7  -7 3590.82 615.474   5
   2   7   7 3512.18 537.875   2
   2   7   7 4107.44 384.103   1
   2   7   8 31072.4 1536.54   2
   2   7   8 30302.0 1181.01   4
   2   7   8 33011.3 1428.65   6
  -2   7  -8 33659.1 1752.96   5
   2   7   8 31427.2 1111.11   1
   2   7   9 910.998 351.986   2
   2   7   9 221.197 183.504   6
  -2   7  -9 1228.63 454.721   5
   2   7   9 462.413 187.228   4
   2   7  10 24152.0 1441.85   2
   2   7  10 24366.9 1102.97   4
   2   7  10 24250.6 1285.47   6
  -2   7 -10 25262.7 1610.99   5
  -2   7 -11 1184.90 514.097   5
   2   7  11 1459.95 372.321   6
   2   7  11 384.080 157.778   4
   2   7  11 575.187 298.090   2
   2   7  12 4369.00 577.213   6
   2   7  12 4710.18 509.280   4
   2   7  12 3752.93 568.772   2
  -2   7 -12 4065.75 667.592   5
   2   7  13 7834.56 688.091   4
  -2   7 -13 8107.93 1020.65   5
   2   7  13 6947.15 852.615   2
   2   7  13 8301.71 793.297   6
   2   7  14 996.938 339.926   6
   2   7  14 955.543 266.391   4
   2   7  14 635.590 382.614   2
  -2   7 -14 1220.01 512.356   5
   2   7  15 8335.72 827.307   6
   2   7  15 7268.02 939.835   2
   2   7  15 7518.33 733.342   4
  -2   7 -15 8363.08 1137.92   5
   2   7  16 573.203 343.885   6
   2   7  16-195.586 240.361   4
   2   7  16 1107.96 446.374   2
  -2   7 -16-155.659 506.569   5
  -2   7 -17 282.758 488.956   5
   2   7  17 279.005 261.843   6
   2   7  17 489.714 351.883   2
   2   7  17 397.308 256.128   4
   2   7  18 1529.98 529.097   2
  -2   7 -18 1516.22 621.284   5
   2   7  18 2208.03 495.441   4
  -2   7 -19 2913.90 849.822   5
   2   7  19 2210.36 584.185   2
   2   7  19 2679.55 567.560   4
  -2   7 -20 1053.35 773.964   7
   2  -7  20 1560.92 474.751   6
   2   7  20 782.358 502.449   2
   2   7  20 1086.03 425.547   4
   2   7  21 6347.21 1037.12   2
  -2   7 -21 5453.99 1024.71   7
   2   7  22 1558.82 679.516   2
  -2   7 -22 845.424 657.393   7
  -2   7 -23 1511.86 733.694   7
   2   7  23 1725.81 611.995   2
   2   7  24 430.001 495.974   2
  -2   7 -24 2415.44 918.787   7
  -2   8  26 4198.40 941.697   2
   2   8 -25 2705.55 874.550   7
  -2   8  25 4283.21 987.055   2
  -2   8  24 10627.5 1266.61   4
   2   8 -24 13128.0 1588.10   7
  -2   8  24 12259.0 1503.46   2
  -2   8  23 2434.70 738.555   2
  -2   8  23 1730.79 562.657   4
   2   8 -23 2349.62 761.373   7
   2   8 -22 5660.94 1013.90   7
  -2   8  22 6307.87 933.602   4
  -2   8  22 8143.69 1162.70   2
  -2   8  21 105.385 416.391   2
  -2   8  21-153.371 303.854   4
   2   8 -21 394.407 498.915   7
   2   8 -20 15.3304 517.258   7
  -2   8  20 474.867 342.349   4
  -2   8  20 184.935 354.293   2
   2   8 -19 998.972 490.984   5
  -2   8  19 802.373 366.478   4
  -2   8  19 1367.44 574.291   2
   2   8 -19 1535.39 684.930   7
  -2   8  18 1386.94 506.376   2
   2   8 -18 1763.46 651.046   5
  -2   8  18 1384.22 418.892   4
   2   8 -17 101.776 514.531   5
  -2   8  17-11.9439 303.461   2
  -2   8  17-233.379 381.511   4
  -2   8  16 259.945 323.988   2
  -2   8  16 190.440 257.340   4
   2   8 -16 680.386 538.593   5
   2   8 -15 16648.8 1522.57   5
  -2   8  15 15761.6 1266.10   2
  -2   8  15 14889.5 1127.16   4
  -2   8  14 5355.92 657.265   4
   2   8 -14 4117.81 782.733   5
  -2   8  14 5519.66 747.335   2
  -2   8  13 25216.6 1521.51   2
   2   8 -13 25373.6 1764.55   5
  -2   8  13 25232.2 1371.54   4
  -2   8  12 25030.2 1334.26   4
  -2   8  12 25762.9 1489.41   2
   2   8 -12 23557.3 1668.15   5
  -2   8  11 43223.6 1773.17   4
  -2   8  11 45026.4 1950.07   2
   2   8 -11 45175.4 2274.13   5
  -2   8  10 591.310 302.788   2
  -2   8  10 838.420 292.542   4
   2   8 -10 631.263 415.026   5
  -2   8  10 892.267 142.937   1
  -2   8   9 94063.4 2767.80   4
   2   8  -9 96979.2 3306.59   5
  -2   8   9 96179.4 2946.16   2
  -2   8   9 99920.2 2077.60   1
   2   8  -8 5076.71 823.549   5
  -2   8   8 3498.51 284.987   1
  -2   8   8 3225.40 503.392   2
  -2   8   8 3455.43 452.990   4
  -2   8   7 68923.0 2147.10   4
  -2   8   7 64555.4 2206.06   2
   2   8  -7 65843.0 2457.51   5
   2   8  -6 750.191 410.919   5
  -2   8   6 1187.15 291.110   4
  -2   8   6 1207.27 317.259   2
   2   8  -5 58799.3 2185.85   5
  -2   8   5 61053.6 2013.30   2
  -2   8   5 60471.0 1970.84   4
  -2   8   4 373.491 185.080   2
   2   8  -4 218.422 249.631   5
  -2   8   3 10631.3 747.121   2
   2   8  -3 9825.40 789.726   5
  -2   8   3 9647.18 697.187   4
   2   8  -2-62.1967 233.806   5
  -2   8   2 449.668 228.165   4
  -2   8   2 443.466 182.124   2
  -2  -8   1 3663.00 218.936   3
   2   8  -1 3326.19 441.232   5
  -2   8   1 2954.56 194.943   3
  -2   8   1 3413.11 428.538   4
   2   8  -1 3926.41 467.469   2
  -2   8   1 3692.02 436.121   2
   2   8   0 289.695 191.342   2
   2   8   0 590.480 243.231   5
  -2  -8   0 196.057 152.874   4
  -2   8   0 537.820 205.636   4
   2   8   1 2532.71 316.761   4
  -2  -8  -1 2236.12 318.707   4
   2   8   1 2401.37 398.382   2
   2   8   1 1942.39 192.406   3
  -2   8  -1 2756.01 411.150   4
   2  -8   1 2279.18 217.328   3
   2   8   2 263.058 131.926   4
  -2  -8  -2 25.9442 139.151   4
   2   8   2-118.950 248.314   2
  -2   8  -2-129.286 265.788   5
   2   8   3 26842.4 1029.10   4
   2   8   3 28337.8 1360.76   2
   2   8   3 27804.7 1083.88   1
  -2  -8  -3 26619.0 1025.04   4
  -2   8  -3 27054.1 1402.70   5
  -2   8  -4 5532.77 722.132   5
   2   8   4 5139.76 596.662   2
  -2  -8  -4 4773.86 405.304   4
   2   8   4 5725.13 445.369   4
   2   8   4 5816.94 472.207   1
  -2   8  -5 3531.35 554.421   5
  -2  -8  -5 3429.66 334.079   4
   2   8   5 3215.57 369.581   1
   2   8   5 3063.25 490.680   2
   2   8   5 3308.49 363.753   4
   2   8   6 410.228 251.227   6
   2   8   6 404.308 154.767   1
   2   8   6 700.665 206.604   4
  -2   8  -6-102.968 432.440   5
   2   8   6 807.129 378.385   2
  -2  -8  -6 511.451 151.755   4
   2   8   7 324.482 288.788   2
   2   8   7 91.1724 163.663   4
   2   8   7 68.8108 170.712   1
   2   8   7-101.248 238.006   6
  -2   8  -7 5.91896 406.318   5
   2   8   8 9228.09 626.559   4
  -2   8  -8 8417.83 934.684   5
   2   8   8 8452.65 560.979   1
   2   8   8 10643.7 808.838   6
   2   8   8 8394.91 814.258   2
   2   8   9 460.998 257.890   6
   2   8   9 368.164 152.006   4
   2   8   9 201.157 284.657   2
   2   8   9 442.217 163.997   1
  -2   8  -9 846.847 435.171   5
  -2   8 -10 44673.4 2193.28   5
   2   8  10 43291.5 1578.25   4
   2   8  10 42284.1 1788.67   6
   2   8  10 46383.5 2076.30   2
  -2   8 -11 4258.77 749.409   5
   2   8  11 5346.88 730.082   2
   2   8  11 4914.86 578.891   6
   2   8  11 3825.48 474.334   4
   2   8  12 34524.3 1647.91   6
   2   8  12 37284.7 1975.52   2
   2   8  12 34583.6 1478.98   4
  -2   8 -12 36458.8 2105.54   5
  -2   8 -13 6330.58 973.741   5
   2   8  13 6300.03 833.852   2
   2   8  13 7726.54 777.011   6
   2   8  13 6757.35 650.475   4
   2   8  14 3841.95 499.844   4
   2   8  14 5600.40 819.434   2
   2   8  14 3802.79 571.674   6
  -2   8 -14 4338.87 814.813   5
   2   8  15 26790.7 1555.53   6
   2   8  15 28706.2 1477.42   4
  -2   8 -15 27897.7 1972.61   5
   2   8  15 28657.7 1867.18   2
   2   8  16 1280.74 415.700   6
   2   8  16 587.236 304.091   2
   2   8  16 1928.88 397.047   4
  -2   8 -16 2323.03 691.316   5
  -2   8 -17 38485.9 2480.43   5
   2   8  17 39261.7 1950.69   6
   2   8  17 36995.9 2272.25   2
   2   8  17 36780.0 1810.69   4
   2   8  18 1032.68 442.577   4
   2   8  18 854.136 513.644   2
  -2   8 -18 992.502 563.390   5
   2   8  19 12512.6 1373.18   2
   2   8  19 9649.29 992.603   4
  -2   8 -19 13031.8 1537.39   5
   2   8  20 870.228 530.345   2
  -2   8 -20 83.4368 487.496   5
   2   8  21 11993.0 1439.18   2
  -2   8 -21 12668.6 1523.82   7
  -2   8 -22 7041.98 1217.37   7
   2   8  22 8665.03 1258.31   2
  -2   8 -23 3964.85 1027.48   7
   2   8  23 4355.84 1023.12   2
  -2   8 -24 9960.97 1442.50   7
   2   8  24 12425.3 1599.61   2
   2   9 -25 1877.37 871.356   7
  -2   9  25 2000.71 734.566   2
  -2   9  24 748.101 520.047   2
   2   9 -24 515.284 682.807   7
   2   9 -23 3058.35 908.175   7
  -2   9  23 1095.26 500.324   2
  -2   9  23 1999.73 601.489   4
  -2   9  22 4971.23 968.919   2
  -2   9  22 5507.98 881.406   4
   2   9 -22 5718.16 1077.48   7
  -2   9  21 68.7612 332.556   4
   2   9 -21 528.329 531.616   7
  -2   9  21-166.669 368.007   2
  -2   9  20 9918.44 1070.41   4
  -2   9  20 10713.8 1254.90   2
   2   9 -20 12131.8 1430.31   7
   2   9 -20 13504.1 1584.28   5
  -2   9  19 1985.57 498.934   4
   2   9 -19 2464.97 715.704   5
  -2   9  19 1384.78 565.902   2
  -2   9  18 11026.1 1206.20   2
   2   9 -18 8223.14 1190.98   5
  -2   9  18 9467.80 996.624   4
  -2   9  17 1104.00 382.750   2
  -2   9  17 1798.12 492.645   4
  -2   9  16 8167.54 959.440   2
  -2   9  16 7739.30 843.907   4
   2   9 -16 9588.77 1256.15   5
  -2   9  15 1325.58 411.537   2
  -2   9  15 1849.32 435.235   4
   2   9 -15 2383.58 702.704   5
   2   9 -14 1278.40 583.458   5
  -2   9  14 620.674 348.494   4
  -2   9  14 1000.55 368.858   2
   2   9 -13 2970.39 741.149   5
  -2   9  13 2764.94 563.282   2
  -2   9  13 1871.45 396.003   4
  -2   9  12 5665.54 700.658   2
  -2   9  12 4754.06 614.888   4
   2   9 -12 4313.25 779.251   5
  -2   9  11-440.919 317.076   2
  -2   9  11-168.075 222.090   4
  -2   9  11 34.1910 70.1754   1
  -2   9  10 31647.7 1596.35   2
  -2   9  10 30436.0 947.580   1
   2   9 -10 31402.5 1839.38   5
  -2   9  10 30659.6 1484.20   4
   2   9  -9 12526.8 1135.14   5
  -2   9   9 11360.1 867.114   4
  -2   9   9 12077.6 565.176   1
  -2   9   9 11950.7 937.065   2
  -2   9   8 2591.19 408.611   4
  -2   9   8 3948.81 573.829   2
   2   9  -8 3338.89 666.548   5
  -2   9   7 25107.9 1257.71   4
  -2   9   7 27754.3 1373.81   2
   2   9  -7 24383.1 1511.04   5
   2   9  -6 33338.7 1664.06   5
  -2   9   6 29857.5 1361.76   4
  -2   9   6 31409.3 1453.67   2
  -2   9   5 67993.6 2233.13   2
  -2   9   5 64581.5 2114.67   4
   2   9  -5 64062.7 2382.55   5
  -2   9   4 2471.88 404.327   4
  -2   9   4 2009.83 405.876   2
   2   9  -4 2349.76 480.937   5
   2   9  -3 82508.4 2587.88   5
  -2   9   3 85747.3 2536.18   2
  -2   9   3 79603.5 2424.08   4
   2   9  -2 17828.2 1050.38   5
  -2   9   2 16126.8 956.276   4
  -2   9   2 17441.9 1003.98   2
   2   9  -1 9146.63 744.821   5
   2   9  -1 7947.04 729.245   2
  -2   9   1 9775.08 726.504   4
  -2   9   1 8751.22 712.142   2
   2   9   0-158.826 285.777   5
  -2   9   0 241.467 246.951   4
   2   9   0-362.891 298.959   2
   2   9   1 6263.63 350.655   3
   2   9   1 6462.98 517.260   4
  -2   9  -1 7612.98 678.998   4
   2   9   1 7623.75 718.172   2
   2  -9   1 8066.36 405.585   3
   2   9   2 44723.0 1834.67   2
  -2   9  -2 46138.9 1877.84   5
  -2  -9  -2 44522.6 1507.53   4
   2   9   2 43491.8 1465.02   4
   2   9   3 4489.61 575.184   2
  -2   9  -3 5938.81 698.238   5
  -2  -9  -3 4877.19 467.162   4
   2   9   3 4587.35 443.262   4
   2   9   4 57731.3 1740.84   1
  -2  -9  -4 55559.9 1680.91   4
   2   9   4 55402.5 1687.46   4
   2   9   4 55654.6 2112.29   2
  -2   9  -4 56697.7 2249.32   5
  -2   9  -5 1578.91 441.068   5
   2   9   5 2923.77 503.316   2
   2   9   5 3147.87 373.602   4
   2   9   5 2181.08 316.680   1
   2   9   6 11535.5 965.980   2
   2   9   6 11616.2 688.356   1
  -2   9  -6 12278.9 1062.59   5
   2   9   6 12400.8 731.942   4
   2   9   7 7607.57 798.011   2
   2   9   7 7706.78 568.108   1
   2   9   7 7921.56 584.250   4
  -2   9  -7 6716.02 859.653   5
   2   9   8 3325.13 574.470   2
   2   9   8 2975.80 352.137   1
   2   9   8 2799.25 456.237   6
  -2   9  -8 3549.76 678.192   5
   2   9   8 2870.74 376.465   4
  -2   9  -9 26625.9 1678.15   5
   2   9   9 26029.6 1362.11   6
   2   9   9 24854.0 1150.37   4
   2   9   9 27379.7 1090.07   1
   2   9   9 27433.1 1587.51   2
  -2   9 -10 2836.71 647.248   5
   2   9  10 2752.69 541.662   2
   2   9  10 1934.48 394.003   6
   2   9  10 2961.72 418.897   4
  -2   9 -11 27665.3 1820.61   5
   2   9  11 28863.8 1714.69   2
   2   9  11 29307.6 1504.88   6
   2   9  11 25594.4 1250.31   4
   2   9  12 5981.66 700.522   6
   2   9  12 7025.53 878.706   2
  -2   9 -12 6334.21 944.632   5
   2   9  12 6809.55 643.612   4
   2   9  13 7012.01 687.041   4
   2   9  13 8360.23 821.246   6
   2   9  13 8544.39 1008.92   2
  -2   9 -13 8875.43 1144.30   5
   2   9  14 14081.5 993.255   4
   2   9  14 15521.9 1400.63   2
   2   9  14 14824.1 1133.60   6
  -2   9 -14 14366.6 1429.61   5
  -2   9 -15 3171.69 816.672   5
   2   9  15 1941.33 433.906   4
   2   9  15 1892.43 422.585   6
   2   9  15 1990.62 615.335   2
   2   9  16 11836.4 1283.83   2
   2   9  16 10760.6 979.560   6
   2   9  16 11221.5 935.769   4
  -2   9 -16 10360.0 1236.59   5
   2   9  17-83.1582 360.930   2
  -2   9 -17 352.395 524.777   5
   2   9  17 112.937 301.696   4
   2   9  17 44.4837 255.243   6
  -2   9 -18 2126.56 784.112   5
   2   9  18 1441.02 418.638   4
   2   9  18 1207.08 553.785   2
  -2   9 -19 958.674 577.351   5
   2   9  19 1702.34 605.777   2
   2   9  20 492.358 367.486   2
  -2   9 -20 260.412 508.190   5
   2   9  21 1255.71 613.450   2
  -2   9 -21 822.927 685.978   5
   2   9  22 642.194 351.581   2
  -2   9 -22 1073.55 682.122   7
   2   9  23 3198.52 908.283   2
  -2   9 -23 4127.45 976.974   7
  -2   9 -24 1989.52 831.992   7
   2   9  24 1252.46 616.006   2
  -2  10  25 2099.11 683.020   2
   2  10 -25 1921.81 803.452   7
   2  10 -24 1134.32 629.944   7
  -2  10  24 868.510 419.411   2
  -2  10  23 1883.66 681.812   2
  -2  10  23 1317.78 521.257   4
   2  10 -23 2985.48 872.246   7
  -2  10  22 1441.38 524.591   4
   2  10 -22 1476.61 668.522   7
  -2  10  22 1330.06 518.037   2
   2  10 -21 269.736 520.795   7
  -2  10  21-514.616 605.032   2
  -2  10  21-112.432 308.792   4
   2  10 -21-310.770 493.880   5
   2  10 -20 2621.07 819.726   5
  -2  10  20 1719.07 469.117   4
  -2  10  20 1883.78 580.848   2
  -2  10  19 8633.10 1127.76   2
  -2  10  19 9238.11 1001.13   4
   2  10 -19 11479.8 1438.70   5
  -2  10  18 864.546 385.800   4
  -2  10  18 182.132 378.969   2
   2  10 -18 460.258 590.616   5
  -2  10  17 23342.8 1546.26   4
   2  10 -17 26163.0 2037.85   5
  -2  10  17 27854.8 1876.86   2
   2  10 -16 9822.80 1264.98   5
  -2  10  16 7266.22 837.404   4
  -2  10  16 7474.42 961.933   2
   2  10 -15 12903.5 1414.22   5
  -2  10  15 11658.3 1033.26   4
  -2  10  15 13741.7 1241.16   2
   2  10 -14 859.550 565.266   5
  -2  10  14 400.376 215.118   4
  -2  10  14 608.433 321.226   2
  -2  10  13 1495.72 383.129   4
  -2  10  13 1740.66 509.842   2
   2  10 -13 1785.68 594.207   5
  -2  10  12 25162.6 1540.99   2
   2  10 -12 24539.9 1774.52   5
  -2  10  12 23843.2 1380.29   4
  -2  10  12 25505.2 822.585   1
  -2  10  11 3829.79 611.412   2
  -2  10  11 4186.20 595.203   4
   2  10 -11 3942.00 748.265   5
  -2  10  11 4617.52 343.209   1
  -2  10  10 31695.6 1035.16   1
   2  10 -10 29804.6 1844.02   5
  -2  10  10 31039.0 1651.50   2
  -2  10  10 30015.2 1491.98   4
  -2  10   9 768.965 162.216   1
  -2  10   9 827.611 297.109   4
  -2  10   9 784.180 363.467   2
   2  10  -9 381.022 457.424   5
  -2  10   8 5666.28 623.823   4
   2  10  -8 7928.73 913.006   5
  -2  10   8 6842.10 740.719   2
  -2  10   7 1824.16 402.713   2
  -2  10   7 2548.75 474.782   4
   2  10  -7 2852.38 587.652   5
   2  10  -6 20924.7 1388.22   5
  -2  10   6 21930.8 1271.45   2
  -2  10   6 21858.9 1171.25   4
  -2  10   5 1448.08 352.013   2
  -2  10   5 2109.62 388.205   4
   2  10  -5 1663.77 503.175   5
  -2  10   4 64941.9 2162.55   4
  -2  10   4 64834.8 2244.71   2
   2  10  -4 60675.6 2342.51   5
   2  10  -3 2563.15 505.088   5
  -2  10   3 2377.67 430.523   4
  -2  10   3 2517.37 455.671   2
   2  10  -2 23064.0 1271.91   5
  -2  10   2 22535.3 1203.33   2
  -2  10   2 20574.8 622.237   3
  -2  10   2 19491.8 1130.54   4
  -2 -10   2 21743.7 623.969   3
   2  10  -1 87.0258 316.315   5
   2  10  -1-6.14552 284.351   2
  -2  10   1 354.526 322.166   4
  -2  10   1 210.815 270.129   2
   2  10   0 2631.73 477.213   2
   2  10   0 3654.18 526.201   5
  -2  10   0 3680.36 518.061   4
   2  10   1 1616.33 423.407   2
   2 -10   1 970.233 144.224   3
   2  10   1 1117.43 292.249   4
   2  10   1 783.509 132.841   3
   2 -10   2 731.126 175.592   3
   2  10   2 242.504 354.359   2
   2  10   2 715.587 263.492   4
  -2  10  -2-224.082 358.187   5
   2  10   3 27905.4 1174.08   4
   2  10   3 28101.5 1477.36   2
  -2  10  -3 30220.0 1610.44   5
   2  10   4 26665.7 1174.64   1
   2  10   4 30105.6 1530.63   2
   2  10   4 29489.9 1204.71   4
  -2  10  -4 27418.6 1580.66   5
   2  10   5 2886.74 393.429   1
   2  10   5 2355.87 353.065   4
  -2  10  -5 2232.85 496.182   5
   2  10   5 3011.26 532.759   2
   2  10   6 12336.5 1022.72   2
   2  10   6 11203.6 717.269   1
   2  10   6 10724.2 719.808   4
  -2  10  -6 10326.1 994.781   5
   2  10   7-22.5905 152.361   4
  -2  10  -7 357.603 344.689   5
   2  10   7-149.087 350.499   2
   2  10   7 166.425 160.818   1
  -2  10  -8 150.592 409.725   5
   2  10   8 119.697 157.128   4
   2  10   8-43.4075 333.219   2
   2  10   8 715.126 225.426   1
   2  10   9 27036.5 1621.44   2
  -2  10  -9 25846.5 1695.27   5
   2  10   9 24315.9 1178.45   4
   2  10   9 26123.7 1100.69   1
  -2  10 -10 1531.99 512.700   5
   2  10  10 1037.93 417.299   2
   2  10  10 979.324 222.066   1
   2  10  10 947.048 299.305   4
   2  10  10 1001.54 323.813   6
   2  10  11 52496.3 2124.28   6
  -2  10 -11 48170.4 2501.88   5
   2  10  11 50682.3 1874.52   4
   2  10  11 51858.2 2420.97   2
   2  10  12 15697.5 1119.66   6
  -2  10 -12 15644.4 1440.99   5
   2  10  12 15838.2 1335.70   2
   2  10  12 14433.7 970.281   4
   2  10  13 10442.1 923.097   6
  -2  10 -13 11035.9 1270.65   5
   2  10  13 9146.56 787.779   4
   2  10  13 10088.7 1120.75   2
   2  10  14 2444.99 441.670   4
   2  10  14 2896.66 505.254   6
   2  10  14 2280.75 550.848   2
  -2  10 -14 2561.22 754.090   5
   2  10  15 7276.48 830.571   6
   2  10  15 7053.70 735.367   4
  -2  10 -15 4683.09 915.286   5
   2  10  15 6494.88 958.706   2
  -2  10 -16 3525.86 871.256   5
   2  10  16 2922.20 528.910   4
   2  10  16 2061.53 614.510   2
   2  10  16 2417.03 525.172   6
   2  10  17 27.8605 204.308   4
   2  10  17-226.913 369.296   2
  -2  10 -18 12729.6 1477.49   5
   2  10  18 12563.9 1397.33   2
   2  10  19 1797.02 657.102   2
  -2  10 -19 1843.54 631.009   5
   2  10  20 1760.50 660.774   2
  -2  10 -20 2546.82 780.538   5
   2  10  21 7839.74 1206.22   2
  -2  10 -21 7924.27 1296.73   5
  -2  10 -22 1183.05 503.717   5
  -2  10 -22 2350.65 828.000   7
   2  10  22 1752.59 663.372   2
  -2  10 -23 10042.9 1513.86   7
   2  10  23 8183.56 1294.13   2
  -2  11  25 1494.29 585.275   2
  -2  11  24 2502.01 763.695   2
   2  11 -24 3821.37 987.661   7
  -2  11  23 4232.03 899.779   2
   2  11 -23 5148.14 1062.84   7
   2  11 -22 1408.02 600.203   7
  -2  11  22 1027.17 554.872   2
  -2  11  22 692.243 397.040   4
   2  11 -22 732.623 569.435   5
   2  11 -21-370.790 504.271   5
  -2  11  21 351.213 353.028   4
  -2  11  21-382.732 424.261   2
  -2  11  20 316.882 305.934   4
  -2  11  20 835.023 550.639   2
   2  11 -20 530.585 508.501   5
  -2  11  19 934.927 511.876   2
  -2  11  19 131.999 276.249   4
   2  11 -19 679.980 593.077   5
  -2  11  18 719.209 384.542   4
  -2  11  18 146.806 408.244   2
  -2  11  17 2786.85 595.817   4
   2  11 -17 2880.58 841.588   5
  -2  11  17 2593.45 639.896   2
  -2  11  16 8193.09 1024.92   2
  -2  11  16 6964.99 839.366   4
   2  11 -16 8386.93 1164.69   5
  -2  11  15 3917.43 750.947   2
   2  11 -15 3304.04 764.541   5
  -2  11  15 3218.90 588.512   4
  -2  11  14 11059.1 1105.70   2
   2  11 -14 10557.8 1233.60   5
  -2  11  14 10970.5 990.223   4
  -2  11  13 3856.68 635.114   4
  -2  11  13 4278.84 721.319   2
   2  11 -13 4150.12 788.094   5
  -2  11  12 6755.20 744.255   4
  -2  11  12 7134.84 853.864   2
   2  11 -12 5004.06 874.102   5
  -2  11  12 6982.99 449.790   1
  -2  11  11 23398.1 1514.12   2
  -2  11  11 25852.2 938.114   1
  -2  11  11 23274.7 1371.30   4
   2  11 -11 23697.3 1720.25   5
  -2  11  10 7287.83 755.626   4
  -2  11  10 7109.17 487.515   1
   2  11 -10 8729.75 1080.44   5
  -2  11  10 7341.97 828.208   2
   2  11  -9 12795.1 1192.13   5
  -2  11   9 13903.9 719.832   1
  -2  11   9 13825.5 1003.07   4
  -2  11   9 12169.9 1042.61   2
  -2  11   8 13504.0 1056.35   2
  -2  11   8 13503.9 984.543   4
   2  11  -8 12911.8 1197.20   5
   2  11  -7 4972.93 769.173   5
  -2  11   7 4416.45 561.765   4
  -2  11   7 3059.26 504.523   2
  -2  11   6 38389.9 1680.25   4
  -2  11   6 40046.1 1813.49   2
   2  11  -6 38734.5 1915.71   5
  -2  11   5 4379.86 599.979   2
  -2  11   5 4525.36 562.180   4
   2  11  -5 3437.72 574.976   5
   2  11  -4-364.764 430.143   5
  -2  11   4 517.576 305.122   2
  -2  11   4 342.924 316.336   4
   2  11  -3 75580.0 2655.90   5
  -2  11   3 74349.8 2504.23   2
  -2  11   3 73939.2 2431.60   4
  -2  11   2-110.980 242.096   2
  -2  11   2 38.1893 53.5873   3
  -2  11   2-188.459 314.057   4
   2  11  -2 234.927 343.178   5
   2  11  -1 4499.29 608.533   5
  -2  11   1 4410.94 570.918   4
  -2  11   1 4387.57 545.816   2
   2  11  -1 4433.26 605.008   2
   2  11   0 494.999 288.704   2
  -2  11   0 1165.94 369.370   4
   2  11   0 1138.77 380.774   5
   2  11   1 25108.2 1431.75   2
  -2  11  -1 22179.1 1371.10   5
  -2  11  -1 26843.0 1374.01   4
   2  11   1 23915.8 1164.23   4
   2  11   2 15023.6 895.562   4
   2 -11   2 14816.4 626.908   3
   2  11   2 13326.9 568.558   3
  -2  11  -2 14909.3 1155.94   5
   2  11   2 13863.4 1085.40   2
   2  11   3 138890. 3414.02   4
  -2  11  -3 142930. 4091.11   5
   2  11   3 140061. 3992.94   2
  -2  11  -4 20463.6 1369.50   5
   2  11   4 20820.7 1322.15   2
   2  11   4 19827.9 1037.12   4
  -2  11  -5 166076. 4688.75   5
   2  11   5 163348. 4512.79   2
   2  11   5 171536. 3875.85   1
   2  11   5 165265. 3875.49   4
   2  11   6 14959.0 1169.77   2
   2  11   6 14247.7 840.666   1
  -2  11  -6 15003.3 1254.64   5
   2  11   6 14479.4 881.916   4
  -2  11  -7 11051.1 1104.35   5
   2  11   7 13133.7 801.859   1
   2  11   7 12808.2 1103.62   2
   2  11   7 12681.4 826.217   4
  -2  11  -8 20172.4 1480.19   5
   2  11   8 20422.3 1089.37   4
   2  11   8 20045.7 1410.28   2
   2  11   8 23264.7 1073.52   1
  -2  11  -9 3724.59 774.607   5
   2  11   9 3096.92 404.857   1
   2  11   9 2342.01 373.797   4
   2  11   9 3409.68 683.997   2
   2  11  10 3027.53 469.505   4
   2  11  10 3181.88 398.077   1
   2  11  10 3999.00 764.237   2
  -2  11 -10 2496.40 651.859   5
   2  11  11 823.520 502.786   2
  -2  11 -11 697.056 512.798   5
   2  11  11 121.373 205.682   4
   2  11  11 288.153 171.292   1
   2  11  12 147.456 256.096   4
   2  11  12 935.790 524.840   2
  -2  11 -12 1063.59 686.535   5
   2  11  13 8397.60 776.492   4
   2  11  13 9425.37 1085.51   2
  -2  11 -13 8768.40 1152.01   5
  -2  11 -14 15983.5 1542.41   5
   2  11  14 12993.9 997.912   4
   2  11  14 15321.0 1421.71   2
   2  11  15 8872.91 844.162   4
   2  11  15 8105.80 1056.20   2
  -2  11 -15 9988.10 1293.28   5
   2  11  16 2914.59 675.873   2
   2  11  16 2104.36 463.952   4
  -2  11 -16 3225.94 844.942   5
  -2  11 -17 5613.27 1122.01   5
   2  11  17 4913.67 873.866   2
   2  11  18-51.3450 458.958   2
  -2  11 -18 205.954 518.821   5
  -2  11 -19-815.450 661.478   5
   2  11  19 4.59784 323.685   2
   2  11  20-81.5555 439.542   2
  -2  11 -20 837.138 494.449   5
  -2  11 -21-928.043 618.939   5
   2  11  21-138.269 426.264   2
   2  11  22 1017.22 581.676   2
  -2  11 -22 1051.70 571.456   5
  -2  11 -23-810.512 520.723   7
   2  11  23 233.200 435.512   2
   2  12 -24 5182.04 1124.27   7
  -2  12  24 2460.31 703.281   2
   2  12 -23 5229.69 1098.52   7
  -2  12  23 1568.12 612.510   2
   2  12 -22 5013.80 1019.04   7
  -2  12  22 4568.42 944.531   2
   2  12 -22 3888.48 989.100   5
  -2  12  21-112.144 259.270   4
  -2  12  21-116.971 413.128   2
   2  12 -21 220.004 500.205   5
  -2  12  20 483.278 430.952   2
   2  12 -20 1631.19 650.792   5
  -2  12  20 1619.26 558.303   4
  -2  12  19 228.248 431.436   2
   2  12 -19 893.717 708.885   5
  -2  12  19 725.824 377.827   4
   2  12 -18 7146.68 1211.52   5
  -2  12  18 6961.42 912.938   4
  -2  12  18 6701.46 1021.92   2
  -2  12  17 149.872 345.024   2
  -2  12  17 56.9191 289.632   4
   2  12 -17 384.003 514.344   5
  -2  12  16 9053.54 951.873   4
   2  12 -16 8195.87 1215.25   5
  -2  12  16 9948.68 1120.42   2
  -2  12  15 645.824 375.949   4
  -2  12  15 627.968 429.720   2
   2  12 -15-364.593 616.782   5
   2  12 -14 2886.34 697.596   5
  -2  12  14 3880.53 622.144   4
  -2  12  14 3679.01 725.987   2
   2  12 -13 12749.3 1325.70   5
  -2  12  13 12142.9 1066.94   4
  -2  12  13 14017.3 1267.10   2
  -2  12  12 7068.71 873.002   2
   2  12 -12 5339.73 829.766   5
  -2  12  12 6261.50 448.902   1
  -2  12  12 5239.43 685.683   4
  -2  12  11 68708.1 1870.51   1
   2  12 -11 64874.7 3002.57   5
  -2  12  11 70138.2 2802.96   2
  -2  12  11 64969.1 2497.85   4
  -2  12  10 2280.91 297.561   1
  -2  12  10 2698.90 468.187   4
   2  12 -10 2463.01 657.191   5
  -2  12  10 3122.84 564.913   2
   2  12  -9 63658.2 2823.16   5
  -2  12   9 68119.4 2661.08   2
  -2  12   9 68313.0 2471.62   4
  -2  12   8 351.507 268.732   4
  -2  12   8 657.474 289.623   2
  -2  12   7 13142.4 1065.96   2
  -2  12   7 14568.0 1039.19   4
   2  12  -7 13950.9 1209.35   5
  -2  12   6 2248.81 477.017   4
  -2  12   6 2250.18 433.577   2
   2  12  -6 2105.84 522.756   5
  -2  12   5-78.3694 240.602   2
  -2  12   5 70.9143 215.973   4
  -2  12   4 5067.13 641.384   2
   2  12  -4 4333.55 639.102   5
  -2  12   4 4459.06 552.088   4
  -2  12   3 1786.14 377.165   4
   2  12  -3 1492.82 449.419   5
  -2  12   3 1001.35 329.714   2
  -2  12   2 27821.9 1436.06   4
  -2  12   2 30062.2 1513.28   2
   2  12  -2 27064.2 1523.61   5
   2  12  -1 2844.32 505.839   5
  -2  12   1 2607.67 488.837   4
   2  12   0 7459.36 799.792   2
  -2  12   0 6957.85 745.258   4
   2  12   0 6881.96 744.225   5
   2  12   1 134.514 318.636   2
  -2  12  -1-261.052 422.045   5
   2  12   1 523.027 222.715   4
  -2  12  -1 652.792 383.922   4
   2  12   2 26666.5 850.066   3
   2  12   2 27983.5 1315.72   4
  -2  12  -2 29199.9 1642.17   5
   2 -12   2 28923.0 906.255   3
   2  12   2 29728.8 1641.01   2
   2  12   3 2318.08 415.840   4
  -2  12  -3 1980.81 523.963   5
   2  12   3 2076.90 489.409   2
   2  12   4 3382.93 615.901   2
  -2  12  -4 3365.61 649.224   5
   2  12   4 2966.59 419.230   4
   2  12   5 20685.7 1102.39   4
   2  12   5 22039.5 1128.85   1
   2  12   5 21714.8 1419.17   2
  -2  12  -5 22488.9 1544.79   5
  -2  12  -6-458.608 472.457   5
   2  12   6 71.8241 174.915   4
   2  12   6 316.160 214.038   1
   2  12   6-265.289 352.649   2
   2  12   7 21626.1 1488.47   2
  -2  12  -7 19441.5 1490.26   5
   2  12   7 18156.6 1048.11   4
   2  12   7 21113.5 1074.89   1
   2  12   8 1558.66 313.382   1
   2  12   8 1722.24 442.030   2
   2  12   8 639.490 215.528   4
  -2  12  -8 1045.56 468.082   5
  -2  12  -9 1035.11 540.834   5
   2  12   9 151.512 170.682   4
   2  12   9 966.340 424.807   2
   2  12   9 1189.05 315.273   1
   2  12  10 8184.18 735.627   4
   2  12  10 7904.90 624.604   1
  -2  12 -10 8948.23 1116.65   5
   2  12  10 7211.01 935.333   2
   2  12  11 931.686 475.515   2
   2  12  11 1017.03 272.797   1
  -2  12 -11 1178.22 548.261   5
   2  12  11 1195.20 293.294   4
   2  12  12 432.852 346.717   2
  -2  12 -12 1295.68 637.625   5
   2  12  12 323.985 279.619   4
   2  12  13 2671.21 634.263   2
  -2  12 -13 2826.47 733.896   5
   2  12  13 2527.16 460.205   4
  -2  12 -14 1277.05 560.584   5
   2  12  14 1435.76 373.917   4
   2  12  14 2436.07 649.023   2
   2  12  15 2275.61 437.618   4
  -2  12 -15 1861.69 686.604   5
  -2  12 -16 613.884 611.533   5
   2  12  16-154.248 406.638   2
   2  12  16 91.3015 230.177   4
  -2  12 -17 30869.7 2347.55   5
   2  12  17 33000.7 2323.60   2
   2  12  18-12.7521 406.861   2
  -2  12 -18-43.0173 501.872   5
   2  12  19 10064.1 1315.83   2
  -2  12 -19 9899.57 1441.38   5
   2  12  20-831.331 600.956   2
  -2  12 -20-538.292 611.985   5
  -2  12 -21-178.299 602.558   5
   2  12  21-44.5985 522.789   2
  -2  12 -22 437.143 491.074   5
   2  12  22-486.483 438.467   2
   2  12  23 5473.90 1123.55   2
  -2  12 -23 8306.21 1423.83   5
   2  13 -24 1550.17 717.025   7
  -2  13  24 2554.00 778.711   2
   2  13 -23 305.578 588.106   7
   2  13 -23 68.6972 616.716   5
  -2  13  23-86.4209 377.307   2
   2  13 -22-73.9638 660.453   5
  -2  13  22-335.300 459.442   2
   2  13 -21 1664.15 718.038   5
  -2  13  21 272.957 424.071   2
  -2  13  20 561.901 389.953   4
  -2  13  20-106.898 343.019   2
  -2  13  19 523.542 428.711   4
   2  13 -19 1218.66 712.851   5
  -2  13  19 818.106 557.979   2
  -2  13  18 324.075 321.492   4
  -2  13  18 38.3102 369.443   2
   2  13 -18-125.489 551.641   5
   2  13 -17-323.476 568.614   5
  -2  13  17 269.497 283.398   4
  -2  13  17 1159.83 533.808   2
   2  13 -16 3506.89 958.550   5
  -2  13  16 3656.64 766.228   2
  -2  13  16 3745.56 665.108   4
   2  13 -15 15703.8 1653.47   5
  -2  13  15 13537.8 1177.02   4
  -2  13  15 16013.6 1437.93   2
  -2  13  14 6751.04 846.526   4
  -2  13  14 5450.95 869.440   2
  -2  13  13 22974.9 1659.52   2
  -2  13  13 20979.4 1406.10   4
   2  13 -13 21852.0 1836.78   5
  -2  13  12 147.158 284.018   4
  -2  13  12 260.573 152.462   1
  -2  13  12 519.779 369.608   2
   2  13 -12-297.828 515.231   5
  -2  13  11 8025.68 581.674   1
   2  13 -11 9168.90 1177.28   5
  -2  13  11 7285.07 820.518   4
  -2  13  11 7489.63 942.338   2
  -2  13  10 1670.82 434.909   4
  -2  13  10 2231.18 318.911   1
  -2  13  10 2253.01 546.458   2
   2  13 -10 1748.19 546.618   5
  -2  13   9 4869.95 663.603   4
  -2  13   9 5630.56 743.646   2
   2  13  -9 5121.06 825.764   5
  -2  13   8 11597.8 970.168   4
  -2  13   8 12177.9 1081.64   2
   2  13  -8 10535.1 1103.03   5
   2  13  -7 37828.8 2075.34   5
  -2  13   7 39260.5 1943.27   2
  -2  13   7 36941.2 1757.22   4
   2  13  -6 10543.8 1075.69   5
  -2  13   6 11576.1 937.149   4
  -2  13   6 11201.4 1005.15   2
   2  13  -5 60549.5 2569.31   5
  -2  13   5 64698.0 2496.45   2
  -2  13   5 60437.7 2327.49   4
  -2  13   4-156.547 304.067   4
  -2  13   4-3.16095 261.117   2
  -2  13   3 76285.4 2585.84   4
   2  13  -3 73879.9 2771.80   5
  -2  13   3 82127.7 2759.91   2
  -2  13   2 756.703 318.117   2
  -2  13   2 691.274 303.134   4
   2  13  -2 790.975 395.588   5
  -2  13   1 68762.5 2479.90   4
   2  13  -1 68622.3 2581.58   5
   2  13   0 10228.1 925.806   5
  -2  13   0 9992.98 915.196   4
   2  13   0 10926.6 1003.25   2
   2  13   1 1205.99 311.710   5
   2  13   1 2690.43 564.717   2
  -2  13  -1 2000.20 524.523   5
  -2  13  -1 1319.97 415.561   4
   2  13   2 1402.91 356.847   4
   2  13   2 653.934 117.434   3
  -2  13  -2 978.526 366.700   5
   2  13   2 1133.68 419.233   2
   2  13   3 12277.7 883.365   4
   2  13   3 11467.8 558.030   3
   2 -13   3 12459.4 617.563   3
   2  13   3 14164.2 1148.95   2
  -2  13  -3 13044.8 1148.00   5
  -2  13  -4 35536.4 1959.67   5
   2  13   4 32719.2 1469.35   4
   2  13   4 34808.9 1862.98   2
  -2  13  -5 497.502 336.812   5
   2  13   5 193.647 221.677   4
   2  13   5 451.756 189.786   1
   2  13   5 10.6212 348.949   2
   2  13   6 7140.31 642.850   1
   2  13   6 7323.89 669.782   4
  -2  13  -6 6525.60 907.744   5
   2  13   6 7527.55 871.971   2
   2  13   7 1079.57 272.860   4
   2  13   7 1289.39 275.796   1
  -2  13  -7 983.178 430.778   5
   2  13   7 1364.48 457.480   2
  -2  13  -8 320.657 395.362   5
   2  13   8 89.9641 289.662   2
   2  13   8 964.795 285.460   4
   2  13   8 831.412 263.325   1
   2  13   9 15271.9 931.542   1
  -2  13  -9 16999.7 1516.44   5
   2  13   9 13277.1 952.567   4
   2  13   9 17258.2 1397.36   2
   2  13  10 1626.57 334.418   1
   2  13  10 1362.11 511.589   2
   2  13  10 1211.18 323.010   4
  -2  13 -10 1648.45 629.977   5
  -2  13 -11 7353.01 1095.47   5
   2  13  11 7483.63 634.130   1
   2  13  11 8696.99 1072.38   2
   2  13  11 6077.86 663.955   4
   2  13  12-117.281 219.245   4
  -2  13 -12 69.3662 626.426   5
   2  13  12 394.032 328.331   2
   2  13  12 246.544 242.829   1
   2  13  13 1461.87 507.705   2
  -2  13 -13 2242.68 727.850   5
   2  13  13 1948.66 421.108   4
  -2  13 -14 1159.27 622.822   5
   2  13  14 103.895 390.625   2
   2  13  14 626.052 310.611   4
  -2  13 -15 252.210 487.171   5
   2  13  15 127.728 215.335   4
   2  13  15 468.638 363.116   2
  -2  13 -16 841.533 588.204   5
   2  13  16-261.430 422.579   2
  -2  13 -17 425.579 571.066   5
   2  13  17 1438.90 620.395   2
  -2  13 -18 3147.81 897.689   5
   2  13  18 2267.52 660.688   2
  -2  13 -19-139.378 508.789   5
   2  13  19 110.000 347.893   2
   2  13  20 6410.78 1146.23   2
  -2  13 -20 5090.39 1048.74   5
   2  13  21 1046.72 597.487   2
  -2  13 -21 388.316 614.512   5
  -2  13 -22 9001.42 1476.92   5
   2  13  22 6337.18 1200.06   2
  -2  13 -23 693.124 624.919   5
  -2  14  24 10298.7 1547.54   2
  -2  14  23 13965.8 1720.77   2
   2  14 -23 13361.5 1772.50   5
   2  14 -22 11607.9 1659.37   5
  -2  14  22 11661.1 1535.54   2
  -2  14  21 3848.70 913.516   2
   2  14 -21 3707.85 968.429   5
   2  14 -20 8677.90 1367.82   5
  -2  14  20 6875.07 1182.59   2
  -2  14  19 779.715 454.361   4
  -2  14  19 219.208 419.149   2
   2  14 -19 674.453 576.148   5
  -2  14  18 4994.12 794.207   4
  -2  14  18 5845.23 1010.99   2
   2  14 -18 5711.22 1119.12   5
  -2  14  17 2534.19 678.967   2
  -2  14  17 4762.93 755.200   4
   2  14 -17 3410.55 875.242   5
   2  14 -16 952.926 644.817   5
  -2  14  16 1458.21 419.101   4
  -2  14  16 1150.96 540.843   2
  -2  14  15 5012.32 759.859   4
   2  14 -15 5103.31 1019.97   5
  -2  14  15 5694.78 938.260   2
  -2  14  14 4803.45 833.468   2
   2  14 -14 3550.80 832.115   5
  -2  14  14 3693.39 682.389   4
   2  14 -13-265.136 544.881   5
  -2  14  13 168.791 242.977   4
  -2  14  13-14.1221 356.966   2
  -2  14  12 10343.3 999.001   4
  -2  14  12 9684.60 661.367   1
  -2  14  12 10341.4 1101.25   2
   2  14 -12 11382.1 1307.69   5
  -2  14  11 7113.84 929.221   2
   2  14 -11 8100.39 1111.36   5
  -2  14  11 6041.15 768.466   4
  -2  14  11 6523.73 542.065   1
  -2  14  10 9467.73 1036.77   2
  -2  14  10 10025.1 944.877   4
  -2  14  10 10272.1 705.694   1
   2  14 -10 9485.59 1189.53   5
  -2  14   9 222.788 339.927   2
  -2  14   9 642.207 371.020   4
   2  14  -9 1025.85 533.721   5
  -2  14   8 949.540 342.970   4
   2  14  -8 170.265 346.814   5
  -2  14   8-7.11501 321.472   2
  -2  14   7 24326.2 1434.78   4
  -2  14   7 24839.9 1583.96   2
   2  14  -7 25508.3 1750.75   5
  -2  14   6 5053.03 696.010   2
   2  14  -6 4666.06 788.442   5
  -2  14   6 4521.27 628.563   4
   2  14  -5 59783.9 2673.58   5
  -2  14   5 68066.5 2636.06   2
  -2  14   5 61043.7 2386.58   4
  -2  14   4 10787.1 927.747   4
  -2  14   4 9747.43 958.590   2
   2  14  -4 10190.2 1034.51   5
  -2  14   3 81229.1 2846.69   4
   2  14  -3 90518.0 3227.55   5
  -2  14   3 89536.4 3092.44   2
  -2  14   2 108.425 254.194   4
  -2  14   2-198.828 319.773   2
   2  14  -2 168.316 334.037   5
   2  14  -1 45252.1 2122.41   5
  -2  14   1 44243.4 1986.73   4
   2  14   0 5565.15 778.759   2
  -2  14   0 4593.71 629.622   4
   2  14   0 4843.90 684.740   5
   2  14   1 46937.6 2201.20   2
  -2  14  -1 41768.4 2144.09   5
   2  14   1 46470.7 2099.61   5
   2  14   2 8047.88 910.876   2
  -2  14  -2 8473.20 960.010   5
   2  14   2 7511.51 748.387   4
   2 -14   3 29543.6 975.201   3
   2  14   3 24233.7 860.676   3
   2  14   3 31931.2 1801.33   2
   2  14   3 28270.1 1416.07   4
  -2  14  -3 28429.1 1793.15   5
   2  14   4 860.548 321.290   2
   2  14   4 830.052 313.297   4
  -2  14  -4 1042.60 445.114   5
   2  14   5 11435.1 851.692   1
   2  14   5 10836.4 853.866   4
  -2  14  -5 12467.5 1171.61   5
   2  14   5 11801.1 1138.91   2
   2  14   6 327.953 179.576   1
   2  14   6 190.471 348.534   2
  -2  14  -6 125.781 375.637   5
   2  14   6 235.735 195.744   4
   2  14   7 846.714 471.027   2
  -2  14  -7-174.905 537.612   5
   2  14   7 33.8063 187.079   1
   2  14   7-65.8042 209.796   4
   2  14   8 279.906 241.971   1
   2  14   8 292.663 237.109   4
  -2  14  -8 237.634 465.267   5
   2  14   8-163.582 321.645   2
   2  14   9 3251.53 602.931   2
   2  14   9 3354.88 462.455   1
   2  14   9 3946.77 526.706   4
  -2  14  -9 3717.10 730.132   5
   2  14  10 963.852 474.018   2
   2  14  10 528.011 216.591   4
  -2  14 -10 856.164 531.746   5
   2  14  10 1083.14 296.448   1
   2  14  11 11443.4 1243.26   2
   2  14  11 11634.6 825.111   1
   2  14  11 11755.8 954.132   4
  -2  14 -11 12615.1 1441.53   5
   2  14  12 2252.25 459.575   4
   2  14  12 1572.44 517.949   2
   2  14  12 1507.31 324.436   1
  -2  14 -12 2326.80 748.780   5
  -2  14 -13 5423.64 1029.83   5
   2  14  13 7981.79 1095.44   2
   2  14  13 5991.66 709.872   4
  -2  14 -14 5510.17 1103.33   5
   2  14  14 5451.15 675.889   4
   2  14  14 4454.14 875.248   2
  -2  14 -15 254.833 488.303   5
   2  14  15 430.665 380.246   2
   2  14  16 336.889 465.892   2
  -2  14 -16-688.986 533.896   5
  -2  14 -17 2456.12 839.201   5
   2  14  17 4157.94 968.992   2
  -2  14 -18-78.8692 526.427   5
   2  14  18 423.570 518.575   2
  -2  14 -19 741.638 530.438   5
   2  14  19 1317.27 607.663   2
  -2  14 -20 1321.73 853.056   5
   2  14  20 504.269 445.132   2
  -2  14 -21 3228.14 884.613   5
   2  14  21 3946.13 1004.26   2
  -2  14 -22 2259.80 869.077   5
   2  14  22 5077.27 1096.07   2
   2  15 -23 4440.59 1136.79   5
  -2  15  23 4184.41 1079.82   2
  -2  15  22 622.433 562.753   2
   2  15 -22 1916.50 765.596   5
   2  15 -21 7043.56 1351.32   5
  -2  15  21 6842.62 1186.89   2
   2  15 -20 3416.66 958.740   5
  -2  15  20 4830.92 1044.41   2
  -2  15  19 3038.35 860.343   2
   2  15 -19 1536.78 657.506   5
  -2  15  19 1611.03 533.466   4
  -2  15  18 498.466 336.037   2
  -2  15  18-249.427 286.823   4
   2  15 -18-416.270 525.753   5
  -2  15  17 787.241 343.358   4
  -2  15  17 208.191 394.790   2
  -2  15  16 8148.70 1107.63   2
   2  15 -16 7092.32 1221.27   5
  -2  15  16 5549.61 812.484   4
   2  15 -15-315.225 661.316   5
  -2  15  15 299.710 460.976   2
  -2  15  15-98.7153 279.993   4
  -2  15  14 28144.1 1760.16   4
   2  15 -14 29863.4 2220.91   5
  -2  15  14 30483.0 2061.37   2
   2  15 -13 477.581 485.736   5
  -2  15  13 601.666 381.812   2
  -2  15  13-3.29024 265.233   4
  -2  15  12 16760.1 1296.31   4
  -2  15  12 17230.7 1489.88   2
   2  15 -12 17855.8 1686.87   5
  -2  15  11 1643.03 502.434   2
  -2  15  11 2011.91 345.044   1
  -2  15  11 1858.55 475.762   4
   2  15 -11 2721.91 714.038   5
  -2  15  10 134.375 292.689   2
   2  15 -10-140.844 540.146   5
  -2  15  10 238.935 225.392   1
  -2  15  10 271.533 336.113   4
   2  15  -9-241.344 479.856   5
  -2  15   9 5.84452 242.290   4
  -2  15   9 55.6978 347.960   2
  -2  15   8 3877.70 686.852   2
  -2  15   8 3786.73 613.763   4
   2  15  -8 3014.44 670.835   5
  -2  15   7 2278.77 520.491   2
  -2  15   7 3313.62 579.895   4
   2  15  -7 3920.23 729.189   5
  -2  15   6 31262.2 1805.18   2
   2  15  -6 31029.0 1943.63   5
  -2  15   6 27697.0 1608.06   4
  -2  15   5 3613.88 553.233   4
   2  15  -5 3395.95 704.551   5
  -2  15   5 4883.55 703.163   2
  -2  15   4 92323.2 3091.33   4
   2  15  -4 90208.8 3399.29   5
  -2  15   4 87437.2 3203.97   2
   2  15  -3 2711.47 632.137   5
  -2  15   3 2567.33 528.778   2
  -2  15   3 2470.76 477.490   4
  -2  15   2 95881.1 3324.53   2
   2  15  -2 102044. 3525.18   5
  -2  15   2 96950.9 3226.74   4
  -2  15   1-169.674 252.536   4
   2  15  -1 120.452 317.210   5
   2  15   0 57485.9 2503.15   5
   2  15   0 62803.1 2647.38   2
  -2  15   0 58961.8 2414.06   4
  -2  15   0 57076.6 2588.96   5
   2  15   1 10474.1 1039.57   2
  -2  15  -1 8007.04 932.042   5
   2  15   1 8073.81 891.463   5
   2  15   2 186.157 223.106   4
   2  15   2 689.408 361.195   2
  -2  15  -2 709.284 409.288   5
  -2  15  -3 32600.6 1936.72   5
   2  15   3 33486.2 1898.69   2
   2  15   3 32246.6 1565.21   4
   2 -15   3 29291.7 909.158   3
  -2  15  -4 8821.77 1032.41   5
   2  15   4 8591.31 978.579   2
   2  15   4 7973.22 759.263   4
   2  15   4 6188.02 432.899   3
   2 -15   4 7174.89 496.238   3
  -2  15  -5 15063.6 1374.24   5
   2  15   5 17416.6 1117.31   4
   2  15   5 15821.4 1352.38   2
  -2  15  -6 3682.26 693.535   5
   2  15   6 2219.58 472.377   2
   2  15   6 3049.31 482.040   4
   2  15   6 3442.38 510.121   1
  -2  15  -7 17846.1 1570.94   5
   2  15   7 21274.5 1211.93   1
   2  15   7 18890.1 1513.29   2
   2  15   7 19048.4 1180.43   4
  -2  15  -8 10182.0 1220.41   5
   2  15   8 7446.18 739.417   4
   2  15   8 7256.22 946.559   2
   2  15   8 7984.86 728.287   1
  -2  15  -9 4232.00 856.986   5
   2  15   9 3707.82 541.070   4
   2  15   9 3079.03 627.006   2
   2  15   9 3663.82 494.327   1
   2  15  10 1322.45 377.525   4
  -2  15 -10 2125.25 721.496   5
   2  15  10 1340.74 480.013   2
   2  15  10 1233.13 333.107   1
   2  15  11 86.9449 236.313   4
   2  15  11 13.5714 186.900   1
   2  15  11-532.902 392.078   2
  -2  15 -11 535.687 633.391   5
   2  15  12 2141.54 604.228   2
  -2  15 -12 2309.48 761.764   5
   2  15  12 1766.03 425.591   4
   2  15  12 1824.85 375.868   1
   2  15  13 939.385 415.011   2
  -2  15 -13 889.926 563.059   5
   2  15  13 1047.88 336.961   4
   2  15  14 1880.76 643.728   2
  -2  15 -14 2088.24 921.319   5
   2  15  15 363.026 424.768   2
  -2  15 -15 539.419 480.097   5
   2  15  16 2467.17 663.690   2
  -2  15 -16 4270.87 949.712   5
   2  15  17 5220.05 1027.14   2
  -2  15 -17 4878.09 1086.24   5
  -2  15 -18 344.603 489.483   5
   2  15  18-63.0275 415.642   2
   2  15  19 11882.5 1535.81   2
  -2  15 -19 9573.35 1450.40   5
  -2  15 -20 8.44732 623.795   5
   2  15  20 1661.66 636.466   2
   2  15  21 5965.58 1203.46   2
  -2  15 -21 6749.47 1319.47   5
  -2  15 -22 376.904 528.784   5
  -2  16  23 2686.75 868.882   2
   2  16 -22 5510.58 1217.26   5
  -2  16  22 4551.73 1030.73   2
  -2  16  21 12573.0 1587.31   2
   2  16 -21 11839.8 1677.44   5
   2  16 -20 287.255 622.705   5
  -2  16  20 290.874 576.881   2
   2  16 -19 12098.4 1565.85   5
  -2  16  19 11843.6 1471.88   2
   2  16 -18 306.054 509.811   5
  -2  16  18 866.184 496.249   2
[truncated: 2,410,126 more chars]
