# Supplementary material for: A modular design of molecular qubits to implement universal quantum gates
Source: Nat Commun. 2016 Apr 25;7:11377. doi: 10.1038/ncomms11377 (PMC4848482; doi:10.1038/ncomms11377)
Supplement: Supplementary Data 1 — Cif files for compounds 3 to 11 [file ncomms11377-s2.zip › Supplementary Datasets/SupplementaryDataset5.cif]

data_sam236_twin1_hklf4

# start Validation Reply Form
_vrf_PLAT029_sam236_twin1_hklf4
;
PROBLEM: _diffrn_measured_fraction_theta_full Low .......      0.944 Note  
RESPONSE: 
DAta was collected using synchrotron radiation.
A large number of low angle overloaded reflexions were excluded, affecting 
the completeness.
;

_vrf_PLAT910_sam236_twin1_hklf4
;
PROBLEM: Missing # of FCF Reflection(s) Below Th(Min) ...         12 Report
RESPONSE: 

DAta was collected using synchrotron radiation.
A large number of low angle overloaded reflexions were excluded, affecting 
the completeness.

;
_vrf_PLAT911_sam236_twin1_hklf4
;
PROBLEM: Missing # FCF Refl Between THmin & STh/L=  0.600       1597 Report
RESPONSE: 

DAta was collected using synchrotron radiation.
A large number of low angle overloaded reflexions were excluded, affecting 
the completeness.

;
# end Validation Reply Form


_audit_creation_date              2015-07-27
_audit_creation_method
;
Olex2 1.2
(compiled 2014.05.21 svn.r2940 for OlexSys, GUI svn.r4846)
;
_shelxl_version_number            2014/6
_publ_contact_author_address      ?
_publ_contact_author_email        ?
_publ_contact_author_name         ''
_publ_contact_author_phone        ?
_publ_section_references
;
Dolomanov, O.V., Bourhis, L.J., Gildea, R.J, Howard, J.A.K. & Puschmann, H.
 (2009), J. Appl. Cryst. 42, 339-341.

Sheldrick, G.M. (2008). Acta Cryst. A64, 112-122.
;
_chemical_name_common             ?
_chemical_name_systematic         ?
_chemical_formula_moiety          'C45 H69 Co1 N3 O13 Ru2, F6 P, C H2 Cl2'
_chemical_formula_sum             'C46 H71 Cl2 Co F6 N3 O13 P Ru2'
_chemical_formula_weight          1350.99
_chemical_melting_point           ?
_chemical_oxdiff_formula          'C11 H10 N O'
loop_
  _atom_type_symbol
  _atom_type_description
  _atom_type_scat_dispersion_real
  _atom_type_scat_dispersion_imag
  _atom_type_scat_source
 'C' 'C' 0.0030 0.0010 'International Tables Vol C Tables 4.2.6.8 and 6.1.1.4'
 'H' 'H' 0.0000 0.0000 'International Tables Vol C Tables 4.2.6.8 and 6.1.1.4'
 'Cl' 'Cl' 0.1420 0.1510 'International Tables Vol C Tables 4.2.6.8 and 6.1.1.4'
 'Co' 'Co' 0.3540 0.9120 'International Tables Vol C Tables 4.2.6.8 and 6.1.1.4'
 'F' 'F' 0.0170 0.0100 'International Tables Vol C Tables 4.2.6.8 and 6.1.1.4'
 'N' 'N' 0.0060 0.0030 'International Tables Vol C Tables 4.2.6.8 and 6.1.1.4'
 'O' 'O' 0.0110 0.0060 'International Tables Vol C Tables 4.2.6.8 and 6.1.1.4'
 'P' 'P' 0.0990 0.0910 'International Tables Vol C Tables 4.2.6.8 and 6.1.1.4'
 'Ru' 'Ru' -1.3440 0.7900
 'International Tables Vol C Tables 4.2.6.8 and 6.1.1.4'

_shelx_space_group_comment
;
The symmetry employed for this shelxl refinement is uniquely defined
by the following loop, which should always be used as a source of
symmetry information in preference to the above space-group names.
They are only intended as comments.
;
_space_group_crystal_system       'triclinic'
_space_group_IT_number            2
_space_group_name_H-M_alt         'P -1'
_space_group_name_Hall            '-P 1'
loop_
  _space_group_symop_operation_xyz
 'x, y, z'
 '-x, -y, -z'

_cell_length_a                    11.4660(5)
_cell_length_b                    14.9252(9)
_cell_length_c                    18.9394(8)
_cell_angle_alpha                 84.303(4)
_cell_angle_beta                  88.505(4)
_cell_angle_gamma                 68.403(5)
_cell_volume                      2998.5(3)
_cell_formula_units_Z             2
_cell_measurement_reflns_used     9591
_cell_measurement_temperature     100(2)
_cell_measurement_theta_max       25.5110
_cell_measurement_theta_min       2.3670
_shelx_estimated_absorpt_T_max    ?
_shelx_estimated_absorpt_T_min    ?
_exptl_absorpt_coefficient_mu     0.890
_exptl_absorpt_correction_T_max   1.00000
_exptl_absorpt_correction_T_min   0.85089
_exptl_absorpt_correction_type    multi-scan
_exptl_absorpt_process_details
;
CrysAlisPro, Agilent Technologies,
Version 1.171.37.33 (release 27-03-2014 CrysAlis171 .NET)
(compiled Mar 27 2014,17:12:48)
Empirical absorption correction using spherical harmonics,
 implemented in SCALE3 ABSPACK scaling algorithm.
;
_exptl_absorpt_special_details    ?
_exptl_crystal_colour             'clear dark orange'
_exptl_crystal_colour_lustre      clear
_exptl_crystal_colour_modifier    dark
_exptl_crystal_colour_primary     orange
_exptl_crystal_density_diffrn     1.496
_exptl_crystal_density_meas       ?
_exptl_crystal_density_method     ?
_exptl_crystal_description        block
_exptl_crystal_F_000              1380
_exptl_crystal_size_max           0.3
_exptl_crystal_size_mid           0.3
_exptl_crystal_size_min           0.1
_exptl_transmission_factor_max    ?
_exptl_transmission_factor_min    ?
_diffrn_reflns_av_unetI/netI      0.0302
_diffrn_reflns_Laue_measured_fraction_full 0.944
_diffrn_reflns_Laue_measured_fraction_max 0.937
_diffrn_reflns_limit_h_max        13
_diffrn_reflns_limit_h_min        -13
_diffrn_reflns_limit_k_max        18
_diffrn_reflns_limit_k_min        -18
_diffrn_reflns_limit_l_max        23
_diffrn_reflns_limit_l_min        -23
_diffrn_reflns_number             14377
_diffrn_reflns_point_group_measured_fraction_full 0.944
_diffrn_reflns_point_group_measured_fraction_max 0.937
_diffrn_reflns_theta_full         24.415
_diffrn_reflns_theta_max          25.611
_diffrn_reflns_theta_min          2.648
_diffrn_reflns_v_R_equivalents    ?
_diffrn_ambient_temperature       100(2)
_diffrn_detector                  'CCD plate'
_diffrn_detector_area_resol_mean  ?
_diffrn_measured_fraction_theta_full 0.944
_diffrn_measured_fraction_theta_max 0.937
_diffrn_measurement_details
;
#__ type_ start__ end____ width___ exp.time_
  1 omega  -60.00  115.00   1.0000    1.0000
omega____ theta____ kappa____ phi______ frames
    -       30.0000    0.0000    0.0000 175

#__ type_ start__ end____ width___ exp.time_
  2 omega  -60.00   60.00   1.0000    1.0000
omega____ theta____ kappa____ phi______ frames
    -       30.0000  -50.0000    0.0000 120

#__ type_ start__ end____ width___ exp.time_
  3 omega  -60.00   60.00   1.0000    1.0000
omega____ theta____ kappa____ phi______ frames
    -       30.0000  -50.0000  120.0000 120

#__ type_ start__ end____ width___ exp.time_
  4 omega  -60.00   60.00   1.0000    1.0000
omega____ theta____ kappa____ phi______ frames
    -       30.0000  -50.0000  240.0000 120
;
_diffrn_measurement_device        'abstract diffractometer'
_diffrn_measurement_device_type
'dtrek-CrysAlisPro-abstract goniometer imported rigaku-d*trek images'
_diffrn_measurement_method        '\w scans'
_diffrn_orient_matrix_UB_11       0.0117308000
_diffrn_orient_matrix_UB_12       -0.0249039000
_diffrn_orient_matrix_UB_13       -0.0297107000
_diffrn_orient_matrix_UB_21       0.0257441000
_diffrn_orient_matrix_UB_22       -0.0430266000
_diffrn_orient_matrix_UB_23       0.0211204000
_diffrn_orient_matrix_UB_31       -0.0580722000
_diffrn_orient_matrix_UB_32       -0.0037694000
_diffrn_orient_matrix_UB_33       0.0028796000
loop_
  _diffrn_oxdiff_twin_id
  _diffrn_oxdiff_twin_ratio
  _diffrn_oxdiff_twin_reflns_isolated
  _diffrn_oxdiff_twin_reflns_overlapped
 1 0.3980 621 17223
 2 0.2414 3181 15451
 3 0.1998 629 17249
 4 0.1608 1101 16820

_diffrn_oxdiff_twin_integration_method simultaneous
_diffrn_radiation_monochromator   synchrotron
_diffrn_radiation_probe           x-ray
_diffrn_radiation_type            ?
_diffrn_radiation_wavelength      0.6889
_diffrn_source                    synchrotron
_diffrn_standards_number          0
_reflns_Friedel_coverage          0.000
_reflns_Friedel_fraction_full     .
_reflns_Friedel_fraction_max      .
_reflns_number_gt                 11205
_reflns_number_total              14377
_reflns_special_details
;
 _reflns_Friedel_fraction is defined as the number of unique
 Friedel pairs measured divided by the number that would be
 possible theoretically, ignoring centric projections and
 systematic absences.
;
_reflns_threshold_expression      'I > 2\s(I)'
_computing_cell_refinement
;
CrysAlisPro, Agilent Technologies,
Version 1.171.37.33 (release 27-03-2014 CrysAlis171 .NET)
(compiled Mar 27 2014,17:12:48)
;
_computing_data_collection
;
CrysAlisPro, Agilent Technologies,
Version 1.171.37.33 (release 27-03-2014 CrysAlis171 .NET)
(compiled Mar 27 2014,17:12:48)
;
_computing_data_reduction
;
CrysAlisPro, Agilent Technologies,
Version 1.171.37.33 (release 27-03-2014 CrysAlis171 .NET)
(compiled Mar 27 2014,17:12:48)
;
_computing_molecular_graphics     'Olex2 (Dolomanov et al., 2009)'
_computing_publication_material   'Olex2 (Dolomanov et al., 2009)'
_computing_structure_refinement   'ShelXL (Sheldrick, 2008)'
_computing_structure_solution     'ShelXS (Sheldrick, 2008)'
_refine_diff_density_max          3.359
_refine_diff_density_min          -2.321
_refine_diff_density_rms          0.290
_refine_ls_extinction_coef        .
_refine_ls_extinction_method      none
_refine_ls_goodness_of_fit_ref    1.435
_refine_ls_hydrogen_treatment     constr
_refine_ls_matrix_type            full
_refine_ls_number_parameters      679
_refine_ls_number_reflns          14377
_refine_ls_number_restraints      159
_refine_ls_R_factor_all           0.1342
_refine_ls_R_factor_gt            0.1192
_refine_ls_restrained_S_all       1.437
_refine_ls_shift/su_max           0.000
_refine_ls_shift/su_mean          0.000
_refine_ls_structure_factor_coef  Fsqd
_refine_ls_weighting_details
'w=1/[\s^2^(Fo^2^)+(0.2000P)^2^] where P=(Fo^2^+2Fc^2^)/3'
_refine_ls_weighting_scheme       calc
_refine_ls_wR_factor_gt           0.3074
_refine_ls_wR_factor_ref          0.3372
_refine_special_details
;
Refined as a 4-component twin.
The atomic displacement parameters (adp) of the pivalate and pyridine
ligands were restrained using RIGU. 
The Co and Ru atoms were disordered over the three metallic 
positions. The occupancies of the Co and Ru were set to be 1/3
and 2/3 respectively. The adps were constrained to be equal using
EADP command.      
 
;
_olex2_refinement_description
;
1. Fixed Uiso
 At 1.2 times of:
  All C(H) groups, All C(H,H) groups
 At 1.5 times of:
  All C(H,H,H) groups
2. Uiso/Uaniso restraints and constraints
Uanis(Ru3) = Uanis(Co3A)
Uanis(Co2A) = Uanis(Ru2)
Uanis(Ru1) = Uanis(Co1A)
3. Rigid body (RIGU) restrains
 C1F, C1E, C16, C11, C15, O31, O10
 with sigma for 1-2 distances of 0.002 and sigma for 1-3 distances of 0.002
 C39, C50, C8, C19, C13, O7, O17
 with sigma for 1-2 distances of 0.002 and sigma for 1-3 distances of 0.002
 C27, N20, C23, C9, C51, C49
 with sigma for 1-2 distances of 0.002 and sigma for 1-3 distances of 0.002
 C26, O8, O11, C20, C1D, C1B
 with sigma for 1-2 distances of 0.002 and sigma for 1-3 distances of 0.002
4. Others
 Fixed Sof: Ru1(0.66667) Ru2(0.66667) Ru3(0.66667) Co3A(0.33333) Co2A(0.33333)
 Co1A(0.33333)
5.a Secondary CH2 refined with riding coordinates:
 C1C(H1CA,H1CB)
5.b Me refined with riding coordinates:
 C39(H39A,H39B,H39C), C52(H52A,H52B,H52C), C53(H53A,H53B,H53C), C8(H8A,H8B,
 H8C), C11(H11A,H11B,H11C), C2(H2A,H2B,H2C), C14(H14A,H14B,H14C), C4(H4A,H4B,
 H4C), C17(H17A,H17B,H17C), C18(H18A,H18B,H18C), C19(H19A,H19B,H19C), C12(H12A,
 H12B,H12C), C1A(H1AA,H1AB,H1AC), C1B(H1BA,H1BB,H1BC), C1D(H1DA,H1DB,H1DC),
 C1E(H1EA,H1EB,H1EC), C1F(H1FA,H1FB,H1FC), C1G(H1GA,H1GB,H1GC)
5.c Aromatic/amide H refined with riding coordinates:
 C23(H23), C27(H27), C35(H35), C38(H38), C41(H41), C42(H42), C49(H49),
 C51(H51), C1(H1), C3(H3), C5(H5), C6(H6), C7(H7), C9(H9), C10(H10)
;
_atom_sites_solution_hydrogens    geom
_atom_sites_solution_primary      direct
_atom_sites_solution_secondary    ?
loop_
  _atom_site_label
  _atom_site_type_symbol
  _atom_site_fract_x
  _atom_site_fract_y
  _atom_site_fract_z
  _atom_site_U_iso_or_equiv
  _atom_site_adp_type
  _atom_site_occupancy
  _atom_site_site_symmetry_order
  _atom_site_calc_flag
  _atom_site_refinement_flags_posn
  _atom_site_refinement_flags_adp
  _atom_site_refinement_flags_occupancy
  _atom_site_disorder_assembly
  _atom_site_disorder_group
 Ru1 Ru 0.5572(9) 0.8602(6) 0.2248(3) 0.0230(6) Uani 0.6667 1 d . . P A 1
 Ru2 Ru 0.7052(6) 0.6550(4) 0.3216(2) 0.0259(5) Uani 0.6667 1 d . . P A 1
 Ru3 Ru 0.6275(7) 0.6534(5) 0.1558(2) 0.0287(6) Uani 0.6667 1 d . . P A 1
 O3 O 0.6021(8) 0.5749(6) 0.3305(4) 0.0353(17) Uani 1 1 d . . . . .
 O4 O 0.8128(7) 0.5872(5) 0.1614(4) 0.0317(15) Uani 1 1 d . . . . .
 O5 O 0.5974(7) 0.5435(5) 0.2155(4) 0.0315(15) Uani 1 1 d . . . . .
 O6 O 0.6283(7) 0.7240(5) 0.2358(4) 0.0285(14) Uani 1 1 d . . . . .
 O7 O 0.4126(7) 0.8680(5) 0.1643(4) 0.0304(14) Uani 1 1 d . . . . .
 O8 O 0.4391(8) 0.8634(5) 0.3096(4) 0.0346(15) Uani 1 1 d . . . . .
 O9 O 0.6844(8) 0.8800(5) 0.2895(4) 0.0345(16) Uani 1 1 d . . . . .
 O10 O 0.6686(7) 0.8694(5) 0.1456(4) 0.0316(15) Uani 1 1 d . . . . .
 O11 O 0.5753(7) 0.7463(5) 0.3845(4) 0.0356(16) Uani 1 1 d . . . . .
 O12 O 0.8455(8) 0.5565(5) 0.2780(4) 0.0342(17) Uani 1 1 d . . . . .
 C13 C 0.3757(11) 0.8025(7) 0.1477(5) 0.0327(17) Uani 1 1 d . . . . .
 C15 C 0.6902(12) 0.8196(7) 0.0924(6) 0.037(2) Uani 1 1 d . . . . .
 O17 O 0.4449(7) 0.7141(5) 0.1461(4) 0.0342(15) Uani 1 1 d . . . . .
 N20 N 0.4771(9) 1.0127(6) 0.2141(5) 0.0315(15) Uani 1 1 d . . . . .
 O21 O 0.8168(9) 0.7313(6) 0.3288(4) 0.0403(19) Uani 1 1 d . . . . .
 C23 C 0.5515(11) 1.0641(8) 0.1967(6) 0.0359(19) Uani 1 1 d . . . . .
 H23 H 0.6374 1.0308 0.1927 0.043 Uiso 1 1 calc R . . . .
 C25 C 0.5748(10) 0.5321(7) 0.2808(5) 0.030(2) Uani 1 1 d . . . . .
 C26 C 0.4735(10) 0.8139(7) 0.3691(6) 0.0341(19) Uani 1 1 d . . . . .
 C27 C 0.3535(11) 1.0597(8) 0.2206(6) 0.037(2) Uani 1 1 d . . . . .
 H27 H 0.3025 1.0245 0.2326 0.044 Uiso 1 1 calc R . . . .
 C29 C 0.8814(12) 0.5469(7) 0.2159(5) 0.035(2) Uani 1 1 d . . . . .
 O31 O 0.6564(8) 0.7514(5) 0.0859(4) 0.0364(16) Uani 1 1 d . . . . .
 N32 N 0.7834(9) 0.5792(6) 0.4210(5) 0.037(2) Uani 1 1 d . . . . .
 C33 C 0.5149(12) 0.4591(8) 0.3033(6) 0.041(3) Uani 1 1 d . . . . .
 N34 N 0.6333(9) 0.5793(7) 0.0722(5) 0.037(2) Uani 1 1 d . . . . .
 C35 C 0.7879(10) 0.6272(9) 0.4766(6) 0.035(2) Uani 1 1 d . . . . .
 H35 H 0.7598 0.6945 0.4712 0.042 Uiso 1 1 calc R . . . .
 C38 C 0.8212(11) 0.4820(9) 0.4294(6) 0.038(2) Uani 1 1 d . . . . .
 H38 H 0.8159 0.4493 0.3910 0.045 Uiso 1 1 calc R . . . .
 C39 C 0.1609(11) 0.9339(8) 0.1438(7) 0.041(2) Uani 1 1 d . . . . .
 H39A H 0.0761 0.9502 0.1280 0.061 Uiso 1 1 calc R . . . .
 H39B H 0.1625 0.9350 0.1944 0.061 Uiso 1 1 calc R . . . .
 H39C H 0.1938 0.9800 0.1214 0.061 Uiso 1 1 calc R . . . .
 C41 C 0.6974(13) 0.4881(9) 0.0731(6) 0.047(3) Uani 1 1 d . . . . .
 H41 H 0.7372 0.4545 0.1152 0.056 Uiso 1 1 calc R . . . .
 C42 C 0.7099(13) 0.4365(10) 0.0123(6) 0.044(3) Uani 1 1 d . . . . .
 H42 H 0.7607 0.3713 0.0140 0.052 Uiso 1 1 calc R . . . .
 C43 C 1.0210(11) 0.4899(8) 0.2027(6) 0.039(2) Uani 1 1 d . . . . .
 C47 C 0.7857(12) 0.8218(7) 0.3188(5) 0.037(3) Uani 1 1 d . . . . .
 C49 C 0.2980(13) 1.1633(9) 0.2096(7) 0.049(3) Uani 1 1 d . . . . .
 H49 H 0.2121 1.1958 0.2144 0.059 Uiso 1 1 calc R . . . .
 C50 C 0.2420(11) 0.8314(8) 0.1241(7) 0.0399(19) Uani 1 1 d . . . . .
 C51 C 0.3773(13) 1.2133(9) 0.1915(7) 0.049(2) Uani 1 1 d . . . . .
 H51 H 0.3445 1.2805 0.1837 0.059 Uiso 1 1 calc R . . . .
 C52 C 0.8030(18) 0.9326(16) 0.4025(11) 0.083(6) Uani 1 1 d . . . . .
 H52A H 0.8576 0.9622 0.4187 0.124 Uiso 1 1 calc R . . . .
 H52B H 0.7268 0.9821 0.3838 0.124 Uiso 1 1 calc R . . . .
 H52C H 0.7837 0.8943 0.4415 0.124 Uiso 1 1 calc R . . . .
 C53 C 0.9060(14) 0.9256(12) 0.2837(9) 0.060(4) Uani 1 1 d . . . . .
 H53A H 0.9582 0.9564 0.3011 0.090 Uiso 1 1 calc R . . . .
 H53B H 0.9519 0.8818 0.2501 0.090 Uiso 1 1 calc R . . . .
 H53C H 0.8328 0.9739 0.2609 0.090 Uiso 1 1 calc R . . . .
 C55 C 0.8663(11) 0.8693(9) 0.3457(6) 0.040(2) Uani 1 1 d . . . . .
 P4 P 0.8592(3) 0.2041(2) 0.17163(17) 0.0473(8) Uani 1 1 d . . . . .
 F18 F 0.7197(7) 0.2644(5) 0.1387(4) 0.0528(19) Uani 1 1 d . . . . .
 F19 F 0.8001(8) 0.1774(6) 0.2448(4) 0.059(2) Uani 1 1 d . . . . .
 F28 F 0.9223(10) 0.2307(8) 0.1004(5) 0.074(3) Uani 1 1 d . . . . .
 F30 F 0.8532(10) 0.1094(6) 0.1413(5) 0.074(3) Uani 1 1 d . . . . .
 F36 F 0.9973(9) 0.1426(7) 0.2040(5) 0.072(3) Uani 1 1 d . . . . .
 F37 F 0.8610(9) 0.3000(7) 0.2036(5) 0.064(2) Uani 1 1 d . . . . .
 Cl1 Cl 0.8559(5) 0.8014(3) 0.6070(2) 0.0811(13) Uani 1 1 d . . . . .
 Cl2 Cl 1.0758(6) 0.8478(6) 0.5684(3) 0.1001(18) Uani 1 1 d . . . . .
 C1 C 0.5733(13) 0.5847(10) -0.0496(6) 0.046(3) Uani 1 1 d . . . . .
 H1 H 0.5284 0.6191 -0.0901 0.055 Uiso 1 1 calc R . . . .
 C3 C 0.8734(13) 0.4776(9) 0.5496(6) 0.045(3) Uani 1 1 d . . . . .
 H3 H 0.9039 0.4429 0.5930 0.054 Uiso 1 1 calc R . . . .
 C5 C 0.6462(15) 0.4840(10) -0.0484(7) 0.053(3) Uani 1 1 d . . . . .
 H5 H 0.6503 0.4513 -0.0882 0.063 Uiso 1 1 calc R . . . .
 C6 C 0.5708(11) 0.6300(8) 0.0106(6) 0.038(2) Uani 1 1 d . . . . .
 H6 H 0.5261 0.6962 0.0099 0.045 Uiso 1 1 calc R . . . .
 C7 C 0.8340(14) 0.5777(10) 0.5419(7) 0.050(3) Uani 1 1 d . . . . .
 H7 H 0.8385 0.6111 0.5800 0.060 Uiso 1 1 calc R . . . .
 C8 C 0.2360(13) 0.8309(10) 0.0421(7) 0.052(3) Uani 1 1 d . . . . .
 H8A H 0.1502 0.8495 0.0271 0.079 Uiso 1 1 calc R . . . .
 H8B H 0.2706 0.8758 0.0194 0.079 Uiso 1 1 calc R . . . .
 H8C H 0.2834 0.7671 0.0291 0.079 Uiso 1 1 calc R . . . .
 C9 C 0.5054(13) 1.1632(9) 0.1848(7) 0.049(3) Uani 1 1 d . . . . .
 H9 H 0.5588 1.1962 0.1726 0.059 Uiso 1 1 calc R . . . .
 C10 C 0.8666(11) 0.4305(8) 0.4924(6) 0.038(2) Uani 1 1 d . . . . .
 H10 H 0.8931 0.3634 0.4967 0.046 Uiso 1 1 calc R . . . .
 C11 C 0.8302(17) 0.9106(13) 0.0521(7) 0.065(3) Uani 1 1 d . . . . .
 H11A H 0.7786 0.9542 0.0843 0.097 Uiso 1 1 calc R . . . .
 H11B H 0.9090 0.8717 0.0748 0.097 Uiso 1 1 calc R . . . .
 H11C H 0.8447 0.9470 0.0104 0.097 Uiso 1 1 calc R . . . .
 C2 C 0.9880(14) 0.7904(10) 0.3802(9) 0.062(4) Uani 1 1 d . . . . .
 H2A H 1.0403 0.8211 0.3977 0.093 Uiso 1 1 calc R . . . .
 H2B H 0.9657 0.7533 0.4188 0.093 Uiso 1 1 calc R . . . .
 H2C H 1.0328 0.7483 0.3454 0.093 Uiso 1 1 calc R . . . .
 C14 C 1.0649(15) 0.4074(10) 0.2626(8) 0.059(4) Uani 1 1 d . . . . .
 H14A H 1.0520 0.4340 0.3075 0.088 Uiso 1 1 calc R . . . .
 H14B H 1.0175 0.3663 0.2606 0.088 Uiso 1 1 calc R . . . .
 H14C H 1.1524 0.3702 0.2571 0.088 Uiso 1 1 calc R . . . .
 C4 C 0.4855(14) 0.4165(11) 0.2403(8) 0.053(3) Uani 1 1 d . . . . .
 H4A H 0.5602 0.3896 0.2133 0.079 Uiso 1 1 calc R . . . .
 H4B H 0.4544 0.3665 0.2565 0.079 Uiso 1 1 calc R . . . .
 H4C H 0.4230 0.4663 0.2109 0.079 Uiso 1 1 calc R . . . .
 C16 C 0.7651(17) 0.8461(12) 0.0315(7) 0.064(3) Uani 1 1 d . . . . .
 C17 C 0.615(2) 0.3717(13) 0.3490(10) 0.085(6) Uani 1 1 d . . . . .
 H17A H 0.6876 0.3432 0.3208 0.128 Uiso 1 1 calc R . . . .
 H17B H 0.6383 0.3946 0.3899 0.128 Uiso 1 1 calc R . . . .
 H17C H 0.5793 0.3239 0.3639 0.128 Uiso 1 1 calc R . . . .
 C18 C 1.0830(16) 0.5639(12) 0.2054(12) 0.080(6) Uani 1 1 d . . . . .
 H18A H 1.0712 0.5874 0.2514 0.120 Uiso 1 1 calc R . . . .
 H18B H 1.1711 0.5340 0.1966 0.120 Uiso 1 1 calc R . . . .
 H18C H 1.0458 0.6170 0.1699 0.120 Uiso 1 1 calc R . . . .
 C19 C 0.1855(14) 0.7595(10) 0.1598(9) 0.057(3) Uani 1 1 d . . . . .
 H19A H 0.0999 0.7785 0.1444 0.086 Uiso 1 1 calc R . . . .
 H19B H 0.2329 0.6957 0.1468 0.086 Uiso 1 1 calc R . . . .
 H19C H 0.1885 0.7596 0.2104 0.086 Uiso 1 1 calc R . . . .
 C20 C 0.3767(12) 0.8358(10) 0.4290(7) 0.050(2) Uani 1 1 d . . . . .
 C12 C 1.0390(11) 0.4521(10) 0.1301(7) 0.047(3) Uani 1 1 d . . . . .
 H12A H 0.9997 0.4055 0.1288 0.070 Uiso 1 1 calc R . . . .
 H12B H 1.0017 0.5050 0.0945 0.070 Uiso 1 1 calc R . . . .
 H12C H 1.1271 0.4220 0.1211 0.070 Uiso 1 1 calc R . . . .
 C1A C 0.2578(13) 0.9200(10) 0.4070(7) 0.055(3) Uani 1 1 d . . . . .
 H1AA H 0.2256 0.9086 0.3639 0.083 Uiso 1 1 calc R . . . .
 H1AB H 0.1966 0.9267 0.4437 0.083 Uiso 1 1 calc R . . . .
 H1AC H 0.2754 0.9783 0.3994 0.083 Uiso 1 1 calc R . . . .
 C1B C 0.3395(15) 0.7405(11) 0.4439(8) 0.061(3) Uani 1 1 d . . . . .
 H1BA H 0.3033 0.7304 0.4017 0.091 Uiso 1 1 calc R . . . .
 H1BB H 0.4134 0.6849 0.4573 0.091 Uiso 1 1 calc R . . . .
 H1BC H 0.2798 0.7499 0.4816 0.091 Uiso 1 1 calc R . . . .
 C1C C 0.986(2) 0.8293(15) 0.6383(9) 0.082(6) Uani 1 1 d . . . . .
 H1CA H 0.9534 0.8869 0.6633 0.098 Uiso 1 1 calc R . . . .
 H1CB H 1.0371 0.7762 0.6712 0.098 Uiso 1 1 calc R . . . .
 C1D C 0.4314(15) 0.8483(12) 0.4949(8) 0.064(3) Uani 1 1 d . . . . .
 H1DA H 0.5066 0.7932 0.5067 0.096 Uiso 1 1 calc R . . . .
 H1DB H 0.4511 0.9058 0.4884 0.096 Uiso 1 1 calc R . . . .
 H1DC H 0.3723 0.8542 0.5326 0.096 Uiso 1 1 calc R . . . .
 C1E C 0.646(2) 0.9280(17) -0.0211(10) 0.089(4) Uani 1 1 d . . . . .
 H1EA H 0.6020 0.9832 0.0043 0.133 Uiso 1 1 calc R . . . .
 H1EB H 0.6805 0.9484 -0.0636 0.133 Uiso 1 1 calc R . . . .
 H1EC H 0.5889 0.8982 -0.0332 0.133 Uiso 1 1 calc R . . . .
 C1F C 0.816(2) 0.7722(17) -0.0160(10) 0.092(4) Uani 1 1 d . . . . .
 H1FA H 0.7579 0.7404 -0.0212 0.137 Uiso 1 1 calc R . . . .
 H1FB H 0.8297 0.8010 -0.0615 0.137 Uiso 1 1 calc R . . . .
 H1FC H 0.8940 0.7257 0.0029 0.137 Uiso 1 1 calc R . . . .
 C1G C 0.406(2) 0.5012(14) 0.3464(12) 0.094(7) Uani 1 1 d . . . . .
 H1GA H 0.4286 0.5273 0.3858 0.141 Uiso 1 1 calc R . . . .
 H1GB H 0.3422 0.5519 0.3183 0.141 Uiso 1 1 calc R . . . .
 H1GC H 0.3736 0.4522 0.3638 0.141 Uiso 1 1 calc R . . . .
 Co3A Co 0.627(3) 0.656(2) 0.1663(10) 0.0287(6) Uani 0.3333 1 d . . P A 2
 Co2A Co 0.698(2) 0.6618(15) 0.3318(9) 0.0259(5) Uani 0.3333 1 d . . P A 2
 Co1A Co 0.556(3) 0.863(2) 0.2337(13) 0.0230(6) Uani 0.3333 1 d . . P A 2

loop_
  _atom_site_aniso_label
  _atom_site_aniso_U_11
  _atom_site_aniso_U_22
  _atom_site_aniso_U_33
  _atom_site_aniso_U_23
  _atom_site_aniso_U_13
  _atom_site_aniso_U_12
 Ru1 0.0229(6) 0.0191(6) 0.0260(18) -0.0040(11) 0.0036(13) -0.0064(5)
 Ru2 0.0266(10) 0.0231(9) 0.0271(15) -0.0064(8) 0.0070(10) -0.0075(8)
 Ru3 0.0288(6) 0.0268(6) 0.0299(17) -0.0049(12) 0.0051(13) -0.0092(5)
 O3 0.037(5) 0.040(4) 0.033(3) -0.003(3) 0.001(3) -0.020(3)
 O4 0.020(4) 0.038(4) 0.037(3) -0.007(3) 0.011(3) -0.010(3)
 O5 0.033(4) 0.027(3) 0.037(3) -0.001(3) 0.005(3) -0.015(3)
 O6 0.022(4) 0.027(3) 0.034(3) -0.003(3) 0.006(3) -0.007(3)
 O7 0.026(4) 0.025(3) 0.041(3) -0.005(2) 0.006(3) -0.010(3)
 O8 0.036(4) 0.030(3) 0.039(3) -0.005(2) 0.008(2) -0.015(3)
 O9 0.035(4) 0.030(4) 0.039(3) -0.002(3) -0.004(3) -0.012(3)
 O10 0.031(4) 0.030(3) 0.041(3) -0.006(2) 0.009(3) -0.021(3)
 O11 0.028(3) 0.028(3) 0.046(4) 0.001(2) 0.011(3) -0.007(2)
 O12 0.039(5) 0.026(3) 0.041(4) -0.003(3) 0.008(3) -0.017(3)
 C13 0.030(3) 0.028(3) 0.042(4) -0.004(2) 0.004(3) -0.013(2)
 C15 0.044(5) 0.026(3) 0.039(3) -0.002(3) 0.001(3) -0.011(3)
 O17 0.036(4) 0.028(3) 0.039(3) -0.007(2) 0.002(3) -0.012(2)
 N20 0.026(3) 0.030(3) 0.041(4) -0.006(3) -0.003(3) -0.012(3)
 O21 0.054(6) 0.027(4) 0.039(4) -0.002(3) 0.000(4) -0.015(4)
 C23 0.031(4) 0.035(4) 0.045(5) -0.006(3) -0.001(3) -0.016(3)
 C25 0.020(5) 0.031(5) 0.034(5) -0.008(3) 0.010(4) -0.004(4)
 C26 0.027(4) 0.029(3) 0.044(3) -0.004(2) 0.008(3) -0.009(3)
 C27 0.026(4) 0.032(4) 0.050(5) -0.006(3) 0.000(3) -0.007(3)
 C29 0.049(7) 0.021(4) 0.038(5) -0.003(3) 0.004(5) -0.017(4)
 O31 0.044(5) 0.031(3) 0.037(3) -0.008(2) 0.013(3) -0.016(3)
 N32 0.033(5) 0.026(4) 0.044(5) -0.001(3) 0.005(4) -0.005(4)
 C33 0.048(8) 0.035(5) 0.050(6) -0.007(4) 0.005(5) -0.025(5)
 N34 0.032(5) 0.034(4) 0.039(4) -0.003(3) 0.000(4) -0.006(4)
 C35 0.015(5) 0.045(6) 0.044(5) 0.000(4) 0.002(4) -0.009(4)
 C38 0.030(6) 0.040(6) 0.050(6) -0.007(4) 0.009(5) -0.021(5)
 C39 0.027(5) 0.033(4) 0.060(5) -0.002(3) -0.002(4) -0.009(3)
 C41 0.051(8) 0.043(6) 0.046(6) -0.007(5) -0.012(6) -0.015(6)
 C42 0.044(7) 0.047(6) 0.047(6) -0.011(5) 0.007(5) -0.024(6)
 C43 0.025(6) 0.033(5) 0.057(6) -0.011(4) 0.007(5) -0.009(5)
 C47 0.046(7) 0.026(5) 0.032(4) -0.007(3) -0.003(4) -0.001(4)
 C49 0.041(5) 0.034(4) 0.069(7) -0.007(3) 0.004(4) -0.009(3)
 C50 0.030(4) 0.030(3) 0.062(4) -0.004(3) -0.004(3) -0.013(3)
 C51 0.046(5) 0.038(4) 0.061(6) -0.007(4) 0.001(4) -0.013(3)
 C52 0.072(12) 0.109(15) 0.093(12) -0.055(12) 0.009(10) -0.052(12)
 C53 0.038(8) 0.071(9) 0.087(10) 0.015(8) -0.015(7) -0.043(8)
 C55 0.029(6) 0.037(5) 0.050(6) 0.000(4) -0.002(5) -0.010(5)
 P4 0.047(2) 0.0413(16) 0.0509(16) -0.0097(13) 0.0058(14) -0.0115(15)
 F18 0.044(5) 0.037(4) 0.068(4) 0.005(3) 0.007(3) -0.006(3)
 F19 0.056(5) 0.051(4) 0.066(5) 0.002(3) 0.018(4) -0.020(4)
 F28 0.070(6) 0.099(7) 0.055(4) 0.001(5) 0.012(4) -0.036(6)
 F30 0.098(8) 0.045(4) 0.072(5) -0.018(4) -0.020(5) -0.012(5)
 F36 0.066(6) 0.070(6) 0.074(5) -0.012(4) -0.021(5) -0.014(5)
 F37 0.067(6) 0.056(5) 0.072(5) -0.011(4) -0.009(4) -0.024(4)
 Cl1 0.105(4) 0.056(2) 0.081(3) 0.0023(18) -0.001(2) -0.031(2)
 Cl2 0.084(4) 0.138(5) 0.087(3) -0.015(3) 0.027(3) -0.051(4)
 C1 0.048(8) 0.052(7) 0.044(6) -0.005(5) 0.003(5) -0.026(6)
 C3 0.045(8) 0.048(7) 0.042(6) 0.006(5) -0.001(5) -0.020(6)
 C5 0.070(10) 0.054(7) 0.045(6) -0.010(5) 0.012(6) -0.036(7)
 C6 0.028(6) 0.033(5) 0.051(6) -0.006(4) 0.005(5) -0.009(5)
 C7 0.058(9) 0.046(7) 0.046(6) -0.009(5) -0.002(6) -0.017(6)
 C8 0.041(6) 0.048(6) 0.063(4) -0.010(3) -0.005(3) -0.009(5)
 C9 0.043(5) 0.035(4) 0.070(7) -0.005(3) 0.001(4) -0.015(3)
 C10 0.020(6) 0.036(5) 0.057(6) 0.001(5) 0.013(5) -0.010(5)
 C11 0.082(8) 0.079(7) 0.047(5) 0.002(5) 0.007(5) -0.047(7)
 C2 0.054(9) 0.046(7) 0.093(10) 0.013(7) -0.044(8) -0.028(7)
 C14 0.048(9) 0.045(7) 0.070(8) -0.004(6) 0.001(7) -0.002(6)
 C4 0.047(8) 0.058(8) 0.066(8) -0.007(6) 0.012(6) -0.034(7)
 C16 0.083(6) 0.075(6) 0.047(4) -0.008(4) 0.019(4) -0.047(5)
 C17 0.131(18) 0.061(10) 0.079(11) 0.021(8) -0.026(11) -0.058(12)
 C18 0.045(10) 0.051(9) 0.156(19) -0.035(10) 0.021(10) -0.027(8)
 C19 0.038(6) 0.038(5) 0.095(7) -0.003(4) 0.008(5) -0.015(4)
 C20 0.031(5) 0.053(5) 0.053(4) -0.001(3) 0.017(3) -0.003(4)
 C12 0.018(6) 0.048(7) 0.064(7) -0.010(5) 0.008(5) 0.002(5)
 C1A 0.042(8) 0.045(7) 0.062(7) 0.004(5) 0.016(6) -0.001(6)
 C1B 0.044(7) 0.058(6) 0.070(7) 0.006(5) 0.014(5) -0.011(5)
 C1C 0.131(18) 0.083(12) 0.060(9) -0.010(8) 0.010(10) -0.071(13)
 C1D 0.057(7) 0.065(8) 0.058(4) -0.007(4) 0.010(4) -0.010(6)
 C1E 0.109(8) 0.093(8) 0.069(6) 0.006(5) -0.005(6) -0.046(6)
 C1F 0.113(10) 0.098(7) 0.075(7) -0.027(6) 0.028(6) -0.049(7)
 C1G 0.119(18) 0.076(12) 0.120(16) -0.048(12) 0.060(14) -0.068(13)
 Co3A 0.0288(6) 0.0268(6) 0.0299(17) -0.0049(12) 0.0051(13) -0.0092(5)
 Co2A 0.0266(10) 0.0231(9) 0.0271(15) -0.0064(8) 0.0070(10) -0.0075(8)
 Co1A 0.0229(6) 0.0191(6) 0.0260(18) -0.0040(11) 0.0036(13) -0.0064(5)

_geom_special_details
;
 All esds (except the esd in the dihedral angle between two l.s. planes)
 are estimated using the full covariance matrix.  The cell esds are taken
 into account individually in the estimation of esds in distances, angles
 and torsion angles; correlations between esds in cell parameters are only
 used when they are defined by crystal symmetry.  An approximate (isotropic)
 treatment of cell esds is used for estimating esds involving l.s. planes.
;
loop_
  _geom_bond_atom_site_label_1
  _geom_bond_atom_site_label_2
  _geom_bond_distance
  _geom_bond_site_symmetry_2
  _geom_bond_publ_flag
 Ru1 O6 1.883(10) . ?
 Ru1 O7 2.002(12) . ?
 Ru1 O8 2.067(11) . ?
 Ru1 O9 2.048(12) . ?
 Ru1 O10 1.973(11) . ?
 Ru1 N20 2.108(11) . ?
 Ru2 O3 1.962(10) . ?
 Ru2 O6 1.884(9) . ?
 Ru2 O11 2.057(8) . ?
 Ru2 O12 1.966(9) . ?
 Ru2 O21 2.016(11) . ?
 Ru2 N32 2.133(11) . ?
 Ru3 O4 1.987(11) . ?
 Ru3 O5 2.029(10) . ?
 Ru3 O6 1.933(9) . ?
 Ru3 O17 1.957(11) . ?
 Ru3 O31 1.988(10) . ?
 Ru3 N34 2.006(11) . ?
 O3 C25 1.295(13) . ?
 O3 Co2A 1.99(3) . ?
 O4 C29 1.271(13) . ?
 O4 Co3A 2.00(3) . ?
 O5 C25 1.264(12) . ?
 O5 Co3A 1.97(3) . ?
 O6 Co3A 1.74(2) . ?
 O6 Co2A 2.00(2) . ?
 O6 Co1A 1.93(3) . ?
 O7 C13 1.268(13) . ?
 O7 Co1A 2.10(3) . ?
 O8 C26 1.270(13) . ?
 O8 Co1A 1.94(3) . ?
 O9 C47 1.268(13) . ?
 O9 Co1A 1.94(3) . ?
 O10 C15 1.276(13) . ?
 O10 Co1A 2.10(3) . ?
 O11 C26 1.248(13) . ?
 O11 Co2A 1.854(18) . ?
 O12 C29 1.239(13) . ?
 O12 Co2A 2.155(18) . ?
 C13 O17 1.268(13) . ?
 C13 C50 1.500(16) . ?
 C15 O31 1.232(14) . ?
 C15 C16 1.526(18) . ?
 O17 Co3A 1.97(3) . ?
 N20 C23 1.357(15) . ?
 N20 C27 1.339(14) . ?
 N20 Co1A 2.08(3) . ?
 O21 C47 1.260(13) . ?
 O21 Co2A 1.99(3) . ?
 C23 C9 1.371(17) . ?
 C25 C33 1.511(15) . ?
 C26 C20 1.539(15) . ?
 C27 C49 1.434(16) . ?
 C29 C43 1.539(16) . ?
 O31 Co3A 2.09(3) . ?
 N32 C35 1.343(15) . ?
 N32 C38 1.347(15) . ?
 N32 Co2A 2.03(2) . ?
 C33 C4 1.506(18) . ?
 C33 C17 1.58(2) . ?
 C33 C1G 1.45(2) . ?
 N34 C41 1.285(16) . ?
 N34 C6 1.384(14) . ?
 N34 Co3A 2.20(2) . ?
 C35 C7 1.385(16) . ?
 C38 C10 1.357(16) . ?
 C39 C50 1.546(15) . ?
 C41 C42 1.423(16) . ?
 C42 C5 1.364(19) . ?
 C43 C14 1.534(18) . ?
 C43 C18 1.523(19) . ?
 C43 C12 1.517(16) . ?
 C47 C55 1.482(17) . ?
 C49 C51 1.39(2) . ?
 C50 C8 1.557(17) . ?
 C50 C19 1.540(18) . ?
 C51 C9 1.391(19) . ?
 C52 C55 1.49(2) . ?
 C53 C55 1.534(18) . ?
 C55 C2 1.564(16) . ?
 P4 F18 1.624(9) . ?
 P4 F19 1.605(8) . ?
 P4 F28 1.599(10) . ?
 P4 F30 1.602(9) . ?
 P4 F36 1.611(9) . ?
 P4 F37 1.616(9) . ?
 Cl1 C1C 1.81(2) . ?
 Cl2 C1C 1.721(18) . ?
 C1 C5 1.42(2) . ?
 C1 C6 1.376(17) . ?
 C3 C7 1.386(19) . ?
 C3 C10 1.366(18) . ?
 C11 C16 1.50(2) . ?
 C16 C1E 1.72(3) . ?
 C16 C1F 1.44(2) . ?
 C20 C1A 1.508(17) . ?
 C20 C1B 1.63(2) . ?
 C20 C1D 1.47(2) . ?

loop_
  _geom_angle_atom_site_label_1
  _geom_angle_atom_site_label_2
  _geom_angle_atom_site_label_3
  _geom_angle
  _geom_angle_site_symmetry_1
  _geom_angle_site_symmetry_3
  _geom_angle_publ_flag
 O6 Ru1 O7 95.3(5) . . ?
 O6 Ru1 O8 92.0(5) . . ?
 O6 Ru1 O9 95.4(5) . . ?
 O6 Ru1 O10 92.8(4) . . ?
 O6 Ru1 N20 179.2(5) . . ?
 O7 Ru1 O8 85.7(5) . . ?
 O7 Ru1 O9 168.7(5) . . ?
 O7 Ru1 N20 85.0(4) . . ?
 O8 Ru1 N20 87.3(4) . . ?
 O9 Ru1 O8 90.6(4) . . ?
 O9 Ru1 N20 84.2(4) . . ?
 O10 Ru1 O7 96.1(4) . . ?
 O10 Ru1 O8 174.7(5) . . ?
 O10 Ru1 O9 86.7(5) . . ?
 O10 Ru1 N20 87.9(5) . . ?
 O3 Ru2 O11 86.7(4) . . ?
 O3 Ru2 O12 93.6(4) . . ?
 O3 Ru2 O21 171.0(4) . . ?
 O3 Ru2 N32 84.3(4) . . ?
 O6 Ru2 O3 94.2(4) . . ?
 O6 Ru2 O11 94.3(4) . . ?
 O6 Ru2 O12 96.2(3) . . ?
 O6 Ru2 O21 94.4(4) . . ?
 O6 Ru2 N32 177.2(5) . . ?
 O11 Ru2 N32 83.3(3) . . ?
 O12 Ru2 O11 169.5(4) . . ?
 O12 Ru2 O21 88.3(4) . . ?
 O12 Ru2 N32 86.3(4) . . ?
 O21 Ru2 O11 89.8(4) . . ?
 O21 Ru2 N32 87.0(4) . . ?
 O4 Ru3 O5 93.0(4) . . ?
 O4 Ru3 O31 86.9(5) . . ?
 O4 Ru3 N34 86.7(4) . . ?
 O6 Ru3 O4 91.3(4) . . ?
 O6 Ru3 O5 94.4(4) . . ?
 O6 Ru3 O17 91.8(4) . . ?
 O6 Ru3 O31 93.5(4) . . ?
 O6 Ru3 N34 177.9(6) . . ?
 O17 Ru3 O4 176.8(4) . . ?
 O17 Ru3 O5 86.4(4) . . ?
 O17 Ru3 O31 93.2(4) . . ?
 O17 Ru3 N34 90.2(4) . . ?
 O31 Ru3 O5 172.1(4) . . ?
 O31 Ru3 N34 85.7(4) . . ?
 N34 Ru3 O5 86.4(4) . . ?
 C25 O3 Ru2 126.7(7) . . ?
 C25 O3 Co2A 133.0(8) . . ?
 C29 O4 Ru3 128.5(7) . . ?
 C29 O4 Co3A 123.0(9) . . ?
 C25 O5 Ru3 131.7(7) . . ?
 C25 O5 Co3A 126.0(9) . . ?
 Ru1 O6 Ru2 121.8(5) . . ?
 Ru1 O6 Ru3 118.9(5) . . ?
 Ru2 O6 Ru3 119.2(4) . . ?
 Co3A O6 Co2A 122.0(10) . . ?
 Co3A O6 Co1A 126.1(12) . . ?
 Co1A O6 Co2A 111.8(10) . . ?
 C13 O7 Ru1 130.9(7) . . ?
 C13 O7 Co1A 131.5(10) . . ?
 C26 O8 Ru1 124.3(7) . . ?
 C26 O8 Co1A 122.5(11) . . ?
 C47 O9 Ru1 132.3(7) . . ?
 C47 O9 Co1A 133.5(11) . . ?
 C15 O10 Ru1 125.0(8) . . ?
 C15 O10 Co1A 128.1(11) . . ?
 C26 O11 Ru2 130.9(7) . . ?
 C26 O11 Co2A 133.8(10) . . ?
 C29 O12 Ru2 133.0(8) . . ?
 C29 O12 Co2A 136.2(9) . . ?
 O7 C13 C50 118.2(9) . . ?
 O17 C13 O7 125.1(10) . . ?
 O17 C13 C50 116.6(10) . . ?
 O10 C15 C16 117.4(11) . . ?
 O31 C15 O10 125.7(10) . . ?
 O31 C15 C16 116.9(10) . . ?
 C13 O17 Ru3 128.6(8) . . ?
 C13 O17 Co3A 126.2(11) . . ?
 C23 N20 Ru1 119.3(8) . . ?
 C23 N20 Co1A 120.1(12) . . ?
 C27 N20 Ru1 121.3(8) . . ?
 C27 N20 C23 119.3(9) . . ?
 C27 N20 Co1A 120.5(12) . . ?
 C47 O21 Ru2 127.1(9) . . ?
 C47 O21 Co2A 124.9(11) . . ?
 N20 C23 C9 122.7(12) . . ?
 O3 C25 C33 116.9(9) . . ?
 O5 C25 O3 126.0(10) . . ?
 O5 C25 C33 117.1(9) . . ?
 O8 C26 C20 116.7(10) . . ?
 O11 C26 O8 128.0(10) . . ?
 O11 C26 C20 115.2(10) . . ?
 N20 C27 C49 121.4(12) . . ?
 O4 C29 C43 116.6(9) . . ?
 O12 C29 O4 124.5(11) . . ?
 O12 C29 C43 118.6(10) . . ?
 C15 O31 Ru3 132.6(7) . . ?
 C15 O31 Co3A 127.7(9) . . ?
 C35 N32 Ru2 121.0(7) . . ?
 C35 N32 C38 119.6(10) . . ?
 C35 N32 Co2A 116.2(9) . . ?
 C38 N32 Ru2 119.3(8) . . ?
 C38 N32 Co2A 123.8(10) . . ?
 C25 C33 C17 107.6(11) . . ?
 C4 C33 C25 111.4(10) . . ?
 C4 C33 C17 105.6(12) . . ?
 C1G C33 C25 110.8(11) . . ?
 C1G C33 C4 112.3(13) . . ?
 C1G C33 C17 108.8(15) . . ?
 C41 N34 Ru3 122.2(8) . . ?
 C41 N34 C6 119.6(10) . . ?
 C41 N34 Co3A 120.6(10) . . ?
 C6 N34 Ru3 118.1(8) . . ?
 C6 N34 Co3A 119.8(10) . . ?
 N32 C35 C7 120.8(11) . . ?
 N32 C38 C10 121.7(11) . . ?
 N34 C41 C42 122.6(11) . . ?
 C5 C42 C41 119.0(12) . . ?
 C14 C43 C29 106.3(10) . . ?
 C18 C43 C29 104.3(10) . . ?
 C18 C43 C14 113.3(13) . . ?
 C12 C43 C29 110.8(10) . . ?
 C12 C43 C14 111.9(10) . . ?
 C12 C43 C18 110.0(13) . . ?
 O9 C47 C55 114.3(9) . . ?
 O21 C47 O9 125.2(12) . . ?
 O21 C47 C55 120.4(10) . . ?
 C51 C49 C27 117.5(12) . . ?
 C13 C50 C39 111.5(10) . . ?
 C13 C50 C8 109.7(10) . . ?
 C13 C50 C19 109.9(10) . . ?
 C39 C50 C8 108.5(10) . . ?
 C19 C50 C39 108.2(11) . . ?
 C19 C50 C8 108.9(11) . . ?
 C49 C51 C9 120.3(12) . . ?
 C47 C55 C52 111.7(11) . . ?
 C47 C55 C53 109.5(10) . . ?
 C47 C55 C2 109.4(10) . . ?
 C52 C55 C53 111.9(14) . . ?
 C52 C55 C2 106.4(13) . . ?
 C53 C55 C2 107.7(11) . . ?
 F19 P4 F18 90.6(5) . . ?
 F19 P4 F36 89.2(5) . . ?
 F19 P4 F37 88.7(5) . . ?
 F28 P4 F18 91.1(5) . . ?
 F28 P4 F19 177.9(6) . . ?
 F28 P4 F30 91.5(6) . . ?
 F28 P4 F36 89.1(6) . . ?
 F28 P4 F37 90.1(6) . . ?
 F30 P4 F18 88.6(5) . . ?
 F30 P4 F19 89.7(5) . . ?
 F30 P4 F36 90.5(5) . . ?
 F30 P4 F37 178.1(6) . . ?
 F36 P4 F18 179.1(5) . . ?
 F36 P4 F37 90.5(5) . . ?
 F37 P4 F18 90.4(5) . . ?
 C6 C1 C5 118.4(12) . . ?
 C10 C3 C7 119.1(11) . . ?
 C42 C5 C1 118.7(12) . . ?
 C1 C6 N34 121.5(11) . . ?
 C3 C7 C35 119.0(12) . . ?
 C23 C9 C51 118.8(13) . . ?
 C38 C10 C3 119.9(11) . . ?
 C15 C16 C1E 100.7(13) . . ?
 C11 C16 C15 112.5(11) . . ?
 C11 C16 C1E 100.3(13) . . ?
 C1F C16 C15 114.0(15) . . ?
 C1F C16 C11 124.3(17) . . ?
 C1F C16 C1E 99.7(15) . . ?
 C26 C20 C1B 105.9(11) . . ?
 C1A C20 C26 112.1(10) . . ?
 C1A C20 C1B 107.0(12) . . ?
 C1D C20 C26 111.4(12) . . ?
 C1D C20 C1A 112.5(12) . . ?
 C1D C20 C1B 107.5(12) . . ?
 Cl2 C1C Cl1 110.8(9) . . ?
 O4 Co3A O31 83.8(11) . . ?
 O4 Co3A N34 81.3(9) . . ?
 O5 Co3A O4 94.3(12) . . ?
 O5 Co3A O31 161.4(12) . . ?
 O5 Co3A N34 82.8(10) . . ?
 O6 Co3A O4 96.7(13) . . ?
 O6 Co3A O5 102.8(11) . . ?
 O6 Co3A O17 97.3(12) . . ?
 O6 Co3A O31 95.9(13) . . ?
 O6 Co3A N34 174.2(17) . . ?
 O17 Co3A O4 165.2(11) . . ?
 O17 Co3A O5 87.6(13) . . ?
 O17 Co3A O31 89.7(11) . . ?
 O17 Co3A N34 84.4(9) . . ?
 O31 Co3A N34 78.6(7) . . ?
 O3 Co2A O12 87.4(8) . . ?
 O3 Co2A N32 86.5(9) . . ?
 O6 Co2A O3 89.9(9) . . ?
 O6 Co2A O12 87.1(6) . . ?
 O6 Co2A O21 91.7(9) . . ?
 O6 Co2A N32 170.7(10) . . ?
 O11 Co2A O3 91.7(10) . . ?
 O11 Co2A O6 97.2(10) . . ?
 O11 Co2A O12 175.6(13) . . ?
 O11 Co2A O21 96.8(9) . . ?
 O11 Co2A N32 91.5(8) . . ?
 O21 Co2A O3 171.1(11) . . ?
 O21 Co2A O12 83.9(9) . . ?
 O21 Co2A N32 90.6(10) . . ?
 N32 Co2A O12 84.1(9) . . ?
 O6 Co1A O7 90.8(12) . . ?
 O6 Co1A O8 94.8(14) . . ?
 O6 Co1A O9 97.6(14) . . ?
 O6 Co1A O10 87.7(11) . . ?
 O6 Co1A N20 170.9(14) . . ?
 O8 Co1A O7 86.4(14) . . ?
 O8 Co1A O9 97.9(11) . . ?
 O8 Co1A O10 175.0(18) . . ?
 O8 Co1A N20 91.7(12) . . ?
 O9 Co1A O7 170.1(17) . . ?
 O9 Co1A O10 86.0(14) . . ?
 O9 Co1A N20 87.7(12) . . ?
 O10 Co1A O7 89.3(10) . . ?
 N20 Co1A O7 83.3(11) . . ?
 N20 Co1A O10 85.3(12) . . ?

loop_
  _geom_torsion_atom_site_label_1
  _geom_torsion_atom_site_label_2
  _geom_torsion_atom_site_label_3
  _geom_torsion_atom_site_label_4
  _geom_torsion
  _geom_torsion_site_symmetry_1
  _geom_torsion_site_symmetry_2
  _geom_torsion_site_symmetry_3
  _geom_torsion_site_symmetry_4
  _geom_torsion_publ_flag
 Ru1 O7 C13 O17 -25.3(16) . . . . ?
 Ru1 O7 C13 C50 158.4(8) . . . . ?
 Ru1 O8 C26 O11 -11.0(17) . . . . ?
 Ru1 O8 C26 C20 172.0(9) . . . . ?
 Ru1 O9 C47 O21 -19.0(18) . . . . ?
 Ru1 O9 C47 C55 164.5(8) . . . . ?
 Ru1 O10 C15 O31 -8.4(17) . . . . ?
 Ru1 O10 C15 C16 172.0(10) . . . . ?
 Ru1 N20 C23 C9 176.2(9) . . . . ?
 Ru1 N20 C27 C49 -176.6(9) . . . . ?
 Ru2 O3 C25 O5 -9.0(15) . . . . ?
 Ru2 O3 C25 C33 168.6(8) . . . . ?
 Ru2 O11 C26 O8 -22.9(18) . . . . ?
 Ru2 O11 C26 C20 154.1(9) . . . . ?
 Ru2 O12 C29 O4 -20.9(17) . . . . ?
 Ru2 O12 C29 C43 153.4(8) . . . . ?
 Ru2 O21 C47 O9 -14.1(16) . . . . ?
 Ru2 O21 C47 C55 162.2(8) . . . . ?
 Ru2 N32 C35 C7 177.3(10) . . . . ?
 Ru2 N32 C38 C10 -177.2(9) . . . . ?
 Ru3 O4 C29 O12 -13.2(15) . . . . ?
 Ru3 O4 C29 C43 172.4(8) . . . . ?
 Ru3 O5 C25 O3 -22.6(16) . . . . ?
 Ru3 O5 C25 C33 159.8(8) . . . . ?
 Ru3 N34 C41 C42 -175.0(11) . . . . ?
 Ru3 N34 C6 C1 178.2(10) . . . . ?
 O3 Ru2 O6 Ru1 125.7(6) . . . . ?
 O3 Ru2 O6 Ru3 -56.5(6) . . . . ?
 O3 C25 C33 C4 178.7(10) . . . . ?
 O3 C25 C33 C17 -66.0(14) . . . . ?
 O3 C25 C33 C1G 52.8(17) . . . . ?
 O4 C29 C43 C14 -149.2(10) . . . . ?
 O4 C29 C43 C18 90.9(14) . . . . ?
 O4 C29 C43 C12 -27.4(14) . . . . ?
 O5 C25 C33 C4 -3.5(15) . . . . ?
 O5 C25 C33 C17 111.8(13) . . . . ?
 O5 C25 C33 C1G -129.3(14) . . . . ?
 O7 Ru1 O6 Ru2 -143.1(5) . . . . ?
 O7 Ru1 O6 Ru3 39.1(6) . . . . ?
 O7 C13 O17 Ru3 -8.5(16) . . . . ?
 O7 C13 O17 Co3A -1.5(17) . . . . ?
 O7 C13 C50 C39 -16.0(15) . . . . ?
 O7 C13 C50 C8 104.3(12) . . . . ?
 O7 C13 C50 C19 -135.9(11) . . . . ?
 O8 Ru1 O6 Ru2 -57.2(7) . . . . ?
 O8 Ru1 O6 Ru3 125.0(5) . . . . ?
 O8 C26 C20 C1A -4.3(17) . . . . ?
 O8 C26 C20 C1B 112.1(12) . . . . ?
 O8 C26 C20 C1D -131.4(12) . . . . ?
 O9 Ru1 O6 Ru2 33.5(7) . . . . ?
 O9 Ru1 O6 Ru3 -144.2(5) . . . . ?
 O9 C47 C55 C52 62.6(16) . . . . ?
 O9 C47 C55 C53 -61.9(14) . . . . ?
 O9 C47 C55 C2 -179.8(11) . . . . ?
 O10 Ru1 O6 Ru2 120.5(5) . . . . ?
 O10 Ru1 O6 Ru3 -57.3(7) . . . . ?
 O10 C15 O31 Ru3 -30.3(18) . . . . ?
 O10 C15 O31 Co3A -28.9(19) . . . . ?
 O10 C15 C16 C11 14.8(19) . . . . ?
 O10 C15 C16 C1E -91.1(14) . . . . ?
 O10 C15 C16 C1F 163.2(15) . . . . ?
 O11 Ru2 O6 Ru1 38.7(7) . . . . ?
 O11 Ru2 O6 Ru3 -143.5(5) . . . . ?
 O11 C26 C20 C1A 178.4(12) . . . . ?
 O11 C26 C20 C1B -65.2(14) . . . . ?
 O11 C26 C20 C1D 51.3(16) . . . . ?
 O12 Ru2 O6 Ru1 -140.2(6) . . . . ?
 O12 Ru2 O6 Ru3 37.6(6) . . . . ?
 O12 C29 C43 C14 36.1(14) . . . . ?
 O12 C29 C43 C18 -83.9(14) . . . . ?
 O12 C29 C43 C12 157.8(10) . . . . ?
 O17 C13 C50 C39 167.4(10) . . . . ?
 O17 C13 C50 C8 -72.3(13) . . . . ?
 O17 C13 C50 C19 47.5(14) . . . . ?
 N20 C23 C9 C51 0.6(19) . . . . ?
 N20 C27 C49 C51 0.4(18) . . . . ?
 O21 Ru2 O6 Ru1 -51.4(6) . . . . ?
 O21 Ru2 O6 Ru3 126.4(5) . . . . ?
 O21 C47 C55 C52 -114.1(15) . . . . ?
 O21 C47 C55 C53 121.4(12) . . . . ?
 O21 C47 C55 C2 3.5(16) . . . . ?
 C23 N20 C27 C49 0.0(16) . . . . ?
 C26 O11 Co2A O3 -82.7(14) . . . . ?
 C26 O11 Co2A O6 7.4(18) . . . . ?
 C26 O11 Co2A O21 100.0(14) . . . . ?
 C26 O11 Co2A N32 -169.2(11) . . . . ?
 C27 N20 C23 C9 -0.5(17) . . . . ?
 C27 C49 C51 C9 0(2) . . . . ?
 O31 C15 C16 C11 -164.7(13) . . . . ?
 O31 C15 C16 C1E 89.3(14) . . . . ?
 O31 C15 C16 C1F -16(2) . . . . ?
 N32 C35 C7 C3 -1(2) . . . . ?
 N32 C38 C10 C3 0.9(18) . . . . ?
 N34 C41 C42 C5 -4(2) . . . . ?
 C35 N32 C38 C10 -1.5(18) . . . . ?
 C38 N32 C35 C7 1.7(18) . . . . ?
 C41 N34 C6 C1 1.4(19) . . . . ?
 C41 C42 C5 C1 2(2) . . . . ?
 C49 C51 C9 C23 0(2) . . . . ?
 C50 C13 O17 Ru3 167.8(8) . . . . ?
 C50 C13 O17 Co3A 174.8(11) . . . . ?
 C5 C1 C6 N34 -2.4(19) . . . . ?
 C6 N34 C41 C42 2(2) . . . . ?
 C6 C1 C5 C42 0(2) . . . . ?
 C7 C3 C10 C38 0(2) . . . . ?
 C10 C3 C7 C35 1(2) . . . . ?
 C16 C15 O31 Ru3 149.2(10) . . . . ?
 C16 C15 O31 Co3A 150.7(14) . . . . ?
 Co3A O4 C29 O12 -10.5(17) . . . . ?
 Co3A O4 C29 C43 175.2(12) . . . . ?
 Co3A O5 C25 O3 -21.7(18) . . . . ?
 Co3A O5 C25 C33 160.7(13) . . . . ?
 Co3A N34 C41 C42 -176.5(14) . . . . ?
 Co3A N34 C6 C1 179.6(13) . . . . ?
 Co2A O3 C25 O5 -6.4(18) . . . . ?
 Co2A O3 C25 C33 171.2(12) . . . . ?
 Co2A O6 Co3A O4 -61.2(16) . . . . ?
 Co2A O6 Co3A O5 34.8(19) . . . . ?
 Co2A O6 Co3A O17 123.9(12) . . . . ?
 Co2A O6 Co3A O31 -145.6(10) . . . . ?
 Co2A O11 C26 O8 -22(2) . . . . ?
 Co2A O11 C26 C20 154.8(14) . . . . ?
 Co2A O12 C29 O4 -23(2) . . . . ?
 Co2A O12 C29 C43 151.5(12) . . . . ?
 Co2A O21 C47 O9 -21.6(16) . . . . ?
 Co2A O21 C47 C55 154.7(10) . . . . ?
 Co2A N32 C35 C7 174.2(12) . . . . ?
 Co2A N32 C38 C10 -173.4(11) . . . . ?
 Co1A O6 Co3A O4 123.6(16) . . . . ?
 Co1A O6 Co3A O5 -140.4(15) . . . . ?
 Co1A O6 Co3A O17 -51(2) . . . . ?
 Co1A O6 Co3A O31 39(2) . . . . ?
 Co1A O7 C13 O17 -30.6(18) . . . . ?
 Co1A O7 C13 C50 153.1(13) . . . . ?
 Co1A O8 C26 O11 -14.5(19) . . . . ?
 Co1A O8 C26 C20 168.6(13) . . . . ?
 Co1A O9 C47 O21 -14(2) . . . . ?
 Co1A O9 C47 C55 169.8(14) . . . . ?
 Co1A O10 C15 O31 -7(2) . . . . ?
 Co1A O10 C15 C16 173.6(14) . . . . ?
 Co1A N20 C23 C9 -178.4(12) . . . . ?
 Co1A N20 C27 C49 177.9(12) . . . . ?

_shelx_res_file
;
TITL SAM236_twin1_hklf4 in P-1 #2
CELL 0.6889 11.466019 14.925246 18.939411 84.3028 88.5047 68.403
ZERR 2 0.000539 0.000858 0.00078 0.004 0.0036 0.0049
LATT 1

SFAC C H Cl Co F N O P Ru
DISP C 0.003 0.001 10.848
DISP Cl 0.142 0.151 623.983
DISP Co 0.354 0.912 3700.806
DISP F 0.017 0.01 47.661
DISP H -0 0 0.623
DISP N 0.006 0.003 18.337
DISP O 0.011 0.006 30.192
DISP P 0.099 0.091 377.376
DISP Ru -1.344 0.79 3370.414
UNIT 92 142 4 1.99998 12 6 26 2 4.00002
RIGU 0.002 0.002 C1F C1E C16 C11 C15 O31 O10
RIGU 0.002 0.002 C39 C50 C8 C19 C13 O7 O17
RIGU 0.002 0.002 C27 N20 C23 C9 C51 C49
RIGU 0.002 0.002 C26 O8 O11 C20 C1D C1B
EADP Ru3 Co3A
EADP Co2A Ru2
EADP Ru1 Co1A

L.S. 25
PLAN  20
REM reset to P-1 #2
BOND
MORE -1
CONF
fmap 2
acta
MERG 0
REM <HKL>C:/crystal-structures/Eufemio-Jesus%20Pesadilla/SAM236/Images/SAM236_
REM twin1_hklf5.hkl</HKL>

WGHT    0.200000
BASF   0.21469   0.37914   0.17451
FVAR       4.14816
PART 1
RU1   9    0.557226    0.860240    0.224837    10.66667    0.02285    0.01907 =
         0.02604   -0.00397    0.00362   -0.00637
RU2   9    0.705179    0.655038    0.321595    10.66667    0.02657    0.02309 =
         0.02710   -0.00643    0.00704   -0.00752
RU3   9    0.627475    0.653402    0.155760    10.66667    0.02884    0.02681 =
         0.02987   -0.00489    0.00514   -0.00920
PART 0
O3    7    0.602071    0.574892    0.330535    11.00000    0.03743    0.04000 =
         0.03342   -0.00301    0.00056   -0.01999
O4    7    0.812821    0.587180    0.161440    11.00000    0.01952    0.03754 =
         0.03750   -0.00673    0.01130   -0.00978
O5    7    0.597415    0.543477    0.215474    11.00000    0.03339    0.02657 =
         0.03744   -0.00120    0.00503   -0.01512
O6    7    0.628325    0.724011    0.235840    11.00000    0.02181    0.02696 =
         0.03447   -0.00308    0.00620   -0.00675
O7    7    0.412575    0.867988    0.164340    11.00000    0.02601    0.02452 =
         0.04131   -0.00486    0.00629   -0.01014
O8    7    0.439089    0.863397    0.309639    11.00000    0.03595    0.03042 =
         0.03942   -0.00478    0.00821   -0.01478
O9    7    0.684352    0.880027    0.289524    11.00000    0.03482    0.02966 =
         0.03930   -0.00209   -0.00389   -0.01224
O10   7    0.668642    0.869383    0.145572    11.00000    0.03133    0.03037 =
         0.04108   -0.00558    0.00926   -0.02055
O11   7    0.575323    0.746280    0.384550    11.00000    0.02791    0.02846 =
         0.04562    0.00101    0.01130   -0.00668
O12   7    0.845492    0.556485    0.277951    11.00000    0.03944    0.02598 =
         0.04083   -0.00270    0.00821   -0.01682
C13   1    0.375713    0.802459    0.147725    11.00000    0.03032    0.02795 =
         0.04159   -0.00350    0.00441   -0.01298
C15   1    0.690195    0.819602    0.092357    11.00000    0.04438    0.02631 =
         0.03920   -0.00177    0.00148   -0.01129
O17   7    0.444854    0.714069    0.146050    11.00000    0.03625    0.02799 =
         0.03886   -0.00702    0.00181   -0.01153
N20   6    0.477134    1.012720    0.214119    11.00000    0.02589    0.02966 =
         0.04094   -0.00632   -0.00287   -0.01173
O21   7    0.816785    0.731284    0.328795    11.00000    0.05430    0.02710 =
         0.03939   -0.00194   -0.00019   -0.01524
C23   1    0.551539    1.064149    0.196722    11.00000    0.03123    0.03496 =
         0.04543   -0.00571   -0.00084   -0.01605
AFIX  43
H23   2    0.637365    1.030824    0.192703    11.00000   -1.20000
AFIX   0
C25   1    0.574841    0.532054    0.280762    11.00000    0.02021    0.03089 =
         0.03379   -0.00817    0.00950   -0.00381
C26   1    0.473530    0.813854    0.369084    11.00000    0.02694    0.02941 =
         0.04430   -0.00426    0.00829   -0.00885
C27   1    0.353481    1.059748    0.220646    11.00000    0.02564    0.03175 =
         0.05021   -0.00626   -0.00006   -0.00671
AFIX  43
H27   2    0.302533    1.024496    0.232577    11.00000   -1.20000
AFIX   0
C29   1    0.881370    0.546876    0.215895    11.00000    0.04945    0.02061 =
         0.03782   -0.00274    0.00445   -0.01720
O31   7    0.656413    0.751405    0.085874    11.00000    0.04363    0.03060 =
         0.03720   -0.00769    0.01303   -0.01587
N32   6    0.783436    0.579213    0.421041    11.00000    0.03324    0.02602 =
         0.04407   -0.00071    0.00463   -0.00450
C33   1    0.514917    0.459074    0.303257    11.00000    0.04812    0.03490 =
         0.04975   -0.00683    0.00485   -0.02486
N34   6    0.633277    0.579251    0.072187    11.00000    0.03195    0.03385 =
         0.03884   -0.00283   -0.00015   -0.00633
C35   1    0.787936    0.627209    0.476624    11.00000    0.01493    0.04514 =
         0.04356   -0.00004    0.00195   -0.00926
AFIX  43
H35   2    0.759774    0.694458    0.471234    11.00000   -1.20000
AFIX   0
C38   1    0.821153    0.481983    0.429381    11.00000    0.02976    0.04006 =
         0.05026   -0.00680    0.00904   -0.02121
AFIX  43
H38   2    0.815921    0.449280    0.390988    11.00000   -1.20000
AFIX   0
C39   1    0.160916    0.933871    0.143848    11.00000    0.02720    0.03288 =
         0.06017   -0.00246   -0.00191   -0.00937
AFIX  33
H39A  2    0.076088    0.950204    0.128009    11.00000   -1.50000
H39B  2    0.162528    0.934990    0.194400    11.00000   -1.50000
H39C  2    0.193809    0.980009    0.121423    11.00000   -1.50000
AFIX   0
C41   1    0.697389    0.488104    0.073142    11.00000    0.05079    0.04346 =
         0.04567   -0.00672   -0.01169   -0.01533
AFIX  43
H41   2    0.737177    0.454543    0.115195    11.00000   -1.20000
AFIX   0
C42   1    0.709880    0.436506    0.012338    11.00000    0.04433    0.04709 =
         0.04671   -0.01060    0.00713   -0.02411
AFIX  43
H42   2    0.760749    0.371320    0.013994    11.00000   -1.20000
AFIX   0
C43   1    1.021049    0.489878    0.202668    11.00000    0.02544    0.03287 =
         0.05742   -0.01087    0.00713   -0.00916
C47   1    0.785743    0.821804    0.318828    11.00000    0.04600    0.02576 =
         0.03150   -0.00670   -0.00271   -0.00137
C49   1    0.297972    1.163315    0.209627    11.00000    0.04097    0.03353 =
         0.06877   -0.00690    0.00392   -0.00857
AFIX  43
H49   2    0.212142    1.195834    0.214445    11.00000   -1.20000
AFIX   0
C50   1    0.241977    0.831438    0.124054    11.00000    0.02967    0.02952 =
         0.06222   -0.00404   -0.00373   -0.01272
C51   1    0.377258    1.213295    0.191471    11.00000    0.04566    0.03784 =
         0.06149   -0.00688    0.00087   -0.01321
AFIX  43
H51   2    0.344471    1.280496    0.183736    11.00000   -1.20000
AFIX   0
C52   1    0.802959    0.932614    0.402495    11.00000    0.07159    0.10892 =
         0.09306   -0.05492    0.00940   -0.05192
AFIX  33
H52A  2    0.857626    0.962170    0.418661    11.00000   -1.50000
H52B  2    0.726827    0.982053    0.383830    11.00000   -1.50000
H52C  2    0.783711    0.894287    0.441477    11.00000   -1.50000
AFIX   0
C53   1    0.906028    0.925593    0.283661    11.00000    0.03802    0.07137 =
         0.08724    0.01518   -0.01481   -0.04320
AFIX  33
H53A  2    0.958227    0.956367    0.301135    11.00000   -1.50000
H53B  2    0.951925    0.881753    0.250067    11.00000   -1.50000
H53C  2    0.832793    0.973877    0.260929    11.00000   -1.50000
AFIX   0
C55   1    0.866312    0.869334    0.345727    11.00000    0.02930    0.03700 =
         0.05012   -0.00022   -0.00240   -0.01003

P4    8    0.859197    0.204072    0.171627    11.00000    0.04656    0.04130 =
         0.05088   -0.00970    0.00582   -0.01150
F18   5    0.719733    0.264434    0.138720    11.00000    0.04362    0.03697 =
         0.06834    0.00455    0.00715   -0.00643
F19   5    0.800126    0.177383    0.244785    11.00000    0.05646    0.05065 =
         0.06635    0.00153    0.01847   -0.01983
F28   5    0.922261    0.230731    0.100354    11.00000    0.07017    0.09894 =
         0.05549    0.00143    0.01212   -0.03642
F30   5    0.853246    0.109370    0.141334    11.00000    0.09818    0.04455 =
         0.07218   -0.01777   -0.01957   -0.01243
F36   5    0.997318    0.142644    0.204043    11.00000    0.06553    0.07014 =
         0.07387   -0.01231   -0.02145   -0.01419
F37   5    0.860999    0.300035    0.203583    11.00000    0.06699    0.05643 =
         0.07227   -0.01060   -0.00866   -0.02437
CL1   3    0.855930    0.801390    0.606974    11.00000    0.10548    0.05589 =
         0.08109    0.00226   -0.00085   -0.03078
CL2   3    1.075814    0.847842    0.568434    11.00000    0.08407    0.13770 =
         0.08660   -0.01538    0.02662   -0.05079
C1    1    0.573272    0.584716   -0.049585    11.00000    0.04772    0.05158 =
         0.04417   -0.00482    0.00324   -0.02606
AFIX  43
H1    2    0.528374    0.619088   -0.090095    11.00000   -1.20000
AFIX   0
C3    1    0.873364    0.477569    0.549558    11.00000    0.04512    0.04805 =
         0.04166    0.00597   -0.00107   -0.01997
AFIX  43
H3    2    0.903920    0.442912    0.593017    11.00000   -1.20000
AFIX   0
C5    1    0.646171    0.484046   -0.048385    11.00000    0.07048    0.05423 =
         0.04500   -0.01012    0.01239   -0.03612
AFIX  43
H5    2    0.650272    0.451326   -0.088241    11.00000   -1.20000
AFIX   0
C6    1    0.570792    0.629991    0.010617    11.00000    0.02823    0.03308 =
         0.05075   -0.00577    0.00547   -0.00938
AFIX  43
H6    2    0.526084    0.696226    0.009903    11.00000   -1.20000
AFIX   0
C7    1    0.834034    0.577701    0.541871    11.00000    0.05797    0.04606 =
         0.04601   -0.00872   -0.00209   -0.01687
AFIX  43
H7    2    0.838544    0.611132    0.579976    11.00000   -1.20000
AFIX   0
C8    1    0.235970    0.830914    0.042069    11.00000    0.04106    0.04823 =
         0.06273   -0.01035   -0.00547   -0.00881
AFIX  33
H8A   2    0.150229    0.849499    0.027138    11.00000   -1.50000
H8B   2    0.270569    0.875849    0.019378    11.00000   -1.50000
H8C   2    0.283409    0.767071    0.029141    11.00000   -1.50000
AFIX   0
C9    1    0.505413    1.163183    0.184831    11.00000    0.04316    0.03456 =
         0.06995   -0.00505    0.00110   -0.01544
AFIX  43
H9    2    0.558833    1.196239    0.172552    11.00000   -1.20000
AFIX   0
C10   1    0.866605    0.430529    0.492406    11.00000    0.02003    0.03639 =
         0.05658    0.00111    0.01337   -0.01009
AFIX  43
H10   2    0.893104    0.363358    0.496674    11.00000   -1.20000
AFIX   0
C11   1    0.830187    0.910587    0.052086    11.00000    0.08206    0.07866 =
         0.04689    0.00225    0.00699   -0.04696
AFIX  33
H11A  2    0.778573    0.954213    0.084252    11.00000   -1.50000
H11B  2    0.908958    0.871746    0.074760    11.00000   -1.50000
H11C  2    0.844672    0.947036    0.010388    11.00000   -1.50000
AFIX   0
C2    1    0.988032    0.790378    0.380232    11.00000    0.05369    0.04554 =
         0.09317    0.01298   -0.04402   -0.02841
AFIX  33
H2A   2    1.040292    0.821121    0.397677    11.00000   -1.50000
H2B   2    0.965695    0.753255    0.418844    11.00000   -1.50000
H2C   2    1.032799    0.748308    0.345350    11.00000   -1.50000
AFIX   0
C14   1    1.064851    0.407354    0.262599    11.00000    0.04847    0.04469 =
         0.06967   -0.00433    0.00121   -0.00175
AFIX  33
H14A  2    1.052049    0.433952    0.307550    11.00000   -1.50000
H14B  2    1.017538    0.366298    0.260601    11.00000   -1.50000
H14C  2    1.152369    0.370181    0.257143    11.00000   -1.50000
AFIX   0
C4    1    0.485458    0.416509    0.240293    11.00000    0.04655    0.05791 =
         0.06575   -0.00672    0.01238   -0.03423
AFIX  33
H4A   2    0.560229    0.389558    0.213333    11.00000   -1.50000
H4B   2    0.454405    0.366529    0.256476    11.00000   -1.50000
H4C   2    0.422966    0.466313    0.210944    11.00000   -1.50000
AFIX   0
C16   1    0.765054    0.846093    0.031532    11.00000    0.08308    0.07540 =
         0.04701   -0.00780    0.01926   -0.04697
C17   1    0.614806    0.371653    0.348950    11.00000    0.13072    0.06083 =
         0.07945    0.02119   -0.02622   -0.05832
AFIX  33
H17A  2    0.687644    0.343225    0.320847    11.00000   -1.50000
H17B  2    0.638284    0.394620    0.389852    11.00000   -1.50000
H17C  2    0.579253    0.323936    0.363947    11.00000   -1.50000
AFIX   0
C18   1    1.083033    0.563913    0.205395    11.00000    0.04518    0.05136 =
         0.15621   -0.03495    0.02130   -0.02692
AFIX  33
H18A  2    1.071248    0.587443    0.251434    11.00000   -1.50000
H18B  2    1.171128    0.533992    0.196570    11.00000   -1.50000
H18C  2    1.045789    0.616964    0.169901    11.00000   -1.50000
AFIX   0
C19   1    0.185499    0.759549    0.159781    11.00000    0.03805    0.03778 =
         0.09544   -0.00263    0.00827   -0.01534
AFIX  33
H19A  2    0.099929    0.778486    0.144421    11.00000   -1.50000
H19B  2    0.232855    0.695715    0.146808    11.00000   -1.50000
H19C  2    0.188517    0.759644    0.210380    11.00000   -1.50000
AFIX   0
C20   1    0.376658    0.835835    0.429018    11.00000    0.03141    0.05271 =
         0.05261   -0.00124    0.01715   -0.00316
C12   1    1.039043    0.452120    0.130110    11.00000    0.01817    0.04794 =
         0.06357   -0.01000    0.00800    0.00165
AFIX  33
H12A  2    0.999748    0.405536    0.128813    11.00000   -1.50000
H12B  2    1.001713    0.504953    0.094468    11.00000   -1.50000
H12C  2    1.127052    0.421982    0.121137    11.00000   -1.50000
AFIX   0
C1A   1    0.257774    0.920016    0.407019    11.00000    0.04207    0.04509 =
         0.06248    0.00441    0.01563   -0.00138
AFIX  33
H1AA  2    0.225588    0.908631    0.363894    11.00000   -1.50000
H1AB  2    0.196623    0.926703    0.443721    11.00000   -1.50000
H1AC  2    0.275450    0.978290    0.399439    11.00000   -1.50000
AFIX   0
C1B   1    0.339463    0.740482    0.443916    11.00000    0.04449    0.05754 =
         0.07019    0.00571    0.01372   -0.01060
AFIX  33
H1BA  2    0.303321    0.730392    0.401675    11.00000   -1.50000
H1BB  2    0.413360    0.684931    0.457253    11.00000   -1.50000
H1BC  2    0.279762    0.749867    0.481609    11.00000   -1.50000
AFIX   0

C1C   1    0.985653    0.829282    0.638257    11.00000    0.13080    0.08289 =
         0.05961   -0.01045    0.01046   -0.07064
AFIX  23
H1CA  2    0.953383    0.886945    0.663342    11.00000   -1.20000
H1CB  2    1.037126    0.776228    0.671161    11.00000   -1.20000
AFIX   0

C1D   1    0.431394    0.848341    0.494898    11.00000    0.05660    0.06535 =
         0.05785   -0.00688    0.01045   -0.00972
AFIX  33
H1DA  2    0.506563    0.793208    0.506736    11.00000   -1.50000
H1DB  2    0.451104    0.905785    0.488360    11.00000   -1.50000
H1DC  2    0.372277    0.854199    0.532642    11.00000   -1.50000
AFIX   0
C1E   1    0.645948    0.928020   -0.021053    11.00000    0.10895    0.09298 =
         0.06858    0.00636   -0.00513   -0.04605
AFIX  33
H1EA  2    0.601974    0.983165    0.004255    11.00000   -1.50000
H1EB  2    0.680460    0.948438   -0.063580    11.00000   -1.50000
H1EC  2    0.588859    0.898233   -0.033215    11.00000   -1.50000
AFIX   0
C1F   1    0.815894    0.772175   -0.015981    11.00000    0.11260    0.09835 =
         0.07543   -0.02691    0.02770   -0.04948
AFIX  33
H1FA  2    0.757906    0.740392   -0.021168    11.00000   -1.50000
H1FB  2    0.829736    0.801008   -0.061452    11.00000   -1.50000
H1FC  2    0.894021    0.725718    0.002921    11.00000   -1.50000
AFIX   0
C1G   1    0.405591    0.501182    0.346414    11.00000    0.11942    0.07625 =
         0.12019   -0.04847    0.06046   -0.06847
AFIX  33
H1GA  2    0.428618    0.527330    0.385774    11.00000   -1.50000
H1GB  2    0.342172    0.551937    0.318253    11.00000   -1.50000
H1GC  2    0.373611    0.452153    0.363785    11.00000   -1.50000
AFIX   0
PART 2
CO3A  4    0.626710    0.655973    0.166336    10.33333    0.02884    0.02681 =
         0.02987   -0.00489    0.00514   -0.00920
CO2A  4    0.697981    0.661808    0.331830    10.33333    0.02657    0.02309 =
         0.02710   -0.00643    0.00704   -0.00752
CO1A  4    0.555595    0.863004    0.233748    10.33333    0.02285    0.01907 =
         0.02604   -0.00397    0.00362   -0.00637
HKLF 5

REM  SAM236_twin1_hklf4 in P-1 #2
REM R1 =  0.1192 for   11205 Fo > 4sig(Fo)  and  0.1342 for all   14377 data
REM    679 parameters refined using    159 restraints

END

WGHT      0.2000      0.0000

REM Highest difference peak  3.359,  deepest hole -2.321,  1-sigma level  0.290
Q1    1   0.6715  0.6839  0.2816  11.00000  0.05    2.24
Q2    1   0.5740  0.8404  0.2655  11.00000  0.05    2.23
Q3    1   0.6631  0.6135  0.2121  11.00000  0.05    2.16
Q4    1   0.7559  0.6389  0.1837  11.00000  0.05    1.78
Q5    1   0.7296  0.6376  0.3687  11.00000  0.05    1.67
Q6    1   0.9064  0.7431  0.0445  11.00000  0.05    1.64
Q7    1   0.5958  0.6790  0.1134  11.00000  0.05    1.55
Q8    1   0.6622  0.8545 -0.0728  11.00000  0.05    1.46
Q9    1   0.4127  0.3452  0.3813  11.00000  0.05    1.40
Q10   1   0.7142  0.6220  0.1285  11.00000  0.05    1.26
Q11   1   0.2809  1.3474  0.1378  11.00000  0.05    1.20
Q12   1   0.7131  0.8591 -0.0372  11.00000  0.05    1.18
Q13   1   0.4060  0.7206  0.1017  11.00000  0.05    1.15
Q14   1   0.3737  0.3339  0.3626  11.00000  0.05    1.15
Q15   1   0.6783  0.8269  0.2921  11.00000  0.05    1.14
Q16   1   0.5987  0.5924  0.0622  11.00000  0.05    1.14
Q17   1   0.5197  0.8652  0.3603  11.00000  0.05    1.13
Q18   1   0.8231  0.2476  0.1164  11.00000  0.05    1.10
Q19   1   0.8108  0.6673  0.0227  11.00000  0.05    1.09
Q20   1   0.7701  0.6485  0.4166  11.00000  0.05    1.06
;
_shelx_res_checksum               13266
_shelx_hkl_file
;
   0   0   3 132153. 1474.41  -3
   0   0   3 132153. 1474.41   1
   0   0  -5 107096. 2568.83  -3
   0   1   5 107096. 2568.83  -2
   0   0  -5 107096. 2568.83   1
   0  -1  -6 198796. 2546.60  -4
   0   0   6 198796. 2546.60  -3
   0  -1  -6 198796. 2546.60  -2
   0   0   6 198796. 2546.60   1
   0  -1  -7 8341.10 274.909  -4
   0   0   7 8341.10 274.909  -3
   0  -1  -7 8341.10 274.909  -2
   0   0   7 8341.10 274.909   1
   0  -1  -8 67839.7 498.569  -4
   0   0   8 67839.7 498.569  -3
   0  -1  -8 67839.7 498.569  -2
   0   0   8 67839.7 498.569   1
   0  -1  -9 29997.7 404.989  -4
   0   0   9 29997.7 404.989  -3
   0  -1  -9 29997.7 404.989  -2
   0   0   9 29997.7 404.989   1
   0  -1 -10 44051.0 392.212  -4
   0   0  10 44051.0 392.212  -3
   0  -2 -10 44051.0 392.212  -2
   0   0  10 44051.0 392.212   1
   0  -2 -11 167297. 832.458  -4
   0   0  11 167297. 832.458  -3
   0  -2 -11 167297. 832.458  -2
   0   0  11 167297. 832.458   1
   0  -2 -12 41783.1 481.022  -4
   0   0  12 41783.1 481.022  -3
   0  -2 -12 41783.1 481.022  -2
   0   0  12 41783.1 481.022   1
   0  -2 -13 145135. 821.551  -4
   0   0  13 145135. 821.551  -3
   0  -2 -13 145135. 821.551  -2
   0   0  13 145135. 821.551   1
   0   2  14 18211.0 318.988  -4
   0   0 -14 18211.0 318.988  -3
   0   2  14 18211.0 318.988  -2
   0   0 -14 18211.0 318.988   1
   0  -2 -15 7346.33 369.011  -4
   0   0  15 7346.33 369.011  -3
   0  -2 -15 7346.33 369.011  -2
   0   0  15 7346.33 369.011   1
   0   2  16 27342.0 434.393  -4
   0   0 -16 27342.0 434.393  -3
   0   3  16 27342.0 434.393  -2
   0   0 -16 27342.0 434.393   1
   0  -3 -17 39748.1 569.561  -4
   0   0  17 39748.1 569.561  -3
   0  -3 -17 39748.1 569.561  -2
   0   0  17 39748.1 569.561   1
   0  -3 -18 27020.4 526.046  -4
   0   0  18 27020.4 526.046  -3
   0  -3 -18 27020.4 526.046  -2
   0   0  18 27020.4 526.046   1
   0  -3 -19 29466.4 540.582  -4
   0   0  19 29466.4 540.582  -3
   0  -3 -19 29466.4 540.582  -2
   0   0  19 29466.4 540.582   1
   0  -3 -20 9375.67 337.887  -4
   0   0  20 9375.67 337.887  -3
   0  -3 -20 9375.67 337.887  -2
   0   0  20 9375.67 337.887   1
   0  -3 -21 1375.04 309.601  -4
   0   0  21 1375.04 309.601  -3
   0  -3 -21 1375.04 309.601  -2
   0   0  21 1375.04 309.601   1
   0  -3 -22 1970.99 345.342  -4
   0   0  22 1970.99 345.342  -3
   0  -4 -22 1970.99 345.342  -2
   0   0  22 1970.99 345.342   1
   0  -3 -23 4343.29 380.929  -4
   0   0  23 4343.29 380.929  -3
   0  -4 -23 4343.29 380.929  -2
   0   0  23 4343.29 380.929   1
   0  -4 -23 1049.44 381.855  -4
   0  -1  23 1049.44 381.855  -3
   0  -5 -23 1049.44 381.855  -2
   0  -1  23 1049.44 381.855   1
   0  -4 -22 650.270 340.123  -4
   0  -1  22 650.270 340.123  -3
   0  -5 -22 650.270 340.123  -2
   0  -1  22 650.270 340.123   1
   0  -4 -21 7675.14 347.057  -4
   0  -1  21 7675.14 347.057  -3
   0  -4 -21 7675.14 347.057  -2
   0  -1  21 7675.14 347.057   1
   0  -4 -20 4667.72 299.011  -4
   0  -1  20 4667.72 299.011  -3
   0  -4 -20 4667.72 299.011  -2
   0  -1  20 4667.72 299.011   1
   0  -4 -19 29173.7 449.662  -4
   0  -1  19 29173.7 449.662  -3
   0  -4 -19 29173.7 449.662  -2
   0  -1  19 29173.7 449.662   1
   0  -1  18 1121.96 334.238   1
   0  -4 -18 10189.0 390.672  -4
   0  -1  18 10189.0 390.672  -3
   0  -4 -18 10189.0 390.672  -2
   0  -1  18 10189.0 390.672   1
   0  -4 -17 37621.4 574.555  -4
   0  -1  17 37621.4 574.555  -3
   0  -4 -17 37621.4 574.555  -2
   0  -1  17 37621.4 574.555   1
   0  -3 -16 7180.52 365.512  -4
   0  -1  16 7180.52 365.512  -3
   0  -4 -16 7180.52 365.512  -2
   0  -1  16 7180.52 365.512   1
   0  -3 -15 67244.4 539.610  -4
   0  -1  15 67244.4 539.610  -3
   0  -3 -15 67244.4 539.610  -2
   0  -1  15 67244.4 539.610   1
   0   3  14 10448.2 592.449  -4
   0   1 -14 10448.2 592.449  -3
   0   3  14 10448.2 592.449  -2
   0   1 -14 10448.2 592.449   1
   0  -3 -13 13579.8 309.583  -4
   0  -1  13 13579.8 309.583  -3
   0  -3 -13 13579.8 309.583  -2
   0  -1  13 13579.8 309.583   1
   0  -3 -12 45582.5 506.159  -4
   0  -1  12 45582.5 506.159  -3
   0  -3 -12 45582.5 506.159  -2
   0  -1  12 45582.5 506.159   1
   0   3  11 13247.6 383.358  -4
   0   1 -11 13247.6 383.358  -3
   0   3  11 13247.6 383.358  -2
   0   1 -11 13247.6 383.358   1
   0  -2 -10 22115.9 334.371  -4
   0  -1  10 22115.9 334.371  -3
   0  -3 -10 22115.9 334.371  -2
   0  -1  10 22115.9 334.371   1
   0  -2  -9 21418.4 570.894  -4
   0  -1   9 21418.4 570.894  -3
   0  -2  -9 21418.4 570.894  -2
   0  -1   9 21418.4 570.894   1
   0   2   7 160853. 839.612  -4
   0   1  -7 160853. 839.612  -3
   0   2   7 160853. 839.612  -2
   0   1  -7 160853. 839.612   1
   0  -2  -6 20271.9 352.050  -4
   0  -1   6 20271.9 352.050  -3
   0  -2  -6 20271.9 352.050  -2
   0  -1   6 20271.9 352.050   1
   0  -2  -5 305208. 3224.83  -4
   0  -1   5 305208. 3224.83  -3
   0  -2  -5 305208. 3224.83  -2
   0  -1   5 305208. 3224.83   1
   0  -1   4 73445.2 1363.07  -3
   0  -1   4 73445.2 1363.07   1
   0  -1   3 46410.5 336.828  -3
   0  -1   3 46410.5 336.828   1
   0   1  -2 75.9096 91.5050  -3
   0   1  -2 75.9096 91.5050   1
   0   1   3 12361.0 165.921  -3
   0   1   3 12361.0 165.921   1
   0   1   4 79932.2 1311.90  -3
   0   1   4 79932.2 1311.90   1
   0   0  -5 98209.9 349.106  -4
   0   1   5 98209.9 349.106  -3
   0   0  -5 98209.9 349.106  -2
   0   1   5 98209.9 349.106   1
   0   0  -6 167912. 1027.42  -4
   0   1   6 167912. 1027.42  -3
   0   0  -6 167912. 1027.42  -2
   0   1   6 167912. 1027.42   1
   0   0  -8 55139.2 452.835  -4
   0   1   8 55139.2 452.835  -3
   0   0  -8 55139.2 452.835  -2
   0   1   8 55139.2 452.835   1
   0   0  -9 29017.4 398.246  -4
   0   1   9 29017.4 398.246  -3
   0   0  -9 29017.4 398.246  -2
   0   1   9 29017.4 398.246   1
   0   0 -10 106716. 653.580  -4
   0   1  10 106716. 653.580  -3
   0  -1 -10 106716. 653.580  -2
   0   1  10 106716. 653.580   1
   0  -1 -11 87991.5 613.114  -4
   0   1  11 87991.5 613.114  -3
   0  -1 -11 87991.5 613.114  -2
   0   1  11 87991.5 613.114   1
   0  -1 -12 358488. 4711.08  -4
   0   1  12 358488. 4711.08  -3
   0  -1 -12 358488. 4711.08  -2
   0   1  12 358488. 4711.08   1
   0  -1 -13 12713.1 311.099  -4
   0   1  13 12713.1 311.099  -3
   0  -1 -13 12713.1 311.099  -2
   0   1  13 12713.1 311.099   1
   0  -1 -14 101606. 715.192  -4
   0   1  14 101606. 715.192  -3
   0  -1 -14 101606. 715.192  -2
   0   1  14 101606. 715.192   1
   0  -1 -15 92.1888 521.540  -4
   0   1  15 92.1888 521.540  -3
   0  -1 -15 92.1888 521.540  -2
   0   1  15 92.1888 521.540   1
   0  -1 -16 8727.07 327.429  -4
   0   1  16 8727.07 327.429  -3
   0  -2 -16 8727.07 327.429  -2
   0   1  16 8727.07 327.429   1
   0   1  17 222.675 283.919   1
   0  -2 -17 5301.45 372.371  -4
   0   1  17 5301.45 372.371  -3
   0  -2 -17 5301.45 372.371  -2
   0   1  17 5301.45 372.371   1
   0  -2 -18 30029.7 446.579  -4
   0   1  18 30029.7 446.579  -3
   0  -2 -18 30029.7 446.579  -2
   0   1  18 30029.7 446.579   1
   0  -2 -19 1523.98 302.375  -4
   0   1  19 1523.98 302.375  -3
   0  -2 -19 1523.98 302.375  -2
   0   1  19 1523.98 302.375   1
   0  -2 -20 1694.77 315.052  -4
   0   1  20 1694.77 315.052  -3
   0  -2 -20 1694.77 315.052  -2
   0   1  20 1694.77 315.052   1
   0  -2 -21 8371.57 358.726  -4
   0   1  21 8371.57 358.726  -3
   0  -2 -21 8371.57 358.726  -2
   0   1  21 8371.57 358.726   1
   0  -2 -22 12597.9 474.991  -4
   0   1  22 12597.9 474.991  -3
   0  -3 -22 12597.9 474.991  -2
   0   1  22 12597.9 474.991   1
   0  -2 -23 12854.2 429.510  -4
   0   1  23 12854.2 429.510  -3
   0  -3 -23 12854.2 429.510  -2
   0   1  23 12854.2 429.510   1
   0  -5 -23 2165.28 322.627  -4
   0  -2  23 2165.28 322.627  -3
   0  -2  23 2165.28 322.627   1
   0  -5 -22 1550.59 297.408  -4
   0  -2  22 1550.59 297.408  -3
   0  -2  22 1550.59 297.408   1
   0  -5 -21 215.323 278.091  -4
   0  -2  21 215.323 278.091  -3
   0  -5 -21 215.323 278.091  -2
   0  -2  21 215.323 278.091   1
   0   5  20 11102.5 349.994  -4
   0   2 -20 11102.5 349.994  -3
   0   5  20 11102.5 349.994  -2
   0   2 -20 11102.5 349.994   1
   0  -2  19 125.030 350.757   1
   0  -5 -19 3337.89 357.147  -4
   0  -2  19 3337.89 357.147  -3
   0  -5 -19 3337.89 357.147  -2
   0  -2  19 3337.89 357.147   1
   0  -5 -18 23876.7 515.939  -4
   0  -2  18 23876.7 515.939  -3
   0  -5 -18 23876.7 515.939  -2
   0  -2  18 23876.7 515.939   1
   0  -2  17 806.151 320.819   1
   0   5  17 5852.89 360.930  -4
   0   2 -17 5852.89 360.930  -3
   0   5  17 5852.89 360.930  -2
   0   2 -17 5852.89 360.930   1
   0  -4 -16 20186.2 419.922  -4
   0  -2  16 20186.2 419.922  -3
   0  -5 -16 20186.2 419.922  -2
   0  -2  16 20186.2 419.922   1
   0  -4 -15 793.651 246.536  -4
   0  -2  15 793.651 246.536  -3
   0  -4 -15 793.651 246.536  -2
   0  -2  15 793.651 246.536   1
   0   4  14 7658.35 637.724  -4
   0   2 -14 7658.35 637.724  -3
   0   4  14 7658.35 637.724  -2
   0   2 -14 7658.35 637.724   1
   0  -4 -13 6630.24 257.971  -4
   0  -2  13 6630.24 257.971  -3
   0  -4 -13 6630.24 257.971  -2
   0  -2  13 6630.24 257.971   1
   0  -4 -12 35877.2 383.884  -4
   0  -2  12 35877.2 383.884  -3
   0  -4 -12 35877.2 383.884  -2
   0  -2  12 35877.2 383.884   1
   0   4  11 15413.3 545.535  -4
   0   2 -11 15413.3 545.535  -3
   0   4  11 15413.3 545.535  -2
   0   2 -11 15413.3 545.535   1
   0   3  10 6074.93 251.011  -4
   0   2 -10 6074.93 251.011  -3
   0   4  10 6074.93 251.011  -2
   0   2 -10 6074.93 251.011   1
   0  -3  -9 31022.5 393.812  -4
   0  -2   9 31022.5 393.812  -3
   0  -3  -9 31022.5 393.812  -2
   0  -2   9 31022.5 393.812   1
   0  -3  -8 1731.38 239.727  -4
   0  -2   8 1731.38 239.727  -3
   0  -3  -8 1731.38 239.727  -2
   0  -2   8 1731.38 239.727   1
   0  -3  -7 152306. 625.201  -4
   0  -2   7 152306. 625.201  -3
   0  -3  -7 152306. 625.201  -2
   0  -2   7 152306. 625.201   1
   0  -3  -5 258188. 3399.31  -4
   0  -2   5 258188. 3399.31  -3
   0  -3  -5 258188. 3399.31  -2
   0  -2   5 258188. 3399.31   1
   0  -3  -4 66328.1 521.110  -4
   0  -2   4 66328.1 521.110  -3
   0  -3  -4 66328.1 521.110  -2
   0  -2   4 66328.1 521.110   1
   0   2  -3 17327.1 238.229  -3
   0   2  -3 17327.1 238.229   1
   0   2   2 7391.76 170.399  -4
   0   2  -2 7391.76 170.399  -3
   0   2   2 7391.76 170.399  -2
   0   2  -2 7391.76 170.399   1
   0  -2   0 293136. 4911.28  -4
   0  -2   0 293136. 4911.28  -3
   0  -2   0 293136. 4911.28  -2
   0  -2   0 293136. 4911.28   1
   0   2  -1 57917.2 531.961  -4
   0   2   1 57917.2 531.961  -3
   0   2  -1 57917.2 531.961  -2
   0   2   1 57917.2 531.961   1
   0   2   2 510.139 318.200  -3
   0   2   2 510.139 318.200   1
   0   1  -6 26675.2 277.672  -4
   0   2   6 26675.2 277.672  -3
   0   1  -6 26675.2 277.672  -2
   0   2   6 26675.2 277.672   1
   0   1  -7 195028. 1186.11  -4
   0   2   7 195028. 1186.11  -3
   0   1  -7 195028. 1186.11  -2
   0   2   7 195028. 1186.11   1
   0   1  -8 47135.2 439.586  -4
   0   2   8 47135.2 439.586  -3
   0   1  -8 47135.2 439.586  -2
   0   2   8 47135.2 439.586   1
   0   1  -9 29581.2 406.498  -4
   0   2   9 29581.2 406.498  -3
   0   1  -9 29581.2 406.498  -2
   0   2   9 29581.2 406.498   1
   0   1 -10 26847.7 415.911  -4
   0   2  10 26847.7 415.911  -3
   0   0 -10 26847.7 415.911  -2
   0   2  10 26847.7 415.911   1
   0   0 -11 143801. 766.061  -4
   0   2  11 143801. 766.061  -3
   0   0 -11 143801. 766.061  -2
   0   2  11 143801. 766.061   1
   0   0 -12 44499.8 404.402  -4
   0   2  12 44499.8 404.402  -3
   0   0 -12 44499.8 404.402  -2
   0   2  12 44499.8 404.402   1
   0   0 -13 153417. 836.288  -4
   0   2  13 153417. 836.288  -3
   0   0 -13 153417. 836.288  -2
   0   2  13 153417. 836.288   1
   0   0 -14 29537.6 445.161  -4
   0   2  14 29537.6 445.161  -3
   0   0 -14 29537.6 445.161  -2
   0   2  14 29537.6 445.161   1
   0   0 -15 19720.8 351.334  -4
   0   2  15 19720.8 351.334  -3
   0   0 -15 19720.8 351.334  -2
   0   2  15 19720.8 351.334   1
   0   0 -16 33990.2 543.502  -4
   0   2  16 33990.2 543.502  -3
   0  -1 -16 33990.2 543.502  -2
   0   2  16 33990.2 543.502   1
   0  -1 -17 4954.66 339.646  -4
   0   2  17 4954.66 339.646  -3
   0  -1 -17 4954.66 339.646  -2
   0   2  17 4954.66 339.646   1
   0  -1 -18 31183.9 450.674  -4
   0   2  18 31183.9 450.674  -3
   0  -1 -18 31183.9 450.674  -2
   0   2  18 31183.9 450.674   1
   0  -1 -19 2308.60 319.374  -4
   0   2  19 2308.60 319.374  -3
   0  -1 -19 2308.60 319.374  -2
   0   2  19 2308.60 319.374   1
   0  -1 -20 2503.03 292.829  -4
   0   2  20 2503.03 292.829  -3
   0  -1 -20 2503.03 292.829  -2
   0   2  20 2503.03 292.829   1
   0  -1 -21 8866.16 364.222  -4
   0   2  21 8866.16 364.222  -3
   0  -1 -21 8866.16 364.222  -2
   0   2  21 8866.16 364.222   1
   0  -1 -22 14717.5 498.246  -4
   0   2  22 14717.5 498.246  -3
   0  -2 -22 14717.5 498.246  -2
   0   2  22 14717.5 498.246   1
   0  -1 -23 17030.9 453.817  -4
   0   2  23 17030.9 453.817  -3
   0  -2 -23 17030.9 453.817  -2
   0   2  23 17030.9 453.817   1
   0  -6 -22 3162.17 326.605  -4
   0  -3  22 3162.17 326.605  -3
   0  -3  22 3162.17 326.605   1
   0  -6 -21 960.850 285.778  -4
   0  -3  21 960.850 285.778  -3
   0  -6 -21 960.850 285.778  -2
   0  -3  21 960.850 285.778   1
   0  -6 -20 152.282 296.652  -4
   0  -3  20 152.282 296.652  -3
   0  -6 -20 152.282 296.652  -2
   0  -3  20 152.282 296.652   1
   0  -3  19 384.400 312.172   1
   0  -6 -19 2761.44 361.164  -4
   0  -3  19 2761.44 361.164  -3
   0  -6 -19 2761.44 361.164  -2
   0  -3  19 2761.44 361.164   1
   0  -3  18 109.357 346.035   1
   0  -6 -18 588.439 312.594  -4
   0  -3  18 588.439 312.594  -3
   0  -6 -18 588.439 312.594  -2
   0  -3  18 588.439 312.594   1
   0   6  17 890.075 290.392  -4
   0   3 -17 890.075 290.392  -3
   0   6  17 890.075 290.392  -2
   0   3 -17 890.075 290.392   1
   0  -5 -16 4094.66 456.866  -4
   0  -3  16 4094.66 456.866  -3
   0  -6 -16 4094.66 456.866  -2
   0  -3  16 4094.66 456.866   1
   0   5  15 3723.58 274.552  -4
   0   3 -15 3723.58 274.552  -3
   0   5  15 3723.58 274.552  -2
   0   3 -15 3723.58 274.552   1
   0  -5 -14 59270.7 574.329  -4
   0  -3  14 59270.7 574.329  -3
   0  -5 -14 59270.7 574.329  -2
   0  -3  14 59270.7 574.329   1
   0   5  13 16200.1 444.969  -4
   0   3 -13 16200.1 444.969  -3
   0   5  13 16200.1 444.969  -2
   0   3 -13 16200.1 444.969   1
   0   5  12 116038. 755.886  -4
   0   3 -12 116038. 755.886  -3
   0   5  12 116038. 755.886  -2
   0   3 -12 116038. 755.886   1
   0   5  11 25985.6 474.418  -4
   0   3 -11 25985.6 474.418  -3
   0   5  11 25985.6 474.418  -2
   0   3 -11 25985.6 474.418   1
   0  -4 -10 22669.7 380.493  -4
   0  -3  10 22669.7 380.493  -3
   0  -5 -10 22669.7 380.493  -2
   0  -3  10 22669.7 380.493   1
   0  -4  -9 4670.00 271.448  -4
   0  -3   9 4670.00 271.448  -3
   0  -4  -9 4670.00 271.448  -2
   0  -3   9 4670.00 271.448   1
   0  -4  -8 58453.3 761.757  -4
   0  -3   8 58453.3 761.757  -3
   0  -4  -8 58453.3 761.757  -2
   0  -3   8 58453.3 761.757   1
   0  -4  -7 13699.7 469.488  -4
   0  -3   7 13699.7 469.488  -3
   0  -4  -7 13699.7 469.488  -2
   0  -3   7 13699.7 469.488   1
   0  -4  -6 264540. 1079.42  -4
   0  -3   6 264540. 1079.42  -3
   0  -4  -6 264540. 1079.42  -2
   0  -3   6 264540. 1079.42   1
   0  -4  -4 28647.8 428.042  -4
   0  -3   4 28647.8 428.042  -3
   0  -4  -4 28647.8 428.042  -2
   0  -3   4 28647.8 428.042   1
   0  -3  -3 50707.7 447.024  -4
   0  -3   3 50707.7 447.024  -3
   0  -3   3 50707.7 447.024   1
   0   3   2 11504.4 240.198  -4
   0   3  -2 11504.4 240.198  -3
   0   3   2 11504.4 240.198  -2
   0   3  -2 11504.4 240.198   1
   0  -3  -1 251752. 3338.42  -4
   0  -3   1 251752. 3338.42  -3
   0  -3  -1 251752. 3338.42  -2
   0  -3   1 251752. 3338.42   1
   0  -3   1 281897. 3392.15  -4
   0  -3  -1 281897. 3392.15  -3
   0  -3   1 281897. 3392.15  -2
   0  -3  -1 281897. 3392.15   1
   0   3  -2 22166.3 359.423  -4
   0   3   2 22166.3 359.423  -3
   0   3  -2 22166.3 359.423  -2
   0   3   2 22166.3 359.423   1
   0   3   3-91.0340 418.144  -3
   0   3   3-91.0340 418.144   1
   0   2  -6 158923. 1132.67  -4
   0   3   6 158923. 1132.67  -3
   0   2  -6 158923. 1132.67  -2
   0   3   6 158923. 1132.67   1
   0   2  -8 2296.88 223.597  -4
   0   3   8 2296.88 223.597  -3
   0   2  -8 2296.88 223.597  -2
   0   3   8 2296.88 223.597   1
   0   2  -9 33066.7 731.411  -4
   0   3   9 33066.7 731.411  -3
   0   2  -9 33066.7 731.411  -2
   0   3   9 33066.7 731.411   1
   0   2 -10 11245.0 305.073  -4
   0   3  10 11245.0 305.073  -3
   0   1 -10 11245.0 305.073  -2
   0   3  10 11245.0 305.073   1
   0   1 -11 11015.1 285.872  -4
   0   3  11 11015.1 285.872  -3
   0   1 -11 11015.1 285.872  -2
   0   3  11 11015.1 285.872   1
   0   1 -12 40919.3 403.489  -4
   0   3  12 40919.3 403.489  -3
   0   1 -12 40919.3 403.489  -2
   0   3  12 40919.3 403.489   1
   0   1 -13 14938.8 350.975  -4
   0   3  13 14938.8 350.975  -3
   0   1 -13 14938.8 350.975  -2
   0   3  13 14938.8 350.975   1
   0   1 -14 24624.8 412.039  -4
   0   3  14 24624.8 412.039  -3
   0   1 -14 24624.8 412.039  -2
   0   3  14 24624.8 412.039   1
   0   1 -15 70331.9 552.409  -4
   0   3  15 70331.9 552.409  -3
   0   1 -15 70331.9 552.409  -2
   0   3  15 70331.9 552.409   1
   0   1 -16 11530.2 360.503  -4
   0   3  16 11530.2 360.503  -3
   0   0 -16 11530.2 360.503  -2
   0   3  16 11530.2 360.503   1
   0   0 -17 57697.3 543.289  -4
   0   3  17 57697.3 543.289  -3
   0   0 -17 57697.3 543.289  -2
   0   3  17 57697.3 543.289   1
   0   0 -18 17752.8 397.689  -4
   0   3  18 17752.8 397.689  -3
   0   0 -18 17752.8 397.689  -2
   0   3  18 17752.8 397.689   1
   0   0 -19 40036.9 511.854  -4
   0   3  19 40036.9 511.854  -3
   0   0 -19 40036.9 511.854  -2
   0   3  19 40036.9 511.854   1
   0   0 -20 9266.86 349.913  -4
   0   3  20 9266.86 349.913  -3
   0   0 -20 9266.86 349.913  -2
   0   3  20 9266.86 349.913   1
   0   0 -21 1427.99 325.234  -4
   0   3  21 1427.99 325.234  -3
   0   0 -21 1427.99 325.234  -2
   0   3  21 1427.99 325.234   1
   0  -3 -22 2066.71 398.312   1
   0   0 -22 6334.29 844.955  -4
   0   3  22 6334.29 844.955  -3
   0  -1 -22 6334.29 844.955  -2
   0   3  22 6334.29 844.955   1
   0   0 -23 12477.9 483.995  -4
   0   3  23 12477.9 483.995  -3
   0  -1 -23 12477.9 483.995  -2
   0   3  23 12477.9 483.995   1
   0  -7 -22 4470.08 354.693  -4
   0  -4  22 4470.08 354.693  -3
   0  -4  22 4470.08 354.693   1
   0  -7 -21 667.827 301.844  -4
   0  -4  21 667.827 301.844  -3
   0  -7 -21 667.827 301.844  -2
   0  -4  21 667.827 301.844   1
   0  -7 -20 1174.21 321.060  -4
   0  -4  20 1174.21 321.060  -3
   0  -7 -20 1174.21 321.060  -2
   0  -4  20 1174.21 321.060   1
   0  -4  19 929.475 394.533   1
   0  -7 -19 7037.29 389.664  -4
   0  -4  19 7037.29 389.664  -3
   0  -7 -19 7037.29 389.664  -2
   0  -4  19 7037.29 389.664   1
   0  -4  18 352.356 335.412   1
   0   7  18 2284.75 702.240  -4
   0   4 -18 2284.75 702.240  -3
   0   7  18 2284.75 702.240  -2
   0   4 -18 2284.75 702.240   1
   0   4 -17-198.775 289.114   1
   0  -4  17 676.838 293.134  -3
   0  -7 -17 676.838 293.134  -2
   0  -4  17 676.838 293.134   1
   0   6  16 4054.72 460.203  -4
   0   4 -16 4054.72 460.203  -3
   0   7  16 4054.72 460.203  -2
   0   4 -16 4054.72 460.203   1
   0  -6 -15 38803.1 578.781  -4
   0  -4  15 38803.1 578.781  -3
   0  -6 -15 38803.1 578.781  -2
   0  -4  15 38803.1 578.781   1
   0  -6 -14 7331.24 342.226  -4
   0  -4  14 7331.24 342.226  -3
   0  -6 -14 7331.24 342.226  -2
   0  -4  14 7331.24 342.226   1
   0  -6 -13 97894.9 688.911  -4
   0  -4  13 97894.9 688.911  -3
   0  -6 -13 97894.9 688.911  -2
   0  -4  13 97894.9 688.911   1
   0   6  12 9623.69 678.209  -4
   0   4 -12 9623.69 678.209  -3
   0   6  12 9623.69 678.209  -2
   0   4 -12 9623.69 678.209   1
   0  -6 -11 125210. 1007.53  -4
   0  -4  11 125210. 1007.53  -3
   0  -6 -11 125210. 1007.53  -2
   0  -4  11 125210. 1007.53   1
   0  -5 -10 55631.3 675.612  -4
   0  -4  10 55631.3 675.612  -3
   0  -6 -10 55631.3 675.612  -2
   0  -4  10 55631.3 675.612   1
   0  -5  -9 54954.1 723.725  -4
   0  -4   9 54954.1 723.725  -3
   0  -5  -9 54954.1 723.725  -2
   0  -4   9 54954.1 723.725   1
   0  -5  -8 21895.6 505.938  -4
   0  -4   8 21895.6 505.938  -3
   0  -5  -8 21895.6 505.938  -2
   0  -4   8 21895.6 505.938   1
   0  -5  -7 84231.2 535.622  -4
   0  -4   7 84231.2 535.622  -3
   0  -5  -7 84231.2 535.622  -2
   0  -4   7 84231.2 535.622   1
   0  -5  -5 80171.4 525.139  -4
   0  -4   5 80171.4 525.139  -3
   0  -5  -5 80171.4 525.139  -2
   0  -4   5 80171.4 525.139   1
   0  -5  -4 19845.8 431.039  -4
   0  -4   4 19845.8 431.039  -3
   0  -5  -4 19845.8 431.039  -2
   0  -4   4 19845.8 431.039   1
   0  -4  -3 35989.0 439.984  -4
   0  -4   3 35989.0 439.984  -3
   0  -4   3 35989.0 439.984   1
   0  -4  -2 220759. 4143.46  -4
   0  -4   2 220759. 4143.46  -3
   0  -4  -2 220759. 4143.46  -2
   0  -4   2 220759. 4143.46   1
   0   4   1 19061.6 371.997  -4
   0   4  -1 19061.6 371.997  -3
   0   4   1 19061.6 371.997  -2
   0   4  -1 19061.6 371.997   1
   0  -4   1 100017. 714.991  -4
   0  -4  -1 100017. 714.991  -3
   0  -4   1 100017. 714.991  -2
   0  -4  -1 100017. 714.991   1
   0   4  -2 157131. 672.621  -4
   0   4   2 157131. 672.621  -3
   0   4  -2 157131. 672.621  -2
   0   4   2 157131. 672.621   1
   0   4  -3 65294.1 471.139  -4
   0   4   3 65294.1 471.139  -3
   0   4   3 65294.1 471.139   1
   0   3  -7 4476.61 407.308  -4
   0   4   7 4476.61 407.308  -3
   0   3  -7 4476.61 407.308  -2
   0   4   7 4476.61 407.308   1
   0   3  -8 56011.1 440.067  -4
   0   4   8 56011.1 440.067  -3
   0   3  -8 56011.1 440.067  -2
   0   4   8 56011.1 440.067   1
   0   3  -9 3462.86 365.278  -4
   0   4   9 3462.86 365.278  -3
   0   3  -9 3462.86 365.278  -2
   0   4   9 3462.86 365.278   1
   0   2 -12 52582.2 884.770  -4
   0   4  12 52582.2 884.770  -3
   0   2 -12 52582.2 884.770  -2
   0   4  12 52582.2 884.770   1
   0   2 -13 6177.28 684.969  -4
   0   4  13 6177.28 684.969  -3
   0   2 -13 6177.28 684.969  -2
   0   4  13 6177.28 684.969   1
   0  -2  14 7961.84 388.861  -4
   0  -4 -14 7961.84 388.861  -3
   0  -2  14 7961.84 388.861  -2
   0  -4 -14 7961.84 388.861   1
   0  -2  15 446.651 250.318  -4
   0  -4 -15 446.651 250.318  -3
   0  -2  15 446.651 250.318  -2
   0  -4 -15 446.651 250.318   1
   0   2 -16 17124.0 390.907  -4
   0   4  16 17124.0 390.907  -3
   0   1 -16 17124.0 390.907  -2
   0   4  16 17124.0 390.907   1
   0   1 -17 25210.0 559.717  -4
   0   4  17 25210.0 559.717  -3
   0   1 -17 25210.0 559.717  -2
   0   4  17 25210.0 559.717   1
   0  -1  18 13052.4 344.091  -4
   0  -4 -18 13052.4 344.091  -3
   0  -1  18 13052.4 344.091  -2
   0  -4 -18 13052.4 344.091   1
   0   1 -19 25743.8 582.047  -4
   0   4  19 25743.8 582.047  -3
   0   1 -19 25743.8 582.047  -2
   0   4  19 25743.8 582.047   1
   0   1 -20 6904.21 331.771  -4
   0   4  20 6904.21 331.771  -3
   0   1 -20 6904.21 331.771  -2
   0   4  20 6904.21 331.771   1
   0  -1  21 5442.97 447.536  -4
   0  -4 -21 5442.97 447.536  -3
   0  -1  21 5442.97 447.536  -2
   0  -4 -21 5442.97 447.536   1
   0  -1  22 604.944 322.990  -4
   0  -4 -22 604.944 322.990  -3
   0   0  22 604.944 322.990  -2
   0  -4 -22 604.944 322.990   1
   0  -1  23 2384.47 345.687  -4
   0  -4 -23 2384.47 345.687  -3
   0   0  23 2384.47 345.687  -2
   0  -4 -23 2384.47 345.687   1
   0  -8 -21 2087.35 352.211  -4
   0  -5  21 2087.35 352.211  -3
   0  -8 -21 2087.35 352.211  -2
   0  -5  21 2087.35 352.211   1
   0   8  20 7033.23 565.719  -4
   0   5 -20 7033.23 565.719  -3
   0   8  20 7033.23 565.719  -2
   0   5 -20 7033.23 565.719   1
   0  -5  19 2184.95 404.188   1
   0   8  19 7136.37 418.944  -4
   0   5 -19 7136.37 418.944  -3
   0   8  19 7136.37 418.944  -2
   0   5 -19 7136.37 418.944   1
   0  -5  18 972.253 316.013   1
   0   8  18 16230.3 486.271  -4
   0   5 -18 16230.3 486.271  -3
   0   8  18 16230.3 486.271  -2
   0   5 -18 16230.3 486.271   1
   0   5 -17 8.30637 287.891   1
   0  -5  17 4412.85 359.966  -3
   0  -8 -17 4412.85 359.966  -2
   0  -5  17 4412.85 359.966   1
   0   5 -16-2.95953 269.832   1
   0  -7 -16 8320.28 716.871  -4
   0  -5  16 8320.28 716.871  -3
   0  -8 -16 8320.28 716.871  -2
   0  -5  16 8320.28 716.871   1
   0  -7 -15 3973.15 455.853  -4
   0  -5  15 3973.15 455.853  -3
   0  -7 -15 3973.15 455.853  -2
   0  -5  15 3973.15 455.853   1
   0  -7 -14 12969.1 462.766  -4
   0  -5  14 12969.1 462.766  -3
   0  -7 -14 12969.1 462.766  -2
   0  -5  14 12969.1 462.766   1
   0   7  11 22965.4 368.699  -4
   0   5 -11 22965.4 368.699  -3
   0   7  11 22965.4 368.699  -2
   0   5 -11 22965.4 368.699   1
   0  -6  -9 8370.24 337.233  -4
   0  -5   9 8370.24 337.233  -3
   0  -6  -9 8370.24 337.233  -2
   0  -5   9 8370.24 337.233   1
   0   6   8 3081.31 253.634  -4
   0   5  -8 3081.31 253.634  -3
   0   6   8 3081.31 253.634  -2
   0   5  -8 3081.31 253.634   1
   0  -6  -7 35914.0 667.408  -4
   0  -5   7 35914.0 667.408  -3
   0  -6  -7 35914.0 667.408  -2
   0  -5   7 35914.0 667.408   1
   0  -6  -6 16686.0 455.011  -4
   0  -5   6 16686.0 455.011  -3
   0  -6  -6 16686.0 455.011  -2
   0  -5   6 16686.0 455.011   1
   0  -6  -5 30496.8 517.139  -4
   0  -5   5 30496.8 517.139  -3
   0  -6  -5 30496.8 517.139  -2
   0  -5   5 30496.8 517.139   1
   0   6   4 2240.61 241.541  -4
   0   5  -4 2240.61 241.541  -3
   0   6   4 2240.61 241.541  -2
   0   5  -4 2240.61 241.541   1
   0  -5  -3 21134.9 460.360  -4
   0  -5   3 21134.9 460.360  -3
   0  -5   3 21134.9 460.360   1
   0  -5  -2 5609.11 546.633  -4
   0  -5   2 5609.11 546.633  -3
   0  -5  -2 5609.11 546.633  -2
   0  -5   2 5609.11 546.633   1
   0   5   0 1614.09 245.827  -4
   0   5   0 1614.09 245.827  -3
   0   5   0 1614.09 245.827  -2
   0   5   0 1614.09 245.827   1
   0  -5   1 246367. 1336.69  -4
   0  -5  -1 246367. 1336.69  -3
   0  -5   1 246367. 1336.69  -2
   0  -5  -1 246367. 1336.69   1
   0  -5   2 119745. 866.995  -4
   0  -5  -2 119745. 866.995  -3
   0  -5   2 119745. 866.995  -2
   0  -5  -2 119745. 866.995   1
   0   5  -3 32715.9 447.137  -4
   0   5   3 32715.9 447.137  -3
   0   5   3 32715.9 447.137   1
   0  -4   4 39597.4 591.539  -4
   0  -5  -4 39597.4 591.539  -3
   0  -4   4 39597.4 591.539  -2
   0  -5  -4 39597.4 591.539   1
   0   4  -7 112761. 723.068  -4
   0   5   7 112761. 723.068  -3
   0   4  -7 112761. 723.068  -2
   0   5   7 112761. 723.068   1
   0   4  -9 54369.9 461.659  -4
   0   5   9 54369.9 461.659  -3
   0   4  -9 54369.9 461.659  -2
   0   5   9 54369.9 461.659   1
   0   3 -11 27849.2 793.638  -4
   0   5  11 27849.2 793.638  -3
   0   3 -11 27849.2 793.638  -2
   0   5  11 27849.2 793.638   1
   0   3 -12 39241.6 1013.23  -4
   0   5  12 39241.6 1013.23  -3
   0   3 -12 39241.6 1013.23  -2
   0   5  12 39241.6 1013.23   1
   0   3 -13 28788.4 338.195  -4
   0   5  13 28788.4 338.195  -3
   0   3 -13 28788.4 338.195  -2
   0   5  13 28788.4 338.195   1
   0  -3  14 76224.1 539.647  -4
   0  -5 -14 76224.1 539.647  -3
   0  -3  14 76224.1 539.647  -2
   0  -5 -14 76224.1 539.647   1
   0  -3  15 2584.55 251.715  -4
   0  -5 -15 2584.55 251.715  -3
   0  -3  15 2584.55 251.715  -2
   0  -5 -15 2584.55 251.715   1
   0   3 -16 11464.1 500.966  -4
   0   5  16 11464.1 500.966  -3
   0   2 -16 11464.1 500.966  -2
   0   5  16 11464.1 500.966   1
   0  -2  17 7222.65 299.760  -4
   0  -5 -17 7222.65 299.760  -3
   0  -2  17 7222.65 299.760  -2
   0  -5 -17 7222.65 299.760   1
   0  -2  18 14656.0 627.863  -4
   0  -5 -18 14656.0 627.863  -3
   0  -2  18 14656.0 627.863  -2
   0  -5 -18 14656.0 627.863   1
   0   2 -19 5149.37 307.993  -4
   0   5  19 5149.37 307.993  -3
   0   2 -19 5149.37 307.993  -2
   0   5  19 5149.37 307.993   1
   0  -2  20 8758.02 588.378  -4
   0  -5 -20 8758.02 588.378  -3
   0  -2  20 8758.02 588.378  -2
   0  -5 -20 8758.02 588.378   1
   0   2 -21 325.346 301.237  -4
   0   5  21 325.346 301.237  -3
   0   2 -21 325.346 301.237  -2
   0   5  21 325.346 301.237   1
   0   2 -22 1329.82 327.144  -4
   0   5  22 1329.82 327.144  -3
   0   1 -22 1329.82 327.144  -2
   0   5  22 1329.82 327.144   1
   0   2 -23 1391.72 329.592  -4
   0   5  23 1391.72 329.592  -3
   0   1 -23 1391.72 329.592  -2
   0   5  23 1391.72 329.592   1
   0  -9 -21 7278.66 483.941  -4
   0  -6  21 7278.66 483.941  -3
   0  -9 -21 7278.66 483.941  -2
   0  -6  21 7278.66 483.941   1
   0  -6  20 1602.67 403.169   1
   0  -9 -20 9747.29 544.090  -4
   0  -6  20 9747.29 544.090  -3
   0  -9 -20 9747.29 544.090  -2
   0  -6  20 9747.29 544.090   1
   0  -6  19 3489.71 408.437   1
   0   9  19 13066.1 823.874  -4
   0   6 -19 13066.1 823.874  -3
   0   9  19 13066.1 823.874  -2
   0   6 -19 13066.1 823.874   1
   0   9  18 17655.1 574.914  -4
   0   6 -18 17655.1 574.914  -3
   0   9  18 17655.1 574.914  -2
   0   6 -18 17655.1 574.914   1
   0   6 -17 295.093 303.905   1
   0  -8 -16 15817.5 650.974  -4
   0  -6  16 15817.5 650.974  -3
   0  -6  16 15817.5 650.974   1
   0  -8 -15 1921.15 328.970  -4
   0  -6  15 1921.15 328.970  -3
   0  -8 -15 1921.15 328.970  -2
   0  -6  15 1921.15 328.970   1
   0  -8 -14 4411.84 474.827  -4
   0  -6  14 4411.84 474.827  -3
   0  -8 -14 4411.84 474.827  -2
   0  -6  14 4411.84 474.827   1
   0  -8 -13 3905.57 343.396  -4
   0  -6  13 3905.57 343.396  -3
   0  -8 -13 3905.57 343.396  -2
   0  -6  13 3905.57 343.396   1
   0  -8 -12 1193.81 325.822  -4
   0  -6  12 1193.81 325.822  -3
   0  -8 -12 1193.81 325.822  -2
   0  -6  12 1193.81 325.822   1
   0  -8 -11 8620.84 492.488  -4
   0  -6  11 8620.84 492.488  -3
   0  -8 -11 8620.84 492.488  -2
   0  -6  11 8620.84 492.488   1
   0  -6  10 425.111 244.346  -3
   0  -8 -10 425.111 244.346  -2
   0  -6  10 425.111 244.346   1
   0  -7  -7 38155.3 697.554  -4
   0  -6   7 38155.3 697.554  -3
   0  -7  -7 38155.3 697.554  -2
   0  -6   7 38155.3 697.554   1
   0   7   4 127745. 678.625  -4
   0   6  -4 127745. 678.625  -3
   0   7   4 127745. 678.625  -2
   0   6  -4 127745. 678.625   1
   0  -6  -3 162414. 1081.58  -4
   0  -6   3 162414. 1081.58  -3
   0  -6   3 162414. 1081.58   1
   0  -6  -2 140597. 1191.66  -4
   0  -6   2 140597. 1191.66  -3
   0  -6  -2 140597. 1191.66  -2
   0  -6   2 140597. 1191.66   1
   0   6   1 59840.0 705.809  -4
   0   6  -1 59840.0 705.809  -3
   0   6   1 59840.0 705.809  -2
   0   6  -1 59840.0 705.809   1
   0  -6   0 115428. 985.247  -4
   0  -6   0 115428. 985.247  -3
   0  -6   0 115428. 985.247  -2
   0  -6   0 115428. 985.247   1
   0  -6   1 277398. 5487.16  -4
   0  -6  -1 277398. 5487.16  -3
   0  -6   1 277398. 5487.16  -2
   0  -6  -1 277398. 5487.16   1
   0  -6   2 163680. 1040.26  -4
   0  -6  -2 163680. 1040.26  -3
   0  -6   2 163680. 1040.26  -2
   0  -6  -2 163680. 1040.26   1
   0  -6   3 167345. 1010.29  -4
   0  -6  -3 167345. 1010.29  -3
   0  -6  -3 167345. 1010.29   1
   0  -5   4 5147.99 439.610  -4
   0  -6  -4 5147.99 439.610  -3
   0  -5   4 5147.99 439.610  -2
   0  -6  -4 5147.99 439.610   1
   0   5  -5 40717.1 548.657  -4
   0   6   5 40717.1 548.657  -3
   0   5  -5 40717.1 548.657  -2
   0   6   5 40717.1 548.657   1
   0   5  -6 12051.3 337.850  -4
   0   6   6 12051.3 337.850  -3
   0   5  -6 12051.3 337.850  -2
   0   6   6 12051.3 337.850   1
   0  -5   8 3010.27 370.990  -4
   0  -6  -8 3010.27 370.990  -3
   0  -5   8 3010.27 370.990  -2
   0  -6  -8 3010.27 370.990   1
   0   5 -10 51324.3 943.763  -4
   0   6  10 51324.3 943.763  -3
   0   4 -10 51324.3 943.763  -2
   0   6  10 51324.3 943.763   1
   0   4 -11 92171.5 518.719  -4
   0   6  11 92171.5 518.719  -3
   0   4 -11 92171.5 518.719  -2
   0   6  11 92171.5 518.719   1
   0   4 -12 13482.2 291.093  -4
   0   6  12 13482.2 291.093  -3
   0   4 -12 13482.2 291.093  -2
   0   6  12 13482.2 291.093   1
   0  -4  13 59156.1 649.565  -4
   0  -6 -13 59156.1 649.565  -3
   0  -4  13 59156.1 649.565  -2
   0  -6 -13 59156.1 649.565   1
   0  -4  14 10100.4 415.485  -4
   0  -6 -14 10100.4 415.485  -3
   0  -4  14 10100.4 415.485  -2
   0  -6 -14 10100.4 415.485   1
   0   4 -15 35151.3 398.054  -4
   0   6  15 35151.3 398.054  -3
   0   4 -15 35151.3 398.054  -2
   0   6  15 35151.3 398.054   1
   0   4 -16 5501.19 445.821  -4
   0   6  16 5501.19 445.821  -3
   0   3 -16 5501.19 445.821  -2
   0   6  16 5501.19 445.821   1
   0   3 -17 1247.81 267.858  -4
   0   6  17 1247.81 267.858  -3
   0   3 -17 1247.81 267.858  -2
   0   6  17 1247.81 267.858   1
   0  -3  18 224.327 289.818  -4
   0  -6 -18 224.327 289.818  -3
   0  -3  18 224.327 289.818  -2
   0  -6 -18 224.327 289.818   1
   0   3 -19 2218.74 293.495  -4
   0   6  19 2218.74 293.495  -3
   0   3 -19 2218.74 293.495  -2
   0   6  19 2218.74 293.495   1
   0  -3  20 19.1593 298.989  -4
   0  -6 -20 19.1593 298.989  -3
   0  -3  20 19.1593 298.989  -2
   0  -6 -20 19.1593 298.989   1
   0  -3  21 715.750 291.104  -4
   0  -6 -21 715.750 291.104  -3
   0  -3  21 715.750 291.104  -2
   0  -6 -21 715.750 291.104   1
   0  -3  22 2764.93 332.292  -4
   0  -6 -22 2764.93 332.292  -3
   0  -2  22 2764.93 332.292  -2
   0  -6 -22 2764.93 332.292   1
   0  -7  20 379.212 365.463   1
   0 -10 -20 11545.0 612.754  -4
   0  -7  20 11545.0 612.754  -3
   0 -10 -20 11545.0 612.754  -2
   0  -7  20 11545.0 612.754   1
   0  -7  19 2841.72 413.442   1
   0  -7  18 1712.44 423.054   1
   0  10  18 4952.65 770.104  -4
   0   7 -18 4952.65 770.104  -3
   0  10  18 4952.65 770.104  -2
   0   7 -18 4952.65 770.104   1
   0  -7  17 10916.5 519.881  -3
   0 -10 -17 10916.5 519.881  -2
   0  -7  17 10916.5 519.881   1
   0  -9 -16 4954.01 460.969  -4
   0  -7  16 4954.01 460.969  -3
   0  -7  16 4954.01 460.969   1
   0  -9 -15 4439.58 532.025  -4
   0  -7  15 4439.58 532.025  -3
   0  -9 -15 4439.58 532.025  -2
   0  -7  15 4439.58 532.025   1
   0  -9 -14 41692.5 948.071  -4
   0  -7  14 41692.5 948.071  -3
   0  -9 -14 41692.5 948.071  -2
   0  -7  14 41692.5 948.071   1
   0  -9 -13 18499.7 463.709  -4
   0  -7  13 18499.7 463.709  -3
   0  -9 -13 18499.7 463.709  -2
   0  -7  13 18499.7 463.709   1
   0  -9 -12 16340.7 762.995  -4
   0  -7  12 16340.7 762.995  -3
   0  -9 -12 16340.7 762.995  -2
   0  -7  12 16340.7 762.995   1
   0  -9 -11 6367.29 353.141  -4
   0  -7  11 6367.29 353.141  -3
   0  -9 -11 6367.29 353.141  -2
   0  -7  11 6367.29 353.141   1
   0  -7  10 4880.59 264.772  -3
   0  -9 -10 4880.59 264.772  -2
   0  -7  10 4880.59 264.772   1
   0  -8  -9 21271.0 497.668  -4
   0  -7   9 21271.0 497.668  -3
   0  -7   9 21271.0 497.668   1
   0   8   7 49224.1 724.945  -4
   0   7  -7 49224.1 724.945  -3
   0   8   7 49224.1 724.945  -2
   0   7  -7 49224.1 724.945   1
   0  -8  -6 10580.4 425.567  -4
   0  -7   6 10580.4 425.567  -3
   0  -8  -6 10580.4 425.567  -2
   0  -7   6 10580.4 425.567   1
   0  -8  -5 38078.1 627.304  -4
   0  -7   5 38078.1 627.304  -3
   0  -8  -5 38078.1 627.304  -2
   0  -7   5 38078.1 627.304   1
   0  -8  -4 39073.1 703.198  -4
   0  -7   4 39073.1 703.198  -3
   0  -8  -4 39073.1 703.198  -2
   0  -7   4 39073.1 703.198   1
   0  -7  -3 23225.2 587.106  -4
   0  -7   3 23225.2 587.106  -3
   0  -7   3 23225.2 587.106   1
   0  -7  -2 58214.4 925.629  -4
   0  -7   2 58214.4 925.629  -3
   0  -7  -2 58214.4 925.629  -2
   0  -7   2 58214.4 925.629   1
   0  -7  -1 815.242 254.131  -4
   0  -7   1 815.242 254.131  -3
   0  -7  -1 815.242 254.131  -2
   0  -7   1 815.242 254.131   1
   0  -7   0 57553.8 828.173  -4
   0  -7   0 57553.8 828.173  -3
   0  -7   0 57553.8 828.173  -2
   0  -7   0 57553.8 828.173   1
   0  -7   1 1102.95 268.847  -4
   0  -7  -1 1102.95 268.847  -3
   0  -7   1 1102.95 268.847  -2
   0  -7  -1 1102.95 268.847   1
   0  -7   2 37499.4 591.276  -4
   0  -7  -2 37499.4 591.276  -3
   0  -7   2 37499.4 591.276  -2
   0  -7  -2 37499.4 591.276   1
   0  -7   3 23669.1 593.127  -4
   0  -7  -3 23669.1 593.127  -3
   0  -7  -3 23669.1 593.127   1
   0  -6   4 228123. 1499.52  -4
   0  -7  -4 228123. 1499.52  -3
   0  -6   4 228123. 1499.52  -2
   0  -7  -4 228123. 1499.52   1
   0  -6   5 49443.3 434.825  -4
   0  -7  -5 49443.3 434.825  -3
   0  -6   5 49443.3 434.825  -2
   0  -7  -5 49443.3 434.825   1
   0   6  -6 361339. 1206.41  -4
   0   7   6 361339. 1206.41  -3
   0   6  -6 361339. 1206.41  -2
   0   7   6 361339. 1206.41   1
   0   6  -7 38484.3 1290.99  -4
   0   7   7 38484.3 1290.99  -3
   0   6  -7 38484.3 1290.99  -2
   0   7   7 38484.3 1290.99   1
   0  -6   8 50187.1 599.350  -4
   0  -7  -8 50187.1 599.350  -3
   0  -6   8 50187.1 599.350  -2
   0  -7  -8 50187.1 599.350   1
   0   6  -9 65746.0 1325.67  -4
   0   7   9 65746.0 1325.67  -3
   0   6  -9 65746.0 1325.67  -2
   0   7   9 65746.0 1325.67   1
   0   6 -10 37862.4 992.251  -4
   0   7  10 37862.4 992.251  -3
   0   5 -10 37862.4 992.251  -2
   0   7  10 37862.4 992.251   1
   0   5 -11 21584.6 947.434  -4
   0   7  11 21584.6 947.434  -3
   0   5 -11 21584.6 947.434  -2
   0   7  11 21584.6 947.434   1
   0  -5  12 36374.5 485.923  -4
   0  -7 -12 36374.5 485.923  -3
   0  -5  12 36374.5 485.923  -2
   0  -7 -12 36374.5 485.923   1
   0  -5  13 4147.53 366.965  -4
   0  -7 -13 4147.53 366.965  -3
   0  -5  13 4147.53 366.965  -2
   0  -7 -13 4147.53 366.965   1
   0   5 -14 19192.2 353.917  -4
   0   7  14 19192.2 353.917  -3
   0   5 -14 19192.2 353.917  -2
   0   7  14 19192.2 353.917   1
   0  -5  15 5217.32 283.243  -4
   0  -7 -15 5217.32 283.243  -3
   0  -5  15 5217.32 283.243  -2
   0  -7 -15 5217.32 283.243   1
   0   5 -16 2400.75 292.579  -4
   0   7  16 2400.75 292.579  -3
   0   4 -16 2400.75 292.579  -2
   0   7  16 2400.75 292.579   1
   0  -4  17 1014.04 282.967  -4
   0  -7 -17 1014.04 282.967  -3
   0  -4  17 1014.04 282.967  -2
   0  -7 -17 1014.04 282.967   1
   0   4 -18 6122.29 326.442  -4
   0   7  18 6122.29 326.442  -3
   0   4 -18 6122.29 326.442  -2
   0   7  18 6122.29 326.442   1
   0   4 -19 8079.59 340.928  -4
   0   7  19 8079.59 340.928  -3
   0   4 -19 8079.59 340.928  -2
   0   7  19 8079.59 340.928   1
   0   4 -20 1048.16 313.243  -4
   0   7  20 1048.16 313.243  -3
   0   4 -20 1048.16 313.243  -2
   0   7  20 1048.16 313.243   1
   0   4 -21 496.525 320.260  -4
   0   7  21 496.525 320.260  -3
   0   4 -21 496.525 320.260  -2
   0   7  21 496.525 320.260   1
   0  -4  22 5943.21 455.590  -4
   0  -7 -22 5943.21 455.590  -3
   0  -7 -22 5943.21 455.590   1
   0  -8  19 151.110 311.429   1
   0 -11 -19 205.104 460.282  -4
   0  -8  19 205.104 460.282  -3
   0 -11 -19 205.104 460.282  -2
   0  -8  19 205.104 460.282   1
   0  -8  18 1255.45 286.569   1
   0 -11 -18 7499.65 541.917  -4
   0  -8  18 7499.65 541.917  -3
   0 -11 -18 7499.65 541.917  -2
   0  -8  18 7499.65 541.917   1
   0  -8  17 132.094 232.530   1
   0  -8  17 299.358 404.294  -3
   0 -11 -17 299.358 404.294  -2
   0  -8  17 299.358 404.294   1
   0 -10 -16 1567.26 310.566  -4
   0  -8  16 1567.26 310.566  -3
   0  -8  16 1567.26 310.566   1
   0  10  15 10476.3 598.278  -4
   0   8 -15 10476.3 598.278  -3
   0  10  15 10476.3 598.278  -2
   0   8 -15 10476.3 598.278   1
   0  10  14 1928.16 370.916  -4
   0   8 -14 1928.16 370.916  -3
   0  10  14 1928.16 370.916  -2
   0   8 -14 1928.16 370.916   1
   0 -10 -13 20043.1 501.999  -4
   0  -8  13 20043.1 501.999  -3
   0 -10 -13 20043.1 501.999  -2
   0  -8  13 20043.1 501.999   1
   0 -10 -12 12728.8 425.724  -4
   0  -8  12 12728.8 425.724  -3
   0 -10 -12 12728.8 425.724  -2
   0  -8  12 12728.8 425.724   1
   0  -9  -9 6914.21 402.235  -4
   0  -8   9 6914.21 402.235  -3
   0  -8   9 6914.21 402.235   1
   0  -9  -7 24542.6 490.097  -4
   0  -8   7 24542.6 490.097  -3
   0  -9  -7 24542.6 490.097  -2
   0  -8   7 24542.6 490.097   1
   0   9   6 59276.6 780.570  -4
   0   8  -6 59276.6 780.570  -3
   0   9   6 59276.6 780.570  -2
   0   8  -6 59276.6 780.570   1
   0  -8  -3 7057.18 492.970  -4
   0  -8   3 7057.18 492.970  -3
   0  -8   3 7057.18 492.970   1
   0  -8  -1 29604.4 754.428  -4
   0  -8   1 29604.4 754.428  -3
   0  -8  -1 29604.4 754.428  -2
   0  -8   1 29604.4 754.428   1
   0  -8   0 3561.31 349.736  -4
   0  -8   0 3561.31 349.736  -3
   0  -8   0 3561.31 349.736  -2
   0  -8   0 3561.31 349.736   1
   0   8  -1 10470.5 347.144  -4
   0   8   1 10470.5 347.144  -3
   0   8  -1 10470.5 347.144  -2
   0   8   1 10470.5 347.144   1
   0  -8   2 6465.73 741.623  -4
   0  -8  -2 6465.73 741.623  -3
   0  -8   2 6465.73 741.623  -2
   0  -8  -2 6465.73 741.623   1
   0  -8   3 2698.11 353.249  -4
   0  -8  -3 2698.11 353.249  -3
   0  -8  -3 2698.11 353.249   1
   0  -7   4 26999.9 624.738  -4
   0  -8  -4 26999.9 624.738  -3
   0  -7   4 26999.9 624.738  -2
   0  -8  -4 26999.9 624.738   1
   0   7  -5 33969.5 431.049  -4
   0   8   5 33969.5 431.049  -3
   0   7  -5 33969.5 431.049  -2
   0   8   5 33969.5 431.049   1
   0   7  -6 15730.6 502.926  -4
   0   8   6 15730.6 502.926  -3
   0   7  -6 15730.6 502.926  -2
   0   8   6 15730.6 502.926   1
   0   7  -7 92123.4 618.839  -4
   0   8   7 92123.4 618.839  -3
   0   7  -7 92123.4 618.839  -2
   0   8   7 92123.4 618.839   1
   0  -7   8 5562.63 341.756  -4
   0  -8  -8 5562.63 341.756  -3
   0  -7   8 5562.63 341.756  -2
   0  -8  -8 5562.63 341.756   1
   0  -7   9 31235.9 648.076  -4
   0  -8  -9 31235.9 648.076  -3
   0  -8  -9 31235.9 648.076   1
   0  -7  10 2290.32 434.781  -4
   0  -8 -10 2290.32 434.781  -3
   0  -6  10 2290.32 434.781  -2
   0  -8 -10 2290.32 434.781   1
   0  -6  11 4581.55 453.599  -4
   0  -8 -11 4581.55 453.599  -3
   0  -6  11 4581.55 453.599  -2
   0  -8 -11 4581.55 453.599   1
   0  -6  12 354.588 418.118  -4
   0  -8 -12 354.588 418.118  -3
   0  -6  12 354.588 418.118  -2
   0  -8 -12 354.588 418.118   1
   0  -6  13 2801.33 446.371  -4
   0  -8 -13 2801.33 446.371  -3
   0  -6  13 2801.33 446.371  -2
   0  -8 -13 2801.33 446.371   1
   0   6 -14 7750.76 1041.00  -4
   0   8  14 7750.76 1041.00  -3
   0   6 -14 7750.76 1041.00  -2
   0   8  14 7750.76 1041.00   1
   0  -6  15 2355.10 301.280  -4
   0  -8 -15 2355.10 301.280  -3
   0  -6  15 2355.10 301.280  -2
   0  -8 -15 2355.10 301.280   1
   0  -6  16 21578.1 368.166  -4
   0  -8 -16 21578.1 368.166  -3
   0  -5  16 21578.1 368.166  -2
   0  -8 -16 21578.1 368.166   1
   0   8  17 3801.62 271.604  -3
   0   5 -17 3801.62 271.604  -2
   0   8  17 3801.62 271.604   1
   0  -5  18 22249.1 389.921  -4
   0  -8 -18 22249.1 389.921  -3
   0  -5  18 22249.1 389.921  -2
   0  -8 -18 22249.1 389.921   1
   0  -5  19 3698.82 448.125  -4
   0  -8 -19 3698.82 448.125  -3
   0  -5  19 3698.82 448.125  -2
   0  -8 -19 3698.82 448.125   1
   0  -5  20 9393.32 341.882  -4
   0  -8 -20 9393.32 341.882  -3
   0  -5  20 9393.32 341.882  -2
   0  -8 -20 9393.32 341.882   1
   0   5 -21 2011.30 329.217  -4
   0   8  21 2011.30 329.217  -3
   0   5 -21 2011.30 329.217  -2
   0   8  21 2011.30 329.217   1
   0  -9  18 820.217 230.232   1
   0 -12 -18 9024.87 572.727  -4
   0  -9  18 9024.87 572.727  -3
   0 -12 -18 9024.87 572.727  -2
   0  -9  18 9024.87 572.727   1
   0  -9  17 3705.28 528.151  -3
   0 -12 -17 3705.28 528.151  -2
   0  -9  17 3705.28 528.151   1
   0 -11 -16 545.362 327.904  -4
   0  -9  16 545.362 327.904  -3
   0  -9  16 545.362 327.904   1
   0 -11 -15 1846.44 332.884  -4
   0  -9  15 1846.44 332.884  -3
   0  -9  15 1846.44 332.884   1
   0 -11 -14 42036.7 980.455  -4
   0  -9  14 42036.7 980.455  -3
   0 -11 -14 42036.7 980.455  -2
   0  -9  14 42036.7 980.455   1
   0  11  13 9091.39 900.851  -4
   0   9 -13 9091.39 900.851  -3
   0  11  13 9091.39 900.851  -2
   0   9 -13 9091.39 900.851   1
   0 -11 -12 44757.4 897.498  -4
   0  -9  12 44757.4 897.498  -3
   0 -11 -12 44757.4 897.498  -2
   0  -9  12 44757.4 897.498   1
   0 -11 -11 14758.0 622.409  -4
   0  -9  11 14758.0 622.409  -3
   0 -11 -11 14758.0 622.409  -2
   0  -9  11 14758.0 622.409   1
   0  -9  10 2460.92 276.705  -3
   0 -11 -10 2460.92 276.705  -2
   0  -9  10 2460.92 276.705   1
   0  10   8 982.170 310.120  -4
   0   9  -8 982.170 310.120  -3
   0  10   8 982.170 310.120  -2
   0   9  -8 982.170 310.120   1
   0 -10  -7 999.820 279.668  -4
   0  -9   7 999.820 279.668  -3
   0 -10  -7 999.820 279.668  -2
   0  -9   7 999.820 279.668   1
   0 -10  -6 13184.6 511.478  -4
   0  -9   6 13184.6 511.478  -3
   0 -10  -6 13184.6 511.478  -2
   0  -9   6 13184.6 511.478   1
   0  10   4 2727.63 297.745  -4
   0   9  -4 2727.63 297.745  -3
   0  10   4 2727.63 297.745  -2
   0   9  -4 2727.63 297.745   1
   0   9   3 22652.6 452.915  -4
   0   9  -3 22652.6 452.915  -3
   0   9  -3 22652.6 452.915   1
   0  -9  -2 44392.5 899.985  -4
   0  -9   2 44392.5 899.985  -3
   0  -9  -2 44392.5 899.985  -2
   0  -9   2 44392.5 899.985   1
   0  -9   0 32406.6 940.443  -4
   0  -9   0 32406.6 940.443  -3
   0  -9   0 32406.6 940.443  -2
   0  -9   0 32406.6 940.443   1
   0   9  -1 78987.3 779.742  -4
   0   9   1 78987.3 779.742  -3
   0   9  -1 78987.3 779.742  -2
   0   9   1 78987.3 779.742   1
   0  -9   2 9585.21 393.628  -4
   0  -9  -2 9585.21 393.628  -3
   0  -9   2 9585.21 393.628  -2
   0  -9  -2 9585.21 393.628   1
   0  -8   4 47591.3 804.481  -4
   0  -9  -4 47591.3 804.481  -3
   0  -8   4 47591.3 804.481  -2
   0  -9  -4 47591.3 804.481   1
   0  -8   5 23509.1 480.986  -4
   0  -9  -5 23509.1 480.986  -3
   0  -8   5 23509.1 480.986  -2
   0  -9  -5 23509.1 480.986   1
   0  -8   6 129905. 889.449  -4
   0  -9  -6 129905. 889.449  -3
   0  -8   6 129905. 889.449  -2
   0  -9  -6 129905. 889.449   1
   0   8  -7 61174.9 1109.43  -4
   0   9   7 61174.9 1109.43  -3
   0   8  -7 61174.9 1109.43  -2
   0   9   7 61174.9 1109.43   1
   0   8  -8 24760.6 556.362  -4
   0   9   8 24760.6 556.362  -3
   0   8  -8 24760.6 556.362  -2
   0   9   8 24760.6 556.362   1
   0  -8   9 3192.42 307.154  -4
   0  -9  -9 3192.42 307.154  -3
   0  -9  -9 3192.42 307.154   1
   0  -8  10 8270.89 379.450  -4
   0  -9 -10 8270.89 379.450  -3
   0  -7  10 8270.89 379.450  -2
   0  -9 -10 8270.89 379.450   1
   0  -7  11 5010.25 476.646  -4
   0  -9 -11 5010.25 476.646  -3
   0  -7  11 5010.25 476.646  -2
   0  -9 -11 5010.25 476.646   1
   0   7 -12 15278.5 1184.90  -4
   0   9  12 15278.5 1184.90  -3
   0   7 -12 15278.5 1184.90  -2
   0   9  12 15278.5 1184.90   1
   0   7 -13 27104.4 1324.00  -4
   0   9  13 27104.4 1324.00  -3
   0   7 -13 27104.4 1324.00  -2
   0   9  13 27104.4 1324.00   1
   0   7 -14 15035.4 875.779  -4
   0   9  14 15035.4 875.779  -3
   0   7 -14 15035.4 875.779  -2
   0   9  14 15035.4 875.779   1
   0   7 -15 2450.84 496.146  -4
   0   9  15 2450.84 496.146  -3
   0   7 -15 2450.84 496.146  -2
   0   9  15 2450.84 496.146   1
   0  -7  16 10628.0 532.668  -4
   0  -9 -16 10628.0 532.668  -3
   0  -6  16 10628.0 532.668  -2
   0  -9 -16 10628.0 532.668   1
   0   9  17 31894.3 1227.73  -3
   0   6 -17 31894.3 1227.73  -2
   0   9  17 31894.3 1227.73   1
   0  -6  18 13138.9 688.065  -4
   0  -9 -18 13138.9 688.065  -3
   0  -6  18 13138.9 688.065  -2
   0  -9 -18 13138.9 688.065   1
   0   6 -19 32373.1 1374.02  -4
   0   9  19 32373.1 1374.02  -3
   0   6 -19 32373.1 1374.02  -2
   0   9  19 32373.1 1374.02   1
   0  -6  20 4620.13 472.261  -4
   0  -9 -20 4620.13 472.261  -3
   0  -6  20 4620.13 472.261  -2
   0  -9 -20 4620.13 472.261   1
   0   6 -21 5329.78 340.822  -4
   0   9  21 5329.78 340.822  -3
   0   6 -21 5329.78 340.822  -2
   0   9  21 5329.78 340.822   1
   0 -10  17 2015.28 410.675   1
   0 -10  17 6895.14 456.972  -3
   0 -13 -17 6895.14 456.972  -2
   0 -10  17 6895.14 456.972   1
   0 -10  16 2787.80 429.419   1
   0  12  16 7517.70 879.173  -4
   0  10 -16 7517.70 879.173  -3
   0  10 -16 7517.70 879.173   1
   0  12  15 110.182 336.004  -4
   0  10 -15 110.182 336.004  -3
   0  10 -15 110.182 336.004   1
   0 -12 -14 11417.0 521.364  -4
   0 -10  14 11417.0 521.364  -3
   0 -12 -14 11417.0 521.364  -2
   0 -10  14 11417.0 521.364   1
   0 -12 -12 8677.64 545.358  -4
   0 -10  12 8677.64 545.358  -3
   0 -12 -12 8677.64 545.358  -2
   0 -10  12 8677.64 545.358   1
   0 -12 -11 38422.7 547.484  -4
   0 -10  11 38422.7 547.484  -3
   0 -12 -11 38422.7 547.484  -2
   0 -10  11 38422.7 547.484   1
   0 -10  10 2236.47 291.562  -3
   0 -12 -10 2236.47 291.562  -2
   0 -10  10 2236.47 291.562   1
   0 -11  -8 5262.04 478.547  -4
   0 -10   8 5262.04 478.547  -3
   0 -11  -8 5262.04 478.547  -2
   0 -10   8 5262.04 478.547   1
   0 -11  -7 488.113 296.258  -4
   0 -10   7 488.113 296.258  -3
   0 -11  -7 488.113 296.258  -2
   0 -10   7 488.113 296.258   1
   0 -11  -4 6995.27 430.946  -4
   0 -10   4 6995.27 430.946  -3
   0 -11  -4 6995.27 430.946  -2
   0 -10   4 6995.27 430.946   1
   0 -10  -3 23829.7 684.413  -4
   0 -10   3 23829.7 684.413  -3
   0 -10   3 23829.7 684.413   1
   0 -10   0 291771. 2404.82  -4
   0 -10   0 291771. 2404.82  -3
   0 -10   0 291771. 2404.82  -2
   0 -10   0 291771. 2404.82   1
   0 -10   2 76672.3 1181.35  -4
   0 -10  -2 76672.3 1181.35  -3
   0 -10   2 76672.3 1181.35  -2
   0 -10  -2 76672.3 1181.35   1
   0 -10   3 21109.5 741.174  -4
   0 -10  -3 21109.5 741.174  -3
   0 -10  -3 21109.5 741.174   1
   0  -9   4 5539.86 424.575  -4
   0 -10  -4 5539.86 424.575  -3
   0  -9   4 5539.86 424.575  -2
   0 -10  -4 5539.86 424.575   1
   0  -9   5 6969.11 439.925  -4
   0 -10  -5 6969.11 439.925  -3
   0  -9   5 6969.11 439.925  -2
   0 -10  -5 6969.11 439.925   1
   0  -9   6 15625.2 649.971  -4
   0 -10  -6 15625.2 649.971  -3
   0  -9   6 15625.2 649.971  -2
   0 -10  -6 15625.2 649.971   1
   0  -9   7 762.992 368.654  -4
   0 -10  -7 762.992 368.654  -3
   0  -9   7 762.992 368.654  -2
   0 -10  -7 762.992 368.654   1
   0  -9   8 1184.26 371.624  -4
   0 -10  -8 1184.26 371.624  -3
   0  -9   8 1184.26 371.624  -2
   0 -10  -8 1184.26 371.624   1
   0   9  -9 60939.8 720.054  -4
   0  10   9 60939.8 720.054  -3
   0  10   9 60939.8 720.054   1
   0   9 -10 8883.49 403.756  -4
   0  10  10 8883.49 403.756  -3
   0   8 -10 8883.49 403.756  -2
   0  10  10 8883.49 403.756   1
   0  -8  11 16649.5 440.836  -4
   0 -10 -11 16649.5 440.836  -3
   0  -8  11 16649.5 440.836  -2
   0 -10 -11 16649.5 440.836   1
   0   8 -12 22860.3 663.119  -4
   0  10  12 22860.3 663.119  -3
   0   8 -12 22860.3 663.119  -2
   0  10  12 22860.3 663.119   1
   0   8 -13 26824.4 696.864  -4
   0  10  13 26824.4 696.864  -3
   0   8 -13 26824.4 696.864  -2
   0  10  13 26824.4 696.864   1
   0  -8  14 754.771 357.286  -4
   0 -10 -14 754.771 357.286  -3
   0  -8  14 754.771 357.286  -2
   0 -10 -14 754.771 357.286   1
   0   8 -15 10897.7 1349.81  -4
   0  10  15 10897.7 1349.81  -3
   0   8 -15 10897.7 1349.81  -2
   0  10  15 10897.7 1349.81   1
   0  -8  16 1876.62 441.268  -4
   0 -10 -16 1876.62 441.268  -3
   0 -10 -16 1876.62 441.268   1
   0 -10 -17 6223.69 478.762  -3
   0  -7  17 6223.69 478.762  -2
   0 -10 -17 6223.69 478.762   1
   0   7 -18 10888.8 1305.78  -4
   0  10  18 10888.8 1305.78  -3
   0   7 -18 10888.8 1305.78  -2
   0  10  18 10888.8 1305.78   1
   0   7 -19 4018.27 582.603  -4
   0  10  19 4018.27 582.603  -3
   0   7 -19 4018.27 582.603  -2
   0  10  19 4018.27 582.603   1
   0   7 -20 11075.6 1364.88  -4
   0  10  20 11075.6 1364.88  -3
   0   7 -20 11075.6 1364.88  -2
   0  10  20 11075.6 1364.88   1
   0 -11  16 807.414 405.164   1
   0 -13 -16 2560.16 440.695  -4
   0 -11  16 2560.16 440.695  -3
   0 -11  16 2560.16 440.695   1
   0 -11  15 402.135 408.820   1
   0  13  15 4360.49 446.914  -4
   0  11 -15 4360.49 446.914  -3
   0  11 -15 4360.49 446.914   1
   0  13  14 367.245 392.645  -4
   0  11 -14 367.245 392.645  -3
   0  13  14 367.245 392.645  -2
   0  11 -14 367.245 392.645   1
   0 -11  13 1926.84 349.109   1
   0  13  13 6111.22 517.112  -4
   0  11 -13 6111.22 517.112  -3
   0  13  13 6111.22 517.112  -2
   0  11 -13 6111.22 517.112   1
   0 -13 -12 7392.67 380.196  -4
   0 -11  12 7392.67 380.196  -3
   0 -13 -12 7392.67 380.196  -2
   0 -11  12 7392.67 380.196   1
   0  13  11 4216.41 502.265  -4
   0  11 -11 4216.41 502.265  -3
   0  13  11 4216.41 502.265  -2
   0  11 -11 4216.41 502.265   1
   0 -11  10 1756.63 231.316  -3
   0 -11  10 1756.63 231.316   1
   0 -12  -8 4162.20 348.898  -4
   0 -11   8 4162.20 348.898  -3
   0 -12  -8 4162.20 348.898  -2
   0 -11   8 4162.20 348.898   1
   0 -12  -7 74513.4 1973.96  -4
   0 -11   7 74513.4 1973.96  -3
   0 -12  -7 74513.4 1973.96  -2
   0 -11   7 74513.4 1973.96   1
   0 -12  -6 6076.60 1250.11  -4
   0 -11   6 6076.60 1250.11  -3
   0 -12  -6 6076.60 1250.11  -2
   0 -11   6 6076.60 1250.11   1
   0 -12  -4 13430.1 664.877  -4
   0 -11   4 13430.1 664.877  -3
   0 -12  -4 13430.1 664.877  -2
   0 -11   4 13430.1 664.877   1
   0  11   2 3246.24 337.028  -4
   0  11  -2 3246.24 337.028  -3
   0  11   2 3246.24 337.028  -2
   0  11  -2 3246.24 337.028   1
   0  11   1 39484.3 744.880  -4
   0  11  -1 39484.3 744.880  -3
   0  11   1 39484.3 744.880  -2
   0  11  -1 39484.3 744.880   1
   0 -11   0 214.884 286.512  -4
   0 -11   0 214.884 286.512  -3
   0 -11   0 214.884 286.512  -2
   0 -11   0 214.884 286.512   1
   0 -11   1 152359. 1610.68  -4
   0 -11  -1 152359. 1610.68  -3
   0 -11   1 152359. 1610.68  -2
   0 -11  -1 152359. 1610.68   1
   0  11  -2 3090.85 330.154  -4
   0  11   2 3090.85 330.154  -3
   0  11  -2 3090.85 330.154  -2
   0  11   2 3090.85 330.154   1
   0 -11   3 2269.71 843.649  -4
   0 -11  -3 2269.71 843.649  -3
   0 -11  -3 2269.71 843.649   1
   0 -10   4 14806.9 777.656  -4
   0 -11  -4 14806.9 777.656  -3
   0 -10   4 14806.9 777.656  -2
   0 -11  -4 14806.9 777.656   1
   0 -10   5 18719.6 661.265  -4
   0 -11  -5 18719.6 661.265  -3
   0 -10   5 18719.6 661.265  -2
   0 -11  -5 18719.6 661.265   1
   0 -10   6 28375.7 778.825  -4
   0 -11  -6 28375.7 778.825  -3
   0 -10   6 28375.7 778.825  -2
   0 -11  -6 28375.7 778.825   1
   0 -10   7 466.169 383.712  -4
   0 -11  -7 466.169 383.712  -3
   0 -10   7 466.169 383.712  -2
   0 -11  -7 466.169 383.712   1
   0 -10   8 3545.38 465.121  -4
   0 -11  -8 3545.38 465.121  -3
   0 -10   8 3545.38 465.121  -2
   0 -11  -8 3545.38 465.121   1
   0  10  -9 5444.38 391.476  -4
   0  11   9 5444.38 391.476  -3
   0  11   9 5444.38 391.476   1
   0 -10  10 2604.23 397.761  -4
   0 -11 -10 2604.23 397.761  -3
   0  -9  10 2604.23 397.761  -2
   0 -11 -10 2604.23 397.761   1
   0  -9  11 32055.8 704.501  -4
   0 -11 -11 32055.8 704.501  -3
   0  -9  11 32055.8 704.501  -2
   0 -11 -11 32055.8 704.501   1
   0  -9  12 42898.1 550.629  -4
   0 -11 -12 42898.1 550.629  -3
   0  -9  12 42898.1 550.629  -2
   0 -11 -12 42898.1 550.629   1
   0   9 -13 27527.0 686.678  -4
   0  11  13 27527.0 686.678  -3
   0   9 -13 27527.0 686.678  -2
   0  11  13 27527.0 686.678   1
   0  -9  14 17208.2 516.065  -4
   0 -11 -14 17208.2 516.065  -3
   0  -9  14 17208.2 516.065  -2
   0 -11 -14 17208.2 516.065   1
   0  -9  15 4407.87 431.504  -4
   0 -11 -15 4407.87 431.504  -3
   0  -9  15 4407.87 431.504  -2
   0 -11 -15 4407.87 431.504   1
   0  -9  16 734.579 390.850  -4
   0 -11 -16 734.579 390.850  -3
   0 -11 -16 734.579 390.850   1
   0 -11 -17 9.72732 437.467  -3
   0  -8  17 9.72732 437.467  -2
   0 -11 -17 9.72732 437.467   1
   0  -8  18 5789.52 583.159  -4
   0 -11 -18 5789.52 583.159  -3
   0  -8  18 5789.52 583.159  -2
   0 -11 -18 5789.52 583.159   1
   0  -8  19 399.028 575.875  -4
   0 -11 -19 399.028 575.875  -3
   0  -8  19 399.028 575.875  -2
   0 -11 -19 399.028 575.875   1
   0 -12  15 849.635 406.220   1
   0  14  15 2035.71 441.356  -4
   0  12 -15 2035.71 441.356  -3
   0  12 -15 2035.71 441.356   1
   0 -14 -14 3533.19 433.097  -4
   0 -12  14 3533.19 433.097  -3
   0 -14 -14 3533.19 433.097  -2
   0 -12  14 3533.19 433.097   1
   0 -12  13 2070.79 399.703   1
   0  14  13 5393.57 971.981  -4
   0  12 -13 5393.57 971.981  -3
   0  14  13 5393.57 971.981  -2
   0  12 -13 5393.57 971.981   1
   0 -14 -12 14031.6 458.037  -4
   0 -12  12 14031.6 458.037  -3
   0 -14 -12 14031.6 458.037  -2
   0 -12  12 14031.6 458.037   1
   0 -14 -11 1913.30 346.759  -4
   0 -12  11 1913.30 346.759  -3
   0 -14 -11 1913.30 346.759  -2
   0 -12  11 1913.30 346.759   1
   0 -12  10 345.128 239.023  -3
   0 -12  10 345.128 239.023   1
   0 -13  -9 2861.96 522.852  -4
   0 -12   9 2861.96 522.852  -3
   0 -12   9 2861.96 522.852   1
   0 -13  -7 15888.3 1464.39  -4
   0 -12   7 15888.3 1464.39  -3
   0 -13  -7 15888.3 1464.39  -2
   0 -12   7 15888.3 1464.39   1
   0  13   6 37655.4 802.550  -4
   0  12  -6 37655.4 802.550  -3
   0  13   6 37655.4 802.550  -2
   0  12  -6 37655.4 802.550   1
   0 -13  -5 1516.94 329.783  -4
   0 -12   5 1516.94 329.783  -3
   0 -13  -5 1516.94 329.783  -2
   0 -12   5 1516.94 329.783   1
   0 -12  -3 5856.57 996.996  -4
   0 -12   3 5856.57 996.996  -3
   0 -12   3 5856.57 996.996   1
   0 -12  -2 13304.1 755.976  -4
   0 -12   2 13304.1 755.976  -3
   0 -12  -2 13304.1 755.976  -2
   0 -12   2 13304.1 755.976   1
   0 -12  -1 5705.99 1062.24  -4
   0 -12   1 5705.99 1062.24  -3
   0 -12  -1 5705.99 1062.24  -2
   0 -12   1 5705.99 1062.24   1
   0 -12   0 5968.13 468.055  -4
   0 -12   0 5968.13 468.055  -3
   0 -12   0 5968.13 468.055  -2
   0 -12   0 5968.13 468.055   1
   0  12  -1 5719.45 369.397  -4
   0  12   1 5719.45 369.397  -3
   0  12  -1 5719.45 369.397  -2
   0  12   1 5719.45 369.397   1
   0 -12   2 9066.49 1117.49  -4
   0 -12  -2 9066.49 1117.49  -3
   0 -12   2 9066.49 1117.49  -2
   0 -12  -2 9066.49 1117.49   1
   0 -11   4 5261.38 997.141  -4
   0 -12  -4 5261.38 997.141  -3
   0 -11   4 5261.38 997.141  -2
   0 -12  -4 5261.38 997.141   1
   0 -11   6 3897.54 488.459  -4
   0 -12  -6 3897.54 488.459  -3
   0 -11   6 3897.54 488.459  -2
   0 -12  -6 3897.54 488.459   1
   0 -11   7 54823.5 1164.60  -4
   0 -12  -7 54823.5 1164.60  -3
   0 -11   7 54823.5 1164.60  -2
   0 -12  -7 54823.5 1164.60   1
   0 -11   8 6624.62 521.945  -4
   0 -12  -8 6624.62 521.945  -3
   0 -11   8 6624.62 521.945  -2
   0 -12  -8 6624.62 521.945   1
   0 -11   9 13020.8 491.257  -4
   0 -12  -9 13020.8 491.257  -3
   0 -12  -9 13020.8 491.257   1
   0 -12 -10 5545.59 445.004  -3
   0 -10  10 5545.59 445.004  -2
   0 -12 -10 5545.59 445.004   1
   0 -10  11 35648.8 544.346  -4
   0 -12 -11 35648.8 544.346  -3
   0 -10  11 35648.8 544.346  -2
   0 -12 -11 35648.8 544.346   1
   0  10 -12 20947.6 703.170  -4
   0  12  12 20947.6 703.170  -3
   0  10 -12 20947.6 703.170  -2
   0  12  12 20947.6 703.170   1
   0 -10  13 10267.6 459.653  -4
   0 -12 -13 10267.6 459.653  -3
   0 -10  13 10267.6 459.653  -2
   0 -12 -13 10267.6 459.653   1
   0 -10  14 12090.1 430.810  -4
   0 -12 -14 12090.1 430.810  -3
   0 -10  14 12090.1 430.810  -2
   0 -12 -14 12090.1 430.810   1
   0  10 -15 440.544 436.935  -4
   0  12  15 440.544 436.935  -3
   0  10 -15 440.544 436.935  -2
   0  12  15 440.544 436.935   1
   0 -10  16 17668.6 634.074  -4
   0 -12 -16 17668.6 634.074  -3
   0 -12 -16 17668.6 634.074   1
   0 -12 -17 5222.23 412.601  -3
   0  -9  17 5222.23 412.601  -2
   0 -12 -17 5222.23 412.601   1
   0   9 -18 21846.9 770.782  -4
   0  12  18 21846.9 770.782  -3
   0   9 -18 21846.9 770.782  -2
   0  12  18 21846.9 770.782   1
   0 -13  13 5000.05 451.858   1
   0 -15 -12 34404.6 884.884  -4
   0 -13  12 34404.6 884.884  -3
   0 -15 -12 34404.6 884.884  -2
   0 -13  12 34404.6 884.884   1
   0 -15 -11 21012.3 742.029  -4
   0 -13  11 21012.3 742.029  -3
   0 -15 -11 21012.3 742.029  -2
   0 -13  11 21012.3 742.029   1
   0 -13  10 16569.5 613.960  -3
   0 -13  10 16569.5 613.960   1
   0 -14  -9 21002.8 1394.63  -4
   0 -13   9 21002.8 1394.63  -3
   0 -13   9 21002.8 1394.63   1
   0  14   8 5.22700 307.173  -4
   0  13  -8 5.22700 307.173  -3
   0  14   8 5.22700 307.173  -2
   0  13  -8 5.22700 307.173   1
   0 -14  -7 48489.3 1835.04  -4
   0 -13   7 48489.3 1835.04  -3
   0 -14  -7 48489.3 1835.04  -2
   0 -13   7 48489.3 1835.04   1
   0 -14  -6 26342.7 1537.03  -4
   0 -13   6 26342.7 1537.03  -3
   0 -14  -6 26342.7 1537.03  -2
   0 -13   6 26342.7 1537.03   1
   0 -13  -2 9013.33 631.979  -4
   0 -13   2 9013.33 631.979  -3
   0 -13  -2 9013.33 631.979  -2
   0 -13   2 9013.33 631.979   1
   0  13   0 42349.5 623.587  -4
   0  13   0 42349.5 623.587  -3
   0  13   0 42349.5 623.587  -2
   0  13   0 42349.5 623.587   1
   0 -13   1 13769.4 1156.81  -4
   0 -13  -1 13769.4 1156.81  -3
   0 -13   1 13769.4 1156.81  -2
   0 -13  -1 13769.4 1156.81   1
   0 -13   2 5623.69 1101.64  -4
   0 -13  -2 5623.69 1101.64  -3
   0 -13   2 5623.69 1101.64  -2
   0 -13  -2 5623.69 1101.64   1
   0 -13   3 11068.2 407.103  -4
   0 -13  -3 11068.2 407.103  -3
   0 -13  -3 11068.2 407.103   1
   0 -12   5 1035.48 353.183  -4
   0 -13  -5 1035.48 353.183  -3
   0 -12   5 1035.48 353.183  -2
   0 -13  -5 1035.48 353.183   1
   0 -12   7 8189.72 906.144  -4
   0 -13  -7 8189.72 906.144  -3
   0 -12   7 8189.72 906.144  -2
   0 -13  -7 8189.72 906.144   1
   0 -12   8 31667.1 855.232  -4
   0 -13  -8 31667.1 855.232  -3
   0 -12   8 31667.1 855.232  -2
   0 -13  -8 31667.1 855.232   1
   0 -12   9 812.854 469.849  -4
   0 -13  -9 812.854 469.849  -3
   0 -13  -9 812.854 469.849   1
   0 -13 -10 630.563 350.309  -3
   0 -13 -10 630.563 350.309   1
   0 -11  11 5202.29 523.239  -4
   0 -13 -11 5202.29 523.239  -3
   0 -11  11 5202.29 523.239  -2
   0 -13 -11 5202.29 523.239   1
   0  11 -12 8093.27 483.130  -4
   0  13  12 8093.27 483.130  -3
   0  11 -12 8093.27 483.130  -2
   0  13  12 8093.27 483.130   1
   0 -11  13 4940.35 470.291  -4
   0 -13 -13 4940.35 470.291  -3
   0 -11  13 4940.35 470.291  -2
   0 -13 -13 4940.35 470.291   1
   0 -11  14 971.401 404.848  -4
   0 -13 -14 971.401 404.848  -3
   0 -11  14 971.401 404.848  -2
   0 -13 -14 971.401 404.848   1
   0 -11  15 8865.74 430.235  -4
   0 -13 -15 8865.74 430.235  -3
   0 -13 -15 8865.74 430.235   1
   0 -13 -16-213.237 292.962   1
   0  11 -16 2402.26 560.825  -4
   0  13  16 2402.26 560.825  -3
   0  13  16 2402.26 560.825   1
   0 -13 -17 14324.6 649.728  -3
   0 -10  17 14324.6 649.728  -2
   0 -13 -17 14324.6 649.728   1
   0  14 -12 1926.56 336.388  -3
   0  16  11 1926.56 336.388  -2
   0  14 -12 1926.56 336.388   1
   0 -16 -11 26851.8 788.271  -4
   0 -14  11 26851.8 788.271  -3
   0 -16 -10 26851.8 788.271  -2
   0 -14  11 26851.8 788.271   1
   0 -14  10 188.632 330.304   1
   0 -14  10 594.123 304.573  -3
   0 -14  10 594.123 304.573   1
   0  15   9 3654.25 357.247  -4
   0  14  -9 3654.25 357.247  -3
   0  14  -9 3654.25 357.247   1
   0 -15  -8 3406.17 379.678  -4
   0 -14   8 3406.17 379.678  -3
   0 -15  -7 3406.17 379.678  -2
   0 -14   8 3406.17 379.678   1
   0  15   7 4442.72 558.195  -4
   0  14  -7 4442.72 558.195  -3
   0  15   6 4442.72 558.195  -2
   0  14  -7 4442.72 558.195   1
   0 -15  -6 1345.92 346.348  -4
   0 -14   6 1345.92 346.348  -3
   0 -15  -5 1345.92 346.348  -2
   0 -14   6 1345.92 346.348   1
   0 -15  -5 2420.78 305.475  -4
   0 -14   5 2420.78 305.475  -3
   0 -14   5 2420.78 305.475   1
   0 -15  -4 6859.24 516.132  -4
   0 -14   4 6859.24 516.132  -3
   0 -14   4 6859.24 516.132   1
   0 -14  -3 15307.3 671.340  -4
   0 -14   3 15307.3 671.340  -3
   0 -14   3 15307.3 671.340   1
   0  14   2 4260.97 483.251  -4
   0  14  -2 4260.97 483.251  -3
   0  14   2 4260.97 483.251  -2
   0  14  -2 4260.97 483.251   1
   0  14  -1 13200.8 578.424  -4
   0  14   1 13200.8 578.424  -3
   0  14  -1 13200.8 578.424  -2
   0  14   1 13200.8 578.424   1
   0 -14   3 7428.90 586.755  -4
   0 -14  -3 7428.90 586.755  -3
   0 -14  -3 7428.90 586.755   1
   0 -13   4 5173.99 666.787  -4
   0 -14  -4 5173.99 666.787  -3
   0 -13   4 5173.99 666.787  -2
   0 -14  -4 5173.99 666.787   1
   0 -13   5 71242.8 993.326  -4
   0 -14  -5 71242.8 993.326  -3
   0 -13   5 71242.8 993.326  -2
   0 -14  -5 71242.8 993.326   1
   0 -13   6 21840.7 1169.92  -4
   0 -14  -6 21840.7 1169.92  -3
   0 -13   6 21840.7 1169.92  -2
   0 -14  -6 21840.7 1169.92   1
   0 -13   7 43314.0 779.225  -4
   0 -14  -7 43314.0 779.225  -3
   0 -13   7 43314.0 779.225  -2
   0 -14  -7 43314.0 779.225   1
   0 -13   8 315.365 347.111  -4
   0 -14  -8 315.365 347.111  -3
   0 -13   8 315.365 347.111  -2
   0 -14  -8 315.365 347.111   1
   0 -13   9 7881.59 518.467  -4
   0 -14  -9 7881.59 518.467  -3
   0 -14  -9 7881.59 518.467   1
   0 -14 -10 13433.6 468.851  -3
   0 -14 -10 13433.6 468.851   1
   0 -12  11 1381.39 538.579  -4
   0 -14 -11 1381.39 538.579  -3
   0 -12  11 1381.39 538.579  -2
   0 -14 -11 1381.39 538.579   1
   0 -12  12 24882.7 653.990  -4
   0 -14 -12 24882.7 653.990  -3
   0 -12  12 24882.7 653.990  -2
   0 -14 -12 24882.7 653.990   1
   0 -12  13 5183.54 553.662  -4
   0 -14 -13 5183.54 553.662  -3
   0 -12  13 5183.54 553.662  -2
   0 -14 -13 5183.54 553.662   1
   0 -12  14 4147.09 513.866  -4
   0 -14 -14 4147.09 513.866  -3
   0 -12  14 4147.09 513.866  -2
   0 -14 -14 4147.09 513.866   1
   0 -12  15 1854.61 410.770  -4
   0 -14 -15 1854.61 410.770  -3
   0 -14 -15 1854.61 410.770   1
   0 -16  -9 39.6915 379.859  -4
   0 -15   9 39.6915 379.859  -3
   0 -16  -8 39.6915 379.859  -2
   0 -15   9 39.6915 379.859   1
   0 -16  -8 5734.40 406.414  -4
   0 -15   8 5734.40 406.414  -3
   0 -16  -7 5734.40 406.414  -2
   0 -15   8 5734.40 406.414   1
   0 -16  -6 7214.21 542.686  -4
   0 -15   6 7214.21 542.686  -3
   0 -16  -5 7214.21 542.686  -2
   0 -15   6 7214.21 542.686   1
   0 -16  -4 2437.75 557.669  -4
   0 -15   4 2437.75 557.669  -3
   0 -16  -3 2437.75 557.669  -2
   0 -15   4 2437.75 557.669   1
   0  15   3 9247.03 523.536  -4
   0  15  -3 9247.03 523.536  -3
   0  15   2 9247.03 523.536  -2
   0  15  -3 9247.03 523.536   1
   0 -15   0 4099.05 1050.29  -4
   0 -15   0 4099.05 1050.29  -3
   0 -15   1 4099.05 1050.29  -2
   0 -15   0 4099.05 1050.29   1
   0 -15   1 33793.6 959.801  -4
   0 -15  -1 33793.6 959.801  -3
   0 -15   2 33793.6 959.801  -2
   0 -15  -1 33793.6 959.801   1
   0 -15   2 47360.8 1100.29  -4
   0 -15  -2 47360.8 1100.29  -3
   0 -15   3 47360.8 1100.29  -2
   0 -15  -2 47360.8 1100.29   1
   0  15  -3 2280.36 290.054  -4
   0  15   3 2280.36 290.054  -3
   0  15   3 2280.36 290.054   1
   0  14  -4 2169.99 339.088  -4
   0  15   4 2169.99 339.088  -3
   0  14  -4 2169.99 339.088  -2
   0  15   4 2169.99 339.088   1
   0 -14   5 3433.78 399.901  -4
   0 -15  -5 3433.78 399.901  -3
   0 -14   5 3433.78 399.901  -2
   0 -15  -5 3433.78 399.901   1
   0 -14   6 41.9565 312.701  -4
   0 -15  -6 41.9565 312.701  -3
   0 -14   6 41.9565 312.701  -2
   0 -15  -6 41.9565 312.701   1
   0 -14   7 3888.26 329.898  -4
   0 -15  -7 3888.26 329.898  -3
   0 -14   7 3888.26 329.898  -2
   0 -15  -7 3888.26 329.898   1
   0 -14   8 308.705 370.970  -4
   0 -15  -8 308.705 370.970  -3
   0 -14   8 308.705 370.970  -2
   0 -15  -8 308.705 370.970   1
   0 -14   9 3472.56 829.411  -4
   0 -15  -9 3472.56 829.411  -3
   0 -15  -9 3472.56 829.411   1
   0 -15 -10 3991.34 422.134  -3
   0 -15 -10 3991.34 422.134   1
   0 -13  11 44214.1 770.944  -4
   0 -15 -11 44214.1 770.944  -3
   0 -13  11 44214.1 770.944  -2
   0 -15 -11 44214.1 770.944   1
   0 -13  12 33091.4 723.832  -4
   0 -15 -12 33091.4 723.832  -3
   0 -13  12 33091.4 723.832  -2
   0 -15 -12 33091.4 723.832   1
   0 -15 -13 9898.06 533.119   1
   0 -13  13 47343.0 1029.27  -4
   0 -15 -13 47343.0 1029.27  -3
   0 -13  13 47343.0 1029.27  -2
   0 -15 -13 47343.0 1029.27   1
   0 -16   7 145.009 731.298   1
   0 -17  -5 5259.41 394.117  -4
   0 -16   5 5259.41 394.117  -3
   0 -17  -4 5259.41 394.117  -2
   0 -16   5 5259.41 394.117   1
   0  17   4 5859.85 462.221  -4
   0  16  -4 5859.85 462.221  -3
   0  16  -4 5859.85 462.221   1
   0 -16   3 11796.8 589.174  -3
   0 -16  -2 11796.8 589.174  -2
   0 -16   3 11796.8 589.174   1
   0  16   2 5290.71 511.053  -4
   0  16  -2 5290.71 511.053  -3
   0  16   1 5290.71 511.053  -2
   0  16  -2 5290.71 511.053   1
   0 -16  -1 6901.92 1346.97  -4
   0 -16   1 6901.92 1346.97  -3
   0 -16   0 6901.92 1346.97  -2
   0 -16   1 6901.92 1346.97   1
   0 -16   0 9149.57 718.089  -4
   0 -16   0 9149.57 718.089  -3
   0 -16   1 9149.57 718.089  -2
   0 -16   0 9149.57 718.089   1
   0 -16   1 6961.44 435.889  -4
   0 -16  -1 6961.44 435.889  -3
   0 -16   2 6961.44 435.889  -2
   0 -16  -1 6961.44 435.889   1
   0  16  -2 6413.37 426.319  -4
   0  16   2 6413.37 426.319  -3
   0  16  -3 6413.37 426.319  -2
   0  16   2 6413.37 426.319   1
   0 -16   3 10376.5 1104.87  -4
   0 -16  -3 10376.5 1104.87  -3
   0 -16  -3 10376.5 1104.87   1
   0  15  -4 5221.66 433.329  -4
   0  16   4 5221.66 433.329  -3
   0  15  -5 5221.66 433.329  -2
   0  16   4 5221.66 433.329   1
   0 -15   5 33286.9 1088.14  -4
   0 -16  -5 33286.9 1088.14  -3
   0 -15   6 33286.9 1088.14  -2
   0 -16  -5 33286.9 1088.14   1
   0 -15   6 5992.17 1245.89  -4
   0 -16  -6 5992.17 1245.89  -3
   0 -15   7 5992.17 1245.89  -2
   0 -16  -6 5992.17 1245.89   1
   0 -15   7 12043.4 1315.75  -4
   0 -16  -7 12043.4 1315.75  -3
   0 -15   8 12043.4 1315.75  -2
   0 -16  -7 12043.4 1315.75   1
   0 -15   8 740.007 397.676  -4
   0 -16  -8 740.007 397.676  -3
   0 -15   9 740.007 397.676  -2
   0 -16  -8 740.007 397.676   1
   0 -16  -9 134.744 506.207   1
   0 -15   9 833.024 356.251  -4
   0 -16  -9 833.024 356.251  -3
   0 -16  -9 833.024 356.251   1
   0 -14  11 22440.8 841.563  -4
   0 -16 -11 22440.8 841.563  -3
   0 -16 -11 22440.8 841.563   1
   0 -17  -2 343.655 379.036  -4
   0 -17   2 343.655 379.036  -3
   0 -17  -1 343.655 379.036  -2
   0 -17   2 343.655 379.036   1
   0 -17  -1 2340.49 422.597  -4
   0 -17   1 2340.49 422.597  -3
   0 -17   0 2340.49 422.597  -2
   0 -17   1 2340.49 422.597   1
   0  17   0 3098.82 440.335  -4
   0  17   0 3098.82 440.335  -3
   0  17  -1 3098.82 440.335  -2
   0  17   0 3098.82 440.335   1
   0  17  -1 279.519 407.519  -4
   0  17   1 279.519 407.519  -3
   0  17  -2 279.519 407.519  -2
   0  17   1 279.519 407.519   1
   0 -17   2 265.156 324.452  -4
   0 -17  -2 265.156 324.452  -3
   0 -17  -2 265.156 324.452   1
   0  17   3 70.2379 315.227  -3
   0  17   3 70.2379 315.227   1
   0 -17  -4 2911.14 630.660   1
   0 -16   4 12005.3 951.846  -4
   0 -17  -4 12005.3 951.846  -3
   0 -16   5 12005.3 951.846  -2
   0 -17  -4 12005.3 951.846   1
   0 -16   5 7225.26 730.102  -4
   0 -17  -5 7225.26 730.102  -3
   0 -16   6 7225.26 730.102  -2
   0 -17  -5 7225.26 730.102   1
   0 -16   6 14995.3 1241.47  -4
   0 -17  -6 14995.3 1241.47  -3
   0 -17  -6 14995.3 1241.47   1
   0 -16   6 16719.3 534.164  -4
   0 -17  -6 16719.3 534.164  -3
   0 -16   7 16719.3 534.164  -2
   0 -17  -6 16719.3 534.164   1
   0 -17  -7-275.908 613.271   1
   0  16  -7 119.053 409.211  -4
   0  17   7 119.053 409.211  -3
   0  17   7 119.053 409.211   1
   1 -16  -9-442.870 545.956   1
  -1  16   9 125.779 339.687  -3
  -1  16   9 125.779 339.687   1
   1 -16  -8 1667.69 613.643   1
  -1 -16   8 4966.77 396.405  -4
   1 -16  -8 4966.77 396.405  -3
   1 -16  -8 4966.77 396.405   1
  -1 -16   6 7528.77 502.634  -4
   1 -16  -6 7528.77 502.634  -3
  -1 -16   7 7528.77 502.634  -2
   1 -16  -6 7528.77 502.634   1
   1 -16  -5 5010.97 698.574   1
  -1 -16   5 16032.7 492.967  -4
   1 -16  -5 16032.7 492.967  -3
  -1 -16   6 16032.7 492.967  -2
   1 -16  -5 16032.7 492.967   1
  -1 -16   4 13321.4 752.874  -4
   1 -16  -4 13321.4 752.874  -3
  -1 -16   5 13321.4 752.874  -2
   1 -16  -4 13321.4 752.874   1
   1 -16  -3 3346.67 585.171  -3
  -1 -16   4 3346.67 585.171  -2
   1 -16  -3 3346.67 585.171   1
  -1 -17   2 6125.11 435.797  -4
   1 -16  -2 6125.11 435.797  -3
  -1 -17   3 6125.11 435.797  -2
   1 -16  -2 6125.11 435.797   1
   1  17  -1 1671.53 409.890  -4
  -1  16   1 1671.53 409.890  -3
   1  17  -2 1671.53 409.890  -2
  -1  16   1 1671.53 409.890   1
   1  17   0 537.332 430.245  -4
  -1  16   0 537.332 430.245  -3
   1  17  -1 537.332 430.245  -2
  -1  16   0 537.332 430.245   1
  -1 -17  -1 570.753 382.634  -4
   1 -16   1 570.753 382.634  -3
  -1 -17   0 570.753 382.634  -2
   1 -16   1 570.753 382.634   1
  -1 -17  -2 939.725 405.663  -4
   1 -16   2 939.725 405.663  -3
  -1 -17  -1 939.725 405.663  -2
   1 -16   2 939.725 405.663   1
  -1 -17  -3 7283.00 434.586  -4
   1 -16   3 7283.00 434.586  -3
  -1 -17  -2 7283.00 434.586  -2
   1 -16   3 7283.00 434.586   1
   1 -16   4 1307.66 272.557  -3
   1 -16   4 1307.66 272.557   1
   1 -16   5 8172.94 827.685   1
  -1 -14  12 42049.0 777.917  -4
   1 -15 -12 42049.0 777.917  -3
  -1 -14  12 42049.0 777.917  -2
   1 -15 -12 42049.0 777.917   1
  -1 -14  11 15423.7 644.415  -4
   1 -15 -11 15423.7 644.415  -3
  -1 -14  11 15423.7 644.415  -2
   1 -15 -11 15423.7 644.415   1
   1 -15 -10 29163.3 877.202  -3
  -1 -14  10 29163.3 877.202  -2
   1 -15 -10 29163.3 877.202   1
  -1 -15   9 1340.91 334.744  -4
   1 -15  -9 1340.91 334.744  -3
   1 -15  -9 1340.91 334.744   1
  -1 -15   8 1296.41 329.470  -4
   1 -15  -8 1296.41 329.470  -3
   1 -15  -8 1296.41 329.470   1
   1  15  -7 468.546 329.507  -4
  -1  15   7 468.546 329.507  -3
  -1  15   7 468.546 329.507   1
  -1 -15   5 3094.90 353.602  -4
   1 -15  -5 3094.90 353.602  -3
  -1 -15   6 3094.90 353.602  -2
   1 -15  -5 3094.90 353.602   1
   1 -15  -4 1245.41 601.419   1
  -1 -15   4 3899.02 358.043  -4
   1 -15  -4 3899.02 358.043  -3
   1 -15  -4 3899.02 358.043   1
   1 -15  -3 24445.4 840.938  -3
   1 -15  -3 24445.4 840.938   1
  -1 -16   2 5231.63 662.510  -4
   1 -15  -2 5231.63 662.510  -3
  -1 -16   3 5231.63 662.510  -2
   1 -15  -2 5231.63 662.510   1
  -1 -16   1 63386.9 1180.27  -4
   1 -15  -1 63386.9 1180.27  -3
  -1 -16   2 63386.9 1180.27  -2
   1 -15  -1 63386.9 1180.27   1
  -1 -16   0 8833.03 1260.56  -4
   1 -15   0 8833.03 1260.56  -3
  -1 -16   1 8833.03 1260.56  -2
   1 -15   0 8833.03 1260.56   1
  -1 -16  -1 45472.1 1037.09  -4
   1 -15   1 45472.1 1037.09  -3
  -1 -16   0 45472.1 1037.09  -2
   1 -15   1 45472.1 1037.09   1
  -1 -16  -2 14708.3 789.470  -4
   1 -15   2 14708.3 789.470  -3
  -1 -16  -1 14708.3 789.470  -2
   1 -15   2 14708.3 789.470   1
   1  16   3 1727.64 380.065  -4
  -1  15  -3 1727.64 380.065  -3
   1  16   2 1727.64 380.065  -2
  -1  15  -3 1727.64 380.065   1
  -1 -17  -5 10742.1 1477.62  -4
   1 -15   5 10742.1 1477.62  -3
  -1 -17  -4 10742.1 1477.62  -2
   1 -15   5 10742.1 1477.62   1
  -1 -17  -6 14350.9 1502.43  -4
   1 -15   6 14350.9 1502.43  -3
  -1 -17  -5 14350.9 1502.43  -2
   1 -15   6 14350.9 1502.43   1
  -1 -17  -7 20976.0 1658.23  -4
   1 -15   7 20976.0 1658.23  -3
  -1 -17  -6 20976.0 1658.23  -2
   1 -15   7 20976.0 1658.23   1
  -1 -17  -8 6485.47 664.040  -4
   1 -15   8 6485.47 664.040  -3
  -1 -17  -7 6485.47 664.040  -2
   1 -15   8 6485.47 664.040   1
  -1 -13  14 2616.60 546.745  -4
   1 -14 -14 2616.60 546.745  -3
  -1 -13  14 2616.60 546.745  -2
   1 -14 -14 2616.60 546.745   1
  -1 -13  13 39389.3 999.063  -4
   1 -14 -13 39389.3 999.063  -3
  -1 -13  13 39389.3 999.063  -2
   1 -14 -13 39389.3 999.063   1
  -1 -13  12 14768.0 628.881  -4
   1 -14 -12 14768.0 628.881  -3
  -1 -13  12 14768.0 628.881  -2
   1 -14 -12 14768.0 628.881   1
  -1 -13  11 47460.3 766.500  -4
   1 -14 -11 47460.3 766.500  -3
  -1 -13  11 47460.3 766.500  -2
   1 -14 -11 47460.3 766.500   1
   1 -14 -10 5372.57 519.890  -3
  -1 -13  10 5372.57 519.890  -2
   1 -14 -10 5372.57 519.890   1
  -1 -14   9 15219.6 571.692  -4
   1 -14  -9 15219.6 571.692  -3
   1 -14  -9 15219.6 571.692   1
  -1 -14   8 4940.38 396.683  -4
   1 -14  -8 4940.38 396.683  -3
  -1 -14   8 4940.38 396.683  -2
   1 -14  -8 4940.38 396.683   1
  -1 -14   7 506.840 367.244  -4
   1 -14  -7 506.840 367.244  -3
  -1 -14   7 506.840 367.244  -2
   1 -14  -7 506.840 367.244   1
  -1 -14   6 2538.62 397.051  -4
   1 -14  -6 2538.62 397.051  -3
  -1 -14   6 2538.62 397.051  -2
   1 -14  -6 2538.62 397.051   1
  -1 -14   5 373.602 363.372  -4
   1 -14  -5 373.602 363.372  -3
  -1 -14   5 373.602 363.372  -2
   1 -14  -5 373.602 363.372   1
   1  14  -4 607.035 306.644  -4
  -1  14   4 607.035 306.644  -3
   1  14  -4 607.035 306.644  -2
  -1  14   4 607.035 306.644   1
   1 -14  -3 329.804 249.641  -3
   1 -14  -3 329.804 249.641   1
  -1 -15   2 56674.8 733.939  -4
   1 -14  -2 56674.8 733.939  -3
  -1 -15   2 56674.8 733.939  -2
   1 -14  -2 56674.8 733.939   1
  -1 -15   1 2482.99 378.329  -4
   1 -14  -1 2482.99 378.329  -3
  -1 -15   1 2482.99 378.329  -2
   1 -14  -1 2482.99 378.329   1
  -1 -15   0 121875. 1617.09  -4
   1 -14   0 121875. 1617.09  -3
  -1 -15   0 121875. 1617.09  -2
   1 -14   0 121875. 1617.09   1
  -1 -15  -1 9901.55 1251.19  -4
   1 -14   1 9901.55 1251.19  -3
  -1 -15  -1 9901.55 1251.19  -2
   1 -14   1 9901.55 1251.19   1
  -1 -15  -3 1022.68 286.036  -4
   1 -14   3 1022.68 286.036  -3
   1 -14   3 1022.68 286.036   1
   1  16   4 497.612 310.624  -4
  -1  14  -4 497.612 310.624  -3
  -1  14  -4 497.612 310.624   1
  -1 -16  -5 62.4564 354.580  -4
   1 -14   5 62.4564 354.580  -3
  -1 -16  -4 62.4564 354.580  -2
   1 -14   5 62.4564 354.580   1
   1  16   6 5210.63 539.962  -4
  -1  14  -6 5210.63 539.962  -3
   1  16   5 5210.63 539.962  -2
  -1  14  -6 5210.63 539.962   1
   1  16   7 3045.23 383.196  -4
  -1  14  -7 3045.23 383.196  -3
   1  16   6 3045.23 383.196  -2
  -1  14  -7 3045.23 383.196   1
   1  16   8 1115.81 381.030  -4
  -1  14  -8 1115.81 381.030  -3
   1  16   7 1115.81 381.030  -2
  -1  14  -8 1115.81 381.030   1
   1  16   9 6668.87 465.866  -4
  -1  14  -9 6668.87 465.866  -3
   1  16   8 6668.87 465.866  -2
  -1  14  -9 6668.87 465.866   1
   1 -13 -16 77.4912 308.944  -3
   1 -13 -16 77.4912 308.944   1
  -1 -12  15 754.108 398.970  -4
   1 -13 -15 754.108 398.970  -3
   1 -13 -15 754.108 398.970   1
   1  12 -14 6428.09 461.310  -4
  -1  13  14 6428.09 461.310  -3
   1  12 -14 6428.09 461.310  -2
  -1  13  14 6428.09 461.310   1
   1  12 -13 18497.6 720.500  -4
  -1  13  13 18497.6 720.500  -3
   1  12 -13 18497.6 720.500  -2
  -1  13  13 18497.6 720.500   1
  -1 -12  12 3955.90 492.543  -4
   1 -13 -12 3955.90 492.543  -3
  -1 -12  12 3955.90 492.543  -2
   1 -13 -12 3955.90 492.543   1
  -1 -12  11 4675.07 549.526  -4
   1 -13 -11 4675.07 549.526  -3
  -1 -12  11 4675.07 549.526  -2
   1 -13 -11 4675.07 549.526   1
   1 -13 -10 9985.57 509.012  -3
  -1 -12  10 9985.57 509.012  -2
   1 -13 -10 9985.57 509.012   1
   1  13  -9 4669.14 325.399  -4
  -1  13   9 4669.14 325.399  -3
  -1  13   9 4669.14 325.399   1
  -1 -13   8 7503.68 543.145  -4
   1 -13  -8 7503.68 543.145  -3
  -1 -13   8 7503.68 543.145  -2
   1 -13  -8 7503.68 543.145   1
  -1 -13   7 77999.5 1505.18  -4
   1 -13  -7 77999.5 1505.18  -3
  -1 -13   7 77999.5 1505.18  -2
   1 -13  -7 77999.5 1505.18   1
  -1 -13   6 19497.7 1032.51  -4
   1 -13  -6 19497.7 1032.51  -3
  -1 -13   6 19497.7 1032.51  -2
   1 -13  -6 19497.7 1032.51   1
  -1 -13   5 50604.7 1277.80  -4
   1 -13  -5 50604.7 1277.80  -3
  -1 -13   5 50604.7 1277.80  -2
   1 -13  -5 50604.7 1277.80   1
   1 -13  -3 2122.44 272.955  -3
   1 -13  -3 2122.44 272.955   1
  -1 -14   2 15611.0 881.759  -4
   1 -13  -2 15611.0 881.759  -3
  -1 -14   2 15611.0 881.759  -2
   1 -13  -2 15611.0 881.759   1
  -1 -14   0 1339.57 358.242  -4
   1 -13   0 1339.57 358.242  -3
  -1 -14   0 1339.57 358.242  -2
   1 -13   0 1339.57 358.242   1
  -1 -14  -2 7798.70 639.196  -4
   1 -13   2 7798.70 639.196  -3
  -1 -14  -2 7798.70 639.196  -2
   1 -13   2 7798.70 639.196   1
  -1 -14  -3 6480.31 1083.66  -4
   1 -13   3 6480.31 1083.66  -3
   1 -13   3 6480.31 1083.66   1
  -1 -15  -4 8333.58 589.644  -4
   1 -13   4 8333.58 589.644  -3
   1 -13   4 8333.58 589.644   1
  -1 -15  -5 2192.20 352.804  -4
   1 -13   5 2192.20 352.804  -3
  -1 -15  -5 2192.20 352.804  -2
   1 -13   5 2192.20 352.804   1
  -1 -15  -7 2089.87 364.225  -4
   1 -13   7 2089.87 364.225  -3
  -1 -15  -7 2089.87 364.225  -2
   1 -13   7 2089.87 364.225   1
  -1 -15  -8 3299.79 607.606  -4
   1 -13   8 3299.79 607.606  -3
  -1 -15  -8 3299.79 607.606  -2
   1 -13   8 3299.79 607.606   1
   1  15   9 5515.30 674.442  -4
  -1  13  -9 5515.30 674.442  -3
  -1  13  -9 5515.30 674.442   1
   1 -13  12 11647.2 472.364   1
  -1 -16 -12 54716.0 894.958  -4
   1 -13  12 54716.0 894.958  -3
  -1 -16 -11 54716.0 894.958  -2
   1 -13  12 54716.0 894.958   1
  -1 -10  17 8676.08 495.433  -4
   1 -12 -17 8676.08 495.433  -3
  -1 -10  17 8676.08 495.433  -2
   1 -12 -17 8676.08 495.433   1
  -1 -11  16 13450.7 736.092  -4
   1 -12 -16 13450.7 736.092  -3
  -1 -10  16 13450.7 736.092  -2
   1 -12 -16 13450.7 736.092   1
   1  11 -15 1438.48 391.970  -4
  -1  12  15 1438.48 391.970  -3
  -1  12  15 1438.48 391.970   1
  -1 -11  14 7145.67 456.711  -4
   1 -12 -14 7145.67 456.711  -3
  -1 -11  14 7145.67 456.711  -2
   1 -12 -14 7145.67 456.711   1
   1  11 -13 11379.2 469.771  -4
  -1  12  13 11379.2 469.771  -3
   1  11 -13 11379.2 469.771  -2
  -1  12  13 11379.2 469.771   1
  -1 -11  12 13935.4 467.840  -4
   1 -12 -12 13935.4 467.840  -3
  -1 -11  12 13935.4 467.840  -2
   1 -12 -12 13935.4 467.840   1
  -1 -11  11 8672.51 466.890  -4
   1 -12 -11 8672.51 466.890  -3
  -1 -11  11 8672.51 466.890  -2
   1 -12 -11 8672.51 466.890   1
   1 -12 -10 5279.08 420.908  -3
  -1 -11  10 5279.08 420.908  -2
   1 -12 -10 5279.08 420.908   1
  -1 -12   9 12385.7 699.705  -4
   1 -12  -9 12385.7 699.705  -3
   1 -12  -9 12385.7 699.705   1
  -1 -12   8 65246.3 757.046  -4
   1 -12  -8 65246.3 757.046  -3
  -1 -12   8 65246.3 757.046  -2
   1 -12  -8 65246.3 757.046   1
  -1 -12   7 8020.61 363.055  -4
   1 -12  -7 8020.61 363.055  -3
  -1 -12   7 8020.61 363.055  -2
   1 -12  -7 8020.61 363.055   1
  -1 -12   6 34521.2 962.507  -4
   1 -12  -6 34521.2 962.507  -3
  -1 -12   6 34521.2 962.507  -2
   1 -12  -6 34521.2 962.507   1
  -1 -12   5 29710.7 580.852  -4
   1 -12  -5 29710.7 580.852  -3
  -1 -12   5 29710.7 580.852  -2
   1 -12  -5 29710.7 580.852   1
  -1 -12   4 11649.8 1033.99  -4
   1 -12  -4 11649.8 1033.99  -3
  -1 -12   4 11649.8 1033.99  -2
   1 -12  -4 11649.8 1033.99   1
  -1  12   3 8710.90 428.725  -3
  -1  12   3 8710.90 428.725   1
  -1 -13   2 3404.54 310.619  -4
   1 -12  -2 3404.54 310.619  -3
  -1 -13   2 3404.54 310.619  -2
   1 -12  -2 3404.54 310.619   1
  -1 -13   1 8554.95 1031.78  -4
   1 -12  -1 8554.95 1031.78  -3
  -1 -13   1 8554.95 1031.78  -2
   1 -12  -1 8554.95 1031.78   1
   1  13   1 209.022 352.661  -4
  -1  12  -1 209.022 352.661  -3
   1  13   1 209.022 352.661  -2
  -1  12  -1 209.022 352.661   1
  -1 -13  -2 13195.0 775.440  -4
   1 -12   2 13195.0 775.440  -3
  -1 -13  -2 13195.0 775.440  -2
   1 -12   2 13195.0 775.440   1
  -1 -14  -6 4597.77 453.122  -4
   1 -12   6 4597.77 453.122  -3
  -1 -14  -6 4597.77 453.122  -2
   1 -12   6 4597.77 453.122   1
  -1 -14  -7 41560.8 1637.18  -4
   1 -12   7 41560.8 1637.18  -3
  -1 -14  -7 41560.8 1637.18  -2
   1 -12   7 41560.8 1637.18   1
  -1 -14  -8 2369.88 375.353  -4
   1 -12   8 2369.88 375.353  -3
  -1 -14  -8 2369.88 375.353  -2
   1 -12   8 2369.88 375.353   1
  -1 -14  -9 472.027 333.406  -4
   1 -12   9 472.027 333.406  -3
   1 -12   9 472.027 333.406   1
   1  14  10 3967.75 679.395  -4
  -1  12 -10 3967.75 679.395  -3
  -1  12 -10 3967.75 679.395   1
  -1 -15 -12 1012.88 358.742  -4
   1 -12  12 1012.88 358.742  -3
  -1 -15 -12 1012.88 358.742  -2
   1 -12  12 1012.88 358.742   1
  -1 -15 -13 23053.6 812.934  -4
   1 -12  13 23053.6 812.934  -3
  -1 -15 -13 23053.6 812.934  -2
   1 -12  13 23053.6 812.934   1
   1  15  14 303.472 399.330  -4
  -1  12 -14 303.472 399.330  -3
   1  15  14 303.472 399.330  -2
  -1  12 -14 303.472 399.330   1
  -1  -9  19 5923.30 478.778  -4
   1 -11 -19 5923.30 478.778  -3
  -1  -9  19 5923.30 478.778  -2
   1 -11 -19 5923.30 478.778   1
   1   9 -18-102.262 439.944  -4
  -1  11  18-102.262 439.944  -3
   1   9 -18-102.262 439.944  -2
  -1  11  18-102.262 439.944   1
  -1  -9  17 12774.7 690.821  -4
   1 -11 -17 12774.7 690.821  -3
  -1  -9  17 12774.7 690.821  -2
   1 -11 -17 12774.7 690.821   1
  -1 -10  16 90.3548 417.151  -4
   1 -11 -16 90.3548 417.151  -3
  -1  -9  16 90.3548 417.151  -2
   1 -11 -16 90.3548 417.151   1
  -1 -10  15 875.691 364.201  -4
   1 -11 -15 875.691 364.201  -3
   1 -11 -15 875.691 364.201   1
   1  10 -14 18400.0 621.095  -4
  -1  11  14 18400.0 621.095  -3
   1  10 -14 18400.0 621.095  -2
  -1  11  14 18400.0 621.095   1
   1  10 -13 24659.7 517.587  -4
  -1  11  13 24659.7 517.587  -3
   1  10 -13 24659.7 517.587  -2
  -1  11  13 24659.7 517.587   1
   1  10 -12 45101.8 772.872  -4
  -1  11  12 45101.8 772.872  -3
   1  10 -12 45101.8 772.872  -2
  -1  11  12 45101.8 772.872   1
   1  10 -11 7558.20 426.831  -4
  -1  11  11 7558.20 426.831  -3
   1  10 -11 7558.20 426.831  -2
  -1  11  11 7558.20 426.831   1
   1 -11 -10 21482.3 429.871  -3
  -1 -10  10 21482.3 429.871  -2
   1 -11 -10 21482.3 429.871   1
   1  11  -9 2096.79 384.778  -4
  -1  11   9 2096.79 384.778  -3
  -1  11   9 2096.79 384.778   1
  -1 -11   8 14302.1 739.370  -4
   1 -11  -8 14302.1 739.370  -3
  -1 -11   8 14302.1 739.370  -2
   1 -11  -8 14302.1 739.370   1
  -1 -11   7 58251.5 933.991  -4
   1 -11  -7 58251.5 933.991  -3
  -1 -11   7 58251.5 933.991  -2
   1 -11  -7 58251.5 933.991   1
  -1 -11   6 53627.1 687.917  -4
   1 -11  -6 53627.1 687.917  -3
  -1 -11   6 53627.1 687.917  -2
   1 -11  -6 53627.1 687.917   1
  -1 -11   5 4507.47 760.885  -4
   1 -11  -5 4507.47 760.885  -3
  -1 -11   5 4507.47 760.885  -2
   1 -11  -5 4507.47 760.885   1
  -1 -11   4 29502.3 904.324  -4
   1 -11  -4 29502.3 904.324  -3
  -1 -11   4 29502.3 904.324  -2
   1 -11  -4 29502.3 904.324   1
   1 -11  -3 1845.24 233.001  -3
   1 -11  -3 1845.24 233.001   1
   1  12  -2 259.892 274.945  -4
  -1  11   2 259.892 274.945  -3
   1  12  -2 259.892 274.945  -2
  -1  11   2 259.892 274.945   1
   1  12  -1 1432.91 336.862  -4
  -1  11   1 1432.91 336.862  -3
   1  12  -1 1432.91 336.862  -2
  -1  11   1 1432.91 336.862   1
  -1 -12   0 45817.1 1040.20  -4
   1 -11   0 45817.1 1040.20  -3
  -1 -12   0 45817.1 1040.20  -2
   1 -11   0 45817.1 1040.20   1
  -1 -12  -2 4512.30 429.942  -4
   1 -11   2 4512.30 429.942  -3
  -1 -12  -2 4512.30 429.942  -2
   1 -11   2 4512.30 429.942   1
  -1 -12  -3 16135.3 632.676  -4
   1 -11   3 16135.3 632.676  -3
   1 -11   3 16135.3 632.676   1
   1  13   4 11363.9 621.304  -4
  -1  11  -4 11363.9 621.304  -3
   1  13   4 11363.9 621.304  -2
  -1  11  -4 11363.9 621.304   1
   1  13   5 22412.0 592.122  -4
  -1  11  -5 22412.0 592.122  -3
   1  13   5 22412.0 592.122  -2
  -1  11  -5 22412.0 592.122   1
  -1 -13  -7 9575.59 1311.17  -4
   1 -11   7 9575.59 1311.17  -3
  -1 -13  -7 9575.59 1311.17  -2
   1 -11   7 9575.59 1311.17   1
  -1 -13  -8 36418.1 679.834  -4
   1 -11   8 36418.1 679.834  -3
  -1 -13  -8 36418.1 679.834  -2
   1 -11   8 36418.1 679.834   1
   1  13   9 991.977 323.181  -4
  -1  11  -9 991.977 323.181  -3
  -1  11  -9 991.977 323.181   1
  -1 -13 -10 2353.07 355.949  -4
   1 -11  10 2353.07 355.949  -3
   1 -11  10 2353.07 355.949   1
   1  14  11 1635.76 423.785  -4
  -1  11 -11 1635.76 423.785  -3
   1  14  11 1635.76 423.785  -2
  -1  11 -11 1635.76 423.785   1
   1  14  12 4860.59 542.642  -4
  -1  11 -12 4860.59 542.642  -3
   1  14  12 4860.59 542.642  -2
  -1  11 -12 4860.59 542.642   1
  -1 -14 -13 317.258 373.627  -4
   1 -11  13 317.258 373.627  -3
  -1 -14 -13 317.258 373.627  -2
   1 -11  13 317.258 373.627   1
  -1 -14 -14 147.180 399.415  -4
   1 -11  14 147.180 399.415  -3
  -1 -14 -14 147.180 399.415  -2
   1 -11  14 147.180 399.415   1
  -1 -14 -15 5564.44 456.206  -4
   1 -11  15 5564.44 456.206  -3
  -1 -14 -15 5564.44 456.206  -2
   1 -11  15 5564.44 456.206   1
   1 -11  16-131.379 338.462   1
  -1 -14 -16 177.251 423.759  -4
   1 -11  16 177.251 423.759  -3
   1 -11  16 177.251 423.759   1
   1   8 -20 864.848 548.185  -4
  -1  10  20 864.848 548.185  -3
   1   8 -20 864.848 548.185  -2
  -1  10  20 864.848 548.185   1
  -1  -8  19 5846.20 604.250  -4
   1 -10 -19 5846.20 604.250  -3
  -1  -8  19 5846.20 604.250  -2
   1 -10 -19 5846.20 604.250   1
   1   8 -18 467.392 560.324  -4
  -1  10  18 467.392 560.324  -3
   1   8 -18 467.392 560.324  -2
  -1  10  18 467.392 560.324   1
  -1  -8  17 3246.55 545.634  -4
   1 -10 -17 3246.55 545.634  -3
  -1  -8  17 3246.55 545.634  -2
   1 -10 -17 3246.55 545.634   1
  -1  -9  16-68.8749 515.486  -4
   1 -10 -16-68.8749 515.486  -3
  -1  -8  16-68.8749 515.486  -2
   1 -10 -16-68.8749 515.486   1
  -1  -9  15 5424.41 376.326  -4
   1 -10 -15 5424.41 376.326  -3
   1 -10 -15 5424.41 376.326   1
  -1  -9  14 7321.85 419.723  -4
   1 -10 -14 7321.85 419.723  -3
  -1  -9  14 7321.85 419.723  -2
   1 -10 -14 7321.85 419.723   1
   1   9 -13 67833.1 896.729  -4
  -1  10  13 67833.1 896.729  -3
   1   9 -13 67833.1 896.729  -2
  -1  10  13 67833.1 896.729   1
  -1  -9  12 15627.5 730.672  -4
   1 -10 -12 15627.5 730.672  -3
  -1  -9  12 15627.5 730.672  -2
   1 -10 -12 15627.5 730.672   1
  -1  -9  11 37900.8 709.222  -4
   1 -10 -11 37900.8 709.222  -3
  -1  -9  11 37900.8 709.222  -2
   1 -10 -11 37900.8 709.222   1
  -1  10  10 6985.10 354.936  -3
   1   9 -10 6985.10 354.936  -2
  -1  10  10 6985.10 354.936   1
  -1 -10   9 2333.88 328.136  -4
   1 -10  -9 2333.88 328.136  -3
   1 -10  -9 2333.88 328.136   1
  -1 -10   8 647.373 381.545  -4
   1 -10  -8 647.373 381.545  -3
  -1 -10   8 647.373 381.545  -2
   1 -10  -8 647.373 381.545   1
  -1 -10   7 2808.70 428.375  -4
   1 -10  -7 2808.70 428.375  -3
  -1 -10   7 2808.70 428.375  -2
   1 -10  -7 2808.70 428.375   1
  -1 -10   6 4081.28 420.952  -4
   1 -10  -6 4081.28 420.952  -3
  -1 -10   6 4081.28 420.952  -2
   1 -10  -6 4081.28 420.952   1
  -1 -10   5 106.767 277.372  -4
   1 -10  -5 106.767 277.372  -3
  -1 -10   5 106.767 277.372  -2
   1 -10  -5 106.767 277.372   1
  -1 -10   4 5495.09 310.269  -4
   1 -10  -4 5495.09 310.269  -3
  -1 -10   4 5495.09 310.269  -2
   1 -10  -4 5495.09 310.269   1
   1 -10  -3 1426.64 176.624  -3
   1 -10  -3 1426.64 176.624   1
  -1 -11   2 32350.1 612.844  -4
   1 -10  -2 32350.1 612.844  -3
  -1 -11   2 32350.1 612.844  -2
   1 -10  -2 32350.1 612.844   1
   1  11  -1 2650.00 310.110  -4
  -1  10   1 2650.00 310.110  -3
   1  11  -1 2650.00 310.110  -2
  -1  10   1 2650.00 310.110   1
   1  12   4 26243.4 610.396  -4
  -1  10  -4 26243.4 610.396  -3
   1  12   4 26243.4 610.396  -2
  -1  10  -4 26243.4 610.396   1
   1  12   6 6659.84 474.279  -4
  -1  10  -6 6659.84 474.279  -3
   1  12   6 6659.84 474.279  -2
  -1  10  -6 6659.84 474.279   1
  -1 -12  -7 722.590 311.052  -4
   1 -10   7 722.590 311.052  -3
  -1 -12  -7 722.590 311.052  -2
   1 -10   7 722.590 311.052   1
   1  12   8 1445.60 559.195  -4
  -1  10  -8 1445.60 559.195  -3
   1  12   8 1445.60 559.195  -2
  -1  10  -8 1445.60 559.195   1
  -1 -12  -9 58.6104 398.219  -4
   1 -10   9 58.6104 398.219  -3
   1 -10   9 58.6104 398.219   1
  -1 -13 -11 6871.87 661.230  -4
   1 -10  11 6871.87 661.230  -3
  -1 -13 -11 6871.87 661.230  -2
   1 -10  11 6871.87 661.230   1
  -1 -13 -12 5100.11 597.985  -4
   1 -10  12 5100.11 597.985  -3
  -1 -13 -12 5100.11 597.985  -2
   1 -10  12 5100.11 597.985   1
  -1 -13 -13 4356.77 393.301  -4
   1 -10  13 4356.77 393.301  -3
  -1 -13 -13 4356.77 393.301  -2
   1 -10  13 4356.77 393.301   1
  -1 -13 -14 2842.31 395.315  -4
   1 -10  14 2842.31 395.315  -3
  -1 -13 -14 2842.31 395.315  -2
   1 -10  14 2842.31 395.315   1
  -1 -13 -15 1819.37 404.000  -4
   1 -10  15 1819.37 404.000  -3
  -1 -13 -15 1819.37 404.000  -2
   1 -10  15 1819.37 404.000   1
   1 -10  16 3809.69 474.803   1
   1 -10  17 73.3374 411.339   1
  -1  10 -17 320.714 332.391  -3
  -1  10 -17 320.714 332.391   1
  -1  -7  20 14141.7 526.598  -4
   1  -9 -20 14141.7 526.598  -3
  -1  -7  20 14141.7 526.598  -2
   1  -9 -20 14141.7 526.598   1
   1   7 -19 13495.6 1220.93  -4
  -1   9  19 13495.6 1220.93  -3
   1   7 -19 13495.6 1220.93  -2
  -1   9  19 13495.6 1220.93   1
   1   7 -18 24241.8 666.971  -4
  -1   9  18 24241.8 666.971  -3
   1   7 -18 24241.8 666.971  -2
  -1   9  18 24241.8 666.971   1
   1   7 -17 11987.0 1219.63  -4
  -1   9  17 11987.0 1219.63  -3
   1   7 -17 11987.0 1219.63  -2
  -1   9  17 11987.0 1219.63   1
  -1  -8  16 1216.57 505.269  -4
   1  -9 -16 1216.57 505.269  -3
  -1  -7  16 1216.57 505.269  -2
   1  -9 -16 1216.57 505.269   1
   1   8 -15 5990.29 1049.91  -4
  -1   9  15 5990.29 1049.91  -3
  -1   9  15 5990.29 1049.91   1
  -1  -8  13 8192.02 546.147  -4
   1  -9 -13 8192.02 546.147  -3
  -1  -8  13 8192.02 546.147  -2
   1  -9 -13 8192.02 546.147   1
  -1  -8  12 36520.4 794.231  -4
   1  -9 -12 36520.4 794.231  -3
  -1  -8  12 36520.4 794.231  -2
   1  -9 -12 36520.4 794.231   1
  -1  -8  11 1022.32 355.350  -4
   1  -9 -11 1022.32 355.350  -3
  -1  -8  11 1022.32 355.350  -2
   1  -9 -11 1022.32 355.350   1
  -1  -8  10 28555.2 664.546  -4
   1  -9 -10 28555.2 664.546  -3
  -1  -8  10 28555.2 664.546  -2
   1  -9 -10 28555.2 664.546   1
  -1  -9   9 1947.24 319.284  -4
   1  -9  -9 1947.24 319.284  -3
   1  -9  -9 1947.24 319.284   1
  -1  -9   8 4298.55 356.009  -4
   1  -9  -8 4298.55 356.009  -3
  -1  -9   8 4298.55 356.009  -2
   1  -9  -8 4298.55 356.009   1
   1   9  -7 64482.3 723.868  -4
  -1   9   7 64482.3 723.868  -3
   1   9  -7 64482.3 723.868  -2
  -1   9   7 64482.3 723.868   1
   1   9  -6 8548.90 401.347  -4
  -1   9   6 8548.90 401.347  -3
   1   9  -6 8548.90 401.347  -2
  -1   9   6 8548.90 401.347   1
  -1  -9   5 36698.4 539.515  -4
   1  -9  -5 36698.4 539.515  -3
  -1  -9   5 36698.4 539.515  -2
   1  -9  -5 36698.4 539.515   1
  -1  -9   4 22345.5 483.260  -4
   1  -9  -4 22345.5 483.260  -3
  -1  -9   4 22345.5 483.260  -2
   1  -9  -4 22345.5 483.260   1
  -1   9   3 3353.66 192.349  -3
  -1   9   3 3353.66 192.349   1
  -1 -10   2 18590.9 479.324  -4
   1  -9  -2 18590.9 479.324  -3
  -1 -10   2 18590.9 479.324  -2
   1  -9  -2 18590.9 479.324   1
  -1 -10   1 208865. 1595.69  -4
   1  -9  -1 208865. 1595.69  -3
  -1 -10   1 208865. 1595.69  -2
   1  -9  -1 208865. 1595.69   1
  -1 -11  -4 3164.44 453.962  -4
   1  -9   4 3164.44 453.962  -3
  -1 -11  -4 3164.44 453.962  -2
   1  -9   4 3164.44 453.962   1
  -1 -11  -5 4801.29 1024.32  -4
   1  -9   5 4801.29 1024.32  -3
  -1 -11  -5 4801.29 1024.32  -2
   1  -9   5 4801.29 1024.32   1
   1  11   6 860.031 283.598  -4
  -1   9  -6 860.031 283.598  -3
   1  11   6 860.031 283.598  -2
  -1   9  -6 860.031 283.598   1
  -1 -11  -7 548.970 261.445  -4
   1  -9   7 548.970 261.445  -3
  -1 -11  -7 548.970 261.445  -2
   1  -9   7 548.970 261.445   1
  -1 -11  -8 26381.7 506.162  -4
   1  -9   8 26381.7 506.162  -3
  -1 -11  -8 26381.7 506.162  -2
   1  -9   8 26381.7 506.162   1
  -1 -12 -11 5414.65 607.393  -4
   1  -9  11 5414.65 607.393  -3
  -1 -12 -11 5414.65 607.393  -2
   1  -9  11 5414.65 607.393   1
  -1 -12 -12 27712.8 747.303  -4
   1  -9  12 27712.8 747.303  -3
  -1 -12 -12 27712.8 747.303  -2
   1  -9  12 27712.8 747.303   1
  -1 -12 -13 1325.89 357.483  -4
   1  -9  13 1325.89 357.483  -3
  -1 -12 -13 1325.89 357.483  -2
   1  -9  13 1325.89 357.483   1
  -1 -12 -14 24409.0 740.441  -4
   1  -9  14 24409.0 740.441  -3
  -1 -12 -14 24409.0 740.441  -2
   1  -9  14 24409.0 740.441   1
  -1 -12 -15 5180.75 403.667  -4
   1  -9  15 5180.75 403.667  -3
  -1 -12 -15 5180.75 403.667  -2
   1  -9  15 5180.75 403.667   1
  -1 -12 -16 846.450 353.363  -4
   1  -9  16 846.450 353.363  -3
   1  -9  16 846.450 353.363   1
   1  -9  17 3789.55 460.955   1
  -1   9 -17 8090.40 476.448  -3
   1  13  17 8090.40 476.448  -2
  -1   9 -17 8090.40 476.448   1
   1  -9  18 1056.48 389.261   1
   1  -9  18 2112.67 331.218  -3
   1  -9  18 2112.67 331.218   1
   1   6 -21 6804.59 516.640  -4
  -1   8  21 6804.59 516.640  -3
   1   6 -21 6804.59 516.640  -2
  -1   8  21 6804.59 516.640   1
  -1  -6  20 12855.1 384.016  -4
   1  -8 -20 12855.1 384.016  -3
  -1  -6  20 12855.1 384.016  -2
   1  -8 -20 12855.1 384.016   1
  -1  -6  19 16255.8 595.854  -4
   1  -8 -19 16255.8 595.854  -3
  -1  -6  19 16255.8 595.854  -2
   1  -8 -19 16255.8 595.854   1
  -1  -6  18 17284.1 542.466  -4
   1  -8 -18 17284.1 542.466  -3
  -1  -6  18 17284.1 542.466  -2
   1  -8 -18 17284.1 542.466   1
  -1  -6  17 6273.78 524.780  -4
   1  -8 -17 6273.78 524.780  -3
  -1  -6  17 6273.78 524.780  -2
   1  -8 -17 6273.78 524.780   1
   1   7 -16 3585.35 503.448  -4
  -1   8  16 3585.35 503.448  -3
   1   6 -16 3585.35 503.448  -2
  -1   8  16 3585.35 503.448   1
  -1  -7  15 1107.11 484.462  -4
   1  -8 -15 1107.11 484.462  -3
  -1  -7  15 1107.11 484.462  -2
   1  -8 -15 1107.11 484.462   1
   1   7 -14 589.308 477.040  -4
  -1   8  14 589.308 477.040  -3
   1   7 -14 589.308 477.040  -2
  -1   8  14 589.308 477.040   1
  -1  -7  13 65.5023 332.012  -4
   1  -8 -13 65.5023 332.012  -3
  -1  -7  13 65.5023 332.012  -2
   1  -8 -13 65.5023 332.012   1
   1   7 -12 816.808 426.884  -4
  -1   8  12 816.808 426.884  -3
   1   7 -12 816.808 426.884  -2
  -1   8  12 816.808 426.884   1
  -1  -7  11 2941.92 453.229  -4
   1  -8 -11 2941.92 453.229  -3
  -1  -7  11 2941.92 453.229  -2
   1  -8 -11 2941.92 453.229   1
   1   7 -10 27903.2 599.793  -4
  -1   8  10 27903.2 599.793  -3
   1   7 -10 27903.2 599.793  -2
  -1   8  10 27903.2 599.793   1
  -1  -8   9 4282.83 302.833  -4
   1  -8  -9 4282.83 302.833  -3
   1  -8  -9 4282.83 302.833   1
  -1  -8   8 57762.8 509.783  -4
   1  -8  -8 57762.8 509.783  -3
  -1  -8   8 57762.8 509.783  -2
   1  -8  -8 57762.8 509.783   1
  -1  -8   7 25419.7 537.563  -4
   1  -8  -7 25419.7 537.563  -3
  -1  -8   7 25419.7 537.563  -2
   1  -8  -7 25419.7 537.563   1
  -1  -8   6 124134. 863.011  -4
   1  -8  -6 124134. 863.011  -3
  -1  -8   6 124134. 863.011  -2
   1  -8  -6 124134. 863.011   1
  -1  -8   5 33595.8 586.958  -4
   1  -8  -5 33595.8 586.958  -3
  -1  -8   5 33595.8 586.958  -2
   1  -8  -5 33595.8 586.958   1
  -1  -8   4 20120.3 628.427  -4
   1  -8  -4 20120.3 628.427  -3
  -1  -8   4 20120.3 628.427  -2
   1  -8  -4 20120.3 628.427   1
   1  -8  -3 92.6693 133.470  -3
   1  -8  -3 92.6693 133.470   1
  -1  -9   2 120982. 1273.59  -4
   1  -8  -2 120982. 1273.59  -3
  -1  -9   2 120982. 1273.59  -2
   1  -8  -2 120982. 1273.59   1
  -1  -9   1 271.047 267.301  -4
   1  -8  -1 271.047 267.301  -3
  -1  -9   1 271.047 267.301  -2
   1  -8  -1 271.047 267.301   1
  -1  -9   0 155990. 1446.32  -4
   1  -8   0 155990. 1446.32  -3
  -1  -9   0 155990. 1446.32  -2
   1  -8   0 155990. 1446.32   1
  -1  -9  -1 17624.5 693.917  -4
   1  -8   1 17624.5 693.917  -3
  -1  -9  -1 17624.5 693.917  -2
   1  -8   1 17624.5 693.917   1
  -1 -10  -4 35.3577 236.819  -4
   1  -8   4 35.3577 236.819  -3
  -1 -10  -4 35.3577 236.819  -2
   1  -8   4 35.3577 236.819   1
   1  10   5 43468.5 744.138  -4
  -1   8  -5 43468.5 744.138  -3
   1  10   5 43468.5 744.138  -2
  -1   8  -5 43468.5 744.138   1
  -1 -10  -6 11392.0 1007.70  -4
   1  -8   6 11392.0 1007.70  -3
  -1 -10  -6 11392.0 1007.70  -2
   1  -8   6 11392.0 1007.70   1
  -1 -10  -7 73008.7 782.600  -4
   1  -8   7 73008.7 782.600  -3
  -1 -10  -7 73008.7 782.600  -2
   1  -8   7 73008.7 782.600   1
  -1 -10  -8 24596.3 617.306  -4
   1  -8   8 24596.3 617.306  -3
  -1 -10  -8 24596.3 617.306  -2
   1  -8   8 24596.3 617.306   1
   1  10   9 4205.62 368.378  -4
  -1   8  -9 4205.62 368.378  -3
   1  10   9 4205.62 368.378  -2
  -1   8  -9 4205.62 368.378   1
  -1 -11 -11 55426.8 817.157  -4
   1  -8  11 55426.8 817.157  -3
  -1 -11 -11 55426.8 817.157  -2
   1  -8  11 55426.8 817.157   1
  -1 -11 -12 12624.1 626.516  -4
   1  -8  12 12624.1 626.516  -3
  -1 -11 -12 12624.1 626.516  -2
   1  -8  12 12624.1 626.516   1
  -1 -11 -13 69718.9 1009.01  -4
   1  -8  13 69718.9 1009.01  -3
  -1 -11 -13 69718.9 1009.01  -2
   1  -8  13 69718.9 1009.01   1
   1  11  14 2978.99 392.265  -4
  -1   8 -14 2978.99 392.265  -3
   1  11  14 2978.99 392.265  -2
  -1   8 -14 2978.99 392.265   1
   1  11  15 5957.48 418.552  -4
  -1   8 -15 5957.48 418.552  -3
   1  11  15 5957.48 418.552  -2
  -1   8 -15 5957.48 418.552   1
   1  11  16 377.357 318.990  -4
  -1   8 -16 377.357 318.990  -3
  -1   8 -16 377.357 318.990   1
   1  -8  17 5441.93 359.565  -3
  -1 -12 -17 5441.93 359.565  -2
   1  -8  17 5441.93 359.565   1
  -1   8 -18-2.76182 387.795   1
  -1 -12 -18 2274.96 405.474  -4
   1  -8  18 2274.96 405.474  -3
  -1 -12 -18 2274.96 405.474  -2
   1  -8  18 2274.96 405.474   1
   1  -8  19 215.190 365.807   1
  -1 -12 -19 952.573 465.125  -4
   1  -8  19 952.573 465.125  -3
  -1 -12 -19 952.573 465.125  -2
   1  -8  19 952.573 465.125   1
  -1   7  22 4586.97 461.164  -3
   1   4 -22 4586.97 461.164  -2
  -1   7  22 4586.97 461.164   1
   1   5 -21 968.785 329.557  -4
  -1   7  21 968.785 329.557  -3
   1   5 -21 968.785 329.557  -2
  -1   7  21 968.785 329.557   1
  -1  -5  20 10656.2 558.022  -4
   1  -7 -20 10656.2 558.022  -3
  -1  -5  20 10656.2 558.022  -2
   1  -7 -20 10656.2 558.022   1
  -1  -5  19 10297.6 356.989  -4
   1  -7 -19 10297.6 356.989  -3
  -1  -5  19 10297.6 356.989  -2
   1  -7 -19 10297.6 356.989   1
  -1  -5  18 7855.14 481.043  -4
   1  -7 -18 7855.14 481.043  -3
  -1  -5  18 7855.14 481.043  -2
   1  -7 -18 7855.14 481.043   1
   1   5 -17 16635.5 355.080  -4
  -1   7  17 16635.5 355.080  -3
   1   5 -17 16635.5 355.080  -2
  -1   7  17 16635.5 355.080   1
   1   6 -16 2061.44 294.129  -4
  -1   7  16 2061.44 294.129  -3
   1   5 -16 2061.44 294.129  -2
  -1   7  16 2061.44 294.129   1
   1   6 -15 952.802 270.809  -4
  -1   7  15 952.802 270.809  -3
   1   6 -15 952.802 270.809  -2
  -1   7  15 952.802 270.809   1
   1   6 -14 3834.46 392.714  -4
  -1   7  14 3834.46 392.714  -3
   1   6 -14 3834.46 392.714  -2
  -1   7  14 3834.46 392.714   1
  -1  -6  13 8168.89 407.879  -4
   1  -7 -13 8168.89 407.879  -3
  -1  -6  13 8168.89 407.879  -2
   1  -7 -13 8168.89 407.879   1
  -1  -6  12 2968.20 371.055  -4
   1  -7 -12 2968.20 371.055  -3
  -1  -6  12 2968.20 371.055  -2
   1  -7 -12 2968.20 371.055   1
  -1  -6  11 13392.4 551.661  -4
   1  -7 -11 13392.4 551.661  -3
  -1  -6  11 13392.4 551.661  -2
   1  -7 -11 13392.4 551.661   1
   1   6 -10 36676.0 1113.37  -4
  -1   7  10 36676.0 1113.37  -3
   1   6 -10 36676.0 1113.37  -2
  -1   7  10 36676.0 1113.37   1
   1   7  -9 28816.6 1065.97  -4
  -1   7   9 28816.6 1065.97  -3
  -1   7   9 28816.6 1065.97   1
  -1  -7   8 17899.3 588.643  -4
   1  -7  -8 17899.3 588.643  -3
  -1  -7   8 17899.3 588.643  -2
   1  -7  -8 17899.3 588.643   1
  -1  -7   7 170896. 760.565  -4
   1  -7  -7 170896. 760.565  -3
  -1  -7   7 170896. 760.565  -2
   1  -7  -7 170896. 760.565   1
  -1  -7   6 40413.7 582.900  -4
   1  -7  -6 40413.7 582.900  -3
  -1  -7   6 40413.7 582.900  -2
   1  -7  -6 40413.7 582.900   1
  -1  -7   5 90291.3 538.439  -4
   1  -7  -5 90291.3 538.439  -3
  -1  -7   5 90291.3 538.439  -2
   1  -7  -5 90291.3 538.439   1
   1   7  -4 18513.4 527.731  -4
  -1   7   4 18513.4 527.731  -3
   1   7  -4 18513.4 527.731  -2
  -1   7   4 18513.4 527.731   1
   1  -7  -3 1355.67 251.179  -3
   1  -7  -3 1355.67 251.179   1
  -1  -8   2 3725.47 264.114  -4
   1  -7  -2 3725.47 264.114  -3
  -1  -8   2 3725.47 264.114  -2
   1  -7  -2 3725.47 264.114   1
  -1  -8   1 9564.71 493.378  -4
   1  -7  -1 9564.71 493.378  -3
  -1  -8   1 9564.71 493.378  -2
   1  -7  -1 9564.71 493.378   1
  -1  -8   0 27506.9 802.631  -4
   1  -7   0 27506.9 802.631  -3
  -1  -8   0 27506.9 802.631  -2
   1  -7   0 27506.9 802.631   1
  -1  -8  -1 1514.94 265.306  -4
   1  -7   1 1514.94 265.306  -3
  -1  -8  -1 1514.94 265.306  -2
   1  -7   1 1514.94 265.306   1
  -1  -8  -2 17069.3 390.920  -4
   1  -7   2 17069.3 390.920  -3
  -1  -8  -2 17069.3 390.920  -2
   1  -7   2 17069.3 390.920   1
  -1  -8  -3 14451.2 336.597  -4
   1  -7   3 14451.2 336.597  -3
   1  -7   3 14451.2 336.597   1
  -1  -9  -4 101250. 1019.56  -4
   1  -7   4 101250. 1019.56  -3
  -1  -9  -4 101250. 1019.56  -2
   1  -7   4 101250. 1019.56   1
   1   9   5 24812.7 576.810  -4
  -1   7  -5 24812.7 576.810  -3
   1   9   5 24812.7 576.810  -2
  -1   7  -5 24812.7 576.810   1
  -1  -9  -6 184103. 1200.39  -4
   1  -7   6 184103. 1200.39  -3
  -1  -9  -6 184103. 1200.39  -2
   1  -7   6 184103. 1200.39   1
   1   9   8 13717.5 714.924  -4
  -1   7  -8 13717.5 714.924  -3
   1   9   8 13717.5 714.924  -2
  -1   7  -8 13717.5 714.924   1
  -1  -9  -9 1551.07 323.661  -4
   1  -7   9 1551.07 323.661  -3
  -1  -9  -9 1551.07 323.661  -2
   1  -7   9 1551.07 323.661   1
  -1  -9 -10 708.871 241.135  -4
   1  -7  10 708.871 241.135  -3
   1  -7  10 708.871 241.135   1
  -1 -10 -11 4691.92 452.328  -4
   1  -7  11 4691.92 452.328  -3
  -1 -10 -11 4691.92 452.328  -2
   1  -7  11 4691.92 452.328   1
   1  10  12 36344.8 460.228  -4
  -1   7 -12 36344.8 460.228  -3
   1  10  12 36344.8 460.228  -2
  -1   7 -12 36344.8 460.228   1
  -1 -10 -13 15441.7 731.223  -4
   1  -7  13 15441.7 731.223  -3
  -1 -10 -13 15441.7 731.223  -2
   1  -7  13 15441.7 731.223   1
  -1 -10 -14 16538.4 779.442  -4
   1  -7  14 16538.4 779.442  -3
  -1 -10 -14 16538.4 779.442  -2
   1  -7  14 16538.4 779.442   1
  -1 -10 -16 4491.91 498.364  -4
   1  -7  16 4491.91 498.364  -3
   1  -7  16 4491.91 498.364   1
  -1 -10 -17 19210.6 631.707  -4
   1  -7  17 19210.6 631.707  -3
  -1 -11 -17 19210.6 631.707  -2
   1  -7  17 19210.6 631.707   1
   1  -7  18 380.916 399.881   1
  -1 -11 -18 1218.18 428.849  -4
   1  -7  18 1218.18 428.849  -3
  -1 -11 -18 1218.18 428.849  -2
   1  -7  18 1218.18 428.849   1
   1  -7  19 1730.75 420.354   1
   1  11  19 3162.40 773.328  -4
  -1   7 -19 3162.40 773.328  -3
   1  11  19 3162.40 773.328  -2
  -1   7 -19 3162.40 773.328   1
   1  -7  20-80.8157 400.520   1
  -1 -11 -20 1603.23 433.306  -4
   1  -7  20 1603.23 433.306  -3
  -1 -11 -20 1603.23 433.306  -2
   1  -7  20 1603.23 433.306   1
   1   4 -22 7262.85 545.321  -4
  -1   6  22 7262.85 545.321  -3
   1   3 -22 7262.85 545.321  -2
  -1   6  22 7262.85 545.321   1
   1   4 -21 222.135 324.664  -4
  -1   6  21 222.135 324.664  -3
   1   4 -21 222.135 324.664  -2
  -1   6  21 222.135 324.664   1
   1   4 -20 1767.00 299.089  -4
  -1   6  20 1767.00 299.089  -3
   1   4 -20 1767.00 299.089  -2
  -1   6  20 1767.00 299.089   1
   1   4 -19 73.4633 352.798  -4
  -1   6  19 73.4633 352.798  -3
   1   4 -19 73.4633 352.798  -2
  -1   6  19 73.4633 352.798   1
   1   4 -18 163.204 294.852  -4
  -1   6  18 163.204 294.852  -3
   1   4 -18 163.204 294.852  -2
  -1   6  18 163.204 294.852   1
   1   4 -17 1796.73 293.498  -4
  -1   6  17 1796.73 293.498  -3
   1   4 -17 1796.73 293.498  -2
  -1   6  17 1796.73 293.498   1
   1   5 -16 5103.84 303.673  -4
  -1   6  16 5103.84 303.673  -3
   1   4 -16 5103.84 303.673  -2
  -1   6  16 5103.84 303.673   1
  -1  -5  15 43992.2 425.391  -4
   1  -6 -15 43992.2 425.391  -3
  -1  -5  15 43992.2 425.391  -2
   1  -6 -15 43992.2 425.391   1
   1   5 -14 60775.0 627.588  -4
  -1   6  14 60775.0 627.588  -3
   1   5 -14 60775.0 627.588  -2
  -1   6  14 60775.0 627.588   1
  -1  -5  13 79765.3 636.366  -4
   1  -6 -13 79765.3 636.366  -3
  -1  -5  13 79765.3 636.366  -2
   1  -6 -13 79765.3 636.366   1
  -1  -5  12 24929.4 524.855  -4
   1  -6 -12 24929.4 524.855  -3
  -1  -5  12 24929.4 524.855  -2
   1  -6 -12 24929.4 524.855   1
   1   5 -11 41436.6 464.418  -4
  -1   6  11 41436.6 464.418  -3
   1   5 -11 41436.6 464.418  -2
  -1   6  11 41436.6 464.418   1
   1   5 -10 15600.4 790.605  -4
  -1   6  10 15600.4 790.605  -3
   1   5 -10 15600.4 790.605  -2
  -1   6  10 15600.4 790.605   1
  -1  -6   9 1215.03 320.596  -4
   1  -6  -9 1215.03 320.596  -3
   1  -6  -9 1215.03 320.596   1
  -1  -6   7 122658. 943.221  -4
   1  -6  -7 122658. 943.221  -3
  -1  -6   7 122658. 943.221  -2
   1  -6  -7 122658. 943.221   1
   1   6  -6 60423.0 477.327  -4
  -1   6   6 60423.0 477.327  -3
   1   6  -6 60423.0 477.327  -2
  -1   6   6 60423.0 477.327   1
   1   6  -5 85789.5 689.519  -4
  -1   6   5 85789.5 689.519  -3
   1   6  -5 85789.5 689.519  -2
  -1   6   5 85789.5 689.519   1
  -1  -6   4 127081. 577.078  -4
   1  -6  -4 127081. 577.078  -3
  -1  -6   4 127081. 577.078  -2
   1  -6  -4 127081. 577.078   1
   1  -6  -3 4029.91 242.063  -3
   1  -6  -3 4029.91 242.063   1
  -1  -7   2 350060. 5556.56  -4
   1  -6  -2 350060. 5556.56  -3
  -1  -7   2 350060. 5556.56  -2
   1  -6  -2 350060. 5556.56   1
   1   7  -1 881.796 262.773  -4
  -1   6   1 881.796 262.773  -3
   1   7  -1 881.796 262.773  -2
  -1   6   1 881.796 262.773   1
  -1  -7   0 46533.7 524.979  -4
   1  -6   0 46533.7 524.979  -3
  -1  -7   0 46533.7 524.979  -2
   1  -6   0 46533.7 524.979   1
  -1  -7  -1 66923.2 951.724  -4
   1  -6   1 66923.2 951.724  -3
  -1  -7  -1 66923.2 951.724  -2
   1  -6   1 66923.2 951.724   1
   1   7   2 42895.6 481.752  -4
  -1   6  -2 42895.6 481.752  -3
   1   7   2 42895.6 481.752  -2
  -1   6  -2 42895.6 481.752   1
   1   7   3 30392.1 357.614  -4
  -1   6  -3 30392.1 357.614  -3
  -1   6  -3 30392.1 357.614   1
  -1  -8  -4 11400.0 328.693  -4
   1  -6   4 11400.0 328.693  -3
  -1  -8  -4 11400.0 328.693  -2
   1  -6   4 11400.0 328.693   1
  -1  -8  -6 47692.2 644.098  -4
   1  -6   6 47692.2 644.098  -3
  -1  -8  -6 47692.2 644.098  -2
   1  -6   6 47692.2 644.098   1
  -1  -8  -7 64142.1 799.887  -4
   1  -6   7 64142.1 799.887  -3
  -1  -8  -7 64142.1 799.887  -2
   1  -6   7 64142.1 799.887   1
   1   8   8 2339.28 309.893  -4
  -1   6  -8 2339.28 309.893  -3
   1   8   8 2339.28 309.893  -2
  -1   6  -8 2339.28 309.893   1
  -1  -8  -9 2886.28 284.336  -4
   1  -6   9 2886.28 284.336  -3
  -1  -8  -9 2886.28 284.336  -2
   1  -6   9 2886.28 284.336   1
   1   8  10 936.076 289.967  -4
  -1   6 -10 936.076 289.967  -3
   1   9  10 936.076 289.967  -2
  -1   6 -10 936.076 289.967   1
  -1  -9 -12 812.114 320.903  -4
   1  -6  12 812.114 320.903  -3
  -1  -9 -12 812.114 320.903  -2
   1  -6  12 812.114 320.903   1
  -1  -9 -13 28595.6 810.299  -4
   1  -6  13 28595.6 810.299  -3
  -1  -9 -13 28595.6 810.299  -2
   1  -6  13 28595.6 810.299   1
   1   9  14 5251.19 556.177  -4
  -1   6 -14 5251.19 556.177  -3
   1   9  14 5251.19 556.177  -2
  -1   6 -14 5251.19 556.177   1
  -1  -9 -15 618.454 332.741  -4
   1  -6  15 618.454 332.741  -3
  -1  -9 -15 618.454 332.741  -2
   1  -6  15 618.454 332.741   1
  -1  -9 -16 36947.7 466.779  -4
   1  -6  16 36947.7 466.779  -3
   1  -6  16 36947.7 466.779   1
  -1  -9 -17 8923.64 592.386  -4
   1  -6  17 8923.64 592.386  -3
  -1 -10 -17 8923.64 592.386  -2
   1  -6  17 8923.64 592.386   1
   1  10  18 14530.9 838.922  -4
  -1   6 -18 14530.9 838.922  -3
   1  10  18 14530.9 838.922  -2
  -1   6 -18 14530.9 838.922   1
   1  -6  19 149.643 341.870   1
   1  10  19 1086.58 418.575  -4
  -1   6 -19 1086.58 418.575  -3
   1  10  19 1086.58 418.575  -2
  -1   6 -19 1086.58 418.575   1
   1  10  20 12731.8 489.973  -4
  -1   6 -20 12731.8 489.973  -3
   1  10  20 12731.8 489.973  -2
  -1   6 -20 12731.8 489.973   1
   1  -6  21-158.915 255.854   1
  -1   5  23 1512.94 452.387   1
   1   3 -22 753.488 313.523  -4
  -1   5  22 753.488 313.523  -3
   1   2 -22 753.488 313.523  -2
  -1   5  22 753.488 313.523   1
   1   3 -21 1138.21 309.483  -4
  -1   5  21 1138.21 309.483  -3
   1   3 -21 1138.21 309.483  -2
  -1   5  21 1138.21 309.483   1
  -1  -3  20 2025.32 283.438  -4
   1  -5 -20 2025.32 283.438  -3
  -1  -3  20 2025.32 283.438  -2
   1  -5 -20 2025.32 283.438   1
   1   3 -19 2863.29 300.708  -4
  -1   5  19 2863.29 300.708  -3
   1   3 -19 2863.29 300.708  -2
  -1   5  19 2863.29 300.708   1
   1   3 -18 3886.34 294.109  -4
  -1   5  18 3886.34 294.109  -3
   1   3 -18 3886.34 294.109  -2
  -1   5  18 3886.34 294.109   1
  -1  -3  17 5986.98 473.747  -4
   1  -5 -17 5986.98 473.747  -3
  -1  -3  17 5986.98 473.747  -2
   1  -5 -17 5986.98 473.747   1
   1   4 -16 2110.59 275.889  -4
  -1   5  16 2110.59 275.889  -3
   1   3 -16 2110.59 275.889  -2
  -1   5  16 2110.59 275.889   1
  -1  -4  15 899.241 270.571  -4
   1  -5 -15 899.241 270.571  -3
  -1  -4  15 899.241 270.571  -2
   1  -5 -15 899.241 270.571   1
  -1  -4  14 31238.0 522.402  -4
   1  -5 -14 31238.0 522.402  -3
  -1  -4  14 31238.0 522.402  -2
   1  -5 -14 31238.0 522.402   1
  -1  -4  13 50215.0 651.101  -4
   1  -5 -13 50215.0 651.101  -3
  -1  -4  13 50215.0 651.101  -2
   1  -5 -13 50215.0 651.101   1
   1   4 -12 87716.3 622.994  -4
  -1   5  12 87716.3 622.994  -3
   1   4 -12 87716.3 622.994  -2
  -1   5  12 87716.3 622.994   1
   1   4 -11 26038.5 339.212  -4
  -1   5  11 26038.5 339.212  -3
   1   4 -11 26038.5 339.212  -2
  -1   5  11 26038.5 339.212   1
   1   4 -10 55281.6 1035.56  -4
  -1   5  10 55281.6 1035.56  -3
   1   4 -10 55281.6 1035.56  -2
  -1   5  10 55281.6 1035.56   1
   1   5  -9 9143.28 261.063  -4
  -1   5   9 9143.28 261.063  -3
  -1   5   9 9143.28 261.063   1
   1   5  -8 23025.1 897.987  -4
  -1   5   8 23025.1 897.987  -3
   1   5  -8 23025.1 897.987  -2
  -1   5   8 23025.1 897.987   1
   1   5  -7 5079.39 798.626  -4
  -1   5   7 5079.39 798.626  -3
   1   5  -7 5079.39 798.626  -2
  -1   5   7 5079.39 798.626   1
  -1  -5   5 15118.9 528.257  -4
   1  -5  -5 15118.9 528.257  -3
  -1  -5   5 15118.9 528.257  -2
   1  -5  -5 15118.9 528.257   1
  -1  -5   4 23429.6 576.363  -4
   1  -5  -4 23429.6 576.363  -3
  -1  -5   4 23429.6 576.363  -2
   1  -5  -4 23429.6 576.363   1
   1  -5  -3 59331.9 514.239  -3
   1  -5  -3 59331.9 514.239   1
  -1  -6   2 21292.5 571.546  -4
   1  -5  -2 21292.5 571.546  -3
  -1  -6   2 21292.5 571.546  -2
   1  -5  -2 21292.5 571.546   1
  -1  -6  -1 704331. 8665.87  -4
   1  -5   1 704331. 8665.87  -3
  -1  -6  -1 704331. 8665.87  -2
   1  -5   1 704331. 8665.87   1
  -1  -6  -2 6538.48 430.323  -4
   1  -5   2 6538.48 430.323  -3
  -1  -6  -2 6538.48 430.323  -2
   1  -5   2 6538.48 430.323   1
  -1  -6  -3 113804. 996.621  -4
   1  -5   3 113804. 996.621  -3
  -1  -6  -3 113804. 996.621  -2
   1  -5   3 113804. 996.621   1
  -1  -7  -5 32500.8 510.445  -4
   1  -5   5 32500.8 510.445  -3
  -1  -7  -5 32500.8 510.445  -2
   1  -5   5 32500.8 510.445   1
  -1  -7  -6 113525. 895.541  -4
   1  -5   6 113525. 895.541  -3
  -1  -7  -6 113525. 895.541  -2
   1  -5   6 113525. 895.541   1
  -1  -7  -9 21310.4 535.476  -4
   1  -5   9 21310.4 535.476  -3
  -1  -7  -9 21310.4 535.476  -2
   1  -5   9 21310.4 535.476   1
  -1  -7 -10 21674.6 586.157  -4
   1  -5  10 21674.6 586.157  -3
  -1  -8 -10 21674.6 586.157  -2
   1  -5  10 21674.6 586.157   1
  -1  -8 -12 20986.7 563.271  -4
   1  -5  12 20986.7 563.271  -3
  -1  -8 -12 20986.7 563.271  -2
   1  -5  12 20986.7 563.271   1
  -1  -8 -13 3953.71 485.445  -4
   1  -5  13 3953.71 485.445  -3
  -1  -8 -13 3953.71 485.445  -2
   1  -5  13 3953.71 485.445   1
  -1  -8 -14 15177.8 449.112  -4
   1  -5  14 15177.8 449.112  -3
  -1  -8 -14 15177.8 449.112  -2
   1  -5  14 15177.8 449.112   1
   1   8  15 28377.5 451.486  -4
  -1   5 -15 28377.5 451.486  -3
   1   8  15 28377.5 451.486  -2
  -1   5 -15 28377.5 451.486   1
   1   8  16 2599.97 438.932  -4
  -1   5 -16 2599.97 438.932  -3
  -1   5 -16 2599.97 438.932   1
   1  -5  17 13012.5 465.945   1
  -1  -8 -17 43112.5 787.870  -4
   1  -5  17 43112.5 787.870  -3
  -1  -9 -17 43112.5 787.870  -2
   1  -5  17 43112.5 787.870   1
   1  -5  18 219.928 364.967   1
   1   9  18 3983.09 739.228  -4
  -1   5 -18 3983.09 739.228  -3
   1   9  18 3983.09 739.228  -2
  -1   5 -18 3983.09 739.228   1
  -1  -9 -19 17376.8 479.391  -4
   1  -5  19 17376.8 479.391  -3
  -1  -9 -19 17376.8 479.391  -2
   1  -5  19 17376.8 479.391   1
   1  -5  20 134.120 336.301   1
  -1  -9 -20 2443.81 446.269  -4
   1  -5  20 2443.81 446.269  -3
  -1  -9 -20 2443.81 446.269  -2
   1  -5  20 2443.81 446.269   1
   1   9  21 202.622 544.917  -4
  -1   5 -21 202.622 544.917  -3
   1   9  21 202.622 544.917  -2
  -1   5 -21 202.622 544.917   1
   1   2 -23-0.04089 333.025  -4
  -1   4  23-0.04089 333.025  -3
   1   1 -23-0.04089 333.025  -2
  -1   4  23-0.04089 333.025   1
  -1  -2  22 2219.37 332.276  -4
   1  -4 -22 2219.37 332.276  -3
  -1  -1  22 2219.37 332.276  -2
   1  -4 -22 2219.37 332.276   1
  -1  -2  21 7680.31 554.660  -4
   1  -4 -21 7680.31 554.660  -3
  -1  -2  21 7680.31 554.660  -2
   1  -4 -21 7680.31 554.660   1
   1   2 -20 8834.82 370.240  -4
  -1   4  20 8834.82 370.240  -3
   1   2 -20 8834.82 370.240  -2
  -1   4  20 8834.82 370.240   1
  -1  -2  19 36652.6 659.096  -4
   1  -4 -19 36652.6 659.096  -3
  -1  -2  19 36652.6 659.096  -2
   1  -4 -19 36652.6 659.096   1
   1   2 -18 11711.8 359.452  -4
  -1   4  18 11711.8 359.452  -3
   1   2 -18 11711.8 359.452  -2
  -1   4  18 11711.8 359.452   1
   1   2 -17 12024.3 932.852  -4
  -1   4  17 12024.3 932.852  -3
   1   2 -17 12024.3 932.852  -2
  -1   4  17 12024.3 932.852   1
   1  -4 -16 478.864 310.748   1
   1   3 -16 4787.54 350.902  -4
  -1   4  16 4787.54 350.902  -3
   1   2 -16 4787.54 350.902  -2
  -1   4  16 4787.54 350.902   1
  -1  -3  15 12702.3 323.390  -4
   1  -4 -15 12702.3 323.390  -3
  -1  -3  15 12702.3 323.390  -2
   1  -4 -15 12702.3 323.390   1
  -1  -3  14 4337.22 257.182  -4
   1  -4 -14 4337.22 257.182  -3
  -1  -3  14 4337.22 257.182  -2
   1  -4 -14 4337.22 257.182   1
   1   3 -13 46146.7 423.570  -4
  -1   4  13 46146.7 423.570  -3
   1   3 -13 46146.7 423.570  -2
  -1   4  13 46146.7 423.570   1
   1   3 -11 36800.1 396.966  -4
  -1   4  11 36800.1 396.966  -3
   1   3 -11 36800.1 396.966  -2
  -1   4  11 36800.1 396.966   1
   1   3 -10 35552.9 402.436  -4
  -1   4  10 35552.9 402.436  -3
   1   3 -10 35552.9 402.436  -2
  -1   4  10 35552.9 402.436   1
   1   4  -9 26992.8 693.669  -4
  -1   4   9 26992.8 693.669  -3
  -1   4   9 26992.8 693.669   1
   1   4  -8 36766.3 417.155  -4
  -1   4   8 36766.3 417.155  -3
   1   4  -8 36766.3 417.155  -2
  -1   4   8 36766.3 417.155   1
   1   4  -7 35463.8 762.731  -4
  -1   4   7 35463.8 762.731  -3
   1   4  -7 35463.8 762.731  -2
  -1   4   7 35463.8 762.731   1
   1   4  -5 9892.09 721.147  -4
  -1   4   5 9892.09 721.147  -3
   1   4  -5 9892.09 721.147  -2
  -1   4   5 9892.09 721.147   1
  -1  -4   4 2522.16 261.126  -4
   1  -4  -4 2522.16 261.126  -3
  -1  -4   4 2522.16 261.126  -2
   1  -4  -4 2522.16 261.126   1
  -1   4   3 220.899 163.807  -3
  -1   4   3 220.899 163.807   1
  -1  -5   2 181910. 1201.06  -4
   1  -4  -2 181910. 1201.06  -3
  -1  -5   2 181910. 1201.06  -2
   1  -4  -2 181910. 1201.06   1
   1   5  -1 269165. 2974.29  -4
  -1   4   1 269165. 2974.29  -3
   1   5  -1 269165. 2974.29  -2
  -1   4   1 269165. 2974.29   1
  -1  -5   0 328139. 5208.41  -4
   1  -4   0 328139. 5208.41  -3
  -1  -5   0 328139. 5208.41  -2
   1  -4   0 328139. 5208.41   1
  -1  -5  -2 12291.5 507.104  -4
   1  -4   2 12291.5 507.104  -3
  -1  -5  -2 12291.5 507.104  -2
   1  -4   2 12291.5 507.104   1
  -1  -5  -3 55689.1 623.847  -4
   1  -4   3 55689.1 623.847  -3
  -1  -5  -3 55689.1 623.847  -2
   1  -4   3 55689.1 623.847   1
  -1  -6  -5 5080.75 361.187  -4
   1  -4   5 5080.75 361.187  -3
  -1  -6  -5 5080.75 361.187  -2
   1  -4   5 5080.75 361.187   1
  -1  -6  -6 100417. 803.587  -4
   1  -4   6 100417. 803.587  -3
  -1  -6  -6 100417. 803.587  -2
   1  -4   6 100417. 803.587   1
   1   6   7 3209.45 297.040  -4
  -1   4  -7 3209.45 297.040  -3
   1   6   7 3209.45 297.040  -2
  -1   4  -7 3209.45 297.040   1
   1   6   9 3245.72 263.268  -4
  -1   4  -9 3245.72 263.268  -3
   1   6   9 3245.72 263.268  -2
  -1   4  -9 3245.72 263.268   1
   1   7  11 86672.1 556.779  -4
  -1   4 -11 86672.1 556.779  -3
   1   7  11 86672.1 556.779  -2
  -1   4 -11 86672.1 556.779   1
  -1  -7 -12 86652.3 675.623  -4
   1  -4  12 86652.3 675.623  -3
  -1  -7 -12 86652.3 675.623  -2
   1  -4  12 86652.3 675.623   1
  -1  -7 -14 14648.4 454.725  -4
   1  -4  14 14648.4 454.725  -3
  -1  -7 -14 14648.4 454.725  -2
   1  -4  14 14648.4 454.725   1
   1   7  15 28906.1 866.568  -4
  -1   4 -15 28906.1 866.568  -3
   1   7  15 28906.1 866.568  -2
  -1   4 -15 28906.1 866.568   1
   1  -4  16 429.294 311.135   1
  -1  -7 -16 1263.20 319.781  -4
   1  -4  16 1263.20 319.781  -3
   1  -4  16 1263.20 319.781   1
   1  -4  17 426.889 207.941   1
  -1  -7 -17 18620.3 530.147  -4
   1  -4  17 18620.3 530.147  -3
  -1  -8 -17 18620.3 530.147  -2
   1  -4  17 18620.3 530.147   1
   1   8  18 17671.0 391.998  -4
  -1   4 -18 17671.0 391.998  -3
   1   8  18 17671.0 391.998  -2
  -1   4 -18 17671.0 391.998   1
   1  -4  19 125.854 337.482   1
   1   8  19 2130.20 427.411  -4
  -1   4 -19 2130.20 427.411  -3
   1   8  19 2130.20 427.411  -2
  -1   4 -19 2130.20 427.411   1
   1  -4  20 1244.72 374.728   1
  -1  -8 -20 5098.34 390.267  -4
   1  -4  20 5098.34 390.267  -3
  -1  -8 -20 5098.34 390.267  -2
   1  -4  20 5098.34 390.267   1
  -1  -8 -21 1533.26 317.201  -4
   1  -4  21 1533.26 317.201  -3
  -1  -8 -21 1533.26 317.201  -2
   1  -4  21 1533.26 317.201   1
  -1  -8 -22 153.533 267.391  -4
   1  -4  22 153.533 267.391  -3
   1  -4  22 153.533 267.391   1
   1   1 -23 885.102 384.864  -4
  -1   3  23 885.102 384.864  -3
   1   0 -23 885.102 384.864  -2
  -1   3  23 885.102 384.864   1
   1  -3 -22 1250.43 366.196   1
   1   1 -22 5360.42 893.529  -4
  -1   3  22 5360.42 893.529  -3
   1   0 -22 5360.42 893.529  -2
  -1   3  22 5360.42 893.529   1
   1   1 -21 406.762 343.488  -4
  -1   3  21 406.762 343.488  -3
   1   1 -21 406.762 343.488  -2
  -1   3  21 406.762 343.488   1
   1   1 -20 32013.0 637.910  -4
  -1   3  20 32013.0 637.910  -3
   1   1 -20 32013.0 637.910  -2
  -1   3  20 32013.0 637.910   1
   1   1 -19 18204.7 962.617  -4
  -1   3  19 18204.7 962.617  -3
   1   1 -19 18204.7 962.617  -2
  -1   3  19 18204.7 962.617   1
   1   1 -18 52082.5 634.185  -4
  -1   3  18 52082.5 634.185  -3
   1   1 -18 52082.5 634.185  -2
  -1   3  18 52082.5 634.185   1
   1   1 -17 19049.9 445.276  -4
  -1   3  17 19049.9 445.276  -3
   1   1 -17 19049.9 445.276  -2
  -1   3  17 19049.9 445.276   1
   1   2 -16 37397.8 496.125  -4
  -1   3  16 37397.8 496.125  -3
   1   1 -16 37397.8 496.125  -2
  -1   3  16 37397.8 496.125   1
   1   2 -15 847.517 305.522  -4
  -1   3  15 847.517 305.522  -3
   1   2 -15 847.517 305.522  -2
  -1   3  15 847.517 305.522   1
   1   2 -14 14699.0 413.823  -4
  -1   3  14 14699.0 413.823  -3
   1   2 -14 14699.0 413.823  -2
  -1   3  14 14699.0 413.823   1
   1   2 -12 14611.6 414.489  -4
  -1   3  12 14611.6 414.489  -3
   1   2 -12 14611.6 414.489  -2
  -1   3  12 14611.6 414.489   1
   1   2 -11 9433.85 357.879  -4
  -1   3  11 9433.85 357.879  -3
   1   2 -11 9433.85 357.879  -2
  -1   3  11 9433.85 357.879   1
   1   2 -10 24201.9 377.928  -4
  -1   3  10 24201.9 377.928  -3
   1   2 -10 24201.9 377.928  -2
  -1   3  10 24201.9 377.928   1
   1   3  -9 7678.05 272.822  -4
  -1   3   9 7678.05 272.822  -3
   1   3  -9 7678.05 272.822  -2
  -1   3   9 7678.05 272.822   1
  -1  -3   8 461.127 207.893  -4
   1  -3  -8 461.127 207.893  -3
  -1  -3   8 461.127 207.893  -2
   1  -3  -8 461.127 207.893   1
   1   3  -7 324501. 1888.21  -4
  -1   3   7 324501. 1888.21  -3
   1   3  -7 324501. 1888.21  -2
  -1   3   7 324501. 1888.21   1
  -1  -3   6 53660.3 690.809  -4
   1  -3  -6 53660.3 690.809  -3
  -1  -3   6 53660.3 690.809  -2
   1  -3  -6 53660.3 690.809   1
  -1  -4   3 54517.6 461.951  -4
   1  -3  -3 54517.6 461.951  -3
   1  -3  -3 54517.6 461.951   1
  -1  -4   2 69532.5 498.955  -4
   1  -3  -2 69532.5 498.955  -3
  -1  -4   2 69532.5 498.955  -2
   1  -3  -2 69532.5 498.955   1
  -1  -4   1 63274.7 606.440  -4
   1  -3  -1 63274.7 606.440  -3
  -1  -4   1 63274.7 606.440  -2
   1  -3  -1 63274.7 606.440   1
  -1  -4   0 78732.3 845.496  -4
   1  -3   0 78732.3 845.496  -3
  -1  -4   0 78732.3 845.496  -2
   1  -3   0 78732.3 845.496   1
  -1  -4  -1 130547. 3063.65  -4
   1  -3   1 130547. 3063.65  -3
  -1  -4  -1 130547. 3063.65  -2
   1  -3   1 130547. 3063.65   1
  -1  -5  -4 212367. 901.392  -4
   1  -3   4 212367. 901.392  -3
  -1  -5  -4 212367. 901.392  -2
   1  -3   4 212367. 901.392   1
  -1  -5  -5 162685. 3355.08  -4
   1  -3   5 162685. 3355.08  -3
  -1  -5  -5 162685. 3355.08  -2
   1  -3   5 162685. 3355.08   1
  -1  -5  -7 157774. 1102.64  -4
   1  -3   7 157774. 1102.64  -3
  -1  -5  -7 157774. 1102.64  -2
   1  -3   7 157774. 1102.64   1
  -1  -5  -8 2183.36 267.612  -4
   1  -3   8 2183.36 267.612  -3
  -1  -5  -8 2183.36 267.612  -2
   1  -3   8 2183.36 267.612   1
   1   5   9 4605.44 332.617  -4
  -1   3  -9 4605.44 332.617  -3
   1   5   9 4605.44 332.617  -2
  -1   3  -9 4605.44 332.617   1
  -1  -5 -10 45768.1 405.904  -4
   1  -3  10 45768.1 405.904  -3
  -1  -6 -10 45768.1 405.904  -2
   1  -3  10 45768.1 405.904   1
  -1  -6 -11 40600.8 634.151  -4
   1  -3  11 40600.8 634.151  -3
  -1  -6 -11 40600.8 634.151  -2
   1  -3  11 40600.8 634.151   1
  -1  -6 -12 99379.9 700.642  -4
   1  -3  12 99379.9 700.642  -3
  -1  -6 -12 99379.9 700.642  -2
   1  -3  12 99379.9 700.642   1
  -1  -6 -13 27301.0 393.443  -4
   1  -3  13 27301.0 393.443  -3
  -1  -6 -13 27301.0 393.443  -2
   1  -3  13 27301.0 393.443   1
  -1  -6 -14 12039.5 419.034  -4
   1  -3  14 12039.5 419.034  -3
  -1  -6 -14 12039.5 419.034  -2
   1  -3  14 12039.5 419.034   1
   1   6  15 12110.3 499.666  -4
  -1   3 -15 12110.3 499.666  -3
   1   6  15 12110.3 499.666  -2
  -1   3 -15 12110.3 499.666   1
  -1  -6 -16 952.289 252.079  -4
   1  -3  16 952.289 252.079  -3
   1  -3  16 952.289 252.079   1
   1  -3  17 826.862 269.145   1
  -1  -6 -17 2353.39 384.714  -4
   1  -3  17 2353.39 384.714  -3
  -1  -7 -17 2353.39 384.714  -2
   1  -3  17 2353.39 384.714   1
   1  -3  18 804.701 316.519   1
   1   7  18 2902.50 363.657  -4
  -1   3 -18 2902.50 363.657  -3
   1   7  18 2902.50 363.657  -2
  -1   3 -18 2902.50 363.657   1
   1  -3  19 367.125 361.340   1
   1   7  19 1306.86 344.964  -4
  -1   3 -19 1306.86 344.964  -3
   1   7  19 1306.86 344.964  -2
  -1   3 -19 1306.86 344.964   1
   1  -3  20-92.9294 294.439   1
   1   7  20 414.697 805.988  -4
  -1   3 -20 414.697 805.988  -3
   1   7  20 414.697 805.988  -2
  -1   3 -20 414.697 805.988   1
  -1  -7 -21 122.584 567.873  -4
   1  -3  21 122.584 567.873  -3
  -1  -7 -21 122.584 567.873  -2
   1  -3  21 122.584 567.873   1
  -1  -7 -22 12301.7 398.082  -4
   1  -3  22 12301.7 398.082  -3
   1  -3  22 12301.7 398.082   1
   1   0 -23 8061.71 937.290  -4
  -1   2  23 8061.71 937.290  -3
   1  -1 -23 8061.71 937.290  -2
  -1   2  23 8061.71 937.290   1
   1   0 -22 9493.73 413.759  -4
  -1   2  22 9493.73 413.759  -3
   1  -1 -22 9493.73 413.759  -2
  -1   2  22 9493.73 413.759   1
   1   0 -21 3657.15 334.027  -4
  -1   2  21 3657.15 334.027  -3
   1   0 -21 3657.15 334.027  -2
  -1   2  21 3657.15 334.027   1
   1   0 -20 8391.98 344.221  -4
  -1   2  20 8391.98 344.221  -3
   1   0 -20 8391.98 344.221  -2
  -1   2  20 8391.98 344.221   1
   1   0 -19 33896.6 468.690  -4
  -1   2  19 33896.6 468.690  -3
   1   0 -19 33896.6 468.690  -2
  -1   2  19 33896.6 468.690   1
   1   0 -18 19015.4 402.319  -4
  -1   2  18 19015.4 402.319  -3
   1   0 -18 19015.4 402.319  -2
  -1   2  18 19015.4 402.319   1
   1   0 -17 1519.82 300.101  -4
  -1   2  17 1519.82 300.101  -3
   1   0 -17 1519.82 300.101  -2
  -1   2  17 1519.82 300.101   1
   1   1 -16 21932.8 416.351  -4
  -1   2  16 21932.8 416.351  -3
   1   0 -16 21932.8 416.351  -2
  -1   2  16 21932.8 416.351   1
   1   1 -15 27003.7 459.004  -4
  -1   2  15 27003.7 459.004  -3
   1   1 -15 27003.7 459.004  -2
  -1   2  15 27003.7 459.004   1
   1   1 -14 50919.8 543.014  -4
  -1   2  14 50919.8 543.014  -3
   1   1 -14 50919.8 543.014  -2
  -1   2  14 50919.8 543.014   1
   1   1 -12 79824.5 528.109  -4
  -1   2  12 79824.5 528.109  -3
   1   1 -12 79824.5 528.109  -2
  -1   2  12 79824.5 528.109   1
   1   1 -11 8238.02 321.477  -4
  -1   2  11 8238.02 321.477  -3
   1   1 -11 8238.02 321.477  -2
  -1   2  11 8238.02 321.477   1
   1   1 -10 1205.29 230.752  -4
  -1   2  10 1205.29 230.752  -3
   1   1 -10 1205.29 230.752  -2
  -1   2  10 1205.29 230.752   1
   1   2  -9 4138.78 285.758  -4
  -1   2   9 4138.78 285.758  -3
   1   2  -9 4138.78 285.758  -2
  -1   2   9 4138.78 285.758   1
   1   2  -7 43483.4 680.208  -4
  -1   2   7 43483.4 680.208  -3
   1   2  -7 43483.4 680.208  -2
  -1   2   7 43483.4 680.208   1
   1   2  -6 178735. 1096.45  -4
  -1   2   6 178735. 1096.45  -3
   1   2  -6 178735. 1096.45  -2
  -1   2   6 178735. 1096.45   1
   1   2  -5 46271.1 579.910  -4
  -1   2   5 46271.1 579.910  -3
   1   2  -5 46271.1 579.910  -2
  -1   2   5 46271.1 579.910   1
   1   3  -1 77288.5 458.984  -4
  -1   2   1 77288.5 458.984  -3
   1   3  -1 77288.5 458.984  -2
  -1   2   1 77288.5 458.984   1
  -1  -3   0 455186. 5813.21  -4
   1  -2   0 455186. 5813.21  -3
  -1  -3   0 455186. 5813.21  -2
   1  -2   0 455186. 5813.21   1
  -1  -3  -2 9225.45 291.518  -4
   1  -2   2 9225.45 291.518  -3
  -1  -3  -2 9225.45 291.518  -2
   1  -2   2 9225.45 291.518   1
  -1  -3  -3 111304. 1666.88  -4
   1  -2   3 111304. 1666.88  -3
  -1  -3  -3 111304. 1666.88  -2
   1  -2   3 111304. 1666.88   1
  -1  -4  -5 99750.8 1089.39  -4
   1  -2   5 99750.8 1089.39  -3
  -1  -4  -5 99750.8 1089.39  -2
   1  -2   5 99750.8 1089.39   1
   1   4   6 5033.12 592.110  -4
  -1   2  -6 5033.12 592.110  -3
   1   4   6 5033.12 592.110  -2
  -1   2  -6 5033.12 592.110   1
  -1  -4  -7 265952. 1387.82  -4
   1  -2   7 265952. 1387.82  -3
  -1  -4  -7 265952. 1387.82  -2
   1  -2   7 265952. 1387.82   1
   1   4   9 2564.00 404.010  -4
  -1   2  -9 2564.00 404.010  -3
   1   4   9 2564.00 404.010  -2
  -1   2  -9 2564.00 404.010   1
  -1  -4 -10 11252.0 336.389  -4
   1  -2  10 11252.0 336.389  -3
  -1  -5 -10 11252.0 336.389  -2
   1  -2  10 11252.0 336.389   1
   1   5  11 62614.5 940.116  -4
  -1   2 -11 62614.5 940.116  -3
   1   5  11 62614.5 940.116  -2
  -1   2 -11 62614.5 940.116   1
   1   5  12 32424.6 496.085  -4
  -1   2 -12 32424.6 496.085  -3
   1   5  12 32424.6 496.085  -2
  -1   2 -12 32424.6 496.085   1
  -1  -5 -13 77234.5 862.612  -4
   1  -2  13 77234.5 862.612  -3
  -1  -5 -13 77234.5 862.612  -2
   1  -2  13 77234.5 862.612   1
  -1  -5 -14 31038.3 377.607  -4
   1  -2  14 31038.3 377.607  -3
  -1  -5 -14 31038.3 377.607  -2
   1  -2  14 31038.3 377.607   1
  -1  -5 -15 845.986 249.658  -4
   1  -2  15 845.986 249.658  -3
  -1  -5 -15 845.986 249.658  -2
   1  -2  15 845.986 249.658   1
  -1  -5 -16 31505.5 366.200  -4
   1  -2  16 31505.5 366.200  -3
   1  -2  16 31505.5 366.200   1
   1  -2  17 1040.69 307.772   1
  -1  -5 -17 8034.47 385.786  -4
   1  -2  17 8034.47 385.786  -3
  -1  -6 -17 8034.47 385.786  -2
   1  -2  17 8034.47 385.786   1
   1  -2  18 231.348 339.702   1
  -1  -6 -18 6413.26 376.313  -4
   1  -2  18 6413.26 376.313  -3
  -1  -6 -18 6413.26 376.313  -2
   1  -2  18 6413.26 376.313   1
   1  -2  19 548.602 299.895   1
   1   6  19 4297.07 371.116  -4
  -1   2 -19 4297.07 371.116  -3
   1   6  19 4297.07 371.116  -2
  -1   2 -19 4297.07 371.116   1
   1   6  20-102.534 303.216  -4
  -1   2 -20-102.534 303.216  -3
   1   6  20-102.534 303.216  -2
  -1   2 -20-102.534 303.216   1
  -1  -6 -21 1283.54 298.841  -4
   1  -2  21 1283.54 298.841  -3
  -1  -6 -21 1283.54 298.841  -2
   1  -2  21 1283.54 298.841   1
   1   6  22 113.572 270.341  -4
  -1   2 -22 113.572 270.341  -3
  -1   2 -22 113.572 270.341   1
  -1   2 -23 700.531 287.507   1
   1  -1 -23 22427.1 474.539  -4
  -1   1  23 22427.1 474.539  -3
   1  -2 -23 22427.1 474.539  -2
  -1   1  23 22427.1 474.539   1
   1  -1 -22 5577.02 378.005  -4
  -1   1  22 5577.02 378.005  -3
   1  -2 -22 5577.02 378.005  -2
  -1   1  22 5577.02 378.005   1
   1  -1 -21 3518.26 306.694  -4
  -1   1  21 3518.26 306.694  -3
   1  -1 -21 3518.26 306.694  -2
  -1   1  21 3518.26 306.694   1
   1  -1 -20 411.018 304.928  -4
  -1   1  20 411.018 304.928  -3
   1  -1 -20 411.018 304.928  -2
  -1   1  20 411.018 304.928   1
   1  -1 -19 9160.30 351.206  -4
  -1   1  19 9160.30 351.206  -3
   1  -1 -19 9160.30 351.206  -2
  -1   1  19 9160.30 351.206   1
   1  -1 -18 2933.64 316.233  -4
  -1   1  18 2933.64 316.233  -3
   1  -1 -18 2933.64 316.233  -2
  -1   1  18 2933.64 316.233   1
   1  -1 -17 3443.90 310.358  -4
  -1   1  17 3443.90 310.358  -3
   1  -1 -17 3443.90 310.358  -2
  -1   1  17 3443.90 310.358   1
   1   0 -16 2236.27 312.217  -4
  -1   1  16 2236.27 312.217  -3
   1  -1 -16 2236.27 312.217  -2
  -1   1  16 2236.27 312.217   1
   1   0 -15 2017.04 278.075  -4
  -1   1  15 2017.04 278.075  -3
   1   0 -15 2017.04 278.075  -2
  -1   1  15 2017.04 278.075   1
   1   0 -14 115011. 765.054  -4
  -1   1  14 115011. 765.054  -3
   1   0 -14 115011. 765.054  -2
  -1   1  14 115011. 765.054   1
   1   0 -13 191263. 920.659  -4
  -1   1  13 191263. 920.659  -3
   1   0 -13 191263. 920.659  -2
  -1   1  13 191263. 920.659   1
   1   0 -12 88670.6 522.242  -4
  -1   1  12 88670.6 522.242  -3
   1   0 -12 88670.6 522.242  -2
  -1   1  12 88670.6 522.242   1
   1   0 -11 136555. 741.371  -4
  -1   1  11 136555. 741.371  -3
   1   0 -11 136555. 741.371  -2
  -1   1  11 136555. 741.371   1
   1   0 -10 14359.6 336.782  -4
  -1   1  10 14359.6 336.782  -3
   1   0 -10 14359.6 336.782  -2
  -1   1  10 14359.6 336.782   1
   1   1  -9 63853.9 508.423  -4
  -1   1   9 63853.9 508.423  -3
   1   1  -9 63853.9 508.423  -2
  -1   1   9 63853.9 508.423   1
   1   1  -8 21958.9 347.469  -4
  -1   1   8 21958.9 347.469  -3
   1   1  -8 21958.9 347.469  -2
  -1   1   8 21958.9 347.469   1
   1   1  -7 128086. 580.708  -4
  -1   1   7 128086. 580.708  -3
   1   1  -7 128086. 580.708  -2
  -1   1   7 128086. 580.708   1
   1   1  -6 49448.3 366.095  -4
  -1   1   6 49448.3 366.095  -3
   1   1  -6 49448.3 366.095  -2
  -1   1   6 49448.3 366.095   1
   1   1  -5 160887. 2088.39  -4
  -1   1   5 160887. 2088.39  -3
   1   1  -5 160887. 2088.39  -2
  -1   1   5 160887. 2088.39   1
  -1   1   4 355.094 133.828  -3
  -1   1   4 355.094 133.828   1
   1   2   0 425884. 4189.37  -4
  -1   1   0 425884. 4189.37  -3
   1   2   0 425884. 4189.37  -2
  -1   1   0 425884. 4189.37   1
  -1   1  -3 394116. 4102.13  -3
  -1   1  -3 394116. 4102.13   1
  -1  -3  -6 43681.0 489.837  -4
   1  -1   6 43681.0 489.837  -3
  -1  -3  -6 43681.0 489.837  -2
   1  -1   6 43681.0 489.837   1
  -1  -3  -7 43834.1 444.254  -4
   1  -1   7 43834.1 444.254  -3
  -1  -3  -7 43834.1 444.254  -2
   1  -1   7 43834.1 444.254   1
  -1  -3  -8 110777. 570.000  -4
   1  -1   8 110777. 570.000  -3
  -1  -3  -8 110777. 570.000  -2
   1  -1   8 110777. 570.000   1
  -1  -3  -9 6278.46 263.116  -4
   1  -1   9 6278.46 263.116  -3
  -1  -3  -9 6278.46 263.116  -2
   1  -1   9 6278.46 263.116   1
  -1  -3 -10 5212.20 279.306  -4
   1  -1  10 5212.20 279.306  -3
  -1  -4 -10 5212.20 279.306  -2
   1  -1  10 5212.20 279.306   1
  -1  -4 -11 19462.7 324.052  -4
   1  -1  11 19462.7 324.052  -3
  -1  -4 -11 19462.7 324.052  -2
   1  -1  11 19462.7 324.052   1
  -1  -4 -12 11123.4 307.214  -4
   1  -1  12 11123.4 307.214  -3
  -1  -4 -12 11123.4 307.214  -2
   1  -1  12 11123.4 307.214   1
  -1  -4 -13 3666.94 385.638  -4
   1  -1  13 3666.94 385.638  -3
  -1  -4 -13 3666.94 385.638  -2
   1  -1  13 3666.94 385.638   1
   1   4  14 3955.44 243.747  -4
  -1   1 -14 3955.44 243.747  -3
   1   4  14 3955.44 243.747  -2
  -1   1 -14 3955.44 243.747   1
  -1  -4 -15 11524.1 493.619  -4
   1  -1  15 11524.1 493.619  -3
  -1  -4 -15 11524.1 493.619  -2
   1  -1  15 11524.1 493.619   1
  -1  -4 -16 44972.9 526.690  -4
   1  -1  16 44972.9 526.690  -3
  -1  -5 -16 44972.9 526.690  -2
   1  -1  16 44972.9 526.690   1
  -1  -4 -17 37603.4 443.115  -4
   1  -1  17 37603.4 443.115  -3
  -1  -5 -17 37603.4 443.115  -2
   1  -1  17 37603.4 443.115   1
   1  -1  18 3017.26 401.650   1
   1   5  18 7416.94 372.119  -4
  -1   1 -18 7416.94 372.119  -3
   1   5  18 7416.94 372.119  -2
  -1   1 -18 7416.94 372.119   1
   1  -1  19 913.731 338.636   1
  -1  -5 -19 16282.6 438.310  -4
   1  -1  19 16282.6 438.310  -3
  -1  -5 -19 16282.6 438.310  -2
   1  -1  19 16282.6 438.310   1
   1   5  20 2636.29 320.165  -4
  -1   1 -20 2636.29 320.165  -3
   1   5  20 2636.29 320.165  -2
  -1   1 -20 2636.29 320.165   1
  -1  -5 -21 565.229 266.575  -4
   1  -1  21 565.229 266.575  -3
  -1  -5 -21 565.229 266.575  -2
   1  -1  21 565.229 266.575   1
   1   5  22 1204.52 273.352  -4
  -1   1 -22 1204.52 273.352  -3
  -1   1 -22 1204.52 273.352   1
   1   5  23 524.534 452.447  -4
  -1   1 -23 524.534 452.447  -3
  -1   1 -23 524.534 452.447   1
  -1  -5 -23 5552.43 464.696  -4
   1  -1  23 5552.43 464.696  -3
  -1  -6 -23 5552.43 464.696  -2
   1  -1  23 5552.43 464.696   1
   1  -2 -23 2715.76 384.941  -4
  -1   0  23 2715.76 384.941  -3
   1  -3 -23 2715.76 384.941  -2
  -1   0  23 2715.76 384.941   1
   1  -2 -22 10871.5 469.241  -4
  -1   0  22 10871.5 469.241  -3
   1  -3 -22 10871.5 469.241  -2
  -1   0  22 10871.5 469.241   1
   1  -2 -21 3558.13 336.197  -4
  -1   0  21 3558.13 336.197  -3
   1  -2 -21 3558.13 336.197  -2
  -1   0  21 3558.13 336.197   1
   1  -2 -20 5714.05 348.065  -4
  -1   0  20 5714.05 348.065  -3
   1  -2 -20 5714.05 348.065  -2
  -1   0  20 5714.05 348.065   1
   1  -2 -19 36140.9 572.924  -4
  -1   0  19 36140.9 572.924  -3
   1  -2 -19 36140.9 572.924  -2
  -1   0  19 36140.9 572.924   1
   1  -2 -18 10892.6 350.082  -4
  -1   0  18 10892.6 350.082  -3
   1  -2 -18 10892.6 350.082  -2
  -1   0  18 10892.6 350.082   1
   1  -2 -17 1567.95 284.272  -4
  -1   0  17 1567.95 284.272  -3
   1  -2 -17 1567.95 284.272  -2
  -1   0  17 1567.95 284.272   1
   1  -1 -16 13884.9 434.963  -4
  -1   0  16 13884.9 434.963  -3
   1  -2 -16 13884.9 434.963  -2
  -1   0  16 13884.9 434.963   1
   1  -1 -15 2280.74 258.970  -4
  -1   0  15 2280.74 258.970  -3
   1  -1 -15 2280.74 258.970  -2
  -1   0  15 2280.74 258.970   1
   1  -1 -14 101292. 603.126  -4
  -1   0  14 101292. 603.126  -3
   1  -1 -14 101292. 603.126  -2
  -1   0  14 101292. 603.126   1
   1  -1 -13 163417. 988.145  -4
  -1   0  13 163417. 988.145  -3
   1  -1 -13 163417. 988.145  -2
  -1   0  13 163417. 988.145   1
   1  -1 -12 69351.6 573.489  -4
  -1   0  12 69351.6 573.489  -3
   1  -1 -12 69351.6 573.489  -2
  -1   0  12 69351.6 573.489   1
   1  -1 -11 168470. 933.147  -4
  -1   0  11 168470. 933.147  -3
   1  -1 -11 168470. 933.147  -2
  -1   0  11 168470. 933.147   1
   1  -1 -10 10063.0 263.558  -4
  -1   0  10 10063.0 263.558  -3
   1  -1 -10 10063.0 263.558  -2
  -1   0  10 10063.0 263.558   1
   1   0  -9 179.267 274.705  -4
  -1   0   9 179.267 274.705  -3
   1   0  -9 179.267 274.705  -2
  -1   0   9 179.267 274.705   1
   1   0  -8 7129.93 299.302  -4
  -1   0   8 7129.93 299.302  -3
   1   0  -8 7129.93 299.302  -2
  -1   0   8 7129.93 299.302   1
   1   0  -7 2166.44 200.815  -4
  -1   0   7 2166.44 200.815  -3
   1   0  -7 2166.44 200.815  -2
  -1   0   7 2166.44 200.815   1
   1   0  -6 108.829 161.624  -4
  -1   0   6 108.829 161.624  -3
   1   0  -6 108.829 161.624  -2
  -1   0   6 108.829 161.624   1
   1   0  -5 32656.5 259.537  -4
  -1   0   5 32656.5 259.537  -3
   1   0  -5 32656.5 259.537  -2
  -1   0   5 32656.5 259.537   1
  -1   0   4 168514. 1871.05  -3
  -1   0   4 168514. 1871.05   1
  -1   0   3 20532.1 180.135  -3
  -1   0   3 20532.1 180.135   1
  -1   0  -4 2350.24 152.224  -3
  -1   0  -4 2350.24 152.224   1
   1   2   5 105927. 874.373  -4
  -1   0  -5 105927. 874.373  -3
   1   2   5 105927. 874.373  -2
  -1   0  -5 105927. 874.373   1
  -1  -2  -6 103596. 657.091  -4
   1   0   6 103596. 657.091  -3
  -1  -2  -6 103596. 657.091  -2
   1   0   6 103596. 657.091   1
  -1  -2  -7 332159. 3625.18  -4
   1   0   7 332159. 3625.18  -3
  -1  -2  -7 332159. 3625.18  -2
   1   0   7 332159. 3625.18   1
  -1  -2  -8 39514.2 646.223  -4
   1   0   8 39514.2 646.223  -3
  -1  -2  -8 39514.2 646.223  -2
   1   0   8 39514.2 646.223   1
  -1  -2  -9 27382.2 398.584  -4
   1   0   9 27382.2 398.584  -3
  -1  -2  -9 27382.2 398.584  -2
   1   0   9 27382.2 398.584   1
  -1  -2 -10 139108. 748.231  -4
   1   0  10 139108. 748.231  -3
  -1  -3 -10 139108. 748.231  -2
   1   0  10 139108. 748.231   1
   1   3  11 601.633 219.457  -4
  -1   0 -11 601.633 219.457  -3
   1   3  11 601.633 219.457  -2
  -1   0 -11 601.633 219.457   1
  -1  -3 -12 61311.1 458.492  -4
   1   0  12 61311.1 458.492  -3
  -1  -3 -12 61311.1 458.492  -2
   1   0  12 61311.1 458.492   1
  -1  -3 -13 26049.4 358.449  -4
   1   0  13 26049.4 358.449  -3
  -1  -3 -13 26049.4 358.449  -2
   1   0  13 26049.4 358.449   1
  -1  -3 -14 2059.96 232.979  -4
   1   0  14 2059.96 232.979  -3
  -1  -3 -14 2059.96 232.979  -2
   1   0  14 2059.96 232.979   1
  -1  -3 -15 49655.7 446.589  -4
   1   0  15 49655.7 446.589  -3
  -1  -3 -15 49655.7 446.589  -2
   1   0  15 49655.7 446.589   1
  -1  -3 -16 38528.7 497.481  -4
   1   0  16 38528.7 497.481  -3
  -1  -4 -16 38528.7 497.481  -2
   1   0  16 38528.7 497.481   1
   1   0  17 712.075 345.842   1
  -1  -3 -17 10981.4 395.953  -4
   1   0  17 10981.4 395.953  -3
  -1  -4 -17 10981.4 395.953  -2
   1   0  17 10981.4 395.953   1
  -1  -4 -18 34088.8 566.572  -4
   1   0  18 34088.8 566.572  -3
  -1  -4 -18 34088.8 566.572  -2
   1   0  18 34088.8 566.572   1
  -1  -4 -19 5743.85 315.335  -4
   1   0  19 5743.85 315.335  -3
  -1  -4 -19 5743.85 315.335  -2
   1   0  19 5743.85 315.335   1
   1   4  20 5605.12 305.412  -4
  -1   0 -20 5605.12 305.412  -3
   1   4  20 5605.12 305.412  -2
  -1   0 -20 5605.12 305.412   1
  -1  -4 -21 5171.50 311.624  -4
   1   0  21 5171.50 311.624  -3
  -1  -4 -21 5171.50 311.624  -2
   1   0  21 5171.50 311.624   1
  -1  -4 -22 787.738 243.826  -4
   1   0  22 787.738 243.826  -3
   1   0  22 787.738 243.826   1
  -1  -4 -23 594.570 350.563  -4
   1   0  23 594.570 350.563  -3
  -1  -5 -23 594.570 350.563  -2
   1   0  23 594.570 350.563   1
   1  -3 -23 598.853 361.767  -4
  -1  -1  23 598.853 361.767  -3
   1  -4 -23 598.853 361.767  -2
  -1  -1  23 598.853 361.767   1
   1  -3 -22 2281.15 354.056  -4
  -1  -1  22 2281.15 354.056  -3
   1  -4 -22 2281.15 354.056  -2
  -1  -1  22 2281.15 354.056   1
   1  -3 -21 372.378 307.357  -4
  -1  -1  21 372.378 307.357  -3
   1  -3 -21 372.378 307.357  -2
  -1  -1  21 372.378 307.357   1
   1  -3 -20 42714.3 601.150  -4
  -1  -1  20 42714.3 601.150  -3
   1  -3 -20 42714.3 601.150  -2
  -1  -1  20 42714.3 601.150   1
   1  -3 -19 17957.0 481.628  -4
  -1  -1  19 17957.0 481.628  -3
   1  -3 -19 17957.0 481.628  -2
  -1  -1  19 17957.0 481.628   1
   1  -3 -18 55126.7 669.934  -4
  -1  -1  18 55126.7 669.934  -3
   1  -3 -18 55126.7 669.934  -2
  -1  -1  18 55126.7 669.934   1
   1  -3 -17 10824.2 368.713  -4
  -1  -1  17 10824.2 368.713  -3
   1  -3 -17 10824.2 368.713  -2
  -1  -1  17 10824.2 368.713   1
   1  -2 -16 37329.7 573.563  -4
  -1  -1  16 37329.7 573.563  -3
   1  -3 -16 37329.7 573.563  -2
  -1  -1  16 37329.7 573.563   1
   1  -2 -15 25767.6 384.079  -4
  -1  -1  15 25767.6 384.079  -3
   1  -2 -15 25767.6 384.079  -2
  -1  -1  15 25767.6 384.079   1
   1  -2 -14 60506.9 490.783  -4
  -1  -1  14 60506.9 490.783  -3
   1  -2 -14 60506.9 490.783  -2
  -1  -1  14 60506.9 490.783   1
   1  -2 -13 31055.9 440.318  -4
  -1  -1  13 31055.9 440.318  -3
   1  -2 -13 31055.9 440.318  -2
  -1  -1  13 31055.9 440.318   1
   1  -2 -12 88029.1 518.938  -4
  -1  -1  12 88029.1 518.938  -3
   1  -2 -12 88029.1 518.938  -2
  -1  -1  12 88029.1 518.938   1
   1  -2 -11 6053.15 258.762  -4
  -1  -1  11 6053.15 258.762  -3
   1  -2 -11 6053.15 258.762  -2
  -1  -1  11 6053.15 258.762   1
   1   1 -10 384.979 404.224  -3
  -1   2  10 384.979 404.224  -2
   1   1 -10 384.979 404.224   1
   1  -2 -10 1063.30 239.776  -4
  -1  -1  10 1063.30 239.776  -3
   1  -2 -10 1063.30 239.776  -2
  -1  -1  10 1063.30 239.776   1
   1  -1  -9 71528.7 537.498  -4
  -1  -1   9 71528.7 537.498  -3
   1  -1  -9 71528.7 537.498  -2
  -1  -1   9 71528.7 537.498   1
   1  -1  -8 19224.7 344.487  -4
  -1  -1   8 19224.7 344.487  -3
   1  -1  -8 19224.7 344.487  -2
  -1  -1   8 19224.7 344.487   1
   1  -1  -6 39978.0 539.530  -4
  -1  -1   6 39978.0 539.530  -3
   1  -1  -6 39978.0 539.530  -2
  -1  -1   6 39978.0 539.530   1
   1  -1  -5 142326. 681.800  -4
  -1  -1   5 142326. 681.800  -3
   1  -1  -5 142326. 681.800  -2
  -1  -1   5 142326. 681.800   1
  -1  -1   3 9392.98 162.501  -3
  -1  -1   3 9392.98 162.501   1
   1   1   2 52057.3 762.240  -3
   1   1   2 52057.3 762.240   1
   1   1   3 16378.3 173.357  -3
   1   1   3 16378.3 173.357   1
  -1  -1  -4 1822.46 132.714  -3
  -1  -1  -4 1822.46 132.714   1
   1   1   6 2258.60 188.322  -4
  -1  -1  -6 2258.60 188.322  -3
   1   1   6 2258.60 188.322  -2
  -1  -1  -6 2258.60 188.322   1
   1   1   7 29855.4 524.045  -4
  -1  -1  -7 29855.4 524.045  -3
   1   1   7 29855.4 524.045  -2
  -1  -1  -7 29855.4 524.045   1
  -1  -1  -8 2340.43 206.658  -4
   1   1   8 2340.43 206.658  -3
  -1  -1  -8 2340.43 206.658  -2
   1   1   8 2340.43 206.658   1
  -1  -1  -9 42256.5 449.090  -4
   1   1   9 42256.5 449.090  -3
  -1  -1  -9 42256.5 449.090  -2
   1   1   9 42256.5 449.090   1
  -1  -1 -10 200974. 670.824  -4
   1   1  10 200974. 670.824  -3
  -1  -2 -10 200974. 670.824  -2
   1   1  10 200974. 670.824   1
  -1  -2 -11 88162.7 623.210  -4
   1   1  11 88162.7 623.210  -3
  -1  -2 -11 88162.7 623.210  -2
   1   1  11 88162.7 623.210   1
  -1  -2 -12 136691. 778.139  -4
   1   1  12 136691. 778.139  -3
  -1  -2 -12 136691. 778.139  -2
   1   1  12 136691. 778.139   1
  -1  -2 -13 97041.7 688.804  -4
   1   1  13 97041.7 688.804  -3
  -1  -2 -13 97041.7 688.804  -2
   1   1  13 97041.7 688.804   1
  -1  -2 -14 52267.7 540.770  -4
   1   1  14 52267.7 540.770  -3
  -1  -2 -14 52267.7 540.770  -2
   1   1  14 52267.7 540.770   1
  -1  -2 -15 12916.8 628.038  -4
   1   1  15 12916.8 628.038  -3
  -1  -2 -15 12916.8 628.038  -2
   1   1  15 12916.8 628.038   1
  -1  -2 -16 23335.6 488.406  -4
   1   1  16 23335.6 488.406  -3
  -1  -3 -16 23335.6 488.406  -2
   1   1  16 23335.6 488.406   1
  -1  -2 -17 14400.7 330.684  -4
   1   1  17 14400.7 330.684  -3
  -1  -3 -17 14400.7 330.684  -2
   1   1  17 14400.7 330.684   1
  -1  -3 -18 14295.5 437.462  -4
   1   1  18 14295.5 437.462  -3
  -1  -3 -18 14295.5 437.462  -2
   1   1  18 14295.5 437.462   1
  -1  -3 -19 31972.7 421.827  -4
   1   1  19 31972.7 421.827  -3
  -1  -3 -19 31972.7 421.827  -2
   1   1  19 31972.7 421.827   1
  -1  -3 -20 245.612 309.534  -4
   1   1  20 245.612 309.534  -3
  -1  -3 -20 245.612 309.534  -2
   1   1  20 245.612 309.534   1
  -1  -3 -21 3984.77 347.370  -4
   1   1  21 3984.77 347.370  -3
  -1  -3 -21 3984.77 347.370  -2
   1   1  21 3984.77 347.370   1
  -1  -3 -22 12145.2 354.125  -4
   1   1  22 12145.2 354.125  -3
   1   1  22 12145.2 354.125   1
  -1  -3 -23 2239.37 381.223  -4
   1   1  23 2239.37 381.223  -3
  -1  -4 -23 2239.37 381.223  -2
   1   1  23 2239.37 381.223   1
  -1  -2  23 0.08156 294.131   1
   1  -4 -23 407.826 365.817  -4
  -1  -2  23 407.826 365.817  -3
  -1  -2  23 407.826 365.817   1
   1  -4 -22 1106.17 371.374  -4
  -1  -2  22 1106.17 371.374  -3
   1  -5 -22 1106.17 371.374  -2
  -1  -2  22 1106.17 371.374   1
   1  -4 -21 7435.24 328.667  -4
  -1  -2  21 7435.24 328.667  -3
   1  -4 -21 7435.24 328.667  -2
  -1  -2  21 7435.24 328.667   1
   1  -4 -20 9625.96 331.807  -4
  -1  -2  20 9625.96 331.807  -3
   1  -4 -20 9625.96 331.807  -2
  -1  -2  20 9625.96 331.807   1
   1  -4 -19 33123.8 478.407  -4
  -1  -2  19 33123.8 478.407  -3
   1  -4 -19 33123.8 478.407  -2
  -1  -2  19 33123.8 478.407   1
   1  -4 -18 7737.65 312.962  -4
  -1  -2  18 7737.65 312.962  -3
   1  -4 -18 7737.65 312.962  -2
  -1  -2  18 7737.65 312.962   1
   1  -4 -17 20620.8 483.640  -4
  -1  -2  17 20620.8 483.640  -3
   1  -4 -17 20620.8 483.640  -2
  -1  -2  17 20620.8 483.640   1
   1  -3 -16 20595.0 412.595  -4
  -1  -2  16 20595.0 412.595  -3
   1  -4 -16 20595.0 412.595  -2
  -1  -2  16 20595.0 412.595   1
   1  -3 -15 547.735 242.719  -4
  -1  -2  15 547.735 242.719  -3
   1  -3 -15 547.735 242.719  -2
  -1  -2  15 547.735 242.719   1
  -1   3  14 14246.6 289.234  -4
   1   2 -14 14246.6 289.234  -3
  -1   3  14 14246.6 289.234  -2
   1   2 -14 14246.6 289.234   1
   1  -3 -13 21214.5 400.694  -4
  -1  -2  13 21214.5 400.694  -3
   1  -3 -13 21214.5 400.694  -2
  -1  -2  13 21214.5 400.694   1
   1  -3 -11 15941.6 359.924  -4
  -1  -2  11 15941.6 359.924  -3
   1  -3 -11 15941.6 359.924  -2
  -1  -2  11 15941.6 359.924   1
   1  -3 -10 17980.0 294.618  -4
  -1  -2  10 17980.0 294.618  -3
   1  -3 -10 17980.0 294.618  -2
  -1  -2  10 17980.0 294.618   1
  -1   2   9 2042.62 332.700  -4
   1   2  -9 2042.62 332.700  -3
   1   2  -9 2042.62 332.700   1
   1  -2  -9 3855.95 288.537  -4
  -1  -2   9 3855.95 288.537  -3
   1  -2  -9 3855.95 288.537  -2
  -1  -2   9 3855.95 288.537   1
  -1   2   8 152352. 527.132  -4
   1   2  -8 152352. 527.132  -3
  -1   2   8 152352. 527.132  -2
   1   2  -8 152352. 527.132   1
   1  -2  -7 76227.0 468.739  -4
  -1  -2   7 76227.0 468.739  -3
   1  -2  -7 76227.0 468.739  -2
  -1  -2   7 76227.0 468.739   1
   1  -2  -6 281509. 1250.18  -4
  -1  -2   6 281509. 1250.18  -3
   1  -2  -6 281509. 1250.18  -2
  -1  -2   6 281509. 1250.18   1
   1  -2  -5 53079.0 391.534  -4
  -1  -2   5 53079.0 391.534  -3
   1  -2  -5 53079.0 391.534  -2
  -1  -2   5 53079.0 391.534   1
   1  -2  -4 283906. 3375.91  -4
  -1  -2   4 283906. 3375.91  -3
   1  -2  -4 283906. 3375.91  -2
  -1  -2   4 283906. 3375.91   1
   1  -1  -1 242789. 2638.44  -4
  -1  -2   1 242789. 2638.44  -3
   1  -1  -1 242789. 2638.44  -2
  -1  -2   1 242789. 2638.44   1
   1   2   4 30212.9 255.977  -3
   1   2   4 30212.9 255.977   1
  -1   0  -6 141986. 580.741  -4
   1   2   6 141986. 580.741  -3
  -1   0  -6 141986. 580.741  -2
   1   2   6 141986. 580.741   1
  -1   0  -7 361421. 3664.53  -4
   1   2   7 361421. 3664.53  -3
  -1   0  -7 361421. 3664.53  -2
   1   2   7 361421. 3664.53   1
  -1   0  -8 45095.4 416.899  -4
   1   2   8 45095.4 416.899  -3
  -1   0  -8 45095.4 416.899  -2
   1   2   8 45095.4 416.899   1
  -1   0  -9 19693.1 364.094  -4
   1   2   9 19693.1 364.094  -3
  -1   0  -9 19693.1 364.094  -2
   1   2   9 19693.1 364.094   1
  -1   0 -10 259788. 967.494  -4
   1   2  10 259788. 967.494  -3
  -1  -1 -10 259788. 967.494  -2
   1   2  10 259788. 967.494   1
  -1  -1 -11 66079.0 433.002  -4
   1   2  11 66079.0 433.002  -3
  -1  -1 -11 66079.0 433.002  -2
   1   2  11 66079.0 433.002   1
  -1  -1 -12 159463. 824.133  -4
   1   2  12 159463. 824.133  -3
  -1  -1 -12 159463. 824.133  -2
   1   2  12 159463. 824.133   1
  -1  -1 -13 67586.0 473.641  -4
   1   2  13 67586.0 473.641  -3
  -1  -1 -13 67586.0 473.641  -2
   1   2  13 67586.0 473.641   1
  -1  -1 -14 59041.3 564.817  -4
   1   2  14 59041.3 564.817  -3
  -1  -1 -14 59041.3 564.817  -2
   1   2  14 59041.3 564.817   1
  -1  -1 -15 8368.71 299.934  -4
   1   2  15 8368.71 299.934  -3
  -1  -1 -15 8368.71 299.934  -2
   1   2  15 8368.71 299.934   1
  -1  -1 -16 20640.1 382.465  -4
   1   2  16 20640.1 382.465  -3
  -1  -2 -16 20640.1 382.465  -2
   1   2  16 20640.1 382.465   1
  -1  -1 -17 16156.1 477.392  -4
   1   2  17 16156.1 477.392  -3
  -1  -2 -17 16156.1 477.392  -2
   1   2  17 16156.1 477.392   1
  -1  -2 -18-445.364 606.006  -4
   1   2  18-445.364 606.006  -3
  -1  -2 -18-445.364 606.006  -2
   1   2  18-445.364 606.006   1
  -1  -2 -19 8300.95 345.857  -4
   1   2  19 8300.95 345.857  -3
  -1  -2 -19 8300.95 345.857  -2
   1   2  19 8300.95 345.857   1
  -1  -2 -20 61.9767 301.926  -4
   1   2  20 61.9767 301.926  -3
  -1  -2 -20 61.9767 301.926  -2
   1   2  20 61.9767 301.926   1
  -1  -2 -21 17902.2 476.025  -4
   1   2  21 17902.2 476.025  -3
  -1  -2 -21 17902.2 476.025  -2
   1   2  21 17902.2 476.025   1
  -1  -2 -22 407.461 266.404  -4
   1   2  22 407.461 266.404  -3
   1   2  22 407.461 266.404   1
  -1  -2 -23 36484.2 645.042  -4
   1   2  23 36484.2 645.042  -3
  -1  -3 -23 36484.2 645.042  -2
   1   2  23 36484.2 645.042   1
   1  -5 -22 4389.67 398.620  -4
  -1  -3  22 4389.67 398.620  -3
   1  -6 -22 4389.67 398.620  -2
  -1  -3  22 4389.67 398.620   1
   1  -5 -21 1072.93 290.880  -4
  -1  -3  21 1072.93 290.880  -3
   1  -5 -21 1072.93 290.880  -2
  -1  -3  21 1072.93 290.880   1
   1  -5 -20 3783.28 335.581  -4
  -1  -3  20 3783.28 335.581  -3
   1  -5 -20 3783.28 335.581  -2
  -1  -3  20 3783.28 335.581   1
  -1  -3  19 616.860 345.712   1
  -1   5  19 4151.79 365.106  -4
   1   3 -19 4151.79 365.106  -3
  -1   5  19 4151.79 365.106  -2
   1   3 -19 4151.79 365.106   1
  -1  -3  18 1056.70 387.770   1
   1  -5 -18 4558.09 345.125  -4
  -1  -3  18 4558.09 345.125  -3
   1  -5 -18 4558.09 345.125  -2
  -1  -3  18 4558.09 345.125   1
   1  -5 -17 9127.86 409.315  -4
  -1  -3  17 9127.86 409.315  -3
   1  -5 -17 9127.86 409.315  -2
  -1  -3  17 9127.86 409.315   1
  -1  -3  16 550.469 336.841   1
  -1   4  16 1463.18 334.126  -4
   1   3 -16 1463.18 334.126  -3
  -1   5  16 1463.18 334.126  -2
   1   3 -16 1463.18 334.126   1
   1  -4 -15 10919.7 337.856  -4
  -1  -3  15 10919.7 337.856  -3
   1  -4 -15 10919.7 337.856  -2
  -1  -3  15 10919.7 337.856   1
   1  -4 -14 3404.20 411.067  -4
  -1  -3  14 3404.20 411.067  -3
   1  -4 -14 3404.20 411.067  -2
  -1  -3  14 3404.20 411.067   1
   1  -4 -13 35683.3 510.149  -4
  -1  -3  13 35683.3 510.149  -3
   1  -4 -13 35683.3 510.149  -2
  -1  -3  13 35683.3 510.149   1
   1  -4 -12 11308.9 283.695  -4
  -1  -3  12 11308.9 283.695  -3
   1  -4 -12 11308.9 283.695  -2
  -1  -3  12 11308.9 283.695   1
   1  -4 -11 26583.9 388.951  -4
  -1  -3  11 26583.9 388.951  -3
   1  -4 -11 26583.9 388.951  -2
  -1  -3  11 26583.9 388.951   1
   1  -4 -10 55720.4 622.916  -4
  -1  -3  10 55720.4 622.916  -3
   1  -4 -10 55720.4 622.916  -2
  -1  -3  10 55720.4 622.916   1
  -1   3   9 13406.2 291.513  -4
   1   3  -9 13406.2 291.513  -3
   1   3  -9 13406.2 291.513   1
   1  -3  -8 885.320 245.234  -4
  -1  -3   8 885.320 245.234  -3
   1  -3  -8 885.320 245.234  -2
  -1  -3   8 885.320 245.234   1
   1  -3  -7 428624. 4911.34  -4
  -1  -3   7 428624. 4911.34  -3
   1  -3  -7 428624. 4911.34  -2
  -1  -3   7 428624. 4911.34   1
   1  -3  -6 70708.4 623.924  -4
  -1  -3   6 70708.4 623.924  -3
   1  -3  -6 70708.4 623.924  -2
  -1  -3   6 70708.4 623.924   1
   1  -3  -5 91038.1 490.280  -4
  -1  -3   5 91038.1 490.280  -3
   1  -3  -5 91038.1 490.280  -2
  -1  -3   5 91038.1 490.280   1
   1  -3  -4 64479.1 410.616  -4
  -1  -3   4 64479.1 410.616  -3
   1  -3  -4 64479.1 410.616  -2
  -1  -3   4 64479.1 410.616   1
   1   3  -3 961.015 100.957  -3
   1   3  -3 961.015 100.957   1
  -1   2   2 75524.0 404.442  -4
   1   3  -2 75524.0 404.442  -3
  -1   2   2 75524.0 404.442  -2
   1   3  -2 75524.0 404.442   1
   1  -2  -1 152968. 2685.32  -4
  -1  -3   1 152968. 2685.32  -3
   1  -2  -1 152968. 2685.32  -2
  -1  -3   1 152968. 2685.32   1
   1  -2   1 31249.3 422.124  -4
  -1  -3  -1 31249.3 422.124  -3
   1  -2   1 31249.3 422.124  -2
  -1  -3  -1 31249.3 422.124   1
  -1   2  -2 5026.92 431.491  -4
   1   3   2 5026.92 431.491  -3
   1   3   2 5026.92 431.491   1
   1  -2   2 6825.79 369.751  -4
  -1  -3  -2 6825.79 369.751  -3
   1  -2   2 6825.79 369.751  -2
  -1  -3  -2 6825.79 369.751   1
   1   3   4 83870.9 1695.91  -3
   1   3   4 83870.9 1695.91   1
  -1   1  -8 109233. 602.225  -4
   1   3   8 109233. 602.225  -3
  -1   1  -8 109233. 602.225  -2
   1   3   8 109233. 602.225   1
  -1   1  -9 5889.39 310.340  -4
   1   3   9 5889.39 310.340  -3
  -1   1  -9 5889.39 310.340  -2
   1   3   9 5889.39 310.340   1
  -1   1 -10 23628.9 403.066  -4
   1   3  10 23628.9 403.066  -3
  -1   0 -10 23628.9 403.066  -2
   1   3  10 23628.9 403.066   1
  -1   0 -11 316.172 230.437  -4
   1   3  11 316.172 230.437  -3
  -1   0 -11 316.172 230.437  -2
   1   3  11 316.172 230.437   1
  -1   0 -12 55569.2 543.178  -4
   1   3  12 55569.2 543.178  -3
  -1   0 -12 55569.2 543.178  -2
   1   3  12 55569.2 543.178   1
  -1   0 -13 26472.7 356.333  -4
   1   3  13 26472.7 356.333  -3
  -1   0 -13 26472.7 356.333  -2
   1   3  13 26472.7 356.333   1
  -1   0 -14 1957.75 228.193  -4
   1   3  14 1957.75 228.193  -3
  -1   0 -14 1957.75 228.193  -2
   1   3  14 1957.75 228.193   1
  -1   0 -15 44155.3 535.121  -4
   1   3  15 44155.3 535.121  -3
  -1   0 -15 44155.3 535.121  -2
   1   3  15 44155.3 535.121   1
  -1   0 -16 26962.6 504.265  -4
   1   3  16 26962.6 504.265  -3
  -1  -1 -16 26962.6 504.265  -2
   1   3  16 26962.6 504.265   1
  -1   0 -17 10675.7 372.161  -4
   1   3  17 10675.7 372.161  -3
  -1  -1 -17 10675.7 372.161  -2
   1   3  17 10675.7 372.161   1
  -1  -1 -18 21172.7 491.537  -4
   1   3  18 21172.7 491.537  -3
  -1  -1 -18 21172.7 491.537  -2
   1   3  18 21172.7 491.537   1
  -1  -1 -19 32316.0 461.069  -4
   1   3  19 32316.0 461.069  -3
  -1  -1 -19 32316.0 461.069  -2
   1   3  19 32316.0 461.069   1
   1   1  20 638.732 249.536  -4
  -1  -3 -20 638.732 249.536  -3
   1   1  20 638.732 249.536  -2
  -1  -3 -20 638.732 249.536   1
  -1  -1 -21 5417.03 291.204  -4
   1   3  21 5417.03 291.204  -3
  -1  -1 -21 5417.03 291.204  -2
   1   3  21 5417.03 291.204   1
  -1  -1 -22 19942.4 413.938  -4
   1   3  22 19942.4 413.938  -3
  -1  -1 -22 19942.4 413.938  -2
   1   3  22 19942.4 413.938   1
  -1  -1 -23 12416.7 381.481  -4
   1   3  23 12416.7 381.481  -3
  -1  -2 -23 12416.7 381.481  -2
   1   3  23 12416.7 381.481   1
   1  -6 -22 10740.8 444.632  -4
  -1  -4  22 10740.8 444.632  -3
   1  -7 -22 10740.8 444.632  -2
  -1  -4  22 10740.8 444.632   1
   1  -6 -21-96.4304 657.891  -4
  -1  -4  21-96.4304 657.891  -3
   1  -6 -21-96.4304 657.891  -2
  -1  -4  21-96.4304 657.891   1
   1  -6 -20 1565.46 313.924  -4
  -1  -4  20 1565.46 313.924  -3
   1  -6 -20 1565.46 313.924  -2
  -1  -4  20 1565.46 313.924   1
  -1  -4  19 77.7226 325.198   1
  -1   6  19 73.6142 337.095  -4
   1   4 -19 73.6142 337.095  -3
  -1   6  19 73.6142 337.095  -2
   1   4 -19 73.6142 337.095   1
  -1  -4  18 337.947 353.117   1
  -1   6  18 1090.41 340.440  -4
   1   4 -18 1090.41 340.440  -3
  -1   6  18 1090.41 340.440  -2
   1   4 -18 1090.41 340.440   1
   1  -6 -17 1212.02 323.603  -4
  -1  -4  17 1212.02 323.603  -3
   1  -6 -17 1212.02 323.603  -2
  -1  -4  17 1212.02 323.603   1
   1   4 -16 196.657 264.812   1
   1  -5 -16 8749.37 662.741  -4
  -1  -4  16 8749.37 662.741  -3
   1  -6 -16 8749.37 662.741  -2
  -1  -4  16 8749.37 662.741   1
  -1   5  15 1539.54 277.992  -4
   1   4 -15 1539.54 277.992  -3
  -1   5  15 1539.54 277.992  -2
   1   4 -15 1539.54 277.992   1
   1  -5 -14 24754.4 536.877  -4
  -1  -4  14 24754.4 536.877  -3
   1  -5 -14 24754.4 536.877  -2
  -1  -4  14 24754.4 536.877   1
   1  -5 -13 45214.0 462.969  -4
  -1  -4  13 45214.0 462.969  -3
   1  -5 -13 45214.0 462.969  -2
  -1  -4  13 45214.0 462.969   1
   1  -5 -12 80004.9 501.977  -4
  -1  -4  12 80004.9 501.977  -3
   1  -5 -12 80004.9 501.977  -2
  -1  -4  12 80004.9 501.977   1
  -1   5  11 38268.1 395.280  -4
   1   4 -11 38268.1 395.280  -3
  -1   5  11 38268.1 395.280  -2
   1   4 -11 38268.1 395.280   1
   1  -5 -10 65673.7 804.474  -4
  -1  -4  10 65673.7 804.474  -3
   1  -5 -10 65673.7 804.474  -2
  -1  -4  10 65673.7 804.474   1
   1  -4  -9 32387.6 505.784  -4
  -1  -4   9 32387.6 505.784  -3
  -1  -4   9 32387.6 505.784   1
   1  -4  -8 53003.5 654.683  -4
  -1  -4   8 53003.5 654.683  -3
   1  -4  -8 53003.5 654.683  -2
  -1  -4   8 53003.5 654.683   1
   1  -4  -7 89622.8 888.190  -4
  -1  -4   7 89622.8 888.190  -3
   1  -4  -7 89622.8 888.190  -2
  -1  -4   7 89622.8 888.190   1
   1  -4  -6 97345.9 724.532  -4
  -1  -4   6 97345.9 724.532  -3
   1  -4  -6 97345.9 724.532  -2
  -1  -4   6 97345.9 724.532   1
   1  -4  -5 10428.7 361.328  -4
  -1  -4   5 10428.7 361.328  -3
   1  -4  -5 10428.7 361.328  -2
  -1  -4   5 10428.7 361.328   1
   1  -4  -4 1100.84 193.585  -4
  -1  -4   4 1100.84 193.585  -3
   1  -4  -4 1100.84 193.585  -2
  -1  -4   4 1100.84 193.585   1
   1  -3  -2 54243.0 583.928  -4
  -1  -4   2 54243.0 583.928  -3
   1  -3  -2 54243.0 583.928  -2
  -1  -4   2 54243.0 583.928   1
   1  -3  -1 104180. 798.370  -4
  -1  -4   1 104180. 798.370  -3
   1  -3  -1 104180. 798.370  -2
  -1  -4   1 104180. 798.370   1
   1  -3   0 87831.1 878.962  -4
  -1  -4   0 87831.1 878.962  -3
   1  -3   0 87831.1 878.962  -2
  -1  -4   0 87831.1 878.962   1
   1  -3   1 70499.2 625.016  -4
  -1  -4  -1 70499.2 625.016  -3
   1  -3   1 70499.2 625.016  -2
  -1  -4  -1 70499.2 625.016   1
   1  -3   2 211150. 874.914  -4
  -1  -4  -2 211150. 874.914  -3
   1  -3   2 211150. 874.914  -2
  -1  -4  -2 211150. 874.914   1
  -1   3  -3 9583.34 505.162  -4
   1   4   3 9583.34 505.162  -3
   1   4   3 9583.34 505.162   1
  -1   2  -6 6260.51 293.624  -4
   1   4   6 6260.51 293.624  -3
  -1   2  -6 6260.51 293.624  -2
   1   4   6 6260.51 293.624   1
   1  -2   8 53495.2 708.867  -4
  -1  -4  -8 53495.2 708.867  -3
   1  -2   8 53495.2 708.867  -2
  -1  -4  -8 53495.2 708.867   1
  -1   2  -9 2464.94 216.480  -4
   1   4   9 2464.94 216.480  -3
  -1   2  -9 2464.94 216.480  -2
   1   4   9 2464.94 216.480   1
  -1   2 -10 5628.74 542.969  -4
   1   4  10 5628.74 542.969  -3
  -1   1 -10 5628.74 542.969  -2
   1   4  10 5628.74 542.969   1
  -1   1 -11 16638.5 399.659  -4
   1   4  11 16638.5 399.659  -3
  -1   1 -11 16638.5 399.659  -2
   1   4  11 16638.5 399.659   1
  -1   1 -12 9958.27 313.688  -4
   1   4  12 9958.27 313.688  -3
  -1   1 -12 9958.27 313.688  -2
   1   4  12 9958.27 313.688   1
  -1   1 -13 3246.48 268.009  -4
   1   4  13 3246.48 268.009  -3
  -1   1 -13 3246.48 268.009  -2
   1   4  13 3246.48 268.009   1
   1  -1  14 1355.19 325.401  -4
  -1  -4 -14 1355.19 325.401  -3
   1  -1  14 1355.19 325.401  -2
  -1  -4 -14 1355.19 325.401   1
   1  -1  15 9802.01 497.653  -4
  -1  -4 -15 9802.01 497.653  -3
   1  -1  15 9802.01 497.653  -2
  -1  -4 -15 9802.01 497.653   1
  -1   1 -16 45104.8 581.095  -4
   1   4  16 45104.8 581.095  -3
  -1   0 -16 45104.8 581.095  -2
   1   4  16 45104.8 581.095   1
   1  -1  17 25514.2 528.275  -4
  -1  -4 -17 25514.2 528.275  -3
   1   0  17 25514.2 528.275  -2
  -1  -4 -17 25514.2 528.275   1
  -1   0 -18 35701.6 452.042  -4
   1   4  18 35701.6 452.042  -3
  -1   0 -18 35701.6 452.042  -2
   1   4  18 35701.6 452.042   1
  -1   0 -19 4801.36 450.988  -4
   1   4  19 4801.36 450.988  -3
  -1   0 -19 4801.36 450.988  -2
   1   4  19 4801.36 450.988   1
   1   0  20 7026.10 479.378  -4
  -1  -4 -20 7026.10 479.378  -3
   1   0  20 7026.10 479.378  -2
  -1  -4 -20 7026.10 479.378   1
   1   0  21 5402.38 346.670  -4
  -1  -4 -21 5402.38 346.670  -3
   1   0  21 5402.38 346.670  -2
  -1  -4 -21 5402.38 346.670   1
  -1   0 -22 598.527 287.162  -4
   1   4  22 598.527 287.162  -3
   1   4  22 598.527 287.162   1
  -1   0 -23 1372.70 348.812  -4
   1   4  23 1372.70 348.812  -3
  -1  -1 -23 1372.70 348.812  -2
   1   4  23 1372.70 348.812   1
   1  -7 -22 2598.61 347.094  -4
  -1  -5  22 2598.61 347.094  -3
  -1  -5  22 2598.61 347.094   1
   1  -7 -21 231.362 287.994  -4
  -1  -5  21 231.362 287.994  -3
   1  -7 -21 231.362 287.994  -2
  -1  -5  21 231.362 287.994   1
   1  -7 -20 17813.1 514.442  -4
  -1  -5  20 17813.1 514.442  -3
   1  -7 -20 17813.1 514.442  -2
  -1  -5  20 17813.1 514.442   1
  -1  -5  19-52.3544 337.543   1
   1  -7 -19 7209.25 551.570  -4
  -1  -5  19 7209.25 551.570  -3
   1  -7 -19 7209.25 551.570  -2
  -1  -5  19 7209.25 551.570   1
  -1   7  18 11040.4 415.503  -4
   1   5 -18 11040.4 415.503  -3
  -1   7  18 11040.4 415.503  -2
   1   5 -18 11040.4 415.503   1
  -1  -5  17 0.07139 304.199   1
  -1   7  17 9825.99 439.614  -4
   1   5 -17 9825.99 439.614  -3
  -1   7  17 9825.99 439.614  -2
   1   5 -17 9825.99 439.614   1
   1   5 -16 0.07251 259.042   1
   1  -6 -16 2326.83 369.766  -4
  -1  -5  16 2326.83 369.766  -3
   1  -7 -16 2326.83 369.766  -2
  -1  -5  16 2326.83 369.766   1
   1  -6 -15 32379.2 525.287  -4
  -1  -5  15 32379.2 525.287  -3
   1  -6 -15 32379.2 525.287  -2
  -1  -5  15 32379.2 525.287   1
  -1   6  14 75574.8 794.559  -4
   1   5 -14 75574.8 794.559  -3
  -1   6  14 75574.8 794.559  -2
   1   5 -14 75574.8 794.559   1
  -1   6  13 62563.6 509.988  -4
   1   5 -13 62563.6 509.988  -3
  -1   6  13 62563.6 509.988  -2
   1   5 -13 62563.6 509.988   1
   1  -6 -12 44319.4 715.260  -4
  -1  -5  12 44319.4 715.260  -3
   1  -6 -12 44319.4 715.260  -2
  -1  -5  12 44319.4 715.260   1
   1  -6 -11 31561.9 518.889  -4
  -1  -5  11 31561.9 518.889  -3
   1  -6 -11 31561.9 518.889  -2
  -1  -5  11 31561.9 518.889   1
   1  -5  -9 4767.85 270.373  -4
  -1  -5   9 4767.85 270.373  -3
  -1  -5   9 4767.85 270.373   1
   1  -5  -8 22911.9 398.488  -4
  -1  -5   8 22911.9 398.488  -3
   1  -5  -8 22911.9 398.488  -2
  -1  -5   8 22911.9 398.488   1
   1  -5  -7 4792.71 356.850  -4
  -1  -5   7 4792.71 356.850  -3
   1  -5  -7 4792.71 356.850  -2
  -1  -5   7 4792.71 356.850   1
   1  -5  -6 103208. 793.493  -4
  -1  -5   6 103208. 793.493  -3
   1  -5  -6 103208. 793.493  -2
  -1  -5   6 103208. 793.493   1
   1  -5  -5 8778.26 370.698  -4
  -1  -5   5 8778.26 370.698  -3
   1  -5  -5 8778.26 370.698  -2
  -1  -5   5 8778.26 370.698   1
   1  -5  -4 10193.2 392.047  -4
  -1  -5   4 10193.2 392.047  -3
   1  -5  -4 10193.2 392.047  -2
  -1  -5   4 10193.2 392.047   1
  -1  -5   3 3874.20 263.003  -3
  -1  -5   3 3874.20 263.003   1
   1  -4  -2 192116. 1109.46  -4
  -1  -5   2 192116. 1109.46  -3
   1  -4  -2 192116. 1109.46  -2
  -1  -5   2 192116. 1109.46   1
   1  -4   0 466333. 7961.47  -4
  -1  -5   0 466333. 7961.47  -3
   1  -4   0 466333. 7961.47  -2
  -1  -5   0 466333. 7961.47   1
   1  -4   1 229162. 1026.34  -4
  -1  -5  -1 229162. 1026.34  -3
   1  -4   1 229162. 1026.34  -2
  -1  -5  -1 229162. 1026.34   1
   1  -4   2 17762.4 519.828  -4
  -1  -5  -2 17762.4 519.828  -3
   1  -4   2 17762.4 519.828  -2
  -1  -5  -2 17762.4 519.828   1
   1  -4   3 141906. 825.371  -4
  -1  -5  -3 141906. 825.371  -3
   1  -4   3 141906. 825.371  -2
  -1  -5  -3 141906. 825.371   1
   1   5   4 217506. 1134.35  -3
  -1   3  -4 217506. 1134.35  -2
   1   5   4 217506. 1134.35   1
   1  -3   5 115020. 611.968  -4
  -1  -5  -5 115020. 611.968  -3
   1  -3   5 115020. 611.968  -2
  -1  -5  -5 115020. 611.968   1
  -1   3  -6 107710. 1065.42  -4
   1   5   6 107710. 1065.42  -3
  -1   3  -6 107710. 1065.42  -2
   1   5   6 107710. 1065.42   1
  -1   3  -7 139541. 743.159  -4
   1   5   7 139541. 743.159  -3
  -1   3  -7 139541. 743.159  -2
   1   5   7 139541. 743.159   1
  -1   3  -8 1933.26 222.016  -4
   1   5   8 1933.26 222.016  -3
  -1   3  -8 1933.26 222.016  -2
   1   5   8 1933.26 222.016   1
   1  -3   9 3384.16 227.080  -4
  -1  -5  -9 3384.16 227.080  -3
   1  -3   9 3384.16 227.080  -2
  -1  -5  -9 3384.16 227.080   1
  -1   2 -13 93606.3 1251.44  -4
   1   5  13 93606.3 1251.44  -3
  -1   2 -13 93606.3 1251.44  -2
   1   5  13 93606.3 1251.44   1
  -1   2 -14 21551.1 315.070  -4
   1   5  14 21551.1 315.070  -3
  -1   2 -14 21551.1 315.070  -2
   1   5  14 21551.1 315.070   1
  -1   2 -15 1039.50 245.207  -4
   1   5  15 1039.50 245.207  -3
  -1   2 -15 1039.50 245.207  -2
   1   5  15 1039.50 245.207   1
  -1   2 -16 46198.2 443.240  -4
   1   5  16 46198.2 443.240  -3
  -1   1 -16 46198.2 443.240  -2
   1   5  16 46198.2 443.240   1
   1  -2  17 25171.5 390.334  -4
  -1  -5 -17 25171.5 390.334  -3
   1  -1  17 25171.5 390.334  -2
  -1  -5 -17 25171.5 390.334   1
  -1   1 -18 6049.12 463.573  -4
   1   5  18 6049.12 463.573  -3
  -1   1 -18 6049.12 463.573  -2
   1   5  18 6049.12 463.573   1
  -1   1 -19 18904.4 365.779  -4
   1   5  19 18904.4 365.779  -3
  -1   1 -19 18904.4 365.779  -2
   1   5  19 18904.4 365.779   1
  -1   1 -20 1748.30 291.706  -4
   1   5  20 1748.30 291.706  -3
  -1   1 -20 1748.30 291.706  -2
   1   5  20 1748.30 291.706   1
   1  -1  21 305.027 292.173  -4
  -1  -5 -21 305.027 292.173  -3
   1  -1  21 305.027 292.173  -2
  -1  -5 -21 305.027 292.173   1
   1  -1  22 674.408 275.129  -4
  -1  -5 -22 674.408 275.129  -3
  -1  -5 -22 674.408 275.129   1
  -1   1 -23 612.979 325.839  -4
   1   5  23 612.979 325.839  -3
  -1   0 -23 612.979 325.839  -2
   1   5  23 612.979 325.839   1
   1  -8 -21 11139.6 392.042  -4
  -1  -6  21 11139.6 392.042  -3
   1  -8 -21 11139.6 392.042  -2
  -1  -6  21 11139.6 392.042   1
   1  -8 -20 9272.79 482.302  -4
  -1  -6  20 9272.79 482.302  -3
   1  -8 -20 9272.79 482.302  -2
  -1  -6  20 9272.79 482.302   1
  -1  -6  19 9600.27 418.580   1
   1  -8 -19 33168.2 662.647  -4
  -1  -6  19 33168.2 662.647  -3
   1  -8 -19 33168.2 662.647  -2
  -1  -6  19 33168.2 662.647   1
  -1  -6  18 153.606 377.598   1
   1   6 -18 16.1210 449.593  -3
   1   6 -18 16.1210 449.593   1
   1  -8 -18 12772.3 571.532  -4
  -1  -6  18 12772.3 571.532  -3
   1  -8 -18 12772.3 571.532  -2
  -1  -6  18 12772.3 571.532   1
  -1  -6  17 1689.49 346.354   1
  -1   8  17 7004.50 680.641  -4
   1   6 -17 7004.50 680.641  -3
  -1   8  17 7004.50 680.641  -2
   1   6 -17 7004.50 680.641   1
   1   6 -16 0.07190 255.457   1
   1  -7 -16 4027.69 396.319  -4
  -1  -6  16 4027.69 396.319  -3
   1  -8 -16 4027.69 396.319  -2
  -1  -6  16 4027.69 396.319   1
   1  -7 -15 554.600 262.583  -4
  -1  -6  15 554.600 262.583  -3
  -1  -6  15 554.600 262.583   1
   1  -7 -14 6685.90 348.562  -4
  -1  -6  14 6685.90 348.562  -3
   1  -7 -14 6685.90 348.562  -2
  -1  -6  14 6685.90 348.562   1
   1  -7 -13 15299.1 570.026  -4
  -1  -6  13 15299.1 570.026  -3
   1  -7 -13 15299.1 570.026  -2
  -1  -6  13 15299.1 570.026   1
   1  -7 -12 3907.11 459.120  -4
  -1  -6  12 3907.11 459.120  -3
   1  -7 -12 3907.11 459.120  -2
  -1  -6  12 3907.11 459.120   1
   1  -7 -10 49599.5 737.624  -4
  -1  -6  10 49599.5 737.624  -3
   1  -7 -10 49599.5 737.624  -2
  -1  -6  10 49599.5 737.624   1
  -1   6   9 1940.16 237.354  -4
   1   6  -9 1940.16 237.354  -3
   1   6  -9 1940.16 237.354   1
   1  -6  -7 123395. 1697.87  -4
  -1  -6   7 123395. 1697.87  -3
   1  -6  -7 123395. 1697.87  -2
  -1  -6   7 123395. 1697.87   1
  -1   6   6 58880.0 428.689  -4
   1   6  -6 58880.0 428.689  -3
  -1   6   6 58880.0 428.689  -2
   1   6  -6 58880.0 428.689   1
   1  -6  -5 50249.8 1231.70  -4
  -1  -6   5 50249.8 1231.70  -3
   1  -6  -5 50249.8 1231.70  -2
  -1  -6   5 50249.8 1231.70   1
  -1  -6   3 243577. 5240.64  -3
  -1  -6   3 243577. 5240.64   1
   1  -5  -1 497700. 5998.72  -4
  -1  -6   1 497700. 5998.72  -3
   1  -5  -1 497700. 5998.72  -2
  -1  -6   1 497700. 5998.72   1
   1  -5   0 159509. 1040.67  -4
  -1  -6   0 159509. 1040.67  -3
   1  -5   0 159509. 1040.67  -2
  -1  -6   0 159509. 1040.67   1
   1  -5   1 403181. 1944.17  -4
  -1  -6  -1 403181. 1944.17  -3
   1  -5   1 403181. 1944.17  -2
  -1  -6  -1 403181. 1944.17   1
   1  -5   2 7200.99 409.486  -4
  -1  -6  -2 7200.99 409.486  -3
   1  -5   2 7200.99 409.486  -2
  -1  -6  -2 7200.99 409.486   1
   1  -5   3 114385. 873.875  -4
  -1  -6  -3 114385. 873.875  -3
   1  -5   3 114385. 873.875  -2
  -1  -6  -3 114385. 873.875   1
   1  -4   4 10124.5 418.257  -4
  -1  -6  -4 10124.5 418.257  -3
   1  -4   4 10124.5 418.257  -2
  -1  -6  -4 10124.5 418.257   1
   1  -4   5 10200.2 445.483  -4
  -1  -6  -5 10200.2 445.483  -3
   1  -4   5 10200.2 445.483  -2
  -1  -6  -5 10200.2 445.483   1
  -1   4  -7 1807.67 263.281  -4
   1   6   7 1807.67 263.281  -3
  -1   4  -7 1807.67 263.281  -2
   1   6   7 1807.67 263.281   1
  -1   4  -8 23225.7 797.112  -4
   1   6   8 23225.7 797.112  -3
  -1   4  -8 23225.7 797.112  -2
   1   6   8 23225.7 797.112   1
  -1   4  -9 3025.10 226.687  -4
   1   6   9 3025.10 226.687  -3
  -1   4  -9 3025.10 226.687  -2
   1   6   9 3025.10 226.687   1
  -1   4 -10 73568.1 963.738  -4
   1   6  10 73568.1 963.738  -3
  -1   3 -10 73568.1 963.738  -2
   1   6  10 73568.1 963.738   1
  -1   3 -11 27944.6 739.092  -4
   1   6  11 27944.6 739.092  -3
  -1   3 -11 27944.6 739.092  -2
   1   6  11 27944.6 739.092   1
  -1   3 -12 116420. 688.043  -4
   1   6  12 116420. 688.043  -3
  -1   3 -12 116420. 688.043  -2
   1   6  12 116420. 688.043   1
  -1   3 -13 22427.0 419.758  -4
   1   6  13 22427.0 419.758  -3
  -1   3 -13 22427.0 419.758  -2
   1   6  13 22427.0 419.758   1
   1  -3  15 7537.79 302.815  -4
  -1  -6 -15 7537.79 302.815  -3
   1  -3  15 7537.79 302.815  -2
  -1  -6 -15 7537.79 302.815   1
  -1   3 -16 10260.1 297.248  -4
   1   6  16 10260.1 297.248  -3
  -1   2 -16 10260.1 297.248  -2
   1   6  16 10260.1 297.248   1
  -1   3 -17 2625.45 271.311  -4
   1   6  17 2625.45 271.311  -3
  -1   2 -17 2625.45 271.311  -2
   1   6  17 2625.45 271.311   1
   1  -2  18 7495.37 319.519  -4
  -1  -6 -18 7495.37 319.519  -3
   1  -2  18 7495.37 319.519  -2
  -1  -6 -18 7495.37 319.519   1
   1  -2  19 2949.40 292.768  -4
  -1  -6 -19 2949.40 292.768  -3
   1  -2  19 2949.40 292.768  -2
  -1  -6 -19 2949.40 292.768   1
   1  -2  20-146.167 275.160  -4
  -1  -6 -20-146.167 275.160  -3
   1  -2  20-146.167 275.160  -2
  -1  -6 -20-146.167 275.160   1
   1  -2  21 1742.08 293.561  -4
  -1  -6 -21 1742.08 293.561  -3
   1  -2  21 1742.08 293.561  -2
  -1  -6 -21 1742.08 293.561   1
  -1   2 -22 300.547 254.528  -4
   1   6  22 300.547 254.528  -3
   1   6  22 300.547 254.528   1
   1   6  23 5892.76 302.602  -3
  -1   1 -23 5892.76 302.602  -2
   1   6  23 5892.76 302.602   1
   1  -9 -20 27374.1 531.959  -4
  -1  -7  20 27374.1 531.959  -3
   1  -9 -20 27374.1 531.959  -2
  -1  -7  20 27374.1 531.959   1
  -1  -7  19 316.231 375.384   1
   1  -9 -19 11265.3 582.175  -4
  -1  -7  19 11265.3 582.175  -3
   1  -9 -19 11265.3 582.175  -2
  -1  -7  19 11265.3 582.175   1
  -1  -7  17 289.231 369.720   1
  -1   9  17 6185.40 443.648  -4
   1   7 -17 6185.40 443.648  -3
  -1   9  17 6185.40 443.648  -2
   1   7 -17 6185.40 443.648   1
   1   7 -16 266.379 306.482   1
   1  -8 -16 2823.34 367.718  -4
  -1  -7  16 2823.34 367.718  -3
   1  -9 -16 2823.34 367.718  -2
  -1  -7  16 2823.34 367.718   1
   1  -8 -15 841.296 273.058  -4
  -1  -7  15 841.296 273.058  -3
  -1  -7  15 841.296 273.058   1
   1  -8 -14 497.613 331.916  -4
  -1  -7  14 497.613 331.916  -3
   1  -8 -14 497.613 331.916  -2
  -1  -7  14 497.613 331.916   1
   1  -8 -13 629.621 331.048  -4
  -1  -7  13 629.621 331.048  -3
   1  -8 -13 629.621 331.048  -2
  -1  -7  13 629.621 331.048   1
   1  -8 -12 1315.29 317.767  -4
  -1  -7  12 1315.29 317.767  -3
   1  -8 -12 1315.29 317.767  -2
  -1  -7  12 1315.29 317.767   1
   1  -8 -11 2495.87 315.768  -4
  -1  -7  11 2495.87 315.768  -3
   1  -8 -11 2495.87 315.768  -2
  -1  -7  11 2495.87 315.768   1
   1  -8 -10 24589.5 697.613  -4
  -1  -7  10 24589.5 697.613  -3
   1  -8 -10 24589.5 697.613  -2
  -1  -7  10 24589.5 697.613   1
  -1   7   8 9341.70 364.752  -4
   1   7  -8 9341.70 364.752  -3
  -1   7   8 9341.70 364.752  -2
   1   7  -8 9341.70 364.752   1
  -1   7   7 61103.7 827.246  -4
   1   7  -7 61103.7 827.246  -3
  -1   7   7 61103.7 827.246  -2
   1   7  -7 61103.7 827.246   1
   1  -7  -4 11211.3 309.210  -4
  -1  -7   4 11211.3 309.210  -3
   1  -7  -4 11211.3 309.210  -2
  -1  -7   4 11211.3 309.210   1
  -1  -7   3 14523.9 470.483  -3
  -1  -7   3 14523.9 470.483   1
  -1   6   2 201445. 813.418  -4
   1   7  -2 201445. 813.418  -3
  -1   6   2 201445. 813.418  -2
   1   7  -2 201445. 813.418   1
   1  -6  -1 1011.13 261.528  -4
  -1  -7   1 1011.13 261.528  -3
   1  -6  -1 1011.13 261.528  -2
  -1  -7   1 1011.13 261.528   1
   1  -6   0 66096.3 1023.62  -4
  -1  -7   0 66096.3 1023.62  -3
   1  -6   0 66096.3 1023.62  -2
  -1  -7   0 66096.3 1023.62   1
   1  -6   2 141898. 1007.50  -4
  -1  -7  -2 141898. 1007.50  -3
   1  -6   2 141898. 1007.50  -2
  -1  -7  -2 141898. 1007.50   1
   1  -6   3 24445.0 562.689  -4
  -1  -7  -3 24445.0 562.689  -3
  -1  -7  -3 24445.0 562.689   1
   1  -5   4 62204.8 543.976  -4
  -1  -7  -4 62204.8 543.976  -3
   1  -5   4 62204.8 543.976  -2
  -1  -7  -4 62204.8 543.976   1
  -1   5  -5 65742.3 618.172  -4
   1   7   5 65742.3 618.172  -3
  -1   5  -5 65742.3 618.172  -2
   1   7   5 65742.3 618.172   1
   1  -5   6 120282. 577.975  -4
  -1  -7  -6 120282. 577.975  -3
   1  -5   6 120282. 577.975  -2
  -1  -7  -6 120282. 577.975   1
  -1   5  -7 27784.3 1039.39  -4
   1   7   7 27784.3 1039.39  -3
  -1   5  -7 27784.3 1039.39  -2
   1   7   7 27784.3 1039.39   1
  -1   5  -8 28905.9 976.239  -4
   1   7   8 28905.9 976.239  -3
  -1   5  -8 28905.9 976.239  -2
   1   7   8 28905.9 976.239   1
  -1   5 -10 31849.1 319.834  -4
   1   7  10 31849.1 319.834  -3
  -1   4 -10 31849.1 319.834  -2
   1   7  10 31849.1 319.834   1
  -1   4 -11 118322. 706.780  -4
   1   7  11 118322. 706.780  -3
  -1   4 -11 118322. 706.780  -2
   1   7  11 118322. 706.780   1
   1  -4  12 51675.7 602.010  -4
  -1  -7 -12 51675.7 602.010  -3
   1  -4  12 51675.7 602.010  -2
  -1  -7 -12 51675.7 602.010   1
   1  -4  13 89619.5 504.231  -4
  -1  -7 -13 89619.5 504.231  -3
   1  -4  13 89619.5 504.231  -2
  -1  -7 -13 89619.5 504.231   1
  -1   4 -15 28821.0 479.549  -4
   1   7  15 28821.0 479.549  -3
  -1   4 -15 28821.0 479.549  -2
   1   7  15 28821.0 479.549   1
  -1   4 -16 1382.31 238.849  -4
   1   7  16 1382.31 238.849  -3
   1   7  16 1382.31 238.849   1
  -1   4 -17 1909.02 292.807  -4
   1   7  17 1909.02 292.807  -3
  -1   3 -17 1909.02 292.807  -2
   1   7  17 1909.02 292.807   1
  -1   3 -18 2898.36 294.559  -4
   1   7  18 2898.36 294.559  -3
  -1   3 -18 2898.36 294.559  -2
   1   7  18 2898.36 294.559   1
  -1   3 -19 350.679 283.129  -4
   1   7  19 350.679 283.129  -3
  -1   3 -19 350.679 283.129  -2
   1   7  19 350.679 283.129   1
  -1   3 -20 178.343 281.137  -4
   1   7  20 178.343 281.137  -3
  -1   3 -20 178.343 281.137  -2
   1   7  20 178.343 281.137   1
   1  -3  21 188.981 298.034  -4
  -1  -7 -21 188.981 298.034  -3
   1  -3  21 188.981 298.034  -2
  -1  -7 -21 188.981 298.034   1
   1  -3  22 13115.5 590.971  -4
  -1  -7 -22 13115.5 590.971  -3
  -1  -7 -22 13115.5 590.971   1
   1 -10 -20 583.114 431.589  -4
  -1  -8  20 583.114 431.589  -3
   1 -10 -20 583.114 431.589  -2
  -1  -8  20 583.114 431.589   1
  -1  -8  19 1044.88 372.588   1
   1 -10 -18-68.3236 406.740  -4
  -1  -8  18-68.3236 406.740  -3
   1 -10 -18-68.3236 406.740  -2
  -1  -8  18-68.3236 406.740   1
  -1  -8  17 616.000 235.378   1
   1 -10 -17 4584.54 486.021  -4
  -1  -8  17 4584.54 486.021  -3
   1 -10 -17 4584.54 486.021  -2
  -1  -8  17 4584.54 486.021   1
   1   8 -16-57.5030 236.806   1
   1  -9 -16-276.993 445.553  -4
  -1  -8  16-276.993 445.553  -3
   1 -10 -16-276.993 445.553  -2
  -1  -8  16-276.993 445.553   1
   1  -9 -15 4640.76 449.782  -4
  -1  -8  15 4640.76 449.782  -3
  -1  -8  15 4640.76 449.782   1
   1  -9 -14 9541.55 567.666  -4
  -1  -8  14 9541.55 567.666  -3
   1  -9 -14 9541.55 567.666  -2
  -1  -8  14 9541.55 567.666   1
   1  -9 -11 1675.76 331.891  -4
  -1  -8  11 1675.76 331.891  -3
   1  -9 -11 1675.76 331.891  -2
  -1  -8  11 1675.76 331.891   1
   1  -9 -10 16103.4 686.849  -4
  -1  -8  10 16103.4 686.849  -3
   1  -9 -10 16103.4 686.849  -2
  -1  -8  10 16103.4 686.849   1
   1  -8  -9 3942.93 451.234  -4
  -1  -8   9 3942.93 451.234  -3
  -1  -8   9 3942.93 451.234   1
  -1   8   5 19421.1 471.689  -4
   1   8  -5 19421.1 471.689  -3
  -1   8   5 19421.1 471.689  -2
   1   8  -5 19421.1 471.689   1
   1  -8  -4 24062.6 605.302  -4
  -1  -8   4 24062.6 605.302  -3
   1  -8  -4 24062.6 605.302  -2
  -1  -8   4 24062.6 605.302   1
  -1  -8   3 9073.45 438.202  -3
  -1  -8   3 9073.45 438.202   1
   1  -7  -2 12995.0 636.404  -4
  -1  -8   2 12995.0 636.404  -3
   1  -7  -2 12995.0 636.404  -2
  -1  -8   2 12995.0 636.404   1
   1  -7  -1 14287.1 642.458  -4
  -1  -8   1 14287.1 642.458  -3
   1  -7  -1 14287.1 642.458  -2
  -1  -8   1 14287.1 642.458   1
  -1   7   0 12783.9 317.877  -4
   1   8   0 12783.9 317.877  -3
  -1   7   0 12783.9 317.877  -2
   1   8   0 12783.9 317.877   1
   1  -7   1 1852.18 474.363  -4
  -1  -8  -1 1852.18 474.363  -3
   1  -7   1 1852.18 474.363  -2
  -1  -8  -1 1852.18 474.363   1
   1  -7   3 117539. 963.183  -4
  -1  -8  -3 117539. 963.183  -3
  -1  -8  -3 117539. 963.183   1
   1  -6   4 25266.9 651.510  -4
  -1  -8  -4 25266.9 651.510  -3
   1  -6   4 25266.9 651.510  -2
  -1  -8  -4 25266.9 651.510   1
   1  -6   5 271419. 1386.53  -4
  -1  -8  -5 271419. 1386.53  -3
   1  -6   5 271419. 1386.53  -2
  -1  -8  -5 271419. 1386.53   1
  -1   6  -6 57352.2 611.987  -4
   1   8   6 57352.2 611.987  -3
  -1   6  -6 57352.2 611.987  -2
   1   8   6 57352.2 611.987   1
   1  -6   7 86112.6 661.912  -4
  -1  -8  -7 86112.6 661.912  -3
   1  -6   7 86112.6 661.912  -2
  -1  -8  -7 86112.6 661.912   1
   1  -6   8 1850.76 318.448  -4
  -1  -8  -8 1850.76 318.448  -3
   1  -6   8 1850.76 318.448  -2
  -1  -8  -8 1850.76 318.448   1
  -1   6  -9 6847.24 915.120  -4
   1   8   9 6847.24 915.120  -3
  -1   6  -9 6847.24 915.120  -2
   1   8   9 6847.24 915.120   1
  -1   6 -10 11936.1 439.542  -4
   1   8  10 11936.1 439.542  -3
  -1   5 -10 11936.1 439.542  -2
   1   8  10 11936.1 439.542   1
   1  -5  11 7132.03 500.590  -4
  -1  -8 -11 7132.03 500.590  -3
   1  -5  11 7132.03 500.590  -2
  -1  -8 -11 7132.03 500.590   1
  -1   5 -12 12661.2 870.566  -4
   1   8  12 12661.2 870.566  -3
  -1   5 -12 12661.2 870.566  -2
   1   8  12 12661.2 870.566   1
  -1   5 -13 3633.16 279.511  -4
   1   8  13 3633.16 279.511  -3
  -1   5 -13 3633.16 279.511  -2
   1   8  13 3633.16 279.511   1
  -1   5 -14 11524.4 1017.30  -4
   1   8  14 11524.4 1017.30  -3
  -1   5 -14 11524.4 1017.30  -2
   1   8  14 11524.4 1017.30   1
  -1   5 -15 22966.0 1086.56  -4
   1   8  15 22966.0 1086.56  -3
  -1   5 -15 22966.0 1086.56  -2
   1   8  15 22966.0 1086.56   1
  -1   5 -16 8703.98 828.296  -4
   1   8  16 8703.98 828.296  -3
   1   8  16 8703.98 828.296   1
  -1   5 -17 36586.8 542.284  -4
   1   8  17 36586.8 542.284  -3
  -1   4 -17 36586.8 542.284  -2
   1   8  17 36586.8 542.284   1
  -1   4 -18 13434.8 346.285  -4
   1   8  18 13434.8 346.285  -3
  -1   4 -18 13434.8 346.285  -2
   1   8  18 13434.8 346.285   1
  -1   4 -19 3368.06 320.133  -4
   1   8  19 3368.06 320.133  -3
  -1   4 -19 3368.06 320.133  -2
   1   8  19 3368.06 320.133   1
  -1   4 -20 3833.82 330.712  -4
   1   8  20 3833.82 330.712  -3
  -1   4 -20 3833.82 330.712  -2
   1   8  20 3833.82 330.712   1
   1  -4  21 2459.22 326.041  -4
  -1  -8 -21 2459.22 326.041  -3
   1  -4  21 2459.22 326.041  -2
  -1  -8 -21 2459.22 326.041   1
  -1   4 -22 580.639 298.868  -4
   1   8  22 580.639 298.868  -3
   1   8  22 580.639 298.868   1
  -1  -9  19 1201.11 346.279   1
   1 -11 -19 5422.03 578.654  -4
  -1  -9  19 5422.03 578.654  -3
   1 -11 -19 5422.03 578.654  -2
  -1  -9  19 5422.03 578.654   1
  -1  -9  18-30.8163 309.876   1
   1 -11 -18-83.4415 469.377  -4
  -1  -9  18-83.4415 469.377  -3
   1 -11 -18-83.4415 469.377  -2
  -1  -9  18-83.4415 469.377   1
  -1  -9  17 455.376 390.846   1
   1 -11 -17 5131.48 522.173  -4
  -1  -9  17 5131.48 522.173  -3
   1 -11 -17 5131.48 522.173  -2
  -1  -9  17 5131.48 522.173   1
  -1  -9  16-36.8308 374.679   1
   1 -10 -16-123.222 429.879  -4
  -1  -9  16-123.222 429.879  -3
   1 -11 -16-123.222 429.879  -2
  -1  -9  16-123.222 429.879   1
  -1  -9  15 1849.59 369.722   1
  -1  10  15 5198.76 754.641  -4
   1   9 -15 5198.76 754.641  -3
   1   9 -15 5198.76 754.641   1
   1 -10 -13 49267.3 975.088  -4
  -1  -9  13 49267.3 975.088  -3
   1 -10 -13 49267.3 975.088  -2
  -1  -9  13 49267.3 975.088   1
   1 -10 -11 17219.2 462.264  -4
  -1  -9  11 17219.2 462.264  -3
   1 -10 -11 17219.2 462.264  -2
  -1  -9  11 17219.2 462.264   1
   1 -10 -10 10671.1 502.792  -4
  -1  -9  10 10671.1 502.792  -3
   1 -10 -10 10671.1 502.792  -2
  -1  -9  10 10671.1 502.792   1
  -1   9   9 727.439 235.436  -4
   1   9  -9 727.439 235.436  -3
   1   9  -9 727.439 235.436   1
   1  -9  -8 2877.29 263.865  -4
  -1  -9   8 2877.29 263.865  -3
   1  -9  -8 2877.29 263.865  -2
  -1  -9   8 2877.29 263.865   1
   1  -9  -4 30079.7 712.248  -4
  -1  -9   4 30079.7 712.248  -3
   1  -9  -4 30079.7 712.248  -2
  -1  -9   4 30079.7 712.248   1
  -1  -9   3 7197.79 437.851  -3
  -1  -9   3 7197.79 437.851   1
   1  -8  -2 183038. 1537.27  -4
  -1  -9   2 183038. 1537.27  -3
   1  -8  -2 183038. 1537.27  -2
  -1  -9   2 183038. 1537.27   1
   1  -8  -1 503.818 262.239  -4
  -1  -9   1 503.818 262.239  -3
   1  -8  -1 503.818 262.239  -2
  -1  -9   1 503.818 262.239   1
  -1   8   0 56488.8 588.020  -4
   1   9   0 56488.8 588.020  -3
  -1   8   0 56488.8 588.020  -2
   1   9   0 56488.8 588.020   1
   1  -8   2 61799.9 1033.43  -4
  -1  -9  -2 61799.9 1033.43  -3
   1  -8   2 61799.9 1033.43  -2
  -1  -9  -2 61799.9 1033.43   1
   1  -8   3 25312.1 596.316  -4
  -1  -9  -3 25312.1 596.316  -3
  -1  -9  -3 25312.1 596.316   1
   1  -7   4 71678.2 647.041  -4
  -1  -9  -4 71678.2 647.041  -3
   1  -7   4 71678.2 647.041  -2
  -1  -9  -4 71678.2 647.041   1
   1  -7   5 50390.4 583.835  -4
  -1  -9  -5 50390.4 583.835  -3
   1  -7   5 50390.4 583.835  -2
  -1  -9  -5 50390.4 583.835   1
   1  -7   6 323644. 1587.73  -4
  -1  -9  -6 323644. 1587.73  -3
   1  -7   6 323644. 1587.73  -2
  -1  -9  -6 323644. 1587.73   1
   1  -7   7 32891.2 551.336  -4
  -1  -9  -7 32891.2 551.336  -3
   1  -7   7 32891.2 551.336  -2
  -1  -9  -7 32891.2 551.336   1
   1  -7   8 27584.8 552.020  -4
  -1  -9  -8 27584.8 552.020  -3
   1  -7   8 27584.8 552.020  -2
  -1  -9  -8 27584.8 552.020   1
   1  -7   9 2582.12 336.474  -4
  -1  -9  -9 2582.12 336.474  -3
   1  -7   9 2582.12 336.474  -2
  -1  -9  -9 2582.12 336.474   1
  -1   7 -10 589.588 435.579  -4
   1   9  10 589.588 435.579  -3
  -1   6 -10 589.588 435.579  -2
   1   9  10 589.588 435.579   1
  -1   6 -11 6751.38 481.180  -4
   1   9  11 6751.38 481.180  -3
  -1   6 -11 6751.38 481.180  -2
   1   9  11 6751.38 481.180   1
  -1   6 -12 1307.72 440.865  -4
   1   9  12 1307.72 440.865  -3
  -1   6 -12 1307.72 440.865  -2
   1   9  12 1307.72 440.865   1
  -1   6 -13 12336.8 938.966  -4
   1   9  13 12336.8 938.966  -3
  -1   6 -13 12336.8 938.966  -2
   1   9  13 12336.8 938.966   1
  -1   6 -14 7693.02 1091.75  -4
   1   9  14 7693.02 1091.75  -3
  -1   6 -14 7693.02 1091.75  -2
   1   9  14 7693.02 1091.75   1
  -1   6 -15 200.692 475.377  -4
   1   9  15 200.692 475.377  -3
  -1   6 -15 200.692 475.377  -2
   1   9  15 200.692 475.377   1
  -1   6 -16 37527.6 1201.99  -4
   1   9  16 37527.6 1201.99  -3
   1   9  16 37527.6 1201.99   1
   1  -6  17 17952.2 383.322  -4
  -1  -9 -17 17952.2 383.322  -3
   1  -5  17 17952.2 383.322  -2
  -1  -9 -17 17952.2 383.322   1
  -1   5 -18 8008.06 417.826  -4
   1   9  18 8008.06 417.826  -3
  -1   5 -18 8008.06 417.826  -2
   1   9  18 8008.06 417.826   1
  -1   5 -19 15888.3 483.545  -4
   1   9  19 15888.3 483.545  -3
  -1   5 -19 15888.3 483.545  -2
   1   9  19 15888.3 483.545   1
  -1   5 -20 4537.93 350.655  -4
   1   9  20 4537.93 350.655  -3
  -1   5 -20 4537.93 350.655  -2
   1   9  20 4537.93 350.655   1
  -1   5 -21 224.704 297.361  -4
   1   9  21 224.704 297.361  -3
  -1   5 -21 224.704 297.361  -2
   1   9  21 224.704 297.361   1
  -1 -10  18 142.315 379.646   1
  -1 -10  18 20.2650 276.619  -3
  -1 -10  18 20.2650 276.619   1
  -1 -10  17 2390.86 373.974   1
   1 -12 -17 10336.4 628.128  -4
  -1 -10  17 10336.4 628.128  -3
   1 -12 -17 10336.4 628.128  -2
  -1 -10  17 10336.4 628.128   1
  -1  11  16 638.523 728.106  -4
   1  10 -16 638.523 728.106  -3
   1  10 -16 638.523 728.106   1
   1 -11 -16 3447.20 438.883  -4
  -1 -10  16 3447.20 438.883  -3
   1 -12 -16 3447.20 438.883  -2
  -1 -10  16 3447.20 438.883   1
   1 -11 -15 1496.43 342.977  -4
  -1 -10  15 1496.43 342.977  -3
  -1 -10  15 1496.43 342.977   1
  -1  11  14 7926.72 918.737  -4
   1  10 -14 7926.72 918.737  -3
  -1  11  14 7926.72 918.737  -2
   1  10 -14 7926.72 918.737   1
   1 -11 -11 7837.70 523.572  -4
  -1 -10  11 7837.70 523.572  -3
   1 -11 -11 7837.70 523.572  -2
  -1 -10  11 7837.70 523.572   1
   1 -10  -9 1263.03 236.916  -4
  -1 -10   9 1263.03 236.916  -3
  -1 -10   9 1263.03 236.916   1
   1 -10  -8 888.117 268.055  -4
  -1 -10   8 888.117 268.055  -3
   1 -10  -8 888.117 268.055  -2
  -1 -10   8 888.117 268.055   1
   1 -10  -7 2665.31 399.329  -4
  -1 -10   7 2665.31 399.329  -3
   1 -10  -7 2665.31 399.329  -2
  -1 -10   7 2665.31 399.329   1
  -1  10   6 1476.41 276.755  -4
   1  10  -6 1476.41 276.755  -3
  -1  10   6 1476.41 276.755  -2
   1  10  -6 1476.41 276.755   1
  -1  10   5 140.000 264.830  -4
   1  10  -5 140.000 264.830  -3
  -1  10   5 140.000 264.830  -2
   1  10  -5 140.000 264.830   1
   1 -10  -4 15437.4 625.947  -4
  -1 -10   4 15437.4 625.947  -3
   1 -10  -4 15437.4 625.947  -2
  -1 -10   4 15437.4 625.947   1
  -1 -10   3 27019.7 665.523  -3
  -1 -10   3 27019.7 665.523   1
  -1   9   1 95759.0 886.981  -4
   1  10  -1 95759.0 886.981  -3
  -1   9   1 95759.0 886.981  -2
   1  10  -1 95759.0 886.981   1
   1  -9   0 24607.2 794.401  -4
  -1 -10   0 24607.2 794.401  -3
   1  -9   0 24607.2 794.401  -2
  -1 -10   0 24607.2 794.401   1
   1  -9   2 14304.6 726.184  -4
  -1 -10  -2 14304.6 726.184  -3
   1  -9   2 14304.6 726.184  -2
  -1 -10  -2 14304.6 726.184   1
   1  -8   4 30.1208 401.051  -4
  -1 -10  -4 30.1208 401.051  -3
   1  -8   4 30.1208 401.051  -2
  -1 -10  -4 30.1208 401.051   1
   1  -8   5 86147.9 996.884  -4
  -1 -10  -5 86147.9 996.884  -3
   1  -8   5 86147.9 996.884  -2
  -1 -10  -5 86147.9 996.884   1
   1  -8   6 17555.7 672.616  -4
  -1 -10  -6 17555.7 672.616  -3
   1  -8   6 17555.7 672.616  -2
  -1 -10  -6 17555.7 672.616   1
   1  -8   7 108094. 1051.09  -4
  -1 -10  -7 108094. 1051.09  -3
   1  -8   7 108094. 1051.09  -2
  -1 -10  -7 108094. 1051.09   1
  -1   8  -8 29240.0 590.629  -4
   1  10   8 29240.0 590.629  -3
  -1   8  -8 29240.0 590.629  -2
   1  10   8 29240.0 590.629   1
   1  -8   9 3103.37 360.457  -4
  -1 -10  -9 3103.37 360.457  -3
   1  -8   9 3103.37 360.457  -2
  -1 -10  -9 3103.37 360.457   1
   1  -8  10 6321.23 339.540  -4
  -1 -10 -10 6321.23 339.540  -3
  -1 -10 -10 6321.23 339.540   1
  -1   7 -11 4861.32 385.696  -4
   1  10  11 4861.32 385.696  -3
  -1   7 -11 4861.32 385.696  -2
   1  10  11 4861.32 385.696   1
  -1   7 -12 67255.5 829.479  -4
   1  10  12 67255.5 829.479  -3
  -1   7 -12 67255.5 829.479  -2
   1  10  12 67255.5 829.479   1
  -1   7 -13 14361.0 1223.18  -4
   1  10  13 14361.0 1223.18  -3
  -1   7 -13 14361.0 1223.18  -2
   1  10  13 14361.0 1223.18   1
  -1   7 -14 20984.3 1378.37  -4
   1  10  14 20984.3 1378.37  -3
  -1   7 -14 20984.3 1378.37  -2
   1  10  14 20984.3 1378.37   1
   1  -7  15 19526.6 700.985  -4
  -1 -10 -15 19526.6 700.985  -3
   1  -7  15 19526.6 700.985  -2
  -1 -10 -15 19526.6 700.985   1
  -1   7 -16 10763.0 1098.48  -4
   1  10  16 10763.0 1098.48  -3
   1  10  16 10763.0 1098.48   1
  -1   6 -18 26939.6 1345.72  -4
   1  10  18 26939.6 1345.72  -3
  -1   6 -18 26939.6 1345.72  -2
   1  10  18 26939.6 1345.72   1
   1  -6  19 1897.19 530.098  -4
  -1 -10 -19 1897.19 530.098  -3
   1  -6  19 1897.19 530.098  -2
  -1 -10 -19 1897.19 530.098   1
  -1   6 -20 8880.07 386.546  -4
   1  10  20 8880.07 386.546  -3
  -1   6 -20 8880.07 386.546  -2
   1  10  20 8880.07 386.546   1
  -1 -11  17 0.08676 316.704   1
  -1 -11  17 162.116 350.857  -3
  -1 -11  17 162.116 350.857   1
  -1 -11  16 1373.16 369.689   1
   1 -12 -15 753.376 336.663  -4
  -1 -11  15 753.376 336.663  -3
  -1 -11  15 753.376 336.663   1
   1 -12 -14 8371.09 640.344  -4
  -1 -11  14 8371.09 640.344  -3
   1 -12 -14 8371.09 640.344  -2
  -1 -11  14 8371.09 640.344   1
  -1  12  13 7594.29 421.910  -4
   1  11 -13 7594.29 421.910  -3
  -1  12  13 7594.29 421.910  -2
   1  11 -13 7594.29 421.910   1
  -1 -11  12 6976.69 446.929   1
   1 -12 -11 8500.17 541.676  -4
  -1 -11  11 8500.17 541.676  -3
   1 -12 -11 8500.17 541.676  -2
  -1 -11  11 8500.17 541.676   1
   1 -12 -10 5987.86 473.329  -4
  -1 -11  10 5987.86 473.329  -3
   1 -12 -10 5987.86 473.329  -2
  -1 -11  10 5987.86 473.329   1
   1 -11  -9 3828.66 361.865  -4
  -1 -11   9 3828.66 361.865  -3
  -1 -11   9 3828.66 361.865   1
   1 -11  -8 11704.5 1320.67  -4
  -1 -11   8 11704.5 1320.67  -3
   1 -11  -8 11704.5 1320.67  -2
  -1 -11   8 11704.5 1320.67   1
   1 -11  -7 43569.6 819.699  -4
  -1 -11   7 43569.6 819.699  -3
   1 -11  -7 43569.6 819.699  -2
  -1 -11   7 43569.6 819.699   1
   1 -11  -5 4130.50 321.491  -4
  -1 -11   5 4130.50 321.491  -3
   1 -11  -5 4130.50 321.491  -2
  -1 -11   5 4130.50 321.491   1
  -1 -11   3 1050.11 215.862  -3
  -1 -11   3 1050.11 215.862   1
   1 -10  -1 6432.49 979.811  -4
  -1 -11   1 6432.49 979.811  -3
   1 -10  -1 6432.49 979.811  -2
  -1 -11   1 6432.49 979.811   1
   1 -10   1 5920.69 362.653  -4
  -1 -11  -1 5920.69 362.653  -3
   1 -10   1 5920.69 362.653  -2
  -1 -11  -1 5920.69 362.653   1
   1 -10   2 79057.8 1228.96  -4
  -1 -11  -2 79057.8 1228.96  -3
   1 -10   2 79057.8 1228.96  -2
  -1 -11  -2 79057.8 1228.96   1
   1  -9   4 5223.03 779.559  -4
  -1 -11  -4 5223.03 779.559  -3
   1  -9   4 5223.03 779.559  -2
  -1 -11  -4 5223.03 779.559   1
   1  -9   5 10455.4 626.392  -4
  -1 -11  -5 10455.4 626.392  -3
   1  -9   5 10455.4 626.392  -2
  -1 -11  -5 10455.4 626.392   1
   1  -9   6 464.068 423.193  -4
  -1 -11  -6 464.068 423.193  -3
   1  -9   6 464.068 423.193  -2
  -1 -11  -6 464.068 423.193   1
   1  -9   7 755.384 416.790  -4
  -1 -11  -7 755.384 416.790  -3
   1  -9   7 755.384 416.790  -2
  -1 -11  -7 755.384 416.790   1
   1  -9   8 51943.6 880.998  -4
  -1 -11  -8 51943.6 880.998  -3
   1  -9   8 51943.6 880.998  -2
  -1 -11  -8 51943.6 880.998   1
   1  -9   9 17448.8 689.065  -4
  -1 -11  -9 17448.8 689.065  -3
   1  -9   9 17448.8 689.065  -2
  -1 -11  -9 17448.8 689.065   1
   1  -9  10 17029.9 547.428  -4
  -1 -11 -10 17029.9 547.428  -3
  -1 -11 -10 17029.9 547.428   1
  -1   8 -11 101643. 925.020  -4
   1  11  11 101643. 925.020  -3
  -1   8 -11 101643. 925.020  -2
   1  11  11 101643. 925.020   1
   1  -8  12 9879.88 425.624  -4
  -1 -11 -12 9879.88 425.624  -3
   1  -8  12 9879.88 425.624  -2
  -1 -11 -12 9879.88 425.624   1
   1  -8  13 94008.4 920.011  -4
  -1 -11 -13 94008.4 920.011  -3
   1  -8  13 94008.4 920.011  -2
  -1 -11 -13 94008.4 920.011   1
   1  -8  14 1813.79 404.230  -4
  -1 -11 -14 1813.79 404.230  -3
   1  -8  14 1813.79 404.230  -2
  -1 -11 -14 1813.79 404.230   1
   1  -8  15 4797.32 423.991  -4
  -1 -11 -15 4797.32 423.991  -3
   1  -8  15 4797.32 423.991  -2
  -1 -11 -15 4797.32 423.991   1
   1  -8  16-12.1800 430.303  -4
  -1 -11 -16-12.1800 430.303  -3
  -1 -11 -16-12.1800 430.303   1
   1  -8  17 8779.61 553.923  -4
  -1 -11 -17 8779.61 553.923  -3
   1  -7  17 8779.61 553.923  -2
  -1 -11 -17 8779.61 553.923   1
   1  -7  18 1018.35 549.113  -4
  -1 -11 -18 1018.35 549.113  -3
   1  -7  18 1018.35 549.113  -2
  -1 -11 -18 1018.35 549.113   1
   1  -7  19 5803.22 590.964  -4
  -1 -11 -19 5803.22 590.964  -3
   1  -7  19 5803.22 590.964  -2
  -1 -11 -19 5803.22 590.964   1
   1  -7  20 2877.00 640.396  -4
  -1 -11 -20 2877.00 640.396  -3
   1  -7  20 2877.00 640.396  -2
  -1 -11 -20 2877.00 640.396   1
  -1 -12  15 502.466 415.337   1
   1 -13 -15 789.362 496.015  -4
  -1 -12  15 789.362 496.015  -3
  -1 -12  15 789.362 496.015   1
   1 -13 -14 6674.46 652.996  -4
  -1 -12  14 6674.46 652.996  -3
   1 -13 -14 6674.46 652.996  -2
  -1 -12  14 6674.46 652.996   1
  -1 -12  13 679.943 324.602   1
   1 -13 -13 10389.9 531.823  -4
  -1 -12  13 10389.9 531.823  -3
   1 -13 -13 10389.9 531.823  -2
  -1 -12  13 10389.9 531.823   1
  -1 -12  12 217.232 343.666   1
   1 -13 -12 2424.57 420.932  -4
  -1 -12  12 2424.57 420.932  -3
   1 -13 -12 2424.57 420.932  -2
  -1 -12  12 2424.57 420.932   1
   1 -13 -11 3008.65 360.642  -4
  -1 -12  11 3008.65 360.642  -3
   1 -13 -11 3008.65 360.642  -2
  -1 -12  11 3008.65 360.642   1
  -1 -12  10 6774.49 443.312  -3
   1 -13 -10 6774.49 443.312  -2
  -1 -12  10 6774.49 443.312   1
   1 -12  -9 12847.0 577.604  -4
  -1 -12   9 12847.0 577.604  -3
  -1 -12   9 12847.0 577.604   1
   1 -12  -7 8126.32 1378.55  -4
  -1 -12   7 8126.32 1378.55  -3
   1 -12  -7 8126.32 1378.55  -2
  -1 -12   7 8126.32 1378.55   1
   1 -12  -5 21235.6 560.077  -4
  -1 -12   5 21235.6 560.077  -3
   1 -12  -5 21235.6 560.077  -2
  -1 -12   5 21235.6 560.077   1
  -1 -12   3 128.205 189.762  -3
  -1 -12   3 128.205 189.762   1
   1 -11  -2 461.538 274.157  -4
  -1 -12   2 461.538 274.157  -3
   1 -11  -2 461.538 274.157  -2
  -1 -12   2 461.538 274.157   1
  -1  11   1 553.576 319.521  -4
   1  12  -1 553.576 319.521  -3
  -1  11   1 553.576 319.521  -2
   1  12  -1 553.576 319.521   1
   1 -11   0 47303.2 1046.62  -4
  -1 -12   0 47303.2 1046.62  -3
   1 -11   0 47303.2 1046.62  -2
  -1 -12   0 47303.2 1046.62   1
   1 -11   1 17400.3 857.046  -4
  -1 -12  -1 17400.3 857.046  -3
   1 -11   1 17400.3 857.046  -2
  -1 -12  -1 17400.3 857.046   1
   1 -11   2 4988.52 1065.32  -4
  -1 -12  -2 4988.52 1065.32  -3
   1 -11   2 4988.52 1065.32  -2
  -1 -12  -2 4988.52 1065.32   1
   1 -10   4 95156.9 1004.74  -4
  -1 -12  -4 95156.9 1004.74  -3
   1 -10   4 95156.9 1004.74  -2
  -1 -12  -4 95156.9 1004.74   1
   1 -10   5 40359.4 657.999  -4
  -1 -12  -5 40359.4 657.999  -3
   1 -10   5 40359.4 657.999  -2
  -1 -12  -5 40359.4 657.999   1
   1 -10   6 14184.8 712.247  -4
  -1 -12  -6 14184.8 712.247  -3
   1 -10   6 14184.8 712.247  -2
  -1 -12  -6 14184.8 712.247   1
   1 -10   7 2233.35 467.802  -4
  -1 -12  -7 2233.35 467.802  -3
   1 -10   7 2233.35 467.802  -2
  -1 -12  -7 2233.35 467.802   1
   1 -10   8 9721.42 524.742  -4
  -1 -12  -8 9721.42 524.742  -3
   1 -10   8 9721.42 524.742  -2
  -1 -12  -8 9721.42 524.742   1
   1 -10   9 388.893 397.945  -4
  -1 -12  -9 388.893 397.945  -3
  -1 -12  -9 388.893 397.945   1
   1 -10  10 33568.0 790.933  -4
  -1 -12 -10 33568.0 790.933  -3
  -1 -12 -10 33568.0 790.933   1
   1  -9  11 5306.83 430.479  -4
  -1 -12 -11 5306.83 430.479  -3
   1  -9  11 5306.83 430.479  -2
  -1 -12 -11 5306.83 430.479   1
  -1   9 -12 52586.6 796.003  -4
   1  12  12 52586.6 796.003  -3
  -1   9 -12 52586.6 796.003  -2
   1  12  12 52586.6 796.003   1
   1  -9  13 1651.57 414.045  -4
  -1 -12 -13 1651.57 414.045  -3
   1  -9  13 1651.57 414.045  -2
  -1 -12 -13 1651.57 414.045   1
   1  -9  14 37612.4 697.308  -4
  -1 -12 -14 37612.4 697.308  -3
   1  -9  14 37612.4 697.308  -2
  -1 -12 -14 37612.4 697.308   1
  -1   9 -15 5433.68 460.486  -4
   1  12  15 5433.68 460.486  -3
  -1   9 -15 5433.68 460.486  -2
   1  12  15 5433.68 460.486   1
   1  -9  16 937.224 373.191  -4
  -1 -12 -16 937.224 373.191  -3
  -1 -12 -16 937.224 373.191   1
   1  12  17 7635.27 1270.92  -3
  -1   8 -17 7635.27 1270.92  -2
   1  12  17 7635.27 1270.92   1
   1  -9  17 10232.0 538.579  -4
  -1 -12 -17 10232.0 538.579  -3
   1  -8  17 10232.0 538.579  -2
  -1 -12 -17 10232.0 538.579   1
   1  -8  18 4292.99 481.102  -4
  -1 -12 -18 4292.99 481.102  -3
   1  -8  18 4292.99 481.102  -2
  -1 -12 -18 4292.99 481.102   1
   1  -8  19 352.979 623.065  -4
  -1 -12 -19 352.979 623.065  -3
   1  -8  19 352.979 623.065  -2
  -1 -12 -19 352.979 623.065   1
   1 -14 -14 1691.90 421.050  -4
  -1 -13  14 1691.90 421.050  -3
   1 -14 -14 1691.90 421.050  -2
  -1 -13  14 1691.90 421.050   1
  -1 -13  12 169.102 395.497   1
   1 -14 -11 29960.3 865.072  -4
  -1 -13  11 29960.3 865.072  -3
   1 -14 -11 29960.3 865.072  -2
  -1 -13  11 29960.3 865.072   1
  -1 -13  10 8639.17 568.867  -3
   1 -14 -10 8639.17 568.867  -2
  -1 -13  10 8639.17 568.867   1
   1 -13  -9 3034.59 290.613  -4
  -1 -13   9 3034.59 290.613  -3
  -1 -13   9 3034.59 290.613   1
  -1  13   4 21488.3 668.615  -4
   1  13  -4 21488.3 668.615  -3
  -1  13   4 21488.3 668.615  -2
   1  13  -4 21488.3 668.615   1
  -1 -13   3 4551.79 419.345  -3
  -1 -13   3 4551.79 419.345   1
   1 -12  -2 9009.78 1163.12  -4
  -1 -13   2 9009.78 1163.12  -3
   1 -12  -2 9009.78 1163.12  -2
  -1 -13   2 9009.78 1163.12   1
   1 -12  -1 12903.6 789.341  -4
  -1 -13   1 12903.6 789.341  -3
   1 -12  -1 12903.6 789.341  -2
  -1 -13   1 12903.6 789.341   1
   1 -12   0 17116.1 850.484  -4
  -1 -13   0 17116.1 850.484  -3
   1 -12   0 17116.1 850.484  -2
  -1 -13   0 17116.1 850.484   1
   1 -12   1 2072.39 344.839  -4
  -1 -13  -1 2072.39 344.839  -3
   1 -12   1 2072.39 344.839  -2
  -1 -13  -1 2072.39 344.839   1
   1 -12   2 10107.5 1147.33  -4
  -1 -13  -2 10107.5 1147.33  -3
   1 -12   2 10107.5 1147.33  -2
  -1 -13  -2 10107.5 1147.33   1
   1 -11   5 42800.0 806.289  -4
  -1 -13  -5 42800.0 806.289  -3
   1 -11   5 42800.0 806.289  -2
  -1 -13  -5 42800.0 806.289   1
   1 -11   6 46455.8 712.964  -4
  -1 -13  -6 46455.8 712.964  -3
   1 -11   6 46455.8 712.964  -2
  -1 -13  -6 46455.8 712.964   1
   1 -11   7 11585.8 535.798  -4
  -1 -13  -7 11585.8 535.798  -3
   1 -11   7 11585.8 535.798  -2
  -1 -13  -7 11585.8 535.798   1
   1 -11   8 27659.3 834.405  -4
  -1 -13  -8 27659.3 834.405  -3
   1 -11   8 27659.3 834.405  -2
  -1 -13  -8 27659.3 834.405   1
   1 -11   9 1091.23 447.380  -4
  -1 -13  -9 1091.23 447.380  -3
  -1 -13  -9 1091.23 447.380   1
   1 -11  10 5958.80 474.152  -4
  -1 -13 -10 5958.80 474.152  -3
  -1 -13 -10 5958.80 474.152   1
   1 -10  11 7414.54 523.141  -4
  -1 -13 -11 7414.54 523.141  -3
   1 -10  11 7414.54 523.141  -2
  -1 -13 -11 7414.54 523.141   1
   1 -10  12 4198.30 493.769  -4
  -1 -13 -12 4198.30 493.769  -3
   1 -10  12 4198.30 493.769  -2
  -1 -13 -12 4198.30 493.769   1
   1 -10  13 8903.18 461.376  -4
  -1 -13 -13 8903.18 461.376  -3
   1 -10  13 8903.18 461.376  -2
  -1 -13 -13 8903.18 461.376   1
   1 -10  14 4199.83 369.266  -4
  -1 -13 -14 4199.83 369.266  -3
   1 -10  14 4199.83 369.266  -2
  -1 -13 -14 4199.83 369.266   1
  -1  10 -15 1679.24 439.084  -4
   1  13  15 1679.24 439.084  -3
  -1  10 -15 1679.24 439.084  -2
   1  13  15 1679.24 439.084   1
   1 -10  16 23292.3 759.414  -4
  -1 -13 -16 23292.3 759.414  -3
  -1 -13 -16 23292.3 759.414   1
   1 -10  17 5111.27 508.628  -4
  -1 -13 -17 5111.27 508.628  -3
   1  -9  17 5111.27 508.628  -2
  -1 -13 -17 5111.27 508.628   1
  -1 -14  12 6449.18 467.990   1
   1 -15 -11 15588.7 763.604  -4
  -1 -14  11 15588.7 763.604  -3
   1 -15 -10 15588.7 763.604  -2
  -1 -14  11 15588.7 763.604   1
  -1 -14  10 321.114 278.139  -3
   1 -15  -9 321.114 278.139  -2
  -1 -14  10 321.114 278.139   1
   1 -14  -9 5987.29 552.354  -4
  -1 -14   9 5987.29 552.354  -3
  -1 -14   9 5987.29 552.354   1
  -1  14   8 4772.14 546.460  -4
   1  14  -8 4772.14 546.460  -3
  -1  14   8 4772.14 546.460  -2
   1  14  -8 4772.14 546.460   1
   1 -14  -7 1071.64 347.611  -4
  -1 -14   7 1071.64 347.611  -3
   1 -14  -7 1071.64 347.611  -2
  -1 -14   7 1071.64 347.611   1
   1 -14  -6 11751.8 1425.30  -4
  -1 -14   6 11751.8 1425.30  -3
   1 -14  -6 11751.8 1425.30  -2
  -1 -14   6 11751.8 1425.30   1
   1 -14  -5 716.357 341.887  -4
  -1 -14   5 716.357 341.887  -3
   1 -14  -5 716.357 341.887  -2
  -1 -14   5 716.357 341.887   1
   1 -14  -4 2141.29 370.941  -4
  -1 -14   4 2141.29 370.941  -3
   1 -14  -4 2141.29 370.941  -2
  -1 -14   4 2141.29 370.941   1
  -1 -14   3 32726.6 766.285  -3
  -1 -14   3 32726.6 766.285   1
   1 -13  -2 7093.18 462.557  -4
  -1 -14   2 7093.18 462.557  -3
   1 -13  -2 7093.18 462.557  -2
  -1 -14   2 7093.18 462.557   1
   1 -13   0 1521.24 349.922  -4
  -1 -14   0 1521.24 349.922  -3
   1 -13   0 1521.24 349.922  -2
  -1 -14   0 1521.24 349.922   1
  -1  13  -1 14311.1 548.703  -4
   1  14   1 14311.1 548.703  -3
  -1  13  -1 14311.1 548.703  -2
   1  14   1 14311.1 548.703   1
  -1  13  -2 6086.33 397.558  -4
   1  14   2 6086.33 397.558  -3
  -1  13  -2 6086.33 397.558  -2
   1  14   2 6086.33 397.558   1
  -1  13  -3 4464.27 384.749  -4
   1  14   3 4464.27 384.749  -3
   1  14   3 4464.27 384.749   1
  -1 -14  -4 49549.6 1032.00  -3
  -1 -14  -4 49549.6 1032.00   1
   1 -12   6 8706.08 1036.37  -4
  -1 -14  -6 8706.08 1036.37  -3
   1 -12   6 8706.08 1036.37  -2
  -1 -14  -6 8706.08 1036.37   1
   1 -12   7 43774.1 847.183  -4
  -1 -14  -7 43774.1 847.183  -3
   1 -12   7 43774.1 847.183  -2
  -1 -14  -7 43774.1 847.183   1
   1 -12   8 2410.53 518.472  -4
  -1 -14  -8 2410.53 518.472  -3
   1 -12   8 2410.53 518.472  -2
  -1 -14  -8 2410.53 518.472   1
   1 -12   9 416.029 460.386  -4
  -1 -14  -9 416.029 460.386  -3
  -1 -14  -9 416.029 460.386   1
   1 -12  10 7512.44 510.392  -4
  -1 -14 -10 7512.44 510.392  -3
  -1 -14 -10 7512.44 510.392   1
   1 -11  11 3882.54 550.273  -4
  -1 -14 -11 3882.54 550.273  -3
   1 -11  11 3882.54 550.273  -2
  -1 -14 -11 3882.54 550.273   1
   1 -11  12 4527.44 531.455  -4
  -1 -14 -12 4527.44 531.455  -3
   1 -11  12 4527.44 531.455  -2
  -1 -14 -12 4527.44 531.455   1
   1 -11  13 555.247 509.893  -4
  -1 -14 -13 555.247 509.893  -3
   1 -11  13 555.247 509.893  -2
  -1 -14 -13 555.247 509.893   1
   1 -11  14-398.390 498.222  -4
  -1 -14 -14-398.390 498.222  -3
   1 -11  14-398.390 498.222  -2
  -1 -14 -14-398.390 498.222   1
   1 -11  15 6847.05 533.006  -4
  -1 -14 -15 6847.05 533.006  -3
   1 -11  15 6847.05 533.006  -2
  -1 -14 -15 6847.05 533.006   1
   1 -11  16 236.126 432.778  -4
  -1 -14 -16 236.126 432.778  -3
  -1 -14 -16 236.126 432.778   1
  -1 -15  10 707.500 297.865   1
  -1 -15  10 3542.19 378.204  -3
   1 -16  -9 3542.19 378.204  -2
  -1 -15  10 3542.19 378.204   1
   1 -15  -9 2282.30 397.532  -4
  -1 -15   9 2282.30 397.532  -3
   1 -15  -8 2282.30 397.532  -2
  -1 -15   9 2282.30 397.532   1
   1 -15  -8 1598.07 374.590  -4
  -1 -15   8 1598.07 374.590  -3
   1 -15  -7 1598.07 374.590  -2
  -1 -15   8 1598.07 374.590   1
  -1  15   7 6229.69 534.227  -4
   1  15  -7 6229.69 534.227  -3
  -1  15   6 6229.69 534.227  -2
   1  15  -7 6229.69 534.227   1
   1 -15  -6 16921.1 1486.26  -4
  -1 -15   6 16921.1 1486.26  -3
   1 -15  -5 16921.1 1486.26  -2
  -1 -15   6 16921.1 1486.26   1
   1 -15  -5 1657.28 369.433  -4
  -1 -15   5 1657.28 369.433  -3
   1 -15  -4 1657.28 369.433  -2
  -1 -15   5 1657.28 369.433   1
   1 -15  -4 3110.28 478.764  -4
  -1 -15   4 3110.28 478.764  -3
   1 -15  -3 3110.28 478.764  -2
  -1 -15   4 3110.28 478.764   1
  -1 -15   3 1961.97 276.600  -3
  -1 -15   3 1961.97 276.600   1
  -1  14   1 1550.01 327.128  -4
   1  15  -1 1550.01 327.128  -3
   1  15  -1 1550.01 327.128   1
  -1  14  -1 6407.27 408.521  -4
   1  15   1 6407.27 408.521  -3
  -1  14  -1 6407.27 408.521  -2
   1  15   1 6407.27 408.521   1
   1 -14   2 33942.0 1311.63  -4
  -1 -15  -2 33942.0 1311.63  -3
   1 -14   2 33942.0 1311.63  -2
  -1 -15  -2 33942.0 1311.63   1
   1 -14   3 4953.56 314.594  -4
  -1 -15  -3 4953.56 314.594  -3
  -1 -15  -3 4953.56 314.594   1
  -1 -15  -4 20.8621 244.499  -3
  -1 -15  -4 20.8621 244.499   1
   1 -13   5 2990.10 389.583  -4
  -1 -15  -5 2990.10 389.583  -3
   1 -13   5 2990.10 389.583  -2
  -1 -15  -5 2990.10 389.583   1
   1 -13   6 22248.3 1242.66  -4
  -1 -15  -6 22248.3 1242.66  -3
   1 -13   6 22248.3 1242.66  -2
  -1 -15  -6 22248.3 1242.66   1
   1 -13   7 1462.02 380.715  -4
  -1 -15  -7 1462.02 380.715  -3
   1 -13   7 1462.02 380.715  -2
  -1 -15  -7 1462.02 380.715   1
   1 -13   8 2667.91 618.951  -4
  -1 -15  -8 2667.91 618.951  -3
   1 -13   8 2667.91 618.951  -2
  -1 -15  -8 2667.91 618.951   1
   1 -13   9 12163.1 554.972  -4
  -1 -15  -9 12163.1 554.972  -3
  -1 -15  -9 12163.1 554.972   1
   1 -13  10 20364.5 791.485  -4
  -1 -15 -10 20364.5 791.485  -3
  -1 -15 -10 20364.5 791.485   1
   1 -12  11 41486.0 727.112  -4
  -1 -15 -11 41486.0 727.112  -3
   1 -12  11 41486.0 727.112  -2
  -1 -15 -11 41486.0 727.112   1
   1 -12  12 797.041 525.494  -4
  -1 -15 -12 797.041 525.494  -3
   1 -12  12 797.041 525.494  -2
  -1 -15 -12 797.041 525.494   1
   1 -12  13 30768.4 939.179  -4
  -1 -15 -13 30768.4 939.179  -3
   1 -12  13 30768.4 939.179  -2
  -1 -15 -13 30768.4 939.179   1
   1 -12  14-111.614 536.648  -4
  -1 -15 -14-111.614 536.648  -3
   1 -12  14-111.614 536.648  -2
  -1 -15 -14-111.614 536.648   1
   1 -16  -6 26395.6 1639.25  -4
  -1 -16   6 26395.6 1639.25  -3
   1 -16  -5 26395.6 1639.25  -2
  -1 -16   6 26395.6 1639.25   1
  -1 -16   3 16015.2 627.180  -3
  -1 -16   3 16015.2 627.180   1
   1 -15  -2 13272.2 544.527  -4
  -1 -16   2 13272.2 544.527  -3
   1 -15  -1 13272.2 544.527  -2
  -1 -16   2 13272.2 544.527   1
   1 -15   0 9823.95 433.413  -4
  -1 -16   0 9823.95 433.413  -3
   1 -15   1 9823.95 433.413  -2
  -1 -16   0 9823.95 433.413   1
   1 -15   2 2990.09 395.876  -4
  -1 -16  -2 2990.09 395.876  -3
   1 -15   3 2990.09 395.876  -2
  -1 -16  -2 2990.09 395.876   1
  -1  15  -3 589.370 325.557  -4
   1  16   3 589.370 325.557  -3
   1  16   3 589.370 325.557   1
  -1 -16  -4-102.137 609.657   1
  -1 -16  -4-84.2992 359.237  -3
   1 -14   5-84.2992 359.237  -2
  -1 -16  -4-84.2992 359.237   1
   1 -14   5 1370.07 386.539  -4
  -1 -16  -5 1370.07 386.539  -3
   1 -14   6 1370.07 386.539  -2
  -1 -16  -5 1370.07 386.539   1
   1 -14   6 5777.05 1224.04  -4
  -1 -16  -6 5777.05 1224.04  -3
   1 -14   7 5777.05 1224.04  -2
  -1 -16  -6 5777.05 1224.04   1
   1 -14   7 1555.10 395.024  -4
  -1 -16  -7 1555.10 395.024  -3
   1 -14   8 1555.10 395.024  -2
  -1 -16  -7 1555.10 395.024   1
   1 -14   8 1159.31 339.202  -4
  -1 -16  -8 1159.31 339.202  -3
  -1 -16  -8 1159.31 339.202   1
  -1 -16  -9 2734.28 496.216   1
   1 -14  10 19806.5 627.291  -4
  -1 -16 -10 19806.5 627.291  -3
  -1 -16 -10 19806.5 627.291   1
   1 -13  11 15833.6 645.737  -4
  -1 -16 -11 15833.6 645.737  -3
   1 -13  11 15833.6 645.737  -2
  -1 -16 -11 15833.6 645.737   1
   1 -13  12 61063.2 863.580  -4
  -1 -16 -12 61063.2 863.580  -3
   1 -13  12 61063.2 863.580  -2
  -1 -16 -12 61063.2 863.580   1
   1  17  -4 126.845 283.940  -3
   1  17  -4 126.845 283.940   1
  -1 -17   3 459.107 277.204  -3
  -1 -17   3 459.107 277.204   1
   1 -16  -2 2207.11 388.315  -4
  -1 -17   2 2207.11 388.315  -3
   1 -16  -1 2207.11 388.315  -2
  -1 -17   2 2207.11 388.315   1
  -1  16   1 2397.17 409.379  -4
   1  17  -1 2397.17 409.379  -3
  -1  16   0 2397.17 409.379  -2
   1  17  -1 2397.17 409.379   1
   1 -16   0 3519.70 424.588  -4
  -1 -17   0 3519.70 424.588  -3
   1 -16   1 3519.70 424.588  -2
  -1 -17   0 3519.70 424.588   1
  -1  16  -1-70.0848 397.206  -4
   1  17   1-70.0848 397.206  -3
  -1  16  -2-70.0848 397.206  -2
   1  17   1-70.0848 397.206   1
   1 -16   2 4507.23 499.177  -4
  -1 -17  -2 4507.23 499.177  -3
   1 -16   3 4507.23 499.177  -2
  -1 -17  -2 4507.23 499.177   1
   1 -16   3 5632.09 367.872  -4
  -1 -17  -3 5632.09 367.872  -3
  -1 -17  -3 5632.09 367.872   1
  -1 -17  -4 8997.35 668.057  -3
   1 -15   5 8997.35 668.057  -2
  -1 -17  -4 8997.35 668.057   1
  -1 -17  -5 4150.10 658.989   1
   1 -15   5 18856.0 994.075  -4
  -1 -17  -5 18856.0 994.075  -3
   1 -15   6 18856.0 994.075  -2
  -1 -17  -5 18856.0 994.075   1
   1 -15   6 12292.0 770.575  -4
  -1 -17  -6 12292.0 770.575  -3
   1 -15   7 12292.0 770.575  -2
  -1 -17  -6 12292.0 770.575   1
   1 -15   7 6590.96 1286.86  -4
  -1 -17  -7 6590.96 1286.86  -3
   1 -15   8 6590.96 1286.86  -2
  -1 -17  -7 6590.96 1286.86   1
  -1 -17  -8 1678.63 619.877   1
  -1  15  -8 3041.63 383.865  -4
   1  17   8 3041.63 383.865  -3
   1  17   8 3041.63 383.865   1
  -1 -17  -9 2498.54 311.440  -3
  -1 -17  -9 2498.54 311.440   1
   2 -16  -5 0.12571 579.516   1
   2 -16  -4 2290.98 631.642   1
   2  17  -4 5891.33 587.627  -4
  -2  16   4 5891.33 587.627  -3
   2  17  -5 5891.33 587.627  -2
  -2  16   4 5891.33 587.627   1
  -2  16   3 1867.74 398.469  -3
   2  17  -4 1867.74 398.469  -2
  -2  16   3 1867.74 398.469   1
   2 -16  -2-48.0792 305.038  -3
   2 -16  -2-48.0792 305.038   1
  -2  16   1 609.451 245.729  -3
  -2  16   1 609.451 245.729   1
  -2 -18   0 3022.78 683.989  -4
   2 -16   0 3022.78 683.989  -3
   2 -16   0 3022.78 683.989   1
   2  18   0 751.754 489.849  -4
  -2  16   0 751.754 489.849  -3
   2  18  -1 751.754 489.849  -2
  -2  16   0 751.754 489.849   1
   2  18   1 676.806 444.685  -4
  -2  16  -1 676.806 444.685  -3
   2  18   0 676.806 444.685  -2
  -2  16  -1 676.806 444.685   1
  -2 -15  10 5614.70 669.406  -4
   2 -15 -10 5614.70 669.406  -3
  -2 -15  10 5614.70 669.406  -2
   2 -15 -10 5614.70 669.406   1
   2  16  -9 3028.70 351.263  -4
  -2  15   9 3028.70 351.263  -3
  -2  15   9 3028.70 351.263   1
   2 -15  -8 683.468 566.599   1
  -2 -16   8 1716.76 386.941  -4
   2 -15  -8 1716.76 386.941  -3
  -2 -16   9 1716.76 386.941  -2
   2 -15  -8 1716.76 386.941   1
  -2 -16   7 19493.9 510.684  -4
   2 -15  -7 19493.9 510.684  -3
  -2 -16   8 19493.9 510.684  -2
   2 -15  -7 19493.9 510.684   1
  -2 -16   6 11581.8 455.796  -4
   2 -15  -6 11581.8 455.796  -3
  -2 -16   7 11581.8 455.796  -2
   2 -15  -6 11581.8 455.796   1
   2  16  -4 4270.31 406.610  -4
  -2  15   4 4270.31 406.610  -3
   2  16  -5 4270.31 406.610  -2
  -2  15   4 4270.31 406.610   1
  -2  15   3 3208.85 356.975  -3
   2  16  -4 3208.85 356.975  -2
  -2  15   3 3208.85 356.975   1
  -2 -17   2 12155.5 481.611  -4
   2 -15  -2 12155.5 481.611  -3
   2 -15  -2 12155.5 481.611   1
  -2 -17   1 9844.76 1259.22  -4
   2 -15  -1 9844.76 1259.22  -3
  -2 -17   2 9844.76 1259.22  -2
   2 -15  -1 9844.76 1259.22   1
  -2 -17   0 10282.4 1232.87  -4
   2 -15   0 10282.4 1232.87  -3
  -2 -17   1 10282.4 1232.87  -2
   2 -15   0 10282.4 1232.87   1
  -2 -17  -1 6204.36 664.432  -4
   2 -15   1 6204.36 664.432  -3
  -2 -17   0 6204.36 664.432  -2
   2 -15   1 6204.36 664.432   1
  -2 -17  -2 781.690 414.665  -4
   2 -15   2 781.690 414.665  -3
  -2 -17  -1 781.690 414.665  -2
   2 -15   2 781.690 414.665   1
   2  17   3 2914.04 413.331  -4
  -2  15  -3 2914.04 413.331  -3
   2  17   2 2914.04 413.331  -2
  -2  15  -3 2914.04 413.331   1
  -2 -14  13 27508.8 679.106  -4
   2 -14 -13 27508.8 679.106  -3
  -2 -14  13 27508.8 679.106  -2
   2 -14 -13 27508.8 679.106   1
  -2 -14  12 17592.3 904.113  -4
   2 -14 -12 17592.3 904.113  -3
  -2 -14  12 17592.3 904.113  -2
   2 -14 -12 17592.3 904.113   1
  -2 -14  11 22938.8 676.361  -4
   2 -14 -11 22938.8 676.361  -3
  -2 -14  11 22938.8 676.361  -2
   2 -14 -11 22938.8 676.361   1
   2  14 -10 6068.84 384.724  -4
  -2  14  10 6068.84 384.724  -3
   2  14 -10 6068.84 384.724  -2
  -2  14  10 6068.84 384.724   1
   2 -14  -9 914.640 434.208   1
  -2 -15   9 1984.90 361.190  -4
   2 -14  -9 1984.90 361.190  -3
   2 -14  -9 1984.90 361.190   1
  -2 -15   8 1206.11 380.077  -4
   2 -14  -8 1206.11 380.077  -3
  -2 -15   8 1206.11 380.077  -2
   2 -14  -8 1206.11 380.077   1
   2  15  -7 2758.36 394.034  -4
  -2  14   7 2758.36 394.034  -3
   2  15  -7 2758.36 394.034  -2
  -2  14   7 2758.36 394.034   1
  -2 -15   6 147.845 368.900  -4
   2 -14  -6 147.845 368.900  -3
  -2 -15   6 147.845 368.900  -2
   2 -14  -6 147.845 368.900   1
  -2 -15   5 2088.84 386.554  -4
   2 -14  -5 2088.84 386.554  -3
  -2 -15   5 2088.84 386.554  -2
   2 -14  -5 2088.84 386.554   1
  -2 -15   4 7277.40 1135.24  -4
   2 -14  -4 7277.40 1135.24  -3
  -2 -15   4 7277.40 1135.24  -2
   2 -14  -4 7277.40 1135.24   1
  -2  14   3 17805.8 361.858  -3
  -2  14   3 17805.8 361.858   1
  -2 -16  -1 9510.98 1238.70  -4
   2 -14   1 9510.98 1238.70  -3
  -2 -16   0 9510.98 1238.70  -2
   2 -14   1 9510.98 1238.70   1
   2  16   2 14528.2 575.837  -4
  -2  14  -2 14528.2 575.837  -3
   2  16   1 14528.2 575.837  -2
  -2  14  -2 14528.2 575.837   1
  -2 -16  -3 2106.50 387.496  -4
   2 -14   3 2106.50 387.496  -3
  -2 -16  -2 2106.50 387.496  -2
   2 -14   3 2106.50 387.496   1
   2 -14   4 231.476 368.344  -3
   2 -14   4 231.476 368.344   1
  -2 -17  -5 5727.03 395.556  -4
   2 -14   5 5727.03 395.556  -3
  -2 -17  -4 5727.03 395.556  -2
   2 -14   5 5727.03 395.556   1
  -2 -17  -6 2588.75 376.332  -4
   2 -14   6 2588.75 376.332  -3
  -2 -17  -5 2588.75 376.332  -2
   2 -14   6 2588.75 376.332   1
   2  17   7 5902.42 698.497  -4
  -2  14  -7 5902.42 698.497  -3
   2  17   6 5902.42 698.497  -2
  -2  14  -7 5902.42 698.497   1
   2  17   8 3607.28 441.261  -4
  -2  14  -8 3607.28 441.261  -3
   2  17   7 3607.28 441.261  -2
  -2  14  -8 3607.28 441.261   1
  -2 -17  -9 1427.38 441.259  -4
   2 -14   9 1427.38 441.259  -3
  -2 -17  -8 1427.38 441.259  -2
   2 -14   9 1427.38 441.259   1
   2 -13 -15 1561.16 332.310  -3
   2 -13 -15 1561.16 332.310   1
   2  13 -14 7614.79 512.143  -4
  -2  13  14 7614.79 512.143  -3
   2  13 -14 7614.79 512.143  -2
  -2  13  14 7614.79 512.143   1
   2  13 -13 543.838 335.352  -4
  -2  13  13 543.838 335.352  -3
   2  13 -13 543.838 335.352  -2
  -2  13  13 543.838 335.352   1
  -2 -13  12 17986.8 621.420  -4
   2 -13 -12 17986.8 621.420  -3
  -2 -13  12 17986.8 621.420  -2
   2 -13 -12 17986.8 621.420   1
  -2 -13  11 3372.71 367.312  -4
   2 -13 -11 3372.71 367.312  -3
  -2 -13  11 3372.71 367.312  -2
   2 -13 -11 3372.71 367.312   1
  -2 -13  10 12488.8 600.949  -4
   2 -13 -10 12488.8 600.949  -3
  -2 -13  10 12488.8 600.949  -2
   2 -13 -10 12488.8 600.949   1
  -2 -14   9 32655.7 886.057  -4
   2 -13  -9 32655.7 886.057  -3
   2 -13  -9 32655.7 886.057   1
  -2 -14   8 2043.66 365.153  -4
   2 -13  -8 2043.66 365.153  -3
  -2 -14   8 2043.66 365.153  -2
   2 -13  -8 2043.66 365.153   1
  -2 -14   7 22567.8 1031.57  -4
   2 -13  -7 22567.8 1031.57  -3
  -2 -14   7 22567.8 1031.57  -2
   2 -13  -7 22567.8 1031.57   1
  -2 -14   6 1578.62 322.224  -4
   2 -13  -6 1578.62 322.224  -3
  -2 -14   6 1578.62 322.224  -2
   2 -13  -6 1578.62 322.224   1
  -2 -14   5 3825.71 404.733  -4
   2 -13  -5 3825.71 404.733  -3
  -2 -14   5 3825.71 404.733  -2
   2 -13  -5 3825.71 404.733   1
  -2 -14   4 4984.44 1085.35  -4
   2 -13  -4 4984.44 1085.35  -3
  -2 -14   4 4984.44 1085.35  -2
   2 -13  -4 4984.44 1085.35   1
  -2  13   3 65.3658 214.776  -3
  -2  13   3 65.3658 214.776   1
   2  15  -2 15480.7 497.193  -4
  -2  13   2 15480.7 497.193  -3
  -2  13   2 15480.7 497.193   1
   2  15   3 2682.46 333.139  -4
  -2  13  -3 2682.46 333.139  -3
  -2  13  -3 2682.46 333.139   1
  -2  13  -4 2290.42 335.103  -3
  -2  13  -4 2290.42 335.103   1
   2  16   5 383.871 352.651  -4
  -2  13  -5 383.871 352.651  -3
   2  16   5 383.871 352.651  -2
  -2  13  -5 383.871 352.651   1
  -2 -16  -6 1781.14 375.433  -4
   2 -13   6 1781.14 375.433  -3
  -2 -16  -6 1781.14 375.433  -2
   2 -13   6 1781.14 375.433   1
  -2 -16  -7 1173.18 374.896  -4
   2 -13   7 1173.18 374.896  -3
  -2 -16  -7 1173.18 374.896  -2
   2 -13   7 1173.18 374.896   1
   2  16   8 2287.29 373.520  -4
  -2  13  -8 2287.29 373.520  -3
  -2  13  -8 2287.29 373.520   1
   2  16  10 2532.16 382.492  -4
  -2  13 -10 2532.16 382.492  -3
  -2  13 -10 2532.16 382.492   1
  -2 -12  16 2994.96 485.101  -4
   2 -12 -16 2994.96 485.101  -3
  -2 -11  16 2994.96 485.101  -2
   2 -12 -16 2994.96 485.101   1
  -2 -12  15-89.9982 380.865  -4
   2 -12 -15-89.9982 380.865  -3
   2 -12 -15-89.9982 380.865   1
  -2 -12  14 2666.48 448.341  -4
   2 -12 -14 2666.48 448.341  -3
  -2 -12  14 2666.48 448.341  -2
   2 -12 -14 2666.48 448.341   1
  -2 -12  13 1780.49 423.546  -4
   2 -12 -13 1780.49 423.546  -3
  -2 -12  13 1780.49 423.546  -2
   2 -12 -13 1780.49 423.546   1
   2  12 -12 3827.18 438.493  -4
  -2  12  12 3827.18 438.493  -3
   2  12 -12 3827.18 438.493  -2
  -2  12  12 3827.18 438.493   1
   2  12 -11 602.524 463.866  -4
  -2  12  11 602.524 463.866  -3
   2  12 -11 602.524 463.866  -2
  -2  12  11 602.524 463.866   1
  -2 -12  10 20039.3 840.134  -4
   2 -12 -10 20039.3 840.134  -3
  -2 -12  10 20039.3 840.134  -2
   2 -12 -10 20039.3 840.134   1
  -2 -13   9 2148.57 297.868  -4
   2 -12  -9 2148.57 297.868  -3
   2 -12  -9 2148.57 297.868   1
  -2 -13   8 60545.7 756.226  -4
   2 -12  -8 60545.7 756.226  -3
  -2 -13   8 60545.7 756.226  -2
   2 -12  -8 60545.7 756.226   1
   2  13  -7 784.180 341.432  -4
  -2  12   7 784.180 341.432  -3
   2  13  -7 784.180 341.432  -2
  -2  12   7 784.180 341.432   1
  -2 -13   5 8903.18 621.546  -4
   2 -12  -5 8903.18 621.546  -3
  -2 -13   5 8903.18 621.546  -2
   2 -12  -5 8903.18 621.546   1
  -2 -13   4 1458.63 366.043  -4
   2 -12  -4 1458.63 366.043  -3
  -2 -13   4 1458.63 366.043  -2
   2 -12  -4 1458.63 366.043   1
   2 -12  -3 8593.03 488.212  -3
   2 -12  -3 8593.03 488.212   1
  -2 -14   2 43258.9 1109.11  -4
   2 -12  -2 43258.9 1109.11  -3
  -2 -14   2 43258.9 1109.11  -2
   2 -12  -2 43258.9 1109.11   1
  -2 -14   1 6493.62 1000.53  -4
   2 -12  -1 6493.62 1000.53  -3
  -2 -14   1 6493.62 1000.53  -2
   2 -12  -1 6493.62 1000.53   1
  -2 -14  -1 978.432 369.048  -4
   2 -12   1 978.432 369.048  -3
  -2 -14  -1 978.432 369.048  -2
   2 -12   1 978.432 369.048   1
  -2 -14  -2 7246.14 612.110  -4
   2 -12   2 7246.14 612.110  -3
  -2 -14  -2 7246.14 612.110  -2
   2 -12   2 7246.14 612.110   1
  -2 -15  -6 9541.68 1350.73  -4
   2 -12   6 9541.68 1350.73  -3
  -2 -15  -6 9541.68 1350.73  -2
   2 -12   6 9541.68 1350.73   1
   2  15   8 1127.04 362.178  -4
  -2  12  -8 1127.04 362.178  -3
   2  15   8 1127.04 362.178  -2
  -2  12  -8 1127.04 362.178   1
   2  15   9 11.0506 312.594  -4
  -2  12  -9 11.0506 312.594  -3
  -2  12  -9 11.0506 312.594   1
  -2 -16 -13 6119.52 588.168  -4
   2 -12  13 6119.52 588.168  -3
  -2 -16 -13 6119.52 588.168  -2
   2 -12  13 6119.52 588.168   1
  -2 -10  18 4351.91 471.879  -4
   2 -11 -18 4351.91 471.879  -3
  -2 -10  18 4351.91 471.879  -2
   2 -11 -18 4351.91 471.879   1
   2  10 -17 3149.95 460.369  -4
  -2  11  17 3149.95 460.369  -3
   2  10 -17 3149.95 460.369  -2
  -2  11  17 3149.95 460.369   1
  -2 -11  16 820.598 442.329  -4
   2 -11 -16 820.598 442.329  -3
  -2 -10  16 820.598 442.329  -2
   2 -11 -16 820.598 442.329   1
   2  11 -15 2926.30 386.483  -4
  -2  11  15 2926.30 386.483  -3
  -2  11  15 2926.30 386.483   1
  -2 -11  14 2817.46 451.441  -4
   2 -11 -14 2817.46 451.441  -3
  -2 -11  14 2817.46 451.441  -2
   2 -11 -14 2817.46 451.441   1
  -2 -11  13 67950.8 857.548  -4
   2 -11 -13 67950.8 857.548  -3
  -2 -11  13 67950.8 857.548  -2
   2 -11 -13 67950.8 857.548   1
   2  11 -12 8735.05 449.865  -4
  -2  11  12 8735.05 449.865  -3
   2  11 -12 8735.05 449.865  -2
  -2  11  12 8735.05 449.865   1
  -2 -11  11 35424.5 541.412  -4
   2 -11 -11 35424.5 541.412  -3
  -2 -11  11 35424.5 541.412  -2
   2 -11 -11 35424.5 541.412   1
   2  11 -10 3164.00 407.609  -4
  -2  11  10 3164.00 407.609  -3
   2  11 -10 3164.00 407.609  -2
  -2  11  10 3164.00 407.609   1
  -2 -12   9 63616.7 825.732  -4
   2 -11  -9 63616.7 825.732  -3
   2 -11  -9 63616.7 825.732   1
  -2 -12   8 9752.51 523.030  -4
   2 -11  -8 9752.51 523.030  -3
  -2 -12   8 9752.51 523.030  -2
   2 -11  -8 9752.51 523.030   1
  -2 -12   7 48836.1 680.683  -4
   2 -11  -7 48836.1 680.683  -3
  -2 -12   7 48836.1 680.683  -2
   2 -11  -7 48836.1 680.683   1
  -2 -12   6 8277.69 499.381  -4
   2 -11  -6 8277.69 499.381  -3
  -2 -12   6 8277.69 499.381  -2
   2 -11  -6 8277.69 499.381   1
  -2 -12   4 12315.7 617.563  -4
   2 -11  -4 12315.7 617.563  -3
  -2 -12   4 12315.7 617.563  -2
   2 -11  -4 12315.7 617.563   1
   2  12  -3 16198.4 525.464  -4
  -2  11   3 16198.4 525.464  -3
  -2  11   3 16198.4 525.464   1
   2  13  -2-55.7175 335.343  -4
  -2  11   2-55.7175 335.343  -3
   2  13  -2-55.7175 335.343  -2
  -2  11   2-55.7175 335.343   1
   2  13  -1 9186.95 420.148  -4
  -2  11   1 9186.95 420.148  -3
   2  13  -1 9186.95 420.148  -2
  -2  11   1 9186.95 420.148   1
  -2 -13   0 9143.38 968.551  -4
   2 -11   0 9143.38 968.551  -3
  -2 -13   0 9143.38 968.551  -2
   2 -11   0 9143.38 968.551   1
  -2 -13  -1 8189.72 1052.57  -4
   2 -11   1 8189.72 1052.57  -3
  -2 -13  -1 8189.72 1052.57  -2
   2 -11   1 8189.72 1052.57   1
  -2 -14  -6 51378.1 1556.36  -4
   2 -11   6 51378.1 1556.36  -3
  -2 -14  -6 51378.1 1556.36  -2
   2 -11   6 51378.1 1556.36   1
   2  14   7 3626.94 566.734  -4
  -2  11  -7 3626.94 566.734  -3
   2  14   7 3626.94 566.734  -2
  -2  11  -7 3626.94 566.734   1
   2  14   9 1809.44 412.907  -4
  -2  11  -9 1809.44 412.907  -3
   2  14   9 1809.44 412.907  -2
  -2  11  -9 1809.44 412.907   1
  -2 -14 -10 1816.54 362.440  -4
   2 -11  10 1816.54 362.440  -3
   2 -11  10 1816.54 362.440   1
  -2  11 -11 3005.56 402.144  -3
   2  15  11 3005.56 402.144  -2
  -2  11 -11 3005.56 402.144   1
   2  15  12 5095.37 461.891  -4
  -2  11 -12 5095.37 461.891  -3
   2  15  12 5095.37 461.891  -2
  -2  11 -12 5095.37 461.891   1
  -2 -15 -13 3114.31 405.028  -4
   2 -11  13 3114.31 405.028  -3
  -2 -15 -13 3114.31 405.028  -2
   2 -11  13 3114.31 405.028   1
  -2 -15 -14 901.249 399.743  -4
   2 -11  14 901.249 399.743  -3
  -2 -15 -14 901.249 399.743  -2
   2 -11  14 901.249 399.743   1
  -2 -15 -15 7050.79 456.756  -4
   2 -11  15 7050.79 456.756  -3
  -2 -15 -15 7050.79 456.756  -2
   2 -11  15 7050.79 456.756   1
  -2  -9  19-82.4632 430.799  -4
   2 -10 -19-82.4632 430.799  -3
  -2  -9  19-82.4632 430.799  -2
   2 -10 -19-82.4632 430.799   1
  -2  -9  18 3422.75 445.783  -4
   2 -10 -18 3422.75 445.783  -3
  -2  -9  18 3422.75 445.783  -2
   2 -10 -18 3422.75 445.783   1
   2   9 -17 286.437 426.284  -4
  -2  10  17 286.437 426.284  -3
   2   9 -17 286.437 426.284  -2
  -2  10  17 286.437 426.284   1
  -2 -10  16 954.026 435.808  -4
   2 -10 -16 954.026 435.808  -3
  -2  -9  16 954.026 435.808  -2
   2 -10 -16 954.026 435.808   1
   2  10 -15 538.893 359.029  -4
  -2  10  15 538.893 359.029  -3
  -2  10  15 538.893 359.029   1
  -2 -10  14 51865.5 867.412  -4
   2 -10 -14 51865.5 867.412  -3
  -2 -10  14 51865.5 867.412  -2
   2 -10 -14 51865.5 867.412   1
  -2 -10  13 16265.8 640.194  -4
   2 -10 -13 16265.8 640.194  -3
  -2 -10  13 16265.8 640.194  -2
   2 -10 -13 16265.8 640.194   1
  -2 -10  12 33845.7 523.239  -4
   2 -10 -12 33845.7 523.239  -3
  -2 -10  12 33845.7 523.239  -2
   2 -10 -12 33845.7 523.239   1
  -2 -10  11 52458.5 791.122  -4
   2 -10 -11 52458.5 791.122  -3
  -2 -10  11 52458.5 791.122  -2
   2 -10 -11 52458.5 791.122   1
  -2 -10  10 5936.80 421.792  -4
   2 -10 -10 5936.80 421.792  -3
  -2 -10  10 5936.80 421.792  -2
   2 -10 -10 5936.80 421.792   1
   2  11  -9 1173.66 342.958  -4
  -2  10   9 1173.66 342.958  -3
  -2  10   9 1173.66 342.958   1
  -2 -11   8 10233.6 381.532  -4
   2 -10  -8 10233.6 381.532  -3
  -2 -11   8 10233.6 381.532  -2
   2 -10  -8 10233.6 381.532   1
  -2 -11   7 4932.77 469.819  -4
   2 -10  -7 4932.77 469.819  -3
  -2 -11   7 4932.77 469.819  -2
   2 -10  -7 4932.77 469.819   1
  -2 -11   6 13351.0 420.927  -4
   2 -10  -6 13351.0 420.927  -3
  -2 -11   6 13351.0 420.927  -2
   2 -10  -6 13351.0 420.927   1
  -2 -11   5 24201.7 746.069  -4
   2 -10  -5 24201.7 746.069  -3
  -2 -11   5 24201.7 746.069  -2
   2 -10  -5 24201.7 746.069   1
   2  11  -4 1180.34 264.973  -4
  -2  10   4 1180.34 264.973  -3
   2  11  -4 1180.34 264.973  -2
  -2  10   4 1180.34 264.973   1
  -2 -11   3 27263.7 609.920  -4
   2 -10  -3 27263.7 609.920  -3
   2 -10  -3 27263.7 609.920   1
  -2 -12   2 9607.87 369.617  -4
   2 -10  -2 9607.87 369.617  -3
  -2 -12   2 9607.87 369.617  -2
   2 -10  -2 9607.87 369.617   1
   2  12  -1 57873.3 647.031  -4
  -2  10   1 57873.3 647.031  -3
   2  12  -1 57873.3 647.031  -2
  -2  10   1 57873.3 647.031   1
  -2 -12   0 29292.7 881.450  -4
   2 -10   0 29292.7 881.450  -3
  -2 -12   0 29292.7 881.450  -2
   2 -10   0 29292.7 881.450   1
  -2 -12  -1 70939.3 1272.35  -4
   2 -10   1 70939.3 1272.35  -3
  -2 -12  -1 70939.3 1272.35  -2
   2 -10   1 70939.3 1272.35   1
  -2 -12  -2 70635.2 1106.74  -4
   2 -10   2 70635.2 1106.74  -3
  -2 -12  -2 70635.2 1106.74  -2
   2 -10   2 70635.2 1106.74   1
   2  12   3 7288.91 307.009  -4
  -2  10  -3 7288.91 307.009  -3
  -2  10  -3 7288.91 307.009   1
   2 -10   4 9193.80 491.176  -3
   2 -10   4 9193.80 491.176   1
   2  13   6 534.853 329.430  -4
  -2  10  -6 534.853 329.430  -3
   2  13   6 534.853 329.430  -2
  -2  10  -6 534.853 329.430   1
  -2 -13  -7 57084.8 1505.01  -4
   2 -10   7 57084.8 1505.01  -3
  -2 -13  -7 57084.8 1505.01  -2
   2 -10   7 57084.8 1505.01   1
  -2 -13  -9 2073.77 405.471  -4
   2 -10   9 2073.77 405.471  -3
  -2 -13  -9 2073.77 405.471  -2
   2 -10   9 2073.77 405.471   1
   2  13  10 942.310 346.141  -4
  -2  10 -10 942.310 346.141  -3
  -2  10 -10 942.310 346.141   1
  -2 -14 -11 2800.32 438.033  -4
   2 -10  11 2800.32 438.033  -3
  -2 -14 -11 2800.32 438.033  -2
   2 -10  11 2800.32 438.033   1
   2  14  12 2676.52 422.655  -4
  -2  10 -12 2676.52 422.655  -3
   2  14  12 2676.52 422.655  -2
  -2  10 -12 2676.52 422.655   1
  -2 -14 -13 1228.72 388.513  -4
   2 -10  13 1228.72 388.513  -3
  -2 -14 -13 1228.72 388.513  -2
   2 -10  13 1228.72 388.513   1
  -2 -14 -14 611.601 353.542  -4
   2 -10  14 611.601 353.542  -3
  -2 -14 -14 611.601 353.542  -2
   2 -10  14 611.601 353.542   1
   2  14  15 6520.86 630.787  -4
  -2  10 -15 6520.86 630.787  -3
   2  14  15 6520.86 630.787  -2
  -2  10 -15 6520.86 630.787   1
   2 -10  16 934.552 405.846   1
   2  14  16 3579.44 449.476  -4
  -2  10 -16 3579.44 449.476  -3
  -2  10 -16 3579.44 449.476   1
   2   8 -20 3946.24 544.816  -4
  -2   9  20 3946.24 544.816  -3
   2   8 -20 3946.24 544.816  -2
  -2   9  20 3946.24 544.816   1
  -2  -8  19 2826.18 562.992  -4
   2  -9 -19 2826.18 562.992  -3
  -2  -8  19 2826.18 562.992  -2
   2  -9 -19 2826.18 562.992   1
   2   8 -18 7834.44 1257.22  -4
  -2   9  18 7834.44 1257.22  -3
   2   8 -18 7834.44 1257.22  -2
  -2   9  18 7834.44 1257.22   1
   2   8 -17 5017.81 554.889  -4
  -2   9  17 5017.81 554.889  -3
   2   8 -17 5017.81 554.889  -2
  -2   9  17 5017.81 554.889   1
   2   9 -16 1757.02 502.545  -4
  -2   9  16 1757.02 502.545  -3
   2   8 -16 1757.02 502.545  -2
  -2   9  16 1757.02 502.545   1
   2   9 -15 11647.3 560.639  -4
  -2   9  15 11647.3 560.639  -3
  -2   9  15 11647.3 560.639   1
  -2  -9  14 6094.73 419.778  -4
   2  -9 -14 6094.73 419.778  -3
  -2  -9  14 6094.73 419.778  -2
   2  -9 -14 6094.73 419.778   1
   2   9 -13 60026.7 814.717  -4
  -2   9  13 60026.7 814.717  -3
   2   9 -13 60026.7 814.717  -2
  -2   9  13 60026.7 814.717   1
  -2  -9  12 37407.6 729.572  -4
   2  -9 -12 37407.6 729.572  -3
  -2  -9  12 37407.6 729.572  -2
   2  -9 -12 37407.6 729.572   1
  -2  -9  11 14472.1 432.144  -4
   2  -9 -11 14472.1 432.144  -3
  -2  -9  11 14472.1 432.144  -2
   2  -9 -11 14472.1 432.144   1
   2   9 -10 19889.9 620.139  -4
  -2   9  10 19889.9 620.139  -3
   2   9 -10 19889.9 620.139  -2
  -2   9  10 19889.9 620.139   1
  -2 -10   9 1359.35 314.505  -4
   2  -9  -9 1359.35 314.505  -3
   2  -9  -9 1359.35 314.505   1
  -2 -10   8 1684.36 360.270  -4
   2  -9  -8 1684.36 360.270  -3
  -2 -10   8 1684.36 360.270  -2
   2  -9  -8 1684.36 360.270   1
   2  10  -7 13947.3 345.484  -4
  -2   9   7 13947.3 345.484  -3
   2  10  -7 13947.3 345.484  -2
  -2   9   7 13947.3 345.484   1
  -2 -10   6 10547.3 502.241  -4
   2  -9  -6 10547.3 502.241  -3
  -2 -10   6 10547.3 502.241  -2
   2  -9  -6 10547.3 502.241   1
  -2 -10   5 809.398 275.948  -4
   2  -9  -5 809.398 275.948  -3
  -2 -10   5 809.398 275.948  -2
   2  -9  -5 809.398 275.948   1
  -2 -10   4 854.739 235.734  -4
   2  -9  -4 854.739 235.734  -3
  -2 -10   4 854.739 235.734  -2
   2  -9  -4 854.739 235.734   1
   2  10  -3 818.727 373.559  -4
  -2   9   3 818.727 373.559  -3
  -2   9   3 818.727 373.559   1
  -2 -11   2 65639.8 1109.61  -4
   2  -9  -2 65639.8 1109.61  -3
  -2 -11   2 65639.8 1109.61  -2
   2  -9  -2 65639.8 1109.61   1
  -2 -11   1 32586.7 484.040  -4
   2  -9  -1 32586.7 484.040  -3
  -2 -11   1 32586.7 484.040  -2
   2  -9  -1 32586.7 484.040   1
  -2 -11  -3 349.460 223.768  -4
   2  -9   3 349.460 223.768  -3
   2  -9   3 349.460 223.768   1
   2  -9   4 9831.02 481.911  -3
   2  -9   4 9831.02 481.911   1
  -2 -12  -5 11270.2 1019.17  -4
   2  -9   5 11270.2 1019.17  -3
  -2 -12  -5 11270.2 1019.17  -2
   2  -9   5 11270.2 1019.17   1
   2  12   6 21627.6 714.191  -4
  -2   9  -6 21627.6 714.191  -3
   2  12   6 21627.6 714.191  -2
  -2   9  -6 21627.6 714.191   1
  -2 -12  -8 2225.75 339.794  -4
   2  -9   8 2225.75 339.794  -3
  -2 -12  -8 2225.75 339.794  -2
   2  -9   8 2225.75 339.794   1
   2  12  10 4329.25 688.248  -4
  -2   9 -10 4329.25 688.248  -3
  -2   9 -10 4329.25 688.248   1
  -2 -13 -12 2699.35 360.888  -4
   2  -9  12 2699.35 360.888  -3
  -2 -13 -12 2699.35 360.888  -2
   2  -9  12 2699.35 360.888   1
  -2 -13 -13 10607.6 625.748  -4
   2  -9  13 10607.6 625.748  -3
  -2 -13 -13 10607.6 625.748  -2
   2  -9  13 10607.6 625.748   1
   2  13  14 8572.69 432.892  -4
  -2   9 -14 8572.69 432.892  -3
   2  13  14 8572.69 432.892  -2
  -2   9 -14 8572.69 432.892   1
  -2 -13 -15 3643.50 401.510  -4
   2  -9  15 3643.50 401.510  -3
  -2 -13 -15 3643.50 401.510  -2
   2  -9  15 3643.50 401.510   1
   2  -9  16 2510.73 449.873   1
   2  13  16 7941.80 929.782  -4
  -2   9 -16 7941.80 929.782  -3
  -2   9 -16 7941.80 929.782   1
   2  -9  17 4502.57 444.965   1
  -2   8  21 7010.29 692.538   1
   2  -8 -21 10680.9 477.813  -3
   2  -8 -21 10680.9 477.813   1
  -2  -7  20 8484.20 562.005  -4
   2  -8 -20 8484.20 562.005  -3
  -2  -7  20 8484.20 562.005  -2
   2  -8 -20 8484.20 562.005   1
   2   7 -19 25884.3 590.415  -4
  -2   8  19 25884.3 590.415  -3
   2   7 -19 25884.3 590.415  -2
  -2   8  19 25884.3 590.415   1
  -2  -7  18 20250.2 556.732  -4
   2  -8 -18 20250.2 556.732  -3
  -2  -7  18 20250.2 556.732  -2
   2  -8 -18 20250.2 556.732   1
   2   7 -17 9607.81 489.784  -4
  -2   8  17 9607.81 489.784  -3
   2   7 -17 9607.81 489.784  -2
  -2   8  17 9607.81 489.784   1
  -2  -8  16 6113.28 501.835  -4
   2  -8 -16 6113.28 501.835  -3
  -2  -7  16 6113.28 501.835  -2
   2  -8 -16 6113.28 501.835   1
  -2  -8  15 1901.97 407.257  -4
   2  -8 -15 1901.97 407.257  -3
   2  -8 -15 1901.97 407.257   1
   2   8 -14 6981.29 514.727  -4
  -2   8  14 6981.29 514.727  -3
   2   8 -14 6981.29 514.727  -2
  -2   8  14 6981.29 514.727   1
   2   8 -13 6518.68 901.729  -4
  -2   8  13 6518.68 901.729  -3
   2   8 -13 6518.68 901.729  -2
  -2   8  13 6518.68 901.729   1
  -2  -8  12 1118.55 364.947  -4
   2  -8 -12 1118.55 364.947  -3
  -2  -8  12 1118.55 364.947  -2
   2  -8 -12 1118.55 364.947   1
   2   8 -11 6668.27 375.478  -4
  -2   8  11 6668.27 375.478  -3
   2   8 -11 6668.27 375.478  -2
  -2   8  11 6668.27 375.478   1
  -2  -8  10 7171.05 524.408  -4
   2  -8 -10 7171.05 524.408  -3
  -2  -8  10 7171.05 524.408  -2
   2  -8 -10 7171.05 524.408   1
  -2  -9   9 590.882 297.166  -4
   2  -8  -9 590.882 297.166  -3
   2  -8  -9 590.882 297.166   1
   2   9  -8 64205.3 735.104  -4
  -2   8   8 64205.3 735.104  -3
   2   9  -8 64205.3 735.104  -2
  -2   8   8 64205.3 735.104   1
   2   9  -7 78709.6 562.553  -4
  -2   8   7 78709.6 562.553  -3
   2   9  -7 78709.6 562.553  -2
  -2   8   7 78709.6 562.553   1
  -2  -9   6 108690. 652.359  -4
   2  -8  -6 108690. 652.359  -3
  -2  -9   6 108690. 652.359  -2
   2  -8  -6 108690. 652.359   1
   2   9  -5 9581.46 509.493  -4
  -2   8   5 9581.46 509.493  -3
   2   9  -5 9581.46 509.493  -2
  -2   8   5 9581.46 509.493   1
  -2  -9   4 18715.8 631.652  -4
   2  -8  -4 18715.8 631.652  -3
  -2  -9   4 18715.8 631.652  -2
   2  -8  -4 18715.8 631.652   1
   2   9  -3 81506.7 657.629  -4
  -2   8   3 81506.7 657.629  -3
  -2   8   3 81506.7 657.629   1
  -2 -10   2 60183.4 966.434  -4
   2  -8  -2 60183.4 966.434  -3
  -2 -10   2 60183.4 966.434  -2
   2  -8  -2 60183.4 966.434   1
  -2 -10   1 149488. 1378.50  -4
   2  -8  -1 149488. 1378.50  -3
  -2 -10   1 149488. 1378.50  -2
   2  -8  -1 149488. 1378.50   1
   2  10   0 31610.4 577.798  -4
  -2   8   0 31610.4 577.798  -3
   2  10   0 31610.4 577.798  -2
  -2   8   0 31610.4 577.798   1
   2  10   1 46495.1 725.413  -4
  -2   8  -1 46495.1 725.413  -3
   2  10   1 46495.1 725.413  -2
  -2   8  -1 46495.1 725.413   1
  -2 -10  -3 10943.9 611.519  -4
   2  -8   3 10943.9 611.519  -3
  -2 -10  -3 10943.9 611.519  -2
   2  -8   3 10943.9 611.519   1
   2  -8   4 9448.64 442.887  -3
   2  -8   4 9448.64 442.887   1
  -2 -11  -5 1159.35 280.393  -4
   2  -8   5 1159.35 280.393  -3
  -2 -11  -5 1159.35 280.393  -2
   2  -8   5 1159.35 280.393   1
   2  11   8 1072.12 268.359  -4
  -2   8  -8 1072.12 268.359  -3
   2  11   8 1072.12 268.359  -2
  -2   8  -8 1072.12 268.359   1
  -2 -12 -12 59779.4 906.615  -4
   2  -8  12 59779.4 906.615  -3
  -2 -12 -12 59779.4 906.615  -2
   2  -8  12 59779.4 906.615   1
  -2 -12 -15 8153.56 605.164  -4
   2  -8  15 8153.56 605.164  -3
  -2 -12 -15 8153.56 605.164  -2
   2  -8  15 8153.56 605.164   1
  -2 -12 -16 2178.59 357.593  -4
   2  -8  16 2178.59 357.593  -3
   2  -8  16 2178.59 357.593   1
   2  -8  17 256.772 397.115   1
   2  12  17 1815.36 457.839  -4
  -2   8 -17 1815.36 457.839  -3
   2  13  17 1815.36 457.839  -2
  -2   8 -17 1815.36 457.839   1
   2  13  18 3423.23 618.201  -4
  -2   8 -18 3423.23 618.201  -3
   2  13  18 3423.23 618.201  -2
  -2   8 -18 3423.23 618.201   1
   2   6 -21 6253.62 537.265  -4
  -2   7  21 6253.62 537.265  -3
   2   6 -21 6253.62 537.265  -2
  -2   7  21 6253.62 537.265   1
   2   6 -20 15764.0 405.679  -4
  -2   7  20 15764.0 405.679  -3
   2   6 -20 15764.0 405.679  -2
  -2   7  20 15764.0 405.679   1
   2   6 -19 9321.11 495.865  -4
  -2   7  19 9321.11 495.865  -3
   2   6 -19 9321.11 495.865  -2
  -2   7  19 9321.11 495.865   1
  -2  -6  18 26576.2 441.054  -4
   2  -7 -18 26576.2 441.054  -3
  -2  -6  18 26576.2 441.054  -2
   2  -7 -18 26576.2 441.054   1
   2   6 -17 4835.17 467.216  -4
  -2   7  17 4835.17 467.216  -3
   2   6 -17 4835.17 467.216  -2
  -2   7  17 4835.17 467.216   1
   2   7 -16 8181.85 480.284  -4
  -2   7  16 8181.85 480.284  -3
   2   6 -16 8181.85 480.284  -2
  -2   7  16 8181.85 480.284   1
  -2  -7  15 2689.68 392.120  -4
   2  -7 -15 2689.68 392.120  -3
   2  -7 -15 2689.68 392.120   1
  -2  -7  14 1761.75 397.122  -4
   2  -7 -14 1761.75 397.122  -3
  -2  -7  14 1761.75 397.122  -2
   2  -7 -14 1761.75 397.122   1
  -2  -7  13 2634.57 370.888  -4
   2  -7 -13 2634.57 370.888  -3
  -2  -7  13 2634.57 370.888  -2
   2  -7 -13 2634.57 370.888   1
  -2  -7  12 4921.49 428.067  -4
   2  -7 -12 4921.49 428.067  -3
  -2  -7  12 4921.49 428.067  -2
   2  -7 -12 4921.49 428.067   1
   2   7 -11 2214.88 937.401  -4
  -2   7  11 2214.88 937.401  -3
   2   7 -11 2214.88 937.401  -2
  -2   7  11 2214.88 937.401   1
  -2  -7  10 1783.67 408.958  -4
   2  -7 -10 1783.67 408.958  -3
  -2  -7  10 1783.67 408.958  -2
   2  -7 -10 1783.67 408.958   1
  -2  -8   9 57222.6 781.867  -4
   2  -7  -9 57222.6 781.867  -3
   2  -7  -9 57222.6 781.867   1
  -2  -8   8 46608.7 523.618  -4
   2  -7  -8 46608.7 523.618  -3
  -2  -8   8 46608.7 523.618  -2
   2  -7  -8 46608.7 523.618   1
  -2  -8   7 339420. 1298.71  -4
   2  -7  -7 339420. 1298.71  -3
  -2  -8   7 339420. 1298.71  -2
   2  -7  -7 339420. 1298.71   1
  -2  -8   6 75587.8 540.253  -4
   2  -7  -6 75587.8 540.253  -3
  -2  -8   6 75587.8 540.253  -2
   2  -7  -6 75587.8 540.253   1
  -2  -8   5 182735. 766.292  -4
   2  -7  -5 182735. 766.292  -3
  -2  -8   5 182735. 766.292  -2
   2  -7  -5 182735. 766.292   1
  -2  -8   4 14647.4 294.770  -4
   2  -7  -4 14647.4 294.770  -3
  -2  -8   4 14647.4 294.770  -2
   2  -7  -4 14647.4 294.770   1
  -2  -8   3 6202.00 329.476  -4
   2  -7  -3 6202.00 329.476  -3
   2  -7  -3 6202.00 329.476   1
  -2  -9   2 7624.59 340.923  -4
   2  -7  -2 7624.59 340.923  -3
  -2  -9   2 7624.59 340.923  -2
   2  -7  -2 7624.59 340.923   1
  -2  -9   1 13115.7 378.933  -4
   2  -7  -1 13115.7 378.933  -3
  -2  -9   1 13115.7 378.933  -2
   2  -7  -1 13115.7 378.933   1
  -2  -9   0 65177.2 996.013  -4
   2  -7   0 65177.2 996.013  -3
  -2  -9   0 65177.2 996.013  -2
   2  -7   0 65177.2 996.013   1
  -2  -9  -2 9113.12 358.528  -4
   2  -7   2 9113.12 358.528  -3
  -2  -9  -2 9113.12 358.528  -2
   2  -7   2 9113.12 358.528   1
   2   9   3 37936.6 478.071  -4
  -2   7  -3 37936.6 478.071  -3
   2   9   3 37936.6 478.071  -2
  -2   7  -3 37936.6 478.071   1
   2  -7   4 48743.1 950.904  -3
  -2 -10  -4 48743.1 950.904  -2
   2  -7   4 48743.1 950.904   1
   2  10   9 6560.15 739.689  -4
  -2   7  -9 6560.15 739.689  -3
   2  10   9 6560.15 739.689  -2
  -2   7  -9 6560.15 739.689   1
  -2 -11 -11 58286.2 902.054  -4
   2  -7  11 58286.2 902.054  -3
  -2 -11 -11 58286.2 902.054  -2
   2  -7  11 58286.2 902.054   1
  -2 -11 -12 22363.3 468.884  -4
   2  -7  12 22363.3 468.884  -3
  -2 -11 -12 22363.3 468.884  -2
   2  -7  12 22363.3 468.884   1
  -2 -11 -13 36942.7 786.282  -4
   2  -7  13 36942.7 786.282  -3
  -2 -11 -13 36942.7 786.282  -2
   2  -7  13 36942.7 786.282   1
  -2 -11 -14 441.703 372.817  -4
   2  -7  14 441.703 372.817  -3
  -2 -11 -14 441.703 372.817  -2
   2  -7  14 441.703 372.817   1
  -2 -11 -15 2043.06 381.954  -4
   2  -7  15 2043.06 381.954  -3
  -2 -11 -15 2043.06 381.954  -2
   2  -7  15 2043.06 381.954   1
   2  -7  16 3773.94 447.644   1
   2  -7  17 263.090 358.246   1
   2  11  17 1607.01 433.056  -4
  -2   7 -17 1607.01 433.056  -3
   2  12  17 1607.01 433.056  -2
  -2   7 -17 1607.01 433.056   1
  -2 -12 -18 6438.93 401.975  -4
   2  -7  18 6438.93 401.975  -3
  -2 -12 -18 6438.93 401.975  -2
   2  -7  18 6438.93 401.975   1
   2  -7  19 314.008 430.809   1
  -2 -12 -19 2079.53 457.581  -4
   2  -7  19 2079.53 457.581  -3
  -2 -12 -19 2079.53 457.581  -2
   2  -7  19 2079.53 457.581   1
   2  -6 -22 2596.74 566.619  -3
  -2  -4  22 2596.74 566.619  -2
   2  -6 -22 2596.74 566.619   1
   2   5 -22 2878.13 444.562  -4
  -2   6  22 2878.13 444.562  -3
   2   4 -22 2878.13 444.562  -2
  -2   6  22 2878.13 444.562   1
   2   5 -21 3226.85 363.221  -4
  -2   6  21 3226.85 363.221  -3
   2   5 -21 3226.85 363.221  -2
  -2   6  21 3226.85 363.221   1
   2   5 -20 2036.54 334.265  -4
  -2   6  20 2036.54 334.265  -3
   2   5 -20 2036.54 334.265  -2
  -2   6  20 2036.54 334.265   1
   2   5 -19 12644.7 378.986  -4
  -2   6  19 12644.7 378.986  -3
   2   5 -19 12644.7 378.986  -2
  -2   6  19 12644.7 378.986   1
   2   5 -18 1696.13 320.571  -4
  -2   6  18 1696.13 320.571  -3
   2   5 -18 1696.13 320.571  -2
  -2   6  18 1696.13 320.571   1
  -2  -5  17 632.215 294.294  -4
   2  -6 -17 632.215 294.294  -3
  -2  -5  17 632.215 294.294  -2
   2  -6 -17 632.215 294.294   1
   2   6 -16 6513.55 318.323  -4
  -2   6  16 6513.55 318.323  -3
   2   5 -16 6513.55 318.323  -2
  -2   6  16 6513.55 318.323   1
   2   6 -15 1883.41 246.005  -4
  -2   6  15 1883.41 246.005  -3
  -2   6  15 1883.41 246.005   1
   2   6 -14 71407.0 663.672  -4
  -2   6  14 71407.0 663.672  -3
   2   6 -14 71407.0 663.672  -2
  -2   6  14 71407.0 663.672   1
   2   6 -13 6398.81 341.791  -4
  -2   6  13 6398.81 341.791  -3
   2   6 -13 6398.81 341.791  -2
  -2   6  13 6398.81 341.791   1
  -2  -6  12 34644.6 582.891  -4
   2  -6 -12 34644.6 582.891  -3
  -2  -6  12 34644.6 582.891  -2
   2  -6 -12 34644.6 582.891   1
   2   6 -11 5690.09 823.226  -4
  -2   6  11 5690.09 823.226  -3
   2   6 -11 5690.09 823.226  -2
  -2   6  11 5690.09 823.226   1
   2   6 -10 4711.24 414.993  -4
  -2   6  10 4711.24 414.993  -3
   2   6 -10 4711.24 414.993  -2
  -2   6  10 4711.24 414.993   1
   2   7  -9 24886.3 946.852  -4
  -2   6   9 24886.3 946.852  -3
  -2   6   9 24886.3 946.852   1
  -2  -7   8 286087. 1436.47  -4
   2  -6  -8 286087. 1436.47  -3
  -2  -7   8 286087. 1436.47  -2
   2  -6  -8 286087. 1436.47   1
   2   7  -7 19394.6 361.183  -4
  -2   6   7 19394.6 361.183  -3
   2   7  -7 19394.6 361.183  -2
  -2   6   7 19394.6 361.183   1
   2   7  -6 280723. 1224.63  -4
  -2   6   6 280723. 1224.63  -3
   2   7  -6 280723. 1224.63  -2
  -2   6   6 280723. 1224.63   1
  -2  -7   5 50874.8 426.489  -4
   2  -6  -5 50874.8 426.489  -3
  -2  -7   5 50874.8 426.489  -2
   2  -6  -5 50874.8 426.489   1
  -2  -7   4 81994.5 715.383  -4
   2  -6  -4 81994.5 715.383  -3
  -2  -7   4 81994.5 715.383  -2
   2  -6  -4 81994.5 715.383   1
  -2  -7   3 36005.1 373.747  -4
   2  -6  -3 36005.1 373.747  -3
   2  -6  -3 36005.1 373.747   1
  -2  -8   2 9259.39 409.020  -4
   2  -6  -2 9259.39 409.020  -3
  -2  -8   2 9259.39 409.020  -2
   2  -6  -2 9259.39 409.020   1
  -2  -8   1 39234.3 858.095  -4
   2  -6  -1 39234.3 858.095  -3
  -2  -8   1 39234.3 858.095  -2
   2  -6  -1 39234.3 858.095   1
  -2  -8   0 2762.59 424.575  -4
   2  -6   0 2762.59 424.575  -3
  -2  -8   0 2762.59 424.575  -2
   2  -6   0 2762.59 424.575   1
   2   8   1 13621.1 321.464  -4
  -2   6  -1 13621.1 321.464  -3
   2   8   1 13621.1 321.464  -2
  -2   6  -1 13621.1 321.464   1
  -2  -8  -3 78060.0 948.396  -4
   2  -6   3 78060.0 948.396  -3
  -2  -8  -3 78060.0 948.396  -2
   2  -6   3 78060.0 948.396   1
  -2  -9  -5 198159. 1262.12  -4
   2  -6   5 198159. 1262.12  -3
  -2  -9  -5 198159. 1262.12  -2
   2  -6   5 198159. 1262.12   1
  -2  -9  -6 39624.3 629.438  -4
   2  -6   6 39624.3 629.438  -3
  -2  -9  -6 39624.3 629.438  -2
   2  -6   6 39624.3 629.438   1
  -2  -9  -7 52448.3 732.754  -4
   2  -6   7 52448.3 732.754  -3
  -2  -9  -7 52448.3 732.754  -2
   2  -6   7 52448.3 732.754   1
   2   9   8 5542.54 660.602  -4
  -2   6  -8 5542.54 660.602  -3
   2   9   8 5542.54 660.602  -2
  -2   6  -8 5542.54 660.602   1
  -2  -9  -9 880.409 280.567  -4
   2  -6   9 880.409 280.567  -3
  -2  -9  -9 880.409 280.567  -2
   2  -6   9 880.409 280.567   1
  -2  -9 -10 17271.3 528.254  -4
   2  -6  10 17271.3 528.254  -3
   2  -6  10 17271.3 528.254   1
  -2 -10 -11 24335.2 618.496  -4
   2  -6  11 24335.2 618.496  -3
  -2 -10 -11 24335.2 618.496  -2
   2  -6  11 24335.2 618.496   1
   2  10  13 1462.83 340.183  -4
  -2   6 -13 1462.83 340.183  -3
   2  10  13 1462.83 340.183  -2
  -2   6 -13 1462.83 340.183   1
  -2 -10 -14 24400.9 803.982  -4
   2  -6  14 24400.9 803.982  -3
  -2 -10 -14 24400.9 803.982  -2
   2  -6  14 24400.9 803.982   1
  -2 -10 -15 16647.4 621.277  -4
   2  -6  15 16647.4 621.277  -3
  -2 -10 -15 16647.4 621.277  -2
   2  -6  15 16647.4 621.277   1
   2  -6  16 1112.55 357.593   1
   2  10  16 3596.76 368.583  -4
  -2   6 -16 3596.76 368.583  -3
  -2   6 -16 3596.76 368.583   1
   2  10  17 28390.6 584.448  -4
  -2   6 -17 28390.6 584.448  -3
   2  11  17 28390.6 584.448  -2
  -2   6 -17 28390.6 584.448   1
  -2 -11 -18 5398.57 582.525  -4
   2  -6  18 5398.57 582.525  -3
  -2 -11 -18 5398.57 582.525  -2
   2  -6  18 5398.57 582.525   1
   2  -6  19 1993.66 322.006   1
   2  11  19 2589.10 771.418  -4
  -2   6 -19 2589.10 771.418  -3
   2  11  19 2589.10 771.418  -2
  -2   6 -19 2589.10 771.418   1
   2  -6  20 188.683 403.073   1
  -2 -11 -20 649.020 436.737  -4
   2  -6  20 649.020 436.737  -3
  -2 -11 -20 649.020 436.737  -2
   2  -6  20 649.020 436.737   1
  -2  -4  22 2556.39 349.281  -4
   2  -5 -22 2556.39 349.281  -3
  -2  -3  22 2556.39 349.281  -2
   2  -5 -22 2556.39 349.281   1
   2   4 -21 574.020 335.959  -4
  -2   5  21 574.020 335.959  -3
   2   4 -21 574.020 335.959  -2
  -2   5  21 574.020 335.959   1
   2   4 -20 301.018 312.812  -4
  -2   5  20 301.018 312.812  -3
   2   4 -20 301.018 312.812  -2
  -2   5  20 301.018 312.812   1
  -2  -4  19 10324.1 532.144  -4
   2  -5 -19 10324.1 532.144  -3
  -2  -4  19 10324.1 532.144  -2
   2  -5 -19 10324.1 532.144   1
   2   4 -18-51.7114 289.559  -4
  -2   5  18-51.7114 289.559  -3
   2   4 -18-51.7114 289.559  -2
  -2   5  18-51.7114 289.559   1
  -2  -4  17 2936.97 464.883  -4
   2  -5 -17 2936.97 464.883  -3
  -2  -4  17 2936.97 464.883  -2
   2  -5 -17 2936.97 464.883   1
   2   5 -16 15086.8 359.771  -4
  -2   5  16 15086.8 359.771  -3
   2   4 -16 15086.8 359.771  -2
  -2   5  16 15086.8 359.771   1
  -2  -5  15 14277.2 459.762  -4
   2  -5 -15 14277.2 459.762  -3
   2  -5 -15 14277.2 459.762   1
   2   5 -14 14173.9 329.769  -4
  -2   5  14 14173.9 329.769  -3
   2   5 -14 14173.9 329.769  -2
  -2   5  14 14173.9 329.769   1
  -2  -5  13 64049.0 724.326  -4
   2  -5 -13 64049.0 724.326  -3
  -2  -5  13 64049.0 724.326  -2
   2  -5 -13 64049.0 724.326   1
   2   5 -12 22698.0 406.707  -4
  -2   5  12 22698.0 406.707  -3
   2   5 -12 22698.0 406.707  -2
  -2   5  12 22698.0 406.707   1
  -2  -5  11 32364.0 715.975  -4
   2  -5 -11 32364.0 715.975  -3
  -2  -5  11 32364.0 715.975  -2
   2  -5 -11 32364.0 715.975   1
  -2  -6   9 3568.43 334.341  -4
   2  -5  -9 3568.43 334.341  -3
   2  -5  -9 3568.43 334.341   1
  -2  -6   8 7027.14 391.099  -4
   2  -5  -8 7027.14 391.099  -3
  -2  -6   8 7027.14 391.099  -2
   2  -5  -8 7027.14 391.099   1
  -2  -6   6 23465.4 366.787  -4
   2  -5  -6 23465.4 366.787  -3
  -2  -6   6 23465.4 366.787  -2
   2  -5  -6 23465.4 366.787   1
  -2  -6   5 38224.9 573.572  -4
   2  -5  -5 38224.9 573.572  -3
  -2  -6   5 38224.9 573.572  -2
   2  -5  -5 38224.9 573.572   1
  -2  -6   4 80858.7 675.602  -4
   2  -5  -4 80858.7 675.602  -3
  -2  -6   4 80858.7 675.602  -2
   2  -5  -4 80858.7 675.602   1
   2   6  -3 198600. 892.588  -4
  -2   5   3 198600. 892.588  -3
  -2   5   3 198600. 892.588   1
  -2  -7   2 245465. 1161.68  -4
   2  -5  -2 245465. 1161.68  -3
  -2  -7   2 245465. 1161.68  -2
   2  -5  -2 245465. 1161.68   1
   2   7  -1 4975.06 299.954  -4
  -2   5   1 4975.06 299.954  -3
   2   7  -1 4975.06 299.954  -2
  -2   5   1 4975.06 299.954   1
  -2  -7   0 201259. 1379.99  -4
   2  -5   0 201259. 1379.99  -3
  -2  -7   0 201259. 1379.99  -2
   2  -5   0 201259. 1379.99   1
  -2  -7  -1 25740.6 747.225  -4
   2  -5   1 25740.6 747.225  -3
  -2  -7  -1 25740.6 747.225  -2
   2  -5   1 25740.6 747.225   1
   2   7   2 1442.74 589.815  -4
  -2   5  -2 1442.74 589.815  -3
   2   7   2 1442.74 589.815  -2
  -2   5  -2 1442.74 589.815   1
   2   7   3 18480.3 422.198  -4
  -2   5  -3 18480.3 422.198  -3
   2   7   3 18480.3 422.198  -2
  -2   5  -3 18480.3 422.198   1
   2  -5   4 218271. 1086.55  -3
  -2  -8  -4 218271. 1086.55  -2
   2  -5   4 218271. 1086.55   1
   2   8   6 151261. 757.808  -4
  -2   5  -6 151261. 757.808  -3
   2   8   6 151261. 757.808  -2
  -2   5  -6 151261. 757.808   1
  -2  -8  -7 25127.2 503.185  -4
   2  -5   7 25127.2 503.185  -3
  -2  -8  -7 25127.2 503.185  -2
   2  -5   7 25127.2 503.185   1
  -2  -8 -10 54230.7 662.416  -4
   2  -5  10 54230.7 662.416  -3
   2  -5  10 54230.7 662.416   1
  -2  -9 -11 21012.4 610.484  -4
   2  -5  11 21012.4 610.484  -3
  -2  -9 -11 21012.4 610.484  -2
   2  -5  11 21012.4 610.484   1
  -2  -9 -12 606.957 313.351  -4
   2  -5  12 606.957 313.351  -3
  -2  -9 -12 606.957 313.351  -2
   2  -5  12 606.957 313.351   1
  -2  -9 -13 3994.41 347.807  -4
   2  -5  13 3994.41 347.807  -3
  -2  -9 -13 3994.41 347.807  -2
   2  -5  13 3994.41 347.807   1
  -2  -9 -14 28430.1 659.858  -4
   2  -5  14 28430.1 659.858  -3
  -2  -9 -14 28430.1 659.858  -2
   2  -5  14 28430.1 659.858   1
  -2  -9 -15 7715.93 581.394  -4
   2  -5  15 7715.93 581.394  -3
  -2  -9 -15 7715.93 581.394  -2
   2  -5  15 7715.93 581.394   1
   2   9  16 56945.8 541.811  -4
  -2   5 -16 56945.8 541.811  -3
  -2   5 -16 56945.8 541.811   1
   2  -5  17 4850.98 419.284   1
   2   9  17 20565.7 523.790  -4
  -2   5 -17 20565.7 523.790  -3
   2  10  17 20565.7 523.790  -2
  -2   5 -17 20565.7 523.790   1
   2  10  18 10632.2 576.121  -4
  -2   5 -18 10632.2 576.121  -3
   2  10  18 10632.2 576.121  -2
  -2   5 -18 10632.2 576.121   1
   2  -5  19 1359.81 326.676   1
   2  10  19 4042.18 786.816  -4
  -2   5 -19 4042.18 786.816  -3
   2  10  19 4042.18 786.816  -2
  -2   5 -19 4042.18 786.816   1
   2  -5  20 126.353 310.767   1
   2  10  20 307.236 412.147  -4
  -2   5 -20 307.236 412.147  -3
   2  10  20 307.236 412.147  -2
  -2   5 -20 307.236 412.147   1
   2  -5  21 186.408 294.978   1
  -2 -10 -21-120.173 450.059  -4
   2  -5  21-120.173 450.059  -3
  -2 -10 -21-120.173 450.059  -2
   2  -5  21-120.173 450.059   1
  -2  -3  22 2084.47 325.139  -4
   2  -4 -22 2084.47 325.139  -3
  -2  -2  22 2084.47 325.139  -2
   2  -4 -22 2084.47 325.139   1
  -2  -3  21 7217.59 350.832  -4
   2  -4 -21 7217.59 350.832  -3
  -2  -3  21 7217.59 350.832  -2
   2  -4 -21 7217.59 350.832   1
   2   3 -20 11674.3 479.247  -4
  -2   4  20 11674.3 479.247  -3
   2   3 -20 11674.3 479.247  -2
  -2   4  20 11674.3 479.247   1
   2   3 -19 16299.5 376.702  -4
  -2   4  19 16299.5 376.702  -3
   2   3 -19 16299.5 376.702  -2
  -2   4  19 16299.5 376.702   1
  -2  -3  18 19105.8 688.858  -4
   2  -4 -18 19105.8 688.858  -3
  -2  -3  18 19105.8 688.858  -2
   2  -4 -18 19105.8 688.858   1
   2   3 -17 10583.4 403.905  -4
  -2   4  17 10583.4 403.905  -3
   2   3 -17 10583.4 403.905  -2
  -2   4  17 10583.4 403.905   1
   2  -4 -16-319.326 332.861   1
   2   4 -16 337.176 302.857  -4
  -2   4  16 337.176 302.857  -3
   2   3 -16 337.176 302.857  -2
  -2   4  16 337.176 302.857   1
   2   4 -15 981.448 257.594  -4
  -2   4  15 981.448 257.594  -3
   2   4 -15 981.448 257.594  -2
  -2   4  15 981.448 257.594   1
  -2  -4  14 43999.1 594.175  -4
   2  -4 -14 43999.1 594.175  -3
  -2  -4  14 43999.1 594.175  -2
   2  -4 -14 43999.1 594.175   1
  -2  -4  13 73617.9 772.619  -4
   2  -4 -13 73617.9 772.619  -3
  -2  -4  13 73617.9 772.619  -2
   2  -4 -13 73617.9 772.619   1
   2   4 -12 19717.9 377.328  -4
  -2   4  12 19717.9 377.328  -3
   2   4 -12 19717.9 377.328  -2
  -2   4  12 19717.9 377.328   1
   2   4 -11 16055.7 393.276  -4
  -2   4  11 16055.7 393.276  -3
   2   4 -11 16055.7 393.276  -2
  -2   4  11 16055.7 393.276   1
   2   4 -10 4454.30 286.663  -4
  -2   4  10 4454.30 286.663  -3
   2   4 -10 4454.30 286.663  -2
  -2   4  10 4454.30 286.663   1
   2   5  -9 577.936 192.072  -4
  -2   4   9 577.936 192.072  -3
  -2   4   9 577.936 192.072   1
   2   5  -8 2252.09 394.882  -4
  -2   4   8 2252.09 394.882  -3
   2   5  -8 2252.09 394.882  -2
  -2   4   8 2252.09 394.882   1
  -2  -5   5 9088.42 436.994  -4
   2  -4  -5 9088.42 436.994  -3
  -2  -5   5 9088.42 436.994  -2
   2  -4  -5 9088.42 436.994   1
  -2  -5   4 17857.6 459.017  -4
   2  -4  -4 17857.6 459.017  -3
  -2  -5   4 17857.6 459.017  -2
   2  -4  -4 17857.6 459.017   1
  -2  -5   3 196741. 1360.28  -4
   2  -4  -3 196741. 1360.28  -3
  -2  -5   3 196741. 1360.28  -2
   2  -4  -3 196741. 1360.28   1
   2   6  -2 77114.8 476.403  -4
  -2   4   2 77114.8 476.403  -3
   2   6  -2 77114.8 476.403  -2
  -2   4   2 77114.8 476.403   1
  -2  -6   1 187364. 2909.71  -4
   2  -4  -1 187364. 2909.71  -3
  -2  -6   1 187364. 2909.71  -2
   2  -4  -1 187364. 2909.71   1
  -2  -6   0 36185.9 727.790  -4
   2  -4   0 36185.9 727.790  -3
  -2  -6   0 36185.9 727.790  -2
   2  -4   0 36185.9 727.790   1
  -2  -6  -1 171568. 1384.31  -4
   2  -4   1 171568. 1384.31  -3
  -2  -6  -1 171568. 1384.31  -2
   2  -4   1 171568. 1384.31   1
   2   6   3 3825.38 349.044  -4
  -2   4  -3 3825.38 349.044  -3
   2   6   3 3825.38 349.044  -2
  -2   4  -3 3825.38 349.044   1
   2  -4   4 511.223 271.810  -3
  -2  -7  -4 511.223 271.810  -2
   2  -4   4 511.223 271.810   1
  -2  -7  -5 60977.5 654.438  -4
   2  -4   5 60977.5 654.438  -3
  -2  -7  -5 60977.5 654.438  -2
   2  -4   5 60977.5 654.438   1
  -2  -7  -6 10405.6 417.841  -4
   2  -4   6 10405.6 417.841  -3
  -2  -7  -6 10405.6 417.841  -2
   2  -4   6 10405.6 417.841   1
   2   7   7 2669.20 300.113  -4
  -2   4  -7 2669.20 300.113  -3
   2   7   7 2669.20 300.113  -2
  -2   4  -7 2669.20 300.113   1
  -2  -7  -9 21303.0 503.101  -4
   2  -4   9 21303.0 503.101  -3
  -2  -7  -9 21303.0 503.101  -2
   2  -4   9 21303.0 503.101   1
  -2  -7 -10 78735.5 779.399  -4
   2  -4  10 78735.5 779.399  -3
   2  -4  10 78735.5 779.399   1
  -2  -8 -11 12096.8 370.647  -4
   2  -4  11 12096.8 370.647  -3
  -2  -8 -11 12096.8 370.647  -2
   2  -4  11 12096.8 370.647   1
  -2  -8 -13 4574.89 326.339  -4
   2  -4  13 4574.89 326.339  -3
  -2  -8 -13 4574.89 326.339  -2
   2  -4  13 4574.89 326.339   1
  -2  -8 -14 467.716 299.491  -4
   2  -4  14 467.716 299.491  -3
  -2  -8 -14 467.716 299.491  -2
   2  -4  14 467.716 299.491   1
   2   8  15 14341.0 599.513  -4
  -2   4 -15 14341.0 599.513  -3
   2   8  15 14341.0 599.513  -2
  -2   4 -15 14341.0 599.513   1
  -2  -8 -16 6973.61 442.033  -4
   2  -4  16 6973.61 442.033  -3
   2  -4  16 6973.61 442.033   1
  -2   4 -17 720.344 303.677   1
  -2  -8 -17 13888.1 784.184  -4
   2  -4  17 13888.1 784.184  -3
  -2  -9 -17 13888.1 784.184  -2
   2  -4  17 13888.1 784.184   1
   2   9  18 9664.50 796.454  -4
  -2   4 -18 9664.50 796.454  -3
   2   9  18 9664.50 796.454  -2
  -2   4 -18 9664.50 796.454   1
   2   9  19 7697.35 380.504  -4
  -2   4 -19 7697.35 380.504  -3
   2   9  19 7697.35 380.504  -2
  -2   4 -19 7697.35 380.504   1
   2  -4  20 604.780 327.247   1
   2   9  20 2157.87 435.940  -4
  -2   4 -20 2157.87 435.940  -3
   2   9  20 2157.87 435.940  -2
  -2   4 -20 2157.87 435.940   1
   2  -4  21 88.6931 324.054   1
   2   9  21 1328.07 380.979  -4
  -2   4 -21 1328.07 380.979  -3
   2   9  21 1328.07 380.979  -2
  -2   4 -21 1328.07 380.979   1
   2   2 -23 543.544 380.173  -4
  -2   3  23 543.544 380.173  -3
   2   1 -23 543.544 380.173  -2
  -2   3  23 543.544 380.173   1
   2  -3 -22 1695.12 413.643   1
   2   2 -22 4192.76 390.089  -4
  -2   3  22 4192.76 390.089  -3
   2   1 -22 4192.76 390.089  -2
  -2   3  22 4192.76 390.089   1
   2   2 -21 7670.73 1043.63  -4
  -2   3  21 7670.73 1043.63  -3
   2   2 -21 7670.73 1043.63  -2
  -2   3  21 7670.73 1043.63   1
   2   2 -20 24269.8 564.536  -4
  -2   3  20 24269.8 564.536  -3
   2   2 -20 24269.8 564.536  -2
  -2   3  20 24269.8 564.536   1
   2   2 -18 33580.4 518.847  -4
  -2   3  18 33580.4 518.847  -3
   2   2 -18 33580.4 518.847  -2
  -2   3  18 33580.4 518.847   1
   2   2 -17 11805.1 406.229  -4
  -2   3  17 11805.1 406.229  -3
   2   2 -17 11805.1 406.229  -2
  -2   3  17 11805.1 406.229   1
   2   3 -16 1643.85 321.491  -4
  -2   3  16 1643.85 321.491  -3
   2   2 -16 1643.85 321.491  -2
  -2   3  16 1643.85 321.491   1
   2   3 -15 33.6915 283.733  -4
  -2   3  15 33.6915 283.733  -3
   2   3 -15 33.6915 283.733  -2
  -2   3  15 33.6915 283.733   1
   2   3 -14 6315.56 794.875  -4
  -2   3  14 6315.56 794.875  -3
   2   3 -14 6315.56 794.875  -2
  -2   3  14 6315.56 794.875   1
   2   3 -13 10808.6 891.536  -4
  -2   3  13 10808.6 891.536  -3
   2   3 -13 10808.6 891.536  -2
  -2   3  13 10808.6 891.536   1
   2   3 -12 1609.49 262.011  -4
  -2   3  12 1609.49 262.011  -3
   2   3 -12 1609.49 262.011  -2
  -2   3  12 1609.49 262.011   1
   2   3 -11 64515.1 1054.03  -4
  -2   3  11 64515.1 1054.03  -3
   2   3 -11 64515.1 1054.03  -2
  -2   3  11 64515.1 1054.03   1
   2   3 -10 30086.0 883.783  -4
  -2   3  10 30086.0 883.783  -3
   2   3 -10 30086.0 883.783  -2
  -2   3  10 30086.0 883.783   1
   2   4  -9 78093.4 567.816  -4
  -2   3   9 78093.4 567.816  -3
  -2   3   9 78093.4 567.816   1
   2   4  -8 10485.1 300.134  -4
  -2   3   8 10485.1 300.134  -3
   2   4  -8 10485.1 300.134  -2
  -2   3   8 10485.1 300.134   1
   2   4  -6 269868. 947.910  -4
  -2   3   6 269868. 947.910  -3
   2   4  -6 269868. 947.910  -2
  -2   3   6 269868. 947.910   1
  -2  -4   4 66705.1 577.791  -4
   2  -3  -4 66705.1 577.791  -3
  -2  -4   4 66705.1 577.791  -2
   2  -3  -4 66705.1 577.791   1
   2   4  -3 57376.6 498.647  -4
  -2   3   3 57376.6 498.647  -3
   2   4  -3 57376.6 498.647  -2
  -2   3   3 57376.6 498.647   1
   2   5  -2 112744. 523.572  -4
  -2   3   2 112744. 523.572  -3
   2   5  -2 112744. 523.572  -2
  -2   3   2 112744. 523.572   1
   2   5  -1 42440.8 507.884  -4
  -2   3   1 42440.8 507.884  -3
   2   5  -1 42440.8 507.884  -2
  -2   3   1 42440.8 507.884   1
  -2  -5   0 274421. 4603.81  -4
   2  -3   0 274421. 4603.81  -3
  -2  -5   0 274421. 4603.81  -2
   2  -3   0 274421. 4603.81   1
  -2  -5  -1 53362.4 775.301  -4
   2  -3   1 53362.4 775.301  -3
  -2  -5  -1 53362.4 775.301  -2
   2  -3   1 53362.4 775.301   1
  -2  -5  -2 75026.2 719.007  -4
   2  -3   2 75026.2 719.007  -3
  -2  -5  -2 75026.2 719.007  -2
   2  -3   2 75026.2 719.007   1
  -2  -5  -3 17318.5 282.696  -4
   2  -3   3 17318.5 282.696  -3
  -2  -5  -3 17318.5 282.696  -2
   2  -3   3 17318.5 282.696   1
   2  -3   4 3755.64 248.233  -3
  -2  -6  -4 3755.64 248.233  -2
   2  -3   4 3755.64 248.233   1
  -2  -6  -7 27169.5 538.189  -4
   2  -3   7 27169.5 538.189  -3
  -2  -6  -7 27169.5 538.189  -2
   2  -3   7 27169.5 538.189   1
  -2  -6  -8 424.006 283.721  -4
   2  -3   8 424.006 283.721  -3
  -2  -6  -8 424.006 283.721  -2
   2  -3   8 424.006 283.721   1
  -2  -6  -9 74351.7 544.452  -4
   2  -3   9 74351.7 544.452  -3
  -2  -6  -9 74351.7 544.452  -2
   2  -3   9 74351.7 544.452   1
  -2  -6 -10 8260.80 397.636  -4
   2  -3  10 8260.80 397.636  -3
   2  -3  10 8260.80 397.636   1
  -2  -7 -11 330520. 1575.88  -4
   2  -3  11 330520. 1575.88  -3
  -2  -7 -11 330520. 1575.88  -2
   2  -3  11 330520. 1575.88   1
  -2  -7 -12 20387.6 520.840  -4
   2  -3  12 20387.6 520.840  -3
  -2  -7 -12 20387.6 520.840  -2
   2  -3  12 20387.6 520.840   1
  -2  -7 -13 79871.7 575.149  -4
   2  -3  13 79871.7 575.149  -3
  -2  -7 -13 79871.7 575.149  -2
   2  -3  13 79871.7 575.149   1
  -2  -7 -14 19167.3 484.679  -4
   2  -3  14 19167.3 484.679  -3
  -2  -7 -14 19167.3 484.679  -2
   2  -3  14 19167.3 484.679   1
   2   7  15 328.334 291.236  -4
  -2   3 -15 328.334 291.236  -3
   2   7  15 328.334 291.236  -2
  -2   3 -15 328.334 291.236   1
   2   7  16 1875.33 280.848  -4
  -2   3 -16 1875.33 280.848  -3
  -2   3 -16 1875.33 280.848   1
   2   7  17 13358.3 380.737  -4
  -2   3 -17 13358.3 380.737  -3
   2   8  17 13358.3 380.737  -2
  -2   3 -17 13358.3 380.737   1
   2   8  18 30.7711 343.662  -4
  -2   3 -18 30.7711 343.662  -3
   2   8  18 30.7711 343.662  -2
  -2   3 -18 30.7711 343.662   1
   2  -3  19 1142.16 368.851   1
   2   8  19 6140.79 402.122  -4
  -2   3 -19 6140.79 402.122  -3
   2   8  19 6140.79 402.122  -2
  -2   3 -19 6140.79 402.122   1
   2  -3  20 409.693 348.106   1
  -2  -8 -20 1093.69 373.827  -4
   2  -3  20 1093.69 373.827  -3
  -2  -8 -20 1093.69 373.827  -2
   2  -3  20 1093.69 373.827   1
  -2  -8 -21 1856.81 324.963  -4
   2  -3  21 1856.81 324.963  -3
  -2  -8 -21 1856.81 324.963  -2
   2  -3  21 1856.81 324.963   1
   2   8  22 7187.07 313.976  -4
  -2   3 -22 7187.07 313.976  -3
  -2   3 -22 7187.07 313.976   1
   2   1 -23 2659.89 421.157  -4
  -2   2  23 2659.89 421.157  -3
   2   0 -23 2659.89 421.157  -2
  -2   2  23 2659.89 421.157   1
   2   1 -22 4358.34 423.533  -4
  -2   2  22 4358.34 423.533  -3
   2   0 -22 4358.34 423.533  -2
  -2   2  22 4358.34 423.533   1
   2   1 -21 11002.6 486.112  -4
  -2   2  21 11002.6 486.112  -3
   2   1 -21 11002.6 486.112  -2
  -2   2  21 11002.6 486.112   1
   2   1 -20 13779.4 814.091  -4
  -2   2  20 13779.4 814.091  -3
   2   1 -20 13779.4 814.091  -2
  -2   2  20 13779.4 814.091   1
   2   1 -19 29848.9 639.614  -4
  -2   2  19 29848.9 639.614  -3
   2   1 -19 29848.9 639.614  -2
  -2   2  19 29848.9 639.614   1
   2   1 -18 5847.27 351.249  -4
  -2   2  18 5847.27 351.249  -3
   2   1 -18 5847.27 351.249  -2
  -2   2  18 5847.27 351.249   1
   2   1 -17 21172.6 432.683  -4
  -2   2  17 21172.6 432.683  -3
   2   1 -17 21172.6 432.683  -2
  -2   2  17 21172.6 432.683   1
   2   2 -16 2900.81 757.621  -4
  -2   2  16 2900.81 757.621  -3
   2   1 -16 2900.81 757.621  -2
  -2   2  16 2900.81 757.621   1
   2   2 -15 872.318 324.227  -4
  -2   2  15 872.318 324.227  -3
   2   2 -15 872.318 324.227  -2
  -2   2  15 872.318 324.227   1
   2   2 -14 18633.8 437.402  -4
  -2   2  14 18633.8 437.402  -3
   2   2 -14 18633.8 437.402  -2
  -2   2  14 18633.8 437.402   1
   2   2 -13 26963.7 374.063  -4
  -2   2  13 26963.7 374.063  -3
   2   2 -13 26963.7 374.063  -2
  -2   2  13 26963.7 374.063   1
   2   2 -11 29003.8 398.432  -4
  -2   2  11 29003.8 398.432  -3
   2   2 -11 29003.8 398.432  -2
  -2   2  11 29003.8 398.432   1
   2   2 -10 24925.8 374.831  -4
  -2   2  10 24925.8 374.831  -3
   2   2 -10 24925.8 374.831  -2
  -2   2  10 24925.8 374.831   1
   2   3  -9 9257.97 245.331  -4
  -2   2   9 9257.97 245.331  -3
  -2   2   9 9257.97 245.331   1
   2   3  -8 469913. 2297.34  -4
  -2   2   8 469913. 2297.34  -3
   2   3  -8 469913. 2297.34  -2
  -2   2   8 469913. 2297.34   1
   2   3  -6 141958. 869.928  -4
  -2   2   6 141958. 869.928  -3
   2   3  -6 141958. 869.928  -2
  -2   2   6 141958. 869.928   1
   2   3  -4 18760.2 711.734  -4
  -2   2   4 18760.2 711.734  -3
   2   3  -4 18760.2 711.734  -2
  -2   2   4 18760.2 711.734   1
   2   3  -3 83750.4 1075.83  -4
  -2   2   3 83750.4 1075.83  -3
   2   3  -3 83750.4 1075.83  -2
  -2   2   3 83750.4 1075.83   1
   2   4  -2 67419.8 361.517  -4
  -2   2   2 67419.8 361.517  -3
   2   4  -2 67419.8 361.517  -2
  -2   2   2 67419.8 361.517   1
   2   4  -1 181606. 1132.04  -4
  -2   2   1 181606. 1132.04  -3
   2   4  -1 181606. 1132.04  -2
  -2   2   1 181606. 1132.04   1
  -2  -4   0 110679. 833.562  -4
   2  -2   0 110679. 833.562  -3
  -2  -4   0 110679. 833.562  -2
   2  -2   0 110679. 833.562   1
  -2  -4  -1 84136.8 812.420  -4
   2  -2   1 84136.8 812.420  -3
  -2  -4  -1 84136.8 812.420  -2
   2  -2   1 84136.8 812.420   1
  -2  -4  -2 61732.6 371.390  -4
   2  -2   2 61732.6 371.390  -3
  -2  -4  -2 61732.6 371.390  -2
   2  -2   2 61732.6 371.390   1
  -2  -4  -3 132163. 1006.46  -4
   2  -2   3 132163. 1006.46  -3
  -2  -4  -3 132163. 1006.46  -2
   2  -2   3 132163. 1006.46   1
  -2   2  -4 8008.84 245.275  -3
   2   5   4 8008.84 245.275  -2
  -2   2  -4 8008.84 245.275   1
  -2  -5  -5 78586.4 645.820  -4
   2  -2   5 78586.4 645.820  -3
  -2  -5  -5 78586.4 645.820  -2
   2  -2   5 78586.4 645.820   1
  -2  -5  -6 332789. 4582.36  -4
   2  -2   6 332789. 4582.36  -3
  -2  -5  -6 332789. 4582.36  -2
   2  -2   6 332789. 4582.36   1
  -2  -5  -7 18086.6 480.937  -4
   2  -2   7 18086.6 480.937  -3
  -2  -5  -7 18086.6 480.937  -2
   2  -2   7 18086.6 480.937   1
   2   5   8 4578.45 712.436  -4
  -2   2  -8 4578.45 712.436  -3
   2   5   8 4578.45 712.436  -2
  -2   2  -8 4578.45 712.436   1
  -2  -5  -9 2172.50 246.305  -4
   2  -2   9 2172.50 246.305  -3
  -2  -5  -9 2172.50 246.305  -2
   2  -2   9 2172.50 246.305   1
  -2  -5 -10 29940.1 513.412  -4
   2  -2  10 29940.1 513.412  -3
  -2  -6 -10 29940.1 513.412  -2
   2  -2  10 29940.1 513.412   1
  -2  -6 -11 38555.2 553.527  -4
   2  -2  11 38555.2 553.527  -3
  -2  -6 -11 38555.2 553.527  -2
   2  -2  11 38555.2 553.527   1
   2   6  12 106993. 609.796  -4
  -2   2 -12 106993. 609.796  -3
   2   6  12 106993. 609.796  -2
  -2   2 -12 106993. 609.796   1
  -2  -6 -13 5524.96 302.912  -4
   2  -2  13 5524.96 302.912  -3
  -2  -6 -13 5524.96 302.912  -2
   2  -2  13 5524.96 302.912   1
  -2  -6 -14 21846.6 390.893  -4
   2  -2  14 21846.6 390.893  -3
  -2  -6 -14 21846.6 390.893  -2
   2  -2  14 21846.6 390.893   1
  -2  -6 -15 39826.1 437.389  -4
   2  -2  15 39826.1 437.389  -3
  -2  -6 -15 39826.1 437.389  -2
   2  -2  15 39826.1 437.389   1
  -2  -6 -16 947.515 277.730  -4
   2  -2  16 947.515 277.730  -3
   2  -2  16 947.515 277.730   1
  -2  -6 -17 33841.5 491.252  -4
   2  -2  17 33841.5 491.252  -3
  -2  -7 -17 33841.5 491.252  -2
   2  -2  17 33841.5 491.252   1
   2  -2  18 199.874 246.751   1
   2   7  18 317.665 346.432  -4
  -2   2 -18 317.665 346.432  -3
   2   7  18 317.665 346.432  -2
  -2   2 -18 317.665 346.432   1
   2  -2  19 0.07522 306.150   1
  -2  -7 -19 654.515 338.864  -4
   2  -2  19 654.515 338.864  -3
  -2  -7 -19 654.515 338.864  -2
   2  -2  19 654.515 338.864   1
   2  -2  20 132.232 332.356   1
   2   7  20 986.839 359.970  -4
  -2   2 -20 986.839 359.970  -3
   2   7  20 986.839 359.970  -2
  -2   2 -20 986.839 359.970   1
   2   7  21 7389.70 345.872  -4
  -2   2 -21 7389.70 345.872  -3
   2   7  21 7389.70 345.872  -2
  -2   2 -21 7389.70 345.872   1
  -2  -7 -22 2780.21 279.632  -4
   2  -2  22 2780.21 279.632  -3
   2  -2  22 2780.21 279.632   1
  -2   1  23 5823.09 364.846  -3
   2  -1 -23 5823.09 364.846  -2
  -2   1  23 5823.09 364.846   1
   2   0 -22 556.516 370.238  -4
  -2   1  22 556.516 370.238  -3
   2  -1 -22 556.516 370.238  -2
  -2   1  22 556.516 370.238   1
   2   0 -21 764.621 299.230  -4
  -2   1  21 764.621 299.230  -3
   2   0 -21 764.621 299.230  -2
  -2   1  21 764.621 299.230   1
   2   0 -20 9022.91 357.064  -4
  -2   1  20 9022.91 357.064  -3
   2   0 -20 9022.91 357.064  -2
  -2   1  20 9022.91 357.064   1
   2   0 -19 79.8227 380.126  -4
  -2   1  19 79.8227 380.126  -3
   2   0 -19 79.8227 380.126  -2
  -2   1  19 79.8227 380.126   1
   2   0 -18 9888.79 375.839  -4
  -2   1  18 9888.79 375.839  -3
   2   0 -18 9888.79 375.839  -2
  -2   1  18 9888.79 375.839   1
   2   0 -17 402.770 295.333  -4
  -2   1  17 402.770 295.333  -3
   2   0 -17 402.770 295.333  -2
  -2   1  17 402.770 295.333   1
   2   1 -16 9279.36 349.457  -4
  -2   1  16 9279.36 349.457  -3
   2   0 -16 9279.36 349.457  -2
  -2   1  16 9279.36 349.457   1
   2   1 -15 56098.9 598.551  -4
  -2   1  15 56098.9 598.551  -3
   2   1 -15 56098.9 598.551  -2
  -2   1  15 56098.9 598.551   1
   2   1 -14 18330.8 395.397  -4
  -2   1  14 18330.8 395.397  -3
   2   1 -14 18330.8 395.397  -2
  -2   1  14 18330.8 395.397   1
   2   1 -13 112814. 723.475  -4
  -2   1  13 112814. 723.475  -3
   2   1 -13 112814. 723.475  -2
  -2   1  13 112814. 723.475   1
   2   1 -12 70548.8 578.677  -4
  -2   1  12 70548.8 578.677  -3
   2   1 -12 70548.8 578.677  -2
  -2   1  12 70548.8 578.677   1
   2   1 -11 41597.2 466.352  -4
  -2   1  11 41597.2 466.352  -3
   2   1 -11 41597.2 466.352  -2
  -2   1  11 41597.2 466.352   1
   2   1 -10 203.693 228.787  -4
  -2   1  10 203.693 228.787  -3
   2   1 -10 203.693 228.787  -2
  -2   1  10 203.693 228.787   1
   2   2  -9 79817.2 567.141  -4
  -2   1   9 79817.2 567.141  -3
   2   1  -9 79817.2 567.141  -2
  -2   1   9 79817.2 567.141   1
   2   2  -8 19381.4 345.466  -4
  -2   1   8 19381.4 345.466  -3
   2   2  -8 19381.4 345.466  -2
  -2   1   8 19381.4 345.466   1
   2   2  -7 205428. 2677.13  -4
  -2   1   7 205428. 2677.13  -3
   2   2  -7 205428. 2677.13  -2
  -2   1   7 205428. 2677.13   1
   2   2  -6 139242. 865.572  -4
  -2   1   6 139242. 865.572  -3
   2   2  -6 139242. 865.572  -2
  -2   1   6 139242. 865.572   1
   2   2  -5 23778.5 702.702  -4
  -2   1   5 23778.5 702.702  -3
   2   2  -5 23778.5 702.702  -2
  -2   1   5 23778.5 702.702   1
  -2   1   3 627.166 130.888  -3
  -2   1   3 627.166 130.888   1
  -2  -3   0 321573. 2868.99  -4
   2  -1   0 321573. 2868.99  -3
  -2  -3   0 321573. 2868.99  -2
   2  -1   0 321573. 2868.99   1
  -2  -3  -1 18275.0 259.319  -4
   2  -1   1 18275.0 259.319  -3
  -2  -3  -1 18275.0 259.319  -2
   2  -1   1 18275.0 259.319   1
   2  -1   4 109465. 564.540  -3
  -2  -4  -4 109465. 564.540  -2
   2  -1   4 109465. 564.540   1
  -2  -4  -5 113364. 718.710  -4
   2  -1   5 113364. 718.710  -3
  -2  -4  -5 113364. 718.710  -2
   2  -1   5 113364. 718.710   1
  -2  -4  -6 107972. 701.812  -4
   2  -1   6 107972. 701.812  -3
  -2  -4  -6 107972. 701.812  -2
   2  -1   6 107972. 701.812   1
  -2  -4  -7 317438. 3931.89  -4
   2  -1   7 317438. 3931.89  -3
  -2  -4  -7 317438. 3931.89  -2
   2  -1   7 317438. 3931.89   1
  -2  -4  -8 8363.33 393.475  -4
   2  -1   8 8363.33 393.475  -3
  -2  -4  -8 8363.33 393.475  -2
   2  -1   8 8363.33 393.475   1
   2   4   9 16388.3 365.098  -4
  -2   1  -9 16388.3 365.098  -3
   2   4   9 16388.3 365.098  -2
  -2   1  -9 16388.3 365.098   1
  -2  -4 -10 13015.9 296.816  -4
   2  -1  10 13015.9 296.816  -3
  -2  -5 -10 13015.9 296.816  -2
   2  -1  10 13015.9 296.816   1
   2   5  11 24549.8 349.340  -4
  -2   1 -11 24549.8 349.340  -3
   2   5  11 24549.8 349.340  -2
  -2   1 -11 24549.8 349.340   1
  -2  -5 -12 829.982 251.002  -4
   2  -1  12 829.982 251.002  -3
  -2  -5 -12 829.982 251.002  -2
   2  -1  12 829.982 251.002   1
   2   5  13 10528.5 292.220  -4
  -2   1 -13 10528.5 292.220  -3
   2   5  13 10528.5 292.220  -2
  -2   1 -13 10528.5 292.220   1
   2   5  14 3261.01 424.787  -4
  -2   1 -14 3261.01 424.787  -3
   2   5  14 3261.01 424.787  -2
  -2   1 -14 3261.01 424.787   1
  -2  -5 -15 178.989 221.263  -4
   2  -1  15 178.989 221.263  -3
  -2  -5 -15 178.989 221.263  -2
   2  -1  15 178.989 221.263   1
  -2  -5 -16 46664.2 476.141  -4
   2  -1  16 46664.2 476.141  -3
   2  -1  16 46664.2 476.141   1
   2  -1  17 269.512 313.172   1
   2   5  17 21592.8 459.397  -4
  -2   1 -17 21592.8 459.397  -3
   2   6  17 21592.8 459.397  -2
  -2   1 -17 21592.8 459.397   1
   2  -1  18 7281.33 401.727   1
  -2  -6 -18 18654.8 438.525  -4
   2  -1  18 18654.8 438.525  -3
  -2  -6 -18 18654.8 438.525  -2
   2  -1  18 18654.8 438.525   1
   2  -1  19-159.882 356.540   1
   2   6  19 1519.54 353.474  -4
  -2   1 -19 1519.54 353.474  -3
   2   6  19 1519.54 353.474  -2
  -2   1 -19 1519.54 353.474   1
   2  -1  20 237.134 323.305   1
   2   6  20 1487.05 358.988  -4
  -2   1 -20 1487.05 358.988  -3
   2   6  20 1487.05 358.988  -2
  -2   1 -20 1487.05 358.988   1
  -2  -6 -21-136.249 298.758  -4
   2  -1  21-136.249 298.758  -3
  -2  -6 -21-136.249 298.758  -2
   2  -1  21-136.249 298.758   1
  -2  -6 -22 2592.84 270.488  -4
   2  -1  22 2592.84 270.488  -3
   2  -1  22 2592.84 270.488   1
  -2   1 -23 35.7166 252.971   1
  -2  -6 -23 1637.53 364.741  -4
   2  -1  23 1637.53 364.741  -3
   2  -1  23 1637.53 364.741   1
  -2   0  23 4121.40 343.284  -3
   2  -2 -23 4121.40 343.284  -2
  -2   0  23 4121.40 343.284   1
   2  -1 -22 2381.69 357.653  -4
  -2   0  22 2381.69 357.653  -3
   2  -2 -22 2381.69 357.653  -2
  -2   0  22 2381.69 357.653   1
   2  -1 -21 1410.16 324.650  -4
  -2   0  21 1410.16 324.650  -3
   2  -1 -21 1410.16 324.650  -2
  -2   0  21 1410.16 324.650   1
   2  -1 -20 7033.99 352.457  -4
  -2   0  20 7033.99 352.457  -3
   2  -1 -20 7033.99 352.457  -2
  -2   0  20 7033.99 352.457   1
   2  -1 -19 55.3032 293.622  -4
  -2   0  19 55.3032 293.622  -3
   2  -1 -19 55.3032 293.622  -2
  -2   0  19 55.3032 293.622   1
   2  -1 -18 8150.79 351.050  -4
  -2   0  18 8150.79 351.050  -3
   2  -1 -18 8150.79 351.050  -2
  -2   0  18 8150.79 351.050   1
   2  -1 -17 253.515 283.930  -4
  -2   0  17 253.515 283.930  -3
   2  -1 -17 253.515 283.930  -2
  -2   0  17 253.515 283.930   1
   2   0 -16 11611.4 360.754  -4
  -2   0  16 11611.4 360.754  -3
   2  -1 -16 11611.4 360.754  -2
  -2   0  16 11611.4 360.754   1
   2   0 -15 8247.90 361.989  -4
  -2   0  15 8247.90 361.989  -3
   2   0 -15 8247.90 361.989  -2
  -2   0  15 8247.90 361.989   1
   2   0 -14 172116. 772.300  -4
  -2   0  14 172116. 772.300  -3
   2   0 -14 172116. 772.300  -2
  -2   0  14 172116. 772.300   1
   2   0 -13 12485.8 316.910  -4
  -2   0  13 12485.8 316.910  -3
   2   0 -13 12485.8 316.910  -2
  -2   0  13 12485.8 316.910   1
   2   0 -12 277442. 1059.56  -4
  -2   0  12 277442. 1059.56  -3
   2   0 -12 277442. 1059.56  -2
  -2   0  12 277442. 1059.56   1
   2   0 -11 1634.36 225.278  -4
  -2   0  11 1634.36 225.278  -3
   2   0 -11 1634.36 225.278  -2
  -2   0  11 1634.36 225.278   1
   2   0 -10 24563.9 379.439  -4
  -2   0  10 24563.9 379.439  -3
   2   0 -10 24563.9 379.439  -2
  -2   0  10 24563.9 379.439   1
   2   1  -8 47587.7 372.122  -4
  -2   0   8 47587.7 372.122  -3
   2   1  -8 47587.7 372.122  -2
  -2   0   8 47587.7 372.122   1
   2   1  -7 159121. 2408.70  -4
  -2   0   7 159121. 2408.70  -3
   2   1  -7 159121. 2408.70  -2
  -2   0   7 159121. 2408.70   1
   2   1  -6 25877.5 699.477  -4
  -2   0   6 25877.5 699.477  -3
   2   1  -6 25877.5 699.477  -2
  -2   0   6 25877.5 699.477   1
   2   1  -5 36269.8 313.869  -4
  -2   0   5 36269.8 313.869  -3
   2   1  -5 36269.8 313.869  -2
  -2   0   5 36269.8 313.869   1
  -2   0   4 77657.9 1287.40  -3
  -2   0   4 77657.9 1287.40   1
   2   1  -4 163502. 1030.61  -4
  -2   0   4 163502. 1030.61  -3
   2   1  -4 163502. 1030.61  -2
  -2   0   4 163502. 1030.61   1
  -2   0   3 186882. 3925.43  -3
  -2   0   3 186882. 3925.43   1
  -2  -2   1 63061.5 1003.74  -4
   2   0  -1 63061.5 1003.74  -3
  -2  -2   1 63061.5 1003.74  -2
   2   0  -1 63061.5 1003.74   1
   2   2   0 13362.8 236.407  -4
  -2   0   0 13362.8 236.407  -3
   2   2   0 13362.8 236.407  -2
  -2   0   0 13362.8 236.407   1
  -2  -2  -1 254228. 2150.09  -4
   2   0   1 254228. 2150.09  -3
  -2  -2  -1 254228. 2150.09  -2
   2   0   1 254228. 2150.09   1
   2   2   2 160661. 4168.95  -4
  -2   0  -2 160661. 4168.95  -3
   2   2   2 160661. 4168.95  -2
  -2   0  -2 160661. 4168.95   1
   2   0   3 16789.5 247.138  -3
   2   0   3 16789.5 247.138   1
   2   0   4 23994.6 311.569  -3
   2   0   4 23994.6 311.569   1
  -2  -3  -5 369167. 3007.49  -4
   2   0   5 369167. 3007.49  -3
  -2  -3  -5 369167. 3007.49  -2
   2   0   5 369167. 3007.49   1
  -2  -3  -6 62811.7 512.252  -4
   2   0   6 62811.7 512.252  -3
  -2  -3  -6 62811.7 512.252  -2
   2   0   6 62811.7 512.252   1
  -2  -3  -7 32001.4 442.326  -4
   2   0   7 32001.4 442.326  -3
  -2  -3  -7 32001.4 442.326  -2
   2   0   7 32001.4 442.326   1
   2   3   8 113773. 712.286  -4
  -2   0  -8 113773. 712.286  -3
   2   3   8 113773. 712.286  -2
  -2   0  -8 113773. 712.286   1
  -2  -3  -9 13573.7 299.230  -4
   2   0   9 13573.7 299.230  -3
  -2  -3  -9 13573.7 299.230  -2
   2   0   9 13573.7 299.230   1
   2   3  10 2165.99 242.420  -4
  -2   0 -10 2165.99 242.420  -3
   2   4  10 2165.99 242.420  -2
  -2   0 -10 2165.99 242.420   1
  -2  -4 -11 26378.8 589.523  -4
   2   0  11 26378.8 589.523  -3
  -2  -4 -11 26378.8 589.523  -2
   2   0  11 26378.8 589.523   1
   2   4  12 5333.96 251.180  -4
  -2   0 -12 5333.96 251.180  -3
   2   4  12 5333.96 251.180  -2
  -2   0 -12 5333.96 251.180   1
   2   4  13 581.754 234.392  -4
  -2   0 -13 581.754 234.392  -3
   2   4  13 581.754 234.392  -2
  -2   0 -13 581.754 234.392   1
   2   4  14 755.555 223.385  -4
  -2   0 -14 755.555 223.385  -3
   2   4  14 755.555 223.385  -2
  -2   0 -14 755.555 223.385   1
  -2  -4 -15 49349.4 446.886  -4
   2   0  15 49349.4 446.886  -3
  -2  -4 -15 49349.4 446.886  -2
   2   0  15 49349.4 446.886   1
   2   4  16 17659.4 321.291  -4
  -2   0 -16 17659.4 321.291  -3
  -2   0 -16 17659.4 321.291   1
   2   4  17 50463.0 568.794  -4
  -2   0 -17 50463.0 568.794  -3
   2   5  17 50463.0 568.794  -2
  -2   0 -17 50463.0 568.794   1
   2   0  18 166.401 310.696   1
   2   5  18 15005.4 414.687  -4
  -2   0 -18 15005.4 414.687  -3
   2   5  18 15005.4 414.687  -2
  -2   0 -18 15005.4 414.687   1
   2   0  19 1027.28 355.941   1
  -2  -5 -19 5310.71 364.177  -4
   2   0  19 5310.71 364.177  -3
  -2  -5 -19 5310.71 364.177  -2
   2   0  19 5310.71 364.177   1
  -2  -5 -20 507.686 284.479  -4
   2   0  20 507.686 284.479  -3
  -2  -5 -20 507.686 284.479  -2
   2   0  20 507.686 284.479   1
  -2  -5 -21 422.393 285.887  -4
   2   0  21 422.393 285.887  -3
  -2  -5 -21 422.393 285.887  -2
   2   0  21 422.393 285.887   1
  -2  -5 -22 1127.77 296.917  -4
   2   0  22 1127.77 296.917  -3
  -2  -5 -22 1127.77 296.917  -2
   2   0  22 1127.77 296.917   1
   2   5  23 877.862 461.878  -4
  -2   0 -23 877.862 461.878  -3
  -2   0 -23 877.862 461.878   1
  -2  -5 -23 2252.95 442.866  -4
   2   0  23 2252.95 442.866  -3
  -2  -6 -23 2252.95 442.866  -2
   2   0  23 2252.95 442.866   1
  -2  -1  23 163.921 353.486   1
  -2  -1  23 912.037 386.828  -3
   2  -3 -23 912.037 386.828  -2
  -2  -1  23 912.037 386.828   1
   2  -2 -22 5781.70 379.540  -4
  -2  -1  22 5781.70 379.540  -3
   2  -3 -22 5781.70 379.540  -2
  -2  -1  22 5781.70 379.540   1
   2  -2 -21 8437.77 370.895  -4
  -2  -1  21 8437.77 370.895  -3
   2  -2 -21 8437.77 370.895  -2
  -2  -1  21 8437.77 370.895   1
   2  -2 -20 33959.7 490.366  -4
  -2  -1  20 33959.7 490.366  -3
   2  -2 -20 33959.7 490.366  -2
  -2  -1  20 33959.7 490.366   1
   2  -2 -19 21745.7 482.115  -4
  -2  -1  19 21745.7 482.115  -3
   2  -2 -19 21745.7 482.115  -2
  -2  -1  19 21745.7 482.115   1
   2  -2 -18 7583.96 339.164  -4
  -2  -1  18 7583.96 339.164  -3
   2  -2 -18 7583.96 339.164  -2
  -2  -1  18 7583.96 339.164   1
   2  -2 -17 12543.5 428.038  -4
  -2  -1  17 12543.5 428.038  -3
   2  -2 -17 12543.5 428.038  -2
  -2  -1  17 12543.5 428.038   1
   2  -1 -16 5719.49 332.686  -4
  -2  -1  16 5719.49 332.686  -3
   2  -2 -16 5719.49 332.686  -2
  -2  -1  16 5719.49 332.686   1
   2  -1 -15 54173.6 585.401  -4
  -2  -1  15 54173.6 585.401  -3
   2  -1 -15 54173.6 585.401  -2
  -2  -1  15 54173.6 585.401   1
   2  -1 -14 22525.2 355.847  -4
  -2  -1  14 22525.2 355.847  -3
   2  -1 -14 22525.2 355.847  -2
  -2  -1  14 22525.2 355.847   1
   2  -1 -13 103566. 697.414  -4
  -2  -1  13 103566. 697.414  -3
   2  -1 -13 103566. 697.414  -2
  -2  -1  13 103566. 697.414   1
   2  -1 -12 89722.8 646.159  -4
  -2  -1  12 89722.8 646.159  -3
   2  -1 -12 89722.8 646.159  -2
  -2  -1  12 89722.8 646.159   1
   2  -1 -11 24742.4 401.836  -4
  -2  -1  11 24742.4 401.836  -3
   2  -1 -11 24742.4 401.836  -2
  -2  -1  11 24742.4 401.836   1
   2  -1 -10 130.233 223.395  -4
  -2  -1  10 130.233 223.395  -3
   2  -1 -10 130.233 223.395  -2
  -2  -1  10 130.233 223.395   1
   2   0  -9 10142.6 301.981  -4
  -2  -1   9 10142.6 301.981  -3
  -2  -1   9 10142.6 301.981   1
   2   0  -8 70223.9 409.994  -4
  -2  -1   8 70223.9 409.994  -3
   2   0  -8 70223.9 409.994  -2
  -2  -1   8 70223.9 409.994   1
   2   0  -7 103957. 468.129  -4
  -2  -1   7 103957. 468.129  -3
   2   0  -7 103957. 468.129  -2
  -2  -1   7 103957. 468.129   1
   2   0  -6 18148.0 224.699  -4
  -2  -1   6 18148.0 224.699  -3
   2   0  -6 18148.0 224.699  -2
  -2  -1   6 18148.0 224.699   1
   2   0  -5 38635.6 325.471  -4
  -2  -1   5 38635.6 325.471  -3
   2   0  -5 38635.6 325.471  -2
  -2  -1   5 38635.6 325.471   1
  -2  -1   4 116614. 1567.45  -3
  -2  -1   4 116614. 1567.45   1
  -2  -1   3 109342. 1167.53  -3
  -2  -1   3 109342. 1167.53   1
  -2  -1   1 261.580 133.214  -3
  -2  -1   1 261.580 133.214   1
   2   1   1 259510. 2656.56  -4
  -2  -1  -1 259510. 2656.56  -3
   2   1   1 259510. 2656.56  -2
  -2  -1  -1 259510. 2656.56   1
   2   1   2 99998.7 1098.48  -3
   2   1   2 99998.7 1098.48   1
  -2  -2  -6 39862.7 388.626  -4
   2   1   6 39862.7 388.626  -3
  -2  -2  -6 39862.7 388.626  -2
   2   1   6 39862.7 388.626   1
  -2  -2  -7 93149.8 525.800  -4
   2   1   7 93149.8 525.800  -3
  -2  -2  -7 93149.8 525.800  -2
   2   1   7 93149.8 525.800   1
  -2  -2  -9 264634. 750.898  -4
   2   1   9 264634. 750.898  -3
  -2  -2  -9 264634. 750.898  -2
   2   1   9 264634. 750.898   1
  -2  -2 -10 15135.5 386.238  -4
   2   1  10 15135.5 386.238  -3
  -2  -3 -10 15135.5 386.238  -2
   2   1  10 15135.5 386.238   1
  -2  -3 -11 56323.1 423.464  -4
   2   1  11 56323.1 423.464  -3
  -2  -3 -11 56323.1 423.464  -2
   2   1  11 56323.1 423.464   1
  -2  -3 -12 16612.6 311.647  -4
   2   1  12 16612.6 311.647  -3
  -2  -3 -12 16612.6 311.647  -2
   2   1  12 16612.6 311.647   1
  -2  -3 -13 41065.8 498.755  -4
   2   1  13 41065.8 498.755  -3
  -2  -3 -13 41065.8 498.755  -2
   2   1  13 41065.8 498.755   1
  -2  -3 -14 41950.5 432.609  -4
   2   1  14 41950.5 432.609  -3
  -2  -3 -14 41950.5 432.609  -2
   2   1  14 41950.5 432.609   1
  -2  -3 -15 12521.8 319.537  -4
   2   1  15 12521.8 319.537  -3
  -2  -3 -15 12521.8 319.537  -2
   2   1  15 12521.8 319.537   1
   2   3  16 3306.81 248.683  -4
  -2  -1 -16 3306.81 248.683  -3
  -2  -1 -16 3306.81 248.683   1
   2   3  17 25223.5 395.679  -4
  -2  -1 -17 25223.5 395.679  -3
   2   4  17 25223.5 395.679  -2
  -2  -1 -17 25223.5 395.679   1
  -2  -4 -18 26014.2 524.071  -4
   2   1  18 26014.2 524.071  -3
  -2  -4 -18 26014.2 524.071  -2
   2   1  18 26014.2 524.071   1
   2   1  19 2368.76 355.684   1
  -2  -4 -19 15597.0 466.078  -4
   2   1  19 15597.0 466.078  -3
  -2  -4 -19 15597.0 466.078  -2
   2   1  19 15597.0 466.078   1
  -2  -4 -20 7580.37 326.935  -4
   2   1  20 7580.37 326.935  -3
  -2  -4 -20 7580.37 326.935  -2
   2   1  20 7580.37 326.935   1
  -2  -4 -21 1453.02 297.670  -4
   2   1  21 1453.02 297.670  -3
  -2  -4 -21 1453.02 297.670  -2
   2   1  21 1453.02 297.670   1
  -2  -4 -22 990.700 333.495  -4
   2   1  22 990.700 333.495  -3
  -2  -4 -22 990.700 333.495  -2
   2   1  22 990.700 333.495   1
  -2  -4 -23 6867.72 394.727  -4
   2   1  23 6867.72 394.727  -3
  -2  -5 -23 6867.72 394.727  -2
   2   1  23 6867.72 394.727   1
  -2  -2  23 187.052 357.320   1
  -2  -2  23 784.285 293.013  -3
  -2  -2  23 784.285 293.013   1
   2  -3 -22 3432.68 375.464  -4
  -2  -2  22 3432.68 375.464  -3
   2  -4 -22 3432.68 375.464  -2
  -2  -2  22 3432.68 375.464   1
   2  -3 -21 11334.2 420.336  -4
  -2  -2  21 11334.2 420.336  -3
   2  -3 -21 11334.2 420.336  -2
  -2  -2  21 11334.2 420.336   1
   2  -3 -20 19729.0 469.887  -4
  -2  -2  20 19729.0 469.887  -3
   2  -3 -20 19729.0 469.887  -2
  -2  -2  20 19729.0 469.887   1
   2  -3 -19 40438.3 596.363  -4
  -2  -2  19 40438.3 596.363  -3
   2  -3 -19 40438.3 596.363  -2
  -2  -2  19 40438.3 596.363   1
   2  -3 -18 20848.8 501.460  -4
  -2  -2  18 20848.8 501.460  -3
   2  -3 -18 20848.8 501.460  -2
  -2  -2  18 20848.8 501.460   1
  -2  -2  17 97.4528 272.075   1
   2  -3 -17 21629.7 491.074  -4
  -2  -2  17 21629.7 491.074  -3
   2  -3 -17 21629.7 491.074  -2
  -2  -2  17 21629.7 491.074   1
  -2  -2  16 0.05782 269.094   1
   2  -2 -16 2408.83 386.389  -4
  -2  -2  16 2408.83 386.389  -3
   2  -3 -16 2408.83 386.389  -2
  -2  -2  16 2408.83 386.389   1
   2  -2 -15 198.137 266.822  -4
  -2  -2  15 198.137 266.822  -3
   2  -2 -15 198.137 266.822  -2
  -2  -2  15 198.137 266.822   1
   2  -2 -14 15043.7 330.531  -4
  -2  -2  14 15043.7 330.531  -3
   2  -2 -14 15043.7 330.531  -2
  -2  -2  14 15043.7 330.531   1
  -2   2  13 26478.9 332.888  -4
   2   2 -13 26478.9 332.888  -3
  -2   2  13 26478.9 332.888  -2
   2   2 -13 26478.9 332.888   1
   2  -2 -12 36078.8 463.959  -4
  -2  -2  12 36078.8 463.959  -3
   2  -2 -12 36078.8 463.959  -2
  -2  -2  12 36078.8 463.959   1
   2  -2 -11 17167.6 308.668  -4
  -2  -2  11 17167.6 308.668  -3
   2  -2 -11 17167.6 308.668  -2
  -2  -2  11 17167.6 308.668   1
   2  -2 -10 25995.3 414.312  -4
  -2  -2  10 25995.3 414.312  -3
   2  -2 -10 25995.3 414.312  -2
  -2  -2  10 25995.3 414.312   1
   2  -1  -9 72470.5 538.968  -4
  -2  -2   9 72470.5 538.968  -3
  -2  -2   9 72470.5 538.968   1
   2  -1  -8 29984.6 619.355  -4
  -2  -2   8 29984.6 619.355  -3
   2  -1  -8 29984.6 619.355  -2
  -2  -2   8 29984.6 619.355   1
   2  -1  -7 185559. 1291.90  -4
  -2  -2   7 185559. 1291.90  -3
   2  -1  -7 185559. 1291.90  -2
  -2  -2   7 185559. 1291.90   1
   2  -1  -6 190588. 1236.76  -4
  -2  -2   6 190588. 1236.76  -3
   2  -1  -6 190588. 1236.76  -2
  -2  -2   6 190588. 1236.76   1
   2  -1  -5 27201.3 551.311  -4
  -2  -2   5 27201.3 551.311  -3
   2  -1  -5 27201.3 551.311  -2
  -2  -2   5 27201.3 551.311   1
   2  -1  -4 34185.9 574.177  -4
  -2  -2   4 34185.9 574.177  -3
   2  -1  -4 34185.9 574.177  -2
  -2  -2   4 34185.9 574.177   1
  -2  -2   3 15386.3 180.565  -3
  -2  -2   3 15386.3 180.565   1
  -2  -2   2 9188.93 273.813  -3
  -2  -2   2 9188.93 273.813   1
  -2  -2   1 14972.2 243.177  -3
  -2  -2   1 14972.2 243.177   1
   2   2   3 184100. 1779.21  -3
   2   2   3 184100. 1779.21   1
   2   2   4 191182. 2055.49  -3
   2   2   4 191182. 2055.49   1
   2   2   5 521.379 203.067  -3
   2   2   5 521.379 203.067   1
   2   2   5 7646.89 224.858  -3
  -2  -1  -5 7646.89 224.858  -2
   2   2   5 7646.89 224.858   1
  -2  -1  -6 29263.9 331.166  -4
   2   2   6 29263.9 331.166  -3
  -2  -1  -6 29263.9 331.166  -2
   2   2   6 29263.9 331.166   1
  -2  -1  -7 79936.6 479.707  -4
   2   2   7 79936.6 479.707  -3
  -2  -1  -7 79936.6 479.707  -2
   2   2   7 79936.6 479.707   1
  -2  -1  -8 10005.0 238.179  -4
   2   2   8 10005.0 238.179  -3
  -2  -1  -8 10005.0 238.179  -2
   2   2   8 10005.0 238.179   1
  -2  -1  -9 241883. 891.013  -4
   2   2   9 241883. 891.013  -3
  -2  -1  -9 241883. 891.013  -2
   2   2   9 241883. 891.013   1
  -2  -1 -10 26100.5 407.845  -4
   2   2  10 26100.5 407.845  -3
  -2  -2 -10 26100.5 407.845  -2
   2   2  10 26100.5 407.845   1
  -2  -2 -11 34875.8 443.925  -4
   2   2  11 34875.8 443.925  -3
  -2  -2 -11 34875.8 443.925  -2
   2   2  11 34875.8 443.925   1
   2   2  12 360658. 1057.19  -4
  -2  -2 -12 360658. 1057.19  -3
   2   2  12 360658. 1057.19  -2
  -2  -2 -12 360658. 1057.19   1
  -2  -2 -13 11775.3 344.075  -4
   2   2  13 11775.3 344.075  -3
  -2  -2 -13 11775.3 344.075  -2
   2   2  13 11775.3 344.075   1
  -2  -2 -14 42428.0 499.748  -4
   2   2  14 42428.0 499.748  -3
  -2  -2 -14 42428.0 499.748  -2
   2   2  14 42428.0 499.748   1
  -2  -2 -15 102.022 213.331  -4
   2   2  15 102.022 213.331  -3
  -2  -2 -15 102.022 213.331  -2
   2   2  15 102.022 213.331   1
   2   2  16 4334.93 243.086  -4
  -2  -2 -16 4334.93 243.086  -3
  -2  -2 -16 4334.93 243.086   1
  -2  -2 -17 4078.08 299.244  -4
   2   2  17 4078.08 299.244  -3
  -2  -3 -17 4078.08 299.244  -2
   2   2  17 4078.08 299.244   1
   2   3  18 14382.9 396.465  -4
  -2  -2 -18 14382.9 396.465  -3
   2   3  18 14382.9 396.465  -2
  -2  -2 -18 14382.9 396.465   1
  -2  -3 -19 1294.74 300.813  -4
   2   2  19 1294.74 300.813  -3
  -2  -3 -19 1294.74 300.813  -2
   2   2  19 1294.74 300.813   1
  -2  -3 -20 2432.00 327.778  -4
   2   2  20 2432.00 327.778  -3
  -2  -3 -20 2432.00 327.778  -2
   2   2  20 2432.00 327.778   1
  -2  -3 -21 6419.39 355.294  -4
   2   2  21 6419.39 355.294  -3
  -2  -3 -21 6419.39 355.294  -2
   2   2  21 6419.39 355.294   1
   2   3  22 13484.1 355.179  -4
  -2  -2 -22 13484.1 355.179  -3
   2   3  22 13484.1 355.179  -2
  -2  -2 -22 13484.1 355.179   1
  -2  -3 -23 16493.2 519.507  -4
   2   2  23 16493.2 519.507  -3
  -2  -4 -23 16493.2 519.507  -2
   2   2  23 16493.2 519.507   1
   2  -4 -22 1684.61 381.526  -4
  -2  -3  22 1684.61 381.526  -3
   2  -5 -22 1684.61 381.526  -2
  -2  -3  22 1684.61 381.526   1
   2  -4 -21 7338.20 344.865  -4
  -2  -3  21 7338.20 344.865  -3
   2  -4 -21 7338.20 344.865  -2
  -2  -3  21 7338.20 344.865   1
   2  -4 -20 15521.7 392.135  -4
  -2  -3  20 15521.7 392.135  -3
   2  -4 -20 15521.7 392.135  -2
  -2  -3  20 15521.7 392.135   1
   2  -4 -19 12892.3 392.850  -4
  -2  -3  19 12892.3 392.850  -3
   2  -4 -19 12892.3 392.850  -2
  -2  -3  19 12892.3 392.850   1
   2  -4 -18 26029.9 440.894  -4
  -2  -3  18 26029.9 440.894  -3
   2  -4 -18 26029.9 440.894  -2
  -2  -3  18 26029.9 440.894   1
   2  -4 -17 6875.07 338.258  -4
  -2  -3  17 6875.07 338.258  -3
   2  -4 -17 6875.07 338.258  -2
  -2  -3  17 6875.07 338.258   1
   2  -3 -16 1048.18 281.789  -4
  -2  -3  16 1048.18 281.789  -3
   2  -4 -16 1048.18 281.789  -2
  -2  -3  16 1048.18 281.789   1
   2  -3 -15 99.0015 218.956  -4
  -2  -3  15 99.0015 218.956  -3
  -2  -3  15 99.0015 218.956   1
   2  -3 -14 7638.55 332.575  -4
  -2  -3  14 7638.55 332.575  -3
   2  -3 -14 7638.55 332.575  -2
  -2  -3  14 7638.55 332.575   1
   2  -3 -13 12449.2 345.900  -4
  -2  -3  13 12449.2 345.900  -3
   2  -3 -13 12449.2 345.900  -2
  -2  -3  13 12449.2 345.900   1
  -2   3  12 2255.93 223.125  -4
   2   3 -12 2255.93 223.125  -3
  -2   3  12 2255.93 223.125  -2
   2   3 -12 2255.93 223.125   1
  -2   3  11 93571.2 481.227  -4
   2   3 -11 93571.2 481.227  -3
  -2   3  11 93571.2 481.227  -2
   2   3 -11 93571.2 481.227   1
  -2   3  10 32001.5 377.018  -4
   2   3 -10 32001.5 377.018  -3
  -2   3  10 32001.5 377.018  -2
   2   3 -10 32001.5 377.018   1
   2   3  -9 1416.72 238.975  -3
   2   3  -9 1416.72 238.975   1
   2  -2  -9 7182.91 315.075  -4
  -2  -3   9 7182.91 315.075  -3
  -2  -3   9 7182.91 315.075   1
   2  -2  -8 453437. 1541.28  -4
  -2  -3   8 453437. 1541.28  -3
   2  -2  -8 453437. 1541.28  -2
  -2  -3   8 453437. 1541.28   1
  -2   2   7 203733. 900.074  -4
   2   3  -7 203733. 900.074  -3
  -2   2   7 203733. 900.074  -2
   2   3  -7 203733. 900.074   1
   2  -2  -6 178235. 1369.63  -4
  -2  -3   6 178235. 1369.63  -3
   2  -2  -6 178235. 1369.63  -2
  -2  -3   6 178235. 1369.63   1
   2  -2  -5 210116. 1028.00  -4
  -2  -3   5 210116. 1028.00  -3
   2  -2  -5 210116. 1028.00  -2
  -2  -3   5 210116. 1028.00   1
   2  -2  -4 18442.5 502.360  -4
  -2  -3   4 18442.5 502.360  -3
   2  -2  -4 18442.5 502.360  -2
  -2  -3   4 18442.5 502.360   1
  -2  -3   3 64661.7 600.933  -3
  -2  -3   3 64661.7 600.933   1
   2  -1   1 37703.7 348.254  -4
  -2  -3  -1 37703.7 348.254  -3
   2  -1   1 37703.7 348.254  -2
  -2  -3  -1 37703.7 348.254   1
   2   3   3 94449.3 1464.37  -3
   2   3   3 94449.3 1464.37   1
  -2   0  -6 64624.6 435.557  -4
   2   3   6 64624.6 435.557  -3
  -2   0  -6 64624.6 435.557  -2
   2   3   6 64624.6 435.557   1
  -2   0  -7 17794.5 341.095  -4
   2   3   7 17794.5 341.095  -3
  -2   0  -7 17794.5 341.095  -2
   2   3   7 17794.5 341.095   1
  -2   0  -8 136452. 652.524  -4
   2   3   8 136452. 652.524  -3
  -2   0  -8 136452. 652.524  -2
   2   3   8 136452. 652.524   1
  -2   0  -9 18967.2 363.537  -4
   2   3   9 18967.2 363.537  -3
  -2   0  -9 18967.2 363.537  -2
   2   3   9 18967.2 363.537   1
   2   3  10 1068.23 189.804   1
   2   0  10 4821.03 277.229  -4
  -2  -3 -10 4821.03 277.229  -3
   2   1  10 4821.03 277.229  -2
  -2  -3 -10 4821.03 277.229   1
  -2  -1 -11 60346.9 540.308  -4
   2   3  11 60346.9 540.308  -3
  -2  -1 -11 60346.9 540.308  -2
   2   3  11 60346.9 540.308   1
  -2  -1 -12 14470.2 363.110  -4
   2   3  12 14470.2 363.110  -3
  -2  -1 -12 14470.2 363.110  -2
   2   3  12 14470.2 363.110   1
  -2  -1 -13 34670.8 456.207  -4
   2   3  13 34670.8 456.207  -3
  -2  -1 -13 34670.8 456.207  -2
   2   3  13 34670.8 456.207   1
  -2  -1 -14 34645.1 324.459  -4
   2   3  14 34645.1 324.459  -3
  -2  -1 -14 34645.1 324.459  -2
   2   3  14 34645.1 324.459   1
  -2  -1 -15 12456.8 265.000  -4
   2   3  15 12456.8 265.000  -3
  -2  -1 -15 12456.8 265.000  -2
   2   3  15 12456.8 265.000   1
  -2  -3 -16 969.776 287.862   1
  -2  -1 -16 4330.67 310.788  -4
   2   3  16 4330.67 310.788  -3
  -2  -2 -16 4330.67 310.788  -2
   2   3  16 4330.67 310.788   1
  -2  -1 -17 5898.23 343.816  -4
   2   3  17 5898.23 343.816  -3
  -2  -2 -17 5898.23 343.816  -2
   2   3  17 5898.23 343.816   1
  -2  -2 -18 18440.1 404.746  -4
   2   3  18 18440.1 404.746  -3
  -2  -2 -18 18440.1 404.746  -2
   2   3  18 18440.1 404.746   1
  -2  -2 -19 385.306 271.702  -4
   2   3  19 385.306 271.702  -3
  -2  -2 -19 385.306 271.702  -2
   2   3  19 385.306 271.702   1
   2   2  20 1105.99 260.465  -4
  -2  -3 -20 1105.99 260.465  -3
   2   2  20 1105.99 260.465  -2
  -2  -3 -20 1105.99 260.465   1
   2   2  21 6545.02 294.700  -4
  -2  -3 -21 6545.02 294.700  -3
   2   2  21 6545.02 294.700  -2
  -2  -3 -21 6545.02 294.700   1
  -2  -2 -22 15326.4 391.647  -4
   2   3  22 15326.4 391.647  -3
  -2  -2 -22 15326.4 391.647  -2
   2   3  22 15326.4 391.647   1
  -2  -2 -23 17047.4 443.624  -4
   2   3  23 17047.4 443.624  -3
  -2  -3 -23 17047.4 443.624  -2
   2   3  23 17047.4 443.624   1
  -2  -4  22-226.929 307.024   1
   2  -5 -22 4567.25 485.582  -4
  -2  -4  22 4567.25 485.582  -3
   2  -6 -22 4567.25 485.582  -2
  -2  -4  22 4567.25 485.582   1
   2  -5 -21 645.248 313.758  -4
  -2  -4  21 645.248 313.758  -3
   2  -5 -21 645.248 313.758  -2
  -2  -4  21 645.248 313.758   1
   2  -5 -20 99.3543 279.750  -4
  -2  -4  20 99.3543 279.750  -3
   2  -5 -20 99.3543 279.750  -2
  -2  -4  20 99.3543 279.750   1
   2  -5 -19 14442.5 479.750  -4
  -2  -4  19 14442.5 479.750  -3
   2  -5 -19 14442.5 479.750  -2
  -2  -4  19 14442.5 479.750   1
  -2  -4  18 0.07163 330.398   1
   2  -5 -18 352.022 355.993  -4
  -2  -4  18 352.022 355.993  -3
   2  -5 -18 352.022 355.993  -2
  -2  -4  18 352.022 355.993   1
  -2   5  17 4552.60 301.770  -4
   2   4 -17 4552.60 301.770  -3
  -2   5  17 4552.60 301.770  -2
   2   4 -17 4552.60 301.770   1
   2   4 -16-0.07086 263.696   1
   2  -4 -16 7996.65 376.832  -4
  -2  -4  16 7996.65 376.832  -3
   2  -5 -16 7996.65 376.832  -2
  -2  -4  16 7996.65 376.832   1
  -2   4  15 676.416 238.939  -4
   2   4 -15 676.416 238.939  -3
   2   4 -15 676.416 238.939   1
   2  -4 -14 45081.8 574.806  -4
  -2  -4  14 45081.8 574.806  -3
   2  -4 -14 45081.8 574.806  -2
  -2  -4  14 45081.8 574.806   1
  -2   4  13 26159.8 684.090  -4
   2   4 -13 26159.8 684.090  -3
  -2   4  13 26159.8 684.090  -2
   2   4 -13 26159.8 684.090   1
   2  -4 -12 13252.5 367.074  -4
  -2  -4  12 13252.5 367.074  -3
   2  -4 -12 13252.5 367.074  -2
  -2  -4  12 13252.5 367.074   1
  -2   4  11 10809.3 269.355  -4
   2   4 -11 10809.3 269.355  -3
  -2   4  11 10809.3 269.355  -2
   2   4 -11 10809.3 269.355   1
  -2   4  10 2742.64 230.712  -4
   2   4 -10 2742.64 230.712  -3
  -2   4  10 2742.64 230.712  -2
   2   4 -10 2742.64 230.712   1
   2  -3  -8 13737.6 336.471  -4
  -2  -4   8 13737.6 336.471  -3
   2  -3  -8 13737.6 336.471  -2
  -2  -4   8 13737.6 336.471   1
   2  -3  -7 177750. 770.899  -4
  -2  -4   7 177750. 770.899  -3
   2  -3  -7 177750. 770.899  -2
  -2  -4   7 177750. 770.899   1
   2  -3  -6 310094. 1618.12  -4
  -2  -4   6 310094. 1618.12  -3
   2  -3  -6 310094. 1618.12  -2
  -2  -4   6 310094. 1618.12   1
   2  -3  -5 62840.1 698.779  -4
  -2  -4   5 62840.1 698.779  -3
   2  -3  -5 62840.1 698.779  -2
  -2  -4   5 62840.1 698.779   1
   2  -3  -4 68611.0 382.524  -4
  -2  -4   4 68611.0 382.524  -3
   2  -3  -4 68611.0 382.524  -2
  -2  -4   4 68611.0 382.524   1
   2  -2  -2 153212. 842.894  -4
  -2  -4   2 153212. 842.894  -3
   2  -2  -2 153212. 842.894  -2
  -2  -4   2 153212. 842.894   1
   2  -2  -1 172331. 869.984  -4
  -2  -4   1 172331. 869.984  -3
   2  -2  -1 172331. 869.984  -2
  -2  -4   1 172331. 869.984   1
   2  -2   1 52244.1 478.678  -4
  -2  -4  -1 52244.1 478.678  -3
   2  -2   1 52244.1 478.678  -2
  -2  -4  -1 52244.1 478.678   1
   2  -2   2 180066. 2656.47  -4
  -2  -4  -2 180066. 2656.47  -3
   2  -2   2 180066. 2656.47  -2
  -2  -4  -2 180066. 2656.47   1
   2   4   3 15721.5 287.562  -3
   2   4   3 15721.5 287.562   1
   2  -2   3 109276. 703.201  -4
  -2  -4  -3 109276. 703.201  -3
   2  -2   3 109276. 703.201  -2
  -2  -4  -3 109276. 703.201   1
   2   4   4 86920.8 438.666  -3
   2   4   4 86920.8 438.666   1
   2   4   5 35025.7 392.023  -3
   2   4   5 35025.7 392.023   1
  -2   1  -5 85322.6 521.598  -4
   2   4   5 85322.6 521.598  -3
  -2   1  -5 85322.6 521.598  -2
   2   4   5 85322.6 521.598   1
  -2   1  -6 78504.5 469.417  -4
   2   4   6 78504.5 469.417  -3
  -2   1  -6 78504.5 469.417  -2
   2   4   6 78504.5 469.417   1
  -2   1  -7 295876. 1202.42  -4
   2   4   7 295876. 1202.42  -3
  -2   1  -7 295876. 1202.42  -2
   2   4   7 295876. 1202.42   1
  -2   1  -8 12226.2 348.097  -4
   2   4   8 12226.2 348.097  -3
  -2   1  -8 12226.2 348.097  -2
   2   4   8 12226.2 348.097   1
  -2   1 -10 2988.76 356.271  -4
   2   4  10 2988.76 356.271  -3
   2   4  10 2988.76 356.271   1
  -2   0 -11 31801.1 434.011  -4
   2   4  11 31801.1 434.011  -3
  -2   0 -11 31801.1 434.011  -2
   2   4  11 31801.1 434.011   1
  -2   0 -12 4072.14 258.273  -4
   2   4  12 4072.14 258.273  -3
  -2   0 -12 4072.14 258.273  -2
   2   4  12 4072.14 258.273   1
   2   0  13 1178.38 215.900  -4
  -2  -4 -13 1178.38 215.900  -3
   2   0  13 1178.38 215.900  -2
  -2  -4 -13 1178.38 215.900   1
  -2   0 -14 2271.75 204.489  -4
   2   4  14 2271.75 204.489  -3
  -2   0 -14 2271.75 204.489  -2
   2   4  14 2271.75 204.489   1
  -2   0 -15 59208.2 461.678  -4
   2   4  15 59208.2 461.678  -3
  -2   0 -15 59208.2 461.678  -2
   2   4  15 59208.2 461.678   1
  -2   0 -16 15944.9 325.154  -4
   2   4  16 15944.9 325.154  -3
   2   4  16 15944.9 325.154   1
  -2   0 -17 67376.4 556.342  -4
   2   4  17 67376.4 556.342  -3
  -2  -1 -17 67376.4 556.342  -2
   2   4  17 67376.4 556.342   1
  -2  -1 -18 21191.1 359.262  -4
   2   4  18 21191.1 359.262  -3
  -2  -1 -18 21191.1 359.262  -2
   2   4  18 21191.1 359.262   1
  -2  -1 -19 17011.9 375.120  -4
   2   4  19 17011.9 375.120  -3
  -2  -1 -19 17011.9 375.120  -2
   2   4  19 17011.9 375.120   1
   2   1  20 7708.50 285.569  -4
  -2  -4 -20 7708.50 285.569  -3
   2   1  20 7708.50 285.569  -2
  -2  -4 -20 7708.50 285.569   1
  -2  -1 -21 1979.61 265.034  -4
   2   4  21 1979.61 265.034  -3
  -2  -1 -21 1979.61 265.034  -2
   2   4  21 1979.61 265.034   1
   2   1  22 1608.12 347.513  -4
  -2  -4 -22 1608.12 347.513  -3
   2   1  22 1608.12 347.513  -2
  -2  -4 -22 1608.12 347.513   1
  -2  -1 -23 11211.8 565.439  -4
   2   4  23 11211.8 565.439  -3
  -2  -2 -23 11211.8 565.439  -2
   2   4  23 11211.8 565.439   1
   2  -6 -22 1838.78 326.121  -4
  -2  -5  22 1838.78 326.121  -3
  -2  -5  22 1838.78 326.121   1
   2  -6 -21 2992.85 334.253  -4
  -2  -5  21 2992.85 334.253  -3
   2  -6 -21 2992.85 334.253  -2
  -2  -5  21 2992.85 334.253   1
   2  -6 -20 1033.20 306.623  -4
  -2  -5  20 1033.20 306.623  -3
   2  -6 -20 1033.20 306.623  -2
  -2  -5  20 1033.20 306.623   1
  -2  -5  19 3844.52 419.591   1
   2  -6 -19 13018.1 492.531  -4
  -2  -5  19 13018.1 492.531  -3
   2  -6 -19 13018.1 492.531  -2
  -2  -5  19 13018.1 492.531   1
   2  -6 -18 600.059 341.532  -4
  -2  -5  18 600.059 341.532  -3
   2  -6 -18 600.059 341.532  -2
  -2  -5  18 600.059 341.532   1
  -2  -5  17 65.3359 296.616   1
   2  -6 -17 374.501 454.071  -4
  -2  -5  17 374.501 454.071  -3
   2  -6 -17 374.501 454.071  -2
  -2  -5  17 374.501 454.071   1
  -2   5  16 10586.0 341.180  -4
   2   5 -16 10586.0 341.180  -3
  -2   6  16 10586.0 341.180  -2
   2   5 -16 10586.0 341.180   1
   2   5 -15 310.088 224.121   1
  -2   5  14 8588.87 404.807  -4
   2   5 -14 8588.87 404.807  -3
  -2   5  14 8588.87 404.807  -2
   2   5 -14 8588.87 404.807   1
   2  -5 -13 59132.4 534.357  -4
  -2  -5  13 59132.4 534.357  -3
   2  -5 -13 59132.4 534.357  -2
  -2  -5  13 59132.4 534.357   1
   2  -5 -12 15925.4 365.027  -4
  -2  -5  12 15925.4 365.027  -3
   2  -5 -12 15925.4 365.027  -2
  -2  -5  12 15925.4 365.027   1
   2  -5 -11 39101.6 399.074  -4
  -2  -5  11 39101.6 399.074  -3
   2  -5 -11 39101.6 399.074  -2
  -2  -5  11 39101.6 399.074   1
   2  -5 -10 21694.3 638.800  -4
  -2  -5  10 21694.3 638.800  -3
   2  -5 -10 21694.3 638.800  -2
  -2  -5  10 21694.3 638.800   1
   2  -4  -9 1032.69 212.026  -4
  -2  -5   9 1032.69 212.026  -3
  -2  -5   9 1032.69 212.026   1
  -2   4   8 1419.80 245.372  -4
   2   5  -8 1419.80 245.372  -3
  -2   4   8 1419.80 245.372  -2
   2   5  -8 1419.80 245.372   1
   2  -4  -7 259329. 963.128  -4
  -2  -5   7 259329. 963.128  -3
   2  -4  -7 259329. 963.128  -2
  -2  -5   7 259329. 963.128   1
   2  -4  -4 20875.4 330.410  -4
  -2  -5   4 20875.4 330.410  -3
   2  -4  -4 20875.4 330.410  -2
  -2  -5   4 20875.4 330.410   1
   2  -4  -3 132016. 581.388  -4
  -2  -5   3 132016. 581.388  -3
   2  -4  -3 132016. 581.388  -2
  -2  -5   3 132016. 581.388   1
   2  -3  -2 123306. 537.848  -4
  -2  -5   2 123306. 537.848  -3
   2  -3  -2 123306. 537.848  -2
  -2  -5   2 123306. 537.848   1
   2  -3   0 254123. 1244.59  -4
  -2  -5   0 254123. 1244.59  -3
   2  -3   0 254123. 1244.59  -2
  -2  -5   0 254123. 1244.59   1
   2  -3   1 42902.7 529.803  -4
  -2  -5  -1 42902.7 529.803  -3
   2  -3   1 42902.7 529.803  -2
  -2  -5  -1 42902.7 529.803   1
   2  -3   2 114754. 729.151  -4
  -2  -5  -2 114754. 729.151  -3
   2  -3   2 114754. 729.151  -2
  -2  -5  -2 114754. 729.151   1
   2  -3   3 52663.1 564.609  -4
  -2  -5  -3 52663.1 564.609  -3
   2  -3   3 52663.1 564.609  -2
  -2  -5  -3 52663.1 564.609   1
   2   5   4 3361.63 333.462  -3
   2   5   4 3361.63 333.462   1
  -2   2  -6 272039. 2954.43  -4
   2   5   6 272039. 2954.43  -3
  -2   2  -6 272039. 2954.43  -2
   2   5   6 272039. 2954.43   1
  -2   2  -7 11062.7 363.761  -4
   2   5   7 11062.7 363.761  -3
  -2   2  -7 11062.7 363.761  -2
   2   5   7 11062.7 363.761   1
  -2   2  -8 6021.34 322.031  -4
   2   5   8 6021.34 322.031  -3
  -2   2  -8 6021.34 322.031  -2
   2   5   8 6021.34 322.031   1
  -2   2  -9 1935.72 202.887  -4
   2   5   9 1935.72 202.887  -3
  -2   2  -9 1935.72 202.887  -2
   2   5   9 1935.72 202.887   1
  -2   2 -10 16684.3 344.308  -4
   2   5  10 16684.3 344.308  -3
  -2   1 -10 16684.3 344.308  -2
   2   5  10 16684.3 344.308   1
  -2   1 -11 19946.9 399.207  -4
   2   5  11 19946.9 399.207  -3
  -2   1 -11 19946.9 399.207  -2
   2   5  11 19946.9 399.207   1
   2  -1  12 942.857 203.860  -4
  -2  -5 -12 942.857 203.860  -3
   2  -1  12 942.857 203.860  -2
  -2  -5 -12 942.857 203.860   1
  -2   1 -13 11297.2 266.283  -4
   2   5  13 11297.2 266.283  -3
  -2   1 -13 11297.2 266.283  -2
   2   5  13 11297.2 266.283   1
  -2   1 -14 2389.34 234.486  -4
   2   5  14 2389.34 234.486  -3
  -2   1 -14 2389.34 234.486  -2
   2   5  14 2389.34 234.486   1
   2  -1  15-139.368 227.311  -4
  -2  -5 -15-139.368 227.311  -3
   2  -1  15-139.368 227.311  -2
  -2  -5 -15-139.368 227.311   1
   2  -1  16 38724.1 652.125  -4
  -2  -5 -16 38724.1 652.125  -3
  -2  -5 -16 38724.1 652.125   1
  -2   1 -17 16577.7 384.678  -4
   2   5  17 16577.7 384.678  -3
  -2   0 -17 16577.7 384.678  -2
   2   5  17 16577.7 384.678   1
  -2   0 -18 25980.9 536.699  -4
   2   5  18 25980.9 536.699  -3
  -2   0 -18 25980.9 536.699  -2
   2   5  18 25980.9 536.699   1
   2   0  19 3694.42 460.216  -4
  -2  -5 -19 3694.42 460.216  -3
   2   0  19 3694.42 460.216  -2
  -2  -5 -19 3694.42 460.216   1
  -2   0 -20 729.431 293.365  -4
   2   5  20 729.431 293.365  -3
  -2   0 -20 729.431 293.365  -2
   2   5  20 729.431 293.365   1
  -2   0 -21 708.625 288.873  -4
   2   5  21 708.625 288.873  -3
  -2   0 -21 708.625 288.873  -2
   2   5  21 708.625 288.873   1
  -2   0 -22 1231.59 305.894  -4
   2   5  22 1231.59 305.894  -3
  -2   0 -22 1231.59 305.894  -2
   2   5  22 1231.59 305.894   1
  -2   0 -23 3022.71 342.681  -4
   2   5  23 3022.71 342.681  -3
  -2  -1 -23 3022.71 342.681  -2
   2   5  23 3022.71 342.681   1
   2  -7 -21 9798.38 447.176  -4
  -2  -6  21 9798.38 447.176  -3
  -2  -6  21 9798.38 447.176   1
   2  -7 -20 15021.7 416.501  -4
  -2  -6  20 15021.7 416.501  -3
   2  -7 -20 15021.7 416.501  -2
  -2  -6  20 15021.7 416.501   1
   2  -7 -18 23762.6 590.901  -4
  -2  -6  18 23762.6 590.901  -3
   2  -7 -18 23762.6 590.901  -2
  -2  -6  18 23762.6 590.901   1
   2   6 -16 492.973 192.313   1
  -2  -6  15 35.0637 178.968   1
   2  -6 -15 1275.41 387.963  -4
  -2  -6  15 1275.41 387.963  -3
  -2  -6  15 1275.41 387.963   1
  -2   6  14 61039.0 640.540  -4
   2   6 -14 61039.0 640.540  -3
  -2   6  14 61039.0 640.540  -2
   2   6 -14 61039.0 640.540   1
   2  -6 -13 8545.83 443.242  -4
  -2  -6  13 8545.83 443.242  -3
   2  -6 -13 8545.83 443.242  -2
  -2  -6  13 8545.83 443.242   1
   2  -6 -12 33267.1 761.902  -4
  -2  -6  12 33267.1 761.902  -3
   2  -6 -12 33267.1 761.902  -2
  -2  -6  12 33267.1 761.902   1
   2  -6 -11 6567.32 595.039  -4
  -2  -6  11 6567.32 595.039  -3
   2  -6 -11 6567.32 595.039  -2
  -2  -6  11 6567.32 595.039   1
   2  -5  -9 6089.45 379.182  -4
  -2  -6   9 6089.45 379.182  -3
  -2  -6   9 6089.45 379.182   1
   2  -5  -8 11418.5 464.179  -4
  -2  -6   8 11418.5 464.179  -3
   2  -5  -8 11418.5 464.179  -2
  -2  -6   8 11418.5 464.179   1
   2  -5  -7 193407. 1227.54  -4
  -2  -6   7 193407. 1227.54  -3
   2  -5  -7 193407. 1227.54  -2
  -2  -6   7 193407. 1227.54   1
   2  -5  -6 29364.2 553.413  -4
  -2  -6   6 29364.2 553.413  -3
   2  -5  -6 29364.2 553.413  -2
  -2  -6   6 29364.2 553.413   1
   2  -5  -5 18859.9 245.325  -4
  -2  -6   5 18859.9 245.325  -3
   2  -5  -5 18859.9 245.325  -2
  -2  -6   5 18859.9 245.325   1
   2  -5  -4 45728.2 422.195  -4
  -2  -6   4 45728.2 422.195  -3
   2  -5  -4 45728.2 422.195  -2
  -2  -6   4 45728.2 422.195   1
   2  -5  -3 207344. 1044.66  -4
  -2  -6   3 207344. 1044.66  -3
  -2  -6   3 207344. 1044.66   1
   2  -4  -2 167192. 1070.92  -4
  -2  -6   2 167192. 1070.92  -3
   2  -4  -2 167192. 1070.92  -2
  -2  -6   2 167192. 1070.92   1
   2  -4  -1 448238. 5953.39  -4
  -2  -6   1 448238. 5953.39  -3
   2  -4  -1 448238. 5953.39  -2
  -2  -6   1 448238. 5953.39   1
   2  -4   2 29019.4 563.271  -4
  -2  -6  -2 29019.4 563.271  -3
   2  -4   2 29019.4 563.271  -2
  -2  -6  -2 29019.4 563.271   1
   2  -4   3 25953.9 544.081  -4
  -2  -6  -3 25953.9 544.081  -3
   2  -4   3 25953.9 544.081  -2
  -2  -6  -3 25953.9 544.081   1
  -2  -6  -4 4568.68 290.368  -3
   2  -3   4 4568.68 290.368  -2
  -2  -6  -4 4568.68 290.368   1
  -2   3  -5 71996.1 790.380  -4
   2   6   5 71996.1 790.380  -3
  -2   3  -5 71996.1 790.380  -2
   2   6   5 71996.1 790.380   1
  -2   3  -7 18154.5 307.947  -4
   2   6   7 18154.5 307.947  -3
  -2   3  -7 18154.5 307.947  -2
   2   6   7 18154.5 307.947   1
  -2   3  -8 263.069 188.810  -4
   2   6   8 263.069 188.810  -3
  -2   3  -8 263.069 188.810  -2
   2   6   8 263.069 188.810   1
  -2   3  -9 73405.9 505.654  -4
   2   6   9 73405.9 505.654  -3
  -2   3  -9 73405.9 505.654  -2
   2   6   9 73405.9 505.654   1
  -2   3 -10 17221.9 556.883  -4
   2   6  10 17221.9 556.883  -3
   2   6  10 17221.9 556.883   1
  -2   3 -10 31700.0 463.232  -4
   2   6  10 31700.0 463.232  -3
  -2   2 -10 31700.0 463.232  -2
   2   6  10 31700.0 463.232   1
  -2   2 -11 39070.0 745.043  -4
   2   6  11 39070.0 745.043  -3
  -2   2 -11 39070.0 745.043  -2
   2   6  11 39070.0 745.043   1
  -2   2 -12 121484. 778.132  -4
   2   6  12 121484. 778.132  -3
  -2   2 -12 121484. 778.132  -2
   2   6  12 121484. 778.132   1
  -2   2 -13 7519.51 242.944  -4
   2   6  13 7519.51 242.944  -3
  -2   2 -13 7519.51 242.944  -2
   2   6  13 7519.51 242.944   1
  -2   2 -15 35141.5 413.247  -4
   2   6  15 35141.5 413.247  -3
  -2   2 -15 35141.5 413.247  -2
   2   6  15 35141.5 413.247   1
  -2   2 -16 1292.87 221.441  -4
   2   6  16 1292.87 221.441  -3
   2   6  16 1292.87 221.441   1
  -2   2 -17 41743.0 437.181  -4
   2   6  17 41743.0 437.181  -3
  -2   1 -17 41743.0 437.181  -2
   2   6  17 41743.0 437.181   1
   2  -1  18 12543.8 574.476  -4
  -2  -6 -18 12543.8 574.476  -3
   2  -1  18 12543.8 574.476  -2
  -2  -6 -18 12543.8 574.476   1
   2  -1  19 2212.83 290.151  -4
  -2  -6 -19 2212.83 290.151  -3
   2  -1  19 2212.83 290.151  -2
  -2  -6 -19 2212.83 290.151   1
  -2   1 -20 767.615 288.728  -4
   2   6  20 767.615 288.728  -3
  -2   1 -20 767.615 288.728  -2
   2   6  20 767.615 288.728   1
  -2   1 -21 34.8611 282.710  -4
   2   6  21 34.8611 282.710  -3
  -2   1 -21 34.8611 282.710  -2
   2   6  21 34.8611 282.710   1
   2  -1  22 3428.18 326.270  -4
  -2  -6 -22 3428.18 326.270  -3
   2  -1  22 3428.18 326.270  -2
  -2  -6 -22 3428.18 326.270   1
  -2  -6 -23 1277.18 278.218  -3
   2   0  23 1277.18 278.218  -2
  -2  -6 -23 1277.18 278.218   1
   2  -8 -20 15149.3 851.312  -4
  -2  -7  20 15149.3 851.312  -3
   2  -8 -20 15149.3 851.312  -2
  -2  -7  20 15149.3 851.312   1
   2  -8 -19 30806.5 670.814  -4
  -2  -7  19 30806.5 670.814  -3
   2  -8 -19 30806.5 670.814  -2
  -2  -7  19 30806.5 670.814   1
  -2  -7  18 10393.3 417.664   1
  -2  -7  17-74.7035 323.402   1
   2  -8 -17 6293.21 536.717  -4
  -2  -7  17 6293.21 536.717  -3
   2  -8 -17 6293.21 536.717  -2
  -2  -7  17 6293.21 536.717   1
  -2  -7  16 1073.38 344.145   1
   2  -7 -16 7410.10 505.067  -4
  -2  -7  16 7410.10 505.067  -3
   2  -8 -16 7410.10 505.067  -2
  -2  -7  16 7410.10 505.067   1
   2   7 -15 138.433 283.507   1
   2  -7 -15 5691.53 342.323  -4
  -2  -7  15 5691.53 342.323  -3
  -2  -7  15 5691.53 342.323   1
   2  -7 -14 3630.16 470.926  -4
  -2  -7  14 3630.16 470.926  -3
   2  -7 -14 3630.16 470.926  -2
  -2  -7  14 3630.16 470.926   1
  -2   7  13 3194.08 325.040  -4
   2   7 -13 3194.08 325.040  -3
  -2   7  13 3194.08 325.040  -2
   2   7 -13 3194.08 325.040   1
  -2   7  12 9054.71 407.377  -4
   2   7 -12 9054.71 407.377  -3
  -2   7  12 9054.71 407.377  -2
   2   7 -12 9054.71 407.377   1
   2  -7 -11 11366.0 631.969  -4
  -2  -7  11 11366.0 631.969  -3
   2  -7 -11 11366.0 631.969  -2
  -2  -7  11 11366.0 631.969   1
   2  -7 -10 2421.53 419.194  -4
  -2  -7  10 2421.53 419.194  -3
   2  -7 -10 2421.53 419.194  -2
  -2  -7  10 2421.53 419.194   1
   2  -6  -7 27670.7 550.879  -4
  -2  -7   7 27670.7 550.879  -3
   2  -6  -7 27670.7 550.879  -2
  -2  -7   7 27670.7 550.879   1
   2  -6  -6 162649. 837.086  -4
  -2  -7   6 162649. 837.086  -3
   2  -6  -6 162649. 837.086  -2
  -2  -7   6 162649. 837.086   1
   2  -6  -5 49915.3 616.634  -4
  -2  -7   5 49915.3 616.634  -3
   2  -6  -5 49915.3 616.634  -2
  -2  -7   5 49915.3 616.634   1
   2  -6  -3 83694.2 831.475  -4
  -2  -7   3 83694.2 831.475  -3
  -2  -7   3 83694.2 831.475   1
   2  -5  -2 185171. 1286.78  -4
  -2  -7   2 185171. 1286.78  -3
   2  -5  -2 185171. 1286.78  -2
  -2  -7   2 185171. 1286.78   1
   2  -5  -1 20103.1 659.328  -4
  -2  -7   1 20103.1 659.328  -3
   2  -5  -1 20103.1 659.328  -2
  -2  -7   1 20103.1 659.328   1
   2  -5   0 260110. 1562.92  -4
  -2  -7   0 260110. 1562.92  -3
   2  -5   0 260110. 1562.92  -2
  -2  -7   0 260110. 1562.92   1
   2  -5   1 24091.1 750.113  -4
  -2  -7  -1 24091.1 750.113  -3
   2  -5   1 24091.1 750.113  -2
  -2  -7  -1 24091.1 750.113   1
   2  -5   2 207407. 1123.06  -4
  -2  -7  -2 207407. 1123.06  -3
   2  -5   2 207407. 1123.06  -2
  -2  -7  -2 207407. 1123.06   1
   2  -5   3 42416.5 691.799  -4
  -2  -7  -3 42416.5 691.799  -3
   2  -5   3 42416.5 691.799  -2
  -2  -7  -3 42416.5 691.799   1
  -2  -7  -4 392.475 318.286  -3
   2  -4   4 392.475 318.286  -2
  -2  -7  -4 392.475 318.286   1
  -2   4  -5 54346.6 531.844  -4
   2   7   5 54346.6 531.844  -3
  -2   4  -5 54346.6 531.844  -2
   2   7   5 54346.6 531.844   1
  -2   4  -6 6305.45 391.831  -4
   2   7   6 6305.45 391.831  -3
  -2   4  -6 6305.45 391.831  -2
   2   7   6 6305.45 391.831   1
  -2   4  -7 1602.94 383.240  -4
   2   7   7 1602.94 383.240  -3
  -2   4  -7 1602.94 383.240  -2
   2   7   7 1602.94 383.240   1
  -2   4  -9 31624.8 443.240  -4
   2   7   9 31624.8 443.240  -3
  -2   4  -9 31624.8 443.240  -2
   2   7   9 31624.8 443.240   1
  -2   4 -10 63963.0 501.478  -4
   2   7  10 63963.0 501.478  -3
   2   7  10 63963.0 501.478   1
  -2   3 -11 226929. 742.851  -4
   2   7  11 226929. 742.851  -3
  -2   3 -11 226929. 742.851  -2
   2   7  11 226929. 742.851   1
  -2   3 -12 25392.3 405.039  -4
   2   7  12 25392.3 405.039  -3
  -2   3 -12 25392.3 405.039  -2
   2   7  12 25392.3 405.039   1
  -2   3 -13 75239.6 715.872  -4
   2   7  13 75239.6 715.872  -3
  -2   3 -13 75239.6 715.872  -2
   2   7  13 75239.6 715.872   1
  -2   3 -14 10242.7 359.573  -4
   2   7  14 10242.7 359.573  -3
  -2   3 -14 10242.7 359.573  -2
   2   7  14 10242.7 359.573   1
   2  -3  15 253.485 229.585  -4
  -2  -7 -15 253.485 229.585  -3
   2  -3  15 253.485 229.585  -2
  -2  -7 -15 253.485 229.585   1
   2  -3  16 539.042 225.421  -4
  -2  -7 -16 539.042 225.421  -3
  -2  -7 -16 539.042 225.421   1
  -2   3 -17 10808.6 463.430  -4
   2   7  17 10808.6 463.430  -3
  -2   2 -17 10808.6 463.430  -2
   2   7  17 10808.6 463.430   1
  -2   2 -18 379.141 272.701  -4
   2   7  18 379.141 272.701  -3
  -2   2 -18 379.141 272.701  -2
   2   7  18 379.141 272.701   1
  -2   2 -19 826.336 281.868  -4
   2   7  19 826.336 281.868  -3
  -2   2 -19 826.336 281.868  -2
   2   7  19 826.336 281.868   1
  -2   2 -20 1093.69 286.790  -4
   2   7  20 1093.69 286.790  -3
  -2   2 -20 1093.69 286.790  -2
   2   7  20 1093.69 286.790   1
   2  -2  21 7447.45 458.596  -4
  -2  -7 -21 7447.45 458.596  -3
   2  -2  21 7447.45 458.596  -2
  -2  -7 -21 7447.45 458.596   1
   2  -2  22 3394.57 480.006  -4
  -2  -7 -22 3394.57 480.006  -3
   2  -2  22 3394.57 480.006  -2
  -2  -7 -22 3394.57 480.006   1
   2  -9 -20 4895.30 422.859  -4
  -2  -8  20 4895.30 422.859  -3
   2  -9 -20 4895.30 422.859  -2
  -2  -8  20 4895.30 422.859   1
  -2  -8  19 1736.53 327.358   1
  -2  -8  18 1017.84 397.543   1
  -2  -8  17 997.348 280.058   1
   2  -8 -16 5132.04 731.612  -4
  -2  -8  16 5132.04 731.612  -3
   2  -9 -16 5132.04 731.612  -2
  -2  -8  16 5132.04 731.612   1
  -2  -8  15 698.785 210.403   1
   2  -8 -14 8828.46 694.233  -4
  -2  -8  14 8828.46 694.233  -3
   2  -8 -14 8828.46 694.233  -2
  -2  -8  14 8828.46 694.233   1
   2  -8 -12 757.472 325.253  -4
  -2  -8  12 757.472 325.253  -3
   2  -8 -12 757.472 325.253  -2
  -2  -8  12 757.472 325.253   1
   2  -8 -11 8547.35 522.395  -4
  -2  -8  11 8547.35 522.395  -3
   2  -8 -11 8547.35 522.395  -2
  -2  -8  11 8547.35 522.395   1
   2  -8 -10 3796.60 451.415  -4
  -2  -8  10 3796.60 451.415  -3
   2  -8 -10 3796.60 451.415  -2
  -2  -8  10 3796.60 451.415   1
   2  -7  -8 59965.7 567.849  -4
  -2  -8   8 59965.7 567.849  -3
   2  -7  -8 59965.7 567.849  -2
  -2  -8   8 59965.7 567.849   1
   2  -7  -7 248528. 999.909  -4
  -2  -8   7 248528. 999.909  -3
   2  -7  -7 248528. 999.909  -2
  -2  -8   7 248528. 999.909   1
   2  -7  -6 110903. 918.993  -4
  -2  -8   6 110903. 918.993  -3
   2  -7  -6 110903. 918.993  -2
  -2  -8   6 110903. 918.993   1
   2  -7  -3 8319.06 464.862  -4
  -2  -8   3 8319.06 464.862  -3
  -2  -8   3 8319.06 464.862   1
   2  -6  -2 21377.3 680.449  -4
  -2  -8   2 21377.3 680.449  -3
   2  -6  -2 21377.3 680.449  -2
  -2  -8   2 21377.3 680.449   1
   2  -6   0 4544.28 489.130  -4
  -2  -8   0 4544.28 489.130  -3
   2  -6   0 4544.28 489.130  -2
  -2  -8   0 4544.28 489.130   1
   2  -6   2 54826.3 923.654  -4
  -2  -8  -2 54826.3 923.654  -3
   2  -6   2 54826.3 923.654  -2
  -2  -8  -2 54826.3 923.654   1
   2  -6   3 72117.9 840.594  -4
  -2  -8  -3 72117.9 840.594  -3
   2  -6   3 72117.9 840.594  -2
  -2  -8  -3 72117.9 840.594   1
  -2  -8  -4 419884. 6237.77  -3
   2  -5   4 419884. 6237.77  -2
  -2  -8  -4 419884. 6237.77   1
   2  -5   5 28659.6 615.243  -4
  -2  -8  -5 28659.6 615.243  -3
   2  -5   5 28659.6 615.243  -2
  -2  -8  -5 28659.6 615.243   1
  -2   5  -6 324754. 1549.05  -4
   2   8   6 324754. 1549.05  -3
  -2   5  -6 324754. 1549.05  -2
   2   8   6 324754. 1549.05   1
   2  -5   7 55512.9 587.889  -4
  -2  -8  -7 55512.9 587.889  -3
   2  -5   7 55512.9 587.889  -2
  -2  -8  -7 55512.9 587.889   1
   2  -5   8 4003.61 395.329  -4
  -2  -8  -8 4003.61 395.329  -3
   2  -5   8 4003.61 395.329  -2
  -2  -8  -8 4003.61 395.329   1
  -2   5 -10 59896.3 1090.40  -4
   2   8  10 59896.3 1090.40  -3
   2   8  10 59896.3 1090.40   1
  -2   4 -11 15345.2 364.761  -4
   2   8  11 15345.2 364.761  -3
  -2   4 -11 15345.2 364.761  -2
   2   8  11 15345.2 364.761   1
  -2   4 -12 73399.6 595.419  -4
   2   8  12 73399.6 595.419  -3
  -2   4 -12 73399.6 595.419  -2
   2   8  12 73399.6 595.419   1
  -2   4 -13 5027.89 329.164  -4
   2   8  13 5027.89 329.164  -3
  -2   4 -13 5027.89 329.164  -2
   2   8  13 5027.89 329.164   1
  -2   4 -14 343.786 253.678  -4
   2   8  14 343.786 253.678  -3
  -2   4 -14 343.786 253.678  -2
   2   8  14 343.786 253.678   1
  -2   4 -15 14258.2 454.408  -4
   2   8  15 14258.2 454.408  -3
  -2   4 -15 14258.2 454.408  -2
   2   8  15 14258.2 454.408   1
   2  -4  16 6384.62 286.520  -4
  -2  -8 -16 6384.62 286.520  -3
  -2  -8 -16 6384.62 286.520   1
  -2   4 -17 16255.7 446.598  -4
   2   8  17 16255.7 446.598  -3
  -2   3 -17 16255.7 446.598  -2
   2   8  17 16255.7 446.598   1
  -2   3 -18-69.7862 292.175  -4
   2   8  18-69.7862 292.175  -3
  -2   3 -18-69.7862 292.175  -2
   2   8  18-69.7862 292.175   1
  -2   3 -19 6374.15 452.744  -4
   2   8  19 6374.15 452.744  -3
  -2   3 -19 6374.15 452.744  -2
   2   8  19 6374.15 452.744   1
  -2   3 -20 1238.00 308.372  -4
   2   8  20 1238.00 308.372  -3
  -2   3 -20 1238.00 308.372  -2
   2   8  20 1238.00 308.372   1
  -2   3 -21 825.470 314.116  -4
   2   8  21 825.470 314.116  -3
  -2   3 -21 825.470 314.116  -2
   2   8  21 825.470 314.116   1
   2  -3  22 6956.09 513.757  -4
  -2  -8 -22 6956.09 513.757  -3
  -2  -8 -22 6956.09 513.757   1
  -2  -9  19 331.591 385.797   1
   2 -10 -19-315.273 528.105  -4
  -2  -9  19-315.273 528.105  -3
   2 -10 -19-315.273 528.105  -2
  -2  -9  19-315.273 528.105   1
  -2  -9  18 257.793 333.048   1
   2 -10 -18 3120.55 554.260  -4
  -2  -9  18 3120.55 554.260  -3
   2 -10 -18 3120.55 554.260  -2
  -2  -9  18 3120.55 554.260   1
   2 -10 -17-277.096 376.035  -4
  -2  -9  17-277.096 376.035  -3
   2 -10 -17-277.096 376.035  -2
  -2  -9  17-277.096 376.035   1
  -2  -9  16 0.84235 326.486   1
  -2   9  14 5047.61 535.588  -4
   2   9 -14 5047.61 535.588  -3
  -2   9  14 5047.61 535.588  -2
   2   9 -14 5047.61 535.588   1
   2  -9 -13 62119.4 1043.03  -4
  -2  -9  13 62119.4 1043.03  -3
   2  -9 -13 62119.4 1043.03  -2
  -2  -9  13 62119.4 1043.03   1
   2  -9 -11 22335.6 836.061  -4
  -2  -9  11 22335.6 836.061  -3
   2  -9 -11 22335.6 836.061  -2
  -2  -9  11 22335.6 836.061   1
   2  -9 -10 12678.7 717.685  -4
  -2  -9  10 12678.7 717.685  -3
   2  -9 -10 12678.7 717.685  -2
  -2  -9  10 12678.7 717.685   1
   2  -8  -9 767.210 226.706  -4
  -2  -9   9 767.210 226.706  -3
  -2  -9   9 767.210 226.706   1
   2  -8  -7 89632.8 949.756  -4
  -2  -9   7 89632.8 949.756  -3
   2  -8  -7 89632.8 949.756  -2
  -2  -9   7 89632.8 949.756   1
   2  -8  -6 117255. 1088.31  -4
  -2  -9   6 117255. 1088.31  -3
   2  -8  -6 117255. 1088.31  -2
  -2  -9   6 117255. 1088.31   1
   2  -8  -5 10273.7 452.633  -4
  -2  -9   5 10273.7 452.633  -3
   2  -8  -5 10273.7 452.633  -2
  -2  -9   5 10273.7 452.633   1
   2  -8  -4 9095.08 459.960  -4
  -2  -9   4 9095.08 459.960  -3
   2  -8  -4 9095.08 459.960  -2
  -2  -9   4 9095.08 459.960   1
   2  -8  -3 72589.4 813.008  -4
  -2  -9   3 72589.4 813.008  -3
  -2  -9   3 72589.4 813.008   1
   2  -7  -2 43176.8 839.392  -4
  -2  -9   2 43176.8 839.392  -3
   2  -7  -2 43176.8 839.392  -2
  -2  -9   2 43176.8 839.392   1
   2  -7  -1 35736.6 791.634  -4
  -2  -9   1 35736.6 791.634  -3
   2  -7  -1 35736.6 791.634  -2
  -2  -9   1 35736.6 791.634   1
   2  -7   0 71566.7 1034.86  -4
  -2  -9   0 71566.7 1034.86  -3
   2  -7   0 71566.7 1034.86  -2
  -2  -9   0 71566.7 1034.86   1
   2  -7   3 115426. 1000.11  -4
  -2  -9  -3 115426. 1000.11  -3
   2  -7   3 115426. 1000.11  -2
  -2  -9  -3 115426. 1000.11   1
  -2  -9  -4 22396.1 433.975  -3
   2  -6   4 22396.1 433.975  -2
  -2  -9  -4 22396.1 433.975   1
   2  -6   5 314026. 1522.20  -4
  -2  -9  -5 314026. 1522.20  -3
   2  -6   5 314026. 1522.20  -2
  -2  -9  -5 314026. 1522.20   1
   2  -6   6 36768.3 703.931  -4
  -2  -9  -6 36768.3 703.931  -3
   2  -6   6 36768.3 703.931  -2
  -2  -9  -6 36768.3 703.931   1
   2  -6   7 84772.7 695.276  -4
  -2  -9  -7 84772.7 695.276  -3
   2  -6   7 84772.7 695.276  -2
  -2  -9  -7 84772.7 695.276   1
  -2   6  -8 12194.9 443.269  -4
   2   9   8 12194.9 443.269  -3
  -2   6  -8 12194.9 443.269  -2
   2   9   8 12194.9 443.269   1
  -2   6  -9 3378.98 334.458  -4
   2   9   9 3378.98 334.458  -3
  -2   6  -9 3378.98 334.458  -2
   2   9   9 3378.98 334.458   1
  -2   5 -11 13013.7 932.049  -4
   2   9  11 13013.7 932.049  -3
  -2   5 -11 13013.7 932.049  -2
   2   9  11 13013.7 932.049   1
  -2   5 -12 651.417 424.974  -4
   2   9  12 651.417 424.974  -3
  -2   5 -12 651.417 424.974  -2
   2   9  12 651.417 424.974   1
  -2   5 -13 4123.73 289.979  -4
   2   9  13 4123.73 289.979  -3
  -2   5 -13 4123.73 289.979  -2
   2   9  13 4123.73 289.979   1
  -2   5 -14 10596.4 806.077  -4
   2   9  14 10596.4 806.077  -3
  -2   5 -14 10596.4 806.077  -2
   2   9  14 10596.4 806.077   1
  -2   5 -15 3664.48 472.511  -4
   2   9  15 3664.48 472.511  -3
  -2   5 -15 3664.48 472.511  -2
   2   9  15 3664.48 472.511   1
  -2   5 -16 61542.9 614.387  -4
   2   9  16 61542.9 614.387  -3
   2   9  16 61542.9 614.387   1
  -2   5 -17 9505.03 409.515  -4
   2   9  17 9505.03 409.515  -3
  -2   4 -17 9505.03 409.515  -2
   2   9  17 9505.03 409.515   1
  -2   4 -18 26884.6 573.508  -4
   2   9  18 26884.6 573.508  -3
  -2   4 -18 26884.6 573.508  -2
   2   9  18 26884.6 573.508   1
  -2   4 -19 4575.49 334.263  -4
   2   9  19 4575.49 334.263  -3
  -2   4 -19 4575.49 334.263  -2
   2   9  19 4575.49 334.263   1
  -2   4 -20 2291.64 335.463  -4
   2   9  20 2291.64 335.463  -3
  -2   4 -20 2291.64 335.463  -2
   2   9  20 2291.64 335.463   1
  -2   4 -21 2660.86 369.521  -4
   2   9  21 2660.86 369.521  -3
  -2   4 -21 2660.86 369.521  -2
   2   9  21 2660.86 369.521   1
  -2 -10  18 568.810 403.749   1
   2 -11 -18 2729.24 492.569  -4
  -2 -10  18 2729.24 492.569  -3
   2 -11 -18 2729.24 492.569  -2
  -2 -10  18 2729.24 492.569   1
   2 -11 -17 1312.51 416.243  -4
  -2 -10  17 1312.51 416.243  -3
   2 -11 -17 1312.51 416.243  -2
  -2 -10  17 1312.51 416.243   1
  -2 -10  16 605.468 301.693   1
  -2 -10  16 3042.90 479.974  -3
   2 -11 -16 3042.90 479.974  -2
  -2 -10  16 3042.90 479.974   1
  -2 -10  15 59.7575 268.974   1
   2 -10 -15 838.797 448.243  -4
  -2 -10  15 838.797 448.243  -3
  -2 -10  15 838.797 448.243   1
   2 -10 -14 45527.1 853.953  -4
  -2 -10  14 45527.1 853.953  -3
   2 -10 -14 45527.1 853.953  -2
  -2 -10  14 45527.1 853.953   1
   2 -10 -13 9383.99 564.966  -4
  -2 -10  13 9383.99 564.966  -3
   2 -10 -13 9383.99 564.966  -2
  -2 -10  13 9383.99 564.966   1
   2 -10 -12 43513.9 631.697  -4
  -2 -10  12 43513.9 631.697  -3
   2 -10 -12 43513.9 631.697  -2
  -2 -10  12 43513.9 631.697   1
   2 -10 -11 35894.0 836.823  -4
  -2 -10  11 35894.0 836.823  -3
   2 -10 -11 35894.0 836.823  -2
  -2 -10  11 35894.0 836.823   1
   2 -10 -10 7901.70 745.375  -4
  -2 -10  10 7901.70 745.375  -3
   2 -10 -10 7901.70 745.375  -2
  -2 -10  10 7901.70 745.375   1
   2  -9  -9 1483.13 243.847  -4
  -2 -10   9 1483.13 243.847  -3
  -2 -10   9 1483.13 243.847   1
   2  -9  -8 1968.90 263.214  -4
  -2 -10   8 1968.90 263.214  -3
   2  -9  -8 1968.90 263.214  -2
  -2 -10   8 1968.90 263.214   1
   2  -9  -7 8099.17 361.842  -4
  -2 -10   7 8099.17 361.842  -3
   2  -9  -7 8099.17 361.842  -2
  -2 -10   7 8099.17 361.842   1
   2  -9  -6 15598.7 556.212  -4
  -2 -10   6 15598.7 556.212  -3
   2  -9  -6 15598.7 556.212  -2
  -2 -10   6 15598.7 556.212   1
   2  -9  -5 636.092 262.642  -4
  -2 -10   5 636.092 262.642  -3
   2  -9  -5 636.092 262.642  -2
  -2 -10   5 636.092 262.642   1
   2  -9  -4 1302.26 271.804  -4
  -2 -10   4 1302.26 271.804  -3
   2  -9  -4 1302.26 271.804  -2
  -2 -10   4 1302.26 271.804   1
   2  -9  -3 44460.2 828.567  -4
  -2 -10   3 44460.2 828.567  -3
  -2 -10   3 44460.2 828.567   1
   2  -8  -2 105401. 1254.18  -4
  -2 -10   2 105401. 1254.18  -3
   2  -8  -2 105401. 1254.18  -2
  -2 -10   2 105401. 1254.18   1
   2  -8  -1 131386. 1377.66  -4
  -2 -10   1 131386. 1377.66  -3
   2  -8  -1 131386. 1377.66  -2
  -2 -10   1 131386. 1377.66   1
   2  -8   1 185571. 1703.74  -4
  -2 -10  -1 185571. 1703.74  -3
   2  -8   1 185571. 1703.74  -2
  -2 -10  -1 185571. 1703.74   1
   2  -8   2 80700.0 1168.27  -4
  -2 -10  -2 80700.0 1168.27  -3
   2  -8   2 80700.0 1168.27  -2
  -2 -10  -2 80700.0 1168.27   1
   2  -8   3 6359.06 866.294  -4
  -2 -10  -3 6359.06 866.294  -3
   2  -8   3 6359.06 866.294  -2
  -2 -10  -3 6359.06 866.294   1
  -2 -10  -4 128807. 1045.26  -3
  -2 -10  -4 128807. 1045.26   1
   2  -7   5 205596. 1341.19  -4
  -2 -10  -5 205596. 1341.19  -3
   2  -7   5 205596. 1341.19  -2
  -2 -10  -5 205596. 1341.19   1
   2  -7   6 165093. 1225.18  -4
  -2 -10  -6 165093. 1225.18  -3
   2  -7   6 165093. 1225.18  -2
  -2 -10  -6 165093. 1225.18   1
   2  -7   7 35400.0 727.173  -4
  -2 -10  -7 35400.0 727.173  -3
   2  -7   7 35400.0 727.173  -2
  -2 -10  -7 35400.0 727.173   1
   2  -7   8 33545.5 696.069  -4
  -2 -10  -8 33545.5 696.069  -3
   2  -7   8 33545.5 696.069  -2
  -2 -10  -8 33545.5 696.069   1
   2  -7   9 7563.94 361.616  -4
  -2 -10  -9 7563.94 361.616  -3
   2  -7   9 7563.94 361.616  -2
  -2 -10  -9 7563.94 361.616   1
   2  -7  10 3496.57 319.000  -4
  -2 -10 -10 3496.57 319.000  -3
  -2 -10 -10 3496.57 319.000   1
  -2   6 -11 32704.7 1035.79  -4
   2  10  11 32704.7 1035.79  -3
  -2   6 -11 32704.7 1035.79  -2
   2  10  11 32704.7 1035.79   1
  -2   6 -12 22496.2 1163.83  -4
   2  10  12 22496.2 1163.83  -3
  -2   6 -12 22496.2 1163.83  -2
   2  10  12 22496.2 1163.83   1
  -2   6 -13 1365.72 471.521  -4
   2  10  13 1365.72 471.521  -3
  -2   6 -13 1365.72 471.521  -2
   2  10  13 1365.72 471.521   1
   2  -6  16 1783.32 442.100  -4
  -2 -10 -16 1783.32 442.100  -3
  -2 -10 -16 1783.32 442.100   1
  -2   6 -17 35344.0 1331.98  -4
   2  10  17 35344.0 1331.98  -3
  -2   5 -17 35344.0 1331.98  -2
   2  10  17 35344.0 1331.98   1
  -2   5 -18 8997.09 359.386  -4
   2  10  18 8997.09 359.386  -3
  -2   5 -18 8997.09 359.386  -2
   2  10  18 8997.09 359.386   1
  -2   5 -19 9378.41 471.939  -4
   2  10  19 9378.41 471.939  -3
  -2   5 -19 9378.41 471.939  -2
   2  10  19 9378.41 471.939   1
  -2   5 -20 317.805 341.375  -4
   2  10  20 317.805 341.375  -3
  -2   5 -20 317.805 341.375  -2
   2  10  20 317.805 341.375   1
  -2   5 -21-50.1651 351.496  -4
   2  10  21-50.1651 351.496  -3
  -2   5 -21-50.1651 351.496  -2
   2  10  21-50.1651 351.496   1
  -2 -11  17 524.731 416.060   1
  -2 -11  17 1906.19 382.226  -3
  -2 -11  17 1906.19 382.226   1
  -2 -11  16-399.895 381.160   1
  -2 -11  16 847.757 474.282  -3
   2 -12 -16 847.757 474.282  -2
  -2 -11  16 847.757 474.282   1
   2 -11 -15 2974.86 392.443  -4
  -2 -11  15 2974.86 392.443  -3
  -2 -11  15 2974.86 392.443   1
   2  11 -14 471.692 291.661   1
   2 -11 -14 3590.37 742.050  -4
  -2 -11  14 3590.37 742.050  -3
   2 -11 -14 3590.37 742.050  -2
  -2 -11  14 3590.37 742.050   1
   2 -11 -13 55207.0 998.935  -4
  -2 -11  13 55207.0 998.935  -3
   2 -11 -13 55207.0 998.935  -2
  -2 -11  13 55207.0 998.935   1
  -2  11  12 5818.53 547.053  -4
   2  11 -12 5818.53 547.053  -3
  -2  11  12 5818.53 547.053  -2
   2  11 -12 5818.53 547.053   1
   2 -11 -11 46889.8 624.101  -4
  -2 -11  11 46889.8 624.101  -3
   2 -11 -11 46889.8 624.101  -2
  -2 -11  11 46889.8 624.101   1
   2 -11 -10 2453.86 327.726  -4
  -2 -11  10 2453.86 327.726  -3
   2 -11 -10 2453.86 327.726  -2
  -2 -11  10 2453.86 327.726   1
   2 -10  -9 1276.16 250.500  -4
  -2 -11   9 1276.16 250.500  -3
  -2 -11   9 1276.16 250.500   1
   2 -10  -8 8307.51 558.163  -4
  -2 -11   8 8307.51 558.163  -3
   2 -10  -8 8307.51 558.163  -2
  -2 -11   8 8307.51 558.163   1
   2 -10  -7 5387.77 339.853  -4
  -2 -11   7 5387.77 339.853  -3
   2 -10  -7 5387.77 339.853  -2
  -2 -11   7 5387.77 339.853   1
   2 -10  -6 5456.74 877.729  -4
  -2 -11   6 5456.74 877.729  -3
   2 -10  -6 5456.74 877.729  -2
  -2 -11   6 5456.74 877.729   1
  -2  10   5 10622.6 474.283  -4
   2  11  -5 10622.6 474.283  -3
  -2  10   5 10622.6 474.283  -2
   2  11  -5 10622.6 474.283   1
   2 -10  -4 866.619 272.001  -4
  -2 -11   4 866.619 272.001  -3
   2 -10  -4 866.619 272.001  -2
  -2 -11   4 866.619 272.001   1
   2 -10  -3 11286.7 543.090  -4
  -2 -11   3 11286.7 543.090  -3
  -2 -11   3 11286.7 543.090   1
   2  -9  -2 61677.8 1022.66  -4
  -2 -11   2 61677.8 1022.66  -3
   2  -9  -2 61677.8 1022.66  -2
  -2 -11   2 61677.8 1022.66   1
   2  -9   0 179310. 1660.02  -4
  -2 -11   0 179310. 1660.02  -3
   2  -9   0 179310. 1660.02  -2
  -2 -11   0 179310. 1660.02   1
   2  -9   1 20899.8 807.753  -4
  -2 -11  -1 20899.8 807.753  -3
   2  -9   1 20899.8 807.753  -2
  -2 -11  -1 20899.8 807.753   1
   2  -9   2 21897.3 813.324  -4
  -2 -11  -2 21897.3 813.324  -3
   2  -9   2 21897.3 813.324  -2
  -2 -11  -2 21897.3 813.324   1
   2  -9   3 81.2045 433.759  -4
  -2 -11  -3 81.2045 433.759  -3
  -2 -11  -3 81.2045 433.759   1
  -2 -11  -4 20260.4 523.792  -3
  -2 -11  -4 20260.4 523.792   1
   2  -8   5 899.069 441.714  -4
  -2 -11  -5 899.069 441.714  -3
   2  -8   5 899.069 441.714  -2
  -2 -11  -5 899.069 441.714   1
   2  -8   6 21578.6 524.616  -4
  -2 -11  -6 21578.6 524.616  -3
   2  -8   6 21578.6 524.616  -2
  -2 -11  -6 21578.6 524.616   1
   2  -8   7 47971.5 848.406  -4
  -2 -11  -7 47971.5 848.406  -3
   2  -8   7 47971.5 848.406  -2
  -2 -11  -7 47971.5 848.406   1
   2  -8   8 4248.61 433.679  -4
  -2 -11  -8 4248.61 433.679  -3
   2  -8   8 4248.61 433.679  -2
  -2 -11  -8 4248.61 433.679   1
   2  -8   9 20430.9 720.490  -4
  -2 -11  -9 20430.9 720.490  -3
   2  -8   9 20430.9 720.490  -2
  -2 -11  -9 20430.9 720.490   1
   2  -8  10 46881.2 647.618  -4
  -2 -11 -10 46881.2 647.618  -3
  -2 -11 -10 46881.2 647.618   1
  -2   7 -11 67782.3 781.820  -4
   2  11  11 67782.3 781.820  -3
  -2   7 -11 67782.3 781.820  -2
   2  11  11 67782.3 781.820   1
   2  -7  12 39227.4 689.694  -4
  -2 -11 -12 39227.4 689.694  -3
   2  -7  12 39227.4 689.694  -2
  -2 -11 -12 39227.4 689.694   1
  -2   7 -13 40171.3 706.143  -4
   2  11  13 40171.3 706.143  -3
  -2   7 -13 40171.3 706.143  -2
   2  11  13 40171.3 706.143   1
  -2   7 -14 1099.68 380.002  -4
   2  11  14 1099.68 380.002  -3
  -2   7 -14 1099.68 380.002  -2
   2  11  14 1099.68 380.002   1
  -2   7 -15 607.375 519.518  -4
   2  11  15 607.375 519.518  -3
  -2   7 -15 607.375 519.518  -2
   2  11  15 607.375 519.518   1
   2  -6  19 2692.64 612.542  -4
  -2 -11 -19 2692.64 612.542  -3
   2  -6  19 2692.64 612.542  -2
  -2 -11 -19 2692.64 612.542   1
   2  -6  20 542.662 624.539  -4
  -2 -11 -20 542.662 624.539  -3
   2  -6  20 542.662 624.539  -2
  -2 -11 -20 542.662 624.539   1
  -2 -12  16 531.351 383.166   1
  -2 -12  16 948.896 410.530  -3
  -2 -12  16 948.896 410.530   1
   2 -12 -15-189.732 385.489  -4
  -2 -12  15-189.732 385.489  -3
  -2 -12  15-189.732 385.489   1
   2 -12 -14 1988.68 439.029  -4
  -2 -12  14 1988.68 439.029  -3
   2 -12 -14 1988.68 439.029  -2
  -2 -12  14 1988.68 439.029   1
   2 -12 -13 2829.20 411.323  -4
  -2 -12  13 2829.20 411.323  -3
   2 -12 -13 2829.20 411.323  -2
  -2 -12  13 2829.20 411.323   1
  -2 -12  12 491.485 347.666   1
   2 -12 -12 3025.44 464.202  -4
  -2 -12  12 3025.44 464.202  -3
   2 -12 -12 3025.44 464.202  -2
  -2 -12  12 3025.44 464.202   1
  -2 -12  11 32.9470 357.877   1
   2 -12 -11 431.466 393.888  -4
  -2 -12  11 431.466 393.888  -3
   2 -12 -11 431.466 393.888  -2
  -2 -12  11 431.466 393.888   1
  -2 -12  10-144.160 360.388   1
  -2  12  10 5011.68 717.644  -4
   2  12 -10 5011.68 717.644  -3
  -2  12  10 5011.68 717.644  -2
   2  12 -10 5011.68 717.644   1
   2 -11  -9 48114.9 812.615  -4
  -2 -12   9 48114.9 812.615  -3
  -2 -12   9 48114.9 812.615   1
   2 -11  -8 8152.32 599.807  -4
  -2 -12   8 8152.32 599.807  -3
   2 -11  -8 8152.32 599.807  -2
  -2 -12   8 8152.32 599.807   1
   2 -11  -7 39662.9 804.287  -4
  -2 -12   7 39662.9 804.287  -3
   2 -11  -7 39662.9 804.287  -2
  -2 -12   7 39662.9 804.287   1
   2 -11  -6 8592.49 1331.43  -4
  -2 -12   6 8592.49 1331.43  -3
   2 -11  -6 8592.49 1331.43  -2
  -2 -12   6 8592.49 1331.43   1
   2 -11  -4 6654.92 330.785  -4
  -2 -12   4 6654.92 330.785  -3
   2 -11  -4 6654.92 330.785  -2
  -2 -12   4 6654.92 330.785   1
   2 -11  -3 20148.4 671.288  -4
  -2 -12   3 20148.4 671.288  -3
  -2 -12   3 20148.4 671.288   1
   2 -10  -2 7951.94 433.989  -4
  -2 -12   2 7951.94 433.989  -3
   2 -10  -2 7951.94 433.989  -2
  -2 -12   2 7951.94 433.989   1
   2 -10  -1 53724.3 628.876  -4
  -2 -12   1 53724.3 628.876  -3
   2 -10  -1 53724.3 628.876  -2
  -2 -12   1 53724.3 628.876   1
   2 -10   0 30452.6 876.510  -4
  -2 -12   0 30452.6 876.510  -3
   2 -10   0 30452.6 876.510  -2
  -2 -12   0 30452.6 876.510   1
   2 -10   1 70723.0 1273.73  -4
  -2 -12  -1 70723.0 1273.73  -3
   2 -10   1 70723.0 1273.73  -2
  -2 -12  -1 70723.0 1273.73   1
   2 -10   2 41848.3 1228.41  -4
  -2 -12  -2 41848.3 1228.41  -3
   2 -10   2 41848.3 1228.41  -2
  -2 -12  -2 41848.3 1228.41   1
   2 -10   3 3823.69 927.535  -4
  -2 -12  -3 3823.69 927.535  -3
  -2 -12  -3 3823.69 927.535   1
   2  -9   5 13959.9 540.067  -4
  -2 -12  -5 13959.9 540.067  -3
   2  -9   5 13959.9 540.067  -2
  -2 -12  -5 13959.9 540.067   1
   2  -9   6 55867.2 919.083  -4
  -2 -12  -6 55867.2 919.083  -3
   2  -9   6 55867.2 919.083  -2
  -2 -12  -6 55867.2 919.083   1
   2  -9   7 22121.4 718.651  -4
  -2 -12  -7 22121.4 718.651  -3
   2  -9   7 22121.4 718.651  -2
  -2 -12  -7 22121.4 718.651   1
   2  -9   8 6374.36 465.520  -4
  -2 -12  -8 6374.36 465.520  -3
   2  -9   8 6374.36 465.520  -2
  -2 -12  -8 6374.36 465.520   1
   2  -9   9 21821.7 764.493  -4
  -2 -12  -9 21821.7 764.493  -3
   2  -9   9 21821.7 764.493  -2
  -2 -12  -9 21821.7 764.493   1
   2  -9  10 6797.62 428.162  -4
  -2 -12 -10 6797.62 428.162  -3
  -2 -12 -10 6797.62 428.162   1
  -2 -12 -11 50041.5 722.172  -3
   2  -8  11 50041.5 722.172  -2
  -2 -12 -11 50041.5 722.172   1
   2  -8  12 88720.6 895.789  -4
  -2 -12 -12 88720.6 895.789  -3
   2  -8  12 88720.6 895.789  -2
  -2 -12 -12 88720.6 895.789   1
   2  -8  13 16940.7 454.802  -4
  -2 -12 -13 16940.7 454.802  -3
   2  -8  13 16940.7 454.802  -2
  -2 -12 -13 16940.7 454.802   1
   2  -8  14 22473.3 492.121  -4
  -2 -12 -14 22473.3 492.121  -3
   2  -8  14 22473.3 492.121  -2
  -2 -12 -14 22473.3 492.121   1
   2  -8  15 5470.45 459.654  -4
  -2 -12 -15 5470.45 459.654  -3
   2  -8  15 5470.45 459.654  -2
  -2 -12 -15 5470.45 459.654   1
   2  -8  16 1562.52 397.999  -4
  -2 -12 -16 1562.52 397.999  -3
  -2 -12 -16 1562.52 397.999   1
   2  -8  17 1614.66 651.648  -4
  -2 -12 -17 1614.66 651.648  -3
   2  -7  17 1614.66 651.648  -2
  -2 -12 -17 1614.66 651.648   1
   2  -7  18 4840.49 654.321  -4
  -2 -12 -18 4840.49 654.321  -3
   2  -7  18 4840.49 654.321  -2
  -2 -12 -18 4840.49 654.321   1
   2  -7  19 1544.49 629.644  -4
  -2 -12 -19 1544.49 629.644  -3
   2  -7  19 1544.49 629.644  -2
  -2 -12 -19 1544.49 629.644   1
   2 -13 -14 4290.31 490.258  -4
  -2 -13  14 4290.31 490.258  -3
   2 -13 -14 4290.31 490.258  -2
  -2 -13  14 4290.31 490.258   1
   2 -13 -13 800.537 475.216  -4
  -2 -13  13 800.537 475.216  -3
   2 -13 -13 800.537 475.216  -2
  -2 -13  13 800.537 475.216   1
  -2 -13  12 986.963 379.459   1
  -2 -13  11 100.618 309.800   1
   2 -13 -11 1631.58 417.077  -4
  -2 -13  11 1631.58 417.077  -3
   2 -13 -11 1631.58 417.077  -2
  -2 -13  11 1631.58 417.077   1
  -2  12   9 2682.61 279.855  -4
   2  13  -9 2682.61 279.855  -3
   2  13  -9 2682.61 279.855   1
   2 -12  -8 45692.0 587.190  -4
  -2 -13   8 45692.0 587.190  -3
   2 -12  -8 45692.0 587.190  -2
  -2 -13   8 45692.0 587.190   1
   2 -12  -7 518.429 272.735  -4
  -2 -13   7 518.429 272.735  -3
   2 -12  -7 518.429 272.735  -2
  -2 -13   7 518.429 272.735   1
   2 -12  -5 6044.07 471.312  -4
  -2 -13   5 6044.07 471.312  -3
   2 -12  -5 6044.07 471.312  -2
  -2 -13   5 6044.07 471.312   1
   2 -12  -4 14520.8 692.608  -4
  -2 -13   4 14520.8 692.608  -3
   2 -12  -4 14520.8 692.608  -2
  -2 -13   4 14520.8 692.608   1
   2 -12  -3 3751.15 1011.86  -4
  -2 -13   3 3751.15 1011.86  -3
  -2 -13   3 3751.15 1011.86   1
   2 -11  -2 207.231 268.231  -4
  -2 -13   2 207.231 268.231  -3
  -2 -13   2 207.231 268.231   1
   2 -11  -1 8695.50 614.860  -4
  -2 -13   1 8695.50 614.860  -3
   2 -11  -1 8695.50 614.860  -2
  -2 -13   1 8695.50 614.860   1
   2 -11   0 20565.0 860.524  -4
  -2 -13   0 20565.0 860.524  -3
   2 -11   0 20565.0 860.524  -2
  -2 -13   0 20565.0 860.524   1
   2 -11   1 14381.4 851.339  -4
  -2 -13  -1 14381.4 851.339  -3
   2 -11   1 14381.4 851.339  -2
  -2 -13  -1 14381.4 851.339   1
   2 -11   2 13451.8 658.841  -4
  -2 -13  -2 13451.8 658.841  -3
   2 -11   2 13451.8 658.841  -2
  -2 -13  -2 13451.8 658.841   1
  -2 -13  -4 3031.36 754.494  -3
  -2 -13  -4 3031.36 754.494   1
   2 -10   5 87472.6 1357.06  -4
  -2 -13  -5 87472.6 1357.06  -3
   2 -10   5 87472.6 1357.06  -2
  -2 -13  -5 87472.6 1357.06   1
   2 -10   6 2145.41 503.732  -4
  -2 -13  -6 2145.41 503.732  -3
   2 -10   6 2145.41 503.732  -2
  -2 -13  -6 2145.41 503.732   1
   2 -10   7 49125.2 944.937  -4
  -2 -13  -7 49125.2 944.937  -3
   2 -10   7 49125.2 944.937  -2
  -2 -13  -7 49125.2 944.937   1
   2 -10   8 5492.40 514.932  -4
  -2 -13  -8 5492.40 514.932  -3
   2 -10   8 5492.40 514.932  -2
  -2 -13  -8 5492.40 514.932   1
   2 -10   9 1072.19 484.523  -4
  -2 -13  -9 1072.19 484.523  -3
[truncated: 1,080,905 more chars]
