# Supplementary material for: A modular design of molecular qubits to implement universal quantum gates
Source: Nat Commun. 2016 Apr 25;7:11377. doi: 10.1038/ncomms11377 (PMC4848482; doi:10.1038/ncomms11377)
Supplement: Supplementary Data 1 — Cif files for compounds 3 to 11 [file ncomms11377-s2.zip › Supplementary Datasets/SupplementaryDataset6.cif]

data_xrepw506
# end Validation Reply Form
_audit_creation_date              2015-07-24
_audit_creation_method
;
Olex2 1.2
(compiled 2014.05.21 svn.r2940 for OlexSys, GUI svn.r4846)
;
_shelxl_version_number            2014/6
_publ_contact_author_address      ?
_publ_contact_author_email        ?
_publ_contact_author_name         ''
_publ_contact_author_phone        ?
_publ_section_references
;
Dolomanov, O.V., Bourhis, L.J., Gildea, R.J, Howard, J.A.K. & Puschmann, H.
 (2009), J. Appl. Cryst. 42, 339-341.

Sheldrick, G.M. (2008). Acta Cryst. A64, 112-122.
;
_chemical_name_common             ?
_chemical_name_systematic         ?
_chemical_formula_moiety
'C197 H337 Co Cr14 F16 N3 Ni2 O77 Ru2, 2(C6 H16 N)'
_chemical_formula_sum             'C209 H369 Co Cr14 F16 N5 Ni2 O77 Ru2'
_chemical_formula_weight          5594.56
_chemical_absolute_configuration  ?
_chemical_melting_point           ?
_chemical_oxdiff_formula          Cr14Ni2F16O76Ru2Co1C200H300
loop_
  _atom_type_symbol
  _atom_type_description
  _atom_type_scat_dispersion_real
  _atom_type_scat_dispersion_imag
  _atom_type_scat_source
 'C' 'C' 0.0181 0.0091 'International Tables Vol C Tables 4.2.6.8 and 6.1.1.4'
 'H' 'H' 0.0000 0.0000 'International Tables Vol C Tables 4.2.6.8 and 6.1.1.4'
 'Co' 'Co' -2.3653 3.6143
 'International Tables Vol C Tables 4.2.6.8 and 6.1.1.4'
 'Cr' 'Cr' -0.1635 2.4439
 'International Tables Vol C Tables 4.2.6.8 and 6.1.1.4'
 'F' 'F' 0.0727 0.0534 'International Tables Vol C Tables 4.2.6.8 and 6.1.1.4'
 'N' 'N' 0.0311 0.0180 'International Tables Vol C Tables 4.2.6.8 and 6.1.1.4'
 'Ni' 'Ni' -3.0029 0.5091
 'International Tables Vol C Tables 4.2.6.8 and 6.1.1.4'
 'O' 'O' 0.0492 0.0322 'International Tables Vol C Tables 4.2.6.8 and 6.1.1.4'
 'Ru' 'Ru' 0.0552 3.2960 'International Tables Vol C Tables 4.2.6.8 and 6.1.1.4'

_shelx_space_group_comment
;
The symmetry employed for this shelxl refinement is uniquely defined
by the following loop, which should always be used as a source of
symmetry information in preference to the above space-group names.
They are only intended as comments.
;
_space_group_crystal_system       'hexagonal'
_space_group_IT_number            178
_space_group_name_H-M_alt         'P 61 2 2'
_space_group_name_Hall            'P 61 2 (0 0 5)'
loop_
  _space_group_symop_operation_xyz
 'x, y, z'
 'x-y, x, z+1/6'
 '-y, x-y, z+1/3'
 '-x, -y, z+1/2'
 '-x+y, -x, z+2/3'
 'y, -x+y, z+5/6'
 'x-y, -y, -z'
 '-x, -x+y, -z+2/3'
 'y, x, -z+1/3'
 '-y, -x, -z+5/6'
 '-x+y, y, -z+1/2'
 'x, x-y, -z+1/6'

_cell_length_a                    24.8796(5)
_cell_length_b                    24.8796(5)
_cell_length_c                    96.7732(16)
_cell_angle_alpha                 90
_cell_angle_beta                  90
_cell_angle_gamma                 120
_cell_volume                      51877(2)
_cell_formula_units_Z             6
_cell_measurement_reflns_used     36448
_cell_measurement_temperature     100(2)
_cell_measurement_theta_max       74.3080
_cell_measurement_theta_min       2.3280
_shelx_estimated_absorpt_T_max    ?
_shelx_estimated_absorpt_T_min    ?
_exptl_absorpt_coefficient_mu     5.198
_exptl_absorpt_correction_T_max   1.00000
_exptl_absorpt_correction_T_min   0.53076
_exptl_absorpt_correction_type    multi-scan
_exptl_absorpt_process_details
'CrysAlisPro, Agilent Technologies, Version 1.171.37.33 (release 27-03-2014 CrysAlis171 .NET) (compiled Mar 27 2014,17:12:48) Empirical absorption correction using spherical harmonics, implemented in SCALE3 ABSPACK scaling algorithm.'
_exptl_absorpt_special_details    ?
_exptl_crystal_colour             'clear dark green'
_exptl_crystal_colour_lustre      clear
_exptl_crystal_colour_modifier    dark
_exptl_crystal_colour_primary     green
_exptl_crystal_density_diffrn     1.074
_exptl_crystal_density_meas       ?
_exptl_crystal_density_method     ?
_exptl_crystal_description        needle
_exptl_crystal_F_000              17550
_exptl_crystal_size_max           0.35
_exptl_crystal_size_mid           0.15
_exptl_crystal_size_min           0.1
_exptl_transmission_factor_max    ?
_exptl_transmission_factor_min    ?
_diffrn_reflns_av_R_equivalents   0.1702
_diffrn_reflns_av_unetI/netI      0.0890
_diffrn_reflns_Laue_measured_fraction_full 0.977
_diffrn_reflns_Laue_measured_fraction_max 0.977
_diffrn_reflns_limit_h_max        31
_diffrn_reflns_limit_h_min        -26
_diffrn_reflns_limit_k_max        31
_diffrn_reflns_limit_k_min        -26
_diffrn_reflns_limit_l_max        118
_diffrn_reflns_limit_l_min        -117
_diffrn_reflns_number             172691
_diffrn_reflns_point_group_measured_fraction_full 0.967
_diffrn_reflns_point_group_measured_fraction_max 0.968
_diffrn_reflns_theta_full         67.684
_diffrn_reflns_theta_max          68.248
_diffrn_reflns_theta_min          2.101
_diffrn_reflns_v_R_equivalents    ?
_diffrn_ambient_temperature       100.15
_diffrn_detector                  'CCD plate'
_diffrn_detector_area_resol_mean  ?
_diffrn_measured_fraction_theta_full 0.977
_diffrn_measured_fraction_theta_max 0.977
_diffrn_measurement_details
;
#__ type_ start__ end____ width___ exp.time_
  1 omega  132.07  255.07   1.0000   40.0000
omega____ theta____ kappa____ phi______ frames
    -      100.0000   73.8672   89.2098 123

#__ type_ start__ end____ width___ exp.time_
  2 omega  -88.61    5.39   1.0000   40.0000
omega____ theta____ kappa____ phi______ frames
    -      -80.0000   73.8672 -165.7908 94

#__ type_ start__ end____ width___ exp.time_
  3 phi   -186.60  117.64   1.0008   40.0000
omega____ theta____ kappa____ phi______ frames
 146.4096  105.5000   73.8672     -     304

#__ type_ start__ end____ width___ exp.time_
  4 omega   39.94  122.94   1.0000   40.0000
omega____ theta____ kappa____ phi______ frames
    -      -10.0000   73.8672  139.2102 83

#__ type_ start__ end____ width___ exp.time_
  5 omega   90.01  166.01   1.0000   40.0000
omega____ theta____ kappa____ phi______ frames
    -      110.0000   73.8672  154.2097 76

#__ type_ start__ end____ width___ exp.time_
  6 phi     29.91  121.99   1.0009   40.0000
omega____ theta____ kappa____ phi______ frames
-145.0403   85.0000   73.8672     -     92

#__ type_ start__ end____ width___ exp.time_
  7 phi     18.46  214.61   1.0008   40.0000
omega____ theta____ kappa____ phi______ frames
-175.7903  113.0000   73.8672     -     196
;
_diffrn_measurement_device        'abstract diffractometer'
_diffrn_measurement_device_type
'Saxi-CrysAlisPro-abstract goniometer imported SAXI images'
_diffrn_measurement_method        '\w and \p scans'
_diffrn_orient_matrix_UB_11       0.0151602000
_diffrn_orient_matrix_UB_12       0.0215281000
_diffrn_orient_matrix_UB_13       0.0151371000
_diffrn_orient_matrix_UB_21       0.0361166000
_diffrn_orient_matrix_UB_22       -0.0351287000
_diffrn_orient_matrix_UB_23       0.0014106000
_diffrn_orient_matrix_UB_31       0.0598352000
_diffrn_orient_matrix_UB_32       0.0584004000
_diffrn_orient_matrix_UB_33       -0.0047594000
_diffrn_radiation_monochromator   graphite
_diffrn_radiation_probe           x-ray
_diffrn_radiation_type            CuK\a
_diffrn_radiation_wavelength      1.54184
_diffrn_source                    'Enhance (Cu) X-ray Source'
_reflns_Friedel_coverage          0.767
_reflns_Friedel_fraction_full     0.955
_reflns_Friedel_fraction_max      0.956
_reflns_number_gt                 25557
_reflns_number_total              30634
_reflns_odcompleteness_completeness 97.48
_reflns_odcompleteness_iscentric  1
_reflns_odcompleteness_theta      66.97
_reflns_special_details
;
 _reflns_Friedel_fraction is defined as the number of unique
 Friedel pairs measured divided by the number that would be
 possible theoretically, ignoring centric projections and
 systematic absences.
;
_reflns_threshold_expression      'I > 2\s(I)'
_computing_cell_refinement
'CrysAlisPro, Agilent Technologies, Version 1.171.37.33 (release 27-03-2014 CrysAlis171 .NET) (compiled Mar 27 2014,17:12:48)'
_computing_data_collection
'CrysAlisPro, Agilent Technologies, Version 1.171.37.33 (release 27-03-2014 CrysAlis171 .NET) (compiled Mar 27 2014,17:12:48)'
_computing_data_reduction
'CrysAlisPro, Agilent Technologies, Version 1.171.37.33 (release 27-03-2014 CrysAlis171 .NET) (compiled Mar 27 2014,17:12:48)'
_computing_molecular_graphics     'Olex2 (Dolomanov et al., 2009)'
_computing_publication_material   'Olex2 (Dolomanov et al., 2009)'
_computing_structure_refinement   'ShelXL (Sheldrick, 2008)'
_computing_structure_solution     'XS (Sheldrick, 2008)'
_refine_diff_density_max          2.194
_refine_diff_density_min          -0.989
_refine_diff_density_rms          0.363
_refine_ls_abs_structure_details
;
 Flack x determined using 9318 quotients [(I+)-(I-)]/[(I+)+(I-)]
 (Parsons, Flack and Wagner, Acta Cryst. B69 (2013) 249-259).
;
_refine_ls_abs_structure_Flack    0.158(6)
_refine_ls_extinction_coef        0.00048(4)
_refine_ls_extinction_expression  'Fc^*^=kFc[1+0.001xFc^2^\l^3^/sin(2\q)]^-1/4^'
_refine_ls_extinction_method      SHELXL
_refine_ls_goodness_of_fit_ref    1.308
_refine_ls_hydrogen_treatment     constr
_refine_ls_matrix_type            full
_refine_ls_number_parameters      1463
_refine_ls_number_reflns          30634
_refine_ls_number_restraints      825
_refine_ls_R_factor_all           0.1382
_refine_ls_R_factor_gt            0.1276
_refine_ls_restrained_S_all       1.309
_refine_ls_shift/su_max           0.001
_refine_ls_shift/su_mean          0.000
_refine_ls_structure_factor_coef  Fsqd
_refine_ls_weighting_details
'w=1/[\s^2^(Fo^2^)+(0.2000P)^2^] where P=(Fo^2^+2Fc^2^)/3'
_refine_ls_weighting_scheme       calc
_refine_ls_wR_factor_gt           0.3158
_refine_ls_wR_factor_ref          0.3266
_refine_special_details
;
SADI and DFIX commands were use to restrain the C-C bonds in the
pivalates ligans. The atomic displacement parameters were restrained using
SIMU and RIGU commands. 
Squeeze was used to account to the electron density of the disorder solvent 
molecules.
The Cr and Ni atoms in the polymetallic ring were disordered over two positions.
50% occupancy was assigned to each. Co and Ru atoms of the metallic triagle 
were disordered. The occupancies were set to 1/3 for Co and 2/3 for Ru atoms. 
The adps of the disordered metals were constarined to be the same using EADP.
;
_olex2_refinement_description
;
1. Fixed Uiso
 At 1.2 times of:
  All C(H) groups, All C(H,H) groups, All N(H,H) groups
 At 1.5 times of:
  All C(H,H,H) groups
2. Restrained distances
 C24-C42
 2.4 with sigma of 0.02
 C115-C24
 2.4 with sigma of 0.02
 C42-C115
 2.4 with sigma of 0.02
 C27-C1
 2.4 with sigma of 0.002
 C38-C27
 2.4 with sigma of 0.002
 C38-C1
 2.4 with sigma of 0.002
 C1I-C1B
 2.4 with sigma of 0.02
 C1I-C31
 2.4 with sigma of 0.02
 C31-C1B
 2.4 with sigma of 0.02
 C70-C38 \\sim C70-C1 \\sim C70-C27
 with sigma of 0.002
 C87-C37 \\sim C87-C20 \\sim C87-C19
 with sigma of 0.02
 C31-C109 \\sim C1I-C109 \\sim C1B-C109
 with sigma of 0.02
 C87-C37 \\sim C87-C19 \\sim C87-C20
 with sigma of 0.02
 C95-C17 \\sim C95-C1G \\sim C95-C40
 with sigma of 0.02
 C80-C14 \\sim C80-C1H \\sim C80-C26
 with sigma of 0.02
 C85-C114 \\sim C7-C114 \\sim C8-C114
 with sigma of 0.02
3. Uiso/Uaniso restraints and constraints
C66 \\sim C94 \\sim C10: within 2A with sigma of 0.002 and sigma for terminal
atoms of 0.004
F7 \\sim F4 \\sim F3 \\sim F5 \\sim F6 \\sim F9 \\sim F1 \\sim F8: within 2A
with sigma of 0.002 and sigma for terminal atoms of 0.004
Uanis(C48) = Uanis(C4) = Uanis(C6)
Uanis(Co1A) = Uanis(Ru1)
Uanis(Ru2) = Uanis(Co2A)
4. Rigid body (RIGU) restrains
 O101, C96, O82, C95, C17, C40, C1G
 with sigma for 1-2 distances of 0.004 and sigma for 1-3 distances of 0.004
 O1, C73, O3, C80, C26, C1H, C14
 with sigma for 1-2 distances of 0.004 and sigma for 1-3 distances of 0.004
 O23, O26, C62, C65, C32, C36, C39
 with sigma for 1-2 distances of 0.004 and sigma for 1-3 distances of 0.004
 O34, O45, C71, C109, C31, C1B, C1I
 with sigma for 1-2 distances of 0.004 and sigma for 1-3 distances of 0.004
 O19, C44, O36, C75, C77, C108, C15
 with sigma for 1-2 distances of 0.004 and sigma for 1-3 distances of 0.004
 O30, O43, C61, C67, C107, C33, C97
 with sigma for 1-2 distances of 0.004 and sigma for 1-3 distances of 0.004
 O36, C44, C75, C15, C77, C108
 with sigma for 1-2 distances of 0.004 and sigma for 1-3 distances of 0.004
 C100, C2, C28, C43, C55, O20, O22
 with sigma for 1-2 distances of 0.002 and sigma for 1-3 distances of 0.002
 C48, C72, N90, C111, C4, C6, C18
 with sigma for 1-2 distances of 0.002 and sigma for 1-3 distances of 0.002
 N24, C46, C57, C58, C104, C49, C53, O25, O15
 with sigma for 1-2 distances of 0.002 and sigma for 1-3 distances of 0.002
 O38, C64, C93, C98, C86, C9
 with sigma for 1-2 distances of 0.002 and sigma for 1-3 distances of 0.002
 O28, C56, O16, C25, C81, C79, C12
 with sigma for 1-2 distances of 0.002 and sigma for 1-3 distances of 0.002
 O14, O40, C92, C106, C113, C35, C13
 with sigma for 1-2 distances of 0.002 and sigma for 1-3 distances of 0.002
 C37, C87, C19, C20, C99
 with sigma for 1-2 distances of 0.002 and sigma for 1-3 distances of 0.002
 O18, O27, C50, C66, C69, C76, C89, C16
 with sigma for 1-2 distances of 0.002 and sigma for 1-3 distances of 0.002
 C24, C115, C42, C84, C41
 with sigma for 1-2 distances of 0.004 and sigma for 1-3 distances of 0.004
 O17, O21, C70, C77, C78, C27, C38, C1
 with sigma for 1-2 distances of 0.004 and sigma for 1-3 distances of 0.004
 N35, C22, C23, C1J
 with sigma for 1-2 distances of 0.002 and sigma for 1-3 distances of 0.002
 F7, Cr9, Cr6
 with sigma for 1-2 distances of 0.002 and sigma for 1-3 distances of 0.002
 O39, C51, O52, C8, C114, C7, C85
 with sigma for 1-2 distances of 0.002 and sigma for 1-3 distances of 0.002
 C83, C5, C11, C21, C54, O12, O33
 with sigma for 1-2 distances of 0.002 and sigma for 1-3 distances of 0.002
5. Others
 Fixed Sof: Ru1(0.66667) Ru2(0.33333) Co1A(0.33333) Co2A(0.16667)
6.a Secondary CH2 refined with riding coordinates:
 C48(H48A,H48B), C72(H72A,H72B), N90(H90A,H90B), C111(H11M,H11N), C4(H4A,H4B)
6.b Me refined with riding coordinates:
 C66(H66A,H66B,H66C), C67(H67A,H67B,H67C), C69(H69A,H69B,H69C), C77(H77A,H77B,
 H77C), C79(H79A,H79B,H79C), C81(H81A,H81B,H81C), C85(H85A,H85B,H85C), C89(H89A,
 H89B,H89C), C93(H93A,H93B,H93C), C94(H94A,H94B,H94C), C97(H97A,H97B,H97C),
 C98(H98A,H98B,H98C), C100(H10A,H10B,H10C), C102(H10D,H10E,H10F), C106(H10G,
 H10H,H10I), C108(H10J,H10K,H10L), C110(H11A,H11B,H11C), C112(H11D,H11E,H11F),
 C115(H11G,H11H,H11I), C5(H5A,H5B,H5C), C6(H6A,H6B,H6C), C7(H7A,H7B,H7C),
 C8(H8A,H8B,H8C), C9(H9A,H9B,H9C), C10(H10M,H10N,H10O), C11(H11J,H11K,H11L),
 C12(H12A,H12B,H12C), C13(H13A,H13B,H13C), C14(H14A,H14B,H14C), C15(H15A,H15B,
 H15C), C16(H16A,H16B,H16C), C17(H17A,H17B,H17C), C18(H18A,H18B,H18C), C19(H19A,
 H19B,H19C), C20(H20A,H20B,H20C), C21(H21A,H21B,H21C), C24(H24A,H24B,H24C),
 C26(H26A,H26B,H26C), C27(H27A,H27B,H27C), C28(H28A,H28B,H28C), C31(H31A,H31B,
 H31C), C32(H32A,H32B,H32C), C33(H33A,H33B,H33C), C35(H35A,H35B,H35C), C36(H36A,
 H36B,H36C), C37(H37A,H37B,H37C), C38(H38A,H38B,H38C), C39(H39A,H39B,H39C),
 C40(H40A,H40B,H40C), C1(H1A,H1B,H1C), C42(H42A,H42B,H42C), C43(H43A,H43B,H43C),
  C1B(H1BA,H1BB,H1BC), C1H(H1HA,H1HB,H1HC), C1I(H1IA,H1IB,H1IC), C1G(H1GA,H1GB,
 H1GC)
6.c Aromatic/amide H refined with riding coordinates:
 C46(H46), C57(H57), C58(H58), C104(H104), C22(H22), C23(H23), C1J(H1J)
;
_atom_sites_solution_hydrogens    geom
_atom_sites_solution_primary      direct
_atom_sites_solution_secondary    ?
loop_
  _atom_site_label
  _atom_site_type_symbol
  _atom_site_fract_x
  _atom_site_fract_y
  _atom_site_fract_z
  _atom_site_U_iso_or_equiv
  _atom_site_adp_type
  _atom_site_occupancy
  _atom_site_site_symmetry_order
  _atom_site_calc_flag
  _atom_site_refinement_flags_posn
  _atom_site_refinement_flags_adp
  _atom_site_refinement_flags_occupancy
  _atom_site_disorder_assembly
  _atom_site_disorder_group
 Ru1 Ru 0.6968(3) 0.3828(3) 0.06878(7) 0.0285(4) Uani 0.6667 1 d . . . A 1
 Ru2 Ru 0.5634(5) 0.2817(3) 0.0833 0.0426(6) Uani 0.6667 2 d S T P A 1
 Cr3 Cr 1.16289(10) 0.66178(10) 0.02353(2) 0.0286(4) Uani 1 1 d . . . . .
 Cr4 Cr 1.05770(10) 0.61158(10) -0.00235(2) 0.0274(4) Uani 1 1 d . . . . .
 Ni5 Ni 0.91727(10) 0.60005(10) -0.00585(2) 0.0260(5) Uani 1 1 d . . . . .
 Cr6 Cr 1.13884(11) 0.84423(10) 0.06328(2) 0.0301(5) Uani 1 1 d . . . . .
 Cr7 Cr 0.85919(11) 0.68798(11) 0.00649(2) 0.0328(5) Uani 1 1 d . . . . .
 Cr8 Cr 0.89611(11) 0.78686(10) 0.03349(2) 0.0314(5) Uani 1 1 d . . . . .
 Cr9 Cr 1.01958(11) 0.86804(10) 0.05485(2) 0.0332(5) Uani 1 1 d . . . . .
 Cr10 Cr 1.21051(11) 0.77636(11) 0.04744(2) 0.0317(5) Uani 1 1 d . . . . .
 F1 F 0.9008(4) 0.7224(3) 0.02453(7) 0.0318(15) Uani 1 1 d . . . . .
 O2 O 0.6510(7) 0.3255(4) 0.0833 0.051(4) Uani 1 2 d S T P . .
 F3 F 1.1469(3) 0.7073(3) 0.03749(7) 0.0287(14) Uani 1 1 d . . . . .
 F4 F 1.1595(4) 0.8141(3) 0.04710(7) 0.0387(18) Uani 1 1 d . . . . .
 F5 F 1.1084(4) 0.6721(3) 0.01138(7) 0.0311(15) Uani 1 1 d . . . . .
 F6 F 0.9880(3) 0.6138(4) 0.00575(6) 0.0301(15) Uani 1 1 d . . . . .
 F7 F 1.0580(4) 0.8174(3) 0.05610(7) 0.0319(15) Uani 1 1 d . . . . .
 F8 F 0.9855(4) 0.8280(4) 0.03747(8) 0.0413(19) Uani 1 1 d . . . . .
 F9 F 0.9305(3) 0.6766(3) 0.00244(7) 0.0303(15) Uani 1 1 d . . . . .
 O10 O 0.8490(4) 0.5885(5) -0.01783(10) 0.036(2) Uani 1 1 d . . . . .
 O11 O 1.0928(5) 0.5839(5) 0.03016(10) 0.041(2) Uani 1 1 d . . . . .
 O12 O 0.8909(5) 0.8519(4) 0.04318(9) 0.0328(18) Uani 1 1 d . . . . .
 O13 O 1.0728(4) 0.6786(4) -0.01491(9) 0.035(2) Uani 1 1 d . . . . .
 O14 O 1.1286(5) 0.6084(4) -0.00939(9) 0.0321(18) Uani 1 1 d . . . . .
 O15 O 0.8638(4) 0.5532(5) 0.01015(9) 0.0335(19) Uani 1 1 d . . . . .
 O16 O 1.2478(5) 0.8189(5) 0.03040(10) 0.038(2) Uani 1 1 d . . . . .
 O17 O 1.2194(5) 0.8745(4) 0.07131(10) 0.038(2) Uani 1 1 d . . . . .
 O18 O 1.0078(5) 0.5498(4) -0.01645(8) 0.0309(17) Uani 1 1 d . . . . .
 O19 O 1.1066(4) 0.7630(4) 0.07234(8) 0.0284(17) Uani 1 1 d . . . . .
 O20 O 0.9501(5) 0.8073(5) 0.06571(10) 0.0374(19) Uani 1 1 d . . . . .
 O21 O 1.2768(5) 0.8454(5) 0.05742(11) 0.043(2) Uani 1 1 d . . . . .
 O22 O 0.8786(5) 0.7416(5) 0.05084(10) 0.040(2) Uani 1 1 d . . . . .
 O23 O 1.2647(5) 0.7412(5) 0.04821(9) 0.038(2) Uani 1 1 d . . . . .
 N24 N 0.7427(5) 0.4435(5) 0.05220(11) 0.033(2) Uani 1 1 d . . . . .
 O25 O 0.8167(4) 0.6064(4) 0.01599(9) 0.0308(17) Uani 1 1 d . . . . .
 O26 O 1.2191(5) 0.6512(5) 0.03616(10) 0.039(2) Uani 1 1 d . . . . .
 O27 O 0.9095(5) 0.5236(5) -0.01329(10) 0.038(2) Uani 1 1 d . . . . .
 O28 O 1.2328(4) 0.7395(4) 0.01639(9) 0.0300(17) Uani 1 1 d . . . . .
 O29 O 1.0418(5) 0.5433(4) 0.01050(9) 0.0307(19) Uani 1 1 d . . . . .
 O30 O 0.8071(5) 0.7487(6) 0.03096(12) 0.048(3) Uani 1 1 d . . . . .
 O31 O 1.0918(6) 0.9293(5) 0.04486(11) 0.049(3) Uani 1 1 d . . . . .
 O32 O 1.1704(5) 0.9234(4) 0.05419(9) 0.035(2) Uani 1 1 d . . . . .
 O33 O 0.9801(6) 0.9200(5) 0.05305(12) 0.048(2) Uani 1 1 d . . . . .
 O34 O 1.0587(6) 0.9111(5) 0.07224(10) 0.043(2) Uani 1 1 d . . . . .
 N35 N 0.4643(7) 0.2321(4) 0.0833 0.045(4) Uani 1 2 d S T P . .
 O36 O 1.1734(5) 0.7325(4) 0.06465(9) 0.0344(19) Uani 1 1 d . . . . .
 O37 O 0.9122(5) 0.8336(4) 0.01651(9) 0.038(2) Uani 1 1 d . . . . .
 O38 O 0.9745(5) 0.6502(4) -0.02109(9) 0.0333(18) Uani 1 1 d . . . . .
 O39 O 0.6415(5) 0.4214(5) 0.06824(13) 0.044(2) Uani 1 1 d . . . . .
 O40 O 1.1828(5) 0.6163(5) 0.01026(9) 0.038(2) Uani 1 1 d . . . . .
 C41 C 0.9164(6) 0.8244(7) 0.00354(14) 0.032(3) Uani 1 1 d . . . . .
 O42 O 0.9059(6) 0.7734(5) -0.00115(10) 0.042(2) Uani 1 1 d . . . . .
 O43 O 0.7872(5) 0.7003(4) 0.01081(11) 0.042(2) Uani 1 1 d . . . . .
 C44 C 1.1277(6) 0.7277(6) 0.07241(13) 0.030(2) Uani 1 1 d . . . . .
 O45 O 1.1191(5) 0.8736(5) 0.07986(10) 0.040(2) Uani 1 1 d . . . . .
 C46 C 0.7789(6) 0.5423(7) 0.04076(13) 0.035(2) Uani 1 1 d . . . . .
 H46 H 0.7842 0.5829 0.0407 0.042 Uiso 1 1 calc R . . . .
 C47 C 1.0519(7) 0.5397(6) 0.02362(13) 0.033(3) Uani 1 1 d . . . . .
 C48 C 1.0699(9) 0.7803(9) 0.0217(2) 0.062(3) Uani 1 1 d . . . . .
 H48A H 1.1091 0.7823 0.0245 0.074 Uiso 1 1 calc R . . . .
 H48B H 1.0637 0.8090 0.0277 0.074 Uiso 1 1 calc R . . . .
 C49 C 0.7993(6) 0.5208(7) 0.02974(13) 0.032(2) Uani 1 1 d . . . . .
 C50 C 0.9314(9) 0.4681(9) -0.03022(17) 0.050(3) Uani 1 1 d . . . . .
 C51 C 0.5904(7) 0.4075(8) 0.07322(17) 0.042(3) Uani 1 1 d . . . . .
 O52 O 0.5557(6) 0.3599(7) 0.07920(18) 0.071(4) Uani 1 1 d . . . . .
 C53 C 0.8263(6) 0.5637(7) 0.01776(13) 0.032(2) Uani 1 1 d . . . . .
 C54 C 0.9254(8) 0.9032(7) 0.04850(14) 0.040(2) Uani 1 1 d . . . . .
 C55 C 0.8976(9) 0.7599(9) 0.06310(16) 0.052(3) Uani 1 1 d . . . . .
 C56 C 1.2549(8) 0.7982(7) 0.01881(16) 0.045(3) Uani 1 1 d . . . . .
 C57 C 0.7957(6) 0.4663(6) 0.03002(13) 0.031(2) Uani 1 1 d . . . . .
 H57 H 0.8130 0.4541 0.0228 0.037 Uiso 1 1 calc R . . . .
 C58 C 0.7512(7) 0.5036(6) 0.05154(13) 0.035(2) Uani 1 1 d . . . . .
 H58 H 0.7369 0.5178 0.0590 0.041 Uiso 1 1 calc R . . . .
 O59 O 0.8211(6) 0.6586(5) -0.01192(12) 0.048(3) Uani 1 1 d . . . . .
 C60 C 1.1501(7) 0.9544(6) 0.04679(14) 0.036(3) Uani 1 1 d . . . . .
 C61 C 0.7743(6) 0.7211(7) 0.02064(15) 0.036(3) Uani 1 1 d . . . . .
 C62 C 1.3056(9) 0.6721(9) 0.05074(19) 0.053(4) Uani 1 1 d . . . . .
 C64 C 1.0330(7) 0.6817(7) -0.02285(14) 0.039(3) Uani 1 1 d . . . . .
 C65 C 1.2588(7) 0.6875(7) 0.04462(14) 0.035(2) Uani 1 1 d . . . . .
 C66 C 1.0055(13) 0.4281(9) 0.0215(2) 0.073(6) Uani 1 1 d . . . . .
 H66A H 0.9900 0.4287 0.0122 0.110 Uiso 1 1 calc R . . . .
 H66B H 1.0475 0.4343 0.0208 0.110 Uiso 1 1 calc R . . . .
 H66C H 0.9781 0.3879 0.0259 0.110 Uiso 1 1 calc R . . . .
 C67 C 0.6816(10) 0.6967(9) 0.0344(2) 0.065(4) Uani 1 1 d . . . . .
 H67A H 0.7110 0.7254 0.0412 0.098 Uiso 1 1 calc R . . . .
 H67B H 0.6431 0.6983 0.0348 0.098 Uiso 1 1 calc R . . . .
 H67C H 0.6726 0.6544 0.0364 0.098 Uiso 1 1 calc R . . . .
 C68 C 1.0068(7) 0.4800(7) 0.03021(14) 0.040(3) Uani 1 1 d . . . . .
 C69 C 0.9831(10) 0.4569(10) -0.03448(19) 0.059(4) Uani 1 1 d . . . . .
 H69A H 0.9948 0.4400 -0.0266 0.089 Uiso 1 1 calc R . . . .
 H69B H 0.9691 0.4272 -0.0422 0.089 Uiso 1 1 calc R . . . .
 H69C H 1.0190 0.4961 -0.0374 0.089 Uiso 1 1 calc R . . . .
 C70 C 1.3300(8) 0.9262(7) 0.07451(15) 0.065(4) Uani 1 1 d . . . . .
 C71 C 1.0913(8) 0.9037(7) 0.08171(15) 0.043(3) Uani 1 1 d . . . . .
 C72 C 1.0075(8) 0.6896(9) 0.03810(17) 0.049(3) Uani 1 1 d . . . . .
 H72A H 1.0419 0.6821 0.0405 0.059 Uiso 1 1 calc R . . . .
 H72B H 1.0082 0.7202 0.0447 0.059 Uiso 1 1 calc R . . . .
 C73 C 0.7815(11) 0.4511(9) 0.0928(2) 0.070(5) Uani 1 1 d . . . . .
 C75 C 1.1039(7) 0.6761(6) 0.08241(15) 0.037(3) Uani 1 1 d . . . . .
 C76 C 0.9526(7) 0.5172(7) -0.01898(14) 0.040(2) Uani 1 1 d . . . . .
 C77 C 1.1573(8) 0.6838(9) 0.09147(17) 0.050(4) Uani 1 1 d . . . . .
 H77A H 1.1420 0.6497 0.0981 0.075 Uiso 1 1 calc R . . . .
 H77B H 1.1893 0.6832 0.0857 0.075 Uiso 1 1 calc R . . . .
 H77C H 1.1751 0.7234 0.0964 0.075 Uiso 1 1 calc R . . . .
 C78 C 1.2710(8) 0.8772(7) 0.06767(14) 0.040(3) Uani 1 1 d . . . . .
 C79 C 1.3492(11) 0.8301(12) 0.0043(2) 0.072(4) Uani 1 1 d . . . . .
 H79A H 1.3307 0.7866 0.0014 0.108 Uiso 1 1 calc R . . . .
 H79B H 1.3741 0.8572 -0.0033 0.108 Uiso 1 1 calc R . . . .
 H79C H 1.3758 0.8374 0.0124 0.108 Uiso 1 1 calc R . . . .
 C80 C 0.8112(11) 0.5146(10) 0.0996(2) 0.083(6) Uani 1 1 d . . . . .
 C81 C 1.3215(11) 0.9087(10) 0.0125(2) 0.072(5) Uani 1 1 d . . . . .
 H81A H 1.3479 0.9366 0.0052 0.108 Uiso 1 1 calc R . . . .
 H81B H 1.2873 0.9167 0.0144 0.108 Uiso 1 1 calc R . . . .
 H81C H 1.3461 0.9161 0.0209 0.108 Uiso 1 1 calc R . . . .
 O82 O 0.5579(6) 0.2582(10) 0.06283(14) 0.083(5) Uani 1 1 d . . . . .
 C83 C 0.9053(10) 0.9492(8) 0.04964(19) 0.055(3) Uani 1 1 d . . . . .
 C84 C 0.9319(12) 0.8770(9) -0.00619(18) 0.067(5) Uani 1 1 d . . . . .
 C85 C 0.5048(7) 0.4156(9) 0.0643(2) 0.055(3) Uani 1 1 d . . . . .
 H85A H 0.4870 0.4425 0.0629 0.082 Uiso 1 1 calc R . . . .
 H85B H 0.5107 0.4009 0.0553 0.082 Uiso 1 1 calc R . . . .
 H85C H 0.4767 0.3800 0.0700 0.082 Uiso 1 1 calc R . . . .
 C86 C 1.0549(8) 0.7288(8) -0.03452(16) 0.050(3) Uani 1 1 d . . . . .
 C87 C 0.7859(8) 0.6086(7) -0.03360(16) 0.054(3) Uani 1 1 d . . . . .
 C88 C 1.1976(9) 1.0159(7) 0.04126(18) 0.048(4) Uani 1 1 d . . . . .
 C89 C 0.8777(11) 0.4045(10) -0.0249(2) 0.069(4) Uani 1 1 d . . . . .
 H89A H 0.8921 0.3911 -0.0169 0.104 Uiso 1 1 calc R . . . .
 H89B H 0.8423 0.4091 -0.0222 0.104 Uiso 1 1 calc R . . . .
 H89C H 0.8651 0.3734 -0.0323 0.104 Uiso 1 1 calc R . . . .
 N90 N 1.0172(7) 0.7157(7) 0.02366(14) 0.052(3) Uani 1 1 d . . . . .
 H90A H 1.0231 0.6902 0.0179 0.063 Uiso 1 1 calc R . . . .
 H90B H 0.9817 0.7147 0.0209 0.063 Uiso 1 1 calc R . . . .
 C92 C 1.1682(7) 0.5984(7) -0.00309(13) 0.036(2) Uani 1 1 d . . . . .
 C93 C 1.0303(9) 0.6936(10) -0.04805(16) 0.055(4) Uani 1 1 d . . . . .
 H93A H 1.0487 0.6674 -0.0497 0.082 Uiso 1 1 calc R . . . .
 H93B H 0.9850 0.6676 -0.0475 0.082 Uiso 1 1 calc R . . . .
 H93C H 1.0413 0.7233 -0.0557 0.082 Uiso 1 1 calc R . . . .
 C94 C 1.0303(10) 0.4774(8) 0.04407(18) 0.070(7) Uani 1 1 d . . . . .
 H94A H 1.0010 0.4382 0.0486 0.105 Uiso 1 1 calc R . . . .
 H94B H 1.0707 0.4800 0.0432 0.105 Uiso 1 1 calc R . . . .
 H94C H 1.0348 0.5123 0.0497 0.105 Uiso 1 1 calc R . . . .
 C95 C 0.5781(11) 0.2261(13) 0.0418(2) 0.093(6) Uani 1 1 d . . . . .
 C96 C 0.5981(8) 0.2719(9) 0.05347(16) 0.049(3) Uani 1 1 d . . . . .
 C97 C 0.6686(6) 0.6750(7) 0.0097(2) 0.048(3) Uani 1 1 d . . . . .
 H97A H 0.6906 0.6907 0.0009 0.071 Uiso 1 1 calc R . . . .
 H97B H 0.6594 0.6322 0.0111 0.071 Uiso 1 1 calc R . . . .
 H97C H 0.6298 0.6761 0.0095 0.071 Uiso 1 1 calc R . . . .
 C98 C 1.1271(10) 0.7614(11) -0.0351(2) 0.072(5) Uani 1 1 d . . . . .
 H98A H 1.1396 0.7303 -0.0367 0.108 Uiso 1 1 calc R . . . .
 H98B H 1.1427 0.7920 -0.0426 0.108 Uiso 1 1 calc R . . . .
 H98C H 1.1445 0.7824 -0.0262 0.108 Uiso 1 1 calc R . . . .
 C99 C 0.8202(7) 0.6174(7) -0.02038(16) 0.041(3) Uani 1 1 d . . . . .
 C100 C 0.8032(11) 0.6625(11) 0.0707(2) 0.072(5) Uani 1 1 d . . . . .
 H10A H 0.7793 0.6665 0.0631 0.108 Uiso 1 1 calc R . . . .
 H10B H 0.8219 0.6381 0.0676 0.108 Uiso 1 1 calc R . . . .
 H10C H 0.7756 0.6416 0.0785 0.108 Uiso 1 1 calc R . . . .
 O101 O 0.6484(8) 0.3174(9) 0.05391(13) 0.084(5) Uani 1 1 d . . . . .
 C102 C 1.1696(10) 1.0421(10) 0.0314(2) 0.081(8) Uani 1 1 d . . . . .
 H10D H 1.1348 1.0431 0.0359 0.122 Uiso 1 1 calc R . . . .
 H10E H 1.2011 1.0842 0.0287 0.122 Uiso 1 1 calc R . . . .
 H10F H 1.1546 1.0158 0.0231 0.122 Uiso 1 1 calc R . . . .
 C104 C 0.7656(6) 0.4261(7) 0.04127(13) 0.035(2) Uani 1 1 d . . . . .
 H104 H 0.7612 0.3859 0.0413 0.042 Uiso 1 1 calc R . . . .
 C106 C 1.2582(10) 0.5860(11) -0.00368(16) 0.058(4) Uani 1 1 d . . . . .
 H10G H 1.2856 0.6308 -0.0048 0.088 Uiso 1 1 calc R . . . .
 H10H H 1.2536 0.5752 0.0062 0.088 Uiso 1 1 calc R . . . .
 H10I H 1.2761 0.5640 -0.0085 0.088 Uiso 1 1 calc R . . . .
 C107 C 0.7077(7) 0.7140(8) 0.0210(2) 0.053(3) Uani 1 1 d . . . . .
 C108 C 1.0501(9) 0.6722(9) 0.0906(2) 0.057(4) Uani 1 1 d . . . . .
 H10J H 1.0351 0.6377 0.0972 0.086 Uiso 1 1 calc R . . . .
 H10K H 1.0641 0.7111 0.0957 0.086 Uiso 1 1 calc R . . . .
 H10L H 1.0165 0.6653 0.0843 0.086 Uiso 1 1 calc R . . . .
 C109 C 1.0972(10) 0.9345(9) 0.09537(17) 0.073(5) Uani 1 1 d . . . . .
 C110 C 1.2190(10) 1.0575(8) 0.0536(2) 0.058(5) Uani 1 1 d . . . . .
 H11A H 1.1833 1.0573 0.0580 0.087 Uiso 1 1 calc R . . . .
 H11B H 1.2386 1.0428 0.0602 0.087 Uiso 1 1 calc R . . . .
 H11C H 1.2491 1.0999 0.0507 0.087 Uiso 1 1 calc R . . . .
 C111 C 0.9468(8) 0.6298(9) 0.0393(2) 0.053(4) Uani 1 1 d . . . . .
 H11M H 0.9478 0.5983 0.0332 0.064 Uiso 1 1 calc R . . . .
 H11N H 0.9130 0.6366 0.0360 0.064 Uiso 1 1 calc R . . . .
 C112 C 1.2481(11) 1.0147(15) 0.0345(2) 0.082(8) Uani 1 1 d . . . . .
 H11D H 1.2777 1.0564 0.0311 0.122 Uiso 1 1 calc R . . . .
 H11E H 1.2691 1.0013 0.0411 0.122 Uiso 1 1 calc R . . . .
 H11F H 1.2324 0.9858 0.0267 0.122 Uiso 1 1 calc R . . . .
 C113 C 1.1965(9) 0.5676(10) -0.00964(16) 0.053(3) Uani 1 1 d . . . . .
 C114 C 0.5663(6) 0.4515(7) 0.07145(15) 0.046(3) Uani 1 1 d . . . . .
 C115 C 0.8963(14) 0.9094(13) -0.0022(3) 0.102(8) Uani 1 1 d D . . . .
 H11G H 0.8516 0.8797 -0.0025 0.152 Uiso 1 1 calc R . . . .
 H11H H 0.9079 0.9261 0.0072 0.152 Uiso 1 1 calc R . . . .
 H11I H 0.9063 0.9435 -0.0087 0.152 Uiso 1 1 calc R . . . .
 O1 O 0.7501(7) 0.4508(6) 0.08141(12) 0.065(4) Uani 1 1 d . . . . .
 C2 C 0.8537(11) 0.7261(11) 0.07509(19) 0.071(4) Uani 1 1 d . . . . .
 O3 O 0.7601(8) 0.4053(6) 0.09987(14) 0.084(6) Uani 1 1 d . . . . .
 C4 C 1.0749(10) 0.8006(9) 0.0070(2) 0.062(3) Uani 1 1 d . . . . .
 H4A H 1.0338 0.7922 0.0036 0.074 Uiso 1 1 calc R . . . .
 H4B H 1.0890 0.7774 0.0011 0.074 Uiso 1 1 calc R . . . .
 C5 C 0.9068(11) 0.9647(8) 0.06495(19) 0.060(4) Uani 1 1 d . . . . .
 H5A H 0.8936 0.9955 0.0661 0.090 Uiso 1 1 calc R . . . .
 H5B H 0.8787 0.9270 0.0701 0.090 Uiso 1 1 calc R . . . .
 H5C H 0.9492 0.9817 0.0685 0.090 Uiso 1 1 calc R . . . .
 C6 C 1.1235(9) 0.8731(9) 0.0062(2) 0.062(3) Uani 1 1 d . . . . .
 H6A H 1.1274 0.8873 -0.0033 0.093 Uiso 1 1 calc R . . . .
 H6B H 1.1091 0.8957 0.0120 0.093 Uiso 1 1 calc R . . . .
 H6C H 1.1640 0.8809 0.0096 0.093 Uiso 1 1 calc R . . . .
 C7 C 0.6126(7) 0.5102(8) 0.06340(19) 0.051(3) Uani 1 1 d . . . . .
 H7A H 0.5955 0.5379 0.0624 0.077 Uiso 1 1 calc R . . . .
 H7B H 0.6520 0.5315 0.0684 0.077 Uiso 1 1 calc R . . . .
 H7C H 0.6197 0.4982 0.0542 0.077 Uiso 1 1 calc R . . . .
 C8 C 0.5526(10) 0.4657(10) 0.08588(19) 0.064(4) Uani 1 1 d . . . . .
 H8A H 0.5366 0.4945 0.0852 0.096 Uiso 1 1 calc R . . . .
 H8B H 0.5215 0.4272 0.0903 0.096 Uiso 1 1 calc R . . . .
 H8C H 0.5908 0.4846 0.0914 0.096 Uiso 1 1 calc R . . . .
 C9 C 1.0269(10) 0.7683(9) -0.03210(19) 0.061(4) Uani 1 1 d . . . . .
 H9A H 1.0399 0.7995 -0.0394 0.091 Uiso 1 1 calc R . . . .
 H9B H 0.9816 0.7425 -0.0321 0.091 Uiso 1 1 calc R . . . .
 H9C H 1.0407 0.7891 -0.0231 0.091 Uiso 1 1 calc R . . . .
 C10 C 0.9441(14) 0.4746(15) 0.0313(3) 0.092(8) Uani 1 1 d . . . . .
 H10M H 0.9292 0.4765 0.0220 0.138 Uiso 1 1 calc R . . . .
 H10N H 0.9149 0.4350 0.0356 0.138 Uiso 1 1 calc R . . . .
 H10O H 0.9472 0.5089 0.0369 0.138 Uiso 1 1 calc R . . . .
 C11 C 0.9459(11) 1.0073(9) 0.0417(2) 0.062(4) Uani 1 1 d . . . . .
 H11J H 0.9304 1.0364 0.0428 0.094 Uiso 1 1 calc R . . . .
 H11K H 0.9885 1.0264 0.0452 0.094 Uiso 1 1 calc R . . . .
 H11L H 0.9454 0.9973 0.0319 0.094 Uiso 1 1 calc R . . . .
 C12 C 1.2520(11) 0.8291(10) -0.0049(2) 0.070(4) Uani 1 1 d . . . . .
 H12A H 1.2357 0.7858 -0.0076 0.105 Uiso 1 1 calc R . . . .
 H12B H 1.2174 0.8357 -0.0025 0.105 Uiso 1 1 calc R . . . .
 H12C H 1.2755 0.8564 -0.0126 0.105 Uiso 1 1 calc R . . . .
 C13 C 1.2004(10) 0.5782(11) -0.02507(17) 0.061(4) Uani 1 1 d . . . . .
 H13A H 1.2305 0.6217 -0.0271 0.092 Uiso 1 1 calc R . . . .
 H13B H 1.2135 0.5514 -0.0296 0.092 Uiso 1 1 calc R . . . .
 H13C H 1.1595 0.5683 -0.0286 0.092 Uiso 1 1 calc R . . . .
 C14 C 0.8647(13) 0.5572(11) 0.0907(3) 0.093(7) Uani 1 1 d . . . . .
 H14A H 0.8493 0.5597 0.0815 0.139 Uiso 1 1 calc R . . . .
 H14B H 0.8863 0.5986 0.0948 0.139 Uiso 1 1 calc R . . . .
 H14C H 0.8934 0.5412 0.0898 0.139 Uiso 1 1 calc R . . . .
 C15 C 1.0819(8) 0.6149(7) 0.07381(19) 0.051(4) Uani 1 1 d . . . . .
 H15A H 1.0657 0.5793 0.0801 0.076 Uiso 1 1 calc R . . . .
 H15B H 1.0492 0.6094 0.0674 0.076 Uiso 1 1 calc R . . . .
 H15C H 1.1171 0.6178 0.0686 0.076 Uiso 1 1 calc R . . . .
 C16 C 0.9152(11) 0.4939(10) -0.04251(18) 0.063(4) Uani 1 1 d . . . . .
 H16A H 0.8815 0.5017 -0.0401 0.094 Uiso 1 1 calc R . . . .
 H16B H 0.9517 0.5328 -0.0454 0.094 Uiso 1 1 calc R . . . .
 H16C H 0.9018 0.4639 -0.0501 0.094 Uiso 1 1 calc R . . . .
 C17 C 0.6238(16) 0.2528(15) 0.0299(2) 0.118(10) Uani 1 1 d . . . . .
 H17A H 0.6103 0.2226 0.0224 0.178 Uiso 1 1 calc R . . . .
 H17B H 0.6257 0.2910 0.0266 0.178 Uiso 1 1 calc R . . . .
 H17C H 0.6650 0.2622 0.0331 0.178 Uiso 1 1 calc R . . . .
 C18 C 0.9321(9) 0.6043(11) 0.0542(2) 0.064(5) Uani 1 1 d . . . . .
 H18A H 0.8922 0.5655 0.0544 0.096 Uiso 1 1 calc R . . . .
 H18B H 0.9649 0.5965 0.0575 0.096 Uiso 1 1 calc R . . . .
 H18C H 0.9300 0.6348 0.0603 0.096 Uiso 1 1 calc R . . . .
 C19 C 0.7383(10) 0.5369(9) -0.0350(2) 0.065(4) Uani 1 1 d . . . . .
 H19A H 0.7147 0.5291 -0.0436 0.097 Uiso 1 1 calc R . . . .
 H19B H 0.7610 0.5141 -0.0352 0.097 Uiso 1 1 calc R . . . .
 H19C H 0.7098 0.5230 -0.0271 0.097 Uiso 1 1 calc R . . . .
 C20 C 0.8362(9) 0.6203(9) -0.04509(18) 0.062(4) Uani 1 1 d . . . . .
 H20A H 0.8178 0.6155 -0.0543 0.093 Uiso 1 1 calc R . . . .
 H20B H 0.8717 0.6624 -0.0441 0.093 Uiso 1 1 calc R . . . .
 H20C H 0.8503 0.5901 -0.0440 0.093 Uiso 1 1 calc R . . . .
 C21 C 0.8406(10) 0.9245(9) 0.0439(2) 0.064(4) Uani 1 1 d . . . . .
 H21A H 0.8285 0.9562 0.0448 0.095 Uiso 1 1 calc R . . . .
 H21B H 0.8400 0.9139 0.0341 0.095 Uiso 1 1 calc R . . . .
 H21C H 0.8114 0.8873 0.0491 0.095 Uiso 1 1 calc R . . . .
 C22 C 0.3312(14) 0.1656(7) 0.0833 0.084(10) Uani 1 2 d S T P . .
 H22 H 0.2871 0.1436 0.0833 0.101 Uiso 1 2 calc RS T P . .
 C23 C 0.4331(9) 0.1763(12) 0.0774(3) 0.084(7) Uani 1 1 d . . . . .
 H23 H 0.4547 0.1587 0.0729 0.100 Uiso 1 1 calc R . . . .
 C24 C 0.9172(14) 0.8546(11) -0.0206(2) 0.096(8) Uani 1 1 d D . . . .
 H24A H 0.8729 0.8242 -0.0214 0.144 Uiso 1 1 calc R . . . .
 H24B H 0.9275 0.8898 -0.0268 0.144 Uiso 1 1 calc R . . . .
 H24C H 0.9416 0.8352 -0.0233 0.144 Uiso 1 1 calc R . . . .
 C25 C 1.2963(10) 0.8445(10) 0.0082(2) 0.063(3) Uani 1 1 d . . . . .
 C26 C 0.7728(16) 0.5476(14) 0.1012(3) 0.109(8) Uani 1 1 d . . . . .
 H26A H 0.7521 0.5453 0.0924 0.164 Uiso 1 1 calc R . . . .
 H26B H 0.7416 0.5272 0.1084 0.164 Uiso 1 1 calc R . . . .
 H26C H 0.8004 0.5912 0.1036 0.164 Uiso 1 1 calc R . . . .
 C27 C 1.3704(11) 0.9001(11) 0.0777(3) 0.116(9) Uani 1 1 d D . . . .
 H27A H 1.3753 0.8804 0.0694 0.174 Uiso 1 1 calc R . . . .
 H27B H 1.4111 0.9334 0.0807 0.174 Uiso 1 1 calc R . . . .
 H27C H 1.3516 0.8691 0.0850 0.174 Uiso 1 1 calc R . . . .
 C28 C 0.8903(13) 0.7221(14) 0.0863(2) 0.090(5) Uani 1 1 d . . . . .
 H28A H 0.9227 0.7639 0.0890 0.135 Uiso 1 1 calc R . . . .
 H28B H 0.8633 0.7016 0.0943 0.135 Uiso 1 1 calc R . . . .
 H28C H 0.9095 0.6980 0.0833 0.135 Uiso 1 1 calc R . . . .
 C31 C 1.0836(15) 0.9845(11) 0.0942(3) 0.111(9) Uani 1 1 d D . . . .
 H31A H 1.0439 0.9695 0.0895 0.166 Uiso 1 1 calc R . . . .
 H31B H 1.0813 0.9992 0.1035 0.166 Uiso 1 1 calc R . . . .
 H31C H 1.1166 1.0188 0.0889 0.166 Uiso 1 1 calc R . . . .
 C32 C 1.2659(13) 0.6121(13) 0.0591(3) 0.093(7) Uani 1 1 d . . . . .
 H32A H 1.2493 0.6218 0.0673 0.139 Uiso 1 1 calc R . . . .
 H32B H 1.2315 0.5820 0.0534 0.139 Uiso 1 1 calc R . . . .
 H32C H 1.2917 0.5944 0.0619 0.139 Uiso 1 1 calc R . . . .
 C33 C 0.7183(10) 0.7819(10) 0.0169(3) 0.075(6) Uani 1 1 d . . . . .
 H33A H 0.7364 0.7931 0.0076 0.113 Uiso 1 1 calc R . . . .
 H33B H 0.6784 0.7809 0.0170 0.113 Uiso 1 1 calc R . . . .
 H33C H 0.7465 0.8128 0.0235 0.113 Uiso 1 1 calc R . . . .
 C35 C 1.1537(12) 0.5066(11) -0.0089(2) 0.073(4) Uani 1 1 d . . . . .
 H35A H 1.1702 0.4822 -0.0132 0.109 Uiso 1 1 calc R . . . .
 H35B H 1.1441 0.4944 0.0008 0.109 Uiso 1 1 calc R . . . .
 H35C H 1.1158 0.4989 -0.0137 0.109 Uiso 1 1 calc R . . . .
 C36 C 1.3520(12) 0.7249(11) 0.0596(3) 0.082(6) Uani 1 1 d . . . . .
 H36A H 1.3301 0.7341 0.0668 0.123 Uiso 1 1 calc R . . . .
 H36B H 1.3803 0.7132 0.0639 0.123 Uiso 1 1 calc R . . . .
 H36C H 1.3758 0.7618 0.0538 0.123 Uiso 1 1 calc R . . . .
 C37 C 0.7640(11) 0.6590(10) -0.0349(2) 0.073(5) Uani 1 1 d . . . . .
 H37A H 0.7416 0.6529 -0.0436 0.109 Uiso 1 1 calc R . . . .
 H37B H 0.7366 0.6543 -0.0271 0.109 Uiso 1 1 calc R . . . .
 H37C H 0.8004 0.7008 -0.0347 0.109 Uiso 1 1 calc R . . . .
 C38 C 1.3598(13) 0.9739(10) 0.06367(18) 0.103(8) Uani 1 1 d D . . . .
 H38A H 1.3333 0.9915 0.0615 0.154 Uiso 1 1 calc R . . . .
 H38B H 1.4002 1.0068 0.0670 0.154 Uiso 1 1 calc R . . . .
 H38C H 1.3656 0.9549 0.0553 0.154 Uiso 1 1 calc R . . . .
 C39 C 1.3257(14) 0.6488(15) 0.0392(3) 0.090(7) Uani 1 1 d . . . . .
 H39A H 1.2894 0.6148 0.0347 0.134 Uiso 1 1 calc R . . . .
 H39B H 1.3484 0.6824 0.0325 0.134 Uiso 1 1 calc R . . . .
 H39C H 1.3529 0.6338 0.0426 0.134 Uiso 1 1 calc R . . . .
 C40 C 0.5153(15) 0.2122(17) 0.0367(3) 0.121(9) Uani 1 1 d . . . . .
 H40A H 0.5023 0.1823 0.0291 0.181 Uiso 1 1 calc R . . . .
 H40B H 0.4852 0.1947 0.0443 0.181 Uiso 1 1 calc R . . . .
 H40C H 0.5176 0.2506 0.0334 0.181 Uiso 1 1 calc R . . . .
 C1 C 1.3230(9) 0.9557(10) 0.08708(17) 0.082(6) Uani 1 1 d D . . . .
 H1A H 1.2962 0.9732 0.0851 0.123 Uiso 1 1 calc R . . . .
 H1B H 1.3043 0.9246 0.0944 0.123 Uiso 1 1 calc R . . . .
 H1C H 1.3639 0.9889 0.0901 0.123 Uiso 1 1 calc R . . . .
 C42 C 0.9986(11) 0.9223(12) -0.0056(3) 0.097(7) Uani 1 1 d D . . . .
 H42A H 1.0101 0.9382 0.0038 0.145 Uiso 1 1 calc R . . . .
 H42B H 1.0222 0.9022 -0.0084 0.145 Uiso 1 1 calc R . . . .
 H42C H 1.0081 0.9568 -0.0119 0.145 Uiso 1 1 calc R . . . .
 C43 C 0.8332(13) 0.7689(13) 0.0812(3) 0.092(5) Uani 1 1 d . . . . .
 H43A H 0.8075 0.7755 0.0745 0.138 Uiso 1 1 calc R . . . .
 H43B H 0.8089 0.7500 0.0896 0.138 Uiso 1 1 calc R . . . .
 H43C H 0.8697 0.8088 0.0836 0.138 Uiso 1 1 calc R . . . .
 C1B C 1.0448(12) 0.8838(9) 0.1038(2) 0.092(6) Uani 1 1 d D . . . .
 H1BA H 1.0050 0.8715 0.0994 0.138 Uiso 1 1 calc R . . . .
 H1BB H 1.0508 0.8478 0.1045 0.138 Uiso 1 1 calc R . . . .
 H1BC H 1.0450 0.8995 0.1131 0.138 Uiso 1 1 calc R . . . .
 C1H C 0.8436(14) 0.5170(8) 0.1128(2) 0.090(7) Uani 1 1 d . . . . .
 H1HA H 0.8130 0.4904 0.1197 0.135 Uiso 1 1 calc R . . . .
 H1HB H 0.8731 0.5024 0.1112 0.135 Uiso 1 1 calc R . . . .
 H1HC H 0.8660 0.5599 0.1162 0.135 Uiso 1 1 calc R . . . .
 C1I C 1.1543(12) 0.9513(14) 0.1022(3) 0.121(9) Uani 1 1 d D . . . .
 H1IA H 1.1602 0.9152 0.1025 0.182 Uiso 1 1 calc R . . . .
 H1IB H 1.1886 0.9849 0.0970 0.182 Uiso 1 1 calc R . . . .
 H1IC H 1.1532 0.9653 0.1116 0.182 Uiso 1 1 calc R . . . .
 C1J C 0.3658(9) 0.1430(13) 0.0778(4) 0.118(14) Uani 1 1 d . . . . .
 H1J H 0.3445 0.1024 0.0740 0.141 Uiso 1 1 calc R . . . .
 C1G C 0.574(2) 0.1681(18) 0.0477(3) 0.142(11) Uani 1 1 d . . . . .
 H1GA H 0.5608 0.1366 0.0404 0.213 Uiso 1 1 calc R . . . .
 H1GB H 0.6144 0.1775 0.0512 0.213 Uiso 1 1 calc R . . . .
 H1GC H 0.5433 0.1523 0.0552 0.213 Uiso 1 1 calc R . . . .
 Co1A Co 0.6939(13) 0.3807(14) 0.0685(3) 0.0285(4) Uani 0.3333 1 d . . . A 2
 Co2A Co 0.560(2) 0.2800(12) 0.0833 0.0426(6) Uani 0.3333 2 d S T P A 2

loop_
  _atom_site_aniso_label
  _atom_site_aniso_U_11
  _atom_site_aniso_U_22
  _atom_site_aniso_U_33
  _atom_site_aniso_U_23
  _atom_site_aniso_U_13
  _atom_site_aniso_U_12
 Ru1 0.0256(9) 0.0360(8) 0.0276(6) 0.0063(5) 0.0014(6) 0.0182(7)
 Ru2 0.0315(16) 0.0473(9) 0.0439(9) 0.0056(8) 0.000 0.0157(8)
 Cr3 0.0268(10) 0.0300(10) 0.0295(9) -0.0067(8) -0.0027(8) 0.0146(9)
 Cr4 0.0370(11) 0.0273(10) 0.0216(8) -0.0019(7) -0.0004(8) 0.0189(9)
 Ni5 0.0283(10) 0.0259(10) 0.0232(9) -0.0035(8) -0.0031(8) 0.0131(9)
 Cr6 0.0397(12) 0.0229(10) 0.0256(9) -0.0059(8) -0.0070(8) 0.0139(9)
 Cr7 0.0374(12) 0.0306(11) 0.0340(10) -0.0031(9) -0.0030(9) 0.0196(9)
 Cr8 0.0310(11) 0.0324(11) 0.0306(9) -0.0029(8) -0.0034(8) 0.0157(9)
 Cr9 0.0422(12) 0.0245(10) 0.0321(10) -0.0024(8) -0.0082(9) 0.0160(9)
 Cr10 0.0352(11) 0.0344(11) 0.0275(9) -0.0061(8) -0.0026(8) 0.0188(10)
 F1 0.035(4) 0.027(3) 0.032(3) 0.000(3) 0.000(3) 0.014(3)
 O2 0.033(7) 0.050(7) 0.063(9) -0.017(7) 0.000 0.017(4)
 F3 0.017(3) 0.033(4) 0.029(3) 0.000(3) -0.001(3) 0.007(3)
 F4 0.055(5) 0.024(4) 0.026(3) -0.001(3) -0.012(3) 0.012(4)
 F5 0.045(4) 0.025(3) 0.032(3) -0.001(3) -0.005(3) 0.024(3)
 F6 0.033(4) 0.049(4) 0.019(3) 0.006(3) 0.008(3) 0.029(3)
 F7 0.033(3) 0.011(3) 0.035(3) -0.004(3) -0.011(3) -0.001(2)
 F8 0.055(5) 0.036(4) 0.029(3) 0.004(3) -0.004(3) 0.020(4)
 F9 0.029(4) 0.025(3) 0.029(3) -0.002(3) -0.007(3) 0.008(3)
 O10 0.017(4) 0.044(5) 0.035(4) -0.014(4) -0.003(3) 0.006(4)
 O11 0.053(6) 0.042(6) 0.030(4) -0.002(4) -0.001(4) 0.026(5)
 O12 0.044(4) 0.032(4) 0.032(4) -0.001(3) -0.001(3) 0.026(3)
 O13 0.033(5) 0.033(5) 0.028(4) -0.003(4) -0.001(4) 0.008(4)
 O14 0.043(4) 0.030(4) 0.027(3) -0.011(3) -0.011(3) 0.020(4)
 O15 0.036(4) 0.047(5) 0.027(3) 0.007(3) 0.005(3) 0.028(4)
 O16 0.046(5) 0.038(5) 0.033(3) -0.004(3) -0.003(3) 0.024(4)
 O17 0.051(5) 0.027(4) 0.040(5) -0.004(4) -0.002(4) 0.023(4)
 O18 0.045(4) 0.029(4) 0.020(3) 0.003(3) 0.003(3) 0.020(3)
 O19 0.035(4) 0.030(4) 0.027(4) -0.002(3) -0.002(3) 0.022(4)
 O20 0.045(4) 0.039(4) 0.033(4) 0.004(3) 0.002(3) 0.024(3)
 O21 0.043(5) 0.033(5) 0.040(4) -0.005(4) 0.009(4) 0.010(4)
 O22 0.029(4) 0.047(5) 0.039(4) 0.003(3) 0.007(3) 0.015(4)
 O23 0.039(5) 0.046(5) 0.033(4) -0.005(4) -0.006(4) 0.024(4)
 N24 0.026(5) 0.033(4) 0.033(4) 0.002(3) 0.003(4) 0.010(4)
 O25 0.016(4) 0.035(4) 0.037(4) 0.001(3) 0.004(3) 0.009(3)
 O26 0.049(5) 0.045(5) 0.037(4) -0.004(4) -0.007(4) 0.034(4)
 O27 0.046(4) 0.031(5) 0.036(4) -0.002(4) 0.005(3) 0.018(4)
 O28 0.023(4) 0.035(4) 0.035(4) -0.003(3) 0.007(3) 0.017(3)
 O29 0.049(5) 0.025(4) 0.025(4) -0.001(3) -0.005(4) 0.024(4)
 O30 0.041(5) 0.049(6) 0.051(5) -0.013(5) -0.009(4) 0.019(5)
 O31 0.057(7) 0.035(5) 0.038(5) -0.002(4) -0.006(5) 0.011(5)
 O32 0.048(6) 0.021(4) 0.034(4) -0.005(4) -0.012(4) 0.016(4)
 O33 0.058(5) 0.037(5) 0.053(6) -0.012(4) -0.014(4) 0.026(4)
 O34 0.069(7) 0.030(5) 0.039(4) -0.016(4) -0.021(5) 0.031(5)
 N35 0.017(6) 0.047(7) 0.062(10) 0.004(7) 0.000 0.008(3)
 O36 0.051(5) 0.032(5) 0.037(4) 0.006(4) -0.002(4) 0.033(4)
 O37 0.053(6) 0.016(4) 0.032(4) 0.000(3) -0.014(4) 0.007(4)
 O38 0.044(4) 0.028(4) 0.030(4) 0.009(3) 0.009(3) 0.019(3)
 O39 0.029(4) 0.039(5) 0.079(7) 0.020(5) 0.008(4) 0.028(4)
 O40 0.045(5) 0.047(5) 0.025(3) -0.006(3) -0.004(3) 0.025(5)
 C41 0.026(6) 0.039(6) 0.037(6) 0.008(5) 0.005(5) 0.020(5)
 O42 0.065(7) 0.038(5) 0.035(5) -0.007(4) -0.004(5) 0.033(5)
 O43 0.043(5) 0.025(4) 0.053(5) -0.012(4) -0.006(4) 0.015(4)
 C44 0.032(5) 0.027(5) 0.031(5) 0.000(4) -0.007(4) 0.016(4)
 O45 0.043(5) 0.027(4) 0.039(5) -0.005(4) -0.009(4) 0.009(4)
 C46 0.028(6) 0.039(5) 0.032(4) 0.003(3) 0.006(4) 0.013(4)
 C47 0.038(7) 0.025(6) 0.026(5) 0.001(5) -0.009(5) 0.009(5)
 C48 0.055(5) 0.048(5) 0.066(5) -0.013(4) -0.007(4) 0.013(4)
 C49 0.026(5) 0.041(4) 0.029(3) 0.004(3) 0.002(3) 0.018(4)
 C50 0.065(6) 0.051(5) 0.044(5) -0.021(4) -0.012(4) 0.036(5)
 C51 0.025(4) 0.051(5) 0.058(6) 0.004(4) -0.004(4) 0.025(4)
 O52 0.036(5) 0.065(6) 0.131(11) 0.043(7) 0.026(6) 0.040(4)
 C53 0.032(5) 0.039(4) 0.029(4) 0.001(3) 0.005(4) 0.020(4)
 C54 0.059(5) 0.031(4) 0.034(5) -0.002(4) -0.004(4) 0.025(4)
 C55 0.051(5) 0.051(6) 0.036(4) 0.005(4) 0.004(3) 0.012(4)
 C56 0.058(7) 0.034(4) 0.039(4) -0.003(3) 0.008(4) 0.019(4)
 C57 0.022(5) 0.041(4) 0.031(4) 0.003(3) -0.002(4) 0.017(4)
 C58 0.035(6) 0.034(4) 0.029(4) 0.002(3) 0.008(4) 0.013(4)
 O59 0.060(7) 0.038(5) 0.051(6) -0.003(5) 0.001(5) 0.027(5)
 C60 0.038(7) 0.023(6) 0.036(6) -0.003(5) -0.010(6) 0.007(6)
 C61 0.018(5) 0.032(6) 0.048(5) -0.002(5) 0.003(4) 0.005(4)
 C62 0.058(8) 0.059(8) 0.055(7) -0.002(6) -0.016(6) 0.039(7)
 C64 0.044(5) 0.039(5) 0.027(4) 0.012(4) 0.006(4) 0.016(4)
 C65 0.037(6) 0.034(5) 0.036(5) 0.007(4) 0.005(4) 0.018(5)
 C66 0.103(18) 0.037(9) 0.077(13) 0.019(9) 0.006(12) 0.033(11)
 C67 0.058(10) 0.051(9) 0.086(9) -0.019(7) 0.007(7) 0.027(8)
 C68 0.035(7) 0.037(7) 0.032(6) -0.002(6) -0.020(6) 0.006(6)
 C69 0.076(7) 0.067(9) 0.050(7) -0.020(7) -0.008(6) 0.048(7)
 C70 0.054(8) 0.056(8) 0.074(9) -0.026(7) -0.024(6) 0.019(7)
 C71 0.059(7) 0.025(6) 0.039(5) -0.011(5) -0.016(5) 0.018(6)
 C72 0.037(6) 0.059(6) 0.046(5) -0.009(5) -0.009(4) 0.019(5)
 C73 0.086(11) 0.035(6) 0.060(7) 0.012(5) -0.034(8) 0.010(6)
 C75 0.043(6) 0.029(5) 0.042(5) 0.012(5) -0.002(5) 0.019(5)
 C76 0.047(4) 0.040(5) 0.034(5) -0.007(4) -0.001(3) 0.023(4)
 C77 0.044(7) 0.061(9) 0.052(7) 0.011(7) -0.001(6) 0.031(7)
 C78 0.047(6) 0.042(7) 0.033(5) -0.009(5) -0.008(4) 0.024(5)
 C79 0.077(8) 0.079(11) 0.054(8) 0.006(7) 0.016(6) 0.035(8)
 C80 0.097(12) 0.048(8) 0.083(9) 0.004(6) -0.043(9) 0.021(7)
 C81 0.073(10) 0.057(6) 0.068(9) 0.006(5) 0.016(7) 0.020(6)
 O82 0.035(6) 0.138(14) 0.055(6) -0.018(7) 0.003(5) 0.029(7)
 C83 0.074(6) 0.039(5) 0.059(6) -0.006(4) -0.002(5) 0.035(5)
 C84 0.102(12) 0.054(8) 0.047(7) 0.029(7) 0.018(7) 0.041(8)
 C85 0.029(5) 0.070(8) 0.074(8) 0.011(6) 0.002(5) 0.033(5)
 C86 0.052(6) 0.044(5) 0.036(5) 0.024(4) 0.008(4) 0.012(5)
 C87 0.054(7) 0.052(7) 0.041(5) 0.007(4) -0.010(5) 0.015(5)
 C88 0.066(11) 0.030(7) 0.054(9) 0.003(7) -0.004(8) 0.030(8)
 C89 0.071(7) 0.060(6) 0.082(9) -0.009(6) -0.004(6) 0.037(5)
 N90 0.051(6) 0.045(5) 0.045(5) -0.015(4) -0.016(4) 0.012(5)
 C92 0.048(5) 0.048(6) 0.023(4) -0.007(4) -0.005(3) 0.032(5)
 C93 0.056(8) 0.068(8) 0.038(5) 0.016(5) 0.005(5) 0.029(7)
 C94 0.082(14) 0.034(8) 0.050(9) 0.005(7) -0.043(10) -0.004(8)
 C95 0.089(12) 0.102(12) 0.046(7) -0.019(8) -0.003(7) 0.017(10)
 C96 0.037(6) 0.077(9) 0.039(6) -0.001(6) -0.010(5) 0.033(6)
 C97 0.017(5) 0.039(7) 0.085(9) -0.010(6) -0.006(6) 0.012(5)
 C98 0.053(6) 0.082(10) 0.057(8) 0.036(7) 0.009(5) 0.016(5)
 C99 0.041(6) 0.041(7) 0.042(5) -0.001(5) -0.003(5) 0.020(6)
 C100 0.076(8) 0.069(7) 0.050(7) 0.019(5) 0.005(6) 0.019(6)
 O101 0.072(7) 0.102(10) 0.039(6) -0.015(6) 0.008(6) 0.014(7)
 C102 0.067(13) 0.052(11) 0.081(13) 0.050(11) -0.015(11) -0.002(10)
 C104 0.033(6) 0.043(5) 0.031(4) 0.004(4) 0.003(4) 0.020(4)
 C106 0.067(6) 0.091(10) 0.037(6) -0.012(6) -0.002(5) 0.054(7)
 C107 0.029(6) 0.045(7) 0.076(8) -0.017(6) -0.007(5) 0.013(5)
 C108 0.063(9) 0.047(9) 0.066(9) 0.029(7) 0.020(7) 0.031(7)
 C109 0.134(14) 0.077(10) 0.042(6) -0.035(6) -0.035(7) 0.078(10)
 C110 0.068(12) 0.028(7) 0.064(10) 0.007(7) 0.010(9) 0.013(8)
 C111 0.040(6) 0.053(7) 0.064(7) -0.001(5) -0.007(5) 0.021(6)
 C112 0.056(12) 0.14(2) 0.057(11) 0.016(13) 0.009(9) 0.054(15)
 C113 0.066(6) 0.076(7) 0.040(5) -0.020(5) -0.009(4) 0.052(6)
 C114 0.031(5) 0.056(5) 0.066(6) 0.011(5) 0.003(4) 0.032(4)
 C115 0.143(19) 0.094(15) 0.097(14) 0.044(12) 0.039(14) 0.082(15)
 O1 0.074(8) 0.048(6) 0.039(5) 0.021(5) -0.020(5) 0.005(6)
 C2 0.069(7) 0.072(7) 0.043(5) 0.011(4) 0.018(5) 0.014(5)
 O3 0.109(12) 0.037(6) 0.060(7) 0.012(5) -0.053(8) 0.003(6)
 C4 0.055(5) 0.048(5) 0.066(5) -0.013(4) -0.007(4) 0.013(4)
 C5 0.087(11) 0.031(7) 0.062(6) -0.007(5) 0.000(5) 0.031(7)
 C6 0.055(5) 0.048(5) 0.066(5) -0.013(4) -0.007(4) 0.013(4)
 C7 0.034(6) 0.061(6) 0.070(8) 0.011(6) 0.005(5) 0.032(5)
 C8 0.068(9) 0.067(9) 0.070(6) 0.013(5) 0.014(5) 0.045(8)
 C9 0.064(9) 0.056(7) 0.053(7) 0.016(6) 0.001(6) 0.024(7)
 C10 0.10(2) 0.10(2) 0.087(16) 0.027(15) 0.008(15) 0.058(18)
 C11 0.082(9) 0.043(6) 0.065(8) -0.001(5) -0.005(6) 0.033(6)
 C12 0.074(9) 0.060(9) 0.054(6) 0.017(6) 0.014(6) 0.018(7)
 C13 0.077(10) 0.096(10) 0.042(5) -0.019(5) -0.005(5) 0.067(9)
 C14 0.097(13) 0.055(10) 0.102(12) -0.001(9) -0.034(10) 0.021(9)
 C15 0.050(8) 0.021(6) 0.068(8) 0.010(5) 0.009(7) 0.008(5)
 C16 0.087(10) 0.064(8) 0.051(5) -0.021(5) -0.018(6) 0.048(8)
 C17 0.134(17) 0.112(18) 0.054(9) -0.032(10) 0.007(11) 0.020(14)
 C18 0.038(8) 0.081(11) 0.063(7) 0.004(7) -0.007(6) 0.023(8)
 C19 0.063(8) 0.054(6) 0.055(8) 0.007(5) -0.010(6) 0.012(6)
 C20 0.065(8) 0.045(8) 0.051(6) 0.003(5) -0.001(6) 0.008(6)
 C21 0.080(7) 0.044(7) 0.080(9) -0.016(6) -0.012(6) 0.041(6)
 C22 0.038(9) 0.058(10) 0.15(3) -0.013(14) 0.000 0.019(4)
 C23 0.034(7) 0.069(9) 0.137(19) -0.035(11) -0.016(7) 0.018(5)
 C24 0.16(2) 0.079(13) 0.063(8) 0.024(8) 0.009(9) 0.072(14)
 C25 0.068(7) 0.055(6) 0.051(5) 0.010(4) 0.015(5) 0.019(5)
 C26 0.148(18) 0.088(16) 0.101(15) 0.030(13) -0.015(14) 0.066(15)
 C27 0.092(14) 0.095(16) 0.17(2) -0.038(15) -0.055(14) 0.051(14)
 C28 0.093(10) 0.092(12) 0.056(6) 0.012(7) 0.004(6) 0.024(9)
 C31 0.19(3) 0.101(14) 0.088(14) -0.034(11) -0.031(15) 0.110(17)
 C32 0.092(13) 0.081(11) 0.102(13) 0.023(10) -0.029(10) 0.040(10)
 C33 0.047(9) 0.055(8) 0.126(16) -0.009(8) -0.020(10) 0.026(7)
 C35 0.076(8) 0.078(6) 0.082(9) -0.018(5) -0.004(6) 0.052(6)
 C36 0.093(12) 0.074(10) 0.103(13) -0.017(9) -0.050(11) 0.060(9)
 C37 0.070(10) 0.064(8) 0.078(10) 0.016(7) -0.003(8) 0.029(8)
 C38 0.092(15) 0.078(12) 0.105(13) -0.008(10) -0.010(11) 0.018(11)
 C39 0.101(15) 0.129(18) 0.089(10) -0.011(10) -0.018(9) 0.095(15)
 C40 0.110(14) 0.12(2) 0.089(15) -0.031(15) -0.025(11) 0.023(13)
 C1 0.058(11) 0.096(15) 0.084(10) -0.031(10) -0.032(8) 0.032(11)
 C42 0.104(12) 0.074(11) 0.098(15) 0.028(11) 0.029(10) 0.034(9)
 C43 0.088(11) 0.085(10) 0.080(10) 0.009(7) 0.031(8) 0.025(9)
 C1B 0.168(17) 0.088(11) 0.064(9) -0.020(8) -0.008(10) 0.097(12)
 C1H 0.126(17) 0.026(8) 0.094(11) -0.013(8) -0.065(11) 0.020(10)
 C1I 0.157(16) 0.13(2) 0.105(16) -0.053(14) -0.066(13) 0.095(15)
 C1J 0.026(6) 0.080(11) 0.23(3) -0.072(17) -0.017(7) 0.015(6)
 C1G 0.19(3) 0.138(15) 0.082(15) -0.003(12) 0.020(17) 0.074(17)
 Co1A 0.0256(9) 0.0360(8) 0.0276(6) 0.0063(5) 0.0014(6) 0.0182(7)
 Co2A 0.0315(16) 0.0473(9) 0.0439(9) 0.0056(8) 0.000 0.0157(8)

_geom_special_details
;
 All esds (except the esd in the dihedral angle between two l.s. planes)
 are estimated using the full covariance matrix.  The cell esds are taken
 into account individually in the estimation of esds in distances, angles
 and torsion angles; correlations between esds in cell parameters are only
 used when they are defined by crystal symmetry.  An approximate (isotropic)
 treatment of cell esds is used for estimating esds involving l.s. planes.
;
loop_
  _geom_bond_atom_site_label_1
  _geom_bond_atom_site_label_2
  _geom_bond_distance
  _geom_bond_site_symmetry_2
  _geom_bond_publ_flag
 Ru1 O2 1.921(10) . ?
 Ru1 N24 2.106(13) . ?
 Ru1 O39 2.034(11) . ?
 Ru1 O101 2.051(16) . ?
 Ru1 O1 1.968(15) . ?
 Ru1 O3 2.023(15) 12 ?
 Ru2 O2 1.89(2) . ?
 Ru2 N35 2.14(2) . ?
 Ru2 O52 2.086(12) . ?
 Ru2 O52 2.086(12) 12 ?
 Ru2 O82 2.054(14) . ?
 Ru2 O82 2.054(14) 12 ?
 Cr3 F3 1.927(8) . ?
 Cr3 F5 1.905(7) . ?
 Cr3 O11 1.958(11) . ?
 Cr3 O26 1.972(10) . ?
 Cr3 O28 1.970(9) . ?
 Cr3 O40 1.932(10) . ?
 Cr4 F5 1.930(8) . ?
 Cr4 F6 1.928(7) . ?
 Cr4 O13 1.942(10) . ?
 Cr4 O14 1.928(10) . ?
 Cr4 O18 1.964(9) . ?
 Cr4 O29 1.980(9) . ?
 Ni5 F6 1.968(7) . ?
 Ni5 F9 1.937(8) . ?
 Ni5 O10 1.956(9) . ?
 Ni5 O15 1.994(9) . ?
 Ni5 O27 1.951(10) . ?
 Ni5 O38 1.996(9) . ?
 Cr6 F4 1.914(8) . ?
 Cr6 F7 1.905(8) . ?
 Cr6 O17 1.919(11) . ?
 Cr6 O19 1.967(9) . ?
 Cr6 O32 1.929(9) . ?
 Cr6 O45 1.925(10) . ?
 Cr7 F1 1.991(8) . ?
 Cr7 F9 1.971(8) . ?
 Cr7 O25 1.984(9) . ?
 Cr7 O42 1.986(11) . ?
 Cr7 O43 2.006(11) . ?
 Cr7 O59 1.978(12) . ?
 Cr8 F1 1.877(8) . ?
 Cr8 F8 1.967(10) . ?
 Cr8 O12 1.931(9) . ?
 Cr8 O22 1.946(10) . ?
 Cr8 O30 1.941(12) . ?
 Cr8 O37 1.936(9) . ?
 Cr9 F7 1.930(8) . ?
 Cr9 F8 1.922(8) . ?
 Cr9 O20 1.941(10) . ?
 Cr9 O31 1.936(12) . ?
 Cr9 O33 1.985(12) . ?
 Cr9 O34 1.971(9) . ?
 Cr10 F3 1.915(7) . ?
 Cr10 F4 1.918(9) . ?
 Cr10 O16 1.928(10) . ?
 Cr10 O21 1.941(11) . ?
 Cr10 O23 1.943(10) . ?
 Cr10 O36 1.951(10) . ?
 O2 Ru1 1.921(10) 12 ?
 O2 Co1A 1.90(3) . ?
 O2 Co1A 1.90(3) 12 ?
 O2 Co2A 1.96(5) . ?
 O10 C99 1.27(2) . ?
 O11 C47 1.235(17) . ?
 O12 C54 1.238(18) . ?
 O13 C64 1.287(19) . ?
 O14 C92 1.284(17) . ?
 O15 C53 1.312(16) . ?
 O16 C56 1.281(18) . ?
 O17 C78 1.30(2) . ?
 O18 C76 1.220(19) . ?
 O19 C44 1.229(17) . ?
 O20 C55 1.27(2) . ?
 O21 C78 1.320(18) . ?
 O22 C55 1.27(2) . ?
 O23 C65 1.316(18) . ?
 N24 C58 1.403(19) . ?
 N24 C104 1.371(18) . ?
 N24 Co1A 2.12(3) . ?
 O25 C53 1.212(17) . ?
 O26 C65 1.253(19) . ?
 O27 C76 1.285(19) . ?
 O28 C56 1.299(19) . ?
 O29 C47 1.306(15) . ?
 O30 C61 1.254(19) . ?
 O31 C60 1.27(2) . ?
 O32 C60 1.325(18) . ?
 O33 C54 1.28(2) . ?
 O34 C71 1.296(19) . ?
 N35 C23 1.34(2) . ?
 N35 C23 1.34(2) 12 ?
 N35 Co2A 2.07(5) . ?
 O36 C44 1.318(17) . ?
 O37 C41 1.288(17) . ?
 O38 C64 1.271(19) . ?
 O39 C51 1.238(19) . ?
 O39 Co1A 2.01(3) . ?
 O40 C92 1.356(15) . ?
 C41 O42 1.249(18) . ?
 C41 C84 1.497(19) . ?
 O43 C61 1.200(18) . ?
 C44 C75 1.475(18) . ?
 O45 C71 1.26(2) . ?
 C46 H46 0.9500 . ?
 C46 C49 1.398(19) . ?
 C46 C58 1.351(19) . ?
 C47 C68 1.485(19) . ?
 C48 H48A 0.9900 . ?
 C48 H48B 0.9900 . ?
 C48 N90 1.49(2) . ?
 C48 C4 1.50(3) . ?
 C49 C53 1.489(18) . ?
 C49 C57 1.31(2) . ?
 C50 C69 1.50(3) . ?
 C50 C76 1.519(19) . ?
 C50 C89 1.56(3) . ?
 C50 C16 1.50(2) . ?
 C51 O52 1.21(2) . ?
 C51 C114 1.497(19) . ?
 O52 Co2A 2.081(12) . ?
 C54 C83 1.46(2) . ?
 C55 C2 1.53(2) . ?
 C56 C25 1.50(2) . ?
 C57 H57 0.9500 . ?
 C57 C104 1.413(18) . ?
 C58 H58 0.9500 . ?
 O59 C99 1.30(2) . ?
 C60 C88 1.49(2) . ?
 C61 C107 1.58(2) . ?
 C62 C65 1.52(2) . ?
 C62 C32 1.55(3) . ?
 C62 C36 1.51(3) . ?
 C62 C39 1.46(3) . ?
 C64 C86 1.519(17) . ?
 C66 H66A 0.9800 . ?
 C66 H66B 0.9800 . ?
 C66 H66C 0.9800 . ?
 C66 C68 1.53(3) . ?
 C67 H67A 0.9800 . ?
 C67 H67B 0.9800 . ?
 C67 H67C 0.9800 . ?
 C67 C107 1.41(3) . ?
 C68 C94 1.478(18) . ?
 C68 C10 1.50(3) . ?
 C69 H69A 0.9800 . ?
 C69 H69B 0.9800 . ?
 C69 H69C 0.9800 . ?
 C70 C78 1.51(2) . ?
 C70 C27 1.475(8) . ?
 C70 C38 1.476(8) . ?
 C70 C1 1.475(8) . ?
 C71 C109 1.497(19) . ?
 C72 H72A 0.9900 . ?
 C72 H72B 0.9900 . ?
 C72 N90 1.51(2) . ?
 C72 C111 1.50(2) . ?
 C73 C80 1.52(3) . ?
 C73 O1 1.35(2) . ?
 C73 O3 1.20(2) . ?
 C75 C77 1.52(2) . ?
 C75 C108 1.52(2) . ?
 C75 C15 1.58(2) . ?
 C77 H77A 0.9800 . ?
 C77 H77B 0.9800 . ?
 C77 H77C 0.9800 . ?
 C79 H79A 0.9800 . ?
 C79 H79B 0.9800 . ?
 C79 H79C 0.9800 . ?
 C79 C25 1.57(3) . ?
 C80 C14 1.50(2) . ?
 C80 C26 1.55(2) . ?
 C80 C1H 1.49(2) . ?
 C81 H81A 0.9800 . ?
 C81 H81B 0.9800 . ?
 C81 H81C 0.9800 . ?
 C81 C25 1.46(3) . ?
 O82 C96 1.26(2) . ?
 O82 Co2A 2.051(14) . ?
 C83 C5 1.53(2) . ?
 C83 C11 1.50(3) . ?
 C83 C21 1.51(3) . ?
 C84 C115 1.52(3) . ?
 C84 C24 1.48(3) . ?
 C84 C42 1.47(3) . ?
 C85 H85A 0.9800 . ?
 C85 H85B 0.9800 . ?
 C85 H85C 0.9800 . ?
 C85 C114 1.499(17) . ?
 C86 C93 1.52(2) . ?
 C86 C98 1.56(3) . ?
 C86 C9 1.48(3) . ?
 C87 C99 1.49(2) . ?
 C87 C19 1.578(18) . ?
 C87 C20 1.590(19) . ?
 C87 C37 1.602(19) . ?
 C88 C102 1.51(2) . ?
 C88 C110 1.49(2) . ?
 C88 C112 1.43(3) . ?
 C89 H89A 0.9800 . ?
 C89 H89B 0.9800 . ?
 C89 H89C 0.9800 . ?
 N90 H90A 0.9100 . ?
 N90 H90B 0.9100 . ?
 C92 C113 1.42(2) . ?
 C93 H93A 0.9800 . ?
 C93 H93B 0.9800 . ?
 C93 H93C 0.9800 . ?
 C94 H94A 0.9800 . ?
 C94 H94B 0.9800 . ?
 C94 H94C 0.9800 . ?
 C95 C96 1.50(3) . ?
 C95 C17 1.52(2) . ?
 C95 C40 1.50(2) . ?
 C95 C1G 1.50(3) . ?
 C96 O101 1.20(2) . ?
 C97 H97A 0.9800 . ?
 C97 H97B 0.9800 . ?
 C97 H97C 0.9800 . ?
 C97 C107 1.47(2) . ?
 C98 H98A 0.9800 . ?
 C98 H98B 0.9800 . ?
 C98 H98C 0.9800 . ?
 C100 H10A 0.9800 . ?
 C100 H10B 0.9800 . ?
 C100 H10C 0.9800 . ?
 C100 C2 1.51(3) . ?
 O101 Co1A 1.99(3) . ?
 C102 H10D 0.9800 . ?
 C102 H10E 0.9800 . ?
 C102 H10F 0.9800 . ?
 C104 H104 0.9500 . ?
 C106 H10G 0.9800 . ?
 C106 H10H 0.9800 . ?
 C106 H10I 0.9800 . ?
 C106 C113 1.48(3) . ?
 C107 C33 1.62(3) . ?
 C108 H10J 0.9800 . ?
 C108 H10K 0.9800 . ?
 C108 H10L 0.9800 . ?
 C109 C31 1.449(17) . ?
 C109 C1B 1.522(19) . ?
 C109 C1I 1.424(17) . ?
 C110 H11A 0.9800 . ?
 C110 H11B 0.9800 . ?
 C110 H11C 0.9800 . ?
 C111 H11M 0.9900 . ?
 C111 H11N 0.9900 . ?
 C111 C18 1.55(3) . ?
 C112 H11D 0.9800 . ?
 C112 H11E 0.9800 . ?
 C112 H11F 0.9800 . ?
 C113 C13 1.51(2) . ?
 C113 C35 1.35(3) . ?
 C114 C7 1.544(17) . ?
 C114 C8 1.520(18) . ?
 C115 H11G 0.9800 . ?
 C115 H11H 0.9800 . ?
 C115 H11I 0.9800 . ?
 O1 Co1A 2.03(3) . ?
 C2 C28 1.46(3) . ?
 C2 C43 1.51(4) . ?
 O3 Ru1 2.023(15) 12 ?
 O3 Co1A 2.05(3) 12 ?
 C4 H4A 0.9900 . ?
 C4 H4B 0.9900 . ?
 C4 C6 1.60(2) . ?
 C5 H5A 0.9800 . ?
 C5 H5B 0.9800 . ?
 C5 H5C 0.9800 . ?
 C6 H6A 0.9800 . ?
 C6 H6B 0.9800 . ?
 C6 H6C 0.9800 . ?
 C7 H7A 0.9800 . ?
 C7 H7B 0.9800 . ?
 C7 H7C 0.9800 . ?
 C8 H8A 0.9800 . ?
 C8 H8B 0.9800 . ?
 C8 H8C 0.9800 . ?
 C9 H9A 0.9800 . ?
 C9 H9B 0.9800 . ?
 C9 H9C 0.9800 . ?
 C10 H10M 0.9800 . ?
 C10 H10N 0.9800 . ?
 C10 H10O 0.9800 . ?
 C11 H11J 0.9800 . ?
 C11 H11K 0.9800 . ?
 C11 H11L 0.9800 . ?
 C12 H12A 0.9800 . ?
 C12 H12B 0.9800 . ?
 C12 H12C 0.9800 . ?
 C12 C25 1.59(3) . ?
 C13 H13A 0.9800 . ?
 C13 H13B 0.9800 . ?
 C13 H13C 0.9800 . ?
 C14 H14A 0.9800 . ?
 C14 H14B 0.9800 . ?
 C14 H14C 0.9800 . ?
 C15 H15A 0.9800 . ?
 C15 H15B 0.9800 . ?
 C15 H15C 0.9800 . ?
 C16 H16A 0.9800 . ?
 C16 H16B 0.9800 . ?
 C16 H16C 0.9800 . ?
 C17 H17A 0.9800 . ?
 C17 H17B 0.9800 . ?
 C17 H17C 0.9800 . ?
 C18 H18A 0.9800 . ?
 C18 H18B 0.9800 . ?
 C18 H18C 0.9800 . ?
 C19 H19A 0.9800 . ?
 C19 H19B 0.9800 . ?
 C19 H19C 0.9800 . ?
 C20 H20A 0.9800 . ?
 C20 H20B 0.9800 . ?
 C20 H20C 0.9800 . ?
 C21 H21A 0.9800 . ?
 C21 H21B 0.9800 . ?
 C21 H21C 0.9800 . ?
 C22 H22 0.9500 . ?
 C22 C1J 1.35(3) 12 ?
 C22 C1J 1.35(3) . ?
 C23 H23 0.9500 . ?
 C23 C1J 1.45(3) . ?
 C24 H24A 0.9800 . ?
 C24 H24B 0.9800 . ?
 C24 H24C 0.9800 . ?
 C26 H26A 0.9800 . ?
 C26 H26B 0.9800 . ?
 C26 H26C 0.9800 . ?
 C27 H27A 0.9800 . ?
 C27 H27B 0.9800 . ?
 C27 H27C 0.9800 . ?
 C28 H28A 0.9800 . ?
 C28 H28B 0.9800 . ?
 C28 H28C 0.9800 . ?
 C31 H31A 0.9800 . ?
 C31 H31B 0.9800 . ?
 C31 H31C 0.9800 . ?
 C32 H32A 0.9800 . ?
 C32 H32B 0.9800 . ?
 C32 H32C 0.9800 . ?
 C33 H33A 0.9800 . ?
 C33 H33B 0.9800 . ?
 C33 H33C 0.9800 . ?
 C35 H35A 0.9800 . ?
 C35 H35B 0.9800 . ?
 C35 H35C 0.9800 . ?
 C36 H36A 0.9800 . ?
 C36 H36B 0.9800 . ?
 C36 H36C 0.9800 . ?
 C37 H37A 0.9800 . ?
 C37 H37B 0.9800 . ?
 C37 H37C 0.9800 . ?
 C38 H38A 0.9800 . ?
 C38 H38B 0.9800 . ?
 C38 H38C 0.9800 . ?
 C39 H39A 0.9800 . ?
 C39 H39B 0.9800 . ?
 C39 H39C 0.9800 . ?
 C40 H40A 0.9800 . ?
 C40 H40B 0.9800 . ?
 C40 H40C 0.9800 . ?
 C1 H1A 0.9800 . ?
 C1 H1B 0.9800 . ?
 C1 H1C 0.9800 . ?
 C42 H42A 0.9800 . ?
 C42 H42B 0.9800 . ?
 C42 H42C 0.9800 . ?
 C43 H43A 0.9800 . ?
 C43 H43B 0.9800 . ?
 C43 H43C 0.9800 . ?
 C1B H1BA 0.9800 . ?
 C1B H1BB 0.9800 . ?
 C1B H1BC 0.9800 . ?
 C1H H1HA 0.9800 . ?
 C1H H1HB 0.9800 . ?
 C1H H1HC 0.9800 . ?
 C1I H1IA 0.9800 . ?
 C1I H1IB 0.9800 . ?
 C1I H1IC 0.9800 . ?
 C1J H1J 0.9500 . ?
 C1G H1GA 0.9800 . ?
 C1G H1GB 0.9800 . ?
 C1G H1GC 0.9800 . ?
 Co1A O3 2.05(3) 12 ?
 Co2A O52 2.081(12) 12 ?
 Co2A O82 2.051(14) 12 ?

loop_
  _geom_angle_atom_site_label_1
  _geom_angle_atom_site_label_2
  _geom_angle_atom_site_label_3
  _geom_angle
  _geom_angle_site_symmetry_1
  _geom_angle_site_symmetry_3
  _geom_angle_publ_flag
 O2 Ru1 N24 176.9(6) . . ?
 O2 Ru1 O39 94.5(5) . . ?
 O2 Ru1 O101 91.7(6) . . ?
 O2 Ru1 O1 94.5(5) . . ?
 O2 Ru1 O3 95.1(5) . 12 ?
 O39 Ru1 N24 83.9(5) . . ?
 O39 Ru1 O101 95.1(8) . . ?
 O101 Ru1 N24 85.8(6) . . ?
 O1 Ru1 N24 88.1(5) . . ?
 O1 Ru1 O39 86.2(7) . . ?
 O1 Ru1 O101 173.6(7) . . ?
 O1 Ru1 O3 92.8(9) . 12 ?
 O3 Ru1 N24 86.5(5) 12 . ?
 O3 Ru1 O39 170.4(6) 12 . ?
 O3 Ru1 O101 84.8(9) 12 . ?
 O2 Ru2 N35 180.0(7) . . ?
 O2 Ru2 O52 94.6(5) . . ?
 O2 Ru2 O52 94.6(5) . 12 ?
 O2 Ru2 O82 93.3(5) . . ?
 O2 Ru2 O82 93.3(5) . 12 ?
 O52 Ru2 N35 85.4(5) . . ?
 O52 Ru2 N35 85.4(5) 12 . ?
 O52 Ru2 O52 170.9(9) . 12 ?
 O82 Ru2 N35 86.7(5) . . ?
 O82 Ru2 N35 86.7(5) 12 . ?
 O82 Ru2 O52 86.2(8) 12 . ?
 O82 Ru2 O52 93.3(8) 12 12 ?
 O82 Ru2 O52 93.2(8) . . ?
 O82 Ru2 O52 86.2(8) . 12 ?
 O82 Ru2 O82 173.4(10) . 12 ?
 F3 Cr3 O11 90.5(4) . . ?
 F3 Cr3 O26 90.7(4) . . ?
 F3 Cr3 O28 90.5(3) . . ?
 F3 Cr3 O40 176.5(4) . . ?
 F5 Cr3 F3 89.1(3) . . ?
 F5 Cr3 O11 89.7(4) . . ?
 F5 Cr3 O26 179.7(4) . . ?
 F5 Cr3 O28 89.4(4) . . ?
 F5 Cr3 O40 94.4(4) . . ?
 O11 Cr3 O26 90.3(5) . . ?
 O11 Cr3 O28 178.6(4) . . ?
 O28 Cr3 O26 90.7(4) . . ?
 O40 Cr3 O11 90.0(5) . . ?
 O40 Cr3 O26 85.9(4) . . ?
 O40 Cr3 O28 89.0(4) . . ?
 F5 Cr4 O13 89.5(3) . . ?
 F5 Cr4 O18 178.6(4) . . ?
 F5 Cr4 O29 90.5(3) . . ?
 F6 Cr4 F5 86.8(3) . . ?
 F6 Cr4 O13 91.2(4) . . ?
 F6 Cr4 O14 176.6(3) . . ?
 F6 Cr4 O18 94.5(4) . . ?
 F6 Cr4 O29 88.4(4) . . ?
 O13 Cr4 O18 90.7(4) . . ?
 O13 Cr4 O29 179.6(5) . . ?
 O14 Cr4 F5 91.2(4) . . ?
 O14 Cr4 O13 91.5(4) . . ?
 O14 Cr4 O18 87.5(4) . . ?
 O14 Cr4 O29 88.9(4) . . ?
 O18 Cr4 O29 89.3(4) . . ?
 F6 Ni5 O15 86.4(3) . . ?
 F6 Ni5 O38 90.9(4) . . ?
 F9 Ni5 F6 84.0(3) . . ?
 F9 Ni5 O10 95.6(4) . . ?
 F9 Ni5 O15 89.3(4) . . ?
 F9 Ni5 O27 175.4(4) . . ?
 F9 Ni5 O38 88.5(4) . . ?
 O10 Ni5 F6 178.0(4) . . ?
 O10 Ni5 O15 95.6(4) . . ?
 O10 Ni5 O38 87.1(4) . . ?
 O15 Ni5 O38 176.7(4) . . ?
 O27 Ni5 F6 91.4(4) . . ?
 O27 Ni5 O10 89.0(4) . . ?
 O27 Ni5 O15 90.3(4) . . ?
 O27 Ni5 O38 91.6(4) . . ?
 F4 Cr6 O17 93.0(4) . . ?
 F4 Cr6 O19 90.8(3) . . ?
 F4 Cr6 O32 88.6(4) . . ?
 F4 Cr6 O45 178.4(4) . . ?
 F7 Cr6 F4 90.4(4) . . ?
 F7 Cr6 O17 176.4(4) . . ?
 F7 Cr6 O19 89.1(3) . . ?
 F7 Cr6 O32 90.6(4) . . ?
 F7 Cr6 O45 90.7(4) . . ?
 O17 Cr6 O19 91.8(4) . . ?
 O17 Cr6 O32 88.4(4) . . ?
 O17 Cr6 O45 85.9(4) . . ?
 O32 Cr6 O19 179.3(4) . . ?
 O45 Cr6 O19 88.1(4) . . ?
 O45 Cr6 O32 92.5(4) . . ?
 F1 Cr7 O43 93.6(4) . . ?
 F9 Cr7 F1 85.7(3) . . ?
 F9 Cr7 O25 90.2(3) . . ?
 F9 Cr7 O42 89.5(4) . . ?
 F9 Cr7 O43 179.3(4) . . ?
 F9 Cr7 O59 93.8(4) . . ?
 O25 Cr7 F1 86.0(3) . . ?
 O25 Cr7 O42 174.1(4) . . ?
 O25 Cr7 O43 90.0(4) . . ?
 O42 Cr7 F1 88.1(4) . . ?
 O42 Cr7 O43 90.2(4) . . ?
 O59 Cr7 F1 176.6(4) . . ?
 O59 Cr7 O25 97.4(4) . . ?
 O59 Cr7 O42 88.6(5) . . ?
 O59 Cr7 O43 86.8(5) . . ?
 F1 Cr8 F8 89.9(4) . . ?
 F1 Cr8 O12 178.4(4) . . ?
 F1 Cr8 O22 89.7(4) . . ?
 F1 Cr8 O30 93.8(4) . . ?
 F1 Cr8 O37 92.2(4) . . ?
 O12 Cr8 F8 90.1(4) . . ?
 O12 Cr8 O22 88.7(4) . . ?
 O12 Cr8 O30 86.1(5) . . ?
 O12 Cr8 O37 89.4(4) . . ?
 O22 Cr8 F8 90.0(4) . . ?
 O30 Cr8 F8 175.5(4) . . ?
 O30 Cr8 O22 87.4(5) . . ?
 O37 Cr8 F8 90.7(4) . . ?
 O37 Cr8 O22 177.9(5) . . ?
 O37 Cr8 O30 91.7(5) . . ?
 F7 Cr9 O20 89.8(4) . . ?
 F7 Cr9 O31 88.8(5) . . ?
 F7 Cr9 O33 178.6(4) . . ?
 F7 Cr9 O34 91.7(4) . . ?
 F8 Cr9 F7 87.1(4) . . ?
 F8 Cr9 O20 94.6(4) . . ?
 F8 Cr9 O31 88.1(4) . . ?
 F8 Cr9 O33 91.6(4) . . ?
 F8 Cr9 O34 177.1(5) . . ?
 O20 Cr9 O33 90.9(5) . . ?
 O20 Cr9 O34 88.1(5) . . ?
 O31 Cr9 O20 176.9(5) . . ?
 O31 Cr9 O33 90.6(5) . . ?
 O31 Cr9 O34 89.2(5) . . ?
 O34 Cr9 O33 89.5(4) . . ?
 F3 Cr10 F4 88.8(3) . . ?
 F3 Cr10 O16 91.0(4) . . ?
 F3 Cr10 O21 178.2(4) . . ?
 F3 Cr10 O23 93.6(4) . . ?
 F3 Cr10 O36 88.8(4) . . ?
 F4 Cr10 O16 88.4(4) . . ?
 F4 Cr10 O21 93.0(4) . . ?
 F4 Cr10 O23 177.6(4) . . ?
 F4 Cr10 O36 92.5(4) . . ?
 O16 Cr10 O21 88.7(4) . . ?
 O16 Cr10 O23 91.6(4) . . ?
 O16 Cr10 O36 179.0(4) . . ?
 O21 Cr10 O23 84.6(5) . . ?
 O21 Cr10 O36 91.4(4) . . ?
 O23 Cr10 O36 87.5(4) . . ?
 Cr8 F1 Cr7 122.1(4) . . ?
 Ru1 O2 Ru1 118.1(9) . 12 ?
 Ru2 O2 Ru1 120.9(4) . . ?
 Ru2 O2 Ru1 120.9(4) . 12 ?
 Co1A O2 Co1A 121.8(19) . 12 ?
 Co1A O2 Co2A 119.1(10) . . ?
 Co1A O2 Co2A 119.1(10) 12 . ?
 Cr10 F3 Cr3 124.0(4) . . ?
 Cr6 F4 Cr10 123.4(4) . . ?
 Cr3 F5 Cr4 123.5(4) . . ?
 Cr4 F6 Ni5 120.1(3) . . ?
 Cr6 F7 Cr9 125.1(4) . . ?
 Cr9 F8 Cr8 122.1(5) . . ?
 Ni5 F9 Cr7 120.1(4) . . ?
 C99 O10 Ni5 136.8(10) . . ?
 C47 O11 Cr3 130.0(9) . . ?
 C54 O12 Cr8 139.7(11) . . ?
 C64 O13 Cr4 127.0(9) . . ?
 C92 O14 Cr4 130.2(8) . . ?
 C53 O15 Ni5 130.8(9) . . ?
 C56 O16 Cr10 130.8(10) . . ?
 C78 O17 Cr6 136.2(9) . . ?
 C76 O18 Cr4 136.1(9) . . ?
 C44 O19 Cr6 129.5(9) . . ?
 C55 O20 Cr9 135.7(10) . . ?
 C78 O21 Cr10 127.3(10) . . ?
 C55 O22 Cr8 131.4(11) . . ?
 C65 O23 Cr10 134.2(10) . . ?
 C58 N24 Ru1 122.5(9) . . ?
 C58 N24 Co1A 123.0(12) . . ?
 C104 N24 Ru1 121.6(10) . . ?
 C104 N24 C58 115.9(11) . . ?
 C104 N24 Co1A 121.1(13) . . ?
 C53 O25 Cr7 136.4(9) . . ?
 C65 O26 Cr3 131.8(10) . . ?
 C76 O27 Ni5 126.7(10) . . ?
 C56 O28 Cr3 135.3(9) . . ?
 C47 O29 Cr4 135.0(8) . . ?
 C61 O30 Cr8 129.6(10) . . ?
 C60 O31 Cr9 133.9(10) . . ?
 C60 O32 Cr6 139.7(9) . . ?
 C54 O33 Cr9 127.3(10) . . ?
 C71 O34 Cr9 134.5(9) . . ?
 C23 N35 Ru2 120.1(11) 12 . ?
 C23 N35 Ru2 120.1(11) . . ?
 C23 N35 C23 120(2) . 12 ?
 C23 N35 Co2A 120.1(11) . . ?
 C23 N35 Co2A 120.1(11) 12 . ?
 C44 O36 Cr10 133.0(8) . . ?
 C41 O37 Cr8 137.0(9) . . ?
 C64 O38 Ni5 136.3(9) . . ?
 C51 O39 Ru1 134.7(10) . . ?
 C51 O39 Co1A 133.7(13) . . ?
 C92 O40 Cr3 136.1(9) . . ?
 O37 C41 C84 117.8(14) . . ?
 O42 C41 O37 122.7(12) . . ?
 O42 C41 C84 119.4(14) . . ?
 C41 O42 Cr7 131.7(9) . . ?
 C61 O43 Cr7 133.0(10) . . ?
 O19 C44 O36 126.2(12) . . ?
 O19 C44 C75 119.9(13) . . ?
 O36 C44 C75 113.9(11) . . ?
 C71 O45 Cr6 131.6(10) . . ?
 C49 C46 H46 121.0 . . ?
 C58 C46 H46 121.0 . . ?
 C58 C46 C49 117.9(14) . . ?
 O11 C47 O29 122.6(12) . . ?
 O11 C47 C68 122.9(11) . . ?
 O29 C47 C68 114.3(11) . . ?
 H48A C48 H48B 108.0 . . ?
 N90 C48 H48A 109.4 . . ?
 N90 C48 H48B 109.4 . . ?
 N90 C48 C4 111.2(15) . . ?
 C4 C48 H48A 109.4 . . ?
 C4 C48 H48B 109.4 . . ?
 C46 C49 C53 116.0(13) . . ?
 C57 C49 C46 121.9(13) . . ?
 C57 C49 C53 122.0(13) . . ?
 C69 C50 C76 111.1(15) . . ?
 C69 C50 C89 106.2(16) . . ?
 C76 C50 C89 110.8(15) . . ?
 C16 C50 C69 107.4(16) . . ?
 C16 C50 C76 106.6(14) . . ?
 C16 C50 C89 114.7(17) . . ?
 O39 C51 C114 118.9(14) . . ?
 O52 C51 O39 126.1(14) . . ?
 O52 C51 C114 115.0(13) . . ?
 C51 O52 Ru2 130.8(11) . . ?
 C51 O52 Co2A 132.5(16) . . ?
 O15 C53 C49 113.9(12) . . ?
 O25 C53 O15 124.5(12) . . ?
 O25 C53 C49 121.5(12) . . ?
 O12 C54 O33 123.7(14) . . ?
 O12 C54 C83 120.2(16) . . ?
 O33 C54 C83 116.1(14) . . ?
 O20 C55 O22 122.8(15) . . ?
 O20 C55 C2 118.7(15) . . ?
 O22 C55 C2 118.4(16) . . ?
 O16 C56 O28 122.8(14) . . ?
 O16 C56 C25 118.2(15) . . ?
 O28 C56 C25 118.6(14) . . ?
 C49 C57 H57 120.4 . . ?
 C49 C57 C104 119.1(13) . . ?
 C104 C57 H57 120.4 . . ?
 N24 C58 H58 118.4 . . ?
 C46 C58 N24 123.2(13) . . ?
 C46 C58 H58 118.4 . . ?
 C99 O59 Cr7 132.3(11) . . ?
 O31 C60 O32 117.7(13) . . ?
 O31 C60 C88 125.2(14) . . ?
 O32 C60 C88 117.1(13) . . ?
 O30 C61 C107 113.6(13) . . ?
 O43 C61 O30 128.9(14) . . ?
 O43 C61 C107 117.5(14) . . ?
 C65 C62 C32 104.3(16) . . ?
 C36 C62 C65 110.6(15) . . ?
 C36 C62 C32 112.6(18) . . ?
 C39 C62 C65 105.1(15) . . ?
 C39 C62 C32 102(2) . . ?
 C39 C62 C36 121(2) . . ?
 O13 C64 C86 120.0(14) . . ?
 O38 C64 O13 124.1(12) . . ?
 O38 C64 C86 115.7(14) . . ?
 O23 C65 C62 116.3(13) . . ?
 O26 C65 O23 123.4(13) . . ?
 O26 C65 C62 120.2(14) . . ?
 H66A C66 H66B 109.5 . . ?
 H66A C66 H66C 109.5 . . ?
 H66B C66 H66C 109.5 . . ?
 C68 C66 H66A 109.5 . . ?
 C68 C66 H66B 109.5 . . ?
 C68 C66 H66C 109.5 . . ?
 H67A C67 H67B 109.5 . . ?
 H67A C67 H67C 109.5 . . ?
 H67B C67 H67C 109.5 . . ?
 C107 C67 H67A 109.5 . . ?
 C107 C67 H67B 109.5 . . ?
 C107 C67 H67C 109.5 . . ?
 C47 C68 C66 107.0(14) . . ?
 C47 C68 C10 110.6(16) . . ?
 C94 C68 C47 108.4(12) . . ?
 C94 C68 C66 107.7(16) . . ?
 C94 C68 C10 110.6(18) . . ?
 C10 C68 C66 112.3(18) . . ?
 C50 C69 H69A 109.5 . . ?
 C50 C69 H69B 109.5 . . ?
 C50 C69 H69C 109.5 . . ?
 H69A C69 H69B 109.5 . . ?
 H69A C69 H69C 109.5 . . ?
 H69B C69 H69C 109.5 . . ?
 C27 C70 C78 109.6(15) . . ?
 C27 C70 C38 108.8(9) . . ?
 C27 C70 C1 108.9(9) . . ?
 C38 C70 C78 103.4(15) . . ?
 C1 C70 C78 117.0(15) . . ?
 C1 C70 C38 108.8(9) . . ?
 O34 C71 C109 117.4(14) . . ?
 O45 C71 O34 123.4(13) . . ?
 O45 C71 C109 119.2(14) . . ?
 H72A C72 H72B 108.0 . . ?
 N90 C72 H72A 109.4 . . ?
 N90 C72 H72B 109.4 . . ?
 C111 C72 H72A 109.4 . . ?
 C111 C72 H72B 109.4 . . ?
 C111 C72 N90 111.3(14) . . ?
 O1 C73 C80 109.9(16) . . ?
 O3 C73 C80 119.7(19) . . ?
 O3 C73 O1 118.6(18) . . ?
 C44 C75 C77 108.9(13) . . ?
 C44 C75 C108 110.9(12) . . ?
 C44 C75 C15 106.8(12) . . ?
 C77 C75 C15 106.6(14) . . ?
 C108 C75 C77 113.1(14) . . ?
 C108 C75 C15 110.2(14) . . ?
 O18 C76 O27 124.3(13) . . ?
 O18 C76 C50 120.1(14) . . ?
 O27 C76 C50 115.5(14) . . ?
 C75 C77 H77A 109.5 . . ?
 C75 C77 H77B 109.5 . . ?
 C75 C77 H77C 109.5 . . ?
 H77A C77 H77B 109.5 . . ?
 H77A C77 H77C 109.5 . . ?
 H77B C77 H77C 109.5 . . ?
 O17 C78 O21 124.9(14) . . ?
 O17 C78 C70 117.2(12) . . ?
 O21 C78 C70 117.4(14) . . ?
 H79A C79 H79B 109.5 . . ?
 H79A C79 H79C 109.5 . . ?
 H79B C79 H79C 109.5 . . ?
 C25 C79 H79A 109.5 . . ?
 C25 C79 H79B 109.5 . . ?
 C25 C79 H79C 109.5 . . ?
 C73 C80 C26 119(2) . . ?
 C14 C80 C73 106(2) . . ?
 C14 C80 C26 104(2) . . ?
 C1H C80 C73 112.7(16) . . ?
 C1H C80 C14 101(2) . . ?
 C1H C80 C26 111(2) . . ?
 H81A C81 H81B 109.5 . . ?
 H81A C81 H81C 109.5 . . ?
 H81B C81 H81C 109.5 . . ?
 C25 C81 H81A 109.5 . . ?
 C25 C81 H81B 109.5 . . ?
 C25 C81 H81C 109.5 . . ?
 C96 O82 Ru2 133.3(13) . . ?
 C96 O82 Co2A 135.3(19) . . ?
 C54 C83 C5 107.3(15) . . ?
 C54 C83 C11 112.9(17) . . ?
 C54 C83 C21 111.4(15) . . ?
 C11 C83 C5 109.4(15) . . ?
 C11 C83 C21 105.7(16) . . ?
 C21 C83 C5 110.1(18) . . ?
 C41 C84 C115 109.9(16) . . ?
 C24 C84 C41 111.0(17) . . ?
 C24 C84 C115 110(2) . . ?
 C42 C84 C41 110.2(19) . . ?
 C42 C84 C115 108.6(19) . . ?
 C42 C84 C24 107.1(18) . . ?
 H85A C85 H85B 109.5 . . ?
 H85A C85 H85C 109.5 . . ?
 H85B C85 H85C 109.5 . . ?
 C114 C85 H85A 109.5 . . ?
 C114 C85 H85B 109.5 . . ?
 C114 C85 H85C 109.5 . . ?
 C64 C86 C93 108.1(14) . . ?
 C64 C86 C98 107.6(14) . . ?
 C93 C86 C98 107.3(16) . . ?
 C9 C86 C64 106.7(14) . . ?
 C9 C86 C93 109.3(16) . . ?
 C9 C86 C98 117.5(18) . . ?
 C99 C87 C19 106.8(13) . . ?
 C99 C87 C20 103.4(14) . . ?
 C99 C87 C37 110.2(15) . . ?
 C19 C87 C20 102.8(15) . . ?
 C19 C87 C37 121.5(17) . . ?
 C20 C87 C37 110.4(15) . . ?
 C60 C88 C102 111.7(15) . . ?
 C60 C88 C110 104.5(14) . . ?
 C110 C88 C102 106.8(17) . . ?
 C112 C88 C60 113.5(17) . . ?
 C112 C88 C102 108.6(18) . . ?
 C112 C88 C110 111.6(19) . . ?
 C50 C89 H89A 109.5 . . ?
 C50 C89 H89B 109.5 . . ?
 C50 C89 H89C 109.5 . . ?
 H89A C89 H89B 109.5 . . ?
 H89A C89 H89C 109.5 . . ?
 H89B C89 H89C 109.5 . . ?
 C48 N90 C72 116.3(13) . . ?
 C48 N90 H90A 108.2 . . ?
 C48 N90 H90B 108.2 . . ?
 C72 N90 H90A 108.2 . . ?
 C72 N90 H90B 108.2 . . ?
 H90A N90 H90B 107.4 . . ?
 O14 C92 O40 119.6(12) . . ?
 O14 C92 C113 121.8(12) . . ?
 O40 C92 C113 118.6(13) . . ?
 C86 C93 H93A 109.5 . . ?
 C86 C93 H93B 109.5 . . ?
 C86 C93 H93C 109.5 . . ?
 H93A C93 H93B 109.5 . . ?
 H93A C93 H93C 109.5 . . ?
 H93B C93 H93C 109.5 . . ?
 C68 C94 H94A 109.5 . . ?
 C68 C94 H94B 109.5 . . ?
 C68 C94 H94C 109.5 . . ?
 H94A C94 H94B 109.5 . . ?
 H94A C94 H94C 109.5 . . ?
 H94B C94 H94C 109.5 . . ?
 C96 C95 C17 110.2(19) . . ?
 C96 C95 C40 109(2) . . ?
 C96 C95 C1G 106(2) . . ?
 C40 C95 C17 109(2) . . ?
 C40 C95 C1G 110(3) . . ?
 C1G C95 C17 113(3) . . ?
 O82 C96 C95 114.7(18) . . ?
 O101 C96 O82 122.8(18) . . ?
 O101 C96 C95 122.5(17) . . ?
 H97A C97 H97B 109.5 . . ?
 H97A C97 H97C 109.5 . . ?
 H97B C97 H97C 109.5 . . ?
 C107 C97 H97A 109.5 . . ?
 C107 C97 H97B 109.5 . . ?
 C107 C97 H97C 109.5 . . ?
 C86 C98 H98A 109.5 . . ?
 C86 C98 H98B 109.5 . . ?
 C86 C98 H98C 109.5 . . ?
 H98A C98 H98B 109.5 . . ?
 H98A C98 H98C 109.5 . . ?
 H98B C98 H98C 109.5 . . ?
 O10 C99 O59 122.1(14) . . ?
 O10 C99 C87 121.9(14) . . ?
 O59 C99 C87 115.9(14) . . ?
 H10A C100 H10B 109.5 . . ?
 H10A C100 H10C 109.5 . . ?
 H10B C100 H10C 109.5 . . ?
 C2 C100 H10A 109.5 . . ?
 C2 C100 H10B 109.5 . . ?
 C2 C100 H10C 109.5 . . ?
 C96 O101 Ru1 134.2(13) . . ?
 C96 O101 Co1A 133.2(15) . . ?
 C88 C102 H10D 109.5 . . ?
 C88 C102 H10E 109.5 . . ?
 C88 C102 H10F 109.5 . . ?
 H10D C102 H10E 109.5 . . ?
 H10D C102 H10F 109.5 . . ?
 H10E C102 H10F 109.5 . . ?
 N24 C104 C57 121.8(14) . . ?
 N24 C104 H104 119.1 . . ?
 C57 C104 H104 119.1 . . ?
 H10G C106 H10H 109.5 . . ?
 H10G C106 H10I 109.5 . . ?
 H10H C106 H10I 109.5 . . ?
 C113 C106 H10G 109.5 . . ?
 C113 C106 H10H 109.5 . . ?
 C113 C106 H10I 109.5 . . ?
 C61 C107 C33 105.3(14) . . ?
 C67 C107 C61 110.6(17) . . ?
 C67 C107 C97 115.6(16) . . ?
 C67 C107 C33 110.7(17) . . ?
 C97 C107 C61 111.6(14) . . ?
 C97 C107 C33 102.3(16) . . ?
 C75 C108 H10J 109.5 . . ?
 C75 C108 H10K 109.5 . . ?
 C75 C108 H10L 109.5 . . ?
 H10J C108 H10K 109.5 . . ?
 H10J C108 H10L 109.5 . . ?
 H10K C108 H10L 109.5 . . ?
 C71 C109 C1B 103.2(15) . . ?
 C31 C109 C71 111.5(16) . . ?
 C31 C109 C1B 106.4(16) . . ?
 C1I C109 C71 112.7(18) . . ?
 C1I C109 C31 114.2(17) . . ?
 C1I C109 C1B 108.0(16) . . ?
 C88 C110 H11A 109.5 . . ?
 C88 C110 H11B 109.5 . . ?
 C88 C110 H11C 109.5 . . ?
 H11A C110 H11B 109.5 . . ?
 H11A C110 H11C 109.5 . . ?
 H11B C110 H11C 109.5 . . ?
 C72 C111 H11M 108.9 . . ?
 C72 C111 H11N 108.9 . . ?
 C72 C111 C18 113.1(15) . . ?
 H11M C111 H11N 107.8 . . ?
 C18 C111 H11M 108.9 . . ?
 C18 C111 H11N 108.9 . . ?
 C88 C112 H11D 109.5 . . ?
 C88 C112 H11E 109.5 . . ?
 C88 C112 H11F 109.5 . . ?
 H11D C112 H11E 109.5 . . ?
 H11D C112 H11F 109.5 . . ?
 H11E C112 H11F 109.5 . . ?
 C92 C113 C106 112.1(14) . . ?
 C92 C113 C13 110.6(15) . . ?
 C106 C113 C13 111.4(16) . . ?
 C35 C113 C92 104.9(17) . . ?
 C35 C113 C106 115.9(19) . . ?
 C35 C113 C13 101.3(17) . . ?
 C51 C114 C85 106.2(13) . . ?
 C51 C114 C7 111.5(12) . . ?
 C51 C114 C8 106.5(13) . . ?
 C85 C114 C7 112.8(13) . . ?
 C85 C114 C8 106.3(14) . . ?
 C8 C114 C7 113.1(15) . . ?
 C84 C115 H11G 109.5 . . ?
 C84 C115 H11H 109.5 . . ?
 C84 C115 H11I 109.5 . . ?
 H11G C115 H11H 109.5 . . ?
 H11G C115 H11I 109.5 . . ?
 H11H C115 H11I 109.5 . . ?
 C73 O1 Ru1 130.7(13) . . ?
 C73 O1 Co1A 131.0(15) . . ?
 C100 C2 C55 110.8(17) . . ?
 C100 C2 C43 117(2) . . ?
 C28 C2 C55 108(2) . . ?
 C28 C2 C100 111(2) . . ?
 C28 C2 C43 101(2) . . ?
 C43 C2 C55 108(2) . . ?
 C73 O3 Ru1 137.6(12) . 12 ?
 C73 O3 Co1A 137.9(14) . 12 ?
 C48 C4 H4A 110.1 . . ?
 C48 C4 H4B 110.1 . . ?
 C48 C4 C6 108.2(15) . . ?
 H4A C4 H4B 108.4 . . ?
 C6 C4 H4A 110.1 . . ?
 C6 C4 H4B 110.1 . . ?
 C83 C5 H5A 109.5 . . ?
 C83 C5 H5B 109.5 . . ?
 C83 C5 H5C 109.5 . . ?
 H5A C5 H5B 109.5 . . ?
 H5A C5 H5C 109.5 . . ?
 H5B C5 H5C 109.5 . . ?
 C4 C6 H6A 109.5 . . ?
 C4 C6 H6B 109.5 . . ?
 C4 C6 H6C 109.5 . . ?
 H6A C6 H6B 109.5 . . ?
 H6A C6 H6C 109.5 . . ?
 H6B C6 H6C 109.5 . . ?
 C114 C7 H7A 109.5 . . ?
 C114 C7 H7B 109.5 . . ?
 C114 C7 H7C 109.5 . . ?
 H7A C7 H7B 109.5 . . ?
 H7A C7 H7C 109.5 . . ?
 H7B C7 H7C 109.5 . . ?
 C114 C8 H8A 109.5 . . ?
 C114 C8 H8B 109.5 . . ?
 C114 C8 H8C 109.5 . . ?
 H8A C8 H8B 109.5 . . ?
 H8A C8 H8C 109.5 . . ?
 H8B C8 H8C 109.5 . . ?
 C86 C9 H9A 109.5 . . ?
 C86 C9 H9B 109.5 . . ?
 C86 C9 H9C 109.5 . . ?
 H9A C9 H9B 109.5 . . ?
 H9A C9 H9C 109.5 . . ?
 H9B C9 H9C 109.5 . . ?
 C68 C10 H10M 109.5 . . ?
 C68 C10 H10N 109.5 . . ?
 C68 C10 H10O 109.5 . . ?
 H10M C10 H10N 109.5 . . ?
 H10M C10 H10O 109.5 . . ?
 H10N C10 H10O 109.5 . . ?
 C83 C11 H11J 109.5 . . ?
 C83 C11 H11K 109.5 . . ?
 C83 C11 H11L 109.5 . . ?
 H11J C11 H11K 109.5 . . ?
 H11J C11 H11L 109.5 . . ?
 H11K C11 H11L 109.5 . . ?
 H12A C12 H12B 109.5 . . ?
 H12A C12 H12C 109.5 . . ?
 H12B C12 H12C 109.5 . . ?
 C25 C12 H12A 109.5 . . ?
 C25 C12 H12B 109.5 . . ?
 C25 C12 H12C 109.5 . . ?
 C113 C13 H13A 109.5 . . ?
 C113 C13 H13B 109.5 . . ?
 C113 C13 H13C 109.5 . . ?
 H13A C13 H13B 109.5 . . ?
 H13A C13 H13C 109.5 . . ?
 H13B C13 H13C 109.5 . . ?
 C80 C14 H14A 109.5 . . ?
 C80 C14 H14B 109.5 . . ?
 C80 C14 H14C 109.5 . . ?
 H14A C14 H14B 109.5 . . ?
 H14A C14 H14C 109.5 . . ?
 H14B C14 H14C 109.5 . . ?
 C75 C15 H15A 109.5 . . ?
 C75 C15 H15B 109.5 . . ?
 C75 C15 H15C 109.5 . . ?
 H15A C15 H15B 109.5 . . ?
 H15A C15 H15C 109.5 . . ?
 H15B C15 H15C 109.5 . . ?
 C50 C16 H16A 109.5 . . ?
 C50 C16 H16B 109.5 . . ?
 C50 C16 H16C 109.5 . . ?
 H16A C16 H16B 109.5 . . ?
 H16A C16 H16C 109.5 . . ?
 H16B C16 H16C 109.5 . . ?
 C95 C17 H17A 109.5 . . ?
 C95 C17 H17B 109.5 . . ?
 C95 C17 H17C 109.5 . . ?
 H17A C17 H17B 109.5 . . ?
 H17A C17 H17C 109.5 . . ?
 H17B C17 H17C 109.5 . . ?
 C111 C18 H18A 109.5 . . ?
 C111 C18 H18B 109.5 . . ?
 C111 C18 H18C 109.5 . . ?
 H18A C18 H18B 109.5 . . ?
 H18A C18 H18C 109.5 . . ?
 H18B C18 H18C 109.5 . . ?
 C87 C19 H19A 109.5 . . ?
 C87 C19 H19B 109.5 . . ?
 C87 C19 H19C 109.5 . . ?
 H19A C19 H19B 109.5 . . ?
 H19A C19 H19C 109.5 . . ?
 H19B C19 H19C 109.5 . . ?
 C87 C20 H20A 109.5 . . ?
 C87 C20 H20B 109.5 . . ?
 C87 C20 H20C 109.5 . . ?
 H20A C20 H20B 109.5 . . ?
 H20A C20 H20C 109.5 . . ?
 H20B C20 H20C 109.5 . . ?
 C83 C21 H21A 109.5 . . ?
 C83 C21 H21B 109.5 . . ?
 C83 C21 H21C 109.5 . . ?
 H21A C21 H21B 109.5 . . ?
 H21A C21 H21C 109.5 . . ?
 H21B C21 H21C 109.5 . . ?
 C1J C22 H22 123.5 . . ?
 C1J C22 H22 123.5 12 . ?
 C1J C22 C1J 113(3) . 12 ?
 N35 C23 H23 120.6 . . ?
 N35 C23 C1J 119(2) . . ?
 C1J C23 H23 120.6 . . ?
 C84 C24 H24A 109.5 . . ?
 C84 C24 H24B 109.5 . . ?
 C84 C24 H24C 109.5 . . ?
 H24A C24 H24B 109.5 . . ?
 H24A C24 H24C 109.5 . . ?
 H24B C24 H24C 109.5 . . ?
 C56 C25 C79 108.7(18) . . ?
 C56 C25 C12 103.5(16) . . ?
 C79 C25 C12 108.4(17) . . ?
 C81 C25 C56 113.2(16) . . ?
 C81 C25 C79 112(2) . . ?
 C81 C25 C12 111(2) . . ?
 C80 C26 H26A 109.5 . . ?
 C80 C26 H26B 109.5 . . ?
 C80 C26 H26C 109.5 . . ?
 H26A C26 H26B 109.5 . . ?
 H26A C26 H26C 109.5 . . ?
 H26B C26 H26C 109.5 . . ?
 C70 C27 H27A 109.5 . . ?
 C70 C27 H27B 109.5 . . ?
 C70 C27 H27C 109.5 . . ?
 H27A C27 H27B 109.5 . . ?
 H27A C27 H27C 109.5 . . ?
 H27B C27 H27C 109.5 . . ?
 C2 C28 H28A 109.5 . . ?
 C2 C28 H28B 109.5 . . ?
 C2 C28 H28C 109.5 . . ?
 H28A C28 H28B 109.5 . . ?
 H28A C28 H28C 109.5 . . ?
 H28B C28 H28C 109.5 . . ?
 C109 C31 H31A 109.5 . . ?
 C109 C31 H31B 109.5 . . ?
 C109 C31 H31C 109.5 . . ?
 H31A C31 H31B 109.5 . . ?
 H31A C31 H31C 109.5 . . ?
 H31B C31 H31C 109.5 . . ?
 C62 C32 H32A 109.5 . . ?
 C62 C32 H32B 109.5 . . ?
 C62 C32 H32C 109.5 . . ?
 H32A C32 H32B 109.5 . . ?
 H32A C32 H32C 109.5 . . ?
 H32B C32 H32C 109.5 . . ?
 C107 C33 H33A 109.5 . . ?
 C107 C33 H33B 109.5 . . ?
 C107 C33 H33C 109.5 . . ?
 H33A C33 H33B 109.5 . . ?
 H33A C33 H33C 109.5 . . ?
 H33B C33 H33C 109.5 . . ?
 C113 C35 H35A 109.5 . . ?
 C113 C35 H35B 109.5 . . ?
 C113 C35 H35C 109.5 . . ?
 H35A C35 H35B 109.5 . . ?
 H35A C35 H35C 109.5 . . ?
 H35B C35 H35C 109.5 . . ?
 C62 C36 H36A 109.5 . . ?
 C62 C36 H36B 109.5 . . ?
 C62 C36 H36C 109.5 . . ?
 H36A C36 H36B 109.5 . . ?
 H36A C36 H36C 109.5 . . ?
 H36B C36 H36C 109.5 . . ?
 C87 C37 H37A 109.5 . . ?
 C87 C37 H37B 109.5 . . ?
 C87 C37 H37C 109.5 . . ?
 H37A C37 H37B 109.5 . . ?
 H37A C37 H37C 109.5 . . ?
 H37B C37 H37C 109.5 . . ?
 C70 C38 H38A 109.5 . . ?
 C70 C38 H38B 109.5 . . ?
 C70 C38 H38C 109.5 . . ?
 H38A C38 H38B 109.5 . . ?
 H38A C38 H38C 109.5 . . ?
 H38B C38 H38C 109.5 . . ?
 C62 C39 H39A 109.5 . . ?
 C62 C39 H39B 109.5 . . ?
 C62 C39 H39C 109.5 . . ?
 H39A C39 H39B 109.5 . . ?
 H39A C39 H39C 109.5 . . ?
 H39B C39 H39C 109.5 . . ?
 C95 C40 H40A 109.5 . . ?
 C95 C40 H40B 109.5 . . ?
 C95 C40 H40C 109.5 . . ?
 H40A C40 H40B 109.5 . . ?
 H40A C40 H40C 109.5 . . ?
 H40B C40 H40C 109.5 . . ?
 C70 C1 H1A 109.5 . . ?
 C70 C1 H1B 109.5 . . ?
 C70 C1 H1C 109.5 . . ?
 H1A C1 H1B 109.5 . . ?
 H1A C1 H1C 109.5 . . ?
 H1B C1 H1C 109.5 . . ?
 C84 C42 H42A 109.5 . . ?
 C84 C42 H42B 109.5 . . ?
 C84 C42 H42C 109.5 . . ?
 H42A C42 H42B 109.5 . . ?
 H42A C42 H42C 109.5 . . ?
 H42B C42 H42C 109.5 . . ?
 C2 C43 H43A 109.5 . . ?
 C2 C43 H43B 109.5 . . ?
 C2 C43 H43C 109.5 . . ?
 H43A C43 H43B 109.5 . . ?
 H43A C43 H43C 109.5 . . ?
 H43B C43 H43C 109.5 . . ?
 C109 C1B H1BA 109.5 . . ?
 C109 C1B H1BB 109.5 . . ?
 C109 C1B H1BC 109.5 . . ?
 H1BA C1B H1BB 109.5 . . ?
 H1BA C1B H1BC 109.5 . . ?
 H1BB C1B H1BC 109.5 . . ?
 C80 C1H H1HA 109.5 . . ?
 C80 C1H H1HB 109.5 . . ?
 C80 C1H H1HC 109.5 . . ?
 H1HA C1H H1HB 109.5 . . ?
 H1HA C1H H1HC 109.5 . . ?
 H1HB C1H H1HC 109.5 . . ?
 C109 C1I H1IA 109.5 . . ?
 C109 C1I H1IB 109.5 . . ?
 C109 C1I H1IC 109.5 . . ?
 H1IA C1I H1IB 109.5 . . ?
 H1IA C1I H1IC 109.5 . . ?
 H1IB C1I H1IC 109.5 . . ?
 C22 C1J C23 125(2) . . ?
 C22 C1J H1J 117.7 . . ?
 C23 C1J H1J 117.7 . . ?
 C95 C1G H1GA 109.5 . . ?
 C95 C1G H1GB 109.5 . . ?
 C95 C1G H1GC 109.5 . . ?
 H1GA C1G H1GB 109.5 . . ?
 H1GA C1G H1GC 109.5 . . ?
 H1GB C1G H1GC 109.5 . . ?
 O2 Co1A N24 179(2) . . ?
 O2 Co1A O39 95.8(13) . . ?
 O2 Co1A O101 94.1(14) . . ?
 O2 Co1A O1 93.0(13) . . ?
 O2 Co1A O3 94.8(13) . 12 ?
 O39 Co1A N24 84.1(12) . . ?
 O39 Co1A O1 85.2(14) . . ?
 O39 Co1A O3 168.7(18) . 12 ?
 O101 Co1A N24 86.8(13) . . ?
 O101 Co1A O39 97.7(14) . . ?
 O101 Co1A O1 172.0(18) . . ?
 O101 Co1A O3 85.6(15) . 12 ?
 O1 Co1A N24 86.0(12) . . ?
 O1 Co1A O3 90.2(14) . 12 ?
 O3 Co1A N24 85.3(12) 12 . ?
 O2 Co2A N35 180.0 . . ?
 O2 Co2A O52 92.6(14) . . ?
 O2 Co2A O52 92.6(14) . 12 ?
 O2 Co2A O82 91.3(14) . 12 ?
 O2 Co2A O82 91.3(14) . . ?
 N35 Co2A O52 87.4(14) . 12 ?
 N35 Co2A O52 87.4(14) . . ?
 O52 Co2A O52 175(3) . 12 ?
 O82 Co2A N35 88.7(14) 12 . ?
 O82 Co2A N35 88.7(14) . . ?
 O82 Co2A O52 93.5(8) . . ?
 O82 Co2A O52 93.5(8) 12 12 ?
 O82 Co2A O52 86.4(8) 12 . ?
 O82 Co2A O52 86.4(8) . 12 ?
 O82 Co2A O82 177(3) . 12 ?

loop_
  _geom_torsion_atom_site_label_1
  _geom_torsion_atom_site_label_2
  _geom_torsion_atom_site_label_3
  _geom_torsion_atom_site_label_4
  _geom_torsion
  _geom_torsion_site_symmetry_1
  _geom_torsion_site_symmetry_2
  _geom_torsion_site_symmetry_3
  _geom_torsion_site_symmetry_4
  _geom_torsion_publ_flag
 Ru1 N24 C58 C46 -177.9(11) . . . . ?
 Ru1 N24 C104 C57 179.1(10) . . . . ?
 Ru1 O39 C51 O52 -7(3) . . . . ?
 Ru1 O39 C51 C114 174.9(11) . . . . ?
 Ru2 N35 C23 C1J 178(2) . . . . ?
 Ru2 O82 C96 C95 156.4(19) . . . . ?
 Ru2 O82 C96 O101 -23(4) . . . . ?
 Cr3 O11 C47 O29 -14(2) . . . . ?
 Cr3 O11 C47 C68 171.3(11) . . . . ?
 Cr3 O26 C65 O23 10(2) . . . . ?
 Cr3 O26 C65 C62 -166.3(11) . . . . ?
 Cr3 O28 C56 O16 27(3) . . . . ?
 Cr3 O28 C56 C25 -160.3(13) . . . . ?
 Cr3 O40 C92 O14 -5(2) . . . . ?
 Cr3 O40 C92 C113 176.1(13) . . . . ?
 Cr4 O13 C64 O38 20(2) . . . . ?
 Cr4 O13 C64 C86 -164.8(11) . . . . ?
 Cr4 O14 C92 O40 -31(2) . . . . ?
 Cr4 O14 C92 C113 147.7(14) . . . . ?
 Cr4 O18 C76 O27 12(2) . . . . ?
 Cr4 O18 C76 C50 -172.5(11) . . . . ?
 Cr4 O29 C47 O11 -24(2) . . . . ?
 Cr4 O29 C47 C68 151.0(11) . . . . ?
 Ni5 O10 C99 O59 -20(2) . . . . ?
 Ni5 O10 C99 C87 157.1(11) . . . . ?
 Ni5 O15 C53 O25 1(2) . . . . ?
 Ni5 O15 C53 C49 -174.2(9) . . . . ?
 Ni5 O27 C76 O18 27(2) . . . . ?
 Ni5 O27 C76 C50 -148.3(12) . . . . ?
 Ni5 O38 C64 O13 15(2) . . . . ?
 Ni5 O38 C64 C86 -160.4(11) . . . . ?
 Cr6 O17 C78 O21 -15(2) . . . . ?
 Cr6 O17 C78 C70 156.7(10) . . . . ?
 Cr6 O19 C44 O36 -10.3(19) . . . . ?
 Cr6 O19 C44 C75 166.0(9) . . . . ?
 Cr6 O32 C60 O31 4(2) . . . . ?
 Cr6 O32 C60 C88 -175.8(11) . . . . ?
 Cr6 O45 C71 O34 14(2) . . . . ?
 Cr6 O45 C71 C109 -164.0(12) . . . . ?
 Cr7 O25 C53 O15 -20(2) . . . . ?
 Cr7 O25 C53 C49 155.4(10) . . . . ?
 Cr7 O43 C61 O30 9(3) . . . . ?
 Cr7 O43 C61 C107 -171.2(11) . . . . ?
 Cr7 O59 C99 O10 -3(2) . . . . ?
 Cr7 O59 C99 C87 -179.8(10) . . . . ?
 Cr8 O12 C54 O33 -25(2) . . . . ?
 Cr8 O12 C54 C83 153.6(13) . . . . ?
 Cr8 O22 C55 O20 -29(3) . . . . ?
 Cr8 O22 C55 C2 146.7(16) . . . . ?
 Cr8 O30 C61 O43 17(3) . . . . ?
 Cr8 O30 C61 C107 -163.1(12) . . . . ?
 Cr8 O37 C41 O42 4(2) . . . . ?
 Cr8 O37 C41 C84 -178.4(14) . . . . ?
 Cr9 O20 C55 O22 -1(3) . . . . ?
 Cr9 O20 C55 C2 -176.3(15) . . . . ?
 Cr9 O31 C60 O32 25(2) . . . . ?
 Cr9 O31 C60 C88 -155.8(12) . . . . ?
 Cr9 O33 C54 O12 -8(2) . . . . ?
 Cr9 O33 C54 C83 173.8(12) . . . . ?
 Cr9 O34 C71 O45 19(3) . . . . ?
 Cr9 O34 C71 C109 -162.6(13) . . . . ?
 Cr10 O16 C56 O28 4(3) . . . . ?
 Cr10 O16 C56 C25 -169.0(14) . . . . ?
 Cr10 O21 C78 O17 -12(2) . . . . ?
 Cr10 O21 C78 C70 175.6(10) . . . . ?
 Cr10 O23 C65 O26 20(2) . . . . ?
 Cr10 O23 C65 C62 -162.8(11) . . . . ?
 Cr10 O36 C44 O19 -20(2) . . . . ?
 Cr10 O36 C44 C75 163.8(10) . . . . ?
 F8 Cr8 F1 Cr7 -135.6(5) . . . . ?
 O11 C47 C68 C66 -131.9(17) . . . . ?
 O11 C47 C68 C94 -16(2) . . . . ?
 O11 C47 C68 C10 106(2) . . . . ?
 O12 C54 C83 C5 121.6(17) . . . . ?
 O12 C54 C83 C11 -117.9(18) . . . . ?
 O12 C54 C83 C21 1(2) . . . . ?
 O13 C64 C86 C93 121.0(17) . . . . ?
 O13 C64 C86 C98 5(2) . . . . ?
 O13 C64 C86 C9 -121.6(17) . . . . ?
 O14 C92 C113 C106 153.3(17) . . . . ?
 O14 C92 C113 C13 28(3) . . . . ?
 O14 C92 C113 C35 -80(2) . . . . ?
 O16 C56 C25 C79 122.2(19) . . . . ?
 O16 C56 C25 C81 -2(3) . . . . ?
 O16 C56 C25 C12 -122.7(19) . . . . ?
 O19 C44 C75 C77 -120.0(15) . . . . ?
 O19 C44 C75 C108 5(2) . . . . ?
 O19 C44 C75 C15 125.2(14) . . . . ?
 O20 C55 C2 C100 -164(2) . . . . ?
 O20 C55 C2 C28 -42(3) . . . . ?
 O20 C55 C2 C43 67(3) . . . . ?
 O22 Cr8 F1 Cr7 134.4(5) . . . . ?
 O22 C55 C2 C100 20(3) . . . . ?
 O22 C55 C2 C28 142(2) . . . . ?
 O22 C55 C2 C43 -109(2) . . . . ?
 O28 C56 C25 C79 -51(2) . . . . ?
 O28 C56 C25 C81 -175.9(19) . . . . ?
 O28 C56 C25 C12 64(2) . . . . ?
 O29 C47 C68 C66 53.2(18) . . . . ?
 O29 C47 C68 C94 169.1(16) . . . . ?
 O29 C47 C68 C10 -69(2) . . . . ?
 O30 Cr8 F1 Cr7 46.9(6) . . . . ?
 O30 C61 C107 C67 -43(2) . . . . ?
 O30 C61 C107 C97 -173.0(15) . . . . ?
 O30 C61 C107 C33 77(2) . . . . ?
 O31 C60 C88 C102 -8(3) . . . . ?
 O31 C60 C88 C110 107.4(18) . . . . ?
 O31 C60 C88 C112 -130.9(18) . . . . ?
 O32 C60 C88 C102 171.7(16) . . . . ?
 O32 C60 C88 C110 -73.2(18) . . . . ?
 O32 C60 C88 C112 49(2) . . . . ?
 O33 C54 C83 C5 -60(2) . . . . ?
 O33 C54 C83 C11 61(2) . . . . ?
 O33 C54 C83 C21 179(1) . . . . ?
 O34 C71 C109 C31 -20(3) . . . . ?
 O34 C71 C109 C1B 93.7(18) . . . . ?
 O34 C71 C109 C1I -150.0(19) . . . . ?
 N35 C23 C1J C22 3(6) . . . . ?
 O36 C44 C75 C77 56.7(16) . . . . ?
 O36 C44 C75 C108 -178.2(13) . . . . ?
 O36 C44 C75 C15 -58.0(16) . . . . ?
 O37 Cr8 F1 Cr7 -44.9(5) . . . . ?
 O37 C41 O42 Cr7 20(2) . . . . ?
 O37 C41 C84 C115 -42(3) . . . . ?
 O37 C41 C84 C24 -163.6(18) . . . . ?
 O37 C41 C84 C42 78(2) . . . . ?
 O38 C64 C86 C93 -64(2) . . . . ?
 O38 C64 C86 C98 -179.1(16) . . . . ?
 O38 C64 C86 C9 54(2) . . . . ?
 O39 C51 O52 Ru2 -2(3) . . . . ?
 O39 C51 O52 Co2A -3(3) . . . . ?
 O39 C51 C114 C85 122.5(17) . . . . ?
 O39 C51 C114 C7 -1(2) . . . . ?
 O39 C51 C114 C8 -124.4(18) . . . . ?
 O40 C92 C113 C106 -28(2) . . . . ?
 O40 C92 C113 C13 -153.0(16) . . . . ?
 O40 C92 C113 C35 99(2) . . . . ?
 O42 C41 C84 C115 135.9(19) . . . . ?
 O42 C41 C84 C24 14(3) . . . . ?
 O42 C41 C84 C42 -104(2) . . . . ?
 O43 C61 C107 C67 137.5(16) . . . . ?
 O43 C61 C107 C97 7(2) . . . . ?
 O43 C61 C107 C33 -102.9(18) . . . . ?
 O45 C71 C109 C31 158.2(19) . . . . ?
 O45 C71 C109 C1B -88.0(19) . . . . ?
 O45 C71 C109 C1I 28(2) . . . . ?
 C46 C49 C53 O15 157.1(12) . . . . ?
 C46 C49 C53 O25 -19(2) . . . . ?
 C46 C49 C57 C104 5(2) . . . . ?
 C49 C46 C58 N24 1(2) . . . . ?
 C49 C57 C104 N24 -3(2) . . . . ?
 O52 Ru2 O2 Ru1 132.4(6) . . . 12 ?
 O52 Ru2 O2 Ru1 -47.6(6) . . . . ?
 O52 Ru2 O2 Ru1 -47.6(6) 12 . . 12 ?
 O52 Ru2 O2 Ru1 132.4(6) 12 . . . ?
 O52 C51 C114 C85 -55(2) . . . . ?
 O52 C51 C114 C7 -178.5(17) . . . . ?
 O52 C51 C114 C8 58(2) . . . . ?
 C53 C49 C57 C104 -175.7(12) . . . . ?
 C57 C49 C53 O15 -21.9(19) . . . . ?
 C57 C49 C53 O25 162.3(13) . . . . ?
 C58 N24 C104 C57 -0.3(19) . . . . ?
 C58 C46 C49 C53 176.8(13) . . . . ?
 C58 C46 C49 C57 -4(2) . . . . ?
 C69 C50 C76 O18 14(2) . . . . ?
 C69 C50 C76 O27 -170.5(15) . . . . ?
 C80 C73 O1 Ru1 -174.9(15) . . . . ?
 C80 C73 O1 Co1A -173.7(18) . . . . ?
 C80 C73 O3 Ru1 158(2) . . . 12 ?
 C80 C73 O3 Co1A 155(2) . . . 12 ?
 O82 Ru2 O2 Ru1 -134.1(7) . . . 12 ?
 O82 Ru2 O2 Ru1 45.9(7) 12 . . 12 ?
 O82 Ru2 O2 Ru1 -134.1(7) 12 . . . ?
 O82 Ru2 O2 Ru1 45.9(7) . . . . ?
 O82 C96 O101 Ru1 9(4) . . . . ?
 O82 C96 O101 Co1A 9(4) . . . . ?
 C84 C41 O42 Cr7 -157.2(14) . . . . ?
 C89 C50 C76 O18 131.6(17) . . . . ?
 C89 C50 C76 O27 -53(2) . . . . ?
 N90 C48 C4 C6 169.9(17) . . . . ?
 N90 C72 C111 C18 -174.9(16) . . . . ?
 C95 C96 O101 Ru1 -169.7(19) . . . . ?
 C95 C96 O101 Co1A -170(2) . . . . ?
 C104 N24 C58 C46 2(2) . . . . ?
 C111 C72 N90 C48 169.3(17) . . . . ?
 C114 C51 O52 Ru2 175.8(13) . . . . ?
 C114 C51 O52 Co2A 174.6(16) . . . . ?
 O1 C73 C80 C14 -73(3) . . . . ?
 O1 C73 C80 C26 44(3) . . . . ?
 O1 C73 C80 C1H 177(2) . . . . ?
 O1 C73 O3 Ru1 19(5) . . . 12 ?
 O1 C73 O3 Co1A 16(5) . . . 12 ?
 O3 C73 C80 C14 144(3) . . . . ?
 O3 C73 C80 C26 -98(3) . . . . ?
 O3 C73 C80 C1H 34(4) . . . . ?
 O3 C73 O1 Ru1 -32(4) . . . . ?
 O3 C73 O1 Co1A -31(4) . . . . ?
 C4 C48 N90 C72 179.6(17) . . . . ?
 C16 C50 C76 O18 -102.9(19) . . . . ?
 C16 C50 C76 O27 73(2) . . . . ?
 C17 C95 C96 O82 169(2) . . . . ?
 C17 C95 C96 O101 -12(4) . . . . ?
 C19 C87 C99 O10 55(2) . . . . ?
 C19 C87 C99 O59 -127.7(17) . . . . ?
 C20 C87 C99 O10 -52.6(19) . . . . ?
 C20 C87 C99 O59 124.2(15) . . . . ?
 C23 N35 C23 C1J -2(3) 12 . . . ?
 C27 C70 C78 O17 139.8(14) . . . . ?
 C27 C70 C78 O21 -47.6(17) . . . . ?
 C32 C62 C65 O23 119.3(18) . . . . ?
 C32 C62 C65 O26 -64(2) . . . . ?
 C36 C62 C65 O23 -2(2) . . . . ?
 C36 C62 C65 O26 174.9(17) . . . . ?
 C37 C87 C99 O10 -170.7(15) . . . . ?
 C37 C87 C99 O59 6(2) . . . . ?
 C38 C70 C78 O17 -104.3(15) . . . . ?
 C38 C70 C78 O21 68.3(16) . . . . ?
 C39 C62 C65 O23 -134.2(19) . . . . ?
 C39 C62 C65 O26 43(2) . . . . ?
 C40 C95 C96 O82 50(3) . . . . ?
 C40 C95 C96 O101 -131(3) . . . . ?
 C1 C70 C78 O17 15.2(18) . . . . ?
 C1 C70 C78 O21 -172.2(13) . . . . ?
 C1J C22 C1J C23 -2(3) 12 . . . ?
 C1G C95 C96 O82 -69(3) . . . . ?
 C1G C95 C96 O101 110(3) . . . . ?
 Co1A N24 C58 C46 -175.7(14) . . . . ?
 Co1A N24 C104 C57 177.0(13) . . . . ?
 Co1A O39 C51 O52 -5(3) . . . . ?
 Co1A O39 C51 C114 177.1(16) . . . . ?
 Co2A N35 C23 C1J 178(2) . . . . ?
 Co2A O82 C96 C95 157(2) . . . . ?
 Co2A O82 C96 O101 -22(4) . . . . ?

_smtbx_masks_special_details      ?
loop_
  _smtbx_masks_void_nr
  _smtbx_masks_void_average_x
  _smtbx_masks_void_average_y
  _smtbx_masks_void_average_z
  _smtbx_masks_void_volume
  _smtbx_masks_void_count_electrons
  _smtbx_masks_void_content
 1 0.024 0.064 0.140 7.0 2.6 ?
 2 -0.040 0.024 0.307 7.0 2.6 ?
 3 0.040 0.064 0.360 7.0 2.9 ?
 4 -0.024 0.040 0.527 7.0 3.0 ?
 5 0.000 1.000 -0.342 14430.7 7447.7 ?
 6 -0.075 0.462 0.083 75.4 0.0 ?
 7 0.075 0.538 0.583 75.4 0.0 ?
 8 0.024 0.960 0.027 7.0 3.0 ?
 9 -0.024 0.936 0.640 7.0 2.7 ?
 10 0.040 0.976 0.807 7.0 2.7 ?
 11 -0.040 0.936 0.860 7.0 3.0 ?
 12 0.064 0.024 0.193 7.0 3.1 ?
 13 0.064 0.040 0.973 7.0 2.7 ?
 14 0.112 0.440 0.965 7.0 1.6 ?
 15 0.112 0.672 0.202 7.0 1.6 ?
 16 0.328 0.440 0.535 7.0 1.6 ?
 17 0.328 0.888 0.632 7.0 1.6 ?
 18 0.462 0.538 0.917 75.4 0.0 ?
 19 0.462 0.925 0.250 75.4 0.0 ?
 20 0.440 0.112 0.368 7.0 1.6 ?
 21 0.440 0.328 0.798 7.0 1.6 ?
 22 0.538 0.075 0.750 75.4 0.0 ?
 23 0.538 0.462 0.417 75.4 0.0 ?
 24 0.560 0.672 0.298 7.0 1.6 ?
 25 0.560 0.888 0.868 7.0 1.5 ?
 26 0.672 0.112 0.132 7.0 1.6 ?
 27 0.672 0.560 0.035 7.0 1.6 ?
 28 0.888 0.328 0.702 7.0 1.5 ?
 29 0.888 0.560 0.465 7.0 1.6 ?
 30 0.936 0.960 0.473 7.0 2.6 ?
 31 0.936 0.976 0.693 7.0 2.9 ?

_shelx_res_file
;
TITL xrepw506 in P6122 #178
CELL 1.54184 24.879583 24.879583 96.773181 90 90 120
ZERR 6 0.000518 0.000518 0.001575 0 0 0
LATT -1
SYMM -Y+X,+X,0.167+Z
SYMM -Y,+X-Y,0.333+Z
SYMM -X,-Y,0.5+Z
SYMM +Y-X,-X,0.667+Z
SYMM +Y,-X+Y,0.833+Z
SYMM -Y+X,-Y,-Z
SYMM -X,-X+Y,0.667-Z
SYMM +Y,+X,0.333-Z
SYMM -Y,-X,0.833-Z
SYMM +Y-X,+Y,0.5-Z
SYMM +X,+X-Y,0.167-Z

SFAC C H Co Cr F N Ni O Ru
UNIT 1254 2214 6 84 96 30 12 462 12
DFIX 2.4 C24 C42
DFIX 2.4 C115 C24
DFIX 2.4 C42 C115
DFIX 2.4 0.002 C27 C1
DFIX 2.4 0.002 C38 C27
DFIX 2.4 0.002 C38 C1
DFIX 2.4 C1I C1B
DFIX 2.4 C1I C31
DFIX 2.4 C31 C1B
SADI 0.002 C70 C38 C70 C1 C70 C27
SADI C87 C37 C87 C20 C87 C19
SADI C31 C109 C1I C109 C1B C109
SADI C87 C37 C87 C19 C87 C20
SADI C95 C17 C95 C1G C95 C40
SADI C80 C14 C80 C1H C80 C26
SADI C85 C114 C7 C114 C8 C114
SIMU 0.002 0.004 2 C66 C94 C10
SIMU 0.002 0.004 2 F7 F4 F3 F5 F6 F9 F1 F8
RIGU O101 C96 O82 C95 C17 C40 C1G
RIGU O1 C73 O3 C80 C26 C1H C14
RIGU O23 O26 C62 C65 C32 C36 C39
RIGU O34 O45 C71 C109 C31 C1B C1I
RIGU O19 C44 O36 C75 C77 C108 C15
RIGU O30 O43 C61 C67 C107 C33 C97
RIGU O36 C44 C75 C15 C77 C108
RIGU 0.002 0.002 C100 C2 C28 C43 C55 O20 O22
RIGU 0.002 0.002 C48 C72 N90 C111 C4 C6 C18
RIGU 0.002 0.002 N24 C46 C57 C58 C104 C49 C53 O25 O15
RIGU 0.002 0.002 O38 C64 C93 C98 C86 C9
RIGU 0.002 0.002 O28 C56 O16 C25 C81 C79 C12
RIGU 0.002 0.002 O14 O40 C92 C106 C113 C35 C13
RIGU 0.002 0.002 C37 C87 C19 C20 C99
RIGU 0.002 0.002 O18 O27 C50 C66 C69 C76 C89 C16
RIGU C24 C115 C42 C84 C41
RIGU O17 O21 C70 C77 C78 C27 C38 C1
RIGU 0.002 0.002 N35 C22 C23 C1J
RIGU 0.002 0.002 F7 Cr9 Cr6
RIGU 0.002 0.002 O39 C51 O52 C8 C114 C7 C85
RIGU 0.002 0.002 C83 C5 C11 C21 C54 O12 O33
EADP C48 C4 C6
EADP Co1A Ru1
EADP Ru2 Co2A

L.S. 8
PLAN  60
TEMP -173
REM reset to P6122 #178
BOND $H
MORE -1
CONF
fmap 2
acta
MERG 0
SHEL 100 0.83
REM <HKL>C:/crystal-structures/Eufemio-Jesus%20Pesadilla/xrepw506/struct/tmp/x
REM repw506-mask.hkl</HKL>

WGHT    0.200000
EXTI    0.000478
FVAR       0.03999
PART 1
RU1   9    0.696817    0.382807    0.068781    10.66667    0.02565    0.03601 =
         0.02757    0.00628    0.00143    0.01817
RU2   9    0.563433    0.281717    0.083333    10.33333    0.03148    0.04728 =
         0.04388    0.00562    0.00000    0.01574
PART 0
CR3   4    1.162889    0.661777    0.023525    11.00000    0.02675    0.03004 =
         0.02951   -0.00670   -0.00271    0.01464
CR4   4    1.057703    0.611577   -0.002353    11.00000    0.03698    0.02730 =
         0.02165   -0.00191   -0.00036    0.01890
NI5   7    0.917268    0.600050   -0.005848    11.00000    0.02832    0.02588 =
         0.02315   -0.00350   -0.00311    0.01310
CR6   4    1.138837    0.844232    0.063278    11.00000    0.03970    0.02290 =
         0.02555   -0.00586   -0.00702    0.01393
CR7   4    0.859193    0.687980    0.006493    11.00000    0.03744    0.03059 =
         0.03398   -0.00307   -0.00300    0.01961
CR8   4    0.896112    0.786863    0.033490    11.00000    0.03102    0.03242 =
         0.03058   -0.00294   -0.00337    0.01570
CR9   4    1.019579    0.868038    0.054847    11.00000    0.04217    0.02446 =
         0.03213   -0.00236   -0.00821    0.01599
CR10  4    1.210509    0.776361    0.047439    11.00000    0.03516    0.03439 =
         0.02746   -0.00610   -0.00258    0.01875
F1    5    0.900750    0.722386    0.024533    11.00000    0.03504    0.02666 =
         0.03170   -0.00003    0.00024    0.01384
O2    8    0.650965    0.325482    0.083333    10.50000    0.03304    0.04989 =
         0.06344   -0.01732    0.00000    0.01652
F3    5    1.146878    0.707256    0.037487    11.00000    0.01663    0.03335 =
         0.02890   -0.00039   -0.00100    0.00706
F4    5    1.159524    0.814063    0.047104    11.00000    0.05530    0.02441 =
         0.02640   -0.00130   -0.01167    0.01246
F5    5    1.108435    0.672086    0.011378    11.00000    0.04479    0.02471 =
         0.03231   -0.00108   -0.00535    0.02375
F6    5    0.988040    0.613788    0.005747    11.00000    0.03335    0.04909 =
         0.01856    0.00628    0.00817    0.02871
F7    5    1.058026    0.817367    0.056100    11.00000    0.03335    0.01109 =
         0.03549   -0.00415   -0.01147   -0.00081
F8    5    0.985534    0.827995    0.037472    11.00000    0.05490    0.03594 =
         0.02911    0.00397   -0.00384    0.01975
F9    5    0.930497    0.676587    0.002439    11.00000    0.02947    0.02497 =
         0.02925   -0.00226   -0.00682    0.00814
O10   8    0.848950    0.588512   -0.017825    11.00000    0.01665    0.04372 =
         0.03540   -0.01365   -0.00328    0.00628
O11   8    1.092771    0.583859    0.030161    11.00000    0.05322    0.04206 =
         0.03009   -0.00193   -0.00093    0.02589
O12   8    0.890907    0.851948    0.043177    11.00000    0.04362    0.03215 =
         0.03243   -0.00074   -0.00109    0.02622
O13   8    1.072783    0.678553   -0.014913    11.00000    0.03302    0.03287 =
         0.02751   -0.00306   -0.00110    0.00779
O14   8    1.128566    0.608380   -0.009392    11.00000    0.04272    0.02974 =
         0.02657   -0.01116   -0.01097    0.02010
O15   8    0.863780    0.553248    0.010151    11.00000    0.03570    0.04746 =
         0.02716    0.00749    0.00461    0.02814
O16   8    1.247841    0.818861    0.030397    11.00000    0.04576    0.03781 =
         0.03348   -0.00389   -0.00283    0.02411
O17   8    1.219442    0.874487    0.071315    11.00000    0.05120    0.02701 =
         0.03951   -0.00377   -0.00182    0.02283
O18   8    1.007795    0.549809   -0.016448    11.00000    0.04523    0.02910 =
         0.02040    0.00329    0.00325    0.02018
O19   8    1.106555    0.763050    0.072335    11.00000    0.03519    0.03026 =
         0.02675   -0.00247   -0.00163    0.02152
O20   8    0.950059    0.807311    0.065710    11.00000    0.04496    0.03903 =
         0.03269    0.00402    0.00161    0.02445
O21   8    1.276757    0.845375    0.057420    11.00000    0.04308    0.03332 =
         0.03985   -0.00500    0.00925    0.01003
O22   8    0.878606    0.741604    0.050839    11.00000    0.02930    0.04669 =
         0.03923    0.00283    0.00682    0.01521
O23   8    1.264749    0.741186    0.048213    11.00000    0.03885    0.04551 =
         0.03256   -0.00488   -0.00584    0.02419
N24   6    0.742697    0.443482    0.052198    11.00000    0.02552    0.03328 =
         0.03346    0.00199    0.00341    0.01024
O25   8    0.816679    0.606418    0.015995    11.00000    0.01557    0.03475 =
         0.03746    0.00084    0.00392    0.00906
O26   8    1.219076    0.651201    0.036163    11.00000    0.04917    0.04536 =
         0.03720   -0.00432   -0.00678    0.03371
O27   8    0.909481    0.523580   -0.013293    11.00000    0.04571    0.03149 =
         0.03643   -0.00240    0.00547    0.01844
O28   8    1.232814    0.739543    0.016394    11.00000    0.02290    0.03520 =
         0.03503   -0.00304    0.00733    0.01680
O29   8    1.041806    0.543268    0.010497    11.00000    0.04921    0.02519 =
         0.02474   -0.00083   -0.00455    0.02389
O30   8    0.807051    0.748715    0.030957    11.00000    0.04132    0.04925 =
         0.05066   -0.01331   -0.00900    0.01948
O31   8    1.091765    0.929327    0.044858    11.00000    0.05654    0.03507 =
         0.03751   -0.00177   -0.00643    0.01052
O32   8    1.170351    0.923380    0.054194    11.00000    0.04820    0.02074 =
         0.03446   -0.00521   -0.01203    0.01623
O33   8    0.980060    0.919998    0.053054    11.00000    0.05813    0.03701 =
         0.05328   -0.01215   -0.01373    0.02633
O34   8    1.058741    0.911080    0.072241    11.00000    0.06917    0.02989 =
         0.03883   -0.01571   -0.02065    0.03121
N35   6    0.464253    0.232127    0.083333    10.50000    0.01694    0.04671 =
         0.06227    0.00418    0.00000    0.00847
O36   8    1.173410    0.732532    0.064649    11.00000    0.05074    0.03181 =
         0.03710    0.00589   -0.00238    0.03308
O37   8    0.912236    0.833594    0.016506    11.00000    0.05288    0.01577 =
         0.03189   -0.00008   -0.01365    0.00690
O38   8    0.974538    0.650185   -0.021090    11.00000    0.04395    0.02784 =
         0.02981    0.00920    0.00905    0.01914
O39   8    0.641518    0.421365    0.068245    11.00000    0.02919    0.03855 =
         0.07937    0.01983    0.00764    0.02793
O40   8    1.182777    0.616322    0.010262    11.00000    0.04526    0.04702 =
         0.02520   -0.00595   -0.00389    0.02467
C41   1    0.916357    0.824446    0.003543    11.00000    0.02600    0.03884 =
         0.03704    0.00844    0.00540    0.02012
O42   8    0.905937    0.773360   -0.001155    11.00000    0.06479    0.03788 =
         0.03462   -0.00745   -0.00377    0.03345
O43   8    0.787221    0.700326    0.010807    11.00000    0.04348    0.02485 =
         0.05334   -0.01190   -0.00594    0.01486
C44   1    1.127657    0.727721    0.072410    11.00000    0.03247    0.02726 =
         0.03099    0.00027   -0.00685    0.01561
O45   8    1.119117    0.873601    0.079857    11.00000    0.04252    0.02694 =
         0.03887   -0.00510   -0.00948    0.00949
C46   1    0.778864    0.542318    0.040757    11.00000    0.02827    0.03872 =
         0.03234    0.00286    0.00566    0.01323
AFIX  43
H46   2    0.784231    0.582900    0.040670    11.00000   -1.20000
AFIX   0
C47   1    1.051908    0.539686    0.023616    11.00000    0.03798    0.02461 =
         0.02613    0.00135   -0.00926    0.00893
C48   1    1.069932    0.780334    0.021736    11.00000    0.05499    0.04764 =
         0.06567   -0.01320   -0.00738    0.01310
AFIX  23
H48A  2    1.109127    0.782269    0.024543    11.00000   -1.20000
H48B  2    1.063699    0.808994    0.027735    11.00000   -1.20000
AFIX   0
C49   1    0.799305    0.520797    0.029735    11.00000    0.02637    0.04103 =
         0.02851    0.00442    0.00209    0.01787
C50   1    0.931425    0.468137   -0.030220    11.00000    0.06503    0.05136 =
         0.04449   -0.02067   -0.01152    0.03628
C51   1    0.590351    0.407520    0.073218    11.00000    0.02450    0.05087 =
         0.05812    0.00435   -0.00438    0.02453
O52   8    0.555725    0.359868    0.079204    11.00000    0.03636    0.06494 =
         0.13068    0.04332    0.02575    0.04003
C53   1    0.826332    0.563727    0.017762    11.00000    0.03151    0.03891 =
         0.02927    0.00139    0.00460    0.02035
C54   1    0.925441    0.903188    0.048503    11.00000    0.05861    0.03114 =
         0.03357   -0.00204   -0.00422    0.02461
C55   1    0.897595    0.759925    0.063102    11.00000    0.05147    0.05069 =
         0.03648    0.00484    0.00371    0.01196
C56   1    1.254890    0.798243    0.018808    11.00000    0.05838    0.03360 =
         0.03881   -0.00328    0.00826    0.01945
C57   1    0.795677    0.466309    0.030022    11.00000    0.02215    0.04086 =
         0.03131    0.00323   -0.00167    0.01676
AFIX  43
H57   2    0.813021    0.454102    0.022766    11.00000   -1.20000
AFIX   0
C58   1    0.751239    0.503609    0.051536    11.00000    0.03471    0.03393 =
         0.02901    0.00169    0.00824    0.01260
AFIX  43
H58   2    0.736912    0.517783    0.059025    11.00000   -1.20000
AFIX   0
O59   8    0.821137    0.658646   -0.011918    11.00000    0.05971    0.03751 =
         0.05113   -0.00340    0.00081    0.02656
C60   1    1.150098    0.954447    0.046788    11.00000    0.03760    0.02301 =
         0.03617   -0.00265   -0.01031    0.00730
C61   1    0.774340    0.721098    0.020638    11.00000    0.01834    0.03213 =
         0.04777   -0.00216    0.00256    0.00549
C62   1    1.305625    0.672099    0.050737    11.00000    0.05765    0.05895 =
         0.05478   -0.00197   -0.01553    0.03880
C64   1    1.032953    0.681708   -0.022847    11.00000    0.04396    0.03867 =
         0.02721    0.01228    0.00618    0.01564
C65   1    1.258834    0.687482    0.044624    11.00000    0.03711    0.03352 =
         0.03562    0.00685    0.00545    0.01791
C66   1    1.005463    0.428069    0.021485    11.00000    0.10290    0.03657 =
         0.07711    0.01917    0.00588    0.03297
AFIX  33
H66A  2    0.989989    0.428742    0.012211    11.00000   -1.50000
H66B  2    1.047507    0.434297    0.020807    11.00000   -1.50000
H66C  2    0.978067    0.387908    0.025851    11.00000   -1.50000
AFIX   0
C67   1    0.681620    0.696718    0.034351    11.00000    0.05772    0.05103 =
         0.08620   -0.01942    0.00674    0.02695
AFIX  33
H67A  2    0.711043    0.725389    0.041188    11.00000   -1.50000
H67B  2    0.643090    0.698327    0.034754    11.00000   -1.50000
H67C  2    0.672634    0.654419    0.036369    11.00000   -1.50000
AFIX   0
C68   1    1.006754    0.480029    0.030213    11.00000    0.03524    0.03723 =
         0.03215   -0.00200   -0.01986    0.00591
C69   1    0.983061    0.456878   -0.034484    11.00000    0.07629    0.06728 =
         0.05025   -0.01953   -0.00753    0.04759
AFIX  33
H69A  2    0.994803    0.439982   -0.026645    11.00000   -1.50000
H69B  2    0.969060    0.427209   -0.042156    11.00000   -1.50000
H69C  2    1.018989    0.496104   -0.037431    11.00000   -1.50000
AFIX   0
C70   1    1.330006    0.926179    0.074508    11.00000    0.05352    0.05586 =
         0.07393   -0.02561   -0.02394    0.01860
C71   1    1.091332    0.903712    0.081712    11.00000    0.05912    0.02532 =
         0.03913   -0.01104   -0.01615    0.01794
C72   1    1.007513    0.689603    0.038098    11.00000    0.03699    0.05863 =
         0.04576   -0.00915   -0.00942    0.01897
AFIX  23
H72A  2    1.041920    0.682142    0.040499    11.00000   -1.20000
H72B  2    1.008161    0.720210    0.044732    11.00000   -1.20000
AFIX   0
C73   1    0.781489    0.451137    0.092829    11.00000    0.08638    0.03534 =
         0.06010    0.01217   -0.03390    0.00965
C75   1    1.103913    0.676126    0.082409    11.00000    0.04273    0.02851 =
         0.04195    0.01233   -0.00248    0.01886
C76   1    0.952620    0.517162   -0.018978    11.00000    0.04692    0.04038 =
         0.03444   -0.00685   -0.00062    0.02265
C77   1    1.157332    0.683800    0.091467    11.00000    0.04383    0.06099 =
         0.05229    0.01129   -0.00103    0.03129
AFIX  33
H77A  2    1.141966    0.649684    0.098150    11.00000   -1.50000
H77B  2    1.189343    0.683239    0.085669    11.00000   -1.50000
H77C  2    1.175076    0.723419    0.096412    11.00000   -1.50000
AFIX   0
C78   1    1.271048    0.877190    0.067669    11.00000    0.04748    0.04225 =
         0.03279   -0.00879   -0.00793    0.02447
C79   1    1.349202    0.830082    0.004296    11.00000    0.07724    0.07943 =
         0.05386    0.00592    0.01597    0.03451
AFIX  33
H79A  2    1.330687    0.786636    0.001415    11.00000   -1.50000
H79B  2    1.374083    0.857221   -0.003292    11.00000   -1.50000
H79C  2    1.375820    0.837421    0.012363    11.00000   -1.50000
AFIX   0
C80   1    0.811216    0.514555    0.099632    11.00000    0.09739    0.04793 =
         0.08253    0.00363   -0.04256    0.02094
C81   1    1.321463    0.908721    0.012521    11.00000    0.07332    0.05725 =
         0.06804    0.00605    0.01567    0.02033
AFIX  33
H81A  2    1.347933    0.936555    0.005191    11.00000   -1.50000
H81B  2    1.287313    0.916657    0.014364    11.00000   -1.50000
H81C  2    1.346063    0.916142    0.020946    11.00000   -1.50000
AFIX   0
O82   8    0.557944    0.258178    0.062827    11.00000    0.03540    0.13844 =
         0.05502   -0.01781    0.00325    0.02879
C83   1    0.905330    0.949159    0.049642    11.00000    0.07448    0.03945 =
         0.05897   -0.00555   -0.00155    0.03541
C84   1    0.931867    0.877009   -0.006193    11.00000    0.10204    0.05374 =
         0.04671    0.02879    0.01765    0.04065
C85   1    0.504828    0.415642    0.064308    11.00000    0.02936    0.07023 =
         0.07436    0.01115    0.00150    0.03268
AFIX  33
H85A  2    0.486976    0.442526    0.062895    11.00000   -1.50000
H85B  2    0.510650    0.400938    0.055343    11.00000   -1.50000
H85C  2    0.476687    0.380013    0.070015    11.00000   -1.50000
AFIX   0
C86   1    1.054884    0.728803   -0.034518    11.00000    0.05190    0.04442 =
         0.03644    0.02398    0.00808    0.01197
C87   1    0.785865    0.608631   -0.033599    11.00000    0.05430    0.05242 =
         0.04076    0.00665   -0.00985    0.01549
C88   1    1.197585    1.015879    0.041263    11.00000    0.06626    0.02980 =
         0.05435    0.00334   -0.00364    0.02983
C89   1    0.877720    0.404490   -0.024889    11.00000    0.07083    0.06028 =
         0.08175   -0.00899   -0.00355    0.03706
AFIX  33
H89A  2    0.892128    0.391053   -0.016883    11.00000   -1.50000
H89B  2    0.842255    0.409077   -0.022191    11.00000   -1.50000
H89C  2    0.865104    0.373436   -0.032250    11.00000   -1.50000
AFIX   0
N90   6    1.017165    0.715706    0.023660    11.00000    0.05092    0.04470 =
         0.04455   -0.01522   -0.01584    0.01155
AFIX  23
H90A  2    1.023121    0.690201    0.017911    11.00000   -1.20000
H90B  2    0.981651    0.714687    0.020942    11.00000   -1.20000
AFIX   0
C92   1    1.168166    0.598389   -0.003088    11.00000    0.04760    0.04841 =
         0.02321   -0.00683   -0.00459    0.03173
C93   1    1.030288    0.693650   -0.048054    11.00000    0.05588    0.06849 =
         0.03778    0.01586    0.00531    0.02899
AFIX  33
H93A  2    1.048737    0.667434   -0.049685    11.00000   -1.50000
H93B  2    0.985042    0.667582   -0.047519    11.00000   -1.50000
H93C  2    1.041259    0.723314   -0.055666    11.00000   -1.50000
AFIX   0
C94   1    1.030288    0.477404    0.044072    11.00000    0.08207    0.03443 =
         0.05002    0.00483   -0.04347   -0.00357
AFIX  33
H94A  2    1.000980    0.438248    0.048577    11.00000   -1.50000
H94B  2    1.070734    0.479952    0.043174    11.00000   -1.50000
H94C  2    1.034753    0.512269    0.049656    11.00000   -1.50000
AFIX   0
C95   1    0.578088    0.226096    0.041801    11.00000    0.08900    0.10152 =
         0.04581   -0.01872   -0.00271    0.01650
C96   1    0.598064    0.271903    0.053468    11.00000    0.03704    0.07738 =
         0.03883   -0.00114   -0.00958    0.03318
C97   1    0.668637    0.675044    0.009668    11.00000    0.01678    0.03851 =
         0.08484   -0.00955   -0.00573    0.01175
AFIX  33
H97A  2    0.690633    0.690689    0.000885    11.00000   -1.50000
H97B  2    0.659360    0.632233    0.011073    11.00000   -1.50000
H97C  2    0.629816    0.676141    0.009458    11.00000   -1.50000
AFIX   0
C98   1    1.127130    0.761393   -0.035057    11.00000    0.05309    0.08220 =
         0.05679    0.03604    0.00913    0.01578
AFIX  33
H98A  2    1.139641    0.730327   -0.036710    11.00000   -1.50000
H98B  2    1.142681    0.791958   -0.042556    11.00000   -1.50000
H98C  2    1.144453    0.782365   -0.026245    11.00000   -1.50000
AFIX   0
C99   1    0.820157    0.617354   -0.020377    11.00000    0.04098    0.04083 =
         0.04176   -0.00056   -0.00287    0.01995
C100  1    0.803195    0.662508    0.070703    11.00000    0.07559    0.06902 =
         0.04993    0.01927    0.00467    0.01942
AFIX  33
H10A  2    0.779266    0.666492    0.063130    11.00000   -1.50000
H10B  2    0.821902    0.638071    0.067584    11.00000   -1.50000
H10C  2    0.775621    0.641620    0.078547    11.00000   -1.50000
AFIX   0
O101  8    0.648395    0.317435    0.053913    11.00000    0.07204    0.10170 =
         0.03913   -0.01522    0.00807    0.01444
C102  1    1.169578    1.042052    0.031361    11.00000    0.06725    0.05220 =
         0.08113    0.05010   -0.01538   -0.00201
AFIX  33
H10D  2    1.134821    1.043105    0.035856    11.00000   -1.50000
H10E  2    1.201136    1.084236    0.028696    11.00000   -1.50000
H10F  2    1.154606    1.015796    0.023105    11.00000   -1.50000
AFIX   0
C104  1    0.765628    0.426071    0.041268    11.00000    0.03347    0.04262 =
         0.03132    0.00418    0.00260    0.02036
AFIX  43
H104  2    0.761200    0.385866    0.041253    11.00000   -1.20000
AFIX   0
C106  1    1.258174    0.585954   -0.003683    11.00000    0.06685    0.09132 =
         0.03695   -0.01235   -0.00238    0.05440
AFIX  33
H10G  2    1.285575    0.630816   -0.004757    11.00000   -1.50000
H10H  2    1.253633    0.575210    0.006155    11.00000   -1.50000
H10I  2    1.276118    0.563979   -0.008509    11.00000   -1.50000
AFIX   0
C107  1    0.707673    0.714028    0.021016    11.00000    0.02935    0.04488 =
         0.07618   -0.01730   -0.00657    0.01279
C108  1    1.050140    0.672215    0.090628    11.00000    0.06300    0.04741 =
         0.06598    0.02879    0.01991    0.03063
AFIX  33
H10J  2    1.035133    0.637684    0.097194    11.00000   -1.50000
H10K  2    1.064067    0.711101    0.095685    11.00000   -1.50000
H10L  2    1.016485    0.665332    0.084314    11.00000   -1.50000
AFIX   0
C109  1    1.097197    0.934458    0.095366    11.00000    0.13365    0.07678 =
         0.04160   -0.03547   -0.03514    0.07765
C110  1    1.218962    1.057547    0.053605    11.00000    0.06839    0.02788 =
         0.06386    0.00728    0.01030    0.01308
AFIX  33
H11A  2    1.183296    1.057265    0.057978    11.00000   -1.50000
H11B  2    1.238551    1.042801    0.060217    11.00000   -1.50000
H11C  2    1.249061    1.099902    0.050713    11.00000   -1.50000
AFIX   0
C111  1    0.946752    0.629803    0.039316    11.00000    0.03965    0.05312 =
         0.06439   -0.00078   -0.00654    0.02138
AFIX  23
H11M  2    0.947800    0.598332    0.033239    11.00000   -1.20000
H11N  2    0.912957    0.636630    0.036024    11.00000   -1.20000
AFIX   0
C112  1    1.248145    1.014746    0.034510    11.00000    0.05569    0.13969 =
         0.05672    0.01563    0.00931    0.05439
AFIX  33
H11D  2    1.277665    1.056417    0.031121    11.00000   -1.50000
H11E  2    1.269060    1.001279    0.041071    11.00000   -1.50000
H11F  2    1.232355    0.985765    0.026713    11.00000   -1.50000
AFIX   0
C113  1    1.196473    0.567594   -0.009638    11.00000    0.06612    0.07609 =
         0.03973   -0.02044   -0.00917    0.05207
C114  1    0.566277    0.451513    0.071451    11.00000    0.03068    0.05642 =
         0.06624    0.01075    0.00335    0.03231
C115  1    0.896280    0.909428   -0.002187    11.00000    0.14331    0.09418 =
         0.09722    0.04423    0.03918    0.08202
AFIX  33
H11G  2    0.851631    0.879707   -0.002519    11.00000   -1.50000
H11H  2    0.907931    0.926052    0.007200    11.00000   -1.50000
H11I  2    0.906278    0.943481   -0.008653    11.00000   -1.50000
AFIX   0
O1    8    0.750145    0.450831    0.081415    11.00000    0.07373    0.04831 =
         0.03884    0.02087   -0.02007    0.00475
C2    1    0.853672    0.726139    0.075089    11.00000    0.06889    0.07184 =
         0.04306    0.01149    0.01802    0.01360
O3    8    0.760077    0.405256    0.099868    11.00000    0.10902    0.03703 =
         0.06006    0.01178   -0.05339    0.00255
C4    1    1.074852    0.800568    0.007008    11.00000    0.05499    0.04764 =
         0.06567   -0.01320   -0.00738    0.01310
AFIX  23
H4A   2    1.033829    0.792179    0.003613    11.00000   -1.20000
H4B   2    1.088965    0.777387    0.001147    11.00000   -1.20000
AFIX   0
C5    1    0.906834    0.964749    0.064952    11.00000    0.08742    0.03132 =
         0.06200   -0.00722    0.00019    0.03069
AFIX  33
H5A   2    0.893580    0.995537    0.066099    11.00000   -1.50000
H5B   2    0.878726    0.927023    0.070084    11.00000   -1.50000
H5C   2    0.949162    0.981692    0.068495    11.00000   -1.50000
AFIX   0
C6    1    1.123548    0.873122    0.006248    11.00000    0.05499    0.04764 =
         0.06567   -0.01320   -0.00738    0.01310
AFIX  33
H6A   2    1.127431    0.887299   -0.003339    11.00000   -1.50000
H6B   2    1.109092    0.895691    0.012037    11.00000   -1.50000
H6C   2    1.164036    0.880949    0.009579    11.00000   -1.50000
AFIX   0
C7    1    0.612611    0.510152    0.063399    11.00000    0.03369    0.06134 =
         0.06978    0.01130    0.00467    0.03190
AFIX  33
H7A   2    0.595547    0.537933    0.062418    11.00000   -1.50000
H7B   2    0.652001    0.531549    0.068443    11.00000   -1.50000
H7C   2    0.619700    0.498204    0.054223    11.00000   -1.50000
AFIX   0
C8    1    0.552581    0.465716    0.085875    11.00000    0.06841    0.06676 =
         0.07050    0.01332    0.01422    0.04455
AFIX  33
H8A   2    0.536605    0.494528    0.085249    11.00000   -1.50000
H8B   2    0.521515    0.427156    0.090310    11.00000   -1.50000
H8C   2    0.590791    0.484624    0.091368    11.00000   -1.50000
AFIX   0
C9    1    1.026938    0.768283   -0.032098    11.00000    0.06446    0.05586 =
         0.05299    0.01574    0.00069    0.02377
AFIX  33
H9A   2    1.039943    0.799506   -0.039431    11.00000   -1.50000
H9B   2    0.981602    0.742455   -0.032126    11.00000   -1.50000
H9C   2    1.040748    0.789058   -0.023132    11.00000   -1.50000
AFIX   0
C10   1    0.944061    0.474646    0.031254    11.00000    0.10304    0.09687 =
         0.08702    0.02686    0.00803    0.05819
AFIX  33
H10M  2    0.929219    0.476475    0.021982    11.00000   -1.50000
H10N  2    0.914866    0.435039    0.035608    11.00000   -1.50000
H10O  2    0.947157    0.508909    0.036852    11.00000   -1.50000
AFIX   0
C11   1    0.945903    1.007346    0.041723    11.00000    0.08195    0.04286 =
         0.06525   -0.00059   -0.00483    0.03323
AFIX  33
H11J  2    0.930426    1.036393    0.042836    11.00000   -1.50000
H11K  2    0.988481    1.026403    0.045238    11.00000   -1.50000
H11L  2    0.945365    0.997337    0.031912    11.00000   -1.50000
AFIX   0
C12   1    1.251970    0.829109   -0.004890    11.00000    0.07435    0.06033 =
         0.05419    0.01688    0.01430    0.01848
AFIX  33
H12A  2    1.235689    0.785753   -0.007618    11.00000   -1.50000
H12B  2    1.217414    0.835702   -0.002503    11.00000   -1.50000
H12C  2    1.275518    0.856416   -0.012579    11.00000   -1.50000
AFIX   0
C13   1    1.200362    0.578187   -0.025066    11.00000    0.07723    0.09583 =
         0.04197   -0.01921   -0.00464    0.06690
AFIX  33
H13A  2    1.230534    0.621719   -0.027051    11.00000   -1.50000
H13B  2    1.213550    0.551370   -0.029555    11.00000   -1.50000
H13C  2    1.159525    0.568343   -0.028600    11.00000   -1.50000
AFIX   0
C14   1    0.864667    0.557192    0.090660    11.00000    0.09738    0.05485 =
         0.10218   -0.00052   -0.03417    0.02071
AFIX  33
H14A  2    0.849288    0.559672    0.081495    11.00000   -1.50000
H14B  2    0.886336    0.598623    0.094831    11.00000   -1.50000
H14C  2    0.893401    0.541220    0.089774    11.00000   -1.50000
AFIX   0
C15   1    1.081868    0.614865    0.073808    11.00000    0.04981    0.02113 =
         0.06818    0.01045    0.00934    0.00819
AFIX  33
H15A  2    1.065667    0.579262    0.080096    11.00000   -1.50000
H15B  2    1.049165    0.609445    0.067355    11.00000   -1.50000
H15C  2    1.117056    0.617771    0.068620    11.00000   -1.50000
AFIX   0
C16   1    0.915198    0.493860   -0.042512    11.00000    0.08724    0.06429 =
         0.05051   -0.02126   -0.01787    0.04827
AFIX  33
H16A  2    0.881532    0.501742   -0.040065    11.00000   -1.50000
H16B  2    0.951691    0.532778   -0.045392    11.00000   -1.50000
H16C  2    0.901761    0.463883   -0.050118    11.00000   -1.50000
AFIX   0
C17   1    0.623833    0.252829    0.029938    11.00000    0.13407    0.11159 =
         0.05375   -0.03246    0.00739    0.01971
AFIX  33
H17A  2    0.610327    0.222553    0.022392    11.00000   -1.50000
H17B  2    0.625699    0.290965    0.026637    11.00000   -1.50000
H17C  2    0.665041    0.262247    0.033117    11.00000   -1.50000
AFIX   0
C18   1    0.932101    0.604316    0.054244    11.00000    0.03794    0.08140 =
         0.06301    0.00377   -0.00717    0.02273
AFIX  33
H18A  2    0.892168    0.565503    0.054398    11.00000   -1.50000
H18B  2    0.964857    0.596485    0.057503    11.00000   -1.50000
H18C  2    0.929994    0.634805    0.060291    11.00000   -1.50000
AFIX   0
C19   1    0.738348    0.536908   -0.035006    11.00000    0.06299    0.05392 =
         0.05509    0.00707   -0.00968    0.01205
AFIX  33
H19A  2    0.714733    0.529097   -0.043600    11.00000   -1.50000
H19B  2    0.761021    0.514104   -0.035166    11.00000   -1.50000
H19C  2    0.709782    0.522987   -0.027126    11.00000   -1.50000
AFIX   0
C20   1    0.836236    0.620252   -0.045092    11.00000    0.06548    0.04484 =
         0.05082    0.00263   -0.00077    0.00836
AFIX  33
H20A  2    0.817777    0.615476   -0.054276    11.00000   -1.50000
H20B  2    0.871683    0.662365   -0.044120    11.00000   -1.50000
H20C  2    0.850290    0.590075   -0.043963    11.00000   -1.50000
AFIX   0
C21   1    0.840607    0.924466    0.043916    11.00000    0.07983    0.04441 =
         0.08018   -0.01588   -0.01236    0.04118
AFIX  33
H21A  2    0.828513    0.956226    0.044824    11.00000   -1.50000
H21B  2    0.839984    0.913880    0.034141    11.00000   -1.50000
H21C  2    0.811393    0.887296    0.049073    11.00000   -1.50000
AFIX   0
C22   1    0.331214    0.165607    0.083333    10.50000    0.03754    0.05762 =
         0.15163   -0.01330    0.00000    0.01877
AFIX  43
H22   2    0.287123    0.143560    0.083335    10.50000   -1.20000
AFIX   0
C23   1    0.433146    0.176257    0.077352    11.00000    0.03391    0.06935 =
         0.13654   -0.03488   -0.01623    0.01771
AFIX  43
H23   2    0.454742    0.158674    0.072878    11.00000   -1.20000
AFIX   0
C24   1    0.917222    0.854634   -0.020639    11.00000    0.16300    0.07856 =
         0.06325    0.02358    0.00850    0.07232
AFIX  33
H24A  2    0.872892    0.824192   -0.021418    11.00000   -1.50000
H24B  2    0.927497    0.889750   -0.026796    11.00000   -1.50000
H24C  2    0.941589    0.835158   -0.023260    11.00000   -1.50000
AFIX   0
C25   1    1.296291    0.844469    0.008151    11.00000    0.06841    0.05509 =
         0.05088    0.00981    0.01528    0.01917
C26   1    0.772800    0.547606    0.101162    11.00000    0.14750    0.08806 =
         0.10080    0.02955   -0.01513    0.06573
AFIX  33
H26A  2    0.752061    0.545325    0.092392    11.00000   -1.50000
H26B  2    0.741597    0.527219    0.108426    11.00000   -1.50000
H26C  2    0.800429    0.591194    0.103636    11.00000   -1.50000
AFIX   0
C27   1    1.370393    0.900093    0.077665    11.00000    0.09167    0.09476 =
         0.16667   -0.03841   -0.05496    0.05101
AFIX  33
H27A  2    1.375302    0.880374    0.069366    11.00000   -1.50000
H27B  2    1.411137    0.933431    0.080689    11.00000   -1.50000
H27C  2    1.351570    0.869145    0.085036    11.00000   -1.50000
AFIX   0
C28   1    0.890283    0.722078    0.086349    11.00000    0.09258    0.09240 =
         0.05632    0.01238    0.00450    0.02399
AFIX  33
H28A  2    0.922685    0.763922    0.089003    11.00000   -1.50000
H28B  2    0.863265    0.701563    0.094293    11.00000   -1.50000
H28C  2    0.909546    0.698014    0.083330    11.00000   -1.50000
AFIX   0
C31   1    1.083643    0.984536    0.094213    11.00000    0.19158    0.10130 =
         0.08821   -0.03360   -0.03128    0.11019
AFIX  33
H31A  2    1.043884    0.969536    0.089458    11.00000   -1.50000
H31B  2    1.081252    0.999197    0.103468    11.00000   -1.50000
H31C  2    1.116624    1.018751    0.088935    11.00000   -1.50000
AFIX   0
C32   1    1.265888    0.612091    0.059120    11.00000    0.09192    0.08080 =
         0.10212    0.02277   -0.02941    0.04012
AFIX  33
H32A  2    1.249330    0.621772    0.067344    11.00000   -1.50000
H32B  2    1.231469    0.582005    0.053387    11.00000   -1.50000
H32C  2    1.291667    0.594444    0.061943    11.00000   -1.50000
AFIX   0
C33   1    0.718284    0.781947    0.016873    11.00000    0.04662    0.05492 =
         0.12557   -0.00921   -0.01984    0.02630
AFIX  33
H33A  2    0.736371    0.793100    0.007597    11.00000   -1.50000
H33B  2    0.678368    0.780868    0.016983    11.00000   -1.50000
H33C  2    0.746514    0.812842    0.023539    11.00000   -1.50000
AFIX   0
C35   1    1.153708    0.506565   -0.008873    11.00000    0.07611    0.07812 =
         0.08181   -0.01765   -0.00355    0.05206
AFIX  33
H35A  2    1.170164    0.482214   -0.013229    11.00000   -1.50000
H35B  2    1.144126    0.494369    0.000842    11.00000   -1.50000
H35C  2    1.115832    0.498871   -0.013677    11.00000   -1.50000
AFIX   0
C36   1    1.352031    0.724917    0.059588    11.00000    0.09300    0.07437 =
         0.10276   -0.01658   -0.04976    0.06048
AFIX  33
H36A  2    1.330073    0.734069    0.066789    11.00000   -1.50000
H36B  2    1.380334    0.713195    0.063900    11.00000   -1.50000
H36C  2    1.375831    0.761797    0.053823    11.00000   -1.50000
AFIX   0
C37   1    0.763994    0.659049   -0.034882    11.00000    0.07007    0.06379 =
         0.07845    0.01558   -0.00344    0.02893
AFIX  33
H37A  2    0.741557    0.652856   -0.043596    11.00000   -1.50000
H37B  2    0.736628    0.654287   -0.027126    11.00000   -1.50000
H37C  2    0.800422    0.700839   -0.034710    11.00000   -1.50000
AFIX   0
C38   1    1.359762    0.973869    0.063669    11.00000    0.09207    0.07776 =
         0.10531   -0.00832   -0.00998    0.01751
AFIX  33
H38A  2    1.333274    0.991508    0.061494    11.00000   -1.50000
H38B  2    1.400159    1.006825    0.066970    11.00000   -1.50000
H38C  2    1.365615    0.954945    0.055344    11.00000   -1.50000
AFIX   0
C39   1    1.325729    0.648848    0.039183    11.00000    0.10091    0.12856 =
         0.08909   -0.01110   -0.01843    0.09461
AFIX  33
H39A  2    1.289373    0.614753    0.034679    11.00000   -1.50000
H39B  2    1.348414    0.682379    0.032512    11.00000   -1.50000
H39C  2    1.352918    0.633778    0.042589    11.00000   -1.50000
AFIX   0
C40   1    0.515319    0.212207    0.036702    11.00000    0.11014    0.11721 =
         0.08922   -0.03052   -0.02518    0.02296
AFIX  33
H40A  2    0.502255    0.182308    0.029086    11.00000   -1.50000
H40B  2    0.485162    0.194656    0.044256    11.00000   -1.50000
H40C  2    0.517640    0.250605    0.033442    11.00000   -1.50000
AFIX   0
C1    1    1.323018    0.955690    0.087077    11.00000    0.05814    0.09583 =
         0.08392   -0.03092   -0.03246    0.03232
AFIX  33
H1A   2    1.296233    0.973166    0.085075    11.00000   -1.50000
H1B   2    1.304307    0.924611    0.094426    11.00000   -1.50000
H1C   2    1.363874    0.988897    0.090079    11.00000   -1.50000
AFIX   0
C42   1    0.998626    0.922325   -0.005629    11.00000    0.10363    0.07440 =
         0.09768    0.02833    0.02944    0.03414
AFIX  33
H42A  2    1.010087    0.938219    0.003816    11.00000   -1.50000
H42B  2    1.022199    0.902189   -0.008396    11.00000   -1.50000
H42C  2    1.008107    0.956781   -0.011933    11.00000   -1.50000
AFIX   0
C43   1    0.833157    0.768883    0.081243    11.00000    0.08776    0.08478 =
         0.08012    0.00929    0.03081    0.02518
AFIX  33
H43A  2    0.807542    0.775501    0.074529    11.00000   -1.50000
H43B  2    0.808909    0.750040    0.089635    11.00000   -1.50000
H43C  2    0.869731    0.808794    0.083553    11.00000   -1.50000
AFIX   0
C1B   1    1.044824    0.883812    0.103848    11.00000    0.16843    0.08799 =
         0.06388   -0.01999   -0.00812    0.09739
AFIX  33
H1BA  2    1.004996    0.871477    0.099362    11.00000   -1.50000
H1BB  2    1.050768    0.847815    0.104500    11.00000   -1.50000
H1BC  2    1.044992    0.899541    0.113142    11.00000   -1.50000
AFIX   0
C1H   1    0.843608    0.517026    0.112807    11.00000    0.12572    0.02626 =
         0.09399   -0.01294   -0.06482    0.02013
AFIX  33
H1HA  2    0.813005    0.490397    0.119710    11.00000   -1.50000
H1HB  2    0.873072    0.502449    0.111152    11.00000   -1.50000
H1HC  2    0.866006    0.559853    0.116208    11.00000   -1.50000
AFIX   0
C1I   1    1.154267    0.951275    0.102152    11.00000    0.15706    0.13208 =
         0.10512   -0.05326   -0.06598    0.09527
AFIX  33
H1IA  2    1.160217    0.915228    0.102538    11.00000   -1.50000
H1IB  2    1.188614    0.984862    0.097027    11.00000   -1.50000
H1IC  2    1.153242    0.965308    0.111560    11.00000   -1.50000
AFIX   0
C1J   1    0.365775    0.142978    0.077821    11.00000    0.02644    0.08034 =
         0.23046   -0.07202   -0.01686    0.01480
AFIX  43
H1J   2    0.344502    0.102420    0.073979    11.00000   -1.20000
AFIX   0
C1G   1    0.573764    0.168068    0.047667    11.00000    0.19406    0.13773 =
         0.08202   -0.00347    0.01954    0.07421
AFIX  33
H1GA  2    0.560792    0.136573    0.040396    11.00000   -1.50000
H1GB  2    0.614412    0.177510    0.051247    11.00000   -1.50000
H1GC  2    0.543271    0.152316    0.055180    11.00000   -1.50000
AFIX   0
PART 2
CO1A  3    0.693905    0.380705    0.068500    10.33333    0.02565    0.03601 =
         0.02757    0.00628    0.00143    0.01817
CO2A  3    0.560097    0.280048    0.083333    10.16667    0.03148    0.04728 =
         0.04388    0.00562    0.00000    0.01574
HKLF 4

REM  xrepw506 in P6122 #178
REM R1 =  0.1276 for   25557 Fo > 4sig(Fo)  and  0.1382 for all   30634 data
REM   1463 parameters refined using    825 restraints

END

WGHT      0.2000      0.0000

REM Highest difference peak  2.194,  deepest hole -0.989,  1-sigma level  0.363
Q1    1   0.6976  0.3696  0.0876  11.00000  0.05    2.19
Q2    1   0.6221  0.3554  0.0751  11.00000  0.05    1.93
Q3    1   0.6296  0.3292  0.0769  11.00000  0.05    1.87
Q4    1   0.7564  0.3782  0.0833  10.50000  0.05    1.68
Q5    1   0.5777  0.3123  0.0674  11.00000  0.05    1.42
Q6    1   1.0835  0.8571  0.0681  11.00000  0.05    1.41
Q7    1   1.0795  0.6192  0.0177  11.00000  0.05    1.39
Q8    1   1.2186  0.7290  0.0344  11.00000  0.05    1.36
Q9    1   1.1287  0.6417  0.0060  11.00000  0.05    1.35
Q10   1   1.0409  0.6032  0.0144  11.00000  0.05    1.34
Q11   1   1.0033  0.6303 -0.0096  11.00000  0.05    1.33
Q12   1   1.0582  0.6698  0.0065  11.00000  0.05    1.33
Q13   1   0.6754  0.4234  0.0779  11.00000  0.05    1.33
Q14   1   1.2124  0.7989  0.0624  11.00000  0.05    1.32
Q15   1   1.1113  0.6205  0.0095  11.00000  0.05    1.32
Q16   1   0.8621  0.6312 -0.0012  11.00000  0.05    1.30
Q17   1   0.8993  0.6102  0.0102  11.00000  0.05    1.29
Q18   1   1.1080  0.8909  0.0581  11.00000  0.05    1.29
Q19   1   1.2156  0.8131  0.0318  11.00000  0.05    1.29
Q20   1   0.5982  0.3494  0.0891  11.00000  0.05    1.26
Q21   1   1.1390  0.7794  0.0538  11.00000  0.05    1.26
Q22   1   0.9425  0.8483  0.0417  11.00000  0.05    1.25
Q23   1   0.8857  0.7621  0.0155  11.00000  0.05    1.25
Q24   1   1.1971  0.7589  0.0247  11.00000  0.05    1.24
Q25   1   0.7052  0.4143  0.0544  11.00000  0.05    1.24
Q26   1   0.6898  0.4324  0.0611  11.00000  0.05    1.24
Q27   1   0.6886  0.3849  0.0518  11.00000  0.05    1.23
Q28   1   0.6781  0.3294  0.0590  11.00000  0.05    1.23
Q29   1   0.9311  0.7294  0.0002  11.00000  0.05    1.22
Q30   1   0.7247  0.3875  0.1039  11.00000  0.05    1.22
Q31   1   1.0782  0.8083  0.0562  11.00000  0.05    1.22
Q32   1   1.2030  0.8980  0.0554  11.00000  0.05    1.19
Q33   1   1.1811  0.9109  0.0702  11.00000  0.05    1.19
Q34   1   1.0921  0.7014  0.0255  11.00000  0.05    1.17
Q35   1   1.1703  0.6728  0.0455  11.00000  0.05    1.16
Q36   1   0.9574  0.8219  0.0489  11.00000  0.05    1.16
Q37   1   1.0049  0.6771 -0.0011  11.00000  0.05    1.16
Q38   1   0.7490  0.3784  0.1054  11.00000  0.05    1.16
Q39   1   0.7616  0.4281  0.0614  11.00000  0.05    1.16
Q40   1   1.1817  0.7278  0.0182  11.00000  0.05    1.14
Q41   1   1.0695  0.8613  0.0467  11.00000  0.05    1.12
Q42   1   1.1495  0.8006  0.0241  11.00000  0.05    1.10
Q43   1   1.2178  0.8585  0.0545  11.00000  0.05    1.09
Q44   1   0.6316  0.3686  0.0598  11.00000  0.05    1.09
Q45   1   0.9693  0.6479  0.0047  11.00000  0.05    1.08
Q46   1   0.9173  0.7922  0.0509  11.00000  0.05    1.07
Q47   1   1.2846  0.7771  0.0329  11.00000  0.05    1.06
Q48   1   1.2020  0.7001  0.0554  11.00000  0.05    1.05
Q49   1   0.9302  0.5482  0.0033  11.00000  0.05    1.05
Q50   1   1.1013  0.6117  0.0299  11.00000  0.05    1.05
Q51   1   1.1919  0.8285  0.0528  11.00000  0.05    1.05
Q52   1   1.0219  0.9236  0.0459  11.00000  0.05    1.05
Q53   1   1.1564  0.6093  0.0145  11.00000  0.05    1.04
Q54   1   0.8680  0.7075  0.0241  11.00000  0.05    1.04
Q55   1   0.4956  0.2364  0.0771  11.00000  0.05    1.04
Q56   1   0.5098  0.2919  0.0736  11.00000  0.05    1.03
Q57   1   0.9412  0.8591  0.0616  11.00000  0.05    1.02
Q58   1   0.9938  0.7984  0.0493  11.00000  0.05    1.02
Q59   1   0.9947  0.6494  0.0374  11.00000  0.05    1.02
Q60   1   0.9592  0.5691 -0.0002  11.00000  0.05    1.02
;
_shelx_res_checksum               41286
_shelx_hkl_file
;
 -25  -2 -21    8.68    1.36
 -25  -2 -20    4.69    1.33
 -25  -2 -19    4.76    1.28
 -25  -2 -17    0.72    1.28
 -25  -2 -16    2.90    1.35
 -25  -2 -15    2.69    1.42
 -25  -2 -14    2.27    1.47
 -25  -2 -13    4.08    1.51
 -25  -2 -12    2.96    1.51
 -25  -2 -11    3.00    1.53
 -25  -2 -10    0.38    1.48
 -25  -2  -9    2.86    1.54
 -25  -2  -8    2.12    1.69
 -25  -2  -7   10.65    1.72
 -25  -2  -6    3.42    1.62
 -25  -2  -5    0.61    1.19
 -25  -2  -4    3.09    1.45
 -25  -2  -3    2.38    1.28
 -25  -2  -2    6.59    1.21
 -25  -2  -1    2.92    1.51
 -25  -1 -31    2.69    1.25
 -25  -1 -30    1.62    1.21
 -25  -1 -29    1.30    1.22
 -25  -1 -28    1.43    1.34
 -25  -1 -27    3.21    1.45
 -25  -1 -26    1.80    1.50
 -25  -1 -25    4.40    1.55
 -25  -1 -24    3.20    1.62
 -25  -1 -23   11.64    1.69
 -25  -1 -22    4.22    1.70
 -25  -1 -21    3.78    2.52
 -25  -1 -20    7.11    1.17
 -25  -1 -19   10.05    1.05
 -25  -1 -18    0.81    1.15
 -25  -1 -17    2.76    1.42
 -25  -1 -16    7.19    1.12
 -25  -1 -15    8.86    1.47
 -25  -1 -14    5.51    0.98
 -25  -1 -13    4.16    0.94
 -25  -1 -12    2.00    0.94
 -25  -1 -11    4.91    1.00
 -25  -1 -10    7.61    1.05
 -25  -1  -9    5.34    1.28
 -25  -1  -8    3.71    1.07
 -25  -1  -7    1.23    1.34
 -25  -1  -6    5.51    0.91
 -25  -1  -5    2.02    0.89
 -25  -1  -4    1.32    0.85
 -25  -1  -3    3.37    0.86
 -25  -1  -2    1.47    0.82
 -25  -1  -1    0.55    0.77
 -24  -4 -16    7.49    1.10
 -24  -4 -15    6.08    1.11
 -24  -4 -14    6.12    1.16
 -24  -4 -13    3.41    1.21
 -24  -4 -12    9.79    1.24
 -24  -4 -11    7.22    1.01
 -24  -4 -10    6.59    1.44
 -24  -4  -9    2.72    2.54
 -24  -4  -8    4.55    2.21
 -24  -4  -7    3.08    2.16
 -24  -4  -6    8.27    1.92
 -24  -4  -5   12.61    1.19
 -24  -4  -4    7.76    1.43
 -24  -4  -3    3.01    1.08
 -24  -4  -2    3.36    1.07
 -24  -4  -1    3.13    1.12
 -24  -3 -32    0.30    0.36
 -24  -3 -31    3.69    0.40
 -24  -3 -30    0.53    0.42
 -24  -3 -29    3.99    3.02
 -24  -3 -28    7.36    3.47
 -24  -3 -27    4.31    2.93
 -24  -3 -26    4.20    1.37
 -24  -3 -25    0.17    2.29
 -24  -3 -24    3.52    1.71
 -24  -3 -23    0.90    0.92
 -24  -3 -22    0.63    0.86
 -24  -3 -21    0.74    1.62
 -24  -3 -20   10.86    3.16
 -24  -3 -19   12.23    2.15
 -24  -3 -18    8.99    1.18
 -24  -3 -17    4.31    1.28
 -24  -3 -16    2.90    0.95
 -24  -3 -15    2.68    1.37
 -24  -3 -14   10.83    1.30
 -24  -3 -13   11.80    1.18
 -24  -3 -12    4.83    1.05
 -24  -3 -11    1.93    0.99
 -24  -3 -10    0.73    0.94
 -24  -3  -9    2.06    0.94
 -24  -3  -8    2.41    0.98
 -24  -3  -7    1.99    1.00
 -24  -3  -6    3.95    1.05
 -24  -3  -5    5.02    1.25
 -24  -3  -4    1.57    1.62
 -24  -3  -3    7.53    1.42
 -24  -3  -2    6.48    1.06
 -24  -3  -1    0.73    1.51
 -24  -2 -43    5.11    0.66
 -24  -2 -42    0.70    0.63
 -24  -2 -41    1.56    0.67
 -24  -2 -40    4.91    0.78
 -24  -2 -39    3.10    0.82
 -24  -2 -38    0.32    0.60
 -24  -2 -37    0.44    0.63
 -24  -2 -36    3.85    0.67
 -24  -2 -35    0.03    0.67
 -24  -2 -34    0.17    0.71
 -24  -2 -33    0.36    0.74
 -24  -2 -32    2.20    1.53
 -24  -2 -31    3.91    1.04
 -24  -2 -30   11.68    3.09
 -24  -2 -29   12.65    2.20
 -24  -2 -28    5.48    0.78
 -24  -2 -27    2.69    0.74
 -24  -2 -26    1.08    0.70
 -24  -2 -25    2.44    0.71
 -24  -2 -24    0.83    0.69
 -24  -2 -23    1.80    0.66
 -24  -2 -22    0.98    0.69
 -24  -2 -21    0.52    0.68
 -24  -2 -20    1.40    0.68
 -24  -2 -19    1.45    0.71
 -24  -2 -18   10.46    1.27
 -24  -2 -17   12.36    1.97
 -24  -2 -16    8.15    1.15
 -24  -2 -15    1.73    1.11
 -24  -2 -14    3.12    0.61
 -24  -2 -13    1.62    0.50
 -24  -2 -12    0.27    0.57
 -24  -2 -11    0.18    0.51
 -24  -2 -10    5.85    1.09
 -24  -2  -9    2.97    0.99
 -24  -2  -8    3.46    1.07
 -24  -2  -7    7.70    1.01
 -24  -2  -6    1.81    1.18
 -24  -2  -5    2.05    1.24
 -24  -2  -4    1.33    1.57
 -24  -2  -3   15.59    1.13
 -24  -2  -2    5.22    1.28
 -24  -2  -1    8.68    1.03
 -24  -1 -50    3.98    0.73
 -24  -1 -49    0.00    0.42
 -24  -1 -48    1.77    0.61
 -24  -1 -47    0.69    0.52
 -24  -1 -46    1.71    0.55
 -24  -1 -45    2.35    0.53
 -24  -1 -44    2.92    0.58
 -24  -1 -43    1.41    0.59
 -24  -1 -42    3.66    0.58
 -24  -1 -41    2.73    0.60
 -24  -1 -40    2.46    0.68
 -24  -1 -39    5.95    0.70
 -24  -1 -38    0.72    0.76
 -24  -1 -37    7.54    0.91
 -24  -1 -36   11.85    0.77
 -24  -1 -35    6.83    0.98
 -24  -1 -34    1.32    0.82
 -24  -1 -33    2.52    0.82
 -24  -1 -32    2.88    0.64
 -24  -1 -31    2.40    0.73
 -24  -1 -30    6.75    0.70
 -24  -1 -29    1.81    1.30
 -24  -1 -28   10.68    0.65
 -24  -1 -27    2.03    0.83
 -24  -1 -26    3.05    0.64
 -24  -1 -25    2.06    0.82
 -24  -1 -24    1.96    1.34
 -24  -1 -23   16.26    1.02
 -24  -1 -22    5.45    1.38
 -24  -1 -21    1.30    1.17
 -24  -1 -20    0.39    0.58
 -24  -1 -19    7.03    1.10
 -24  -1 -18    3.32    0.58
 -24  -1 -17    8.32    0.75
 -24  -1 -16    4.36    1.54
 -24  -1 -15   17.78    1.65
 -24  -1 -14    6.53    5.44
 -24  -1 -13    8.45    0.83
 -24  -1 -12    4.56    0.78
 -24  -1 -11    2.22    0.87
 -24  -1 -10    5.47    0.96
 -24  -1  -9    3.72    1.31
 -24  -1  -8    8.42    1.88
 -24  -1  -7    0.12    0.85
 -24  -1  -6    2.96    1.24
 -24  -1  -5    8.67    1.36
 -24  -1  -4    3.21    1.27
 -24  -1  -3    1.92    1.25
 -24  -1  -2    0.15    1.19
 -24  -1  -1    0.69    1.23
 -23  -5 -33    2.27    0.61
 -23  -5 -32    1.64    0.63
 -23  -5 -31    0.43    0.66
 -23  -5 -30    2.02    0.70
 -23  -5 -29    1.66    0.69
 -23  -5 -28    0.63    0.73
 -23  -5 -27    2.13    0.76
 -23  -5 -26    0.52    0.81
 -23  -5 -25    0.90    0.80
 -23  -5 -24    3.02    0.83
 -23  -5 -23    0.40    0.83
 -23  -5 -22    0.37    1.44
 -23  -5 -21    0.97    0.62
 -23  -5 -20    0.19    0.51
 -23  -5 -19    0.71    0.54
 -23  -5 -18    3.72    0.57
 -23  -5 -17    5.35    1.16
 -23  -5 -16   18.90    1.19
 -23  -5 -15   20.11    2.22
 -23  -5 -13    2.09    0.70
 -23  -5 -12    4.15    0.81
 -23  -5 -11    5.63    1.34
 -23  -5 -10    4.01    1.43
 -23  -5  -9    6.79    1.37
 -23  -5  -8    6.36    0.95
 -23  -5  -7    1.18    0.58
 -23  -5  -6    0.46    0.88
 -23  -5  -5    3.90    1.18
 -23  -5  -4    5.04    2.73
 -23  -5  -3   13.17    1.07
 -23  -5  -2    8.05    1.78
 -23  -5  -1    0.46    1.42
 -23  -4 -42    0.87    0.76
 -23  -4 -41    1.80    0.82
 -23  -4 -40    1.40    0.80
 -23  -4 -39    1.50    0.85
 -23  -4 -38    6.06    0.98
 -23  -4 -37    7.86    1.05
 -23  -4 -36    3.86    1.03
 -23  -4 -35    2.20    1.00
 -23  -4 -34    0.96    1.03
 -23  -4 -33    0.76    0.56
 -23  -4 -32    2.10    0.65
 -23  -4 -31    1.40    1.29
 -23  -4 -30   10.43    0.84
 -23  -4 -29    6.37    0.77
 -23  -4 -28    2.74    0.77
 -23  -4 -27    4.68    1.12
 -23  -4 -26   16.84    1.05
 -23  -4 -25    0.90    0.74
 -23  -4 -24    0.61    0.82
 -23  -4 -23    2.84    1.28
 -23  -4 -22    6.88    0.85
 -23  -4 -21    7.12    1.30
 -23  -4 -20    6.99    0.97
 -23  -4 -19    6.29    0.78
 -23  -4 -18    0.38    0.74
 -23  -4 -17    1.36    0.75
 -23  -4 -16    0.23    0.76
 -23  -4 -15    1.46    0.80
 -23  -4 -14    2.88    1.14
 -23  -4 -13    4.10    0.94
 -23  -4 -12   10.10    0.97
 -23  -4 -11    6.62    0.84
 -23  -4 -10    3.52    0.81
 -23  -4  -9    1.92    0.79
 -23  -4  -8    2.54    0.67
 -23  -4  -7    0.83    0.65
 -23  -4  -6    1.71    0.90
 -23  -4  -5    2.24    0.58
 -23  -4  -4    7.01    0.56
 -23  -4  -3    2.98    0.51
 -23  -4  -2    0.92    0.78
 -23  -4  -1    5.68    0.90
 -23  -3 -49    0.18    0.83
 -23  -3 -48    1.00    0.84
 -23  -3 -47    0.87    0.91
 -23  -3 -46    2.53    0.95
 -23  -3 -45    5.49    1.05
 -23  -3 -44    1.93    1.11
 -23  -3 -43    6.86    1.16
 -23  -3 -42    2.07    1.11
 -23  -3 -41    2.30    0.69
 -23  -3 -40    1.77    0.94
 -23  -3 -39    3.72    1.06
 -23  -3 -38    2.90    0.89
 -23  -3 -37    4.76    1.21
 -23  -3 -36   11.27    1.01
 -23  -3 -35    1.88    1.02
 -23  -3 -34    4.07    0.77
 -23  -3 -33    0.56    1.13
 -23  -3 -32    3.78    0.71
 -23  -3 -31    5.40    1.14
 -23  -3 -30    9.11    0.82
 -23  -3 -29    0.44    1.00
 -23  -3 -28    0.36    0.74
 -23  -3 -27    3.23    0.77
 -23  -3 -26    0.40    1.94
 -23  -3 -25   15.58    1.65
 -23  -3 -24   18.40    1.15
 -23  -3 -23   15.21    1.48
 -23  -3 -22    0.80    3.04
 -23  -3 -21    8.43    1.56
 -23  -3 -20    3.83    0.85
 -23  -3 -19    2.29    0.83
 -23  -3 -18    7.13    0.88
 -23  -3 -17    1.48    0.83
 -23  -3 -16    1.65    0.83
 -23  -3 -15    2.26    0.95
 -23  -3 -14    5.09    1.04
 -23  -3 -13    5.08    0.84
 -23  -3 -12   10.71    0.96
 -23  -3 -11   14.36    0.96
 -23  -3 -10    4.89    0.90
 -23  -3  -9    1.92    0.70
 -23  -3  -8    0.34    0.54
 -23  -3  -7    7.44    1.84
 -23  -3  -6   20.60    0.75
 -23  -3  -5    4.41    1.04
 -23  -3  -4    4.96    0.68
 -23  -3  -3    4.66    0.97
 -23  -3  -2    5.11    0.70
 -23  -3  -1    4.59    1.24
 -23  -2 -55    0.77    0.77
 -23  -2 -54    1.20    0.88
 -23  -2 -53    2.72    0.60
 -23  -2 -52    0.95    0.92
 -23  -2 -51    0.55    0.83
 -23  -2 -50    4.91    1.62
 -23  -2 -49    5.27    1.32
 -23  -2 -48    7.79    0.67
 -23  -2 -47    1.50    0.77
 -23  -2 -46    7.16    0.69
 -23  -2 -45    2.25    0.66
 -23  -2 -44    2.62    0.63
 -23  -2 -43    0.26    0.68
 -23  -2 -42    1.72    0.66
 -23  -2 -41    5.08    0.69
 -23  -2 -40    5.48    4.24
 -23  -2 -39   28.30    1.56
 -23  -2 -38    4.50    1.29
 -23  -2 -37    1.47    0.63
 -23  -2 -36    3.23    0.77
 -23  -2 -35    5.26    0.69
 -23  -2 -34    3.47    0.88
 -23  -2 -33    1.63    0.74
 -23  -2 -32    7.41    1.07
 -23  -2 -31    9.22    0.82
 -23  -2 -30    2.11    0.76
 -23  -2 -29    2.48    0.77
 -23  -2 -28    6.65    0.83
 -23  -2 -27   17.75    1.25
 -23  -2 -26    2.05    0.82
 -23  -2 -25    1.42    0.77
 -23  -2 -24    3.82    0.82
 -23  -2 -23   12.77    0.86
 -23  -2 -22    5.67    0.82
 -23  -2 -21    0.84    0.76
 -23  -2 -20    3.79    0.74
 -23  -2 -19    3.35    0.74
 -23  -2 -18   10.54    0.76
 -23  -2 -17   12.52    1.06
 -23  -2 -16    3.97    0.59
 -23  -2 -15    1.13    0.54
 -23  -2 -14    1.53    0.81
 -23  -2 -13    4.45    0.90
 -23  -2 -12    5.37    1.00
 -23  -2 -11    1.70    0.67
 -23  -2 -10    8.04    0.69
 -23  -2  -9   16.56    0.92
 -23  -2  -8   19.24    1.42
 -23  -2  -7   13.29    0.91
 -23  -2  -6    9.59    1.76
 -23  -2  -5   12.43    0.85
 -23  -2  -4    1.44    0.97
 -23  -2  -3    0.02    0.75
 -23  -2  -2    3.76    0.77
 -23  -2  -1    6.02    0.75
 -23  -1 -59    0.22    0.57
 -23  -1 -58    6.16    0.72
 -23  -1 -57    3.75    1.10
 -23  -1 -56    2.74    1.07
 -23  -1 -55    1.28    0.92
 -23  -1 -54    0.89    0.65
 -23  -1 -53    9.27    0.82
 -23  -1 -52    2.10    0.97
 -23  -1 -51    2.39    1.07
 -23  -1 -50    9.33    1.10
 -23  -1 -49   11.55    0.77
 -23  -1 -48    4.38    1.19
 -23  -1 -47   10.09    3.12
 -23  -1 -46   21.85    1.74
 -23  -1 -45    4.53    2.87
 -23  -1 -44    9.17    0.87
 -23  -1 -43    5.35    1.27
 -23  -1 -42   11.03    0.77
 -23  -1 -41    6.75    0.77
 -23  -1 -40    2.70    0.75
 -23  -1 -39    1.33    0.74
 -23  -1 -38    2.73    0.78
 -23  -1 -37    8.08    0.82
 -23  -1 -36    6.98    0.84
 -23  -1 -35    4.93    0.85
 -23  -1 -34    2.30    0.82
 -23  -1 -33    0.84    0.82
 -23  -1 -32    6.19    0.87
 -23  -1 -31    1.92    1.11
 -23  -1 -30    3.44    0.91
 -23  -1 -29    6.64    0.90
 -23  -1 -28    0.68    0.90
 -23  -1 -27    7.20    0.81
 -23  -1 -26   10.43    0.87
 -23  -1 -25    4.09    0.86
 -23  -1 -24    5.68    0.79
 -23  -1 -23   10.91    0.88
 -23  -1 -22    9.16    0.90
 -23  -1 -21    8.22    0.90
 -23  -1 -20   11.20    0.90
 -23  -1 -19    2.12    0.77
 -23  -1 -18    5.73    0.77
 -23  -1 -17    7.60    0.83
 -23  -1 -16    9.41    0.83
 -23  -1 -15    7.79    0.92
 -23  -1 -14   10.70    0.81
 -23  -1 -13    1.68    0.88
 -23  -1 -12    1.98    0.45
 -23  -1 -11    1.53    0.75
 -23  -1 -10   10.29    0.64
 -23  -1  -9    2.69    0.80
 -23  -1  -8    0.44    0.83
 -23  -1  -7    5.69    1.34
 -23  -1  -6    8.74    0.89
 -23  -1  -5    8.63    0.74
 -23  -1  -4    8.95    0.71
 -23  -1  -3    6.37    0.67
 -23  -1  -2    7.53    0.64
 -23  -1  -1    1.96    0.80
 -22  -7 -28    2.89    0.79
 -22  -7 -27    3.85    0.75
 -22  -7 -26    1.54    0.71
 -22  -7 -25    0.20    0.76
 -22  -7 -24    2.05    0.81
 -22  -7 -23    1.15    0.85
 -22  -7 -22    2.75    0.83
 -22  -7 -21    1.84    0.90
 -22  -7 -20    1.39    0.82
 -22  -7 -19    1.01    0.87
 -22  -7 -18    2.54    0.87
 -22  -7 -17    3.79    0.77
 -22  -7 -16    5.41    1.18
 -22  -7 -15    1.86    1.05
 -22  -7 -14    1.16    0.94
 -22  -7 -13    1.76    0.70
 -22  -7 -12    3.91    0.73
 -22  -7 -11    2.85    1.32
 -22  -7 -10    8.75    1.03
 -22  -7  -9   12.68    2.04
 -22  -7  -8    4.71    1.34
 -22  -7  -7    3.22    2.12
 -22  -7  -6    2.05    0.78
 -22  -7  -5    0.53    0.43
 -22  -7  -4    3.23    0.47
 -22  -7  -3    2.40    0.45
 -22  -7  -2    2.55    0.47
 -22  -7  -1    2.96    0.40
 -22  -6 -39    0.80    0.83
 -22  -6 -38    2.69    0.91
 -22  -6 -37    3.49    0.97
 -22  -6 -36    2.79    0.95
 -22  -6 -35    1.62    1.00
 -22  -6 -34    1.72    1.03
 -22  -6 -33    2.05    1.04
 -22  -6 -32    1.19    1.02
 -22  -6 -31    1.99    1.05
 -22  -6 -30    3.62    1.30
 -22  -6 -29    4.23    0.97
 -22  -6 -28    7.12    1.66
 -22  -6 -27    4.26    0.95
 -22  -6 -26    2.63    0.97
 -22  -6 -25    1.85    1.00
 -22  -6 -24    3.91    1.71
 -22  -6 -23    8.25    1.05
 -22  -6 -22    1.85    1.06
 -22  -6 -21    3.87    0.65
 -22  -6 -20    4.00    0.62
 -22  -6 -19    0.46    0.67
 -22  -6 -18    6.96    0.65
 -22  -6 -17    2.16    0.68
 -22  -6 -16    2.53    0.70
 -22  -6 -15    3.12    0.70
 -22  -6 -14    2.17    0.69
 -22  -6 -13    1.49    0.44
 -22  -6 -12    2.38    0.78
 -22  -6 -11    2.29    0.60
 -22  -6 -10    4.81    0.65
 -22  -6  -9    6.46    1.13
 -22  -6  -8   10.41    0.71
 -22  -6  -7    3.54    0.76
 -22  -6  -6    6.37    0.87
 -22  -6  -5    4.31    1.39
 -22  -6  -4    5.52    0.85
 -22  -6  -3    8.53    1.68
 -22  -6  -2   14.90    0.79
 -22  -6  -1    7.11    0.79
 -22  -5 -47    1.22    0.83
 -22  -5 -46    3.66    0.96
 -22  -5 -45    2.04    0.94
 -22  -5 -44    2.34    0.97
 -22  -5 -43    3.25    1.04
 -22  -5 -42    1.78    1.11
 -22  -5 -41    2.38    1.21
 -22  -5 -40    2.07    1.31
 -22  -5 -39    9.73    1.34
 -22  -5 -38    4.79    1.37
 -22  -5 -37    3.47    1.33
 -22  -5 -36    1.41    1.02
 -22  -5 -35    0.22    0.97
 -22  -5 -34    0.29    1.61
 -22  -5 -33    1.85    0.55
 -22  -5 -32    0.41    0.62
 -22  -5 -31    1.78    0.67
 -22  -5 -30    0.68    1.02
 -22  -5 -29   11.55    0.70
 -22  -5 -28    5.34    1.61
 -22  -5 -27    6.21    0.71
 -22  -5 -26    2.30    0.72
 -22  -5 -25    3.42    0.84
 -22  -5 -24    7.29    1.00
 -22  -5 -23    6.10    1.51
 -22  -5 -22    2.03    1.75
 -22  -5 -21    9.85    0.86
 -22  -5 -20    4.90    1.56
 -22  -5 -19    3.95    1.11
 -22  -5 -18    4.03    0.89
 -22  -5 -17   17.18    0.59
 -22  -5 -16    2.23    0.86
 -22  -5 -15    0.84    0.95
 -22  -5 -14    4.43    1.36
 -22  -5 -13   20.67    1.82
 -22  -5 -12   31.79    2.08
 -22  -5 -11    2.53    1.47
 -22  -5 -10    2.03    1.57
 -22  -5  -9    1.75    0.79
 -22  -5  -8    8.19    0.85
 -22  -5  -7    8.58    0.79
 -22  -5  -6   12.74    0.80
 -22  -5  -5    3.83    1.00
 -22  -5  -4    4.81    1.28
 -22  -5  -3    6.16    0.86
 -22  -5  -2    4.84    0.79
 -22  -5  -1    2.34    0.85
 -22  -4 -53    1.49    0.96
 -22  -4 -52   10.07    1.11
 -22  -4 -51    3.38    1.03
 -22  -4 -50    0.53    1.04
 -22  -4 -49    3.26    1.16
 -22  -4 -48    2.34    1.11
 -22  -4 -47    0.12    1.11
 -22  -4 -46    0.23    1.38
 -22  -4 -45    3.74    2.57
 -22  -4 -44    0.14    2.69
 -22  -4 -43    0.63    0.65
 -22  -4 -42    9.25    1.22
 -22  -4 -41    8.26    1.88
 -22  -4 -40    1.81    1.22
 -22  -4 -39    0.13    0.86
 -22  -4 -38    5.76    0.48
 -22  -4 -37    0.96    0.78
 -22  -4 -36    0.71    0.44
 -22  -4 -35    0.16    0.44
 -22  -4 -34    0.99    0.67
 -22  -4 -33    3.27    0.67
 -22  -4 -32    1.01    1.02
 -22  -4 -31    0.36    0.76
 -22  -4 -30    1.19    0.82
 -22  -4 -29    3.00    0.85
 -22  -4 -28    5.61    0.88
 -22  -4 -27    2.31    0.86
 -22  -4 -26    1.31    0.87
 -22  -4 -25   11.67    0.92
 -22  -4 -24    0.72    1.00
 -22  -4 -23    1.84    1.04
 -22  -4 -22    6.68    1.57
 -22  -4 -21   17.66    1.90
 -22  -4 -20    3.12    1.35
 -22  -4 -19    4.24    0.82
 -22  -4 -18    1.97    0.91
 -22  -4 -17    4.46    0.78
 -22  -4 -16    7.18    0.79
 -22  -4 -15    1.17    0.80
 -22  -4 -14    5.88    0.79
 -22  -4 -13    6.47    0.73
 -22  -4 -12    2.44    0.72
 -22  -4 -11    3.59    0.73
 -22  -4 -10    2.83    0.84
 -22  -4  -9    7.00    1.19
 -22  -4  -8   10.62    0.91
 -22  -4  -7    2.14    1.00
 -22  -4  -6    7.96    1.57
 -22  -4  -5    3.06    1.35
 -22  -4  -4    3.30    1.17
 -22  -4  -3   13.08    0.92
 -22  -4  -2    4.02    0.87
 -22  -4  -1    0.66    0.82
 -22  -3 -58    0.77    0.53
 -22  -3 -57    0.77    1.02
 -22  -3 -56    2.28    0.79
 -22  -3 -55    2.05    1.02
 -22  -3 -54    2.12    0.73
 -22  -3 -53    0.29    0.83
 -22  -3 -52    3.58    0.80
 -22  -3 -51    2.51    0.93
 -22  -3 -50    1.76    0.56
 -22  -3 -49    2.04    0.66
 -22  -3 -48    0.06    0.79
 -22  -3 -47    3.85    0.95
 -22  -3 -46    3.38    0.69
 -22  -3 -45    1.80    0.77
 -22  -3 -44    1.87    0.73
 -22  -3 -43    2.00    0.72
 -22  -3 -42    3.19    0.84
 -22  -3 -41    4.54    1.06
 -22  -3 -40    7.80    0.74
 -22  -3 -39    1.31    1.11
 -22  -3 -38    0.15    0.72
 -22  -3 -37    0.24    0.73
 -22  -3 -36    4.13    0.83
 -22  -3 -35   14.55    0.90
 -22  -3 -34    6.48    0.88
 -22  -3 -33    3.52    0.82
 -22  -3 -32    3.15    0.85
 -22  -3 -31    5.55    1.02
 -22  -3 -30   15.05    0.97
 -22  -3 -29    9.16    0.94
 -22  -3 -28    1.80    1.09
 -22  -3 -27    7.95    0.79
 -22  -3 -26   17.74    0.95
 -22  -3 -25    5.24    1.01
 -22  -3 -24    5.22    2.75
 -22  -3 -23   26.53    3.51
 -22  -3 -22    7.71    2.11
 -22  -3 -21    1.11    1.19
 -22  -3 -20    0.36    0.72
 -22  -3 -19    2.13    0.67
 -22  -3 -18    3.70    0.77
 -22  -3 -17   10.02    0.82
 -22  -3 -16   11.82    0.75
 -22  -3 -15    7.82    1.34
 -22  -3 -14    6.41    1.11
 -22  -3 -13    3.82    1.33
 -22  -3 -12   11.48    1.42
 -22  -3 -11    9.58    1.67
 -22  -3 -10    8.94    0.98
 -22  -3  -9    4.33    1.61
 -22  -3  -8   13.79    1.40
 -22  -3  -7   12.68    1.22
 -22  -3  -6    7.14    1.62
 -22  -3  -5    1.58    1.89
 -22  -3  -4   20.92    1.35
 -22  -3  -3   11.78    1.97
 -22  -3  -2    2.83    0.82
 -22  -3  -1    2.27    2.88
 -22  -2 -63    4.43    0.96
 -22  -2 -62    8.55    1.35
 -22  -2 -61    5.20    0.79
 -22  -2 -60    2.79    1.07
 -22  -2 -59    5.14    0.84
 -22  -2 -58    1.11    1.09
 -22  -2 -57    1.00    0.89
 -22  -2 -56    5.57    0.60
 -22  -2 -55    0.61    0.64
 -22  -2 -54    0.66    0.71
 -22  -2 -53    8.66    0.73
 -22  -2 -52    1.85    0.70
 -22  -2 -51    1.37    0.70
 -22  -2 -50    1.27    0.77
 -22  -2 -49   14.12    1.45
 -22  -2 -48   10.70    1.16
 -22  -2 -47    0.43    0.83
 -22  -2 -46    6.85    0.71
 -22  -2 -45    3.79    1.05
 -22  -2 -44   13.12    0.85
 -22  -2 -43    5.80    1.31
 -22  -2 -42    3.25    0.83
 -22  -2 -41    0.30    0.77
 -22  -2 -40    0.04    0.79
 -22  -2 -39    2.50    0.85
 -22  -2 -38   14.08    0.93
 -22  -2 -37   10.05    1.22
 -22  -2 -36    8.76    1.30
 -22  -2 -35   12.86    1.15
 -22  -2 -34   14.41    0.90
 -22  -2 -33    1.09    1.08
 -22  -2 -32    1.84    0.85
 -22  -2 -31    9.56    1.17
 -22  -2 -30    9.17    0.95
 -22  -2 -29    1.65    0.81
 -22  -2 -28    3.63    0.83
 -22  -2 -27    2.56    0.89
 -22  -2 -26    5.25    1.02
 -22  -2 -25    9.71    1.40
 -22  -2 -24    9.68    1.03
 -22  -2 -23    1.53    0.85
 -22  -2 -22    1.76    0.63
 -22  -2 -21    4.64    0.75
 -22  -2 -20   10.83    1.79
 -22  -2 -19   27.72    0.89
 -22  -2 -18   11.75    2.48
 -22  -2 -17   13.14    1.04
 -22  -2 -16   11.83    1.55
 -22  -2 -15    6.01    1.04
 -22  -2 -14    1.16    0.72
 -22  -2 -13    3.44    0.73
 -22  -2 -12    1.57    0.73
 -22  -2 -11    7.33    0.76
 -22  -2 -10    2.52    0.74
 -22  -2  -9    6.59    0.75
 -22  -2  -8    4.03    0.80
 -22  -2  -7    2.67    1.06
 -22  -2  -6   11.60    1.73
 -22  -2  -5   28.65    2.06
 -22  -2  -4   15.42    2.94
 -22  -2  -3    1.13    1.12
 -22  -2  -2    2.17    0.66
 -22  -2  -1    3.59    1.20
 -22  -1 -66    4.00    1.05
 -22  -1 -65    0.87    0.77
 -22  -1 -64    9.35    0.90
 -22  -1 -63    2.85    0.88
 -22  -1 -62    8.06    0.97
 -22  -1 -61    8.74    0.75
 -22  -1 -60    2.13    0.84
 -22  -1 -59    4.97    0.73
 -22  -1 -58    8.72    0.79
 -22  -1 -57    1.78    0.70
 -22  -1 -56    2.61    0.71
 -22  -1 -55    0.34    0.73
 -22  -1 -54    4.35    0.88
 -22  -1 -53   17.50    0.92
 -22  -1 -52    7.12    7.50
 -22  -1 -51   27.98    1.63
 -22  -1 -50   14.22    1.28
 -22  -1 -49    6.35    0.82
 -22  -1 -48   10.63    1.32
 -22  -1 -47    5.91    0.95
 -22  -1 -46    0.17    0.94
 -22  -1 -45    0.77    0.81
 -22  -1 -44    3.56    0.89
 -22  -1 -43   11.51    0.96
 -22  -1 -42   10.82    1.05
 -22  -1 -41   17.60    1.06
 -22  -1 -40    3.42    1.16
 -22  -1 -39   15.61    0.91
 -22  -1 -38    2.80    1.20
 -22  -1 -37    5.24    1.10
 -22  -1 -36   12.41    0.78
 -22  -1 -35    3.48    0.84
 -22  -1 -34    1.91    0.86
 -22  -1 -33    3.21    0.86
 -22  -1 -32    2.01    0.88
 -22  -1 -31    5.45    1.21
 -22  -1 -30   12.58    1.84
 -22  -1 -29   10.02    1.03
 -22  -1 -28    8.68    1.03
 -22  -1 -27    6.74    1.06
 -22  -1 -26    2.51    1.13
 -22  -1 -25   16.95    1.10
 -22  -1 -24   10.41    1.46
 -22  -1 -23    4.01    0.97
 -22  -1 -22    8.71    0.90
 -22  -1 -21    9.95    0.70
 -22  -1 -20    4.27    0.72
 -22  -1 -19    3.15    0.81
 -22  -1 -18    0.15    0.71
 -22  -1 -17    7.28    0.89
 -22  -1 -16   11.25    0.83
 -22  -1 -15    9.23    2.72
 -22  -1 -14   27.08    1.90
 -22  -1 -13   22.29    2.31
 -22  -1 -12   13.99    2.08
 -22  -1 -11    8.93    1.14
 -22  -1 -10    0.74    0.87
 -22  -1  -9    5.53    0.83
 -22  -1  -8   11.38    1.21
 -22  -1  -7   13.70    2.22
 -22  -1  -6   23.23    2.12
 -22  -1  -5    1.90    1.48
 -22  -1  -4   12.01    1.59
 -22  -1  -3    8.94    2.71
 -22  -1  -2   26.60    2.04
 -22  -1  -1   12.29    1.89
 -21  -9 -19    1.86    0.71
 -21  -9 -18    3.41    0.72
 -21  -9 -17    1.22    0.75
 -21  -9 -16    3.25    0.79
 -21  -9 -15    0.79    0.76
 -21  -9 -14    2.34    0.80
 -21  -9 -13    2.06    0.77
 -21  -9 -12    2.49    0.79
 -21  -9 -11    1.46    0.78
 -21  -9 -10    1.88    0.69
 -21  -9  -9    1.35    0.73
 -21  -9  -8    5.66    0.78
 -21  -9  -7    1.76    0.45
 -21  -9  -6    2.11    0.49
 -21  -9  -5    4.65    0.52
 -21  -9  -4    6.35    0.73
 -21  -9  -3    4.47    1.04
 -21  -9  -2    7.17    0.94
 -21  -9  -1    8.25    1.22
 -21  -8 -33    0.14    0.83
 -21  -8 -32    0.00    0.88
 -21  -8 -31    1.54    0.95
 -21  -8 -30    2.78    0.98
 -21  -8 -29    1.54    1.00
 -21  -8 -28    3.02    1.05
 -21  -8 -26    4.44    1.16
 -21  -8 -25    0.93    1.14
 -21  -8 -24    1.27    0.77
 -21  -8 -23    1.05    0.91
 -21  -8 -22    2.03    1.48
 -21  -8 -21    4.26    0.93
 -21  -8 -20    4.46    1.33
 -21  -8 -19   13.12    2.56
 -21  -8 -18    0.62    0.43
 -21  -8 -17    0.67    0.67
 -21  -8 -16    3.92    0.86
 -21  -8 -15    7.66    0.65
 -21  -8 -14    4.67    0.68
 -21  -8 -13    3.18    0.68
 -21  -8 -12    1.31    0.67
 -21  -8 -11    2.98    1.13
 -21  -8  -9   12.22    1.02
 -21  -8  -8    7.59    1.87
 -21  -8  -7   12.86    1.28
 -21  -8  -6   12.93    0.90
 -21  -8  -5    1.72    1.22
 -21  -8  -4    0.32    1.10
 -21  -8  -3    0.83    0.71
 -21  -8  -2    0.46    0.86
 -21  -8  -1    1.46    0.67
 -21  -7 -42    1.80    0.99
 -21  -7 -41    4.13    0.94
 -21  -7 -40    1.09    0.93
 -21  -7 -39    0.29    1.04
 -21  -7 -38    2.14    1.06
 -21  -7 -37    1.00    1.08
 -21  -7 -36    1.55    1.22
 -21  -7 -35    4.60    0.93
 -21  -7 -34    3.15    1.06
 -21  -7 -33    5.24    0.97
 -21  -7 -32    3.00    1.45
 -21  -7 -31    2.50    0.99
 -21  -7 -30    1.34    1.02
 -21  -7 -29    1.75    1.03
 -21  -7 -28    2.06    1.01
 -21  -7 -27    1.49    1.04
 -21  -7 -26    0.66    1.07
 -21  -7 -25    6.47    1.13
 -21  -7 -24    7.58    1.27
 -21  -7 -23    7.91    1.03
 -21  -7 -22    7.27    0.98
 -21  -7 -21    9.84    0.97
 -21  -7 -20    3.51    0.74
 -21  -7 -19    2.05    0.81
 -21  -7 -18    2.38    0.81
 -21  -7 -17    2.71    1.33
 -21  -7 -16    2.73    1.02
 -21  -7 -15    4.05    1.15
 -21  -7 -14    2.30    0.63
 -21  -7 -13    1.64    0.71
 -21  -7 -12    3.05    0.82
 -21  -7 -11    4.46    0.79
 -21  -7 -10    1.86    0.75
 -21  -7  -9    2.42    0.72
 -21  -7  -8    1.61    0.74
 -21  -7  -7    3.44    1.01
 -21  -7  -6    2.64    1.01
 -21  -7  -5    6.12    0.80
 -21  -7  -4    1.46    0.70
 -21  -7  -3    1.30    0.94
 -21  -7  -2    8.22    0.72
 -21  -7  -1    8.73    0.71
 -21  -6 -49    2.52    1.14
 -21  -6 -48    5.44    1.19
 -21  -6 -47    1.74    1.09
 -21  -6 -46    5.04    1.15
 -21  -6 -45    2.86    1.26
 -21  -6 -44    1.54    1.25
 -21  -6 -43    0.80    1.23
 -21  -6 -42    2.00    1.30
 -21  -6 -41    0.17    0.97
 -21  -6 -40    1.84    1.28
 -21  -6 -39    7.82    1.31
 -21  -6 -38    6.49    1.19
 -21  -6 -37    0.83    1.09
 -21  -6 -36    1.13    0.84
 -21  -6 -35    3.65    1.45
 -21  -6 -34    0.67    0.85
 -21  -6 -33    0.19    0.88
 -21  -6 -32    0.28    0.50
 -21  -6 -31    4.66    0.61
 -21  -6 -30    3.71    0.78
 -21  -6 -29    5.36    1.18
 -21  -6 -28    5.99    0.52
 -21  -6 -27    0.87    0.54
 -21  -6 -26    2.65    0.61
 -21  -6 -25    4.42    0.73
 -21  -6 -24    2.89    0.66
 -21  -6 -23    2.73    0.83
 -21  -6 -22    5.18    0.79
 -21  -6 -21    2.03    1.16
 -21  -6 -20    6.92    0.79
 -21  -6 -19    4.28    1.49
 -21  -6 -18   20.47    0.87
 -21  -6 -17    5.57    1.23
 -21  -6 -16   21.36    1.29
 -21  -6 -15    6.28    1.22
 -21  -6 -14    3.95    1.32
 -21  -6 -13    2.53    1.77
 -21  -6 -12   23.76    1.04
 -21  -6 -11    8.83    3.34
 -21  -6 -10    7.02    3.11
 -21  -6  -9   10.63    1.71
 -21  -6  -8   14.98    1.30
 -21  -6  -7    1.11    0.99
 -21  -6  -6    4.01    1.24
 -21  -6  -5    0.10    1.13
 -21  -6  -4    5.79    0.85
 -21  -6  -3    2.76    0.86
 -21  -6  -2    2.55    0.85
 -21  -6  -1    2.62    0.86
 -21  -5 -55    6.04    1.12
 -21  -5 -54    2.48    1.10
 -21  -5 -53    1.91    1.09
 -21  -5 -52    1.33    1.11
 -21  -5 -51    4.97    2.30
 -21  -5 -50    7.67    1.98
 -21  -5 -49    1.72    1.59
 -21  -5 -48    0.49    2.10
 -21  -5 -47    4.84    2.14
 -21  -5 -46    3.71    1.48
 -21  -5 -45    1.41    1.05
 -21  -5 -44    0.70    0.60
 -21  -5 -43    1.55    0.60
 -21  -5 -42    1.07    0.48
 -21  -5 -41    9.51    0.57
 -21  -5 -40    1.21    0.64
 -21  -5 -39    5.99    0.63
 -21  -5 -38    1.82    0.71
 -21  -5 -37   10.63    0.60
 -21  -5 -36    2.44    0.61
 -21  -5 -35    6.17    0.62
 -21  -5 -34    6.15    0.88
 -21  -5 -33   12.58    0.91
 -21  -5 -32    3.59    0.58
 -21  -5 -31    2.20    0.46
 -21  -5 -30    1.19    0.55
 -21  -5 -29    3.75    0.67
 -21  -5 -28    1.63    0.93
 -21  -5 -27    4.88    0.74
 -21  -5 -26    0.40    0.75
 -21  -5 -25    0.67    0.78
 -21  -5 -24    1.86    0.79
 -21  -5 -23    5.09    0.73
 -21  -5 -22    2.96    1.76
 -21  -5 -21   27.98    1.18
 -21  -5 -20   18.69    3.01
 -21  -5 -19   11.34    0.90
 -21  -5 -18    5.79    1.40
 -21  -5 -17    1.67    0.91
 -21  -5 -16    5.34    0.92
 -21  -5 -15    5.03    1.94
 -21  -5 -14   11.57    1.97
 -21  -5 -13   32.66    1.61
 -21  -5 -12    6.16    2.33
 -21  -5 -11    5.90    1.02
 -21  -5 -10    8.67    1.19
 -21  -5  -9   19.49    1.65
 -21  -5  -8   17.85    1.32
 -21  -5  -7   14.40    2.73
 -21  -5  -6    6.83    1.22
 -21  -5  -5    7.00    1.23
 -21  -5  -4    1.83    0.70
 -21  -5  -3    0.52    1.19
 -21  -5  -2    4.72    0.77
 -21  -5  -1    1.51    0.70
 -21  -4 -61    3.30    0.77
 -21  -4 -60    8.99    1.12
 -21  -4 -59    5.95    1.65
 -21  -4 -58    0.67    0.98
 -21  -4 -57    1.95    0.78
 -21  -4 -56    1.55    0.76
 -21  -4 -55    0.07    0.98
 -21  -4 -54    4.81    0.91
 -21  -4 -53    0.61    0.89
 -21  -4 -52    4.23    1.56
 -21  -4 -51   21.75    1.18
 -21  -4 -50    3.94    0.74
 -21  -4 -49   16.19    1.30
 -21  -4 -48    1.52    1.80
 -21  -4 -47    6.09    0.76
 -21  -4 -46    5.71    0.77
 -21  -4 -45    7.63    0.80
 -21  -4 -44    3.86    0.79
 -21  -4 -43    1.37    0.71
 -21  -4 -42    5.73    0.72
 -21  -4 -41    0.48    0.73
 -21  -4 -40    9.46    0.80
 -21  -4 -39    8.05    0.80
 -21  -4 -38    7.52    0.80
 -21  -4 -37    2.62    0.80
 -21  -4 -36    2.93    0.85
 -21  -4 -35   11.06    1.29
 -21  -4 -34    5.31    1.35
 -21  -4 -33   14.86    1.26
 -21  -4 -32    2.28    0.96
 -21  -4 -31    6.80    0.76
 -21  -4 -30   10.34    0.72
 -21  -4 -29    6.02    0.73
 -21  -4 -28   11.95    1.00
 -21  -4 -27    1.06    0.95
 -21  -4 -26    9.31    0.73
 -21  -4 -25    1.41    0.78
 -21  -4 -24    0.52    0.78
 -21  -4 -23    5.20    0.85
 -21  -4 -22    6.33    0.92
 -21  -4 -21    4.04    1.12
 -21  -4 -20   11.85    1.07
 -21  -4 -19   25.98    1.24
 -21  -4 -18    4.85    0.85
 -21  -4 -17    1.07    0.76
 -21  -4 -16    1.06    0.68
 -21  -4 -15    0.93    0.65
 -21  -4 -14    1.11    0.86
 -21  -4 -13    8.38    1.03
 -21  -4 -12    7.63    1.00
 -21  -4 -11    2.03    1.28
 -21  -4 -10    1.92    1.35
 -21  -4  -9    3.81    1.17
 -21  -4  -8   17.08    1.29
 -21  -4  -7   11.63    1.81
 -21  -4  -6    1.53    0.84
 -21  -4  -5    6.79    0.81
 -21  -4  -4    2.68    0.84
 -21  -4  -3    1.68    1.04
 -21  -4  -2    9.88    1.33
 -21  -4  -1   16.33    2.70
 -21  -3 -66    0.25    0.83
 -21  -3 -65    0.76    0.95
 -21  -3 -64    0.19    0.70
 -21  -3 -63    2.81    0.80
 -21  -3 -62    4.82    0.85
 -21  -3 -61    8.96    0.92
 -21  -3 -60    3.62    1.24
 -21  -3 -59    2.94    0.96
 -21  -3 -58    3.80    0.94
 -21  -3 -57    0.23    0.51
 -21  -3 -56    0.17    0.66
 -21  -3 -55    1.97    0.71
 -21  -3 -54    2.29    1.06
 -21  -3 -53   17.84    0.92
 -21  -3 -52   16.12    2.38
 -21  -3 -51    1.62    1.36
 -21  -3 -50    0.46    0.79
 -21  -3 -49    6.12    0.89
 -21  -3 -48    8.02    0.94
 -21  -3 -47    1.23    0.89
 -21  -3 -46    2.57    0.73
 -21  -3 -45    2.85    1.18
 -21  -3 -44   13.59    1.53
 -21  -3 -43   13.86    1.01
 -21  -3 -42    5.81    1.18
 -21  -3 -41    4.89    0.94
 -21  -3 -40    5.06    0.96
 -21  -3 -39    2.19    0.80
 -21  -3 -38    0.92    0.81
 -21  -3 -37    3.43    0.82
 -21  -3 -36    1.66    0.47
 -21  -3 -35    3.74    0.53
 -21  -3 -34    2.13    0.65
 -21  -3 -33    3.16    0.60
 -21  -3 -32    5.39    0.64
 -21  -3 -31    1.74    0.70
 -21  -3 -30    0.73    0.71
 -21  -3 -29    6.24    0.78
 -21  -3 -28    5.01    0.80
 -21  -3 -27    1.95    1.62
 -21  -3 -26   24.39    1.08
 -21  -3 -25    8.30    1.81
 -21  -3 -24   11.99    2.56
 -21  -3 -23    8.98    1.15
 -21  -3 -22    8.46    1.01
 -21  -3 -21    3.01    0.91
 -21  -3 -20    0.06    0.82
 -21  -3 -19    3.90    0.83
 -21  -3 -18    2.00    0.91
 -21  -3 -17   18.65    1.35
 -21  -3 -16   11.94    1.15
 -21  -3 -15   13.46    2.47
 -21  -3 -14   35.69    2.43
 -21  -3 -13    6.09    3.06
 -21  -3 -12    2.19    0.86
 -21  -3 -11    6.15    0.81
 -21  -3 -10    5.52    0.85
 -21  -3  -9    1.38    0.91
 -21  -3  -8    4.52    1.42
 -21  -3  -7   37.95    1.98
 -21  -3  -6    2.60    4.65
 -21  -3  -5    0.12    0.93
 -21  -3  -4    0.46    0.67
 -21  -3  -3    3.96    0.58
 -21  -3  -2    4.39    1.48
 -21  -3  -1   26.61    1.98
 -21  -2 -69    1.01    1.03
 -21  -2 -68    1.31    0.96
 -21  -2 -67    0.91    0.75
 -21  -2 -66    0.22    0.80
 -21  -2 -65    9.50    1.05
 -21  -2 -64   11.23    1.14
 -21  -2 -63    7.01    1.65
 -21  -2 -62    3.33    0.92
 -21  -2 -61    8.77    0.75
 -21  -2 -60    6.89    0.74
 -21  -2 -59    2.61    0.74
 -21  -2 -58   14.44    0.87
 -21  -2 -57    2.11    1.00
 -21  -2 -56    4.67    0.89
 -21  -2 -55   10.55    0.96
 -21  -2 -54    9.04    1.01
 -21  -2 -53   12.18    1.31
 -21  -2 -52    9.67    1.21
 -21  -2 -51    9.51    1.87
 -21  -2 -50   23.32    1.34
 -21  -2 -49   15.90    2.15
 -21  -2 -48    3.46    1.60
 -21  -2 -47    3.99    0.90
 -21  -2 -46   12.43    0.97
 -21  -2 -45    4.76    0.93
 -21  -2 -44    1.43    0.89
 -21  -2 -43    0.64    0.80
 -21  -2 -42   10.92    0.89
 -21  -2 -41    0.38    1.05
 -21  -2 -40    7.55    1.10
 -21  -2 -39   10.25    1.14
 -21  -2 -38   12.51    1.71
 -21  -2 -37    9.01    1.67
 -21  -2 -36    4.66    1.04
 -21  -2 -35    3.83    0.63
 -21  -2 -34    3.15    0.71
 -21  -2 -33    8.09    1.05
 -21  -2 -32   10.27    1.22
 -21  -2 -31   13.19    1.18
 -21  -2 -30    1.02    0.92
 -21  -2 -29    0.93    0.77
 -21  -2 -28    2.18    0.80
 -21  -2 -27    4.93    1.08
 -21  -2 -26    4.15    1.10
 -21  -2 -25    7.08    1.39
 -21  -2 -24    7.32    1.45
 -21  -2 -23   14.03    1.42
 -21  -2 -22   23.53    1.79
 -21  -2 -21   10.68    2.81
 -21  -2 -20   24.11    1.81
 -21  -2 -19    9.55    1.24
 -21  -2 -18    0.72    0.93
 -21  -2 -17    1.65    0.83
 -21  -2 -16    4.09    0.97
 -21  -2 -15    4.55    1.62
 -21  -2 -14   23.81    1.33
 -21  -2 -13   26.33    2.48
 -21  -2 -12    2.08    1.11
 -21  -2 -11   10.87    1.18
 -21  -2 -10   18.37    1.42
 -21  -2  -9   14.95    0.90
 -21  -2  -8   14.55    1.08
 -21  -2  -7    4.69    0.99
 -21  -2  -6    2.48    1.18
 -21  -2  -5    8.90    0.74
 -21  -2  -4    5.81    0.69
 -21  -2  -3    6.09    1.00
 -21  -2  -2   11.67    1.70
 -21  -2  -1   25.84    1.86
 -21  -1 -71    1.82    1.16
 -21  -1 -70    0.56    0.79
 -21  -1 -69    2.27    0.72
 -21  -1 -68    1.65    0.99
 -21  -1 -67    0.57    0.72
 -21  -1 -66    1.81    0.66
 -21  -1 -65    1.03    0.71
 -21  -1 -64    9.16    0.83
 -21  -1 -63    4.06    0.74
 -21  -1 -62    7.04    0.83
 -21  -1 -61    5.38    0.82
 -21  -1 -60    0.58    0.71
 -21  -1 -59    0.45    0.86
 -21  -1 -58   10.95    0.94
 -21  -1 -57    2.57    0.99
 -21  -1 -56   14.86    1.03
 -21  -1 -55   11.15    1.23
 -21  -1 -54    6.30    1.13
 -21  -1 -53   20.70    1.27
 -21  -1 -52    9.61    1.54
 -21  -1 -51   20.89    1.12
 -21  -1 -50    5.05    1.75
 -21  -1 -49   24.58    1.57
 -21  -1 -48    7.13    1.36
 -21  -1 -47    2.80    0.97
 -21  -1 -46    0.23    0.80
 -21  -1 -45    0.83    1.17
 -21  -1 -44   10.56    0.82
 -21  -1 -43    5.41    1.62
 -21  -1 -42   20.09    2.56
 -21  -1 -41   37.09    2.54
 -21  -1 -40    1.30    1.18
 -21  -1 -39   10.62    0.94
 -21  -1 -38    2.11    0.94
 -21  -1 -37    3.06    0.96
 -21  -1 -36    3.23    0.46
 -21  -1 -35    3.97    1.26
 -21  -1 -34    0.79    0.85
 -21  -1 -33    3.47    0.68
 -21  -1 -32    2.25    1.12
 -21  -1 -31    5.45    0.77
 -21  -1 -30    0.46    0.80
 -21  -1 -29    4.13    0.84
 -21  -1 -28    8.49    0.90
 -21  -1 -27    6.56    1.32
 -21  -1 -26   11.83    1.75
 -21  -1 -25    9.71    1.49
 -21  -1 -24   14.30    1.28
 -21  -1 -23    9.61    0.89
 -21  -1 -22    0.97    1.19
 -21  -1 -21    1.01    0.84
 -21  -1 -20    4.52    0.88
 -21  -1 -19    5.33    1.10
 -21  -1 -18   16.86    1.42
 -21  -1 -17   15.79    2.34
 -21  -1 -16   18.53    2.51
 -21  -1 -15   19.53    2.03
 -21  -1 -14    7.42    1.67
 -21  -1 -13    6.14    1.07
 -21  -1 -12    6.84    2.19
 -21  -1 -11   50.48    4.28
 -21  -1 -10   35.46    3.57
 -21  -1  -9   24.48    2.96
 -21  -1  -8   12.23    2.57
 -21  -1  -7   33.17    1.21
 -21  -1  -6   11.58    2.01
 -21  -1  -5    9.49    1.22
 -21  -1  -4   31.88    2.10
 -21  -1  -3   38.53    3.16
 -21  -1  -2   34.61    1.92
 -21  -1  -1    6.91    3.64
 -20 -10 -24    5.90    1.00
 -20 -10 -23    5.39    1.02
 -20 -10 -22    1.75    0.94
 -20 -10 -21    1.95    0.88
 -20 -10 -20    0.02    0.86
 -20 -10 -19    0.57    0.91
 -20 -10 -18    0.92    0.43
 -20 -10 -17    1.58    0.53
 -20 -10 -16    1.62    0.60
 -20 -10 -15    4.01    0.66
 -20 -10 -14    3.91    0.89
 -20 -10 -13    5.21    0.97
 -20 -10 -12    1.52    1.02
 -20 -10 -11    3.86    0.77
 -20 -10 -10    1.84    0.78
 -20 -10  -9    3.44    0.76
 -20 -10  -8    4.38    0.80
 -20 -10  -7    3.03    1.16
 -20 -10  -6    9.92    2.29
 -20 -10  -5    2.11    2.25
 -20 -10  -4   10.21    3.35
 -20 -10  -3    3.03    2.66
 -20 -10  -2    3.07    1.32
 -20 -10  -1    1.65    0.79
 -20  -9 -36    1.86    0.97
 -20  -9 -35    9.52    1.11
 -20  -9 -34    5.73    1.12
 -20  -9 -33    1.91    1.07
 -20  -9 -32    4.45    1.13
 -20  -9 -31    5.88    1.14
 -20  -9 -30    0.67    1.11
 -20  -9 -29    0.65    1.13
 -20  -9 -28    0.59    1.19
 -20  -9 -27    0.59    0.43
 -20  -9 -26    2.61    0.79
 -20  -9 -25    1.41    1.05
 -20  -9 -24    1.68    0.67
 -20  -9 -23    2.65    0.77
 -20  -9 -22    3.49    0.79
 -20  -9 -21   10.29    0.97
 -20  -9 -20    6.93    1.42
 -20  -9 -19    5.74    0.99
 -20  -9 -18    3.23    0.98
 -20  -9 -17    4.52    1.19
 -20  -9 -16    1.03    0.94
 -20  -9 -15    4.54    0.78
 -20  -9 -14    4.19    0.81
 -20  -9 -13    2.85    0.78
 -20  -9 -12    0.80    0.80
 -20  -9 -11    0.32    0.76
 -20  -9 -10    0.51    0.80
 -20  -9  -9   11.43    0.84
 -20  -9  -8    4.65    0.82
 -20  -9  -7    1.87    0.92
 -20  -9  -6    0.78    0.99
 -20  -9  -5    8.00    0.82
 -20  -9  -4    3.84    0.80
 -20  -9  -3    1.51    0.79
 -20  -9  -2    1.94    0.77
 -20  -9  -1    2.83    0.75
 -20  -8 -44    1.11    1.02
 -20  -8 -43    1.66    1.11
 -20  -8 -42    2.06    1.08
 -20  -8 -41    3.77    1.14
 -20  -8 -40    4.46    1.21
 -20  -8 -39    2.69    1.10
 -20  -8 -38    1.68    0.92
 -20  -8 -37    1.36    0.97
 -20  -8 -36    4.82    1.00
 -20  -8 -35    5.44    1.07
 -20  -8 -34    7.10    1.30
 -20  -8 -33    2.39    1.12
 -20  -8 -32    2.24    0.99
 -20  -8 -31    2.85    0.69
 -20  -8 -30    4.78    0.75
 -20  -8 -29    0.26    1.03
 -20  -8 -28   11.30    0.81
 -20  -8 -27   10.53    1.03
 -20  -8 -26    2.14    0.72
 -20  -8 -25    5.68    0.92
 -20  -8 -24    4.27    1.20
 -20  -8 -23    1.87    1.14
 -20  -8 -22    0.69    0.71
 -20  -8 -21    1.88    0.71
 -20  -8 -20    3.47    1.21
 -20  -8 -19    3.60    0.80
 -20  -8 -18    0.22    1.38
 -20  -8 -17    0.86    1.00
 -20  -8 -16    6.24    0.88
 -20  -8 -15    4.46    1.26
 -20  -8 -14   11.46    1.30
 -20  -8 -13    2.04    1.80
 -20  -8 -12    1.35    0.94
 -20  -8 -11    3.14    0.80
 -20  -8 -10    1.31    1.09
 -20  -8  -9    3.77    0.87
 -20  -8  -8    5.65    0.97
 -20  -8  -7   10.35    1.12
 -20  -8  -6    7.22    1.45
 -20  -8  -5    7.30    1.01
 -20  -8  -4   11.45    0.90
 -20  -8  -3    4.60    1.41
 -20  -8  -2    7.45    1.31
 -20  -8  -1    2.22    0.93
 -20  -7 -51    5.56    1.24
 -20  -7 -50    8.94    1.26
 -20  -7 -49    6.35    1.30
 -20  -7 -48    1.11    1.13
 -20  -7 -47    2.08    1.23
 -20  -7 -46    1.28    0.97
 -20  -7 -45    4.04    1.74
 -20  -7 -44   14.96    2.54
 -20  -7 -43    3.64    1.14
 -20  -7 -42    0.92    1.08
 -20  -7 -41    1.31    0.97
 -20  -7 -40    1.66    0.81
 -20  -7 -39    3.17    0.85
 -20  -7 -38    0.48    0.64
 -20  -7 -37    2.51    0.55
 -20  -7 -36    6.48    0.96
 -20  -7 -35    8.40    0.73
 -20  -7 -34    6.87    0.92
 -20  -7 -33    1.89    1.36
 -20  -7 -32    1.85    1.08
 -20  -7 -31    1.37    0.88
 -20  -7 -30    7.74    0.97
 -20  -7 -29    5.60    1.18
 -20  -7 -28    5.91    1.09
 -20  -7 -27    4.88    0.91
 -20  -7 -26    3.43    0.69
 -20  -7 -25    4.62    0.97
 -20  -7 -24    4.85    0.94
 -20  -7 -23    6.62    1.04
 -20  -7 -22   13.76    0.96
 -20  -7 -21    3.97    1.31
 -20  -7 -20    1.58    0.86
 -20  -7 -19    0.91    0.79
 -20  -7 -18    2.86    0.81
 -20  -7 -17    0.96    1.00
 -20  -7 -16    5.22    1.00
 -20  -7 -15   13.85    1.31
 -20  -7 -14   20.02    2.06
 -20  -7 -13   11.64    1.95
 -20  -7 -12   15.54    3.13
 -20  -7 -11    1.76    1.84
 -20  -7 -10   14.36    1.17
 -20  -7  -9   17.71    0.87
 -20  -7  -8   13.66    0.91
 -20  -7  -7    1.83    1.07
 -20  -7  -6    0.39    0.97
 -20  -7  -5    7.58    0.79
 -20  -7  -4    1.44    1.15
 -20  -7  -3    4.41    0.93
 -20  -7  -2    2.92    1.03
 -20  -7  -1    5.60    0.94
 -20  -6 -56    0.20    1.00
 -20  -6 -55    6.24    1.54
 -20  -6 -54   10.73    3.10
 -20  -6 -53    3.06    2.53
 -20  -6 -52    6.40    2.42
 -20  -6 -51    3.67    1.23
 -20  -6 -50    0.81    0.67
 -20  -6 -49    1.32    0.89
 -20  -6 -48   18.46    1.31
 -20  -6 -47    5.44    0.83
 -20  -6 -46    3.44    0.87
 -20  -6 -45    0.20    0.66
 -20  -6 -44    0.93    0.69
 -20  -6 -43    4.70    0.83
 -20  -6 -42    4.13    0.76
 -20  -6 -41    1.88    0.54
 -20  -6 -40    5.19    0.46
 -20  -6 -39    0.82    0.75
 -20  -6 -38    7.45    0.71
 -20  -6 -37    3.35    0.91
 -20  -6 -36    7.32    0.59
 -20  -6 -35    2.03    0.67
 -20  -6 -34    0.75    0.58
 -20  -6 -33    5.72    0.83
 -20  -6 -32    7.52    0.91
 -20  -6 -31    7.96    1.94
 -20  -6 -30   16.53    1.31
 -20  -6 -29    5.05    1.69
 -20  -6 -28    7.40    0.82
 -20  -6 -27    1.71    0.67
 -20  -6 -26    0.24    0.72
 -20  -6 -25    0.14    0.78
 -20  -6 -24    3.16    0.77
 -20  -6 -23   10.19    1.04
 -20  -6 -22   11.90    0.96
 -20  -6 -21   16.32    2.90
 -20  -6 -20    8.14    1.01
 -20  -6 -19   10.84    2.33
 -20  -6 -18   15.87    1.07
 -20  -6 -17    5.55    1.10
 -20  -6 -16    1.37    1.68
 -20  -6 -15    5.06    1.00
 -20  -6 -14    6.09    1.44
 -20  -6 -13   10.85    1.69
 -20  -6 -12    9.01    1.80
 -20  -6 -11    7.63    1.11
 -20  -6 -10    3.20    1.02
 -20  -6  -9    0.58    1.02
 -20  -6  -8    6.67    0.99
 -20  -6  -7    6.61    0.79
 -20  -6  -6    1.13    1.06
 -20  -6  -5    5.80    0.92
 -20  -6  -4    7.09    0.78
 -20  -6  -3    3.79    1.10
 -20  -6  -2    3.95    1.16
 -20  -6  -1    6.82    2.73
 -20  -5 -64    4.23    0.79
 -20  -5 -63    6.64    0.95
 -20  -5 -62    5.28    0.95
 -20  -5 -61    7.40    0.80
 -20  -5 -60    0.74    0.76
 -20  -5 -59    4.53    0.90
 -20  -5 -58    4.01    0.87
 -20  -5 -57    0.15    0.82
 -20  -5 -56    0.80    0.93
 -20  -5 -55   10.97    1.15
 -20  -5 -54   16.77    0.96
 -20  -5 -53    9.75    0.87
 -20  -5 -52    0.62    0.74
 -20  -5 -51    3.13    0.77
 -20  -5 -50    5.06    0.94
 -20  -5 -49    0.70    0.69
 -20  -5 -48    1.70    0.64
 -20  -5 -47    6.17    0.73
 -20  -5 -46    6.43    0.78
 -20  -5 -45    1.33    0.79
 -20  -5 -44    0.58    0.50
 -20  -5 -43    6.39    0.57
 -20  -5 -42    5.75    0.64
 -20  -5 -41    2.43    0.67
 -20  -5 -40    5.23    0.68
 -20  -5 -39    4.99    0.72
 -20  -5 -38    0.75    1.02
 -20  -5 -37    1.73    0.65
 -20  -5 -36    1.87    0.86
 -20  -5 -35   10.35    0.73
 -20  -5 -34    1.58    0.98
 -20  -5 -33    3.42    0.70
 -20  -5 -32    2.47    0.76
 -20  -5 -31   10.49    0.77
 -20  -5 -30    4.23    0.80
 -20  -5 -29    2.25    0.75
 -20  -5 -28    5.47    0.76
 -20  -5 -27    7.64    1.50
 -20  -5 -26   19.12    1.02
 -20  -5 -25    3.80    0.85
 -20  -5 -24    4.16    0.88
 -20  -5 -23    5.68    0.86
 -20  -5 -22    2.89    1.01
 -20  -5 -21    9.14    1.01
 -20  -5 -20   17.48    1.23
 -20  -5 -19    3.52    0.90
 -20  -5 -18    0.22    1.19
 -20  -5 -17    2.35    0.78
 -20  -5 -16   11.77    1.28
 -20  -5 -15   23.53    1.33
 -20  -5 -14    1.50    2.08
 -20  -5 -13    0.69    1.19
 -20  -5 -12   11.14    1.07
 -20  -5 -11   10.37    1.39
 -20  -5 -10   12.87    0.76
 -20  -5  -9    2.09    1.07
 -20  -5  -8    7.80    0.96
 -20  -5  -7   15.76    0.96
 -20  -5  -6   12.42    1.27
 -20  -5  -5    7.66    0.83
 -20  -5  -4    1.05    1.11
 -20  -5  -3    4.45    0.79
 -20  -5  -2    0.63    0.89
 -20  -5  -1    4.71    0.84
 -20  -4 -68    1.69    0.93
 -20  -4 -67    2.99    0.99
 -20  -4 -66    4.00    1.14
 -20  -4 -65    4.27    0.83
 -20  -4 -64    2.63    0.85
 -20  -4 -63    5.97    0.94
 -20  -4 -62    4.14    1.53
 -20  -4 -61   15.64    1.96
 -20  -4 -60    7.75    1.02
 -20  -4 -59    3.25    0.85
 -20  -4 -58    3.67    0.85
 -20  -4 -57    4.35    1.43
 -20  -4 -56   15.15    1.80
 -20  -4 -55    0.80    0.81
 -20  -4 -54    0.10    0.67
 -20  -4 -53    0.24    0.73
 -20  -4 -52    8.48    0.85
 -20  -4 -51    4.69    0.93
 -20  -4 -50    3.04    0.96
 -20  -4 -49    6.90    1.03
 -20  -4 -48    6.29    1.34
 -20  -4 -47   13.40    1.18
 -20  -4 -46   15.51    1.63
 -20  -4 -45    2.99    1.23
 -20  -4 -44    7.96    1.08
 -20  -4 -43    5.34    0.75
 -20  -4 -42    4.01    0.68
 -20  -4 -41    3.43    0.71
 -20  -4 -40    3.76    0.74
 -20  -4 -39    0.98    0.87
 -20  -4 -38    3.90    0.96
 -20  -4 -37    8.28    0.83
 -20  -4 -36    2.88    1.38
 -20  -4 -35    5.78    0.73
 -20  -4 -34    4.42    0.89
 -20  -4 -33    2.20    0.72
 -20  -4 -32    6.58    0.82
 -20  -4 -31    9.55    0.95
 -20  -4 -30    7.96    1.02
 -20  -4 -29    2.39    1.06
 -20  -4 -28    9.96    0.87
 -20  -4 -27    1.09    0.85
 -20  -4 -26    3.43    0.86
 -20  -4 -25    1.48    0.84
 -20  -4 -24    1.43    0.84
 -20  -4 -23    2.89    0.98
 -20  -4 -22   17.20    1.14
 -20  -4 -21    7.29    1.19
 -20  -4 -20    6.16    0.98
 -20  -4 -19    3.97    0.84
 -20  -4 -18    4.87    2.32
 -20  -4 -17   28.86    1.42
 -20  -4 -16   27.79    1.15
 -20  -4 -15    4.31    2.74
 -20  -4 -14   23.20    1.47
 -20  -4 -13    5.43    2.30
 -20  -4 -12    0.37    0.70
 -20  -4 -11   15.34    0.96
 -20  -4 -10    3.03    1.05
 -20  -4  -9    3.20    0.73
 -20  -4  -8    9.88    0.73
 -20  -4  -7    4.25    1.05
 -20  -4  -6   15.56    1.24
 -20  -4  -5   15.54    1.91
 -20  -4  -4    6.80    3.31
 -20  -4  -3   10.83    1.76
 -20  -4  -2   11.55    1.72
 -20  -4  -1    7.33    0.95
 -20  -3 -71   12.81    1.32
 -20  -3 -70    7.30    1.27
 -20  -3 -69    1.38    0.77
 -20  -3 -68    2.68    0.99
 -20  -3 -67    5.06    0.96
 -20  -3 -66    8.12    0.94
 -20  -3 -65    6.92    0.92
 -20  -3 -64    7.74    0.96
 -20  -3 -63    0.88    0.52
 -20  -3 -62    3.69    0.66
 -20  -3 -61    8.10    0.74
 -20  -3 -60    2.29    0.68
 -20  -3 -59    2.79    0.82
 -20  -3 -58    5.41    0.77
 -20  -3 -57    0.44    0.76
 -20  -3 -56    1.67    0.84
 -20  -3 -55    0.70    0.90
 -20  -3 -54    3.38    0.92
 -20  -3 -53    2.76    0.94
 -20  -3 -52    0.80    0.96
 -20  -3 -51    7.53    1.00
 -20  -3 -50    2.93    1.01
 -20  -3 -49   14.07    1.36
 -20  -3 -48   15.98    1.57
 -20  -3 -47    8.86    1.25
 -20  -3 -46   14.93    1.47
 -20  -3 -45   28.58    1.60
 -20  -3 -44   22.50    2.11
 -20  -3 -43    5.05    1.28
 -20  -3 -42    3.23    0.92
 -20  -3 -41    6.48    0.94
 -20  -3 -40    2.22    0.93
 -20  -3 -39    0.08    0.74
 -20  -3 -38    2.24    0.95
 -20  -3 -37    7.28    0.86
 -20  -3 -36    5.00    0.92
 -20  -3 -35    5.72    0.97
 -20  -3 -34    3.02    1.15
 -20  -3 -33   13.87    1.69
 -20  -3 -32    0.40    1.13
 -20  -3 -31    3.23    0.96
 -20  -3 -30    1.24    0.97
 -20  -3 -29    2.99    1.03
 -20  -3 -28   14.63    1.17
 -20  -3 -27    3.37    1.14
 -20  -3 -26    3.26    1.30
 -20  -3 -25   16.92    1.13
 -20  -3 -24   12.19    1.59
 -20  -3 -23    8.22    1.07
 -20  -3 -22   11.83    1.40
 -20  -3 -21   18.14    1.45
 -20  -3 -20    9.65    1.34
 -20  -3 -19   10.64    1.62
 -20  -3 -18    4.98    1.33
 -20  -3 -17   11.02    1.02
 -20  -3 -16    6.14    3.55
 -20  -3 -15   20.76    1.84
 -20  -3 -14    3.51    1.89
 -20  -3 -13   20.21    1.27
 -20  -3 -12   13.21    2.08
 -20  -3 -11   13.28    1.51
 -20  -3 -10   11.18    1.03
 -20  -3  -9    8.27    0.85
 -20  -3  -8    1.80    0.94
 -20  -3  -7    2.84    0.72
 -20  -3  -6    4.12    1.12
 -20  -3  -5   19.99    1.53
 -20  -3  -4   18.83    2.72
 -20  -3  -3    8.09    1.68
 -20  -3  -2   14.71    1.80
 -20  -3  -1   23.08    1.86
 -20  -2 -74    2.99    1.13
 -20  -2 -73   13.62    1.46
 -20  -2 -72    1.17    0.79
 -20  -2 -71    1.06    1.00
 -20  -2 -70    5.70    1.28
 -20  -2 -69    1.82    0.95
 -20  -2 -68    2.65    0.76
 -20  -2 -67    1.84    0.68
 -20  -2 -66    3.17    1.13
 -20  -2 -65   12.98    1.32
 -20  -2 -64    3.52    0.95
 -20  -2 -63    0.64    0.77
 -20  -2 -62    2.92    0.72
 -20  -2 -61    2.26    0.81
 -20  -2 -60   19.21    1.37
 -20  -2 -59    6.42    1.07
 -20  -2 -58    9.52    1.10
 -20  -2 -57    6.45    0.99
 -20  -2 -56    1.78    0.97
 -20  -2 -55    1.57    1.02
 -20  -2 -54    3.41    1.01
 -20  -2 -53    0.34    1.05
 -20  -2 -52    6.40    1.22
 -20  -2 -51    0.48    1.27
 -20  -2 -50    0.05    0.77
 -20  -2 -49    3.18    0.80
 -20  -2 -48    3.07    0.56
 -20  -2 -47    4.49    1.52
 -20  -2 -46   17.64    1.09
 -20  -2 -45   14.62    2.23
 -20  -2 -44   10.80    1.68
 -20  -2 -43    6.96    1.17
 -20  -2 -42   10.40    0.90
 -20  -2 -41    1.21    0.82
 -20  -2 -40    2.30    0.81
 -20  -2 -39    6.99    1.02
 -20  -2 -38    3.46    1.31
 -20  -2 -37    6.00    1.05
 -20  -2 -36    1.63    1.07
 -20  -2 -35    1.70    1.03
 -20  -2 -34    4.38    1.01
 -20  -2 -33    3.43    1.10
 -20  -2 -32   20.17    1.16
 -20  -2 -31    1.56    2.18
 -20  -2 -30   20.72    1.29
 -20  -2 -29    7.88    1.50
 -20  -2 -28    6.95    1.25
 -20  -2 -27    1.03    1.12
 -20  -2 -26    2.57    1.28
 -20  -2 -25   20.22    1.25
 -20  -2 -24    8.10    1.25
 -20  -2 -23   30.12    4.14
 -20  -2 -22   66.05    3.40
 -20  -2 -21   29.97   16.79
 -20  -2 -20   22.76    2.45
 -20  -2 -19   23.54    2.43
 -20  -2 -18    9.44    1.24
 -20  -2 -17   16.13    1.37
 -20  -2 -16    7.30    1.24
 -20  -2 -15   11.41    0.87
 -20  -2 -14    2.43    1.04
 -20  -2 -13    6.32    0.78
 -20  -2 -12    8.35    1.37
 -20  -2 -11   18.80    1.31
 -20  -2 -10   11.41    1.73
 -20  -2  -9   11.08    2.26
 -20  -2  -8   20.06    0.73
 -20  -2  -7    0.69    1.31
 -20  -2  -6    5.45    2.16
 -20  -2  -5   33.46    4.16
 -20  -2  -4   58.96    4.40
 -20  -2  -3   38.14    3.60
 -20  -2  -2    3.43    1.98
 -20  -2  -1    2.74    0.99
 -20  -1 -76    5.89    1.20
 -20  -1 -75    3.22    0.69
 -20  -1 -74    1.02    0.81
 -20  -1 -73    7.53    0.65
 -20  -1 -72    0.79    0.64
 -20  -1 -71    3.52    0.73
 -20  -1 -70    8.46    0.80
 -20  -1 -69    6.91    0.80
 -20  -1 -68    0.76    0.84
 -20  -1 -67    8.41    0.90
 -20  -1 -66    5.87    0.89
 -20  -1 -65    3.67    0.85
 -20  -1 -64    0.40    0.74
 -20  -1 -63    0.17    0.88
 -20  -1 -62    8.65    0.99
 -20  -1 -61    9.04    1.04
 -20  -1 -60    4.96    1.02
 -20  -1 -59    7.06    1.10
 -20  -1 -58   15.72    1.17
 -20  -1 -57    6.57    1.25
 -20  -1 -56   17.22    1.36
 -20  -1 -55    2.56    1.24
 -20  -1 -54    4.81    1.14
 -20  -1 -53    0.83    1.12
 -20  -1 -52    0.41    1.13
 -20  -1 -51   11.11    0.95
 -20  -1 -50    1.88    1.12
 -20  -1 -49    0.93    0.77
 -20  -1 -48    1.09    0.81
 -20  -1 -47   11.22    0.92
 -20  -1 -46    7.51    1.39
 -20  -1 -45    5.17    1.24
 -20  -1 -44   13.78    1.23
 -20  -1 -43    3.71    1.00
 -20  -1 -42   22.11    1.10
 -20  -1 -41    1.10    1.16
 -20  -1 -40    1.41    0.94
 -20  -1 -39    3.77    0.96
 -20  -1 -38    2.40    1.03
 -20  -1 -37    3.93    1.64
 -20  -1 -36   32.91    1.78
 -20  -1 -35    5.12    3.94
 -20  -1 -34    5.82    2.08
 -20  -1 -33   23.24    1.31
 -20  -1 -32    4.37    1.81
 -20  -1 -31    8.99    1.20
 -20  -1 -30    2.09    1.15
 -20  -1 -29    5.42    1.19
 -20  -1 -28   13.90    1.41
 -20  -1 -27    7.49    1.38
 -20  -1 -26    6.57    1.15
 -20  -1 -25   13.24    1.22
 -20  -1 -24   12.55    1.14
 -20  -1 -23   16.89    1.26
 -20  -1 -22    4.79    1.13
 -20  -1 -21    4.62    1.15
 -20  -1 -20   23.38    1.23
 -20  -1 -19    9.28    1.77
 -20  -1 -18   17.44    1.54
 -20  -1 -17   13.47    1.39
 -20  -1 -16   14.00    1.01
 -20  -1 -15    1.15    1.31
 -20  -1 -14   13.63    0.96
 -20  -1 -13   12.42    1.06
 -20  -1 -12    7.62    1.63
 -20  -1 -11   40.89    3.67
 -20  -1 -10   38.62    2.19
 -20  -1  -9    4.39    7.05
 -20  -1  -8    7.30    1.04
 -20  -1  -7   14.47    1.80
 -20  -1  -6   32.90    2.62
 -20  -1  -5   44.03    4.20
 -20  -1  -4   66.11    3.27
 -20  -1  -3    5.45    5.67
 -20  -1  -2    7.92    1.07
 -20  -1  -1    4.07    1.16
 -19 -11 -26    0.30    0.97
 -19 -11 -25    0.09    0.69
 -19 -11 -24    0.17    0.58
 -19 -11 -23    1.66    0.62
 -19 -11 -22    1.31    0.70
 -19 -11 -21    3.92    0.74
 -19 -11 -20    2.41    0.76
 -19 -11 -19    8.68    0.82
 -19 -11 -18    6.10    1.86
 -19 -11 -17    2.11    1.44
 -19 -11 -16    1.22    0.83
 -19 -11 -15    1.47    0.82
 -19 -11 -14    1.86    0.84
 -19 -11 -13    1.62    0.88
 -19 -11 -12    1.51    0.92
 -19 -11 -11    7.36    1.38
 -19 -11 -10    7.19    2.96
 -19 -11  -9    4.83    3.16
 -19 -11  -8    4.50    2.04
 -19 -11  -7    2.77    2.22
 -19 -11  -6    3.37    1.40
 -19 -11  -5   11.50    1.52
 -19 -11  -4    4.20    2.00
 -19 -11  -3    1.24    1.86
 -19 -11  -2    1.03    1.24
 -19 -11  -1    8.36    1.04
 -19 -10 -37    3.79    1.06
 -19 -10 -36    3.11    1.05
 -19 -10 -35    3.78    1.08
 -19 -10 -34    1.94    0.77
 -19 -10 -33    2.58    0.61
 -19 -10 -32    4.66    0.85
 -19 -10 -31    6.75    1.07
 -19 -10 -30   11.90    0.90
 -19 -10 -29    5.09    0.93
 -19 -10 -28   10.49    1.30
 -19 -10 -27    4.34    0.78
 -19 -10 -26    4.09    0.78
 -19 -10 -25    1.38    0.88
 -19 -10 -24    5.02    1.01
 -19 -10 -23    3.44    1.05
 -19 -10 -22    7.05    1.14
 -19 -10 -21    2.09    0.89
 -19 -10 -19   15.28    1.02
 -19 -10 -18    5.80    1.96
 -19 -10 -17    4.70    3.17
 -19 -10 -16    2.73    1.01
 -19 -10 -15    2.97    0.80
 -19 -10 -14    4.05    2.38
 -19 -10 -12   19.40    1.13
 -19 -10 -11    5.33    1.34
 -19 -10 -10    5.93    1.27
 -19 -10  -9    2.68    0.85
 -19 -10  -8    6.21    0.85
 -19 -10  -7    8.94    1.18
 -19 -10  -6    8.15    0.91
 -19 -10  -5    2.95    0.93
 -19 -10  -4    6.12    0.76
 -19 -10  -3    3.67    0.69
 -19 -10  -2    6.05    0.70
 -19 -10  -1   14.99    5.20
 -19  -9 -45    4.81    1.21
 -19  -9 -44    6.43    1.22
 -19  -9 -43    6.11    1.23
 -19  -9 -42    3.26    1.35
 -19  -9 -41    1.19    0.87
 -19  -9 -40    2.92    0.47
 -19  -9 -39    3.20    0.61
 -19  -9 -38    4.89    0.68
 -19  -9 -37    2.81    1.04
 -19  -9 -36    5.61    0.90
 -19  -9 -35    2.95    0.77
 -19  -9 -34    0.15    0.74
 -19  -9 -33    0.27    0.68
 -19  -9 -32    2.05    0.68
 -19  -9 -31    0.41    0.69
 -19  -9 -30    0.64    0.75
 -19  -9 -29    3.79    1.25
 -19  -9 -28   12.40    1.05
 -19  -9 -27    5.23    2.05
 -19  -9 -26    3.08    1.98
 -19  -9 -25    1.90    1.02
 -19  -9 -24    0.17    1.12
 -19  -9 -23    1.89    0.94
 -19  -9 -22   10.30    0.88
 -19  -9 -21    3.77    1.19
 -19  -9 -20    0.29    0.75
 -19  -9 -19    1.66    0.76
 -19  -9 -18    0.01    0.77
 -19  -9 -17    0.30    1.10
 -19  -9 -16    6.12    1.23
 -19  -9 -15   21.67    2.89
 -19  -9 -14   23.29    3.40
 -19  -9 -13    3.80    2.67
 -19  -9 -12    4.59    0.71
 -19  -9 -11    0.92    1.12
 -19  -9 -10    0.32    0.59
 -19  -9  -9    1.15    0.68
 -19  -9  -8    2.50    0.80
 -19  -9  -7    7.96    0.88
 -19  -9  -6    5.94    0.86
 -19  -9  -5    1.21    1.03
 -19  -9  -4    1.51    0.94
 -19  -9  -3    3.55    0.99
 -19  -9  -2   12.53    0.87
 -19  -9  -1    4.01    1.04
 -19  -8 -51    0.92    1.08
 -19  -8 -50    2.40    1.18
 -19  -8 -49    1.14    1.06
 -19  -8 -48    3.73    0.99
 -19  -8 -47    1.47    1.02
 -19  -8 -46    3.10    1.07
 -19  -8 -45    6.95    0.69
 -19  -8 -44    5.70    0.58
 -19  -8 -43    1.12    0.62
 -19  -8 -42    4.37    0.77
 -19  -8 -41    1.26    0.82
 -19  -8 -40    0.95    0.78
 -19  -8 -39    3.56    1.15
 -19  -8 -38    1.25    0.77
 -19  -8 -37    0.70    1.07
 -19  -8 -36   10.76    1.46
 -19  -8 -35    5.39    0.92
 -19  -8 -34    5.24    0.97
 -19  -8 -33    1.42    1.98
 -19  -8 -32    4.78    1.54
 -19  -8 -31   12.96    1.34
 -19  -8 -30    5.20    1.14
 -19  -8 -29    1.05    1.02
 -19  -8 -28    0.06    0.86
 -19  -8 -27    6.90    0.87
 -19  -8 -26   10.03    0.94
 -19  -8 -25    4.90    1.43
 -19  -8 -24    9.50    1.30
 -19  -8 -23    4.11    1.87
 -19  -8 -22   14.78    0.87
 -19  -8 -21    6.10    1.29
 -19  -8 -20    4.20    0.74
 -19  -8 -19    6.61    0.85
 -19  -8 -18    6.91    1.39
 -19  -8 -17    3.18    1.20
 -19  -8 -16    9.71    0.84
 -19  -8 -15    4.83    0.75
 -19  -8 -14    1.07    0.70
 -19  -8 -13    2.80    0.70
 -19  -8 -12    5.60    0.72
 -19  -8 -11    2.15    0.70
 -19  -8 -10    0.52    0.91
 -19  -8  -9    2.22    0.77
 -19  -8  -8   11.72    1.23
 -19  -8  -7   10.19    1.41
 -19  -8  -6   11.97    1.47
 -19  -8  -5   12.52    2.25
 -19  -8  -4    2.46    1.78
 -19  -8  -3   19.40    1.72
 -19  -8  -2    0.57    0.83
 -19  -8  -1    1.27    1.58
 -19  -7 -59    0.32    0.50
 -19  -7 -58    0.04    0.61
 -19  -7 -57    0.43    1.33
 -19  -7 -56    2.57    1.72
 -19  -7 -55    1.04    1.25
 -19  -7 -54    2.45    0.74
 -19  -7 -53    6.59    0.73
 -19  -7 -52    3.46    0.77
 -19  -7 -51    1.22    0.74
 -19  -7 -50    1.10    0.66
 -19  -7 -49    2.63    0.58
 -19  -7 -48    9.76    0.59
 -19  -7 -47    9.84    0.80
 -19  -7 -46    8.16    0.71
 -19  -7 -45    8.26    0.70
 -19  -7 -44    3.42    1.15
 -19  -7 -43    1.25    1.25
 -19  -7 -42   10.60    0.85
 -19  -7 -41   14.78    1.27
 -19  -7 -40    3.14    1.02
 -19  -7 -39    0.59    0.51
 -19  -7 -38    3.63    0.73
 -19  -7 -37    5.56    0.65
 -19  -7 -36    8.48    0.76
 -19  -7 -35    2.12    0.65
 -19  -7 -34    7.32    0.79
 -19  -7 -33    3.12    0.92
 -19  -7 -32    4.02    0.80
 -19  -7 -31    3.46    0.60
 -19  -7 -30    9.05    0.85
 -19  -7 -29    7.19    1.53
 -19  -7 -28    9.66    1.23
 -19  -7 -27    4.71    0.92
 -19  -7 -26    0.91    1.16
 -19  -7 -25    2.36    0.90
 -19  -7 -24    5.62    1.09
 -19  -7 -23    3.85    1.08
 -19  -7 -22   10.04    0.97
 -19  -7 -21   13.70    1.22
 -19  -7 -20    6.27    1.04
 -19  -7 -19    4.49    1.21
 -19  -7 -18   22.08    1.10
 -19  -7 -17   14.57    1.68
 -19  -7 -16    9.21    0.98
 -19  -7 -15    4.96    1.00
 -19  -7 -14    7.05    1.52
 -19  -7 -13    1.23    2.50
 -19  -7 -12    3.15    1.14
 -19  -7 -11   13.36    1.05
 -19  -7 -10    1.61    1.10
 -19  -7  -9    5.84    1.09
 -19  -7  -8    2.27    0.62
 -19  -7  -7    0.56    0.77
 -19  -7  -6    0.69    0.63
 -19  -7  -5    5.36    0.66
 -19  -7  -4    3.21    0.76
 -19  -7  -3    4.72    1.72
 -19  -7  -2   21.19    1.54
 -19  -7  -1   10.27    1.47
 -19  -6 -66    1.44    0.76
 -19  -6 -65    7.77    1.00
 -19  -6 -64    2.97    0.96
 -19  -6 -63    0.18    0.99
 -19  -6 -62    8.47    1.69
 -19  -6 -61    1.98    0.80
 -19  -6 -60    0.02    0.79
 -19  -6 -59    3.41    0.88
 -19  -6 -58   11.87    0.93
 -19  -6 -57    3.45    0.89
 -19  -6 -56    3.92    0.79
 -19  -6 -55    4.54    0.76
 -19  -6 -54    3.06    0.93
 -19  -6 -53    2.37    0.76
 -19  -6 -52    2.45    0.50
 -19  -6 -51    6.27    0.63
 -19  -6 -50    4.37    0.85
 -19  -6 -49    2.29    0.98
 -19  -6 -48    6.22    1.25
 -19  -6 -47    1.82    0.67
 -19  -6 -46    7.92    1.09
 -19  -6 -45   15.54    0.98
 -19  -6 -44    2.44    0.93
 -19  -6 -43    3.99    0.87
 -19  -6 -42    0.03    0.73
 -19  -6 -41    4.60    0.83
 -19  -6 -40    9.77    0.75
 -19  -6 -39    2.38    1.63
 -19  -6 -38   11.02    0.86
 -19  -6 -37    5.09    1.08
 -19  -6 -36    3.27    1.12
 -19  -6 -35    0.59    0.78
 -19  -6 -34    0.30    1.30
 -19  -6 -33   31.19    1.05
 -19  -6 -32    9.74    2.02
 -19  -6 -31    4.01    0.82
 -19  -6 -30    0.81    0.79
 -19  -6 -29    1.47    0.96
 -19  -6 -28    4.31    0.84
 -19  -6 -27    5.19    1.05
 -19  -6 -26   13.22    0.91
 -19  -6 -25    3.13    0.88
 -19  -6 -24    5.45    0.95
 -19  -6 -23   12.85    2.20
 -19  -6 -22   18.40    1.80
 -19  -6 -21    4.98    2.25
 -19  -6 -20   20.03    1.57
 -19  -6 -19    2.02    1.13
 -19  -6 -18    5.94    0.89
 -19  -6 -17    5.40    1.02
 -19  -6 -16    8.45    2.36
 -19  -6 -15   20.82    1.88
 -19  -6 -14    5.27    1.96
 -19  -6 -13    0.91    0.77
 -19  -6 -12    0.86    0.67
 -19  -6 -11    4.12    0.76
 -19  -6 -10    5.57    1.04
 -19  -6  -9   32.61    1.68
 -19  -6  -8   17.22    1.79
 -19  -6  -7    0.88    0.88
 -19  -6  -6    2.98    0.76
 -19  -6  -5    1.66    0.76
 -19  -6  -4    0.41    0.74
 -19  -6  -3    0.43    0.81
 -19  -6  -2    6.24    0.83
 -19  -6  -1    1.54    1.99
 -19  -5 -70    1.99    0.94
 -19  -5 -69    7.89    1.14
 -19  -5 -68    6.73    1.20
 -19  -5 -67    0.98    1.15
 -19  -5 -66    2.06    0.84
 -19  -5 -65    1.07    1.24
 -19  -5 -64    0.15    0.90
 -19  -5 -63    3.65    1.03
 -19  -5 -62   13.13    2.33
 -19  -5 -61    2.26    1.29
 -19  -5 -60    1.13    0.71
 -19  -5 -59    1.93    1.05
 -19  -5 -58   13.05    0.88
 -19  -5 -57    3.37    0.82
 -19  -5 -56    5.59    0.84
 -19  -5 -55    4.94    0.62
 -19  -5 -54   10.62    0.76
 -19  -5 -53    4.06    1.16
 -19  -5 -52   10.82    0.85
 -19  -5 -51    9.31    0.86
 -19  -5 -50    1.79    0.87
 -19  -5 -49    2.23    0.90
 -19  -5 -48    4.46    1.20
 -19  -5 -47   21.60    1.36
 -19  -5 -46    4.60    1.53
 -19  -5 -45    5.48    1.00
 -19  -5 -44   12.74    1.15
 -19  -5 -43   16.60    1.28
 -19  -5 -42   28.44    1.95
 -19  -5 -41    4.19    1.48
 -19  -5 -40    0.03    1.02
 -19  -5 -39    1.80    0.81
 -19  -5 -38    2.43    0.85
 -19  -5 -37    1.07    1.00
 -19  -5 -36    1.97    0.85
 -19  -5 -35    2.37    0.87
 -19  -5 -34    2.23    0.88
 -19  -5 -33    0.39    0.79
 -19  -5 -32    5.42    0.93
 -19  -5 -31    4.39    0.80
 -19  -5 -30    1.93    0.82
 -19  -5 -29   11.89    0.96
 -19  -5 -28    5.91    0.96
 -19  -5 -27    3.64    0.95
 -19  -5 -26    7.81    0.98
 -19  -5 -25    9.81    1.31
 -19  -5 -24   15.24    1.09
 -19  -5 -23    2.64    0.97
 -19  -5 -22   11.47    1.06
 -19  -5 -21    4.86    1.04
 -19  -5 -20    6.34    1.05
 -19  -5 -19   12.08    1.29
 -19  -5 -18   12.32    1.10
 -19  -5 -17    6.50    1.04
 -19  -5 -16    8.59    0.85
 -19  -5 -15    4.22    0.69
 -19  -5 -14   11.42    1.80
 -19  -5 -13   22.99    1.21
 -19  -5 -12   15.71    1.51
 -19  -5 -11   23.21    1.05
 -19  -5 -10    1.02    1.27
 -19  -5  -9   20.28    1.05
 -19  -5  -8    6.18    1.22
 -19  -5  -7   14.78    0.71
 -19  -5  -6    3.95    1.02
 -19  -5  -5    2.63    0.51
 -19  -5  -4    1.77    0.92
 -19  -5  -3    2.43    1.42
 -19  -5  -2   26.30    1.87
 -19  -5  -1    9.28    2.43
 -19  -4 -73    0.79    1.01
 -19  -4 -72    0.06    1.11
 -19  -4 -71    4.06    1.24
 -19  -4 -70    1.09    1.27
 -19  -4 -69    0.18    1.41
 -19  -4 -68    2.14    1.82
 -19  -4 -67    6.17    1.60
 -19  -4 -66    3.69    1.38
 -19  -4 -65   10.49    1.48
 -19  -4 -64    2.22    0.79
 -19  -4 -63    2.26    0.85
 -19  -4 -62    0.54    0.79
 -19  -4 -61   16.22    1.32
 -19  -4 -60    1.62    1.06
 -19  -4 -59    2.02    0.75
 -19  -4 -58    5.44    0.82
 -19  -4 -57    1.85    0.80
 -19  -4 -56    0.55    0.86
 -19  -4 -55    4.14    1.01
 -19  -4 -54    8.13    1.56
 -19  -4 -53    2.50    1.46
 -19  -4 -52    4.32    1.07
 -19  -4 -51    2.86    1.10
 -19  -4 -50    4.77    0.90
 -19  -4 -49    1.50    0.97
 -19  -4 -48   10.70    1.30
 -19  -4 -47    5.72    1.34
 -19  -4 -46   10.44    0.90
 -19  -4 -45    0.52    0.98
 -19  -4 -44    9.46    0.99
 -19  -4 -43    9.75    1.66
 -19  -4 -42   12.87    1.03
 -19  -4 -41    1.51    1.33
 -19  -4 -40   12.90    1.03
 -19  -4 -39    4.37    2.34
 -19  -4 -38   11.32    1.14
 -19  -4 -37    1.61    1.00
 -19  -4 -36    0.16    0.85
 -19  -4 -35    2.41    0.86
 -19  -4 -34    1.93    0.96
 -19  -4 -33    1.80    0.99
 -19  -4 -32    0.52    0.98
 -19  -4 -31    2.31    1.01
 -19  -4 -30    3.84    1.06
 -19  -4 -29   14.47    1.41
 -19  -4 -28   21.43    1.23
 -19  -4 -27   12.08    2.47
 -19  -4 -26   25.78    1.50
 -19  -4 -25   10.75    1.61
 -19  -4 -24    2.88    1.30
 -19  -4 -23   20.96    1.31
 -19  -4 -22    2.61    1.19
 -19  -4 -21    0.52    1.06
 -19  -4 -20    2.56    1.33
 -19  -4 -19   12.58    1.12
 -19  -4 -18   11.30    1.02
 -19  -4 -17    1.20    0.92
 -19  -4 -16   15.13    0.92
 -19  -4 -15    8.48    1.25
 -19  -4 -14   22.46    0.94
 -19  -4 -13   15.31    2.11
 -19  -4 -12   24.03    2.79
 -19  -4 -11   57.29    2.55
 -19  -4 -10    6.61    2.94
 -19  -4  -9    3.28    0.78
 -19  -4  -8    0.07    0.76
 -19  -4  -7    4.55    2.63
 -19  -4  -6   32.66    1.18
 -19  -4  -5   23.93    2.44
 -19  -4  -4    1.17    2.02
 -19  -4  -3   17.98    1.13
 -19  -4  -2    1.44    2.63
 -19  -4  -1   12.91    1.76
 -19  -3 -76    0.19    1.10
 -19  -3 -75    2.11    1.25
 -19  -3 -74    2.47    1.19
 -19  -3 -73    2.20    0.78
 -19  -3 -72    6.71    0.99
 -19  -3 -71    1.26    0.91
 -19  -3 -70    1.11    0.84
 -19  -3 -69    5.14    0.95
 -19  -3 -68    4.91    1.21
 -19  -3 -67    3.39    0.73
 -19  -3 -66    6.77    0.92
 -19  -3 -65    1.15    0.73
 -19  -3 -64    4.26    0.96
 -19  -3 -63    8.38    0.77
 -19  -3 -62    1.74    0.97
 -19  -3 -61    3.51    0.82
 -19  -3 -60    8.71    0.89
 -19  -3 -59    9.78    1.05
 -19  -3 -58    8.86    1.24
 -19  -3 -57   11.54    1.12
 -19  -3 -56   10.87    4.00
 -19  -3 -55   27.73    2.11
 -19  -3 -54   11.40    2.05
 -19  -3 -53    1.68    0.87
 -19  -3 -52    2.47    0.93
 -19  -3 -51   12.03    1.68
 -19  -3 -50   31.49    1.50
 -19  -3 -49    5.47    2.83
 -19  -3 -48    0.10    0.79
 -19  -3 -47    9.70    0.88
 -19  -3 -46    3.42    0.87
 -19  -3 -45    4.37    0.91
 -19  -3 -44    4.31    0.89
 -19  -3 -43    2.41    0.89
 -19  -3 -42    1.70    1.02
 -19  -3 -41    9.63    0.89
 -19  -3 -40   12.54    0.87
 -19  -3 -39    1.30    0.85
 -19  -3 -38    2.71    1.02
 -19  -3 -37   15.41    1.18
 -19  -3 -36    2.45    1.19
 -19  -3 -35   11.69    1.12
 -19  -3 -34    5.42    1.08
 -19  -3 -33    3.20    1.17
 -19  -3 -32    9.59    1.10
 -19  -3 -31    4.67    2.24
 -19  -3 -30   18.15    1.45
 -19  -3 -29    1.99    1.78
 -19  -3 -28    6.29    1.17
 -19  -3 -27   13.80    1.19
 -19  -3 -26   13.96    2.10
 -19  -3 -25   39.82    3.54
 -19  -3 -24   13.64    4.08
 -19  -3 -23   10.71    1.30
 -19  -3 -22    1.27    1.36
 -19  -3 -21   11.47    2.51
 -19  -3 -20   32.71    1.39
 -19  -3 -19    9.32    1.38
 -19  -3 -18    7.00    3.93
 -19  -3 -17   26.39    3.13
 -19  -3 -16   34.19    1.87
 -19  -3 -15    6.48    2.08
 -19  -3 -14   20.35    1.03
 -19  -3 -13    2.31    1.28
 -19  -3 -12    9.00    1.60
 -19  -3 -11   11.54    3.70
 -19  -3 -10   17.87    2.80
 -19  -3  -9   21.61    2.80
 -19  -3  -8   37.52    1.99
 -19  -3  -7    5.56    1.72
 -19  -3  -6    7.14    2.34
 -19  -3  -5   27.23    2.31
 -19  -3  -4   40.55    1.93
 -19  -3  -3    8.05    4.61
 -19  -3  -2   11.44    1.19
 -19  -3  -1   10.18    1.06
 -19  -2 -78    7.45    1.36
 -19  -2 -77   13.41    3.08
 -19  -2 -76    1.47    0.97
 -19  -2 -75    5.37    0.95
 -19  -2 -74    7.80    1.52
 -19  -2 -73   11.18    1.47
 -19  -2 -72    8.80    0.95
 -19  -2 -71    4.65    1.24
 -19  -2 -70    7.63    0.75
 -19  -2 -69    1.76    0.74
 -19  -2 -68    6.72    0.81
 -19  -2 -67    3.51    0.82
 -19  -2 -66    3.27    0.85
 -19  -2 -65    2.49    0.87
 -19  -2 -64    6.26    0.88
 -19  -2 -63    0.78    0.83
 -19  -2 -62    0.91    0.93
 -19  -2 -61    7.56    1.11
 -19  -2 -60   13.58    1.29
 -19  -2 -59   17.55    1.37
 -19  -2 -58   16.23    2.07
 -19  -2 -57    3.03    1.19
 -19  -2 -56    3.74    1.18
 -19  -2 -55   29.27    1.57
 -19  -2 -54    2.14    1.55
 -19  -2 -53   12.71    1.49
 -19  -2 -52    7.41    0.91
 -19  -2 -51    1.29    0.88
 -19  -2 -50    0.66    0.82
 -19  -2 -49    2.25    0.86
 -19  -2 -48   10.23    3.25
 -19  -2 -47   29.56    2.23
 -19  -2 -46    2.95    2.73
 -19  -2 -45   14.31    1.17
 -19  -2 -44    1.89    0.83
 -19  -2 -43    1.64    1.06
 -19  -2 -42   17.18    1.62
 -19  -2 -41    5.41    1.24
 -19  -2 -40    3.53    0.98
 -19  -2 -39    9.96    1.08
 -19  -2 -38    5.65    1.06
 -19  -2 -37    7.54    0.99
 -19  -2 -36    5.21    1.00
 -19  -2 -35    3.84    0.98
 -19  -2 -34    3.27    1.00
 -19  -2 -33    8.69    1.06
 -19  -2 -32   12.72    1.13
 -19  -2 -31    5.70    1.15
 -19  -2 -30    4.76    1.43
 -19  -2 -29   22.02    1.49
 -19  -2 -28    6.00    2.46
 -19  -2 -27    1.13    1.12
 -19  -2 -26    4.00    1.26
 -19  -2 -25   23.40    1.46
 -19  -2 -24    8.40    1.43
 -19  -2 -23    7.05    1.71
 -19  -2 -22   16.12    1.98
 -19  -2 -21   19.68    2.72
 -19  -2 -20   10.51    2.78
 -19  -2 -19    7.51    0.84
 -19  -2 -18    0.72    0.73
 -19  -2 -17    0.97    1.39
 -19  -2 -16   32.01    1.86
 -19  -2 -15   16.81    1.50
 -19  -2 -14   17.86    1.35
 -19  -2 -13    4.69    0.97
 -19  -2 -12    5.26    1.05
 -19  -2 -11   24.80    1.32
 -19  -2 -10    6.84    1.25
 -19  -2  -9    6.76    1.80
 -19  -2  -8   13.71    1.91
 -19  -2  -7    7.10    1.21
 -19  -2  -6    1.48    0.75
 -19  -2  -5    1.37    1.22
 -19  -2  -4   24.05    1.01
 -19  -2  -3   10.46    1.18
 -19  -2  -2    7.95    0.83
 -19  -2  -1   13.43    1.56
 -19  -1 -80    2.37    1.20
 -19  -1 -79    4.89    1.36
 -19  -1 -78    1.66    0.46
 -19  -1 -77    1.81    0.59
 -19  -1 -76    4.41    0.70
 -19  -1 -75    2.64    0.73
 -19  -1 -74    0.10    0.84
 -19  -1 -73    4.34    0.85
 -19  -1 -72    2.01    0.72
 -19  -1 -71    4.52    0.79
 -19  -1 -70   16.69    0.96
 -19  -1 -69    3.33    0.91
 -19  -1 -68   13.69    1.31
 -19  -1 -67    0.41    0.94
 -19  -1 -66    6.45    0.99
 -19  -1 -65   18.38    1.12
 -19  -1 -64    0.29    0.99
 -19  -1 -63    4.46    1.06
 -19  -1 -62    5.55    1.10
 -19  -1 -61    5.68    1.27
 -19  -1 -60    3.18    1.07
 -19  -1 -59    3.06    0.96
 -19  -1 -58    0.34    0.98
 -19  -1 -57    9.60    1.05
 -19  -1 -56    2.88    1.00
 -19  -1 -55    0.66    1.17
 -19  -1 -54   10.17    1.16
 -19  -1 -53   15.96    1.27
 -19  -1 -52   18.78    1.49
 -19  -1 -51    6.72    2.06
 -19  -1 -50   21.64    1.07
 -19  -1 -49    5.13    1.34
 -19  -1 -48    4.27    1.22
 -19  -1 -47   19.47    1.56
 -19  -1 -46   14.18    1.51
 -19  -1 -45    1.04    1.23
 -19  -1 -44   35.47    2.66
 -19  -1 -43   25.76    5.93
 -19  -1 -42   41.52    2.18
 -19  -1 -41    7.99    2.45
 -19  -1 -40   16.49    1.18
 -19  -1 -39   17.49    1.35
 -19  -1 -38   15.60    1.71
 -19  -1 -37    9.36    1.14
 -19  -1 -36    5.31    1.11
 -19  -1 -35    7.74    1.11
 -19  -1 -34    3.80    1.10
 -19  -1 -33   18.51    1.29
 -19  -1 -32   24.63    1.90
 -19  -1 -31   10.44    1.54
 -19  -1 -30    5.13    1.11
 -19  -1 -29    7.04    1.11
 -19  -1 -28   16.76    1.15
 -19  -1 -27   10.24    1.32
 -19  -1 -26    2.59    1.38
 -19  -1 -25   10.54    1.12
 -19  -1 -24   22.13    1.97
 -19  -1 -23   17.85    1.25
 -19  -1 -22    7.84    1.22
 -19  -1 -21   12.56    0.92
 -19  -1 -20   11.25    2.12
 -19  -1 -19   14.92    1.64
 -19  -1 -18   15.91    2.30
 -19  -1 -17   21.72    2.09
 -19  -1 -16   20.98    1.21
 -19  -1 -15   18.46    1.31
 -19  -1 -14   20.61    5.93
 -19  -1 -13   45.72    1.85
 -19  -1 -12    4.30    2.27
 -19  -1 -11    8.73    0.95
 -19  -1 -10    2.75    0.76
 -19  -1  -9    2.84    0.76
 -19  -1  -8    1.96    0.81
 -19  -1  -7   20.99    0.82
 -19  -1  -6    0.26    0.77
 -19  -1  -5    1.65    0.74
 -19  -1  -4    4.59    0.77
 -19  -1  -3    4.06    1.86
 -19  -1  -2   32.00    2.59
 -19  -1  -1   55.84    2.95
 -18 -13  -9    6.07    1.16
 -18 -13  -8    4.41    1.21
 -18 -13  -7    7.07    1.15
 -18 -13  -5    7.76    2.07
 -18 -13  -4    7.63    0.88
 -18 -13  -3    6.87    1.83
 -18 -13  -2    8.16    2.25
 -18 -13  -1    9.33    1.30
 -18 -12 -29    6.61    0.90
 -18 -12 -28    3.82    0.92
 -18 -12 -27    1.91    0.97
 -18 -12 -26    4.74    1.21
 -18 -12 -24   18.49    2.81
 -18 -12 -23    5.25    1.39
 -18 -12 -22    3.06    1.97
 -18 -12 -21    5.18    1.39
 -18 -12 -20    3.41    0.93
 -18 -12 -19    4.10    0.94
 -18 -12 -18    1.75    0.73
 -18 -12 -17    1.87    0.74
 -18 -12 -16    3.07    0.78
 -18 -12 -15    1.47    0.77
 -18 -12 -14    1.17    0.78
 -18 -12 -13    0.71    0.77
 -18 -12 -12    2.46    0.76
 -18 -12 -11    4.82    0.81
 -18 -12 -10    5.76    0.87
 -18 -12  -9    5.66    1.44
 -18 -12  -8    4.40    1.96
 -18 -12  -7   18.92    1.31
 -18 -12  -6   13.80    3.02
 -18 -12  -5    6.61    1.59
 -18 -12  -4    1.15    0.83
 -18 -12  -3    2.33    0.86
 -18 -12  -2    3.11    1.12
 -18 -12  -1    0.49    0.84
 -18 -11 -39    2.72    0.65
 -18 -11 -38    4.37    0.81
 -18 -11 -37    4.77    0.78
 -18 -11 -36    6.75    0.85
 -18 -11 -35    4.01    0.82
 -18 -11 -34    1.77    0.85
 -18 -11 -33    1.39    1.44
 -18 -11 -32    7.71    1.91
 -18 -11 -31    7.34    1.79
 -18 -11 -30    4.33    1.04
 -18 -11 -29    5.74    1.05
 -18 -11 -28    1.17    1.04
 -18 -11 -27    1.34    0.81
 -18 -11 -26    0.93    0.84
 -18 -11 -25    5.23    0.86
 -18 -11 -24    1.42    1.10
 -18 -11 -23    3.32    1.01
 -18 -11 -22    2.50    1.25
 -18 -11 -21    3.22    1.15
 -18 -11 -20    1.25    1.25
 -18 -11 -19    1.34    1.31
 -18 -11 -18    3.49    1.32
 -18 -11 -17    4.80    1.00
 -18 -11 -16    1.25    0.54
 -18 -11 -15    5.15    0.58
 -18 -11 -14    8.53    0.65
 -18 -11 -13    1.49    0.81
 -18 -11 -12    1.74    3.23
 -18 -11 -11    2.74    1.78
 -18 -11 -10    7.56    3.81
 -18 -11  -9    8.13    1.45
 -18 -11  -8    3.36    1.47
 -18 -11  -7    9.73    1.49
 -18 -11  -6    7.62    1.49
 -18 -11  -5    3.05    1.86
 -18 -11  -4    2.00    1.32
 -18 -11  -3    1.82    1.30
 -18 -11  -2    3.64    1.37
 -18 -11  -1    9.25    1.46
 -18 -10 -46    0.56    0.46
 -18 -10 -45    0.85    0.59
 -18 -10 -44    1.13    0.56
 -18 -10 -43    2.24    0.74
 -18 -10 -42    5.99    0.69
 -18 -10 -41    6.01    0.76
 -18 -10 -40    8.17    1.30
 -18 -10 -39   12.70    1.04
 -18 -10 -38   10.07    1.42
 -18 -10 -37    4.68    1.06
 -18 -10 -36    3.80    0.99
 -18 -10 -35    5.94    0.84
 -18 -10 -34    3.97    0.93
 -18 -10 -33    4.26    0.86
 -18 -10 -32    1.67    1.10
 -18 -10 -31    5.26    1.18
 -18 -10 -30   14.39    1.31
 -18 -10 -29    3.31    2.22
 -18 -10 -28   10.28    0.82
 -18 -10 -27    1.48    1.43
 -18 -10 -26    0.82    1.09
 -18 -10 -25    0.95    1.04
 -18 -10 -24    2.20    1.34
 -18 -10 -23    9.60    1.47
 -18 -10 -22    9.91    1.13
 -18 -10 -21    5.53    1.52
 -18 -10 -20    5.07    0.91
 -18 -10 -19    2.39    0.99
 -18 -10 -18    0.34    0.93
 -18 -10 -17    3.08    1.36
 -18 -10 -16   10.56    1.69
 -18 -10 -15    5.49    3.31
 -18 -10 -14    9.34    1.68
 -18 -10 -13   19.47    1.93
 -18 -10 -12   25.58    4.93
 -18 -10 -11    5.89    1.28
 -18 -10 -10    0.27    1.06
 -18 -10  -9    3.30    0.96
 -18 -10  -8    1.04    1.45
 -18 -10  -7    8.98    1.61
 -18 -10  -6    6.08    2.28
 -18 -10  -5   12.94    2.05
 -18 -10  -4    6.77    1.23
 -18 -10  -3    9.01    0.88
 -18 -10  -2    2.74    1.25
 -18 -10  -1    6.79    1.24
 -18  -9 -52    1.14    1.16
 -18  -9 -51    0.75    0.42
 -18  -9 -50    2.13    0.59
 -18  -9 -49    4.63    3.32
 -18  -9 -48   16.19    1.31
 -18  -9 -47   15.00    1.91
 -18  -9 -46    2.52    0.75
 -18  -9 -45    1.53    0.77
 -18  -9 -44    8.57    0.85
 -18  -9 -43    3.76    1.00
 -18  -9 -42   11.59    0.87
 -18  -9 -41    9.47    0.95
 -18  -9 -40    1.43    0.94
 -18  -9 -39    1.81    0.96
 -18  -9 -38    0.90    0.97
 -18  -9 -37    0.92    1.33
 -18  -9 -36    4.77    1.27
 -18  -9 -35    0.46    1.15
 -18  -9 -34    4.14    1.08
 -18  -9 -33    3.75    0.82
 -18  -9 -32    1.82    0.81
 -18  -9 -31    2.36    0.84
 -18  -9 -30    7.21    1.33
 -18  -9 -29   23.72    1.25
 -18  -9 -28    4.25    1.13
 -18  -9 -27    1.47    1.58
 -18  -9 -26    9.58    1.39
 -18  -9 -25    8.30    1.09
 -18  -9 -24    6.30    0.85
 -18  -9 -23    9.03    0.96
 -18  -9 -22   11.43    1.24
 -18  -9 -21    2.45    1.74
 -18  -9 -20    4.06    1.09
 -18  -9 -19    6.95    0.81
 -18  -9 -18    6.32    0.79
 -18  -9 -17    4.27    0.72
 -18  -9 -16    3.97    0.73
 -18  -9 -15    2.34    0.71
 -18  -9 -14    3.90    0.72
 -18  -9 -13    4.59    0.72
 -18  -9 -12    0.96    1.36
 -18  -9 -11    3.92    1.32
 -18  -9 -10   13.45    0.82
 -18  -9  -9    1.01    1.17
 -18  -9  -8    4.61    0.74
 -18  -9  -7    5.52    0.66
 -18  -9  -6    2.13    0.65
 -18  -9  -5    7.45    0.63
 -18  -9  -4    5.00    0.59
 -18  -9  -3    0.40    0.58
 -18  -9  -2    0.40    0.61
 -18  -9  -1    2.47    1.70
 -18  -8 -61    1.12    0.57
 -18  -8 -60    5.52    0.73
 -18  -8 -59    1.43    0.74
 -18  -8 -58    7.06    0.91
 -18  -8 -57    8.88    1.09
 -18  -8 -56    2.64    0.94
 -18  -8 -55    2.75    0.61
 -18  -8 -54    4.36    0.58
 -18  -8 -53    6.82    0.74
 -18  -8 -52    5.06    0.95
 -18  -8 -51    9.26    1.70
 -18  -8 -50   15.55    1.20
 -18  -8 -49    4.36    1.80
 -18  -8 -48    2.64    0.82
 -18  -8 -47    3.50    0.80
 -18  -8 -46    5.02    0.80
 -18  -8 -45    3.84    0.86
 -18  -8 -44    8.43    0.85
 -18  -8 -43    1.97    0.89
 -18  -8 -42    3.46    1.00
 -18  -8 -41    0.35    0.98
 -18  -8 -40    9.21    0.90
 -18  -8 -39    8.64    1.11
 -18  -8 -38    5.52    0.89
 -18  -8 -37    3.12    0.89
 -18  -8 -36    0.83    0.53
 -18  -8 -35    0.27    0.94
 -18  -8 -34    1.20    0.65
 -18  -8 -33   19.64    1.13
 -18  -8 -32    6.05    0.90
 -18  -8 -31    3.10    0.71
 -18  -8 -30    9.15    0.90
 -18  -8 -29   11.22    1.96
 -18  -8 -28    3.54    1.20
 -18  -8 -27   21.74    1.89
 -18  -8 -26    2.56    2.23
 -18  -8 -25   16.73    1.14
 -18  -8 -24    4.37    0.95
 -18  -8 -23    2.26    0.94
 -18  -8 -22    6.08    0.92
 -18  -8 -21    1.53    0.94
 -18  -8 -20   17.25    1.10
 -18  -8 -19   14.20    1.68
 -18  -8 -18    1.02    1.16
 -18  -8 -17    0.56    0.99
 -18  -8 -16    2.08    0.87
 -18  -8 -15    1.72    0.85
 -18  -8 -14    1.38    0.84
 -18  -8 -13    1.22    0.86
 -18  -8 -12    2.23    0.87
 -18  -8 -11    0.11    0.84
 -18  -8 -10    0.85    0.60
 -18  -8  -9    4.95    0.95
 -18  -8  -8    7.91    0.68
 -18  -8  -7    2.34    0.91
 -18  -8  -6    9.89    1.18
 -18  -8  -5   10.82    1.09
 -18  -8  -4    1.29    1.69
 -18  -8  -3    6.22    0.87
 -18  -8  -2    4.69    0.76
 -18  -8  -1    6.19    0.74
 -18  -7 -68    0.17    0.74
 -18  -7 -67    0.10    0.81
 -18  -7 -66    1.86    0.89
 -18  -7 -65    3.08    1.00
 -18  -7 -64    0.86    1.05
 -18  -7 -63    0.55    1.12
 -18  -7 -62    0.42    0.78
 -18  -7 -61    0.55    0.74
 -18  -7 -60    2.90    1.42
 -18  -7 -59    0.47    1.12
 -18  -7 -58   15.23    0.90
 -18  -7 -57    1.59    0.72
 -18  -7 -56    2.75    0.72
 -18  -7 -55    4.95    0.84
 -18  -7 -54    9.59    0.91
 -18  -7 -53   11.66    0.96
 -18  -7 -52    0.77    1.47
 -18  -7 -51    8.96    0.97
 -18  -7 -50    3.17    0.88
 -18  -7 -49    2.12    0.88
 -18  -7 -48    0.76    0.90
 -18  -7 -47    3.31    0.96
 -18  -7 -46    2.88    1.20
 -18  -7 -45    4.47    0.70
 -18  -7 -44    4.98    0.90
 -18  -7 -43    2.18    0.72
 -18  -7 -42    6.44    0.87
 -18  -7 -41    6.99    0.75
 -18  -7 -40    0.28    0.92
 -18  -7 -39    2.15    0.70
 -18  -7 -38    0.64    0.71
 -18  -7 -37    0.53    0.73
 -18  -7 -36    0.38    0.73
 -18  -7 -35    0.76    0.77
 -18  -7 -34   10.52    0.83
 -18  -7 -33    0.37    0.86
 -18  -7 -32    3.94    0.84
 -18  -7 -31    7.66    0.87
 -18  -7 -30    2.80    0.84
 -18  -7 -29    2.10    0.79
 -18  -7 -28    0.12    0.81
 -18  -7 -27    0.20    0.82
 -18  -7 -26    7.33    0.97
 -18  -7 -25    9.91    0.95
 -18  -7 -24   23.69    1.25
 -18  -7 -23    7.40    1.41
 -18  -7 -22    3.58    0.84
 -18  -7 -21    2.18    0.93
 -18  -7 -20    5.60    1.18
 -18  -7 -19   10.75    1.38
 -18  -7 -18    8.74    1.25
 -18  -7 -17    2.41    0.87
 -18  -7 -16    6.92    0.96
 -18  -7 -15    7.17    0.60
 -18  -7 -14    2.94    1.10
 -18  -7 -13   15.92    0.88
 -18  -7 -12    5.26    1.23
 -18  -7 -11    3.36    0.75
 -18  -7 -10    2.26    0.91
 -18  -7  -9    8.56    1.18
 -18  -7  -8    7.72    1.20
 -18  -7  -7    8.24    1.46
 -18  -7  -6   10.19    1.18
 -18  -7  -5    3.62    0.83
 -18  -7  -4    5.49    0.80
 -18  -7  -3    2.50    0.82
 -18  -7  -2    3.94    0.80
 -18  -7  -1    6.66    0.91
 -18  -6 -72    2.44    0.99
 -18  -6 -71    6.67    1.15
 -18  -6 -70    0.65    1.05
 -18  -6 -69    0.47    1.08
 -18  -6 -68    2.81    1.15
 -18  -6 -67    0.43    1.16
 -18  -6 -66    4.70    1.31
 -18  -6 -65    2.64    0.94
 -18  -6 -64    1.79    0.85
 -18  -6 -63    0.13    0.83
 -18  -6 -62    3.93    0.83
 -18  -6 -61    5.88    0.82
 -18  -6 -60    6.74    0.79
 -18  -6 -59    0.14    0.80
 -18  -6 -58    7.07    1.19
 -18  -6 -57   21.50    1.04
 -18  -6 -56    2.95    1.63
 -18  -6 -55    3.78    1.08
 -18  -6 -54   13.33    1.18
 -18  -6 -53    6.20    0.78
 -18  -6 -52    5.88    0.77
 -18  -6 -51    2.20    0.83
 -18  -6 -50    5.28    0.84
 -18  -6 -49    0.57    0.85
 -18  -6 -48    0.93    0.78
 -18  -6 -47    1.74    0.80
 -18  -6 -46    1.39    0.85
 -18  -6 -45    7.03    0.91
 -18  -6 -44    5.62    0.90
 -18  -6 -43    3.49    1.03
 -18  -6 -42   13.43    1.18
 -18  -6 -41   12.18    1.04
 -18  -6 -40    6.56    0.86
 -18  -6 -39    0.79    1.02
 -18  -6 -38    8.47    0.92
 -18  -6 -37    3.11    1.08
 -18  -6 -36   12.28    0.96
 -18  -6 -35    3.64    0.91
 -18  -6 -34    4.04    0.91
 -18  -6 -33    3.19    0.94
 -18  -6 -32    1.52    0.94
 -18  -6 -31    2.74    0.91
 -18  -6 -30    0.22    0.78
 -18  -6 -29    2.25    0.77
 -18  -6 -28    2.06    0.86
 -18  -6 -27    1.37    0.87
 -18  -6 -26    7.70    0.91
 -18  -6 -25    5.28    0.99
 -18  -6 -24   16.41    1.05
 -18  -6 -23    8.01    2.53
 -18  -6 -22   17.10    1.59
 -18  -6 -21   13.95    1.21
 -18  -6 -20   12.82    1.70
 -18  -6 -19   13.38    1.40
 -18  -6 -18    8.01    1.53
 -18  -6 -17   11.98    1.80
 -18  -6 -16   10.68    1.23
 -18  -6 -15    2.02    0.92
 -18  -6 -14    1.52    0.86
 -18  -6 -13    3.93    1.14
 -18  -6 -12    2.92    0.68
 -18  -6 -11    1.76    0.67
 -18  -6 -10    1.25    0.71
 -18  -6  -9    4.35    0.76
 -18  -6  -8    5.82    0.62
 -18  -6  -7    1.17    0.82
 -18  -6  -6    0.13    1.32
 -18  -6  -5   20.45    1.01
 -18  -6  -4   14.28    1.70
 -18  -6  -3    4.54    0.94
 -18  -6  -2    5.13    0.86
 -18  -6  -1    9.05    0.91
 -18  -5 -75    0.11    0.96
 -18  -5 -74    0.70    1.05
 -18  -5 -73    1.45    1.19
 -18  -5 -72    0.96    1.31
 -18  -5 -71   10.48    1.59
 -18  -5 -70    1.71    0.91
 -18  -5 -69    3.58    0.96
 -18  -5 -68    3.19    1.16
 -18  -5 -67   10.80    1.51
 -18  -5 -66   16.43    1.10
 -18  -5 -65    8.16    0.99
 -18  -5 -64    7.43    1.15
 -18  -5 -63   13.05    1.35
 -18  -5 -62    0.05    0.89
 -18  -5 -61    3.81    0.54
 -18  -5 -60    7.32    0.73
 -18  -5 -59    2.53    0.79
 -18  -5 -58    4.59    0.82
 -18  -5 -57    2.68    0.94
 -18  -5 -56   14.21    1.01
 -18  -5 -55    5.95    0.97
 -18  -5 -54    2.06    1.40
 -18  -5 -53    5.54    1.52
 -18  -5 -52   37.50    3.58
 -18  -5 -51   14.85    3.09
 -18  -5 -50    3.01    0.95
 -18  -5 -49    2.35    0.89
 -18  -5 -48    1.37    0.96
 -18  -5 -47    2.75    1.00
 -18  -5 -46    0.59    1.09
 -18  -5 -45    1.27    0.86
 -18  -5 -44    6.00    0.90
 -18  -5 -43    2.02    0.91
 -18  -5 -42    3.22    0.94
 -18  -5 -41    9.42    1.34
 -18  -5 -40    1.64    0.99
 -18  -5 -39    1.05    0.97
 -18  -5 -38    2.14    1.00
 -18  -5 -37    8.25    1.03
 -18  -5 -36    1.08    1.04
 -18  -5 -35    5.41    0.87
 -18  -5 -34    1.88    0.90
 -18  -5 -33    8.66    1.08
 -18  -5 -32    4.29    1.13
 -18  -5 -31   14.98    1.13
 -18  -5 -30    1.37    1.26
 -18  -5 -29   15.34    1.58
 -18  -5 -28   17.88    1.25
 -18  -5 -27    2.63    1.15
 -18  -5 -26    2.41    1.05
 -18  -5 -25    1.85    1.05
 -18  -5 -24    1.97    1.32
 -18  -5 -23   22.45    1.83
 -18  -5 -22    7.95    1.23
 -18  -5 -21    1.40    1.02
 -18  -5 -20    2.95    1.17
 -18  -5 -19   13.16    1.46
 -18  -5 -18   11.26    1.12
 -18  -5 -17   12.94    1.24
 -18  -5 -16   15.54    1.21
 -18  -5 -15   26.07    2.91
 -18  -5 -14   22.42    1.47
 -18  -5 -13   14.86    1.31
 -18  -5 -12    9.21    1.32
 -18  -5 -11   10.20    0.87
 -18  -5 -10    0.81    1.47
 -18  -5  -9   19.52    2.05
 -18  -5  -8   15.06    0.91
 -18  -5  -7    3.34    0.99
 -18  -5  -6    7.57    0.93
 -18  -5  -5   19.62    1.85
 -18  -5  -4   24.50    1.22
 -18  -5  -3   19.03    2.01
 -18  -5  -2    5.47    1.03
 -18  -5  -1    3.49    0.64
 -18  -4 -78    2.34    1.08
 -18  -4 -77    0.05    1.14
 -18  -4 -76    1.57    1.28
 -18  -4 -75    0.83    1.21
 -18  -4 -74    1.73    1.10
 -18  -4 -73    5.80    1.16
 -18  -4 -72    3.09    1.89
 -18  -4 -71    0.22    1.16
 -18  -4 -70    4.28    1.29
 -18  -4 -69    8.32    1.00
 -18  -4 -68   10.65    1.42
 -18  -4 -67    0.61    0.55
 -18  -4 -66    0.09    0.76
 -18  -4 -65    3.90    0.71
 -18  -4 -64    3.55    1.22
 -18  -4 -63   24.69    0.99
 -18  -4 -62    8.12    0.91
 -18  -4 -61    7.31    0.88
 -18  -4 -60    3.54    0.93
 -18  -4 -59    9.71    1.03
 -18  -4 -58    2.33    1.10
 -18  -4 -57    1.49    1.11
 -18  -4 -56    0.68    1.13
 -18  -4 -55    6.62    0.98
 -18  -4 -54    2.68    0.96
 -18  -4 -53   11.22    1.34
 -18  -4 -52   19.66    1.83
 -18  -4 -51    4.41    0.98
 -18  -4 -50    6.49    0.92
 -18  -4 -49    0.59    0.95
 -18  -4 -48    3.61    1.04
 -18  -4 -47    8.51    0.91
 -18  -4 -46    6.02    1.23
 -18  -4 -45    5.97    1.39
 -18  -4 -44    7.42    1.51
 -18  -4 -43   12.49    1.01
 -18  -4 -42    5.36    0.99
 -18  -4 -41    2.50    0.99
 -18  -4 -40    9.54    1.52
 -18  -4 -39   29.87    1.25
 -18  -4 -38   20.94    1.26
 -18  -4 -37    4.85    1.38
 -18  -4 -36    1.64    0.91
 -18  -4 -35    3.69    0.92
 -18  -4 -34    2.08    0.94
 -18  -4 -33    4.03    1.05
 -18  -4 -32    2.20    1.07
 -18  -4 -31    0.87    1.12
 -18  -4 -30   15.53    1.18
 -18  -4 -29    9.87    6.88
 -18  -4 -28   26.30    1.51
 -18  -4 -27    7.43    1.47
 -18  -4 -26    5.69    2.68
 -18  -4 -25   41.80    2.20
 -18  -4 -24   23.81    1.91
 -18  -4 -23   28.68    1.61
 -18  -4 -22   17.28    1.86
 -18  -4 -21   24.64    1.53
 -18  -4 -20   24.40    1.69
 -18  -4 -19   29.02    1.87
 -18  -4 -18    9.53    2.71
 -18  -4 -17    9.33    0.88
 -18  -4 -16    8.32    1.12
 -18  -4 -15    9.29    1.02
 -18  -4 -14   19.89    1.28
 -18  -4 -13    4.18    1.03
 -18  -4 -12    4.72    2.23
 -18  -4 -11   26.81    1.84
 -18  -4 -10   10.05    1.49
 -18  -4  -9   12.43    2.54
 -18  -4  -8   14.52    1.17
 -18  -4  -7    1.73    1.09
 -18  -4  -6   12.69    0.82
 -18  -4  -5    4.47    0.59
 -18  -4  -4    6.06    0.98
 -18  -4  -3    5.83    0.86
 -18  -4  -2   12.64    0.92
 -18  -4  -1   14.48    1.12
 -18  -3 -80    8.39    1.40
 -18  -3 -79    4.00    1.37
 -18  -3 -78    3.01    2.62
 -18  -3 -77    1.14    0.98
 -18  -3 -76    1.27    1.08
 -18  -3 -75    0.45    1.09
 -18  -3 -74    0.28    1.85
 -18  -3 -73    2.83    0.91
 -18  -3 -72    5.94    0.79
 -18  -3 -71    7.98    0.82
 -18  -3 -70    3.53    0.82
 -18  -3 -69    4.99    1.37
 -18  -3 -68    1.84    0.87
 -18  -3 -67   16.30    1.02
 -18  -3 -66    3.59    0.90
 -18  -3 -65    8.85    0.88
 -18  -3 -64    0.18    1.06
 -18  -3 -63    4.62    0.89
 -18  -3 -62    1.82    0.96
 -18  -3 -61    1.31    1.00
 -18  -3 -60    3.75    1.07
 -18  -3 -59    3.24    1.10
 -18  -3 -58    5.00    1.13
 -18  -3 -57   10.34    1.09
 -18  -3 -56    6.88    1.11
 -18  -3 -55    7.83    1.22
 -18  -3 -54   13.53    1.05
 -18  -3 -53    6.81    0.99
 -18  -3 -52    2.10    0.93
 -18  -3 -51    1.71    0.99
 -18  -3 -50   24.70    1.27
 -18  -3 -49    3.17    1.25
 -18  -3 -48    4.52    0.96
 -18  -3 -47    7.09    1.14
 -18  -3 -46    7.23    1.10
 -18  -3 -45    3.41    0.91
 -18  -3 -44    2.28    0.92
 -18  -3 -43    4.85    0.88
 -18  -3 -42    9.04    1.07
 -18  -3 -41   15.51    1.09
 -18  -3 -40    0.41    0.99
 -18  -3 -39    2.66    1.01
 -18  -3 -38    9.01    1.11
 -18  -3 -37   10.87    1.49
 -18  -3 -36    4.25    1.22
 -18  -3 -35    2.82    1.03
 -18  -3 -34   15.26    1.44
 -18  -3 -33   15.31    1.19
 -18  -3 -32   10.00    1.13
 -18  -3 -31   11.01    1.26
 -18  -3 -30   20.40    1.26
 -18  -3 -29   16.80    2.65
 -18  -3 -28   26.11    1.86
 -18  -3 -27    6.09    1.89
 -18  -3 -26    8.13    1.20
 -18  -3 -25   18.15    2.59
 -18  -3 -24   16.85    1.92
 -18  -3 -23    8.80    1.50
 -18  -3 -22   15.41    1.26
 -18  -3 -21    5.62    0.86
 -18  -3 -20    0.98    0.84
 -18  -3 -19    7.83    0.89
 -18  -3 -18    2.75    1.15
 -18  -3 -17    3.18    0.45
 -18  -3 -16    0.01    0.46
 -18  -3 -15    3.49    0.52
 -18  -3 -14    4.57    1.09
 -18  -3 -13   16.61    1.73
 -18  -3 -12   28.10    1.99
 -18  -3 -11    0.91    0.88
 -18  -3 -10    3.51    0.65
 -18  -3  -9    0.83    0.80
 -18  -3  -8    9.74    0.96
 -18  -3  -7    9.19    1.03
 -18  -3  -6    9.72    2.45
 -18  -3  -5   43.85    2.00
 -18  -3  -4   24.60    3.55
 -18  -3  -3   22.99    2.12
 -18  -3  -2   21.30    1.59
 -18  -3  -1    8.35    1.74
 -18  -2 -82    7.01    1.51
 -18  -2 -81   10.48    1.19
 -18  -2 -80    3.31    1.55
 -18  -2 -79    2.96    1.06
 -18  -2 -78    0.16    1.03
 -18  -2 -77    3.56    0.76
 -18  -2 -76   13.61    1.09
 -18  -2 -75    0.93    1.01
 -18  -2 -74    3.49    0.97
 -18  -2 -73    4.52    0.82
 -18  -2 -72    3.77    0.87
 -18  -2 -71   10.08    1.12
 -18  -2 -70    3.24    1.01
 -18  -2 -69    2.10    0.89
 -18  -2 -68    6.07    0.96
 -18  -2 -67    2.42    0.95
 -18  -2 -66    1.35    0.85
 -18  -2 -65    4.32    1.02
 -18  -2 -64    4.35    1.04
 -18  -2 -63    1.14    1.03
 -18  -2 -62    8.53    1.17
 -18  -2 -61   15.18    1.18
 -18  -2 -60    1.03    1.00
 -18  -2 -59    8.62    1.03
 -18  -2 -58    0.88    1.12
 -18  -2 -57    3.85    1.10
 -18  -2 -56    1.37    1.10
 -18  -2 -55    1.94    1.10
 -18  -2 -54    3.48    1.24
 -18  -2 -53    9.43    1.03
 -18  -2 -52    6.24    1.04
 -18  -2 -51    2.54    1.03
 -18  -2 -50    3.40    2.64
 -18  -2 -49   41.15    1.33
 -18  -2 -48    8.28    1.64
 -18  -2 -47    5.42    1.16
 -18  -2 -46   13.38    0.96
 -18  -2 -45    2.12    0.85
 -18  -2 -44    2.32    0.95
 -18  -2 -43    8.12    1.23
 -18  -2 -42   26.38    1.51
 -18  -2 -41   11.65    2.07
 -18  -2 -40   18.09    1.27
 -18  -2 -39    1.07    1.42
 -18  -2 -38    7.31    2.03
 -18  -2 -37   34.16    1.52
 -18  -2 -36    2.31    1.47
 -18  -2 -35   18.85    1.17
 -18  -2 -34   12.94    1.17
 -18  -2 -33    1.33    1.07
 -18  -2 -32    2.68    1.06
 -18  -2 -31   12.64    1.14
 -18  -2 -30    8.90    1.50
 -18  -2 -29    8.45    1.48
 -18  -2 -28   13.20    4.29
 -18  -2 -27   48.42    1.90
 -18  -2 -26   41.41    3.94
 -18  -2 -25   25.13    1.92
 -18  -2 -24    7.43    2.13
 -18  -2 -23   20.27    1.68
 -18  -2 -22    4.13    1.12
 -18  -2 -21    0.44    0.63
 -18  -2 -20    2.48    0.88
 -18  -2 -19    5.02    0.89
 -18  -2 -18    9.60    3.56
 -18  -2 -17   27.45    2.32
 -18  -2 -16   11.07    3.94
 -18  -2 -15   22.26    2.32
 -18  -2 -14   35.41    3.74
 -18  -2 -13   52.90    2.85
 -18  -2 -12    1.27    2.54
 -18  -2 -11   25.48    1.87
 -18  -2 -10    9.46    1.39
 -18  -2  -9   10.86    0.87
 -18  -2  -8    6.41    1.23
 -18  -2  -7   13.21    1.68
 -18  -2  -6   15.69    1.99
 -18  -2  -5   20.23    1.52
 -18  -2  -4    5.97    1.31
 -18  -2  -3    9.23    1.12
 -18  -2  -2   11.88    0.77
 -18  -2  -1    0.84    0.73
 -18  -1 -84    1.23    1.20
 -18  -1 -83    0.93    1.38
 -18  -1 -82   14.27    7.77
 -18  -1 -81    7.63    3.44
 -18  -1 -80    3.95    1.82
 -18  -1 -79   10.81    1.30
 -18  -1 -78    2.59    0.95
 -18  -1 -77    1.55    1.03
 -18  -1 -76    9.99    1.36
 -18  -1 -75    8.51    1.42
 -18  -1 -74   19.11    1.94
 -18  -1 -73    0.63    0.96
 -18  -1 -72    6.80    0.94
 -18  -1 -71   11.64    1.17
 -18  -1 -70    5.94    1.09
 -18  -1 -69    6.44    1.01
 -18  -1 -68    6.20    1.03
 -18  -1 -67    6.04    0.99
 -18  -1 -66    5.36    1.02
 -18  -1 -65    8.81    1.56
 -18  -1 -64   24.66    2.15
 -18  -1 -63    5.24    1.12
 -18  -1 -62    1.97    0.94
 -18  -1 -61    4.49    0.98
 -18  -1 -60    1.20    0.86
 -18  -1 -59    0.50    0.57
 -18  -1 -58    3.21    0.72
 -18  -1 -57    3.01    0.65
 -18  -1 -56    1.25    0.66
 -18  -1 -55    4.65    0.71
 -18  -1 -54    8.76    0.77
 -18  -1 -53   11.23    1.10
 -18  -1 -52    4.17    1.54
 -18  -1 -51    6.32    1.24
 -18  -1 -50   13.77    1.47
 -18  -1 -49    4.44    1.22
 -18  -1 -48   15.60    1.43
 -18  -1 -47    8.57    1.33
 -18  -1 -46    7.92    1.21
 -18  -1 -45   12.83    2.66
 -18  -1 -44   29.03    1.26
 -18  -1 -43   19.46    1.44
 -18  -1 -42    9.67    2.25
 -18  -1 -41    9.55    1.19
 -18  -1 -40    6.09    1.10
 -18  -1 -39   19.13    1.38
 -18  -1 -38   15.51    1.58
 -18  -1 -37   13.41    1.22
 -18  -1 -36   19.15    1.22
 -18  -1 -35    9.15    2.26
 -18  -1 -34   36.16    1.60
 -18  -1 -33   41.83    2.42
 -18  -1 -32   20.97    1.68
 -18  -1 -31    6.01    1.18
 -18  -1 -30    2.54    0.83
 -18  -1 -29    1.15    0.80
 -18  -1 -28    9.51    1.81
 -18  -1 -27   42.32    2.74
 -18  -1 -26   26.31    3.29
 -18  -1 -25    3.90    1.96
 -18  -1 -24    7.53    0.97
 -18  -1 -23   10.10    0.81
 -18  -1 -22    5.87    0.93
 -18  -1 -21    1.60    2.04
 -18  -1 -20   17.68    1.42
 -18  -1 -19   27.25    1.85
 -18  -1 -18   20.09    1.73
 -18  -1 -17   13.73    1.04
 -18  -1 -16   14.95    1.05
 -18  -1 -15    6.29    0.94
 -18  -1 -14    7.17    0.80
 -18  -1 -13    6.78    0.81
 -18  -1 -12    6.83    0.99
 -18  -1 -11    9.43    0.93
 -18  -1 -10    3.62    1.22
 -18  -1  -9   30.65    2.81
 -18  -1  -8   51.03    1.57
 -18  -1  -7   25.31    1.90
 -18  -1  -6    4.35    0.91
 -18  -1  -5    1.27    0.77
 -18  -1  -4    7.45    0.79
 -18  -1  -3    7.03    0.90
 -18  -1  -2    6.51    0.74
 -18  -1  -1    2.03    1.40
 -17 -14 -11   10.84    1.26
 -17 -14 -10    5.87    1.25
 -17 -14  -9    5.45    1.18
 -17 -14  -8    4.51    1.24
 -17 -14  -7    1.54    1.17
 -17 -14  -5    8.62    3.31
 -17 -14  -4    1.02    1.09
 -17 -14  -3    3.50    1.82
 -17 -14  -2    5.22    2.06
 -17 -14  -1    8.94    2.17
 -17 -13 -32    4.26    1.02
 -17 -13 -31    4.45    1.04
 -17 -13 -30    1.55    1.05
 -17 -13 -29    0.47    1.13
 -17 -13 -28    4.19    1.19
 -17 -13 -27    4.32    1.28
 -17 -13 -26    7.69    1.36
 -17 -13 -25    5.09    1.01
 -17 -13 -24    2.35    1.03
 -17 -13 -23   10.87    1.00
 -17 -13 -22    0.84    0.81
 -17 -13 -21    2.18    0.80
 -17 -13 -20    3.51    0.84
 -17 -13 -19    2.68    0.80
 -17 -13 -18    0.10    0.82
 -17 -13 -17    1.26    0.81
 -17 -13 -16    4.42    0.82
 -17 -13 -15    0.64    0.82
 -17 -13 -14    2.47    0.80
 -17 -13 -13    2.23    0.79
 -17 -13 -12    1.25    0.81
 -17 -13 -11    2.54    0.91
 -17 -13 -10    5.39    1.07
 -17 -13  -9    4.49    0.91
 -17 -13  -8    5.82    0.96
 -17 -13  -7    7.97    1.02
 -17 -13  -6    7.28    1.42
 -17 -13  -5   15.85    1.55
 -17 -13  -4    4.01    1.55
 -17 -13  -3    1.17    0.90
 -17 -13  -2    8.13    0.81
 -17 -13  -1    3.80    0.79
 -17 -12 -42    4.03    0.86
 -17 -12 -41    2.41    0.93
 -17 -12 -40    0.94    0.91
 -17 -12 -39    0.89    1.06
 -17 -12 -38    1.55    1.10
 -17 -12 -37    2.54    1.24
 -17 -12 -36    3.41    1.07
 -17 -12 -35    4.50    1.37
 -17 -12 -34    9.62    1.74
 -17 -12 -33   25.36    3.99
 -17 -12 -32   22.58    3.93
 -17 -12 -31   11.61    2.33
 -17 -12 -30    5.26    1.52
 -17 -12 -29    3.55    1.17
 -17 -12 -28    5.72    0.93
 -17 -12 -27    0.54    0.95
 -17 -12 -26    1.23    0.90
 -17 -12 -25    0.11    0.91
 -17 -12 -24    3.33    0.98
 -17 -12 -23    9.33    0.92
 -17 -12 -22    6.47    1.05
 -17 -12 -21    5.64    0.97
 -17 -12 -20    0.63    1.14
 -17 -12 -19    2.24    1.05
 -17 -12 -18    9.81    0.95
 -17 -12 -17    3.04    1.32
 -17 -12 -16    8.01    0.93
 -17 -12 -15    9.86    1.49
 -17 -12 -14    4.47    1.00
 -17 -12 -13    6.52    0.94
 -17 -12 -12    8.02    1.04
 -17 -12 -11    3.56    1.24
 -17 -12 -10    2.70    1.08
 -17 -12  -9    9.84    1.12
 -17 -12  -8    1.96    1.09
 -17 -12  -7    6.50    1.16
 -17 -12  -6    3.15    2.48
 -17 -12  -5   13.37    1.30
 -17 -12  -4   10.49    1.42
 -17 -12  -3    5.58    1.94
 -17 -12  -2   15.69    1.50
 -17 -12  -1   18.46    1.81
 -17 -11 -50    2.31    0.61
 -17 -11 -49    4.05    0.85
 -17 -11 -48   10.88    1.09
 -17 -11 -47    7.04    1.14
 -17 -11 -46    1.22    1.12
 -17 -11 -45    0.89    1.23
 -17 -11 -44    2.17    0.63
 -17 -11 -43   10.24    0.79
 -17 -11 -42    7.04    0.84
 -17 -11 -41    7.25    0.77
 -17 -11 -40    3.19    0.93
 -17 -11 -39    3.13    0.89
 -17 -11 -38    1.20    0.66
 -17 -11 -37    3.12    0.70
 -17 -11 -36    5.32    0.81
 -17 -11 -35    3.09    0.74
 -17 -11 -34    1.02    1.09
 -17 -11 -33    1.12    0.74
 -17 -11 -32    1.86    0.91
 -17 -11 -31    2.63    0.84
 -17 -11 -30   13.70    0.81
 -17 -11 -29    4.67    0.99
 -17 -11 -28    1.13    0.75
 -17 -11 -27    1.94    0.74
 -17 -11 -26    0.78    0.98
 -17 -11 -25    8.13    0.89
 -17 -11 -24    5.65    1.24
 -17 -11 -23    5.02    1.21
 -17 -11 -22    2.41    0.79
 -17 -11 -21    0.38    0.91
 -17 -11 -20    2.19    0.78
 -17 -11 -19    5.42    0.81
 -17 -11 -18    5.42    1.29
 -17 -11 -17    2.12    0.91
 -17 -11 -16    2.75    0.79
 -17 -11 -15    2.28    1.07
 -17 -11 -14    7.64    0.88
 -17 -11 -13    5.61    1.29
 -17 -11 -12    3.96    1.27
 -17 -11 -11   12.58    1.00
 -17 -11 -10    7.83    1.88
 -17 -11  -9    2.31    2.06
 -17 -11  -8    0.68    1.31
 -17 -11  -7    6.25    1.28
 -17 -11  -6    7.42    1.96
 -17 -11  -5   17.50    1.73
 -17 -11  -4   18.11    1.70
 -17 -11  -3   10.94    1.68
 -17 -11  -2   20.27    1.57
 -17 -11  -1   10.60    3.21
 -17 -10 -55    3.86    0.75
 -17 -10 -54    9.64    1.03
 -17 -10 -53    4.99    1.23
 -17 -10 -52    3.39    1.26
 -17 -10 -51    0.50    1.19
 -17 -10 -50    4.91    1.11
 -17 -10 -49    1.36    2.15
 -17 -10 -48    1.44    0.82
 -17 -10 -47    2.86    0.87
 -17 -10 -46   11.88    1.25
 -17 -10 -45   10.47    1.14
 -17 -10 -44    9.36    1.06
 -17 -10 -43    1.91    0.93
 -17 -10 -42    0.29    0.94
 -17 -10 -41    5.48    0.97
 -17 -10 -40    2.87    1.00
 -17 -10 -39   13.35    1.11
 -17 -10 -38   14.79    2.08
 -17 -10 -37    6.43    1.39
 -17 -10 -36    6.11    1.00
 -17 -10 -35    5.04    0.99
 -17 -10 -34    6.98    1.01
 -17 -10 -33    4.01    1.25
 -17 -10 -32    0.17    0.97
 -17 -10 -31    2.20    0.99
 -17 -10 -30    6.06    1.04
 -17 -10 -29    6.12    1.05
 -17 -10 -28    7.88    0.81
 -17 -10 -27    8.37    1.05
 -17 -10 -26    5.51    1.48
 -17 -10 -25   14.16    1.66
 -17 -10 -24    6.60    1.06
 -17 -10 -23    0.46    1.43
 -17 -10 -22   20.35    1.65
 -17 -10 -21    5.80    1.07
 -17 -10 -20    6.17    0.91
 -17 -10 -19    3.32    0.94
 -17 -10 -18    3.07    0.70
 -17 -10 -17    0.04    0.61
 -17 -10 -16    1.49    1.36
 -17 -10 -15    5.77    2.09
 -17 -10 -14   23.08    1.27
 -17 -10 -13   17.04    2.51
 -17 -10 -12   10.70    1.25
 -17 -10 -11    1.86    0.95
 -17 -10 -10    1.51    1.36
 -17 -10  -9   21.50    1.10
 -17 -10  -8   14.00    1.74
 -17 -10  -7   11.62    1.38
 -17 -10  -6    6.51    1.47
 -17 -10  -5   11.31    0.78
 -17 -10  -4    6.34    0.80
 -17 -10  -3    1.51    1.01
 -17 -10  -2    0.99    0.77
 -17 -10  -1    4.24    0.88
 -17  -9 -63    2.99    0.56
 -17  -9 -62    0.84    0.68
 -17  -9 -61    6.49    0.81
 -17  -9 -60    0.48    0.79
 -17  -9 -59    4.28    1.46
 -17  -9 -58    1.23    1.71
 -17  -9 -57    4.82    0.71
 -17  -9 -56    1.56    0.74
 -17  -9 -55   14.79    1.03
 -17  -9 -54   11.48    0.92
 -17  -9 -53    2.17    1.18
 -17  -9 -52    4.77    0.68
 -17  -9 -51    0.47    0.72
 -17  -9 -50    3.18    0.87
 -17  -9 -49    0.18    0.79
 -17  -9 -48    1.69    0.76
 -17  -9 -47    3.55    1.15
 -17  -9 -46    0.38    0.78
 -17  -9 -45    0.24    0.80
 -17  -9 -44    0.61    1.02
 -17  -9 -43    1.88    0.83
 -17  -9 -42    1.68    1.21
 -17  -9 -41   13.83    1.13
 -17  -9 -40   10.61    1.62
 -17  -9 -39    5.00    1.41
 -17  -9 -38    6.70    1.00
 -17  -9 -37    7.68    0.75
 -17  -9 -36    6.35    0.71
 -17  -9 -35    2.95    0.90
 -17  -9 -34   17.06    1.24
 -17  -9 -33    2.17    2.18
 -17  -9 -32    3.74    1.09
 -17  -9 -31    1.15    0.77
 -17  -9 -30    0.62    0.54
 -17  -9 -29    1.73    0.54
 -17  -9 -28    3.12    1.30
 -17  -9 -27   14.43    1.38
 -17  -9 -26    4.64    2.09
 -17  -9 -25   18.75    0.98
 -17  -9 -24    7.89    0.93
 -17  -9 -23    4.51    1.04
 -17  -9 -22    2.18    0.87
 -17  -9 -21    3.72    1.14
 -17  -9 -20    2.04    0.99
 -17  -9 -19    2.74    1.00
 -17  -9 -18    1.49    1.00
 -17  -9 -17    9.51    0.98
 -17  -9 -16    5.76    1.07
 -17  -9 -15    1.87    1.83
 -17  -9 -14   15.36    2.60
 -17  -9 -13   23.75    1.30
 -17  -9 -12   13.49    2.26
 -17  -9 -11    6.11    1.40
 -17  -9 -10    1.45    1.04
 -17  -9  -9    4.21    0.87
 -17  -9  -8    3.85    0.84
 -17  -9  -7    6.29    0.69
 -17  -9  -6    1.88    0.77
 -17  -9  -5    2.91    0.90
 -17  -9  -4    5.67    1.41
 -17  -9  -3   16.91    1.83
 -17  -9  -2   10.89    1.72
 -17  -9  -1    2.02    1.04
 -17  -8 -69    1.49    0.79
 -17  -8 -68    3.96    0.93
 -17  -8 -67    1.03    0.90
 -17  -8 -66    2.11    1.02
 -17  -8 -65    5.26    1.17
 -17  -8 -64    0.68    1.14
 -17  -8 -63    4.54    0.96
 -17  -8 -62    5.56    1.04
 -17  -8 -61    2.59    1.20
 -17  -8 -60    3.46    1.13
 -17  -8 -59   11.73    1.08
 -17  -8 -58    5.78    0.76
 -17  -8 -57    0.73    0.73
 -17  -8 -56    1.64    0.74
 -17  -8 -55    1.67    0.86
 -17  -8 -54    7.45    1.15
 -17  -8 -53    3.48    0.87
 -17  -8 -52    8.18    1.24
 -17  -8 -51   26.27    1.10
 -17  -8 -50    3.93    1.93
 -17  -8 -49    8.07    1.00
 -17  -8 -48   14.83    1.30
 -17  -8 -47   11.06    1.88
 -17  -8 -46    8.40    1.03
 -17  -8 -45    4.67    0.84
 -17  -8 -44    0.19    0.83
 -17  -8 -43    2.28    1.08
 -17  -8 -42   19.88    1.64
 -17  -8 -41   22.21    1.18
 -17  -8 -40    1.44    0.83
 -17  -8 -39    1.67    0.70
 -17  -8 -38    6.91    0.77
 -17  -8 -37    1.35    0.75
 -17  -8 -36    7.35    0.84
 -17  -8 -35    9.20    0.83
 -17  -8 -34    1.09    0.77
 -17  -8 -33    0.44    0.80
 -17  -8 -32    5.57    0.87
 -17  -8 -31   10.13    0.98
 -17  -8 -30    1.79    0.83
 -17  -8 -29    2.37    0.96
 -17  -8 -28    1.78    0.93
 -17  -8 -27    5.87    0.92
 -17  -8 -26    8.75    1.19
 -17  -8 -25   20.03    1.06
 -17  -8 -24   10.51    1.29
 -17  -8 -23    1.20    0.82
 -17  -8 -22    3.71    0.81
 -17  -8 -21    4.19    0.79
 -17  -8 -20    1.51    0.96
 -17  -8 -19    2.01    1.71
 -17  -8 -18   20.99    1.72
 -17  -8 -17    5.30    2.03
 -17  -8 -16    4.75    1.14
 -17  -8 -15    3.00    1.88
 -17  -8 -14    3.28    1.52
 -17  -8 -13    3.28    1.33
 -17  -8 -12    8.72    1.09
 -17  -8 -11    3.97    0.80
 -17  -8 -10    1.30    0.90
 -17  -8  -9    3.12    1.03
 -17  -8  -8    5.87    0.72
 -17  -8  -7    1.19    0.79
 -17  -8  -6    6.74    0.79
 -17  -8  -5    3.56    0.76
 -17  -8  -4    1.89    1.08
 -17  -8  -3    4.71    1.82
 -17  -8  -2   19.33    1.60
 -17  -8  -1    3.90    0.99
 -17  -7 -73    4.62    1.06
 -17  -7 -72    6.28    1.13
 -17  -7 -71    4.96    1.18
 -17  -7 -70    0.17    1.14
 -17  -7 -69    2.87    1.23
 -17  -7 -67    0.45    0.95
 -17  -7 -66    2.51    1.07
 -17  -7 -65    4.52    1.26
 -17  -7 -64    2.96    1.14
 -17  -7 -63    0.25    0.91
 -17  -7 -62    0.26    0.84
 -17  -7 -61    0.13    0.86
 -17  -7 -60    8.62    0.95
 -17  -7 -59    1.58    0.93
 -17  -7 -58    4.06    0.99
 -17  -7 -57   13.82    0.98
 -17  -7 -56   12.37    1.03
 -17  -7 -55    3.34    0.97
 -17  -7 -54    1.18    0.94
 -17  -7 -53    0.70    0.95
 -17  -7 -52    1.63    1.00
 -17  -7 -51    7.33    1.13
 -17  -7 -50   52.59    3.27
 -17  -7 -49   22.25    1.40
 -17  -7 -48    3.11    0.97
 -17  -7 -47    4.05    0.78
 -17  -7 -46    1.54    0.86
 -17  -7 -45    6.56    0.95
 -17  -7 -44    5.56    0.91
 -17  -7 -43    0.97    0.87
 -17  -7 -42    3.34    1.00
 -17  -7 -41    7.98    1.06
 -17  -7 -40   10.58    1.51
 -17  -7 -39    2.47    0.91
 -17  -7 -38   13.65    0.93
 -17  -7 -37    5.88    0.94
 -17  -7 -36    3.57    0.93
 -17  -7 -35    4.47    0.92
 -17  -7 -34    3.05    1.14
 -17  -7 -33   13.64    1.31
 -17  -7 -32   27.09    1.26
 -17  -7 -31   10.63    1.24
 -17  -7 -30    6.74    1.47
 -17  -7 -29    9.16    1.30
 -17  -7 -28   16.56    1.23
 -17  -7 -27   13.04    1.16
 -17  -7 -26   14.75    1.48
 -17  -7 -25   26.40    1.36
 -17  -7 -24    9.52    2.61
 -17  -7 -23   30.02    1.43
 -17  -7 -22    8.07    2.25
 -17  -7 -21   12.49    1.17
 -17  -7 -20    4.08    1.82
 -17  -7 -19   22.81    1.84
 -17  -7 -18    7.78    1.51
 -17  -7 -17   17.25    2.47
 -17  -7 -16   10.02    2.01
 -17  -7 -15    2.28    1.54
 -17  -7 -14    9.34    0.83
 -17  -7 -13    0.64    0.67
 -17  -7 -12    1.45    0.78
 -17  -7 -11    7.97    0.93
 -17  -7 -10   12.00    1.30
 -17  -7  -9    9.59    1.20
 -17  -7  -8    1.39    1.17
 -17  -7  -7    0.58    0.95
 -17  -7  -6   11.91    1.03
 -17  -7  -5   18.41    1.83
 -17  -7  -4   14.37    1.99
 -17  -7  -3    7.37    2.04
 -17  -7  -2   11.40    1.42
 -17  -7  -1    7.66    1.24
 -17  -6 -77    0.75    0.98
 -17  -6 -76    1.39    1.05
 -17  -6 -75    0.74    1.08
 -17  -6 -74    2.04    1.24
 -17  -6 -73    0.12    1.28
 -17  -6 -72    0.09    1.34
 -17  -6 -71    2.87    1.46
 -17  -6 -70    2.30    1.52
 -17  -6 -69    5.49    1.18
 -17  -6 -68    2.69    1.58
 -17  -6 -67    3.36    0.97
 -17  -6 -66    2.52    0.98
 -17  -6 -65    1.07    0.87
 -17  -6 -64    1.40    0.89
 -17  -6 -63    9.29    1.28
 -17  -6 -62   16.14    1.18
 -17  -6 -61    0.37    1.18
 -17  -6 -60    4.59    1.10
 -17  -6 -59    5.88    1.01
 -17  -6 -58    6.02    0.88
 -17  -6 -57   17.38    0.91
 -17  -6 -56    2.16    0.84
 -17  -6 -55    4.69    0.89
 -17  -6 -54    0.15    1.17
 -17  -6 -53   14.32    1.22
 -17  -6 -52   12.75    1.11
 -17  -6 -51   13.54    1.15
 -17  -6 -50   12.76    1.17
 -17  -6 -49   19.05    1.62
 -17  -6 -48    2.05    1.16
 -17  -6 -47    1.25    0.91
 -17  -6 -46    4.33    0.95
 -17  -6 -45    0.81    0.99
 -17  -6 -44   11.55    1.53
 -17  -6 -43   16.22    2.47
 -17  -6 -42   22.28    1.10
 -17  -6 -41    6.85    1.29
 -17  -6 -40    5.60    1.07
 -17  -6 -39   12.66    1.21
 -17  -6 -38   17.11    1.19
 -17  -6 -37    3.19    1.03
 -17  -6 -36    4.02    1.26
 -17  -6 -35    7.04    1.05
 -17  -6 -34    1.03    1.06
 -17  -6 -33    4.89    1.04
 -17  -6 -32   21.05    2.20
 -17  -6 -31   29.48    1.59
 -17  -6 -30    6.65    1.47
 -17  -6 -29   12.10    1.93
 -17  -6 -28   25.43    1.17
 -17  -6 -27    1.79    1.05
 -17  -6 -26    0.73    1.03
 -17  -6 -25   12.24    1.10
 -17  -6 -24    9.30    1.06
 -17  -6 -23    3.79    1.05
 -17  -6 -22    3.98    1.03
 -17  -6 -21    9.12    0.70
 -17  -6 -20    1.64    1.13
 -17  -6 -19   17.47    0.99
 -17  -6 -18    5.79    0.74
 -17  -6 -17    1.30    0.76
 -17  -6 -16    4.59    1.33
 -17  -6 -15   23.77    1.21
 -17  -6 -14    9.97    2.33
 -17  -6 -13    4.56    2.51
 -17  -6 -12   19.82    1.24
 -17  -6 -11    2.43    1.03
 -17  -6 -10    3.91    1.72
 -17  -6  -9   23.24    1.44
 -17  -6  -8   20.89    3.68
 -17  -6  -7   27.11    1.51
 -17  -6  -6   14.34    1.48
 -17  -6  -5    5.60    1.48
 -17  -6  -4    7.42    1.48
 -17  -6  -3   11.45    1.61
 -17  -6  -2   10.18    1.24
 -17  -6  -1    7.66    1.29
 -17  -5 -79    0.13    1.10
 -17  -5 -78    0.00    1.11
 -17  -5 -77    3.76    1.26
 -17  -5 -76    0.47    1.34
 -17  -5 -75    0.26    1.40
 -17  -5 -74    0.11    1.17
 -17  -5 -73    1.25    1.20
 -17  -5 -72    3.42    1.73
 -17  -5 -71   27.47    3.51
 -17  -5 -70    6.87    1.23
 -17  -5 -69    2.93    1.36
 -17  -5 -68    4.34    0.97
 -17  -5 -67   11.97    1.14
 -17  -5 -66    0.10    0.54
 -17  -5 -65   11.58    0.95
 -17  -5 -64    0.44    0.84
 -17  -5 -63    0.79    0.88
 -17  -5 -62    6.74    1.03
 -17  -5 -61   21.68    1.23
 -17  -5 -60    4.61    1.11
 -17  -5 -59    2.99    1.09
 -17  -5 -58    0.31    0.96
 -17  -5 -57    5.42    1.12
 -17  -5 -56    1.74    0.88
 -17  -5 -55    0.09    0.88
 -17  -5 -54    2.81    0.59
 -17  -5 -53   12.61    1.04
 -17  -5 -52    9.60    1.03
 -17  -5 -51    6.58    0.78
 -17  -5 -50    6.63    0.66
 -17  -5 -49    0.44    0.64
 -17  -5 -48    5.07    0.69
 -17  -5 -47    1.60    0.68
 -17  -5 -46    0.56    0.66
 -17  -5 -45    3.30    1.09
 -17  -5 -44   11.23    0.90
 -17  -5 -43    5.03    0.86
 -17  -5 -42    4.02    0.96
 -17  -5 -41   10.19    1.09
 -17  -5 -40    6.81    0.84
 -17  -5 -39    0.55    0.60
 -17  -5 -38    8.88    0.99
 -17  -5 -37    2.49    1.14
 -17  -5 -36    4.60    0.98
 -17  -5 -35   15.71    1.12
 -17  -5 -34   11.07    1.10
 -17  -5 -33    4.55    1.70
 -17  -5 -32   10.50    1.02
 -17  -5 -31    8.53    1.28
 -17  -5 -30   19.59    1.43
 -17  -5 -29   10.40    1.35
 -17  -5 -28    5.96    1.17
 -17  -5 -27    6.67    1.18
 -17  -5 -26    5.40    1.11
 -17  -5 -25    6.93    1.08
 -17  -5 -24    6.66    1.14
 -17  -5 -23   22.00    1.43
 -17  -5 -22   13.14    1.86
 -17  -5 -21    2.66    1.66
 -17  -5 -20   13.27    1.34
 -17  -5 -19   18.01    2.05
 -17  -5 -18    5.43    1.68
 -17  -5 -17    9.86    1.08
 -17  -5 -16   29.80    1.70
 -17  -5 -15   11.51    2.41
 -17  -5 -14   20.08    1.34
 -17  -5 -13   13.89    1.60
 -17  -5 -12    9.23    1.87
 -17  -5 -11   24.04    1.66
 -17  -5 -10   21.05    1.28
 -17  -5  -9   13.08    1.49
 -17  -5  -8   16.62    1.20
 -17  -5  -7   10.27    0.96
 -17  -5  -6   10.68    1.37
 -17  -5  -5   20.97    1.83
 -17  -5  -4    8.86    2.17
 -17  -5  -3    1.79    0.67
 -17  -5  -2    5.19    0.77
 -17  -5  -1    8.74    1.19
 -17  -4 -81    0.70    1.06
 -17  -4 -80    1.44    1.26
 -17  -4 -79    5.76    1.50
 -17  -4 -78    7.82    3.09
 -17  -4 -77    9.85    2.86
 -17  -4 -76    5.04    2.66
 -17  -4 -75    0.53    1.95
 -17  -4 -74    9.40    1.39
 -17  -4 -73    0.83    1.37
 -17  -4 -72    0.55    0.88
 -17  -4 -71    0.64    0.65
 -17  -4 -70    1.60    0.82
 -17  -4 -69    3.48    0.90
 -17  -4 -68    8.57    0.97
 -17  -4 -67    3.48    1.12
 -17  -4 -66   11.18    1.07
 -17  -4 -65    9.28    1.21
 -17  -4 -64    0.10    1.30
 -17  -4 -63    1.38    1.08
 -17  -4 -62    0.23    0.68
 -17  -4 -61    2.33    0.80
 -17  -4 -60    4.87    1.15
 -17  -4 -59    9.87    1.35
 -17  -4 -58   28.54    1.02
 -17  -4 -57    6.01    1.52
 -17  -4 -56   10.20    0.84
 -17  -4 -55    3.56    0.76
 -17  -4 -54    1.31    0.74
 -17  -4 -53   10.03    0.82
 -17  -4 -52    9.09    0.94
 -17  -4 -51   15.68    0.98
 -17  -4 -50    3.02    0.85
 -17  -4 -49    4.95    0.85
 -17  -4 -48    4.55    2.43
 -17  -4 -47   18.19    1.43
 -17  -4 -46   13.72    0.96
 -17  -4 -45    9.12    1.06
 -17  -4 -44    8.23    0.94
 -17  -4 -43   11.81    0.89
 -17  -4 -42    5.14    1.54
 -17  -4 -41   16.96    1.04
 -17  -4 -40    6.33    1.04
 -17  -4 -39    2.74    0.76
 -17  -4 -38    2.21    0.91
 -17  -4 -37    0.64    0.76
 -17  -4 -36    6.84    4.41
 -17  -4 -35   58.07    2.94
 -17  -4 -33    9.52    1.58
 -17  -4 -32   10.86    1.50
 -17  -4 -31   14.58    1.20
 -17  -4 -30    1.47    1.35
 -17  -4 -29   16.17    1.16
 -17  -4 -28    1.68    1.13
 -17  -4 -27    0.14    0.96
 -17  -4 -26    4.13    1.01
 -17  -4 -25    7.70    1.04
 -17  -4 -24    6.64    1.23
 -17  -4 -23   24.34    1.25
 -17  -4 -22    1.47    1.73
 -17  -4 -21   16.51    1.15
 -17  -4 -20   13.81    1.45
 -17  -4 -19   18.46    1.03
 -17  -4 -18    4.55    1.63
 -17  -4 -17   12.16    0.89
 -17  -4 -16   13.03    1.35
 -17  -4 -15   10.54    0.92
 -17  -4 -14   11.06    0.87
 -17  -4 -13    5.08    0.79
 -17  -4 -12    0.15    0.44
 -17  -4 -11    1.09    0.56
 -17  -4 -10    5.88    3.98
 -17  -4  -9   27.51    1.89
 -17  -4  -8    1.91    2.32
 -17  -4  -7   13.82    2.29
 -17  -4  -6   25.54    2.09
 -17  -4  -5   29.50    2.27
 -17  -4  -4    8.39    1.36
 -17  -4  -3    4.34    2.73
 -17  -4  -2   26.05    2.09
 -17  -4  -1   23.31    1.99
 -17  -3 -83    0.71    1.89
 -17  -3 -82    1.85    0.98
 -17  -3 -81    1.97    1.04
 -17  -3 -80    8.83    1.73
 -17  -3 -79    0.89    2.00
 -17  -3 -78    7.68    1.29
 -17  -3 -77    3.23    1.03
 -17  -3 -76    6.32    0.82
 -17  -3 -75   15.62    1.18
 -17  -3 -74   20.15    1.41
 -17  -3 -73    2.99    0.86
 -17  -3 -72    0.37    0.85
 -17  -3 -71    3.19    0.94
 -17  -3 -70    5.60    1.36
 -17  -3 -69    5.30    0.68
 -17  -3 -68    0.66    0.68
 -17  -3 -67    0.68    0.71
 -17  -3 -66   15.03    0.84
 -17  -3 -65    2.20    0.83
 -17  -3 -64    4.26    0.93
 -17  -3 -63    5.34    0.89
 -17  -3 -62    9.78    0.92
 -17  -3 -61    8.70    0.92
 -17  -3 -60    4.89    0.92
 -17  -3 -59    6.66    0.87
 -17  -3 -58    6.13    0.87
 -17  -3 -57    2.44    0.90
 -17  -3 -56    7.90    0.99
 -17  -3 -55   11.09    0.87
 -17  -3 -54    3.88    0.88
 -17  -3 -53   10.61    0.89
 -17  -3 -52   12.15    1.27
 -17  -3 -51    5.79    0.87
 -17  -3 -50    0.21    0.87
 -17  -3 -49    1.22    0.79
 -17  -3 -48    3.19    1.03
 -17  -3 -47   12.78    0.91
 -17  -3 -46    2.07    1.14
 -17  -3 -45    5.15    1.19
 -17  -3 -44   15.94    0.89
 -17  -3 -43    8.05    0.93
 -17  -3 -42   17.97    2.13
 -17  -3 -41   33.21    1.25
 -17  -3 -40   14.42    1.19
 -17  -3 -39    8.17    0.89
 -17  -3 -38    5.14    0.86
 -17  -3 -37    2.15    0.96
 -17  -3 -36    8.57    0.89
 -17  -3 -35   11.89    3.49
 -17  -3 -34   28.19    1.11
 -17  -3 -33   25.85    2.22
 -17  -3 -32   21.70    1.74
 -17  -3 -31    5.17    1.65
 -17  -3 -30   19.70    1.51
 -17  -3 -29    6.66    1.62
 -17  -3 -28    7.82    1.71
 -17  -3 -27    3.96    1.13
 -17  -3 -26   18.23    1.49
 -17  -3 -25   19.52    1.61
 -17  -3 -24   21.67    1.60
 -17  -3 -23   20.42    3.15
 -17  -3 -22   18.29    2.13
 -17  -3 -21   15.52    2.02
 -17  -3 -20    6.04    1.02
 -17  -3 -19   11.26    1.08
 -17  -3 -18    7.84    1.23
 -17  -3 -17    3.07    0.76
 -17  -3 -16    7.35    0.69
 -17  -3 -15    6.61    2.41
 -17  -3 -14   31.19    1.88
 -17  -3 -13   15.13    3.63
 -17  -3 -12   19.92    1.42
 -17  -3 -11   25.49    2.00
 -17  -3 -10    5.43    1.48
 -17  -3  -9    7.23    2.30
 -17  -3  -8   30.13    2.02
 -17  -3  -7   29.97    1.38
 -17  -3  -6    2.66    1.60
 -17  -3  -5   11.44    1.20
 -17  -3  -4   29.18    1.17
 -17  -3  -3   36.55    1.00
 -17  -3  -2    8.83    3.23
 -17  -3  -1   17.63    1.07
 -17  -2 -86    9.74    1.53
 -17  -2 -85    2.29    1.47
 -17  -2 -84    0.13    1.63
 -17  -2 -83   22.53    2.17
 -17  -2 -82   11.81    2.11
 -17  -2 -81    1.72    1.00
 -17  -2 -80    2.33    0.97
 -17  -2 -79    1.70    1.71
 -17  -2 -78    1.99    1.26
 -17  -2 -77    0.56    1.06
 -17  -2 -76    3.32    0.95
 -17  -2 -75    4.18    1.19
 -17  -2 -74    7.19    1.08
 -17  -2 -73    0.16    0.64
 -17  -2 -72    2.76    0.97
 -17  -2 -71   15.66    0.96
 -17  -2 -70    8.36    1.58
 -17  -2 -69    0.98    0.95
 -17  -2 -68    2.00    0.84
 -17  -2 -67    9.62    1.39
 -17  -2 -66    4.09    1.31
 -17  -2 -65    4.87    1.20
 -17  -2 -64    4.72    0.92
 -17  -2 -63    4.91    0.91
 -17  -2 -62    1.52    0.92
 -17  -2 -61    1.74    0.93
 -17  -2 -60    0.20    0.86
 -17  -2 -59    0.47    0.87
 -17  -2 -58    8.36    0.94
 -17  -2 -57    5.63    1.00
 -17  -2 -56   12.06    1.26
 -17  -2 -55   13.12    1.09
 -17  -2 -54    0.98    1.71
 -17  -2 -53   19.82    1.20
 -17  -2 -52    8.36    1.26
 -17  -2 -51   20.37    1.67
 -17  -2 -50   21.40    1.02
 -17  -2 -49   11.26    2.11
 -17  -2 -48   21.32    1.01
 -17  -2 -47    5.94    2.55
 -17  -2 -46   15.46    0.94
 -17  -2 -45    7.94    0.90
 -17  -2 -44    1.23    1.08
 -17  -2 -43   10.37    0.87
 -17  -2 -42    4.62    2.26
 -17  -2 -41   27.97    1.12
 -17  -2 -40    8.18    0.98
 -17  -2 -39    5.10    1.31
 -17  -2 -38   33.63    1.23
 -17  -2 -37   21.17    1.95
 -17  -2 -36    7.02    0.93
 -17  -2 -35    5.34    1.02
 -17  -2 -34    6.81    0.91
 -17  -2 -33    9.27    1.10
 -17  -2 -32   10.00    0.94
 -17  -2 -31    4.66    1.02
 -17  -2 -30    9.95    1.56
 -17  -2 -29   28.85    1.50
 -17  -2 -28    4.30    3.75
 -17  -2 -27    1.24    0.52
 -17  -2 -26    1.21    0.85
 -17  -2 -25   11.37    1.04
 -17  -2 -24   10.28    2.55
 -17  -2 -23   14.75    1.94
 -17  -2 -22   26.90    1.87
 -17  -2 -21    9.34    2.76
 -17  -2 -20   19.19    1.18
 -17  -2 -19    7.16    2.71
 -17  -2 -18   25.97    1.26
 -17  -2 -17    4.72    1.95
 -17  -2 -16    2.31    1.06
 -17  -2 -15   11.68    1.14
 -17  -2 -14   13.23    1.27
 -17  -2 -13   33.00    1.58
 -17  -2 -12   11.32    2.38
 -17  -2 -11    3.70    1.89
 -17  -2 -10   19.36    2.43
 -17  -2  -9   36.86    2.23
 -17  -2  -8   31.66    2.09
 -17  -2  -7   27.06    1.94
 -17  -2  -6    6.47    1.08
 -17  -2  -5    1.32    1.35
 -17  -2  -4   21.90    1.27
 -17  -2  -3    5.34    1.27
 -17  -2  -2    1.25    1.19
 -17  -2  -1   10.76    1.06
 -17  -1 -88    1.88    1.18
 -17  -1 -87    2.66    1.36
 -17  -1 -86    7.10    1.68
 -17  -1 -85   12.25    4.22
 -17  -1 -84    0.61    0.82
 -17  -1 -83    1.79    0.88
 -17  -1 -82    0.27    0.94
 -17  -1 -81    2.25    0.98
 -17  -1 -80    5.12    1.12
 -17  -1 -79    1.33    0.98
 -17  -1 -78    4.34    0.72
 -17  -1 -77    0.74    0.78
 -17  -1 -76   18.09    1.32
 -17  -1 -75    8.83    1.16
 -17  -1 -74    7.81    1.06
 -17  -1 -73    0.26    0.94
 -17  -1 -72    1.80    0.90
 -17  -1 -71    3.00    0.85
 -17  -1 -70    2.87    1.21
 -17  -1 -69   13.72    1.13
 -17  -1 -68    1.90    1.44
 -17  -1 -67    2.78    1.03
 -17  -1 -66    4.56    1.12
 -17  -1 -65    5.27    1.12
 -17  -1 -64    6.04    1.13
 -17  -1 -63    1.93    1.11
 -17  -1 -62    1.10    1.12
 -17  -1 -61   14.43    1.15
 -17  -1 -60    6.42    1.62
 -17  -1 -59   10.07    1.15
 -17  -1 -58    8.13    1.25
 -17  -1 -57   11.94    1.24
 -17  -1 -56    6.51    1.34
 -17  -1 -55   29.35    2.27
 -17  -1 -54    9.97    2.98
 -17  -1 -53    6.80    1.46
 -17  -1 -52   11.74    1.04
 -17  -1 -51   15.01    1.05
 -17  -1 -50   13.89    0.94
 -17  -1 -49    3.34    0.83
 -17  -1 -48    4.08    0.85
 -17  -1 -47    2.82    0.83
 -17  -1 -46    1.40    0.83
 -17  -1 -45    3.70    0.99
 -17  -1 -44   20.83    0.99
 -17  -1 -43    5.08    0.90
 -17  -1 -42    7.70    1.02
 -17  -1 -41   22.36    1.02
 -17  -1 -40    4.18    1.67
 -17  -1 -39   12.45    1.57
 -17  -1 -38   13.04    1.29
 -17  -1 -37   15.91    4.24
 -17  -1 -36   44.71    2.44
 -17  -1 -35    7.66    1.56
 -17  -1 -34   11.65    1.09
 -17  -1 -33    3.56    1.17
 -17  -1 -32    8.86    1.35
 -17  -1 -31   32.98    1.68
 -17  -1 -30   32.78    2.66
 -17  -1 -29    5.67    1.37
 -17  -1 -28    4.12    0.62
 -17  -1 -27    4.11    1.61
 -17  -1 -26   31.58    2.00
 -17  -1 -25   37.83    2.09
 -17  -1 -24    8.37    1.05
 -17  -1 -23    0.50    0.71
 -17  -1 -22    7.20    0.86
 -17  -1 -21   14.83    1.11
 -17  -1 -20   13.97    0.79
 -17  -1 -19    4.21    1.12
 -17  -1 -18   14.96    1.39
 -17  -1 -17    2.19    1.18
 -17  -1 -16   11.55    0.91
 -17  -1 -15   10.30    0.78
 -17  -1 -14    0.88    0.90
 -17  -1 -13   10.02    0.74
 -17  -1 -12    1.60    1.18
 -17  -1 -11   27.35    1.16
 -17  -1 -10    7.91    3.81
 -17  -1  -9   31.13    1.85
 -17  -1  -8   21.76    1.40
 -17  -1  -7    1.22    1.00
 -17  -1  -6    7.45    2.60
 -17  -1  -5   46.90    1.78
 -17  -1  -3   30.14    1.29
 -17  -1  -2   35.72    2.72
 -17  -1  -1   22.95    1.25
 -16 -14 -33    1.88    1.06
 -16 -14 -32    2.52    1.08
 -16 -14 -31    1.59    1.13
 -16 -14 -30    1.45    1.17
 -16 -14 -29    1.70    1.22
 -16 -14 -28    3.75    1.30
 -16 -14 -27    7.76    1.36
 -16 -14 -26    4.45    1.39
 -16 -14 -25    5.19    1.47
 -16 -14 -24    6.00    1.31
 -16 -14 -23    8.03    1.24
 -16 -14 -22    4.45    1.25
 -16 -14 -21   10.94    1.39
 -16 -14 -20    3.50    1.86
 -16 -14 -19    2.04    0.84
 -16 -14 -18    1.93    0.82
 -16 -14 -17    2.72    0.84
 -16 -14 -16    0.87    0.86
 -16 -14 -15    3.97    1.70
 -16 -14 -14   11.35    0.86
 -16 -14 -13    9.64    0.87
 -16 -14 -12    4.97    0.96
 -16 -14 -11    7.02    1.27
 -16 -14 -10    5.87    0.89
 -16 -14  -9    4.15    0.98
 -16 -14  -8    3.43    1.06
 -16 -14  -7    5.31    1.07
 -16 -14  -6    5.34    0.97
 -16 -14  -5    1.89    0.80
 -16 -14  -4    3.64    0.83
 -16 -14  -3    2.56    0.82
 -16 -14  -2    2.51    0.82
 -16 -14  -1    0.67    0.80
 -16 -13 -44    2.47    0.92
 -16 -13 -43    3.79    1.07
 -16 -13 -42    7.40    1.19
 -16 -13 -41    5.63    1.29
 -16 -13 -39    1.16    1.30
 -16 -13 -38    0.42    1.25
 -16 -13 -37    2.20    1.35
 -16 -13 -35   13.83    3.61
 -16 -13 -34    2.81    1.30
 -16 -13 -33    2.51    1.00
 -16 -13 -32    1.78    1.13
 -16 -13 -31   11.38    2.73
 -16 -13 -30    5.20    2.91
 -16 -13 -29    2.21    1.04
 -16 -13 -28    3.15    0.92
 -16 -13 -27    0.92    0.79
 -16 -13 -26    1.46    0.88
 -16 -13 -25   10.07    0.92
 -16 -13 -24   13.09    1.01
 -16 -13 -23   10.52    0.98
 -16 -13 -22    1.07    1.06
 -16 -13 -21    4.38    0.91
 -16 -13 -20    0.42    0.87
 -16 -13 -19    1.81    0.89
 -16 -13 -18    4.99    0.93
 -16 -13 -17    6.11    0.90
 -16 -13 -16    3.30    1.02
 -16 -13 -15    2.33    0.92
 -16 -13 -14    1.70    1.01
 -16 -13 -13    1.08    0.90
 -16 -13 -12    4.79    0.97
 -16 -13 -11    2.35    0.95
 -16 -13 -10    1.95    0.86
 -16 -13  -9    2.86    0.91
 -16 -13  -8    7.09    0.97
 -16 -13  -7    4.77    1.80
 -16 -13  -6    5.48    1.42
 -16 -13  -5    5.22    4.01
 -16 -13  -4   14.64    1.71
 -16 -13  -3    5.26    1.70
 -16 -13  -2    7.28    1.51
 -16 -13  -1    4.80    1.25
 -16 -12 -52    0.94    0.87
 -16 -12 -51    0.39    0.96
 -16 -12 -50    1.82    1.06
 -16 -12 -49    5.17    1.19
 -16 -12 -43    3.54    1.37
 -16 -12 -42    1.61    1.75
 -16 -12 -41    3.64    0.84
 -16 -12 -40    5.81    0.60
 -16 -12 -39    1.01    0.82
 -16 -12 -38    3.80    0.81
 -16 -12 -37    1.67    0.83
 -16 -12 -36    2.58    0.72
 -16 -12 -35    1.12    1.07
 -16 -12 -34   15.17    2.80
 -16 -12 -33   24.30    1.44
 -16 -12 -32   27.61    1.79
 -16 -12 -31    2.15    1.55
 -16 -12 -30    2.62    0.96
 -16 -12 -29    1.29    0.81
 -16 -12 -28    3.41    0.81
 -16 -12 -27    1.82    0.80
 -16 -12 -26    2.16    0.80
 -16 -12 -25    3.79    0.75
 -16 -12 -24    0.42    0.77
 -16 -12 -23    1.07    0.78
 -16 -12 -22   11.98    0.82
 -16 -12 -21    4.04    0.98
 -16 -12 -20   13.29    1.65
 -16 -12 -19   13.78    1.05
 -16 -12 -18   12.13    1.87
 -16 -12 -17    0.07    1.41
 -16 -12 -16    4.23    1.19
 -16 -12 -15    3.03    0.83
 -16 -12 -14    6.27    0.82
 -16 -12 -13    3.39    1.46
 -16 -12 -12    2.03    1.07
 -16 -12 -11   11.32    1.47
 -16 -12 -10   33.39    2.41
 -16 -12  -9    5.03    5.71
 -16 -12  -8    9.77    1.27
 -16 -12  -7    0.13    1.15
 -16 -12  -6    0.02    0.79
 -16 -12  -5    4.73    0.84
 -16 -12  -4    1.11    2.37
 -16 -12  -3   20.63    1.43
 -16 -12  -2    5.04    2.28
 -16 -12  -1    7.20    1.43
 -16 -11 -54    0.32    0.96
 -16 -11 -53    4.83    1.03
 -16 -11 -52    1.25    1.09
 -16 -11 -51    0.65    1.14
 -16 -11 -50    4.30    1.31
 -16 -11 -49    5.61    1.27
 -16 -11 -48    1.26    1.04
 -16 -11 -47    2.10    1.03
 -16 -11 -46    4.29    0.99
 -16 -11 -45    5.14    0.95
 -16 -11 -44    7.78    0.98
 -16 -11 -43    1.30    1.06
 -16 -11 -42    0.56    1.11
 -16 -11 -41    4.74    0.96
 -16 -11 -40    4.29    1.66
 -16 -11 -39   11.46    1.43
 -16 -11 -38    4.39    1.06
 -16 -11 -37    3.15    0.95
 -16 -11 -36   10.84    1.01
 -16 -11 -35    7.60    1.45
 -16 -11 -34   16.92    1.59
 -16 -11 -33    6.99    4.74
 -16 -11 -32   12.86    1.49
 -16 -11 -31   10.41    1.85
 -16 -11 -30    7.22    1.09
 -16 -11 -29    4.02    1.41
 -16 -11 -28    4.38    2.46
 -16 -11 -27   25.77    1.30
 -16 -11 -26    3.91    2.03
 -16 -11 -25    6.55    0.85
 -16 -11 -24    2.55    0.90
 -16 -11 -23    6.04    1.13
 -16 -11 -22    8.06    0.97
 -16 -11 -21    1.52    1.69
 -16 -11 -20   25.27    1.52
 -16 -11 -19    2.18    1.32
 -16 -11 -18    0.20    1.29
 -16 -11 -17    9.18    0.87
 -16 -11 -16    8.83    1.14
 -16 -11 -15    2.80    1.82
 -16 -11 -14    4.01    1.05
 -16 -11 -13    4.04    0.97
 -16 -11 -12    0.24    0.80
 -16 -11 -11    0.35    1.03
 -16 -11 -10   11.78    1.92
 -16 -11  -9   10.27    2.04
 -16 -11  -8    5.70    1.07
 -16 -11  -7   10.66    1.41
 -16 -11  -6    0.62    0.67
 -16 -11  -5    0.82    0.63
 -16 -11  -4    0.22    0.66
 -16 -11  -3    4.27    0.73
 -16 -11  -2    0.50    0.47
 -16 -11  -1    2.00    0.50
 -16 -10 -64    0.18    0.56
 -16 -10 -63    0.39    0.67
 -16 -10 -62    0.99    0.81
 -16 -10 -61    3.89    1.92
 -16 -10 -60    1.67    0.75
 -16 -10 -59    1.14    1.12
 -16 -10 -58    1.33    1.39
 -16 -10 -57    1.97    0.97
 -16 -10 -56    8.33    1.81
 -16 -10 -55    1.86    0.72
 -16 -10 -54    1.19    0.74
 -16 -10 -53    0.36    0.76
 -16 -10 -52    2.23    1.06
 -16 -10 -51    3.80    0.84
 -16 -10 -50    4.25    0.89
 -16 -10 -49    8.18    1.34
 -16 -10 -48   13.83    1.02
 -16 -10 -47    5.03    1.13
 -16 -10 -46    4.71    0.84
 -16 -10 -45    6.15    0.90
 -16 -10 -44    3.44    1.09
 -16 -10 -43   10.77    0.98
 -16 -10 -42    2.41    1.83
 -16 -10 -41   15.28    1.04
 -16 -10 -40    2.15    1.09
 -16 -10 -39    2.99    0.69
 -16 -10 -38    3.34    0.96
 -16 -10 -37    8.16    1.46
 -16 -10 -36   11.21    1.13
 -16 -10 -35    9.69    0.94
 -16 -10 -34    5.90    0.95
 -16 -10 -33    4.72    0.93
 -16 -10 -32    7.45    0.70
 -16 -10 -31    3.22    0.82
 -16 -10 -30    4.34    0.89
 -16 -10 -29    7.50    1.13
 -16 -10 -28    1.93    0.82
 -16 -10 -27    3.49    1.20
 -16 -10 -26   12.10    1.13
 -16 -10 -25    6.33    0.75
 -16 -10 -24    2.48    1.21
 -16 -10 -23   12.35    1.23
 -16 -10 -22    8.79    1.51
 -16 -10 -21   15.93    1.51
 -16 -10 -20   12.19    1.63
 -16 -10 -19   24.16    1.32
 -16 -10 -18    3.36    1.26
 -16 -10 -17    0.84    1.49
 -16 -10 -16    4.58    0.91
 -16 -10 -15    4.99    1.17
 -16 -10 -14    1.69    1.09
 -16 -10 -13    8.05    0.93
 -16 -10 -12    5.30    1.07
 -16 -10 -11    4.12    0.91
 -16 -10 -10    2.60    0.89
 -16 -10  -9    4.42    1.17
 -16 -10  -8    3.34    0.80
 -16 -10  -7    4.22    1.89
 -16 -10  -6   22.09    1.10
 -16 -10  -5    5.87    5.57
 -16 -10  -4   29.15    1.69
 -16 -10  -3    1.12    2.49
 -16 -10  -2    9.88    0.82
 -16 -10  -1    4.23    0.65
 -16  -9 -70    1.07    0.79
 -16  -9 -69    0.74    0.84
 -16  -9 -68    3.69    0.98
 -16  -9 -67    4.06    1.08
 -16  -9 -66    3.71    0.87
 -16  -9 -65    1.00    0.89
 -16  -9 -64    6.56    1.01
 -16  -9 -63   12.01    1.16
 -16  -9 -62   10.66    1.21
 -16  -9 -61    3.91    1.73
 -16  -9 -60    6.26    0.93
 -16  -9 -59    5.19    1.18
 -16  -9 -58    5.12    0.92
 -16  -9 -57    0.39    1.02
 -16  -9 -56   10.50    1.03
 -16  -9 -55    0.78    1.29
 -16  -9 -54    0.15    0.96
 -16  -9 -53   10.04    1.07
 -16  -9 -52    0.57    1.13
 -16  -9 -51   11.01    1.18
 -16  -9 -50   13.51    1.24
 -16  -9 -49    3.89    2.08
 -16  -9 -48    6.68    1.20
 -16  -9 -47    8.17    0.98
 -16  -9 -46    3.95    0.94
 -16  -9 -45    8.49    0.92
 -16  -9 -44   17.24    1.48
 -16  -9 -43    5.69    0.93
 -16  -9 -42    1.39    0.96
 -16  -9 -41    5.76    0.90
 -16  -9 -40    5.87    0.88
 -16  -9 -39    5.51    0.91
 -16  -9 -38    5.16    0.72
 -16  -9 -37    1.94    0.61
 -16  -9 -36    0.92    0.68
 -16  -9 -35    1.09    0.71
 -16  -9 -34    3.83    0.75
 -16  -9 -33    8.95    0.81
 -16  -9 -32    1.18    0.78
 -16  -9 -31    5.68    0.81
 -16  -9 -30    5.42    0.83
 -16  -9 -29    8.60    0.87
 -16  -9 -28   10.26    0.88
 -16  -9 -27   13.21    1.08
 -16  -9 -26    8.75    0.90
 -16  -9 -25    7.06    0.87
 -16  -9 -24    7.00    0.94
 -16  -9 -23    4.35    3.50
 -16  -9 -22   36.14    1.83
 -16  -9 -21   14.82    1.99
 -16  -9 -20   26.66    1.72
 -16  -9 -19    3.51    1.16
 -16  -9 -18    2.12    0.67
 -16  -9 -17    2.33    1.57
 -16  -9 -16    5.69    1.81
 -16  -9 -15   11.03    1.34
 -16  -9 -14   13.88    1.41
 -16  -9 -13    9.46    1.32
 -16  -9 -12    3.90    1.41
 -16  -9 -11   17.68    1.32
 -16  -9 -10    2.56    1.19
 -16  -9  -9    7.24    0.72
 -16  -9  -8    1.51    1.25
 -16  -9  -7    1.70    0.71
 -16  -9  -6    5.73    0.88
 -16  -9  -5    0.02    0.81
 -16  -9  -4    0.15    0.74
 -16  -9  -3    0.93    0.75
 -16  -9  -2    1.06    0.88
 -16  -9  -1    9.93    1.47
 -16  -8 -75    4.61    0.93
 -16  -8 -74    3.24    1.00
 -16  -8 -73    1.00    1.06
 -16  -8 -72    5.87    1.23
 -16  -8 -71    0.53    1.20
 -16  -8 -70    0.24    1.30
 -16  -8 -69    1.01    1.00
 -16  -8 -68    0.37    1.10
 -16  -8 -67    1.80    1.04
 -16  -8 -66    1.41    1.08
 -16  -8 -65    1.93    1.12
 -16  -8 -64    3.59    0.97
 -16  -8 -63   15.70    1.45
 -16  -8 -62    0.14    1.68
 -16  -8 -61   18.34    1.75
 -16  -8 -60    8.68    3.71
 -16  -8 -59    7.31    1.08
 -16  -8 -58    3.97    1.06
 -16  -8 -57    5.19    1.10
 -16  -8 -56    2.23    1.97
 -16  -8 -55   13.26    1.25
 -16  -8 -54    0.68    1.14
 -16  -8 -53    0.44    1.12
 -16  -8 -52    2.88    0.93
 -16  -8 -51    0.15    0.93
 -16  -8 -50    2.21    0.95
 -16  -8 -49    5.58    1.42
 -16  -8 -48   11.46    2.19
 -16  -8 -47   13.96    2.19
 -16  -8 -46   25.08    2.18
 -16  -8 -45    8.78    1.42
 -16  -8 -44    6.49    0.68
 -16  -8 -43    7.54    0.78
 -16  -8 -42    0.19    0.65
 -16  -8 -41    5.33    0.70
 -16  -8 -40   10.29    0.72
 -16  -8 -39    4.96    1.12
 -16  -8 -38   11.43    0.77
 -16  -8 -37    3.89    0.69
 -16  -8 -36    5.32    0.69
 -16  -8 -35   13.07    0.73
 -16  -8 -34    4.07    1.41
 -16  -8 -33    8.88    1.06
 -16  -8 -32    7.47    0.90
 -16  -8 -31    3.50    0.90
 -16  -8 -30    6.76    1.24
 -16  -8 -29    2.89    0.97
 -16  -8 -28    1.55    0.95
 -16  -8 -27    2.03    0.93
 -16  -8 -26    7.12    1.11
 -16  -8 -25   13.44    1.09
 -16  -8 -24    1.37    0.93
 -16  -8 -23    2.97    1.53
 -16  -8 -22   16.74    1.31
 -16  -8 -21   12.70    1.66
 -16  -8 -20    8.75    1.90
 -16  -8 -19    4.51    1.34
 -16  -8 -18    8.01    1.57
 -16  -8 -17    9.05    1.35
 -16  -8 -16   24.04    2.35
 -16  -8 -15   10.06    2.46
 -16  -8 -14    6.62    1.25
 -16  -8 -13    9.22    1.36
 -16  -8 -12    5.76    3.92
 -16  -8 -11   20.31    1.97
 -16  -8 -10    5.40    2.99
 -16  -8  -9    4.28    1.88
 -16  -8  -8   20.74    0.96
 -16  -8  -7    7.09    0.87
 -16  -8  -6    1.21    1.18
 -16  -8  -5    8.24    3.08
 -16  -8  -4   27.95    1.73
 -16  -8  -3   17.59    1.73
 -16  -8  -2   10.32    1.75
 -16  -8  -1   12.81    0.96
 -16  -7 -78    7.81    1.09
 -16  -7 -77    1.05    1.04
 -16  -7 -76    0.82    1.20
 -16  -7 -75    2.33    1.24
 -16  -7 -74    2.45    1.25
 -16  -7 -73    1.69    1.30
 -16  -7 -72    0.00    1.00
 -16  -7 -71    0.92    1.16
 -16  -7 -70    0.27    1.10
 -16  -7 -69    3.31    1.14
 -16  -7 -68    0.98    1.20
 -16  -7 -67    0.87    0.82
 -16  -7 -66   11.59    1.25
 -16  -7 -65    4.40    0.93
 -16  -7 -64    8.21    1.04
 -16  -7 -63    5.40    1.03
 -16  -7 -62    4.99    1.07
 -16  -7 -61    4.14    1.10
 -16  -7 -60    8.24    1.21
 -16  -7 -59    8.18    0.93
 -16  -7 -58    5.68    0.83
 -16  -7 -57    4.34    1.24
 -16  -7 -56   12.60    1.25
 -16  -7 -55   20.81    1.21
 -16  -7 -54    2.63    1.00
 -16  -7 -53    0.50    0.70
 -16  -7 -52    0.21    0.72
 -16  -7 -51    2.56    0.81
 -16  -7 -50    6.03    0.84
 -16  -7 -49    4.01    1.16
 -16  -7 -48   13.92    1.45
 -16  -7 -47    8.97    0.89
 -16  -7 -46    9.59    0.95
 -16  -7 -45    5.14    0.89
 -16  -7 -44    6.59    0.87
 -16  -7 -43    2.98    0.85
 -16  -7 -42    3.18    0.99
 -16  -7 -41    2.80    0.86
 -16  -7 -40    8.56    0.87
 -16  -7 -39    2.15    0.84
 -16  -7 -38   11.31    0.86
 -16  -7 -37    3.26    0.84
 -16  -7 -36    4.24    0.94
 -16  -7 -35   10.69    0.95
 -16  -7 -34   16.15    0.97
 -16  -7 -33    3.71    1.00
 -16  -7 -32    9.47    0.87
 -16  -7 -31    7.14    1.91
 -16  -7 -30   41.93    1.04
 -16  -7 -29   18.71    2.48
 -16  -7 -28    4.89    0.75
 -16  -7 -27    1.86    0.74
 -16  -7 -26    6.45    1.27
 -16  -7 -25    9.45    0.95
 -16  -7 -24    3.09    1.09
 -16  -7 -23   11.07    1.04
 -16  -7 -22    3.83    1.11
 -16  -7 -21   13.36    1.39
 -16  -7 -20   35.28    2.43
 -16  -7 -19    7.04    3.29
 -16  -7 -18   21.96    1.27
 -16  -7 -17   19.12    1.48
 -16  -7 -16    5.42    1.77
 -16  -7 -15    8.61    1.49
 -16  -7 -14   13.17    2.62
 -16  -7 -13   31.60    1.83
 -16  -7 -12    5.14    1.75
 -16  -7 -11    1.66    0.75
 -16  -7 -10   10.59    0.77
 -16  -7  -9    1.78    0.72
 -16  -7  -8    0.63    0.87
 -16  -7  -7    8.97    0.92
 -16  -7  -6    4.78    0.77
 -16  -7  -5    7.51    0.91
 -16  -7  -4    2.02    1.07
 -16  -7  -3    6.74    0.99
 -16  -7  -2    2.91    1.33
 -16  -7  -1    4.50    1.69
 -16  -6 -80    2.75    1.22
 -16  -6 -79    6.37    1.33
 -16  -6 -78    4.39    1.30
 -16  -6 -77    4.21    1.34
 -16  -6 -76    0.88    1.34
 -16  -6 -75    3.89    1.48
 -16  -6 -74    1.01    0.95
 -16  -6 -73    0.93    0.96
 -16  -6 -72    2.91    1.02
 -16  -6 -71    2.67    1.24
 -16  -6 -70    3.06    0.99
 -16  -6 -69    8.93    1.14
 -16  -6 -68    5.06    1.69
 -16  -6 -67    0.54    0.59
 -16  -6 -66    0.82    0.70
 -16  -6 -65    5.27    0.80
 -16  -6 -64    0.01    0.83
 -16  -6 -63    1.13    0.64
 -16  -6 -62    8.05    0.77
 -16  -6 -61    4.31    1.09
 -16  -6 -60    3.73    0.91
 -16  -6 -59    3.07    0.88
 -16  -6 -58    3.92    0.79
 -16  -6 -57    3.99    0.87
 -16  -6 -56    9.30    0.92
 -16  -6 -55   10.90    0.95
 -16  -6 -54    0.18    0.81
 -16  -6 -53    0.32    0.81
 -16  -6 -52    1.29    0.84
 -16  -6 -51    0.97    0.86
 -16  -6 -50    4.16    1.04
 -16  -6 -49    7.50    1.67
 -16  -6 -48   16.18    1.46
 -16  -6 -47    4.15    1.10
 -16  -6 -46    8.89    0.94
 -16  -6 -45    2.19    0.97
 -16  -6 -44    7.05    0.86
 -16  -6 -43    9.00    1.16
 -16  -6 -42   18.70    1.51
 -16  -6 -41   10.23    1.09
 -16  -6 -40    2.95    0.96
 -16  -6 -39    5.86    0.88
 -16  -6 -38    3.13    1.45
 -16  -6 -37    7.38    1.35
 -16  -6 -36    8.55    1.62
 -16  -6 -35   17.48    1.16
 -16  -6 -34   22.32    1.20
 -16  -6 -33    6.67    0.98
 -16  -6 -32    4.67    0.99
 -16  -6 -31   18.51    1.05
 -16  -6 -30    8.09    1.08
 -16  -6 -29    5.05    0.90
 -16  -6 -28    0.35    0.82
 -16  -6 -27    0.11    0.82
 -16  -6 -26    4.66    2.44
 -16  -6 -25   20.94    1.86
 -16  -6 -24    9.17    1.81
 -16  -6 -23    0.59    1.61
 -16  -6 -22   24.85    1.37
 -16  -6 -21   11.72    3.19
 -16  -6 -20   26.09    3.17
 -16  -6 -19   11.75    3.17
 -16  -6 -18    5.12    1.16
 -16  -6 -17    2.37    0.92
 -16  -6 -16    1.78    0.76
 -16  -6 -15   16.65   11.02
 -16  -6 -14   47.99    2.69
 -16  -6 -13   29.94    2.69
 -16  -6 -12   28.26    1.54
 -16  -6 -11   13.69    1.58
 -16  -6 -10   10.18    0.86
 -16  -6  -9    3.44    1.02
 -16  -6  -8    8.34    0.85
 -16  -6  -7    9.82    0.85
 -16  -6  -6    2.56    0.79
 -16  -6  -5    1.96    0.72
 -16  -6  -4   11.85    0.75
 -16  -6  -3    8.05    0.97
 -16  -6  -2   19.21    1.24
 -16  -6  -1   14.01    1.11
 -16  -5 -82    0.13    1.05
 -16  -5 -81    1.38    1.15
 -16  -5 -80    2.31    1.73
 -16  -5 -79    5.62    1.20
 -16  -5 -78    2.86    1.18
 -16  -5 -77    0.93    1.25
 -16  -5 -76    2.37    1.24
 -16  -5 -75    1.97    1.32
 -16  -5 -74    2.48    1.28
 -16  -5 -73    1.67    0.64
 -16  -5 -72    3.54    0.68
 -16  -5 -71    1.43    1.20
 -16  -5 -70   16.11    1.02
 -16  -5 -69    0.71    0.64
 -16  -5 -68    2.32    0.71
 -16  -5 -67   13.90    0.91
 -16  -5 -66   12.84    0.94
 -16  -5 -65    2.49    0.87
 -16  -5 -64    7.04    0.91
 -16  -5 -63    0.41    0.89
 -16  -5 -62    1.02    0.92
 -16  -5 -61    1.02    0.95
 -16  -5 -60    8.45    1.01
 -16  -5 -59    7.71    1.54
 -16  -5 -58   18.91    1.16
 -16  -5 -57    4.33    0.86
 -16  -5 -56    3.71    0.85
 -16  -5 -55    2.42    1.02
 -16  -5 -54   22.90    1.25
 -16  -5 -53   10.03    1.37
 -16  -5 -52    5.83    1.19
 -16  -5 -51    5.28    0.99
 -16  -5 -50    5.79    1.18
 -16  -5 -49    7.01    2.86
 -16  -5 -48   25.42    1.62
 -16  -5 -47   11.68    1.81
 -16  -5 -46    5.68    1.01
 -16  -5 -45    6.78    1.29
 -16  -5 -44   20.51    1.05
 -16  -5 -43    0.90    0.93
 -16  -5 -42    1.22    0.86
 -16  -5 -41    5.09    0.91
 -16  -5 -40    6.26    1.22
 -16  -5 -39    7.45    1.02
 -16  -5 -38    2.80    6.49
 -16  -5 -37   51.19    2.78
 -16  -5 -36    9.76    2.02
 -16  -5 -35    9.20    0.95
 -16  -5 -34    2.43    0.90
 -16  -5 -33    2.06    0.88
 -16  -5 -32   13.27    1.33
 -16  -5 -31   26.34    1.60
 -16  -5 -30    4.99    1.17
 -16  -5 -29   11.03    3.10
 -16  -5 -28   36.11    1.40
 -16  -5 -27   10.65    4.23
 -16  -5 -26    3.67    0.94
 -16  -5 -25   12.66    0.85
 -16  -5 -24    1.93    0.87
 -16  -5 -23    1.21    0.59
 -16  -5 -22    0.46    0.59
 -16  -5 -21    4.68    0.78
 -16  -5 -20   11.03    1.40
 -16  -5 -19    5.00    1.09
 -16  -5 -18    2.95    2.07
 -16  -5 -17   15.64    1.54
 -16  -5 -16   12.33    3.36
 -16  -5 -15   19.46    1.70
 -16  -5 -14   11.28    1.64
 -16  -5 -13   16.61    1.51
 -16  -5 -12   10.46    0.88
 -16  -5 -11    5.30    0.82
 -16  -5 -10    2.27    0.73
 -16  -5  -9    0.84    0.43
 -16  -5  -8    1.79    1.89
 -16  -5  -7   42.44    2.81
 -16  -5  -6   69.91    3.05
 -16  -5  -5   24.86    5.18
 -16  -5  -4    3.49    0.66
 -16  -5  -3   12.73    1.76
 -16  -5  -2   19.53    2.39
 -16  -5  -1   39.60    2.17
 -16  -4 -84    0.20    0.85
 -16  -4 -83    8.87    1.31
 -16  -4 -82    0.39    1.06
 -16  -4 -81   10.09    2.33
 -16  -4 -80    2.74    1.09
 -16  -4 -79    0.77    1.28
 -16  -4 -78    0.61    0.68
 -16  -4 -77    9.49    1.78
 -16  -4 -76    0.80    1.51
 -16  -4 -75    3.18    0.66
 -16  -4 -74   10.73    0.96
 -16  -4 -73    9.22    0.95
 -16  -4 -72    6.89    0.83
 -16  -4 -71    3.13    1.05
 -16  -4 -70    1.04    0.84
 -16  -4 -69    8.11    0.95
 -16  -4 -68   16.81    0.93
 -16  -4 -67    3.02    0.91
 -16  -4 -66    2.96    0.97
 -16  -4 -65    9.69    0.98
 -16  -4 -64    3.19    0.91
 -16  -4 -63    4.88    1.17
 -16  -4 -62   18.25    1.20
 -16  -4 -61   20.17    1.19
 -16  -4 -60    3.65    1.21
 -16  -4 -59    1.58    1.02
 -16  -4 -58    7.74    1.08
 -16  -4 -57    4.34    1.93
 -16  -4 -56   25.39    1.73
 -16  -4 -55   19.22    1.47
 -16  -4 -54   14.59    1.35
 -16  -4 -53    2.94    1.86
 -16  -4 -52   13.98    1.11
 -16  -4 -51    4.75    1.70
 -16  -4 -50    9.47    2.20
 -16  -4 -49   29.35    1.76
 -16  -4 -48    7.77    1.82
 -16  -4 -47   16.69    0.99
 -16  -4 -46    5.33    1.18
 -16  -4 -45    6.62    0.92
 -16  -4 -44    8.92    0.94
 -16  -4 -43    6.57    0.94
 -16  -4 -42    2.59    1.14
 -16  -4 -41    7.56    1.47
 -16  -4 -40   23.77    2.82
 -16  -4 -39   53.14    1.25
 -16  -4 -38   10.35    1.82
 -16  -4 -37    2.77    0.88
 -16  -4 -36    3.05    0.87
 -16  -4 -35   11.38    1.05
 -16  -4 -34   14.39    0.99
 -16  -4 -33   10.47    2.00
 -16  -4 -32   31.20    1.57
 -16  -4 -31   14.76    2.00
 -16  -4 -30   12.22    0.98
 -16  -4 -29    9.42    0.95
 -16  -4 -28   11.95    0.98
 -16  -4 -27    9.28    1.20
 -16  -4 -26    9.26    0.77
 -16  -4 -25    3.55    0.74
 -16  -4 -24    3.11    0.69
 -16  -4 -22   62.14    1.50
 -16  -4 -21    3.48    2.81
 -16  -4 -20    2.00    2.25
 -16  -4 -19   24.67    1.48
 -16  -4 -18   10.11    2.17
 -16  -4 -17    3.94    1.51
 -16  -4 -16   10.94    1.69
 -16  -4 -15    3.04    2.11
 -16  -4 -14   17.95    1.31
 -16  -4 -13   11.15    0.98
 -16  -4 -12    1.72    1.24
 -16  -4 -11   23.01    1.32
 -16  -4 -10    5.67    2.44
 -16  -4  -9   11.49    0.66
 -16  -4  -8    6.50    0.73
 -16  -4  -7    0.39    1.27
 -16  -4  -6   24.10    1.79
 -16  -4  -5   21.12    1.04
 -16  -4  -4    2.55    2.08
 -16  -4  -3   19.55    1.65
 -16  -4  -2   21.32    1.23
 -16  -4  -1   17.59    2.53
 -16  -3 -88    7.93    1.53
 -16  -3 -87    3.34    1.58
 -16  -3 -86    6.53    1.76
 -16  -3 -85    4.44    1.86
 -16  -3 -84    2.65    1.94
 -16  -3 -83    3.30    2.04
 -16  -3 -82    2.40    1.69
 -16  -3 -81    8.14    3.67
 -16  -3 -80    5.74    0.69
 -16  -3 -79    2.74    0.98
 -16  -3 -78    8.00    0.78
 -16  -3 -77   10.53    0.90
 -16  -3 -76    0.63    0.96
 -16  -3 -75    1.32    0.82
 -16  -3 -74    6.44    0.90
 -16  -3 -73   10.50    2.17
 -16  -3 -72   42.08    1.45
 -16  -3 -71    5.54    1.05
 -16  -3 -70    3.75    0.91
 -16  -3 -69    0.32    0.82
 -16  -3 -68    3.73    0.89
 -16  -3 -67    8.08    0.88
 -16  -3 -66    4.41    1.15
 -16  -3 -65    8.16    0.98
 -16  -3 -64    1.65    1.00
 -16  -3 -63    0.56    0.98
 -16  -3 -62    1.05    1.87
 -16  -3 -61   22.89    1.26
 -16  -3 -60    3.17    1.44
 -16  -3 -59   15.39    1.21
 -16  -3 -58    3.72    1.66
 -16  -3 -57   12.49    1.24
 -16  -3 -56    5.58    1.03
 -16  -3 -55    4.18    0.98
 -16  -3 -54    8.59    1.01
 -16  -3 -53    6.58    1.11
 -16  -3 -52    2.87    1.28
 -16  -3 -51    8.81    1.33
 -16  -3 -50    9.20    1.56
 -16  -3 -49   20.46    1.97
 -16  -3 -48   16.10    1.44
 -16  -3 -47    2.10    2.15
 -16  -3 -46   15.99    0.95
 -16  -3 -45   10.27    1.04
 -16  -3 -44    0.26    0.83
 -16  -3 -43    4.67    0.84
 -16  -3 -42    4.52    0.88
 -16  -3 -41   19.25    1.42
 -16  -3 -40   22.26    1.25
 -16  -3 -39   10.50    1.07
 -16  -3 -38    5.84    1.52
 -16  -3 -37   22.10    1.27
 -16  -3 -36   18.18    1.03
 -16  -3 -35    5.92    1.08
 -16  -3 -34    1.90    0.99
 -16  -3 -33   13.07    0.95
 -16  -3 -32   10.68    2.00
 -16  -3 -31   37.63    2.77
 -16  -3 -30   24.77    2.78
 -16  -3 -29   15.43    1.30
 -16  -3 -28    0.96    1.11
 -16  -3 -27    3.68    0.69
 -16  -3 -26    2.54    0.91
 -16  -3 -25   10.63    1.14
 -16  -3 -24    5.58    1.08
 -16  -3 -23    2.68    0.85
 -16  -3 -22    6.20    1.13
 -16  -3 -21    2.87    0.82
 -16  -3 -20    5.69    0.67
 -16  -3 -19    0.39    0.47
 -16  -3 -18    2.63    0.46
 -16  -3 -17    1.22    2.48
 -16  -3 -16   19.33    1.80
 -16  -3 -15   12.91    7.89
 -16  -3 -14   25.56    1.75
 -16  -3 -13    4.25    1.91
 -16  -3 -12    0.81    0.87
 -16  -3 -11   22.80    3.41
 -16  -3 -10   28.39    2.14
 -16  -3  -9    1.80    3.28
 -16  -3  -8   10.61    0.87
 -16  -3  -7    1.24    4.58
 -16  -3  -6   68.77    2.51
 -16  -3  -4    5.56    2.34
 -16  -3  -3   30.89    2.08
 -16  -3  -2   11.81    1.85
 -16  -3  -1    1.17    0.69
 -16  -2 -90    4.79    1.38
 -16  -2 -89    8.75    1.60
 -16  -2 -88    7.31    1.70
 -16  -2 -87    1.64    1.66
 -16  -2 -86   13.78    3.80
 -16  -2 -85    1.61    0.97
 -16  -2 -84    2.34    0.60
 -16  -2 -83    3.81    0.72
 -16  -2 -82    0.27    0.72
 -16  -2 -81    3.15    0.80
 -16  -2 -80   10.60    0.93
 -16  -2 -79    0.26    0.90
 -16  -2 -78    5.87    1.27
 -16  -2 -77    4.92    1.80
 -16  -2 -76    4.90    1.29
 -16  -2 -75    1.15    1.39
 -16  -2 -74    0.87    1.36
 -16  -2 -73    7.23    1.05
 -16  -2 -72    5.62    1.77
 -16  -2 -71    5.52    1.23
 -16  -2 -70    1.78    1.11
 -16  -2 -69    6.09    0.98
 -16  -2 -68    7.05    1.09
 -16  -2 -67   19.79    1.45
 -16  -2 -66   10.53    1.69
 -16  -2 -65   13.35    1.21
 -16  -2 -64    9.54    1.21
 -16  -2 -63    9.31    1.24
 -16  -2 -62    5.91    1.23
 -16  -2 -61    0.53    1.38
 -16  -2 -60    9.25    1.56
 -16  -2 -59    8.37    1.46
 -16  -2 -58   12.87    1.37
 -16  -2 -57    2.49    2.27
 -16  -2 -56    3.69    1.28
 -16  -2 -55    3.67    1.30
 -16  -2 -54    7.09    0.99
 -16  -2 -53    5.15    1.10
 -16  -2 -52    8.59    1.19
 -16  -2 -51    0.34    1.37
 -16  -2 -50    4.58    1.20
 -16  -2 -49   31.02    2.56
 -16  -2 -48   24.66    2.26
 -16  -2 -47    1.40    1.24
 -16  -2 -46   17.93    1.10
 -16  -2 -45    5.35    1.76
 -16  -2 -44   33.76    1.86
 -16  -2 -43    3.06    2.48
 -16  -2 -42   12.54    0.98
 -16  -2 -41    4.80    1.99
 -16  -2 -40   14.07    1.35
 -16  -2 -39    8.76    0.88
 -16  -2 -38    3.37    0.83
 -16  -2 -37    1.24    0.83
 -16  -2 -36    1.17    0.81
 -16  -2 -35    4.01    0.85
 -16  -2 -34   14.18    0.91
 -16  -2 -33    3.06    1.17
 -16  -2 -32   18.46    0.98
 -16  -2 -31    0.49    0.84
 -16  -2 -30    9.24    1.91
 -16  -2 -29   25.08    1.18
 -16  -2 -28    4.16    1.10
 -16  -2 -27   33.54    0.95
 -16  -2 -26    2.37    1.60
 -16  -2 -25    2.45    0.56
 -16  -2 -24    1.03    0.86
 -16  -2 -23   16.25    5.18
 -16  -2 -22   43.03    2.19
 -16  -2 -20   25.67    1.68
 -16  -2 -19   23.95    4.45
 -16  -2 -18   53.76    4.47
 -16  -2 -17   37.18    2.78
 -16  -2 -16    2.74    3.30
 -16  -2 -15   17.20    0.97
 -16  -2 -14    9.11    0.87
 -16  -2 -13    0.77    1.58
 -16  -2 -12   54.28    2.59
 -16  -2 -11   19.44    9.40
 -16  -2 -10   27.45    1.44
 -16  -2  -8   22.66    1.28
 -16  -2  -7   15.66    2.61
 -16  -2  -6   54.50    1.41
 -16  -2  -5   42.66    3.32
 -16  -2  -4   71.67    2.07
 -16  -2  -3   27.32    2.60
 -16  -2  -2   54.00    1.41
 -16  -2  -1   33.87    2.17
 -16  -1 -92   10.23    1.22
 -16  -1 -91    0.35    0.88
 -16  -1 -90    2.98    0.99
 -16  -1 -89    0.69    0.48
 -16  -1 -88    2.87    0.47
 -16  -1 -87    3.26    0.80
 -16  -1 -86    1.48    0.68
 -16  -1 -85    4.21    0.76
 -16  -1 -84    1.47    1.08
 -16  -1 -83    3.42    1.13
 -16  -1 -82    0.52    1.13
 -16  -1 -81    0.36    1.16
 -16  -1 -80    0.40    1.26
 -16  -1 -79    2.77    1.31
 -16  -1 -78    8.70    1.52
 -16  -1 -77   11.17    1.53
 -16  -1 -76    0.05    1.42
 -16  -1 -75    6.72    1.43
 -16  -1 -74   15.68    1.63
 -16  -1 -73    7.38    1.73
 -16  -1 -72   14.00    1.96
 -16  -1 -71    5.52    1.51
 -16  -1 -70   14.15    1.35
 -16  -1 -69   13.19    1.42
 -16  -1 -68   11.17    1.50
 -16  -1 -67    2.16    2.31
 -16  -1 -66    1.68    1.26
 -16  -1 -65    4.92    1.33
 -16  -1 -64   24.36    2.01
 -16  -1 -63   19.79    3.56
 -16  -1 -62    4.24    1.43
 -16  -1 -61   12.85    1.33
 -16  -1 -60   26.60    2.26
 -16  -1 -59   17.32    2.58
 -16  -1 -58   17.93    1.93
 -16  -1 -57    3.48    1.74
 -16  -1 -56    3.67    1.15
 -16  -1 -55   16.54    1.21
 -16  -1 -54    9.26    1.55
 -16  -1 -53   14.78    0.98
 -16  -1 -52    3.78    1.18
 -16  -1 -51    4.70    0.93
 -16  -1 -50    6.41    0.80
 -16  -1 -49   11.91    0.93
 -16  -1 -48    6.26    1.64
 -16  -1 -47   46.52    1.39
 -16  -1 -46   24.36    2.88
 -16  -1 -45   17.52    1.51
 -16  -1 -44    4.09    2.42
 -16  -1 -43   28.61    3.72
 -16  -1 -42   54.59    2.49
 -16  -1 -41    2.31    2.47
 -16  -1 -40    7.83    0.91
 -16  -1 -39    4.71    1.17
 -16  -1 -38    9.66    1.00
 -16  -1 -37   13.99    1.13
 -16  -1 -36   36.84    2.14
 -16  -1 -35   40.78    1.83
 -16  -1 -34    9.05    2.24
 -16  -1 -33   18.47    0.96
 -16  -1 -32    6.24    0.77
 -16  -1 -31   14.50    1.67
 -16  -1 -30   39.77    1.11
 -16  -1 -29    4.37    2.59
 -16  -1 -28    2.64    0.60
 -16  -1 -27    7.01    0.87
 -16  -1 -26    4.25    0.89
 -16  -1 -25    2.88    0.98
 -16  -1 -24   22.85    4.38
 -16  -1 -23   39.15    2.07
 -16  -1 -22   36.33   10.67
 -16  -1 -21   31.16    3.26
 -16  -1 -20   31.00    4.78
 -16  -1 -19   11.72    4.55
 -16  -1 -18   10.38    1.91
 -16  -1 -17   10.94    2.22
 -16  -1 -16   22.87    3.28
 -16  -1 -15   28.24    1.71
 -16  -1 -14   90.58    4.63
 -16  -1 -13   49.97    1.96
 -16  -1 -12    4.95    1.93
 -16  -1 -10  111.80    2.29
 -16  -1  -8   17.63    1.56
 -16  -1  -7    3.48    2.22
 -16  -1  -6    5.97    2.76
 -16  -1  -5   71.48    2.51
 -16  -1  -3   95.82    1.95
 -16  -1  -2   66.03    5.28
 -16  -1  -1   68.54    2.40
 -15 -14 -44    5.37    1.18
 -15 -14 -43    1.28    1.20
 -15 -14 -42    4.05    1.34
 -15 -14 -41    4.69    1.39
 -15 -14 -40    7.48    1.50
 -15 -14 -39   11.27    1.73
 -15 -14 -38   25.07    1.91
 -15 -14 -37   17.58    1.92
 -15 -14 -36    8.44    1.82
 -15 -14 -35    6.05    1.84
 -15 -14 -34   11.53    1.90
 -15 -14 -33    9.18    1.12
 -15 -14 -32    1.90    1.04
 -15 -14 -31    2.55    1.02
 -15 -14 -30    1.71    1.65
 -15 -14 -29    9.00    1.15
 -15 -14 -28    9.45    0.94
 -15 -14 -27    8.36    1.42
 -15 -14 -26    6.96    2.71
 -15 -14 -25    9.26    1.03
 -15 -14 -24    3.58    1.04
 -15 -14 -23    4.40    0.95
 -15 -14 -22    4.04    0.85
 -15 -14 -21    3.42    0.95
 -15 -14 -20   11.52    0.98
 -15 -14 -19    4.32    1.09
 -15 -14 -18    1.24    1.70
 -15 -14 -17    2.43    1.01
 -15 -14 -16    0.27    1.23
 -15 -14 -15    3.59    1.21
 -15 -14 -14    9.20    0.91
 -15 -14 -13    6.84    0.86
 -15 -14 -12    3.79    0.87
 -15 -14 -11    1.75    0.81
 -15 -14 -10    2.41    0.90
 -15 -14  -9    4.87    0.89
 -15 -14  -8    4.49    0.88
 -15 -14  -7    5.18    0.99
 -15 -14  -6    4.78    0.84
 -15 -14  -5    0.57    1.23
 -15 -14  -4    5.54    1.49
 -15 -14  -3    2.76    1.04
 -15 -14  -2    0.41    1.15
 -15 -14  -1    9.45    1.56
 -15 -13 -41   10.03    2.73
 -15 -13 -40   13.39    3.18
 -15 -13 -39    4.16    1.42
 -15 -13 -38   10.60    1.62
 -15 -13 -37    4.97    2.69
 -15 -13 -36    9.23    1.71
 -15 -13 -35    2.98    1.37
 -15 -13 -34    3.97    0.87
 -15 -13 -33    3.27    0.89
 -15 -13 -32    1.04    0.81
 -15 -13 -31    1.83    1.38
 -15 -13 -30   10.06    2.08
 -15 -13 -29    7.09    1.57
 -15 -13 -28    7.02    1.26
 -15 -13 -27    3.76    0.98
 -15 -13 -26    2.67    0.66
 -15 -13 -25    1.04    0.63
 -15 -13 -24    4.88    1.10
 -15 -13 -23    4.48    0.71
 -15 -13 -22    2.37    0.93
 -15 -13 -21    4.29    1.08
 -15 -13 -20    5.16    0.96
 -15 -13 -19    2.15    0.74
 -15 -13 -18    1.13    1.49
 -15 -13 -17    5.30    2.20
 -15 -13 -16   12.91    1.23
 -15 -13 -15    4.39    1.05
 -15 -13 -14    1.39    0.59
 -15 -13 -13    4.44    0.99
 -15 -13 -12    1.23    1.05
 -15 -13 -11    2.11    0.97
 -15 -13 -10    5.52    3.04
 -15 -13  -9   28.81    1.91
 -15 -13  -8   12.57    4.13
 -15 -13  -7    3.99    1.29
 -15 -13  -6    9.94    1.61
 -15 -13  -5   10.07    1.23
 -15 -13  -4   13.75    1.58
 -15 -13  -3    3.20    1.01
 -15 -13  -2    4.69    1.27
 -15 -13  -1   10.71    1.24
 -15 -12 -53    0.71    0.80
 -15 -12 -52    0.20    0.88
 -15 -12 -51    0.42    1.02
 -15 -12 -50    5.05    1.18
 -15 -12 -49    1.09    0.84
 -15 -12 -48    2.16    0.85
 -15 -12 -47    4.72    0.92
 -15 -12 -46    3.36    1.15
 -15 -12 -45    2.39    1.46
 -15 -12 -44    9.31    2.18
 -15 -12 -43   14.46    1.53
 -15 -12 -42    2.53    1.59
 -15 -12 -41    6.84    1.47
 -15 -12 -40   11.58    1.36
 -15 -12 -39    6.89    1.54
 -15 -12 -38    7.26    1.29
 -15 -12 -37    3.54    1.67
 -15 -12 -36    2.62    1.06
 -15 -12 -35    1.27    1.04
 -15 -12 -34    1.28    0.96
 -15 -12 -33    7.38    1.04
 -15 -12 -32    4.49    1.08
 -15 -12 -31    9.12    0.95
 -15 -12 -30    1.71    1.15
 -15 -12 -29   11.58    1.89
 -15 -12 -28    7.97    1.12
 -15 -12 -27    1.62    1.17
 -15 -12 -26    0.08    0.80
 -15 -12 -25    0.70    0.80
 -15 -12 -24    2.24    1.31
 -15 -12 -23    9.34    1.51
 -15 -12 -22    9.77    1.71
 -15 -12 -21    2.12    1.01
 -15 -12 -20    1.11    1.28
 -15 -12 -19    4.52    1.18
 -15 -12 -18    4.29    1.87
 -15 -12 -17    5.32    1.61
 -15 -12 -16    3.33    1.24
 -15 -12 -15    2.71    0.81
 -15 -12 -14    3.76    0.81
 -15 -12 -13    3.82    2.63
 -15 -12 -12   24.93    2.68
 -15 -12 -11   12.74    2.46
 -15 -12 -10    0.36    0.84
 -15 -12  -9    2.18    0.75
 -15 -12  -8    3.71    0.74
 -15 -12  -7    3.38    1.39
 -15 -12  -6   18.72    1.01
 -15 -12  -5   11.58    2.69
 -15 -12  -4    0.95    1.59
 -15 -12  -3   11.75    0.89
 -15 -12  -2    4.77    1.14
 -15 -12  -1    7.71    0.64
 -15 -11 -65    0.03    0.56
 -15 -11 -64    0.91    0.67
 -15 -11 -63    5.43    0.83
 -15 -11 -62    2.59    0.85
 -15 -11 -61    0.91    1.07
 -15 -11 -60    0.20    0.73
 -15 -11 -59    1.72    0.78
 -15 -11 -58    4.01    2.72
 -15 -11 -57    2.33    0.87
 -15 -11 -56    1.65    0.69
 -15 -11 -55    2.89    0.73
 -15 -11 -54    0.39    0.75
 -15 -11 -53    2.48    0.77
 -15 -11 -52    7.35    0.86
 -15 -11 -51    1.57    0.95
 -15 -11 -50    5.35    1.17
 -15 -11 -49    1.28    0.90
 -15 -11 -48    2.59    0.91
 -15 -11 -47    6.73    1.35
 -15 -11 -46   15.07    1.55
 -15 -11 -45    3.21    1.15
 -15 -11 -44    3.71    0.99
 -15 -11 -43    1.13    0.96
 -15 -11 -42    3.80    1.34
 -15 -11 -41    9.16    0.89
 -15 -11 -40    1.22    0.84
 -15 -11 -39   15.60    1.20
 -15 -11 -38    0.61    0.82
 -15 -11 -37    0.12    0.87
 -15 -11 -36    8.39    1.14
 -15 -11 -35    9.71    0.84
 -15 -11 -34    4.18    0.82
 -15 -11 -33    1.47    0.69
 -15 -11 -32    8.28    0.92
 -15 -11 -31    0.60    0.73
 -15 -11 -30    7.33    0.98
 -15 -11 -29    2.58    1.16
 -15 -11 -28    9.24    0.93
 -15 -11 -27    3.33    0.74
 -15 -11 -26    1.51    0.88
 -15 -11 -25    4.42    0.85
 -15 -11 -24    4.54    0.87
 -15 -11 -23    0.53    1.00
 -15 -11 -22    5.72    0.91
 -15 -11 -21    2.98    0.89
 -15 -11 -20    0.03    0.70
 -15 -11 -19    0.55    0.65
 -15 -11 -18   10.69    0.73
 -15 -11 -17    7.22    1.37
 -15 -11 -16   19.54    1.42
 -15 -11 -15    5.96    0.96
 -15 -11 -14    2.69    0.81
 -15 -11 -13    4.01    1.02
 -15 -11 -12    4.18    2.57
 -15 -11 -11   30.53    1.97
 -15 -11 -10   10.39    4.86
 -15 -11  -9    2.89    1.23
 -15 -11  -8    6.23    1.14
 -15 -11  -7    7.63    1.13
 -15 -11  -6   11.44    0.96
 -15 -11  -5    3.14    1.11
 -15 -11  -4    2.37    1.96
 -15 -11  -3   28.42    1.11
 -15 -11  -2   11.32    2.37
 -15 -11  -1    4.16    0.72
 -15 -10 -71    0.30    0.79
 -15 -10 -70    0.34    0.86
 -15 -10 -69    1.66    1.02
 -15 -10 -68    2.23    1.05
 -15 -10 -67    1.75    0.83
 -15 -10 -66    1.49    1.00
 -15 -10 -65    0.70    0.91
 -15 -10 -64    1.64    0.96
 -15 -10 -63    8.26    1.06
 -15 -10 -62    0.49    2.17
 -15 -10 -61    1.00    0.93
 -15 -10 -60   12.30    0.92
 -15 -10 -59   11.40    1.19
 -15 -10 -58    2.56    1.32
 -15 -10 -57   19.14    1.53
 -15 -10 -56    1.65    1.11
 -15 -10 -55    0.30    0.96
 -15 -10 -54    4.81    1.11
 -15 -10 -53   16.33    1.19
 -15 -10 -52    4.04    1.35
 -15 -10 -51    0.71    0.46
 -15 -10 -50    4.43    0.80
 -15 -10 -49    2.43    0.74
 -15 -10 -48    1.55    0.69
 -15 -10 -47   10.17    0.79
 -15 -10 -46    4.30    0.87
 -15 -10 -45    1.24    0.70
 -15 -10 -44    3.83    0.73
 -15 -10 -43    2.69    0.79
 -15 -10 -42    3.14    0.72
 -15 -10 -41    3.89    0.75
 -15 -10 -40    4.88    1.18
 -15 -10 -39   11.09    0.86
 -15 -10 -38    7.89    0.92
 -15 -10 -37    2.94    1.05
 -15 -10 -36   10.49    1.06
 -15 -10 -35    9.51    1.08
 -15 -10 -34    4.87    0.72
 -15 -10 -33    0.86    0.51
 -15 -10 -32    1.35    0.62
 -15 -10 -31    4.63    0.61
 -15 -10 -30    6.16    0.64
 -15 -10 -29    5.63    0.76
 -15 -10 -28   13.79    0.78
 -15 -10 -27   14.00    0.74
 -15 -10 -26    5.94    0.67
 -15 -10 -25    2.32    0.63
 -15 -10 -24    1.97    0.64
 -15 -10 -23    1.40    0.63
 -15 -10 -22    5.38    1.20
 -15 -10 -21   19.97    1.28
 -15 -10 -20    6.00    2.70
 -15 -10 -19   14.75    1.31
 -15 -10 -18    0.21    1.87
 -15 -10 -17    4.29    1.27
 -15 -10 -16    8.37    1.09
 -15 -10 -15    5.63    1.03
 -15 -10 -14    3.48    1.00
 -15 -10 -13    5.43    1.30
 -15 -10 -12    9.41    1.33
 -15 -10 -11    7.87    1.19
 -15 -10 -10    9.11    1.18
 -15 -10  -9   10.02    1.07
 -15 -10  -8    7.34    1.66
 -15 -10  -7   15.75    0.98
 -15 -10  -6    4.07    1.44
 -15 -10  -5    3.86    1.00
 -15 -10  -4   24.55    2.83
 -15 -10  -3   49.15    3.37
 -15 -10  -2    6.25    6.54
 -15 -10  -1   10.69    1.10
 -15  -9 -76    0.03    0.91
 -15  -9 -75    0.35    0.90
 -15  -9 -74    2.80    1.06
 -15  -9 -73    0.79    1.07
 -15  -9 -72    6.15    1.21
 -15  -9 -71    0.77    0.88
 -15  -9 -70    0.36    1.12
 -15  -9 -69    5.18    1.12
 -15  -9 -68    4.22    1.12
 -15  -9 -67   11.99    1.29
 -15  -9 -66    2.37    2.15
 -15  -9 -65    2.37    0.77
 -15  -9 -64    2.94    0.86
 -15  -9 -63   16.39    1.05
 -15  -9 -62    2.60    0.94
 -15  -9 -61    2.13    0.68
 -15  -9 -60    0.51    0.61
 -15  -9 -59    3.26    0.72
 -15  -9 -58    6.79    0.80
 -15  -9 -57    0.90    0.79
 -15  -9 -56    3.03    0.88
 -15  -9 -55    9.08    0.96
 -15  -9 -54    9.91    0.99
 -15  -9 -53    5.25    0.82
 -15  -9 -52    1.66    0.89
 -15  -9 -51    2.92    0.83
 -15  -9 -50    5.68    0.87
 -15  -9 -49   11.03    0.95
 -15  -9 -48    7.61    1.30
 -15  -9 -47    3.83    0.91
 -15  -9 -46    6.57    1.07
 -15  -9 -45   11.67    1.22
 -15  -9 -44   11.26    2.25
 -15  -9 -43   13.51    1.53
 -15  -9 -42    5.55    0.94
 -15  -9 -41    8.79    0.89
 -15  -9 -40    1.85    1.06
 -15  -9 -39    5.64    0.93
 -15  -9 -38   10.24    0.82
 -15  -9 -37    3.62    0.93
 -15  -9 -36    6.34    0.78
 -15  -9 -35    9.81    0.79
 -15  -9 -34    1.91    1.27
 -15  -9 -33   23.10    4.83
 -15  -9 -32   38.61    1.75
 -15  -9 -31   31.46    1.96
 -15  -9 -30   15.88    1.84
 -15  -9 -29   19.58    3.81
 -15  -9 -28   41.06    1.29
 -15  -9 -27    3.12    1.79
 -15  -9 -26   23.32    0.93
 -15  -9 -25   10.19    1.38
 -15  -9 -24   13.11    1.07
 -15  -9 -23   18.05    0.92
 -15  -9 -22    6.43    0.85
 -15  -9 -21    0.99    0.76
 -15  -9 -20    3.21    0.78
 -15  -9 -19   11.20    0.80
 -15  -9 -18    5.04    0.82
 -15  -9 -17    4.19    0.78
 -15  -9 -16    2.60    0.85
 -15  -9 -15    2.82    0.74
 -15  -9 -14    2.86    1.08
 -15  -9 -13   13.06    4.29
 -15  -9 -12   36.97    3.01
 -15  -9 -11    5.59    2.84
 -15  -9 -10    3.13    0.51
 -15  -9  -9    2.62    1.49
 -15  -9  -8   12.33    1.35
 -15  -9  -7    1.94    0.85
 -15  -9  -6    8.69    1.67
 -15  -9  -5   15.68    1.74
 -15  -9  -4    5.01    1.73
 -15  -9  -3    6.13    0.93
 -15  -9  -2    3.78    0.88
 -15  -9  -1    1.85    0.88
 -15  -8 -79    0.95    1.01
 -15  -8 -78    0.56    1.07
 -15  -8 -77    8.79    1.34
 -15  -8 -76    4.19    1.28
 -15  -8 -75    0.36    1.27
 -15  -8 -74    0.09    1.52
 -15  -8 -73    0.06    1.07
 -15  -8 -72    0.09    1.04
 -15  -8 -71    0.17    1.48
 -15  -8 -70    0.45    1.35
 -15  -8 -69    1.61    1.24
 -15  -8 -68    5.93    0.67
 -15  -8 -67    3.66    0.77
 -15  -8 -66    3.15    0.71
 -15  -8 -65    1.66    0.75
 -15  -8 -64    1.44    0.81
 -15  -8 -63   18.25    0.95
 -15  -8 -62    2.56    1.06
 -15  -8 -61    1.74    0.89
 -15  -8 -60    6.49    1.07
 -15  -8 -59    0.47    0.92
 -15  -8 -58    1.88    0.95
 -15  -8 -57    1.43    0.82
 -15  -8 -56    4.22    0.86
 -15  -8 -55    3.22    0.87
 -15  -8 -54    0.08    0.88
 -15  -8 -53    0.02    0.54
 -15  -8 -52    0.54    0.73
 -15  -8 -51    5.08    1.20
 -15  -8 -50   15.03    1.11
 -15  -8 -49    2.77    1.09
 -15  -8 -48    1.52    2.85
 -15  -8 -47   46.74    1.41
 -15  -8 -46   22.33    2.21
 -15  -8 -45   20.20    1.32
 -15  -8 -44   11.35    1.07
 -15  -8 -43    1.03    1.33
 -15  -8 -42    4.61    1.41
 -15  -8 -41   35.67    1.40
 -15  -8 -40    0.95    2.38
 -15  -8 -39   14.99    1.76
 -15  -8 -38   22.32    1.19
 -15  -8 -37    5.31    0.90
 -15  -8 -36    3.06    0.86
 -15  -8 -35    4.88    1.26
 -15  -8 -34   22.28    2.10
 -15  -8 -33   26.54    2.17
 -15  -8 -32   26.30    1.94
 -15  -8 -31   18.46    1.30
 -15  -8 -30    8.13    0.96
 -15  -8 -29   10.73    0.99
 -15  -8 -28   13.99    5.99
 -15  -8 -27   28.56    1.44
 -15  -8 -26    9.22    3.87
 -15  -8 -25   16.37    1.02
 -15  -8 -24    6.28    0.98
 -15  -8 -23    0.79    0.95
 -15  -8 -22    2.85    0.95
 -15  -8 -21    3.51    1.82
 -15  -8 -20   18.51    2.26
 -15  -8 -19   34.98    1.77
 -15  -8 -18   30.93    1.58
 -15  -8 -17    8.24    1.90
 -15  -8 -15   38.75    2.45
 -15  -8 -14    8.80    3.13
 -15  -8 -13    1.97    0.82
 -15  -8 -12    0.29    0.72
 -15  -8 -11   25.71    1.54
 -15  -8 -10    2.56    2.74
 -15  -8  -9    0.26    0.54
 -15  -8  -8    3.03    0.52
 -15  -8  -7    2.43    0.48
 -15  -8  -6    4.36    0.76
 -15  -8  -5    0.66    0.55
 -15  -8  -4    0.07    1.16
 -15  -8  -3    8.11    0.93
 -15  -8  -2    5.27    1.16
 -15  -8  -1   14.14    1.16
 -15  -7 -81    1.63    1.21
 -15  -7 -80    2.51    1.24
 -15  -7 -79    0.17    1.25
 -15  -7 -78    1.04    1.22
 -15  -7 -77    7.22    1.12
 -15  -7 -76    1.40    1.02
 -15  -7 -75    0.96    1.06
 -15  -7 -74    7.74    0.74
 -15  -7 -73    6.37    0.88
 -15  -7 -72    4.65    1.20
 -15  -7 -71    2.96    0.75
 -15  -7 -70    1.97    0.69
 -15  -7 -69    0.28    0.73
 -15  -7 -68    8.08    0.83
 -15  -7 -67    3.15    0.83
 -15  -7 -66    4.92    0.87
 -15  -7 -65    6.48    0.90
 -15  -7 -64    2.50    0.90
 -15  -7 -63    2.54    0.96
 -15  -7 -62    7.78    1.37
 -15  -7 -61   15.27    1.22
 -15  -7 -60   15.89    1.44
 -15  -7 -59    1.01    0.71
 -15  -7 -58    2.92    0.75
 -15  -7 -57    5.53    0.76
 -15  -7 -56    5.04    0.82
 -15  -7 -55    7.13    0.91
 -15  -7 -54   11.94    0.94
 -15  -7 -53    0.99    0.89
 -15  -7 -52    1.84    0.87
 -15  -7 -51    6.81    1.08
 -15  -7 -50   11.37    1.07
 -15  -7 -49    9.64    2.10
 -15  -7 -48   26.53    1.75
 -15  -7 -47    2.38    2.22
 -15  -7 -46   24.52    1.43
 -15  -7 -45    8.66    1.89
 -15  -7 -44   11.40    1.11
 -15  -7 -43    8.54    2.14
 -15  -7 -42    3.60    1.61
 -15  -7 -41   28.33    1.29
 -15  -7 -40   13.74    3.02
 -15  -7 -39   14.09    1.45
 -15  -7 -38    7.72    1.65
 -15  -7 -37   22.33    1.04
 -15  -7 -36    5.29    2.06
 -15  -7 -35   23.69    1.97
 -15  -7 -34   28.84    1.34
 -15  -7 -33   12.60    2.16
 -15  -7 -32   12.56    1.11
 -15  -7 -31    5.71    1.08
 -15  -7 -30    4.52    1.08
 -15  -7 -29   16.06    2.09
 -15  -7 -28   16.28    1.11
 -15  -7 -27    9.87    1.50
 -15  -7 -26   18.92    1.05
 -15  -7 -25   10.40    1.08
 -15  -7 -24   15.37    1.08
 -15  -7 -23   24.22    1.61
 -15  -7 -22   34.12    1.80
 -15  -7 -21   17.59    1.13
 -15  -7 -20    4.90    1.16
 -15  -7 -19    6.72    0.96
 -15  -7 -18   19.80    0.98
 -15  -7 -17    2.72    0.98
 -15  -7 -16    1.05    0.81
 -15  -7 -15    0.20    0.59
 -15  -7 -14    4.98    0.63
 -15  -7 -13    1.40    1.55
 -15  -7 -12   30.34    1.84
 -15  -7 -11   32.52    1.42
 -15  -7 -10    4.07    1.29
 -15  -7  -9    5.11    0.94
 -15  -7  -8   15.18    0.75
 -15  -7  -7    2.91    5.02
 -15  -7  -6   40.70    1.04
 -15  -7  -5   24.31    1.98
 -15  -7  -4    7.20    2.33
 -15  -7  -3   12.21    1.22
 -15  -7  -2    6.92    0.86
 -15  -7  -1    0.88    0.52
 -15  -6 -84    0.07    1.12
 -15  -6 -83    3.11    1.22
 -15  -6 -82    2.24    1.21
 -15  -6 -81    0.68    1.23
 -15  -6 -80    0.88    1.04
 -15  -6 -79    1.52    0.56
 -15  -6 -78    3.30    0.75
 -15  -6 -77   22.94    1.11
 -15  -6 -76    1.89    0.89
 -15  -6 -75    5.61    1.06
 -15  -6 -74    0.34    0.98
 -15  -6 -73    1.87    1.06
 -15  -6 -72    1.87    1.57
 -15  -6 -71    2.70    0.92
 -15  -6 -70    0.58    1.00
 -15  -6 -69    2.31    1.10
 -15  -6 -68   11.74    1.06
 -15  -6 -67    3.06    0.84
 -15  -6 -66    3.88    0.82
 -15  -6 -65    1.26    0.85
 -15  -6 -64    3.61    0.89
 -15  -6 -63    7.31    1.12
 -15  -6 -62   24.17    1.07
 -15  -6 -61    4.22    1.30
 -15  -6 -60   18.40    1.05
 -15  -6 -59    6.76    1.09
 -15  -6 -58    8.31    1.02
 -15  -6 -57    2.62    0.92
 -15  -6 -56    7.36    1.12
 -15  -6 -55   18.70    1.03
 -15  -6 -54    1.96    1.12
 -15  -6 -53    3.88    1.07
 -15  -6 -52   18.53    1.83
 -15  -6 -51   19.07    2.54
 -15  -6 -50   38.98    1.56
 -15  -6 -49    6.49    2.12
 -15  -6 -48   21.07    1.95
 -15  -6 -47   11.71    2.26
 -15  -6 -46   10.77    1.34
 -15  -6 -45   15.33    1.21
 -15  -6 -44   15.56    1.15
 -15  -6 -43    0.77    1.17
 -15  -6 -42    7.48    1.69
 -15  -6 -41   41.48    3.19
 -15  -6 -40   33.73    1.75
 -15  -6 -39    1.71    1.55
 -15  -6 -38   15.23    1.49
 -15  -6 -37   12.28    1.53
 -15  -6 -36   15.08    1.12
 -15  -6 -35    2.54    1.15
 -15  -6 -34    4.61    0.93
 -15  -6 -33    8.17    1.80
 -15  -6 -32   25.74    1.53
 -15  -6 -31   29.94    1.13
 -15  -6 -30    3.79    1.57
 -15  -6 -29    3.84    0.93
 -15  -6 -28   10.34    0.90
 -15  -6 -27    5.99    3.33
 -15  -6 -26   38.55    1.63
 -15  -6 -25   14.26    2.57
 -15  -6 -24   10.78    1.02
 -15  -6 -23    7.83    1.12
 -15  -6 -22   23.48    1.01
 -15  -6 -21    8.02    2.55
 -15  -6 -20   32.80    1.58
 -15  -6 -19   33.21    2.15
 -15  -6 -18   27.87    1.76
 -15  -6 -17   11.32    1.63
 -15  -6 -16   11.90    1.22
 -15  -6 -15   10.29    1.43
 -15  -6 -14    8.19    0.83
 -15  -6 -13   21.77    3.04
 -15  -6 -12   36.21    1.87
 -15  -6 -11    7.36   11.18
 -15  -6 -10   24.91    0.87
 -15  -6  -9    9.86    1.84
 -15  -6  -8   11.02    0.70
 -15  -6  -7   12.29    1.03
 -15  -6  -6   29.71    1.72
 -15  -6  -5    6.07    2.46
 -15  -6  -4   11.34    1.63
 -15  -6  -3   15.14    1.43
 -15  -6  -2    5.41    1.09
 -15  -6  -1   10.75    0.89
 -15  -5 -85    2.26    1.77
 -15  -5 -84    0.12    0.90
 -15  -5 -83    4.86    0.58
 -15  -5 -82    0.86    0.67
 -15  -5 -81    1.62    0.77
 -15  -5 -80    6.05    0.96
 -15  -5 -79    4.21    0.95
 -15  -5 -78    3.33    0.97
 -15  -5 -77    3.49    1.50
 -15  -5 -76    4.25    1.05
 -15  -5 -75    4.12    1.16
 -15  -5 -74    5.11    1.57
 -15  -5 -73   12.14    1.38
 -15  -5 -72   23.63    1.29
 -15  -5 -71    8.08    1.50
 -15  -5 -70    9.17    1.24
 -15  -5 -69    6.97    0.95
 -15  -5 -68   11.89    0.98
 -15  -5 -67    1.03    0.84
 -15  -5 -66    0.56    1.09
 -15  -5 -65    1.00    0.86
 -15  -5 -64    3.76    0.91
 -15  -5 -63    7.35    0.95
 -15  -5 -62    2.44    1.22
 -15  -5 -61   12.35    1.48
 -15  -5 -60   58.15    2.13
 -15  -5 -59    9.21    2.14
 -15  -5 -58   15.64    1.05
 -15  -5 -57    4.72    1.86
 -15  -5 -56   13.12    1.44
 -15  -5 -55   20.22    1.85
 -15  -5 -54    1.24    1.98
 -15  -5 -53   28.61    1.20
 -15  -5 -52    8.83    3.45
 -15  -5 -51    3.92    0.98
 -15  -5 -50    4.34    1.00
 -15  -5 -49    4.83    1.15
 -15  -5 -48   18.44    1.14
 -15  -5 -47    1.49    1.49
 -15  -5 -46    0.84    1.05
 -15  -5 -45    0.78    0.94
 -15  -5 -44    1.33    0.94
 -15  -5 -43    2.76    0.90
 -15  -5 -42    5.79    0.91
 -15  -5 -41    3.15    0.97
 -15  -5 -40    7.04    1.18
 -15  -5 -39   14.78    1.16
 -15  -5 -38    6.66    0.92
 -15  -5 -37    1.13    0.86
 -15  -5 -36    5.84    1.12
 -15  -5 -35   27.33    1.74
 -15  -5 -34   27.32    1.78
 -15  -5 -33    6.23    2.04
 -15  -5 -32   19.28    1.34
 -15  -5 -31   11.78    1.16
 -15  -5 -30    1.33    0.89
 -15  -5 -29    2.69    0.89
 -15  -5 -28    8.11    1.07
 -15  -5 -27   19.34    1.57
 -15  -5 -26   39.97    2.61
 -15  -5 -25   23.69    2.32
 -15  -5 -24    3.42    1.80
 -15  -5 -23    9.47    0.97
 -15  -5 -22    9.73    1.03
 -15  -5 -21    2.62    1.45
 -15  -5 -20   21.04    1.42
 -15  -5 -19    6.00    1.58
 -15  -5 -18   14.29    2.55
 -15  -5 -17   22.51    1.72
 -15  -5 -16    7.07    1.73
 -15  -5 -15    0.63    0.60
 -15  -5 -14    1.99    0.66
 -15  -5 -13    6.46    0.68
 -15  -5 -12   10.28    0.78
 -15  -5 -11   11.75    1.27
 -15  -5 -10    8.56    1.06
 -15  -5  -9    5.77    0.76
 -15  -5  -8    5.08    1.00
 -15  -5  -7   15.72    2.72
 -15  -5  -6   37.69    2.32
 -15  -5  -5   22.12    1.81
 -15  -5  -4   23.51    3.02
 -15  -5  -3   21.70    2.91
 -15  -5  -2   16.38    3.08
 -15  -5  -1    9.51    0.79
 -15  -4 -89    7.53    1.64
 -15  -4 -88    2.09    1.66
 -15  -4 -87    1.80    1.49
 -15  -4 -86    5.28    0.75
 -15  -4 -85    3.75    1.22
 -15  -4 -84    0.79    0.93
 -15  -4 -83    2.80    1.08
 -15  -4 -82    1.60    1.12
 -15  -4 -81    6.80    2.27
 -15  -4 -80    6.35    1.26
 -15  -4 -79    1.12    0.80
 -15  -4 -78    7.96    0.78
 -15  -4 -77    1.35    1.13
 -15  -4 -76    4.00    0.87
 -15  -4 -75   12.10    1.01
 -15  -4 -74   18.09    1.28
 -15  -4 -73    7.54    1.69
 -15  -4 -72    4.99    0.97
 -15  -4 -71    3.93    0.91
 -15  -4 -70    1.88    0.95
 -15  -4 -69    1.17    0.98
 -15  -4 -68    8.74    1.01
 -15  -4 -67    1.85    0.96
 -15  -4 -66    7.49    1.02
 -15  -4 -65    0.29    1.10
 -15  -4 -64   12.49    1.24
 -15  -4 -63    6.77    1.30
 -15  -4 -62    9.25    1.28
 -15  -4 -61    7.21    1.22
 -15  -4 -60    3.98    1.21
 -15  -4 -59    4.91    1.47
 -15  -4 -58   17.91    1.65
 -15  -4 -57    2.73    1.08
 -15  -4 -56    2.19    1.00
 -15  -4 -55    2.50    1.03
 -15  -4 -54    1.60    1.32
 -15  -4 -53   10.57    1.20
 -15  -4 -52   25.00    1.27
 -15  -4 -51    7.52    2.33
 -15  -4 -50   29.46    1.39
 -15  -4 -49    2.37    1.43
 -15  -4 -48    0.84    1.04
 -15  -4 -47    3.29    1.01
 -15  -4 -46    5.71    1.10
 -15  -4 -45   24.73    1.08
 -15  -4 -44    6.04    1.41
 -15  -4 -43    4.54    0.96
 -15  -4 -42    0.99    0.80
 -15  -4 -41    5.86    0.88
 -15  -4 -40    5.74    0.90
 -15  -4 -39    0.50    0.84
 -15  -4 -38    2.33    0.85
 -15  -4 -37    5.76    0.86
 -15  -4 -36    5.22    0.86
 -15  -4 -35    6.72    0.88
 -15  -4 -34   19.90    1.05
 -15  -4 -33   29.43    1.03
 -15  -4 -32    8.30    1.27
 -15  -4 -31    1.28    0.83
 -15  -4 -30    0.32    0.86
 -15  -4 -29    2.05    0.66
 -15  -4 -28    4.80    0.83
 -15  -4 -27   16.15    1.11
 -15  -4 -26   11.83    1.34
 -15  -4 -25    8.09    0.93
 -15  -4 -24    5.90    0.64
 -15  -4 -23    0.05    0.60
 -15  -4 -22   13.96    1.26
 -15  -4 -21   15.64    6.30
 -15  -4 -20   48.03    3.04
 -15  -4 -19    5.64    1.48
 -15  -4 -18    0.65    0.53
 -15  -4 -17    3.47    1.97
 -15  -4 -16   39.03    2.34
 -15  -4 -15   26.42   16.29
 -15  -4 -14   16.26    1.24
 -15  -4 -13   46.78    2.53
 -15  -4 -12   55.51    1.95
 -15  -4 -11    8.52    1.51
 -15  -4 -10   10.55    1.09
 -15  -4  -9    3.62    0.84
 -15  -4  -8   10.43    2.17
 -15  -4  -7   12.74    1.67
 -15  -4  -6   19.83    1.22
 -15  -4  -5    3.11    1.62
 -15  -4  -4    7.71    2.27
 -15  -4  -3   38.16    1.26
 -15  -4  -2   43.83    1.22
 -15  -4  -1   11.58    2.52
 -15  -3 -92    6.41    1.44
 -15  -3 -91    4.56    1.53
 -15  -3 -90    3.94    2.89
 -15  -3 -89    3.19    1.82
 -15  -3 -88    6.49    1.32
 -15  -3 -87    0.26    0.79
 -15  -3 -86    6.78    0.91
 -15  -3 -85    5.44    0.97
 -15  -3 -84   10.74    2.14
 -15  -3 -83    5.05    1.32
 -15  -3 -82    8.01    1.04
 -15  -3 -81    2.86    1.08
 -15  -3 -80   14.47    2.12
 -15  -3 -79    8.11    1.29
 -15  -3 -78    5.61    1.27
 -15  -3 -77    1.13    1.23
 -15  -3 -76    0.50    1.33
 -15  -3 -75    3.77    1.35
 -15  -3 -74   17.65    1.44
 -15  -3 -73    4.99    1.32
 -15  -3 -72    0.16    1.03
 -15  -3 -71    3.96    1.09
 -15  -3 -70   13.26    2.31
 -15  -3 -69   30.71    1.39
 -15  -3 -68   13.36    2.25
 -15  -3 -67    5.00    1.13
 -15  -3 -66    1.86    1.28
 -15  -3 -65    4.96    1.22
 -15  -3 -64   18.75    1.40
 -15  -3 -63   10.17    1.65
 -15  -3 -62   19.40    1.41
 -15  -3 -61    5.48    1.49
 -15  -3 -60    6.80    1.35
 -15  -3 -59    1.63    1.71
 -15  -3 -58   21.81    1.49
 -15  -3 -57    1.13    1.57
 -15  -3 -56   10.80    1.75
 -15  -3 -55   13.70    1.77
 -15  -3 -54    5.62    1.29
 -15  -3 -53    5.60    2.37
 -15  -3 -52   43.14    1.91
 -15  -3 -51    6.07    2.10
 -15  -3 -50    3.53    1.09
 -15  -3 -49    1.58    1.29
 -15  -3 -48    8.56    1.14
 -15  -3 -47    4.41    1.05
 -15  -3 -46    2.86    1.08
 -15  -3 -45    1.45    0.99
 -15  -3 -44   11.61    1.23
 -15  -3 -43   16.39    1.88
 -15  -3 -42   21.42    1.47
 -15  -3 -41    6.46    1.46
 -15  -3 -40    4.92    1.32
 -15  -3 -39   20.13    1.13
 -15  -3 -38    6.80    1.36
 -15  -3 -37    3.44    0.81
 -15  -3 -36    4.98    0.81
 -15  -3 -35    0.03    0.81
 -15  -3 -34    3.55    0.83
 -15  -3 -33    9.78    1.12
 -15  -3 -32   22.83    1.41
 -15  -3 -31   35.87    1.93
 -15  -3 -30   26.99    3.34
 -15  -3 -29   36.79    3.35
 -15  -3 -28   33.98    3.07
 -15  -3 -27   19.51    2.90
 -15  -3 -26   12.77    2.33
 -15  -3 -25   12.04    1.14
 -15  -3 -24    8.35    1.37
 -15  -3 -23    7.69    1.03
 -15  -3 -22   48.65    3.07
 -15  -3 -21   12.92    2.95
 -15  -3 -20    3.96    0.95
 -15  -3 -19   43.48    1.02
 -15  -3 -18   19.14    2.45
 -15  -3 -17   77.53    3.47
 -15  -3 -16   60.55    5.16
 -15  -3 -15   34.81    1.18
 -15  -3 -14    1.34    2.55
 -15  -3 -13   11.49    0.98
 -15  -3 -12   30.35    1.45
 -15  -3 -11   62.97    4.07
 -15  -3 -10   32.86    1.53
 -15  -3  -9   61.09    1.44
 -15  -3  -8   12.42    5.05
 -15  -3  -7   11.06    1.46
 -15  -3  -6    7.03    1.23
 -15  -3  -5    0.95    1.94
 -15  -3  -4   24.70    1.49
 -15  -3  -2   70.76    1.76
 -15  -3  -1   61.00    3.28
 -15  -2 -94    1.56    1.14
 -15  -2 -93    2.14    1.36
 -15  -2 -92    5.35    1.06
 -15  -2 -91    1.82    0.65
 -15  -2 -90    5.18    0.99
 -15  -2 -89    3.37    1.18
 -15  -2 -88    4.03    1.15
 -15  -2 -87    4.81    0.95
 -15  -2 -86   11.03    1.51
 -15  -2 -85    2.41    1.01
 -15  -2 -84    0.60    1.05
 -15  -2 -83    4.65    1.14
 -15  -2 -82    8.44    1.27
 -15  -2 -81    3.71    1.71
 -15  -2 -80    6.77    1.37
 -15  -2 -79   16.49    1.59
 -15  -2 -78    5.08    2.57
 -15  -2 -77   24.86    1.54
 -15  -2 -76    4.98    1.61
 -15  -2 -75   16.89    1.43
 -15  -2 -74    1.83    1.36
 -15  -2 -73    8.69    1.78
 -15  -2 -72    7.17    1.26
 -15  -2 -71   16.19    1.35
 -15  -2 -70   18.13    1.71
 -15  -2 -69    0.43    1.24
 -15  -2 -68    1.76    1.31
 -15  -2 -67   26.83    2.01
 -15  -2 -66   18.01    4.08
 -15  -2 -65   17.76    1.71
 -15  -2 -64   14.27    1.52
 -15  -2 -63    7.50    1.45
 -15  -2 -62    0.66    1.61
 -15  -2 -61   11.95    1.34
 -15  -2 -60    8.94    1.40
 -15  -2 -59    1.39    1.64
 -15  -2 -58   31.77    2.72
 -15  -2 -57    4.13    2.21
 -15  -2 -56    1.10    1.06
 -15  -2 -55    4.77    2.18
 -15  -2 -54   38.99    2.36
 -15  -2 -53    7.65    3.67
 -15  -2 -52   14.86    1.61
 -15  -2 -51    8.93    1.63
 -15  -2 -50    6.77    0.98
 -15  -2 -49    5.47    1.01
 -15  -2 -48    4.41    1.25
 -15  -2 -47    8.50    0.91
 -15  -2 -46    2.72    0.86
 -15  -2 -45    0.35    0.82
 -15  -2 -44   15.15    0.87
 -15  -2 -43    3.25    1.27
 -15  -2 -42   18.05    1.02
 -15  -2 -41    9.84    1.53
 -15  -2 -40    2.23    1.05
 -15  -2 -39    8.79    0.94
 -15  -2 -38    2.15    1.27
 -15  -2 -37    5.05    0.84
 -15  -2 -36   12.95    0.87
 -15  -2 -35   11.73    1.05
 -15  -2 -34    9.51    0.96
 -15  -2 -33   17.71    3.40
 -15  -2 -32   56.79    2.52
 -15  -2 -31   19.12    3.44
 -15  -2 -30   25.60    2.74
 -15  -2 -29   40.80    3.16
 -15  -2 -28    5.92    1.19
 -15  -2 -27    0.38    0.77
 -15  -2 -26   10.16    1.08
 -15  -2 -25    6.35    1.83
 -15  -2 -24   16.82    1.57
 -15  -2 -23   20.91    2.21
 -15  -2 -22    4.92    2.45
 -15  -2 -21   14.13    1.54
 -15  -2 -20   22.41    1.75
 -15  -2 -19   14.26    1.68
 -15  -2 -18    6.34    1.53
 -15  -2 -17   13.38    1.53
 -15  -2 -16   34.36    2.77
 -15  -2 -15   34.98    2.93
 -15  -2 -14   11.97    3.26
 -15  -2 -13   27.34    1.18
 -15  -2 -12    2.90    3.42
 -15  -2 -11   27.18    1.04
 -15  -2 -10   11.80    1.19
 -15  -2  -9    8.10    1.08
 -15  -2  -8   28.72    2.03
 -15  -2  -7   38.16    1.61
 -15  -2  -6   36.56    1.94
 -15  -2  -5   30.56    1.20
 -15  -2  -4    7.73    2.88
 -15  -2  -3   31.44    1.22
 -15  -2  -2    9.25    2.80
 -15  -2  -1   10.61    1.35
 -15  -1 -95    2.37    0.77
 -15  -1 -94    4.45    0.73
 -15  -1 -93    2.02    1.54
 -15  -1 -92    0.56    0.49
 -15  -1 -91    4.43    0.85
 -15  -1 -90    2.62    0.86
 -15  -1 -89    0.67    1.28
 -15  -1 -88    2.81    1.01
 -15  -1 -87    9.23    1.19
 -15  -1 -86    7.13    1.45
 -15  -1 -85    3.74    1.23
 -15  -1 -84    6.37    1.29
 -15  -1 -83    6.81    1.39
 -15  -1 -82   10.09    1.48
 -15  -1 -81    5.45    1.47
 -15  -1 -80    1.34    1.39
 -15  -1 -79    2.10    1.23
 -15  -1 -78    9.32    1.27
 -15  -1 -77    4.46    1.11
 -15  -1 -76    2.51    1.18
 -15  -1 -75    9.64    1.29
 -15  -1 -74    3.84    1.47
 -15  -1 -73   18.47    1.61
 -15  -1 -72   13.97    1.49
 -15  -1 -71    3.46    1.25
 -15  -1 -70    1.99    1.25
 -15  -1 -69    2.89    1.17
 -15  -1 -68    8.73    1.39
 -15  -1 -67   11.52    1.63
 -15  -1 -66   12.61    1.28
 -15  -1 -65    6.60    1.22
 -15  -1 -64    0.66    2.04
 -15  -1 -63   33.55    1.66
 -15  -1 -62    8.01    4.08
 -15  -1 -61   19.47    2.11
 -15  -1 -60   16.33    1.73
 -15  -1 -59    8.42    1.61
 -15  -1 -58    2.70    1.95
 -15  -1 -57   11.37    1.41
 -15  -1 -56    5.19    3.42
 -15  -1 -55   40.74    3.05
 -15  -1 -54    1.73    2.18
 -15  -1 -53    0.46    0.91
 -15  -1 -52    0.80    1.18
 -15  -1 -51    2.58    0.91
 -15  -1 -50    1.11    0.96
 -15  -1 -49    7.27    0.86
 -15  -1 -48    7.96    0.89
 -15  -1 -47   14.29    1.08
 -15  -1 -46    1.52    1.19
 -15  -1 -45   39.22    2.55
 -15  -1 -44   26.58    2.97
 -15  -1 -43    1.30    1.60
 -15  -1 -42    4.07    0.82
 -15  -1 -41    0.75    0.79
 -15  -1 -40    7.78    1.08
 -15  -1 -39   28.43    2.14
 -15  -1 -38   10.86    2.31
 -15  -1 -37    8.30    1.81
 -15  -1 -36   15.82    1.11
 -15  -1 -35   11.00    2.57
 -15  -1 -34   40.86    4.57
 -15  -1 -33  101.21    4.90
 -15  -1 -32   49.38    3.27
 -15  -1 -31    8.37    1.98
 -15  -1 -30    6.47    1.09
 -15  -1 -29    8.42    3.40
 -15  -1 -28   28.67    1.25
 -15  -1 -27    4.70    4.65
 -15  -1 -26   18.76    2.07
 -15  -1 -25   25.92    2.50
 -15  -1 -24   28.13    1.90
 -15  -1 -23   31.03    3.82
 -15  -1 -22   45.62    4.04
 -15  -1 -21   32.69    5.04
 -15  -1 -19   62.82    3.59
 -15  -1 -18   41.99   12.13
 -15  -1 -17   29.27    2.05
 -15  -1 -16   26.84    1.47
 -15  -1 -15   11.76    1.84
 -15  -1 -14   11.63    2.44
 -15  -1 -13   68.77    2.89
 -15  -1 -12   49.47    2.60
 -15  -1 -11   29.80    3.06
 -15  -1 -10   59.03    5.70
 -15  -1  -9   84.60    3.45
 -15  -1  -7   61.78    1.69
 -15  -1  -6   36.05    3.71
 -15  -1  -5   12.00    2.81
 -15  -1  -4   60.17    6.07
 -15  -1  -3  111.93    2.60
 -15  -1  -1   49.47    1.25
 -14 -13 -50    1.18    0.85
 -14 -13 -49    0.33    0.88
 -14 -13 -48    1.47    1.06
 -14 -13 -47    0.41    0.88
 -14 -13 -46    1.55    0.83
 -14 -13 -45    7.02    1.34
 -14 -13 -44    2.06    0.94
 -14 -13 -43    5.36    0.95
 -14 -13 -42    1.64    0.99
 -14 -13 -41    3.03    1.40
 -14 -13 -40    3.47    1.49
 -14 -13 -39   12.84    1.53
 -14 -13 -38    0.25    1.12
 -14 -13 -37    0.59    0.96
 -14 -13 -36    4.34    1.07
 -14 -13 -35   12.89    1.17
 -14 -13 -34    6.10    1.44
 -14 -13 -33    5.27    1.44
 -14 -13 -32   15.02    1.92
 -14 -13 -31    4.22    1.16
 -14 -13 -30    6.74    0.89
 -14 -13 -29    3.46    1.38
 -14 -13 -28    8.85    2.21
 -14 -13 -27   13.89    1.27
 -14 -13 -26   11.54    1.52
 -14 -13 -25   12.96    1.56
 -14 -13 -24    4.52    1.36
 -14 -13 -23    6.40    1.29
 -14 -13 -22    2.60    1.03
 -14 -13 -21    7.10    0.90
 -14 -13 -20   11.55    0.86
 -14 -13 -19    1.65    1.49
 -14 -13 -18    4.05    0.80
 -14 -13 -17    1.53    0.79
 -14 -13 -16    2.86    0.85
 -14 -13 -15    3.44    1.23
 -14 -13 -14    9.59    1.49
 -14 -13 -13    9.47    1.73
 -14 -13 -12    5.26    1.09
 -14 -13 -11   17.19    1.81
 -14 -13 -10    9.03    1.92
 -14 -13  -9    5.75    1.19
 -14 -13  -8    1.19    0.83
 -14 -13  -7    3.50    1.35
 -14 -13  -6    3.07    1.48
 -14 -13  -5    7.04    2.00
 -14 -13  -4    8.72    1.91
 -14 -13  -3   23.37    1.31
 -14 -13  -2    4.05    1.22
 -14 -13  -1    0.66    1.04
 -14 -12 -65    0.02    0.63
 -14 -12 -64    0.65    0.74
 -14 -12 -63    5.94    0.88
 -14 -12 -62    0.00    0.88
 -14 -12 -61    1.68    0.76
 -14 -12 -60    1.78    0.71
 -14 -12 -59    0.83    0.75
 -14 -12 -58    3.05    0.85
 -14 -12 -57    8.74    0.92
 -14 -12 -56    2.07    0.70
 -14 -12 -55    0.48    0.70
 -14 -12 -54    1.59    0.79
 -14 -12 -53   13.16    0.87
 -14 -12 -52    4.34    1.27
 -14 -12 -51   11.59    1.32
 -14 -12 -50    3.35    0.87
 -14 -12 -49    2.89    0.74
 -14 -12 -48    1.12    0.68
 -14 -12 -47    4.68    0.62
 -14 -12 -46    2.63    0.73
 -14 -12 -45    4.36    0.86
 -14 -12 -44    0.85    0.71
 -14 -12 -43    2.82    0.80
 -14 -12 -42    7.87    0.70
 -14 -12 -41    3.68    0.70
 -14 -12 -40    8.88    0.73
 -14 -12 -39    7.33    0.90
 -14 -12 -38    9.22    0.70
 -14 -12 -37    0.69    0.68
 -14 -12 -36    4.36    2.45
 -14 -12 -35   20.87    1.79
 -14 -12 -34   13.54    2.48
 -14 -12 -33    8.75    1.38
 -14 -12 -32    1.50    1.17
 -14 -12 -31   12.75    0.87
 -14 -12 -30    4.19    1.40
 -14 -12 -29    5.47    0.67
 -14 -12 -28    0.81    1.59
 -14 -12 -27    6.30    1.79
 -14 -12 -26   12.31    1.04
 -14 -12 -25   12.38    1.45
 -14 -12 -24    7.67    1.00
 -14 -12 -23    3.17    1.37
 -14 -12 -22    5.50    0.75
 -14 -12 -21    1.45    0.73
 -14 -12 -20    3.30    0.74
 -14 -12 -19    3.07    0.89
 -14 -12 -18    1.12    0.89
 -14 -12 -17    2.46    1.72
 -14 -12 -16   24.09    1.39
 -14 -12 -15   16.85    1.35
 -14 -12 -14    5.35    0.78
 -14 -12 -13   11.34    0.70
 -14 -12 -12    5.15    1.27
 -14 -12 -11   11.91    0.77
 -14 -12 -10    1.26    1.19
 -14 -12  -9    4.29    0.76
 -14 -12  -8    2.02    1.45
 -14 -12  -7    9.73    1.26
 -14 -12  -6   30.69    1.00
 -14 -12  -5    1.85    1.44
 -14 -12  -4    6.48    2.57
 -14 -12  -3   32.02    2.12
 -14 -12  -2   14.18    4.19
 -14 -12  -1    1.84    1.00
 -14 -11 -72    4.12    0.85
 -14 -11 -71    2.90    0.84
 -14 -11 -70    3.62    1.04
 -14 -11 -69    0.80    1.01
 -14 -11 -68    1.13    0.76
 -14 -11 -67    1.17    0.84
 -14 -11 -66   10.48    1.07
 -14 -11 -65   11.25    1.04
 -14 -11 -64    0.79    0.94
 -14 -11 -63    0.30    0.96
 -14 -11 -62    1.06    1.03
 -14 -11 -61    1.04    1.13
 -14 -11 -60    7.20    1.40
 -14 -11 -59   13.11    1.55
 -14 -11 -58    1.56    1.02
 -14 -11 -57    2.47    0.66
 -14 -11 -56    0.56    0.71
 -14 -11 -55    3.07    0.77
 -14 -11 -54    4.13    0.87
 -14 -11 -53    9.41    0.90
 -14 -11 -52    5.23    0.87
 -14 -11 -51    1.56    0.88
 -14 -11 -50    6.59    0.92
 -14 -11 -49    8.85    0.91
 -14 -11 -48    5.91    0.86
 -14 -11 -47    0.94    0.80
 -14 -11 -46    1.26    0.81
 -14 -11 -45   11.67    0.90
 -14 -11 -44    8.90    0.84
 -14 -11 -43    0.85    0.81
 -14 -11 -42    4.39    0.84
 -14 -11 -41    3.23    1.64
 -14 -11 -40   13.90    1.51
 -14 -11 -39    2.12    1.83
 -14 -11 -38    5.34    1.02
 -14 -11 -37   17.05    1.91
 -14 -11 -36   12.80    1.68
 -14 -11 -35    6.93    1.09
 -14 -11 -34    3.67    1.19
 -14 -11 -33    7.14    0.85
 -14 -11 -32    1.80    0.79
 -14 -11 -31    4.40    1.03
 -14 -11 -30   14.41    0.85
 -14 -11 -29    8.48    0.85
 -14 -11 -28    0.71    2.08
 -14 -11 -27   13.31    1.68
 -14 -11 -26    7.04    1.40
 -14 -11 -25    5.25    0.62
 -14 -11 -24    2.45    0.75
 -14 -11 -23    5.16    0.71
 -14 -11 -22    4.88    0.97
 -14 -11 -21    4.21    1.10
 -14 -11 -20    6.64    1.02
 -14 -11 -19    5.88    1.56
 -14 -11 -18    9.96    1.28
 -14 -11 -17   17.98    1.83
 -14 -11 -16    8.01    0.90
 -14 -11 -15   12.21    1.07
 -14 -11 -14   11.75    1.01
 -14 -11 -13   18.16    1.02
 -14 -11 -12    5.40    0.87
 -14 -11 -11    1.55    0.87
 -14 -11 -10    8.87    0.79
 -14 -11  -9    8.63    0.91
 -14 -11  -8    7.40    1.73
 -14 -11  -7   16.89    3.43
 -14 -11  -6   21.37    1.88
 -14 -11  -5   13.38    1.24
 -14 -11  -4   12.73    1.28
 -14 -11  -3    8.78    1.73
 -14 -11  -2   18.59    3.30
 -14 -11  -1   46.39    2.76
 -14 -10 -76    0.27    0.88
 -14 -10 -75    4.97    1.07
 -14 -10 -74    1.61    1.08
 -14 -10 -73    1.58    1.09
 -14 -10 -72    1.89    1.16
 -14 -10 -71    3.09    1.82
 -14 -10 -70   11.52    1.30
 -14 -10 -69   10.21    1.19
 -14 -10 -68    1.74    1.13
 -14 -10 -67    5.97    1.56
 -14 -10 -66    6.60    0.98
 -14 -10 -65    1.33    0.63
 -14 -10 -64    3.72    0.72
 -14 -10 -63    2.23    0.74
 -14 -10 -62    3.86    0.78
 -14 -10 -61    1.74    0.79
 -14 -10 -60    4.84    0.89
 -14 -10 -59    2.59    0.92
 -14 -10 -58    4.48    0.92
 -14 -10 -57    4.37    0.94
 -14 -10 -56    2.77    0.96
 -14 -10 -55    3.50    0.96
 -14 -10 -54    1.93    0.82
 -14 -10 -53    1.59    0.83
 -14 -10 -52   10.13    0.90
 -14 -10 -51    0.33    0.86
 -14 -10 -50    0.57    0.87
 -14 -10 -49    0.81    0.88
 -14 -10 -48    6.64    0.95
 -14 -10 -47    3.60    0.98
 -14 -10 -46    7.47    0.91
 -14 -10 -45    9.65    0.96
 -14 -10 -44   13.36    0.96
 -14 -10 -43    4.17    2.29
 -14 -10 -42   27.59    1.95
 -14 -10 -41   17.65    1.79
 -14 -10 -40    9.01    1.92
 -14 -10 -39    8.48    1.35
 -14 -10 -38    9.79    1.24
 -14 -10 -37    6.55    1.13
 -14 -10 -36    3.47    1.53
 -14 -10 -35   52.26    2.06
 -14 -10 -34    5.03    2.04
 -14 -10 -33   10.00    1.16
 -14 -10 -32   24.63    2.65
 -14 -10 -31   27.33    2.46
 -14 -10 -30    7.42    1.47
 -14 -10 -29    1.69    0.83
 -14 -10 -28    3.07    1.01
 -14 -10 -27    6.13    1.04
 -14 -10 -26   18.90    1.87
 -14 -10 -25   12.83    1.26
 -14 -10 -24    7.23    0.86
 -14 -10 -23    6.79    2.16
 -14 -10 -22   15.19    1.17
 -14 -10 -21    7.27    1.43
 -14 -10 -20   20.90    1.29
 -14 -10 -19   29.25    1.73
 -14 -10 -18   13.09    2.28
 -14 -10 -17    7.22    2.19
 -14 -10 -16   15.91    1.44
 -14 -10 -15    3.56    1.75
 -14 -10 -14    4.22    0.95
 -14 -10 -13    5.98    1.29
 -14 -10 -12    9.22    3.38
 -14 -10 -11    2.88    8.85
 -14 -10 -10   47.57    2.51
 -14 -10  -9   15.62    4.28
 -14 -10  -8    8.42    1.05
 -14 -10  -7    5.14    1.31
 -14 -10  -6   16.13    0.90
 -14 -10  -5   11.82    1.82
 -14 -10  -4   17.98    1.85
 -14 -10  -3   18.62    1.68
 -14 -10  -2   10.30    1.45
 -14 -10  -1    5.16    1.04
 -14  -9 -80    0.04    0.95
 -14  -9 -79    0.99    0.98
 -14  -9 -78    2.39    1.15
 -14  -9 -77    0.74    1.20
 -14  -9 -76    1.12    0.92
 -14  -9 -75    0.87    0.98
 -14  -9 -74    0.42    0.42
 -14  -9 -73    0.79    0.62
 -14  -9 -72    4.11    0.79
 -14  -9 -71    8.02    1.23
 -14  -9 -70    4.29    0.93
 -14  -9 -69    7.57    1.13
 -14  -9 -68    1.18    0.87
 -14  -9 -67    1.37    0.76
 -14  -9 -66   13.97    0.91
 -14  -9 -65   10.65    2.44
 -14  -9 -64   28.41    1.45
 -14  -9 -63   17.25    2.04
 -14  -9 -62   16.23    1.09
 -14  -9 -61    1.45    0.96
 -14  -9 -60    4.85    1.00
 -14  -9 -59    3.05    1.02
 -14  -9 -58    5.01    0.86
 -14  -9 -57    9.06    1.01
 -14  -9 -56   16.54    1.36
 -14  -9 -55    4.51    1.06
 -14  -9 -54    1.54    0.93
 -14  -9 -53    1.54    0.99
 -14  -9 -52    9.64    1.00
 -14  -9 -51    5.37    1.39
 -14  -9 -50   14.41    1.39
 -14  -9 -49    3.92    1.14
 -14  -9 -48    1.16    0.62
 -14  -9 -47    2.14    0.70
 -14  -9 -46    0.15    0.76
 -14  -9 -45    1.30    1.79
 -14  -9 -44   21.57    2.51
 -14  -9 -43   28.18    2.33
 -14  -9 -42   17.13    1.41
 -14  -9 -41   11.74    1.28
 -14  -9 -40   18.07    2.22
 -14  -9 -39   38.98    2.52
 -14  -9 -38    6.37    3.19
 -14  -9 -37   15.76    2.07
 -14  -9 -36   20.14    1.56
 -14  -9 -35   10.71    2.50
 -14  -9 -34    9.31    0.92
 -14  -9 -33    4.51    0.98
 -14  -9 -32   10.17    1.16
 -14  -9 -31   10.89    1.92
 -14  -9 -30    8.65    4.61
 -14  -9 -29   30.71    1.63
 -14  -9 -28   14.62    1.99
 -14  -9 -27   21.93    1.27
 -14  -9 -26    2.06    1.98
 -14  -9 -25   12.32    2.02
 -14  -9 -24   22.62    1.08
 -14  -9 -23    0.66    1.60
 -14  -9 -22   12.93    1.74
 -14  -9 -21   12.50    1.58
 -14  -9 -20    4.96    1.04
 -14  -9 -19    0.50    0.99
 -14  -9 -18    5.73    2.03
 -14  -9 -17   26.55    1.22
 -14  -9 -16   25.74    1.34
 -14  -9 -15   12.83    1.25
 -14  -9 -14    9.84    1.74
 -14  -9 -13    4.68    1.80
 -14  -9 -12   10.76    1.07
 -14  -9 -11    8.88    1.69
 -14  -9 -10   11.29    1.10
 -14  -9  -9    3.99    1.25
 -14  -9  -8    2.20    0.90
 -14  -9  -7    0.12    0.48
 -14  -9  -6    0.88    0.53
 -14  -9  -5    5.18    0.70
 -14  -9  -4    5.52    1.80
 -14  -9  -3   35.87    1.39
 -14  -9  -2   26.94    2.27
 -14  -9  -1   18.74    1.13
 -14  -8 -82    0.18    1.06
 -14  -8 -81    1.36    1.09
 -14  -8 -80    0.44    1.12
 -14  -8 -79    3.39    0.47
 -14  -8 -78    4.73    0.71
 -14  -8 -77    4.51    0.89
 -14  -8 -76    1.71    0.79
 -14  -8 -75    6.54    0.85
 -14  -8 -74    0.51    0.82
 -14  -8 -73    4.88    0.99
 -14  -8 -72   18.54    1.42
 -14  -8 -71    0.87    0.96
 -14  -8 -70    0.58    0.73
 -14  -8 -69   19.42    1.34
 -14  -8 -68    1.82    0.85
 -14  -8 -67    4.71    0.87
 -14  -8 -66    3.73    0.92
 -14  -8 -65    3.55    0.95
 -14  -8 -64    1.13    0.96
 -14  -8 -63    4.81    1.09
 -14  -8 -62    1.17    1.12
 -14  -8 -61    3.03    1.11
 -14  -8 -60    5.46    0.98
 -14  -8 -59    1.80    0.90
 -14  -8 -58    1.74    1.56
 -14  -8 -57   25.01    3.60
 -14  -8 -56   15.11    1.66
 -14  -8 -55   25.22    1.93
 -14  -8 -54   22.09    1.41
 -14  -8 -53   11.34    1.84
 -14  -8 -52    1.26    1.32
 -14  -8 -51    4.02    0.93
 -14  -8 -50    0.68    1.18
 -14  -8 -49    1.44    0.90
 -14  -8 -48   12.07    0.97
 -14  -8 -47    4.69    0.98
 -14  -8 -46    9.64    1.08
 -14  -8 -45    7.61    0.99
 -14  -8 -44    3.94    1.43
 -14  -8 -43   13.87    1.13
 -14  -8 -42    2.61    3.07
 -14  -8 -41   29.31    1.28
 -14  -8 -40   10.66    1.82
 -14  -8 -39   45.40    1.40
 -14  -8 -38    4.08    1.35
 -14  -8 -37    1.98    1.12
 -14  -8 -36   15.49    1.82
 -14  -8 -35   18.67    1.62
 -14  -8 -34   20.49    2.40
 -14  -8 -33   16.68    4.19
 -14  -8 -32   45.71    1.48
 -14  -8 -31    3.73    2.41
 -14  -8 -30    6.51    1.10
 -14  -8 -29   28.80    2.89
 -14  -8 -28   31.02    2.22
 -14  -8 -27    0.61    2.86
 -14  -8 -26    7.72    1.90
 -14  -8 -25   24.49    1.14
 -14  -8 -24   10.04    1.96
 -14  -8 -23   24.59    1.20
 -14  -8 -22   26.46    1.18
 -14  -8 -21   12.65    1.30
 -14  -8 -20    0.37    0.93
 -14  -8 -19    3.87    0.88
 -14  -8 -18    3.96    0.88
 -14  -8 -17    2.97    1.26
 -14  -8 -16   15.97    1.91
 -14  -8 -15   11.81    1.27
 -14  -8 -13   45.55    1.73
 -14  -8 -12   12.45    1.34
 -14  -8 -11   31.06    1.00
 -14  -8 -10    9.39    2.67
 -14  -8  -9    6.31    1.07
 -14  -8  -8   11.55    0.66
 -14  -8  -7    1.27    1.01
 -14  -8  -6    7.88    0.85
 -14  -8  -5    7.80    1.68
 -14  -8  -4   32.30    3.05
 -14  -8  -3   46.52    3.01
 -14  -8  -2   20.21    3.17
 -14  -8  -1    2.89    0.87
 -14  -7 -84    3.74    1.26
 -14  -7 -83    5.62    0.65
 -14  -7 -82    4.12    0.76
 -14  -7 -81    4.79    0.73
 -14  -7 -80    0.14    0.72
 -14  -7 -79    2.49    0.82
 -14  -7 -78    1.12    0.85
 -14  -7 -77    5.99    0.92
 -14  -7 -76    7.64    1.07
 -14  -7 -75    0.56    1.02
 -14  -7 -74   15.74    1.22
 -14  -7 -73    3.14    1.04
 -14  -7 -72    0.12    1.05
 -14  -7 -71    2.07    0.88
 -14  -7 -70    5.76    0.88
 -14  -7 -69   13.50    1.01
 -14  -7 -68    9.92    1.27
 -14  -7 -67   15.09    1.09
 -14  -7 -66    3.76    0.99
 -14  -7 -65    3.90    1.12
 -14  -7 -64    2.43    0.86
 -14  -7 -63    7.62    1.12
 -14  -7 -62   12.12    0.96
 -14  -7 -61    5.13    1.22
 -14  -7 -60   12.58    1.33
 -14  -7 -59    6.53    1.20
 -14  -7 -58    1.73    0.90
 -14  -7 -57    1.58    0.87
 -14  -7 -56    6.40    1.32
 -14  -7 -55   25.41    2.40
 -14  -7 -54   19.16    1.72
 -14  -7 -53   46.32    2.59
 -14  -7 -52    5.78    4.48
 -14  -7 -51    1.70    0.97
 -14  -7 -50    4.32    1.26
 -14  -7 -49   41.38    1.73
 -14  -7 -48   24.83    1.66
 -14  -7 -47   15.39    2.57
 -14  -7 -46    9.72    1.28
 -14  -7 -45    3.00    1.12
 -14  -7 -44    7.02    1.10
 -14  -7 -43    8.80    1.06
 -14  -7 -42    6.51    1.40
 -14  -7 -41   13.94    1.36
 -14  -7 -40   11.01    1.60
 -14  -7 -39   15.95    1.44
 -14  -7 -38    0.69    1.73
 -14  -7 -37    8.05    1.20
 -14  -7 -36   14.05    1.88
 -14  -7 -35   15.82    1.89
 -14  -7 -34    8.70    1.44
 -14  -7 -33   10.10    1.52
 -14  -7 -32   19.58    1.47
 -14  -7 -31   21.52    1.28
 -14  -7 -30   12.34    0.99
 -14  -7 -29    1.28    1.00
 -14  -7 -28    3.92    0.94
 -14  -7 -27    9.68    1.04
 -14  -7 -26    4.78    1.34
 -14  -7 -25   12.36    1.03
 -14  -7 -24    8.54    0.93
 -14  -7 -23    2.32    0.88
 -14  -7 -22   14.65    0.94
 -14  -7 -21    5.86    1.03
 -14  -7 -20   10.54    1.04
 -14  -7 -19    6.98    1.01
 -14  -7 -18    0.37    0.94
 -14  -7 -17   13.86    0.92
 -14  -7 -16    7.12    6.16
 -14  -7 -15   34.40    1.52
 -14  -7 -14    1.94    7.54
 -14  -7 -13   21.42    0.92
 -14  -7 -12   17.41    0.93
 -14  -7 -11    1.12    0.60
 -14  -7 -10    1.50    0.81
 -14  -7  -9   14.28    0.85
 -14  -7  -8   12.80    1.06
 -14  -7  -7   14.75    1.05
 -14  -7  -6    1.85    0.78
 -14  -7  -5    2.05    0.57
 -14  -7  -4    4.33    0.85
 -14  -7  -3    6.52    0.86
 -14  -7  -2   10.38    0.96
 -14  -7  -1    2.90    1.62
 -14  -6 -86    0.29    0.61
 -14  -6 -85    0.38    0.65
 -14  -6 -84    2.94    0.76
 -14  -6 -83    2.06    1.51
 -14  -6 -82    7.07    1.08
 -14  -6 -81    0.09    0.92
 -14  -6 -80    0.30    0.95
 -14  -6 -79    0.50    1.07
 -14  -6 -78   10.03    1.34
 -14  -6 -77    2.09    1.61
 -14  -6 -76    5.34    1.34
 -14  -6 -75    4.09    1.32
 -14  -6 -74    7.37    1.40
 -14  -6 -73    5.00    1.46
 -14  -6 -72    7.34    1.90
 -14  -6 -71    6.93    0.74
 -14  -6 -70   20.02    0.92
 -14  -6 -69    1.27    0.85
 -14  -6 -68    2.90    0.90
 -14  -6 -67    0.81    0.83
 -14  -6 -66    7.33    1.24
 -14  -6 -65   10.79    1.25
 -14  -6 -64   27.70    1.19
 -14  -6 -63    3.16    1.09
 -14  -6 -62    0.59    0.91
 -14  -6 -61    0.72    0.92
 -14  -6 -60   11.87    1.04
 -14  -6 -59    0.99    1.03
 -14  -6 -58    0.72    0.84
 -14  -6 -57    1.21    0.85
 -14  -6 -56    3.36    0.93
 -14  -6 -55    1.38    1.13
 -14  -6 -54    8.38    1.23
 -14  -6 -53    7.48    1.16
 -14  -6 -52   23.09    1.59
 -14  -6 -51   19.15    1.33
 -14  -6 -50    8.22    1.93
 -14  -6 -49    6.97    0.98
 -14  -6 -48    1.67    0.96
 -14  -6 -47    0.58    2.57
 -14  -6 -46   43.62    1.51
 -14  -6 -45    9.58    4.50
 -14  -6 -44   11.10    1.17
 -14  -6 -43    5.82    1.50
 -14  -6 -42   19.11    1.40
 -14  -6 -41   12.68    2.12
 -14  -6 -40   16.52    1.15
 -14  -6 -39    9.38    1.13
 -14  -6 -38    6.96    1.88
 -14  -6 -37   15.86    1.29
 -14  -6 -36    4.40    1.51
 -14  -6 -35   30.88    1.71
 -14  -6 -34   31.14    1.39
 -14  -6 -33   21.72    1.70
 -14  -6 -32    6.95    3.40
 -14  -6 -31   31.31    1.29
 -14  -6 -30    3.30    1.63
 -14  -6 -29    2.88    0.89
 -14  -6 -28   13.37    2.80
 -14  -6 -27   30.86    1.27
 -14  -6 -26    1.01    0.98
 -14  -6 -25    0.39    0.87
 -14  -6 -24   18.18    2.11
 -14  -6 -23   13.25   15.33
 -14  -6 -22   73.06    1.67
 -14  -6 -21   20.16    3.00
 -14  -6 -20   12.72    1.34
 -14  -6 -19   19.87    1.53
 -14  -6 -18    4.60    1.20
 -14  -6 -17   10.41    1.44
 -14  -6 -16   27.72    2.23
 -14  -6 -15   10.23    1.56
 -14  -6 -14   16.37    0.69
 -14  -6 -13   15.97    0.69
 -14  -6 -12    1.71    0.54
 -14  -6 -11    7.71    8.11
 -14  -6 -10   53.73    1.39
 -14  -6  -9   16.62    1.37
 -14  -6  -8   22.49    2.49
 -14  -6  -7   34.50    2.54
 -14  -6  -6    2.89    1.97
 -14  -6  -5   10.76    1.01
 -14  -6  -4    7.28    1.76
 -14  -6  -3   17.88    0.71
 -14  -6  -2    2.33    2.91
 -14  -6  -1   29.18    1.87
 -14  -5 -90    2.81    0.66
 -14  -5 -89    2.60    1.11
 -14  -5 -88    0.65    0.84
 -14  -5 -87    2.35    0.96
 -14  -5 -86    7.52    2.81
 -14  -5 -85    3.19    1.16
 -14  -5 -84    5.50    1.16
 -14  -5 -83    5.05    2.24
 -14  -5 -82    2.35    1.33
 -14  -5 -81    2.61    1.33
 -14  -5 -80    7.84    1.53
 -14  -5 -79    2.37    0.98
 -14  -5 -78    1.74    1.04
 -14  -5 -77    1.00    0.89
 -14  -5 -76    2.97    0.84
 -14  -5 -75    2.42    0.99
 -14  -5 -74    1.19    1.07
 -14  -5 -73    3.64    1.18
 -14  -5 -72    1.65    1.03
 -14  -5 -71    8.33    0.99
 -14  -5 -70    3.61    0.98
 -14  -5 -69    2.65    0.89
 -14  -5 -68   15.02    1.02
 -14  -5 -67   10.19    1.23
 -14  -5 -66    1.60    1.01
 -14  -5 -65   12.06    1.19
 -14  -5 -64   41.77    1.43
 -14  -5 -63   18.63    1.61
 -14  -5 -62   10.35    1.33
 -14  -5 -61    2.52    1.17
 -14  -5 -60    7.45    1.25
 -14  -5 -59    8.76    1.57
 -14  -5 -58   29.30    1.86
 -14  -5 -57   17.50    1.51
 -14  -5 -56    1.70    2.06
 -14  -5 -55   28.88    2.30
 -14  -5 -54    7.37    3.23
 -14  -5 -53    8.86    1.48
 -14  -5 -52   13.01    1.24
 -14  -5 -51   21.35    1.81
 -14  -5 -50    1.16    2.07
 -14  -5 -49    7.54    1.11
 -14  -5 -48    1.10    1.10
 -14  -5 -47    2.25    1.10
 -14  -5 -46    0.70    1.06
 -14  -5 -45    3.36    1.11
 -14  -5 -44   21.70    2.52
 -14  -5 -43   24.80    2.64
 -14  -5 -42   37.99    1.39
 -14  -5 -41   10.10    1.81
 -14  -5 -40   29.87    1.51
 -14  -5 -39    3.85    1.43
 -14  -5 -38   13.46    1.07
 -14  -5 -37    7.98    0.97
 -14  -5 -36   14.89    1.35
 -14  -5 -35   13.18    1.17
 -14  -5 -34   12.83    1.21
 -14  -5 -33   12.50    1.02
 -14  -5 -32    2.94    0.89
 -14  -5 -31    5.54    0.88
 -14  -5 -30   16.99    1.00
 -14  -5 -29   22.79    1.34
 -14  -5 -28   12.35    1.42
 -14  -5 -27    3.03    0.84
 -14  -5 -26    2.57    0.82
 -14  -5 -24   41.06    2.75
 -14  -5 -22    0.14    0.81
 -14  -5 -21    6.79    1.12
 -14  -5 -20   23.85    1.22
 -14  -5 -19   21.00    2.39
 -14  -5 -18   37.18    1.54
 -14  -5 -17    0.08    1.52
 -14  -5 -16    0.41    0.85
 -14  -5 -15   13.43    4.68
 -14  -5 -14   74.99    4.14
 -14  -5 -12    5.91    2.44
 -14  -5 -11   28.22    1.17
 -14  -5 -10   13.68    1.50
 -14  -5  -9   25.80    1.79
 -14  -5  -8   39.90    1.82
 -14  -5  -7   14.93    2.03
 -14  -5  -6   13.71    1.23
 -14  -5  -5    1.39    1.05
 -14  -5  -4    3.49    2.60
 -14  -5  -3   37.84    1.61
 -14  -5  -2   15.79    3.11
 -14  -5  -1    5.27    0.80
 -14  -4 -92    1.37    0.77
 -14  -4 -91    0.76    0.82
 -14  -4 -90    5.91    1.71
 -14  -4 -89    2.48    0.99
 -14  -4 -88    0.05    1.03
 -14  -4 -87    0.33    0.83
 -14  -4 -86    0.42    1.11
 -14  -4 -85    6.62    1.32
 -14  -4 -84    3.92    1.47
 -14  -4 -83    1.23    1.50
 -14  -4 -82    1.50    0.85
 -14  -4 -81    2.37    1.32
 -14  -4 -80    5.20    1.63
 -14  -4 -79    4.18    1.16
 -14  -4 -78   29.93    2.50
 -14  -4 -77   11.42    3.83
 -14  -4 -76    2.38    1.28
 -14  -4 -75    8.66    1.20
 -14  -4 -74    3.43    1.24
 -14  -4 -73   10.83    1.48
 -14  -4 -72    5.50    1.48
 -14  -4 -71    6.49    1.22
 -14  -4 -70    1.56    1.04
 -14  -4 -69    5.17    1.23
 -14  -4 -68    3.23    1.16
 -14  -4 -67    6.81    1.69
 -14  -4 -66   31.63    1.53
 -14  -4 -65    7.50    1.55
 -14  -4 -64    2.12    1.25
 -14  -4 -63   15.57    1.29
 -14  -4 -62    4.52    1.20
 -14  -4 -61    2.32    1.23
 -14  -4 -60    2.12    1.25
 -14  -4 -59    5.95    1.26
 -14  -4 -58    0.03    1.23
 -14  -4 -57    1.31    1.12
 -14  -4 -56   11.66    1.17
 -14  -4 -55    3.78    1.30
 -14  -4 -54   14.76    1.70
 -14  -4 -53   14.65    2.12
 -14  -4 -52    3.61    1.50
 -14  -4 -51    3.40    1.27
 -14  -4 -50    9.90    1.22
 -14  -4 -49    6.27    1.74
 -14  -4 -48    2.56    1.08
 -14  -4 -47    1.15    1.07
 -14  -4 -46    2.27    1.08
 -14  -4 -45    6.40    1.35
 -14  -4 -44   21.03    1.40
 -14  -4 -43   13.12    2.73
 -14  -4 -42   27.10    1.89
 -14  -4 -41   20.99    2.75
 -14  -4 -40   33.93    1.82
 -14  -4 -39   20.78    1.63
 -14  -4 -38    7.60    1.01
 -14  -4 -37    6.98    1.21
 -14  -4 -36    3.40    0.94
 -14  -4 -35   13.06    0.96
 -14  -4 -34    7.75    0.91
 -14  -4 -33    6.00    0.84
 -14  -4 -32    3.56    0.96
 -14  -4 -31   21.73    1.27
 -14  -4 -30   13.24    1.37
 -14  -4 -29    4.63    0.94
 -14  -4 -28    0.51    1.46
 -14  -4 -27   16.55    1.69
 -14  -4 -26    0.96    2.83
 -14  -4 -25    8.76    0.92
 -14  -4 -24    6.38    1.56
 -14  -4 -23   14.12    3.38
 -14  -4 -22   42.04    2.77
 -14  -4 -21    2.06    1.90
 -14  -4 -20    3.24    0.85
 -14  -4 -19   11.26    1.07
 -14  -4 -18   12.02    7.96
 -14  -4 -17   65.10    3.46
 -14  -4 -16   15.52    2.33
 -14  -4 -15    4.41    1.80
 -14  -4 -14    8.75    0.71
 -14  -4 -13   27.23    3.70
 -14  -4 -12   80.75    6.59
 -14  -4 -11  102.57    7.80
 -14  -4 -10   61.38    5.90
 -14  -4  -9   12.19    6.12
 -14  -4  -8   16.16    0.68
 -14  -4  -7   22.56    0.99
 -14  -4  -6    4.77    1.26
 -14  -4  -5   39.07    1.03
 -14  -4  -4   15.21    3.52
 -14  -4  -3   10.12    0.78
 -14  -4  -2    2.48    1.29
 -14  -4  -1   37.83    2.43
 -14  -3 -95    4.53    1.08
 -14  -3 -94    4.04    1.21
 -14  -3 -93    2.70    0.66
 -14  -3 -92    3.25    1.64
 -14  -3 -91    0.38    0.92
 -14  -3 -90    0.63    1.11
 -14  -3 -89    3.09    0.97
 -14  -3 -88    7.84    1.10
 -14  -3 -87    5.15    1.12
 -14  -3 -86   18.59    1.26
 -14  -3 -85   16.72    1.05
 -14  -3 -84    3.32    1.46
 -14  -3 -83    6.45    1.01
 -14  -3 -82    1.32    1.01
 -14  -3 -81    0.56    1.02
 -14  -3 -80    6.23    1.15
 -14  -3 -79    5.34    1.16
 -14  -3 -78    8.34    1.16
 -14  -3 -77    0.45    1.09
 -14  -3 -76    4.55    1.15
 -14  -3 -75   16.44    1.93
 -14  -3 -74    3.66    1.40
 -14  -3 -73    8.33    1.44
 -14  -3 -72   10.10    1.47
 -14  -3 -71    7.74    1.26
 -14  -3 -70    7.98    1.28
 -14  -3 -69   21.70    1.52
 -14  -3 -68    8.93    1.60
 -14  -3 -67   18.33    1.52
 -14  -3 -66    0.72    1.33
 -14  -3 -65    2.29    1.38
 -14  -3 -64    6.64    1.51
 -14  -3 -63    3.21    1.26
 -14  -3 -62    1.21    1.22
 -14  -3 -61   13.53    1.47
 -14  -3 -60   16.50    1.89
 -14  -3 -59    5.57    2.11
 -14  -3 -58   29.62    1.57
 -14  -3 -57   16.84    2.62
 -14  -3 -56    1.47    1.84
 -14  -3 -55    7.38    1.23
 -14  -3 -54   12.33    1.43
 -14  -3 -53    1.29    1.72
 -14  -3 -52   12.52    1.41
 -14  -3 -51   10.82    1.55
 -14  -3 -50   11.06    1.84
 -14  -3 -49    2.48    1.12
 -14  -3 -48    3.65    1.17
 -14  -3 -47   10.68    1.43
 -14  -3 -46   15.33    1.84
 -14  -3 -45    1.69    1.07
 -14  -3 -44    6.92    0.89
 -14  -3 -43    3.73    1.73
 -14  -3 -42   26.46    1.74
 -14  -3 -41   15.11    1.41
 -14  -3 -40   12.13    1.77
 -14  -3 -39   18.84    1.14
 -14  -3 -38    2.74    1.25
 -14  -3 -37    0.71    0.91
 -14  -3 -36   21.86    1.04
 -14  -3 -35    3.42    1.46
 -14  -3 -34    4.42    1.38
 -14  -3 -33   34.62    2.91
 -14  -3 -32    8.42    9.56
 -14  -3 -31    6.22    1.34
 -14  -3 -30   22.71    1.54
 -14  -3 -29    2.13    0.96
 -14  -3 -28   28.80    1.67
 -14  -3 -27   45.87    3.68
 -14  -3 -26    8.83   36.09
 -14  -3 -25   50.01    5.10
 -14  -3 -24   30.05    8.17
 -14  -3 -23   13.48    2.79
 -14  -3 -22   19.60    1.78
 -14  -3 -21   13.85    1.81
 -14  -3 -20   13.96    2.47
 -14  -3 -19   43.70    3.17
 -14  -3 -18   26.89    5.76
 -14  -3 -17   13.15    3.49
 -14  -3 -16   27.77    2.75
 -14  -3 -15   23.68   11.73
 -14  -3 -14    6.65    1.73
 -14  -3 -13   22.23    1.08
 -14  -3 -11   61.28    1.18
 -14  -3  -9   60.43    2.37
 -14  -3  -8   35.05    1.97
 -14  -3  -7   32.32    1.19
 -14  -3  -6   22.25    5.29
 -14  -3  -5   83.68    1.76
 -14  -3  -4   73.84    4.08
 -14  -3  -3   28.12    3.39
 -14  -3  -2    4.67    1.03
 -14  -2 -97    0.46    0.63
 -14  -2 -96    2.24    1.35
 -14  -2 -95    3.51    0.95
 -14  -2 -94    0.94    0.98
 -14  -2 -93    5.65    0.89
 -14  -2 -92   11.30    1.01
 -14  -2 -91    0.75    0.53
 -14  -2 -90    0.58    0.71
 -14  -2 -89    5.94    0.91
 -14  -2 -88    1.79    0.89
 -14  -2 -87    4.52    0.97
 -14  -2 -86    2.84    1.01
 -14  -2 -85    4.71    1.05
 -14  -2 -84    4.07    1.09
 -14  -2 -83   31.11    2.03
 -14  -2 -82    5.33    1.26
 -14  -2 -81   13.21    1.26
 -14  -2 -80    3.60    0.97
 -14  -2 -79   11.54    1.09
 -14  -2 -78    4.17    1.05
 -14  -2 -77   11.18    1.27
 -14  -2 -76    4.53    1.46
 -14  -2 -75   15.09    1.38
 -14  -2 -74    6.07    1.29
 -14  -2 -73    3.80    1.39
 -14  -2 -72    1.27    1.43
 -14  -2 -71    7.37    1.62
 -14  -2 -70    7.81    1.31
 -14  -2 -69   23.61    2.26
 -14  -2 -68   30.46    2.33
 -14  -2 -67    3.24    1.52
 -14  -2 -66    4.13    1.22
 -14  -2 -65    9.46    1.37
 -14  -2 -64    3.09    2.02
 -14  -2 -63   10.59    1.46
 -14  -2 -62   32.63    1.78
 -14  -2 -61    9.52    3.07
 -14  -2 -60    8.87    1.92
 -14  -2 -59    6.17    1.47
 -14  -2 -58   26.65    1.58
 -14  -2 -57   17.79    1.77
 -14  -2 -56    6.98    2.17
 -14  -2 -55   21.13    1.90
 -14  -2 -54    6.42    2.90
 -14  -2 -53   20.02    2.35
 -14  -2 -52   17.72    3.26
 -14  -2 -51    7.94    2.50
 -14  -2 -50   13.02    2.38
 -14  -2 -49   22.15    1.93
 -14  -2 -48    8.33    1.08
 -14  -2 -47    0.01    0.88
 -14  -2 -46    4.47    1.70
 -14  -2 -45   41.64    1.62
 -14  -2 -44    7.99    1.89
 -14  -2 -43    2.26    0.86
 -14  -2 -42   11.15    1.27
 -14  -2 -41   15.44    1.58
 -14  -2 -40    8.74    1.08
 -14  -2 -39   15.43    0.95
 -14  -2 -38    3.59    1.25
 -14  -2 -37   21.40    1.70
 -14  -2 -36   16.26    2.12
 -14  -2 -35   12.42    1.21
 -14  -2 -34   29.73    2.00
 -14  -2 -33   37.34    1.75
 -14  -2 -32   71.42    3.63
 -14  -2 -31   16.75   15.63
 -14  -2 -30    1.19    1.65
 -14  -2 -29    2.21    1.27
 -14  -2 -28   18.23    1.15
 -14  -2 -27    8.54    1.12
 -14  -2 -26   20.74    1.94
 -14  -2 -25   54.71    2.00
 -14  -2 -24   37.01    5.18
 -14  -2 -23   19.91    3.28
 -14  -2 -22   19.91    3.23
 -14  -2 -21  157.28    2.81
 -14  -2 -19   12.22    2.28
 -14  -2 -18   10.39    1.08
 -14  -2 -17   68.86    1.32
 -14  -2 -16   57.43    1.95
 -14  -2 -15   35.13    3.08
 -14  -2 -14   16.80    1.66
 -14  -2 -13   38.33    2.45
 -14  -2 -12   38.25    2.67
 -14  -2 -11   26.43    1.39
 -14  -2 -10   36.67    1.26
 -14  -2  -8  254.88    2.66
 -14  -2  -5   45.11    1.58
 -14  -2  -4   60.60    1.81
 -14  -2  -3   17.59    3.20
 -14  -2  -2   28.31    2.23
 -14  -2  -1   45.53    4.13
 -14  -1 -98    1.50    0.71
 -14  -1 -97    3.31    1.54
 -14  -1 -96    1.53    0.64
 -14  -1 -95    2.93    0.70
 -14  -1 -94    0.86    0.57
 -14  -1 -93    9.85    0.79
 -14  -1 -92    4.36    0.75
 -14  -1 -91    3.00    0.79
 -14  -1 -90    9.26    1.09
 -14  -1 -89    2.89    0.88
 -14  -1 -88    7.69    0.93
 -14  -1 -87    7.45    0.97
 -14  -1 -86    5.95    1.01
 -14  -1 -85    3.66    1.00
 -14  -1 -84    1.80    1.03
 -14  -1 -83    3.41    0.95
 -14  -1 -82    5.64    0.95
 -14  -1 -81    4.63    0.93
 -14  -1 -80    6.70    0.93
 -14  -1 -79    3.26    0.94
 -14  -1 -78    1.64    0.96
 -14  -1 -77    8.21    1.14
 -14  -1 -76    6.48    1.27
 -14  -1 -75   12.17    1.24
 -14  -1 -74    3.03    1.20
 -14  -1 -73   14.53    1.46
 -14  -1 -72   34.18    3.13
 -14  -1 -71    3.56    1.59
 -14  -1 -70    6.79    1.23
 -14  -1 -69    7.52    1.19
 -14  -1 -68    4.23    1.34
 -14  -1 -67   42.59    3.12
 -14  -1 -66   27.93    2.06
 -14  -1 -65    6.23    2.36
 -14  -1 -64   29.60    2.72
 -14  -1 -63    2.41    2.00
 -14  -1 -62    4.12    1.21
 -14  -1 -61    1.95    1.23
 -14  -1 -60    6.04    1.37
 -14  -1 -59    4.05    1.30
 -14  -1 -58    5.11    1.37
 -14  -1 -57   11.23    2.02
 -14  -1 -56    7.98    1.47
 -14  -1 -55   12.57    1.49
 -14  -1 -54    2.98    2.14
 -14  -1 -53    7.87    1.99
 -14  -1 -52   23.49    2.51
 -14  -1 -51    5.84    2.49
 -14  -1 -50   32.69    1.95
 -14  -1 -49   15.47    2.80
 -14  -1 -48   10.84    1.73
 -14  -1 -47    1.06    1.08
 -14  -1 -46   14.89    1.43
 -14  -1 -45    8.49    1.77
 -14  -1 -44    3.84    0.94
 -14  -1 -43    3.67    1.26
 -14  -1 -42   43.93    3.35
 -14  -1 -41    1.26    2.07
 -14  -1 -40    4.93    0.93
 -14  -1 -39    4.32    1.01
 -14  -1 -38    2.89    1.01
 -14  -1 -36   70.49    3.09
 -14  -1 -34   27.69    2.61
 -14  -1 -33   15.71    1.93
 -14  -1 -32    9.82    1.53
 -14  -1 -31    5.67    1.01
 -14  -1 -30    3.63    1.26
 -14  -1 -29   12.05    0.98
 -14  -1 -28    3.84    3.04
 -14  -1 -27   69.02    2.73
 -14  -1 -26   11.04    1.21
 -14  -1 -25   18.13    1.55
 -14  -1 -24  160.12    4.22
 -14  -1 -23   35.45    1.63
 -14  -1 -22   15.50   16.34
 -14  -1 -21  120.26    4.07
 -14  -1 -20   53.21    3.90
 -14  -1 -19   16.47    1.54
 -14  -1 -18    7.60    3.01
 -14  -1 -17   67.69    3.38
 -14  -1 -15  109.68   12.04
 -14  -1 -14  113.64    2.16
 -14  -1 -12   37.40    1.41
 -14  -1 -11   26.21    3.89
 -14  -1  -9   86.23    8.06
 -14  -1  -8   86.71    2.87
 -14  -1  -7  151.99    5.76
 -14  -1  -6  164.67    2.34
 -14  -1  -5   82.91    4.37
 -14  -1  -3   90.82    4.01
 -14  -1  -1  140.87    2.29
 -13 -12 -72   10.73    0.97
 -13 -12 -71    1.90    0.89
 -13 -12 -69    4.87    1.09
 -13 -12 -68    0.83    0.71
 -13 -12 -67    0.75    0.76
 -13 -12 -66    5.39    0.88
 -13 -12 -65    2.08    0.79
 -13 -12 -64    1.18    0.76
 -13 -12 -63    8.54    1.06
 -13 -12 -62    9.03    0.87
 -13 -12 -61    1.11    0.79
 -13 -12 -60    3.15    0.66
 -13 -12 -59    2.31    0.69
 -13 -12 -58    4.47    0.77
 -13 -12 -57    5.06    0.80
 -13 -12 -56    7.85    0.86
 -13 -12 -55    1.88    0.82
 -13 -12 -54    0.41    0.83
 -13 -12 -53    2.79    0.86
 -13 -12 -52    0.66    0.88
 -13 -12 -51    1.30    0.92
 -13 -12 -50    7.47    0.96
 -13 -12 -49    7.34    0.93
 -13 -12 -48   11.33    0.88
 -13 -12 -47    1.67    0.91
 -13 -12 -46    1.32    0.84
 -13 -12 -45    0.64    0.83
 -13 -12 -44    0.82    0.81
 -13 -12 -43    6.61    0.86
 -13 -12 -42    4.33    0.85
 -13 -12 -41    3.49    0.86
 -13 -12 -40    9.42    0.89
 -13 -12 -39    4.96    1.49
 -13 -12 -38    8.17    1.08
 -13 -12 -37   20.31    1.96
 -13 -12 -36   12.69    1.11
 -13 -12 -35    3.95    0.90
 -13 -12 -34    3.56    0.88
 -13 -12 -33    1.70    0.91
 -13 -12 -32    6.95    1.21
 -13 -12 -31    2.57    1.27
 -13 -12 -30    7.81    0.84
 -13 -12 -29    4.83    0.82
 -13 -12 -28    0.59    0.81
 -13 -12 -27    3.92    1.50
 -13 -12 -26   21.39    2.25
 -13 -12 -25   16.05    2.64
 -13 -12 -24   13.20    1.31
 -13 -12 -23    5.57    0.96
 -13 -12 -22    0.71    0.69
 -13 -12 -21    0.60    1.15
 -13 -12 -20    7.38    1.56
 -13 -12 -19   11.84    1.46
 -13 -12 -18    6.22    1.00
 -13 -12 -17    3.68    0.63
 -13 -12 -16    2.71    0.75
 -13 -12 -15    3.22    0.62
 -13 -12 -14    5.10    0.75
 -13 -12 -13    5.34    0.96
 -13 -12 -12   10.03    0.95
 -13 -12 -11    1.52    1.35
 -13 -12 -10    3.49    1.22
 -13 -12  -9   34.16    1.56
 -13 -12  -8   31.97    2.70
 -13 -12  -7    9.08    3.02
 -13 -12  -6   22.03    1.70
 -13 -12  -5   10.39    2.86
 -13 -12  -4   18.30    3.61
 -13 -12  -3   20.06    2.84
 -13 -12  -2   17.47    3.05
 -13 -12  -1   13.34    4.55
 -13 -11 -77    2.94    0.97
 -13 -11 -76    6.65    1.14
 -13 -11 -75    4.25    1.13
 -13 -11 -74    2.33    1.08
 -13 -11 -73    4.46    1.32
 -13 -11 -72    4.00    1.57
 -13 -11 -71    2.30    0.92
 -13 -11 -70    0.04    0.74
 -13 -11 -69    0.85    0.94
 -13 -11 -68    5.45    1.07
 -13 -11 -67    5.79    0.89
 -13 -11 -66    5.49    0.82
 -13 -11 -65    1.02    0.69
 -13 -11 -64    0.26    0.72
 -13 -11 -63    5.50    1.04
 -13 -11 -62    1.36    0.79
 -13 -11 -61    1.35    0.81
 -13 -11 -60    1.63    0.83
 -13 -11 -59    0.16    0.87
 -13 -11 -58    3.20    0.97
 -13 -11 -57   15.05    1.10
 -13 -11 -56   11.82    1.95
 -13 -11 -55   17.62    1.57
 -13 -11 -54    7.43    1.59
 -13 -11 -53    3.25    2.03
 -13 -11 -52    7.35    0.96
 -13 -11 -51    4.35    0.96
 -13 -11 -50    0.94    1.05
 -13 -11 -49    4.60    0.99
 -13 -11 -48    1.14    0.96
 -13 -11 -47    1.14    0.95
 -13 -11 -46    2.19    0.89
 -13 -11 -45    7.04    1.30
 -13 -11 -44   19.25    2.00
 -13 -11 -43   17.24    2.33
 -13 -11 -42   10.66    1.28
 -13 -11 -41    0.87    1.00
 -13 -11 -40   18.00    1.36
 -13 -11 -39    0.67    1.27
 -13 -11 -38    8.62    0.97
 -13 -11 -37    4.86    0.96
 -13 -11 -36    3.19    0.95
 -13 -11 -35    3.93    2.14
 -13 -11 -34   41.22    3.73
 -13 -11 -33   28.65    1.91
 -13 -11 -32    2.42    1.15
 -13 -11 -31    1.15    0.62
 -13 -11 -30    4.14    0.93
 -13 -11 -29    8.49    0.99
 -13 -11 -28    9.41    1.19
 -13 -11 -27    1.95    0.79
 -13 -11 -26    0.93    1.52
 -13 -11 -25   23.51    1.60
 -13 -11 -24    3.60    1.26
 -13 -11 -23    7.88    1.64
 -13 -11 -22   21.76    1.61
 -13 -11 -21   10.12    3.63
 -13 -11 -20   13.11    1.53
 -13 -11 -19    1.18    1.67
 -13 -11 -18    6.75    0.72
 -13 -11 -17    3.95    0.65
 -13 -11 -16    3.15    0.92
 -13 -11 -15    8.04    0.66
 -13 -11 -14    4.97    0.90
 -13 -11 -13    3.27    0.68
 -13 -11 -12    9.35    1.77
 -13 -11 -11   16.89    3.14
 -13 -11 -10   42.88    5.22
 -13 -11  -9   73.84    3.99
 -13 -11  -8   30.85    6.58
 -13 -11  -7   13.47    2.62
 -13 -11  -6   14.12    1.32
 -13 -11  -5    2.27    1.11
 -13 -11  -4    5.65    1.40
 -13 -11  -3    9.82    0.79
 -13 -11  -2    2.76    1.40
 -13 -11  -1    2.34    0.80
 -13 -10 -80    0.24    0.96
 -13 -10 -79    1.80    1.04
 -13 -10 -78    9.10    1.35
 -13 -10 -77    5.58    0.97
 -13 -10 -76    0.49    0.61
 -13 -10 -75    3.68    0.73
 -13 -10 -74    0.77    0.74
 -13 -10 -73    7.07    1.05
 -13 -10 -72    3.58    1.06
 -13 -10 -71    3.85    0.95
 -13 -10 -70    2.33    0.97
 -13 -10 -69    1.77    0.85
 -13 -10 -68    5.13    0.73
 -13 -10 -67    2.82    1.41
 -13 -10 -66   22.69    1.26
 -13 -10 -65   15.76    2.29
 -13 -10 -64   11.60    1.41
 -13 -10 -63    6.56    1.18
 -13 -10 -62   10.29    1.04
 -13 -10 -61    6.58    1.06
 -13 -10 -60   12.47    1.08
 -13 -10 -59   11.69    0.94
 -13 -10 -58    1.93    1.04
 -13 -10 -57    1.87    0.85
 -13 -10 -56    4.69    0.90
 -13 -10 -55    4.20    0.92
 -13 -10 -54    5.89    0.95
 -13 -10 -53   14.45    1.25
 -13 -10 -52    3.85    0.98
 -13 -10 -51    0.22    0.95
 -13 -10 -50    1.69    0.98
 -13 -10 -49    5.69    1.03
 -13 -10 -48    3.54    2.13
 -13 -10 -47   28.19    2.02
 -13 -10 -46    3.37    2.33
 -13 -10 -45    4.74    1.03
 -13 -10 -44    7.49    1.04
 -13 -10 -43    4.34    1.03
 -13 -10 -42    7.01    1.14
 -13 -10 -41    9.28    1.19
 -13 -10 -40    5.03    1.18
 -13 -10 -39   21.02    2.97
 -13 -10 -38   50.14    3.35
 -13 -10 -37   24.11    6.08
 -13 -10 -36   55.43    2.21
 -13 -10 -35    4.23    1.38
 -13 -10 -34    7.97    1.15
 -13 -10 -33    5.81    1.09
 -13 -10 -32    4.31    1.01
 -13 -10 -31   14.34    0.96
 -13 -10 -30    1.31    0.92
 -13 -10 -29    2.02    0.88
 -13 -10 -28    0.47    2.19
 -13 -10 -27   30.05    1.08
 -13 -10 -26   14.13    2.26
 -13 -10 -25    6.76    1.00
 -13 -10 -24    2.19    0.88
 -13 -10 -23    3.04    0.67
 -13 -10 -22    4.96    0.70
 -13 -10 -21    1.79    0.73
 -13 -10 -20    1.37    0.74
 -13 -10 -19   11.16    0.78
 -13 -10 -18    2.68    0.80
 -13 -10 -17    4.31    0.78
 -13 -10 -16    0.16    0.80
 -13 -10 -15   10.64    0.99
 -13 -10 -14    5.06    1.33
 -13 -10 -13    9.24    1.28
 -13 -10 -12   13.25    1.79
 -13 -10 -11    7.19    2.12
 -13 -10 -10    4.34    1.09
 -13 -10  -9    3.46    1.04
 -13 -10  -8    0.51    1.15
 -13 -10  -7   12.26    0.67
 -13 -10  -6    0.53    0.66
 -13 -10  -5    1.35    0.67
 -13 -10  -4    1.71    0.67
 -13 -10  -3    1.75    1.06
 -13 -10  -2   10.94    1.44
 -13 -10  -1   26.33    3.03
 -13  -9 -83    1.12    1.01
 -13  -9 -82    3.30    1.13
 -13  -9 -81    0.45    0.67
 -13  -9 -80    0.12    0.69
 -13  -9 -79    1.69    0.74
 -13  -9 -78    3.79    0.81
 -13  -9 -77    3.83    0.96
 -13  -9 -76    2.40    1.05
 -13  -9 -75    0.08    1.19
 -13  -9 -74    1.57    0.95
 -13  -9 -73    1.22    1.10
 -13  -9 -72   12.29    1.54
 -13  -9 -71   16.97    2.09
 -13  -9 -70    9.32    1.20
 -13  -9 -69    0.55    0.82
 -13  -9 -68    3.41    0.84
 -13  -9 -67    4.83    0.92
 -13  -9 -66    2.08    0.92
 -13  -9 -65   10.55    1.04
 -13  -9 -64    2.17    0.99
 -13  -9 -63    7.27    1.05
 -13  -9 -62    2.94    1.07
 -13  -9 -61    2.87    1.10
 -13  -9 -60    5.11    0.91
 -13  -9 -59    2.87    0.89
 -13  -9 -58    4.14    1.26
 -13  -9 -57   14.76    1.05
 -13  -9 -56    0.44    0.99
 -13  -9 -55    0.57    0.96
 -13  -9 -54    5.67    1.31
 -13  -9 -53   31.39    2.87
 -13  -9 -52   39.19    4.18
 -13  -9 -51    2.90    1.72
 -13  -9 -50    3.34    1.17
 -13  -9 -49   16.73    1.61
 -13  -9 -48   15.17    1.09
 -13  -9 -47    3.12    1.27
 -13  -9 -46    0.77    0.93
 -13  -9 -45    5.20    1.15
 -13  -9 -44   13.65    1.64
 -13  -9 -43    7.90    2.03
 -13  -9 -42    6.85    2.33
 -13  -9 -41   31.40    1.21
 -13  -9 -40    2.52    1.71
 -13  -9 -39    4.56    1.02
 -13  -9 -38    8.82    1.82
 -13  -9 -37   19.39    1.87
 -13  -9 -36    8.87    1.10
 -13  -9 -35    5.99    0.95
 -13  -9 -34    8.91    1.53
 -13  -9 -33   21.21    1.30
 -13  -9 -32    6.29    1.17
 -13  -9 -31    9.33    1.35
 -13  -9 -30   20.18    2.44
 -13  -9 -29   14.86    3.80
 -13  -9 -28   24.04    2.67
 -13  -9 -27   30.43    2.97
 -13  -9 -26   19.71    2.55
 -13  -9 -25   41.13    1.17
 -13  -9 -24    6.35    1.84
 -13  -9 -23    7.76    1.95
 -13  -9 -22   31.06    1.76
 -13  -9 -21   31.76    1.92
 -13  -9 -20    6.30    1.29
 -13  -9 -19    5.99    1.30
 -13  -9 -18    1.68    0.90
 -13  -9 -17    6.10    0.98
 -13  -9 -16    8.81    0.92
 -13  -9 -15    8.16    0.91
 -13  -9 -14    1.81    0.85
 -13  -9 -13    4.17    1.01
 -13  -9 -12    7.29    1.30
 -13  -9 -11   10.36    0.95
 -13  -9 -10    9.04    1.54
 -13  -9  -9    6.49    1.10
 -13  -9  -8    3.20    0.89
 -13  -9  -7    3.48    0.58
 -13  -9  -6    3.06    0.67
 -13  -9  -5   15.47    0.95
 -13  -9  -4   28.23    3.16
 -13  -9  -3   27.43    2.37
 -13  -9  -2   16.59    2.47
 -13  -9  -1    6.07    0.84
 -13  -8 -85    1.75    0.66
 -13  -8 -84    0.19    0.88
 -13  -8 -83    3.31    0.74
 -13  -8 -82    6.74    0.88
 -13  -8 -81    1.75    0.85
 -13  -8 -80    2.63    0.85
 -13  -8 -79    9.90    1.00
 -13  -8 -78    5.43    1.02
 -13  -8 -77    3.52    1.01
 -13  -8 -76    3.53    1.00
 -13  -8 -75    1.54    1.01
 -13  -8 -74    3.93    0.97
 -13  -8 -73    0.06    0.94
 -13  -8 -72    5.25    1.16
 -13  -8 -71    2.92    0.99
 -13  -8 -70    0.79    0.90
 -13  -8 -69    3.82    0.92
 -13  -8 -68    3.21    1.06
 -13  -8 -67    6.70    1.09
 -13  -8 -66    8.63    1.08
 -13  -8 -65    9.08    1.09
 -13  -8 -64    1.67    1.08
 -13  -8 -63    6.07    1.14
 -13  -8 -62    2.02    1.12
 -13  -8 -61    1.38    1.15
 -13  -8 -60    7.10    0.78
 -13  -8 -59    5.70    1.40
 -13  -8 -58   13.93    1.00
 -13  -8 -57   22.85    1.40
 -13  -8 -56   15.98    1.31
 -13  -8 -55    8.30    1.26
 -13  -8 -54   13.30    1.09
 -13  -8 -53   22.96    1.68
 -13  -8 -52    2.86    1.74
 -13  -8 -51   15.71    5.72
 -13  -8 -50   36.27    3.04
 -13  -8 -49   23.97    3.15
 -13  -8 -48    5.17    2.17
 -13  -8 -47   27.43    1.96
 -13  -8 -46    3.66    7.34
 -13  -8 -45   35.43    2.14
 -13  -8 -44    5.53    1.81
 -13  -8 -43    3.37    1.25
 -13  -8 -42    6.91    1.03
 -13  -8 -41    6.71    1.31
 -13  -8 -40    9.59    2.15
 -13  -8 -39   15.90    1.49
 -13  -8 -38    9.57    2.02
 -13  -8 -37   15.77    1.11
 -13  -8 -36    0.30    1.07
 -13  -8 -35    0.41    0.95
 -13  -8 -34    1.94    0.96
 -13  -8 -33    1.61    0.99
 -13  -8 -32   10.80    1.22
 -13  -8 -31   16.36    1.27
 -13  -8 -30    5.04    1.33
 -13  -8 -29   22.58    2.84
 -13  -8 -28   21.72    3.26
 -13  -8 -27    4.59    1.64
 -13  -8 -26    6.48    1.07
 -13  -8 -25   20.12    0.91
 -13  -8 -24   14.09    0.82
 -13  -8 -23    0.97    0.92
 -13  -8 -22   16.48    3.31
 -13  -8 -21   46.88    1.69
 -13  -8 -20   29.31    1.80
 -13  -8 -19   12.72    1.18
 -13  -8 -18    3.26    0.93
 -13  -8 -17    2.78    0.88
 -13  -8 -16    6.48    2.60
 -13  -8 -15   22.73    1.34
 -13  -8 -14    3.51    2.65
 -13  -8 -13   13.69    1.10
 -13  -8 -12    3.35    0.96
 -13  -8 -11    9.80    1.76
 -13  -8 -10   48.88    2.60
 -13  -8  -9   25.36    1.58
 -13  -8  -8   26.27    5.47
 -13  -8  -7   25.60    0.72
 -13  -8  -6    3.21    1.33
 -13  -8  -5   10.03    0.86
 -13  -8  -4   26.60    1.19
 -13  -8  -3    2.43    1.22
 -13  -8  -2    4.28    0.56
 -13  -8  -1    1.75    3.33
 -13  -7 -88    2.35    0.92
 -13  -7 -87    0.86    0.97
 -13  -7 -86    0.27    0.85
 -13  -7 -85    3.00    0.90
 -13  -7 -84    4.54    0.69
 -13  -7 -83    9.06    1.17
 -13  -7 -82    0.21    0.77
 -13  -7 -81    3.38    0.84
 -13  -7 -80    5.63    0.91
 -13  -7 -79   17.36    1.23
 -13  -7 -78    3.00    0.95
 -13  -7 -77    5.40    1.73
 -13  -7 -76    1.31    1.08
 -13  -7 -75    2.20    1.40
 -13  -7 -74   14.50    1.34
 -13  -7 -73    3.50    1.23
 -13  -7 -72    5.50    1.24
 -13  -7 -71    0.13    1.37
 -13  -7 -70    6.99    1.15
 -13  -7 -69    9.64    1.19
 -13  -7 -68    1.68    0.86
 -13  -7 -67    2.21    0.70
 -13  -7 -66    0.00    0.75
 -13  -7 -65    1.04    0.79
 -13  -7 -64   12.18    1.10
 -13  -7 -63   15.92    1.20
 -13  -7 -62    8.55    1.12
 -13  -7 -61    2.56    1.09
 -13  -7 -60    1.04    0.90
 -13  -7 -59    8.98    1.01
 -13  -7 -58    4.29    1.05
 -13  -7 -57   18.74    1.46
 -13  -7 -56    9.11    1.21
 -13  -7 -55    8.04    1.02
 -13  -7 -54    0.82    0.99
 -13  -7 -53    2.87    1.02
 -13  -7 -52    4.71    1.02
 -13  -7 -51    0.81    1.02
 -13  -7 -50    3.72    4.94
 -13  -7 -49   72.36    2.93
 -13  -7 -48   46.76    2.34
 -13  -7 -47   11.60    1.66
 -13  -7 -46    6.09    1.24
 -13  -7 -45    5.06    1.76
 -13  -7 -44   29.10    1.48
 -13  -7 -43    1.91    1.34
 -13  -7 -42    7.87    1.12
 -13  -7 -41   12.15    1.14
 -13  -7 -40    5.80    1.20
 -13  -7 -39    4.98    0.95
 -13  -7 -38    0.13    0.91
 -13  -7 -37    0.30    0.94
 -13  -7 -36    4.11    1.14
 -13  -7 -35   10.96    1.48
 -13  -7 -34   27.57    1.40
 -13  -7 -33    1.93    1.97
 -13  -7 -32   25.78    2.91
 -13  -7 -31   40.64    2.42
 -13  -7 -30   24.96    3.15
 -13  -7 -29   11.30    1.70
 -13  -7 -28    5.70    1.34
 -13  -7 -27    6.90    0.93
 -13  -7 -26    5.00    2.17
 -13  -7 -25   19.12    0.85
 -13  -7 -24   10.42    1.16
 -13  -7 -23    1.45    0.75
 -13  -7 -22    9.74    0.78
 -13  -7 -21    9.42    1.74
 -13  -7 -20   34.73    1.59
 -13  -7 -19    6.49    1.25
 -13  -7 -18   25.38    2.68
 -13  -7 -17   96.64    3.88
 -13  -7 -16    9.11    3.82
 -13  -7 -15   10.78    1.95
 -13  -7 -13   76.41    3.95
 -13  -7 -11   17.92    0.85
 -13  -7 -10   10.53    1.81
 -13  -7  -9   28.03    1.31
 -13  -7  -8   35.62    2.29
 -13  -7  -7    4.38    1.44
 -13  -7  -6    7.18    0.86
 -13  -7  -5   20.34    1.03
 -13  -7  -4   18.57    1.93
 -13  -7  -3   52.58    1.79
 -13  -7  -2   33.12    2.98
 -13  -7  -1    7.41    1.05
 -13  -6 -91    1.93    0.88
 -13  -6 -90    9.17    1.27
 -13  -6 -89    0.03    0.98
 -13  -6 -88    3.19    0.84
 -13  -6 -87    0.63    0.83
 -13  -6 -86   15.24    1.14
 -13  -6 -85    2.70    0.96
 -13  -6 -84    2.52    1.00
 -13  -6 -83    9.71    1.18
 -13  -6 -82   12.63    1.21
 -13  -6 -81    2.06    1.76
 -13  -6 -80   13.76    2.30
 -13  -6 -79    9.84    1.50
 -13  -6 -78    6.59    1.38
 -13  -6 -77    3.53    1.36
 -13  -6 -76    1.00    1.06
 -13  -6 -75    1.52    1.10
 -13  -6 -74    0.31    0.75
 -13  -6 -73    1.35    0.80
 -13  -6 -72   11.20    0.94
 -13  -6 -71   10.15    1.04
 -13  -6 -70    7.04    0.95
 -13  -6 -69   17.44    1.00
 -13  -6 -68    9.09    1.13
 -13  -6 -67   31.11    1.16
 -13  -6 -66    8.26    1.09
 -13  -6 -65    0.37    0.92
 -13  -6 -64    6.65    1.08
 -13  -6 -63    7.68    1.08
 -13  -6 -62    5.74    1.12
 -13  -6 -61    3.24    1.22
 -13  -6 -60    9.75    1.27
 -13  -6 -59    6.70    0.98
 -13  -6 -58    2.53    0.98
 -13  -6 -57    3.90    1.03
 -13  -6 -56   13.75    1.14
 -13  -6 -55   16.09    1.21
 -13  -6 -54    7.45    1.68
 -13  -6 -53   18.78    1.40
 -13  -6 -52    1.36    1.75
 -13  -6 -51    0.82    1.02
 -13  -6 -50    7.09    1.06
 -13  -6 -49    2.12    1.03
 -13  -6 -48    1.16    1.07
 -13  -6 -47    8.80    1.14
 -13  -6 -46    0.79    1.37
 -13  -6 -45    2.71    1.07
 -13  -6 -44    0.10    1.05
 -13  -6 -43   11.37    1.12
 -13  -6 -42    5.54    1.27
 -13  -6 -41   20.52    1.34
 -13  -6 -40   14.99    1.44
 -13  -6 -39    9.48    1.05
 -13  -6 -38    9.61    1.05
 -13  -6 -37    9.60    1.10
 -13  -6 -36    3.01    1.21
 -13  -6 -35    8.41    0.88
 -13  -6 -34    2.31    0.90
 -13  -6 -33   12.87    1.42
 -13  -6 -32   20.87    1.17
 -13  -6 -31    6.16    1.04
 -13  -6 -30    5.49    0.93
 -13  -6 -29    3.06    0.84
 -13  -6 -28    4.05    1.42
 -13  -6 -27   28.27    1.99
 -13  -6 -26   31.97    2.41
 -13  -6 -25   13.21    2.61
 -13  -6 -24   13.70    1.13
 -13  -6 -23   22.47    1.19
 -13  -6 -22    0.76    1.75
 -13  -6 -21    8.11    1.16
 -13  -6 -20    7.60    1.79
 -13  -6 -19   40.45    2.37
 -13  -6 -18   17.96    1.30
 -13  -6 -17   13.27    3.05
 -13  -6 -16   55.29    2.17
 -13  -6 -15    0.12    2.42
 -13  -6 -14    6.86    0.96
 -13  -6 -13    1.87    2.63
 -13  -6 -12   40.20    1.97
 -13  -6 -11   58.28    2.44
 -13  -6 -10   58.34   10.95
 -13  -6  -9   72.28    3.80
 -13  -6  -8   32.67   24.08
 -13  -6  -7   28.41    5.26
 -13  -6  -6   95.26    2.77
 -13  -6  -5   10.68   10.91
 -13  -6  -4    6.01    1.10
 -13  -6  -3   19.18    0.81
 -13  -6  -2    3.81    2.21
 -13  -6  -1   20.62    0.70
 -13  -5 -94    8.01    1.13
 -13  -5 -93    6.67    1.88
 -13  -5 -92    1.76    1.76
 -13  -5 -91    2.92    0.78
 -13  -5 -90    1.06    0.79
 -13  -5 -89    2.27    1.14
 -13  -5 -88    7.87    2.63
 -13  -5 -87    4.59    1.38
 -13  -5 -86    0.15    1.80
 -13  -5 -85    4.18    2.68
 -13  -5 -84    1.08    0.98
 -13  -5 -83    0.04    1.22
 -13  -5 -82    0.25    1.11
 -13  -5 -81   11.90    1.54
 -13  -5 -80    8.11    1.95
 -13  -5 -79    8.89    1.33
 -13  -5 -78    0.90    1.02
 -13  -5 -77    3.68    1.09
 -13  -5 -76    0.62    0.99
 -13  -5 -75    4.66    1.05
 -13  -5 -74   10.20    1.20
 -13  -5 -73    1.43    1.18
 -13  -5 -72    4.69    1.21
 -13  -5 -71    0.47    1.17
 -13  -5 -70    7.67    1.13
 -13  -5 -69   38.88    1.79
 -13  -5 -68    4.35    1.75
 -13  -5 -67    2.80    0.95
 -13  -5 -66   11.11    1.07
 -13  -5 -65   13.63    1.42
 -13  -5 -64   42.63    1.55
 -13  -5 -63    1.43    1.40
 -13  -5 -62    3.42    1.14
 -13  -5 -61    6.70    1.24
 -13  -5 -60    2.59    1.43
 -13  -5 -59    0.04    0.93
 -13  -5 -58   15.82    1.79
 -13  -5 -57    1.12    1.10
 -13  -5 -56    0.79    0.99
 -13  -5 -55   10.78    1.12
 -13  -5 -54    3.27    1.07
 -13  -5 -53    1.18    1.77
 -13  -5 -52   34.49    2.71
 -13  -5 -51    5.51    1.65
 -13  -5 -50    9.85    1.15
 -13  -5 -49   10.19    1.12
 -13  -5 -48    1.70    1.09
 -13  -5 -47    6.33    1.42
 -13  -5 -46   21.98    1.32
 -13  -5 -45    3.69    1.39
 -13  -5 -44   17.66    1.18
 -13  -5 -43    9.26    1.96
 -13  -5 -42   11.85    1.21
 -13  -5 -41    0.95    1.12
 -13  -5 -40    1.30    1.11
 -13  -5 -39   15.02    2.76
 -13  -5 -38   48.99    1.66
 -13  -5 -37   23.79   17.65
 -13  -5 -36    9.19    1.13
 -13  -5 -35   11.40    1.22
 -13  -5 -34    0.82    0.90
 -13  -5 -33    4.15    1.14
 -13  -5 -32   16.44    1.25
 -13  -5 -31   27.07    1.23
 -13  -5 -30   26.45    2.85
 -13  -5 -29    9.78    1.13
 -13  -5 -28    0.24    0.84
 -13  -5 -27    0.15    0.82
 -13  -5 -26   10.17    0.88
 -13  -5 -25   27.22    6.35
 -13  -5 -24   66.04    1.41
 -13  -5 -23   20.45    1.26
 -13  -5 -22   24.37    1.54
 -13  -5 -21   18.01    3.16
 -13  -5 -20   50.83    3.57
 -13  -5 -19   65.79    3.07
 -13  -5 -18   27.94    1.96
 -13  -5 -17   42.08    3.67
 -13  -5 -16   38.84    1.81
 -13  -5 -15   19.84   12.22
 -13  -5 -14   88.55    3.92
 -13  -5 -13   29.84    6.97
 -13  -5 -12   21.51    2.56
 -13  -5 -11    1.62    2.38
 -13  -5 -10   10.44    1.08
 -13  -5  -9   10.47    2.16
 -13  -5  -8   37.09    1.83
 -13  -5  -7   14.53    1.55
 -13  -5  -6   18.43    1.00
 -13  -5  -5   25.56    1.04
 -13  -5  -4   21.51    0.98
 -13  -5  -3   19.90    3.12
 -13  -5  -2   37.25    1.89
 -13  -5  -1   52.62    2.23
 -13  -4 -96    4.26    0.82
 -13  -4 -95   12.28    1.30
 -13  -4 -94    0.01    0.99
 -13  -4 -93    3.46    1.21
 -13  -4 -92    0.69    1.15
 -13  -4 -91    1.18    0.81
 -13  -4 -90    4.63    0.92
 -13  -4 -89   10.50    1.93
 -13  -4 -88    4.85    1.11
 -13  -4 -87    6.40    1.16
 -13  -4 -86    4.62    1.28
 -13  -4 -85    5.49    0.73
 -13  -4 -84    3.23    0.83
 -13  -4 -83    3.49    0.96
 -13  -4 -82   13.56    1.16
 -13  -4 -81    5.30    1.14
 -13  -4 -80   27.89    2.03
 -13  -4 -79    4.71    1.08
 -13  -4 -78    3.99    1.09
 -13  -4 -77   20.71    1.49
 -13  -4 -76    4.00    1.26
 -13  -4 -75   13.64    1.37
 -13  -4 -74    8.56    1.91
 -13  -4 -73    2.71    1.25
 -13  -4 -72    0.16    1.24
 -13  -4 -71    0.84    1.34
 -13  -4 -70   30.04    1.44
 -13  -4 -69    8.09    1.45
 -13  -4 -68   10.20    1.22
 -13  -4 -67    3.03    1.17
 -13  -4 -66    0.65    1.19
 -13  -4 -65   21.40    1.70
 -13  -4 -64   18.94    2.46
 -13  -4 -63   17.30    1.77
 -13  -4 -62    6.59    2.26
 -13  -4 -61    7.70    1.39
 -13  -4 -60    0.42    1.46
 -13  -4 -59    3.69    1.39
 -13  -4 -58   24.82    4.17
 -13  -4 -57   28.92    3.30
 -13  -4 -56   15.95    4.15
 -13  -4 -55    7.21    1.17
 -13  -4 -54   11.69    1.20
 -13  -4 -53    7.63    1.33
 -13  -4 -52    2.76    1.03
 -13  -4 -51    2.11    1.50
 -13  -4 -50   14.40    1.33
 -13  -4 -49    5.42    1.04
 -13  -4 -48    0.45    1.30
 -13  -4 -47   21.53    1.58
 -13  -4 -46    5.81    1.68
 -13  -4 -45   10.34    1.59
 -13  -4 -44    3.33    1.33
 -13  -4 -43    2.66    1.97
 -13  -4 -42   22.72    1.25
 -13  -4 -41    2.10    1.31
 -13  -4 -40    0.10    0.85
 -13  -4 -39    3.36    0.93
 -13  -4 -38   14.14    1.34
 -13  -4 -37   21.83    1.57
 -13  -4 -36   17.43    2.07
 -13  -4 -35    4.48    1.36
 -13  -4 -34   21.38    2.51
 -13  -4 -33    5.28    2.46
 -13  -4 -32    4.34    2.43
 -13  -4 -31   11.47    2.47
 -13  -4 -30    3.19    1.71
 -13  -4 -29    0.76    1.00
 -13  -4 -28    4.86    2.10
 -13  -4 -27   34.93    1.95
 -13  -4 -26   30.23    5.01
 -13  -4 -25    9.15    1.78
 -13  -4 -24    6.01    2.03
 -13  -4 -23   39.92    1.61
 -13  -4 -22   37.69    1.96
 -13  -4 -20   73.73    2.65
 -13  -4 -18   46.87    2.23
 -13  -4 -17   15.28    3.37
 -13  -4 -16   10.08    2.68
 -13  -4 -15   46.90    1.94
 -13  -4 -14   25.37    1.86
 -13  -4 -13    9.22    1.15
 -13  -4 -12   10.91    1.06
 -13  -4 -11    2.98    1.17
 -13  -4 -10    6.07    2.08
 -13  -4  -9   83.12    2.83
 -13  -4  -7   10.76    1.16
 -13  -4  -6   15.52    1.86
 -13  -4  -5   48.41    1.52
 -13  -4  -4   20.81    1.37
 -13  -4  -3   38.23    3.42
 -13  -4  -2  108.96    3.65
 -13  -3 -98    0.74    0.76
 -13  -3 -97    1.42    1.50
 -13  -3 -96   29.46    4.60
 -13  -3 -95    0.27    0.76
 -13  -3 -94    2.26    0.81
 -13  -3 -93    0.09    0.86
 -13  -3 -92    0.09    0.90
 -13  -3 -91    1.44    0.95
 -13  -3 -90    6.62    1.11
 -13  -3 -89    2.35    0.76
 -13  -3 -88    2.05    0.90
 -13  -3 -87    1.36    0.96
 -13  -3 -86    2.16    0.99
 -13  -3 -85   11.81    1.31
 -13  -3 -84   11.35    1.22
 -13  -3 -83    8.86    1.22
 -13  -3 -82    0.95    0.92
 -13  -3 -81    8.25    1.02
 -13  -3 -80    3.70    1.13
 -13  -3 -79    3.58    1.16
 -13  -3 -78   14.90    1.31
 -13  -3 -77    2.86    1.19
 -13  -3 -76    4.37    1.24
 -13  -3 -75    0.36    1.24
 -13  -3 -74    9.55    1.52
 -13  -3 -73    8.47    1.36
 -13  -3 -72   15.30    1.73
 -13  -3 -71   28.78    1.73
 -13  -3 -70    5.91    1.74
 -13  -3 -69   11.99    1.54
 -13  -3 -68   16.47    1.52
 -13  -3 -67    2.65    1.27
 -13  -3 -66    7.53    1.26
 -13  -3 -65    0.70    1.24
 -13  -3 -64    2.95    1.24
 -13  -3 -63    3.71    1.44
 -13  -3 -62    0.57    2.78
 -13  -3 -61   45.82    2.33
 -13  -3 -60   29.85    3.17
 -13  -3 -59   19.09    3.95
 -13  -3 -58    2.10    1.69
 -13  -3 -57    8.61    1.15
 -13  -3 -56    7.82    1.51
 -13  -3 -55    4.17    1.60
 -13  -3 -54   11.66    1.79
 -13  -3 -53    8.26    1.24
 -13  -3 -52    4.71    1.03
 -13  -3 -51    0.03    0.92
 -13  -3 -50    9.42    1.86
 -13  -3 -49   25.07    2.58
 -13  -3 -48   15.89    1.84
 -13  -3 -47    8.41    1.41
 -13  -3 -46    1.90    1.00
 -13  -3 -45    8.43    0.97
 -13  -3 -44   26.50    1.23
 -13  -3 -43    4.49    1.97
 -13  -3 -42   43.06    2.54
 -13  -3 -41    7.47    2.81
 -13  -3 -40    0.55    0.82
 -13  -3 -39    3.80    0.83
 -13  -3 -38    2.30    1.03
 -13  -3 -37   15.47    1.23
 -13  -3 -36    5.85    1.04
 -13  -3 -35   15.80    1.17
 -13  -3 -34    5.11    1.16
 -13  -3 -33    7.59    0.93
 -13  -3 -32    2.58    1.00
 -13  -3 -31    1.67    0.79
 -13  -3 -30  126.92    9.66
 -13  -3 -29   14.70    0.97
 -13  -3 -28    1.29    0.62
 -13  -3 -27   89.73    6.41
 -13  -3 -26   29.36   10.46
 -13  -3 -25    4.33    6.34
 -13  -3 -24    3.80    1.02
 -13  -3 -23    6.23    1.97
 -13  -3 -22   24.29    4.07
 -13  -3 -21   14.56    2.47
 -13  -3 -20   23.24    1.81
 -13  -3 -19   60.11    4.60
 -13  -3 -17  124.70    6.77
 -13  -3 -16   68.77    6.60
 -13  -3 -15   54.18    2.00
 -13  -3 -14   29.88    1.68
 -13  -3 -13   57.38    3.61
 -13  -3 -12   17.10    3.22
 -13  -3 -11   21.02    3.15
 -13  -3 -10   54.06    1.62
 -13  -3  -9   39.54    1.40
 -13  -3  -8   55.24    8.04
 -13  -3  -7   71.81    1.84
 -13  -3  -6  101.04    9.48
 -13  -3  -5   93.64    1.87
 -13  -3  -4   47.48    1.98
 -13  -3  -3  103.67    2.89
 -13  -3  -2   94.19    3.38
 -13  -3  -1  138.12    4.56
 -13  -2-100    0.15    1.04
 -13  -2 -99    1.38    1.42
 -13  -2 -98    2.83    0.92
 -13  -2 -97    2.09    0.67
 -13  -2 -96    0.75    0.71
 -13  -2 -95    0.90    0.75
 -13  -2 -94    2.63    0.85
 -13  -2 -93    4.25    0.67
 -13  -2 -92    3.00    0.73
 -13  -2 -91    6.20    0.84
 -13  -2 -90    1.18    0.82
 -13  -2 -89    1.63    0.88
 -13  -2 -88    6.05    0.96
 -13  -2 -87    3.95    0.99
 -13  -2 -86    5.29    1.03
 -13  -2 -85    3.63    0.96
 -13  -2 -84   11.93    0.99
 -13  -2 -83    1.28    0.90
 -13  -2 -82    2.81    0.92
 -13  -2 -81    0.17    0.96
 -13  -2 -80    5.13    0.99
 -13  -2 -79    1.21    1.04
 -13  -2 -78    1.19    1.08
 -13  -2 -77    8.49    1.20
 -13  -2 -76   24.61    1.55
 -13  -2 -75   14.30    1.66
 -13  -2 -74    4.56    1.32
 -13  -2 -73   11.75    1.44
 -13  -2 -72    2.10    1.22
 -13  -2 -71    6.06    1.33
 -13  -2 -70    0.95    1.15
 -13  -2 -69    4.15    1.08
 -13  -2 -68   11.80    1.22
 -13  -2 -67   13.48    1.51
 -13  -2 -66   18.88    1.39
 -13  -2 -65   15.95    1.44
 -13  -2 -64    5.25    2.28
 -13  -2 -63   29.44    2.20
 -13  -2 -62    9.50    1.97
 -13  -2 -61    3.36    1.73
 -13  -2 -60   16.42    2.37
 -13  -2 -59    8.26    1.99
 -13  -2 -58    5.38    1.36
 -13  -2 -57   33.56    1.64
 -13  -2 -56    8.20    1.61
 -13  -2 -55    4.58    1.63
 -13  -2 -54   11.74    2.73
 -13  -2 -53   15.65    3.75
 -13  -2 -52   15.76    2.42
 -13  -2 -51    3.74    1.96
 -13  -2 -50   31.58    3.10
 -13  -2 -49    4.67    2.99
 -13  -2 -48    3.65    1.22
 -13  -2 -47    3.20    1.02
 -13  -2 -46    4.53    1.06
 -13  -2 -45    3.45    1.08
 -13  -2 -44    6.19    1.00
 -13  -2 -43   10.76    1.98
 -13  -2 -42   19.24    1.94
 -13  -2 -41    5.43    1.27
 -13  -2 -40    0.84    1.12
 -13  -2 -39   37.16    2.45
 -13  -2 -38    6.82    1.53
 -13  -2 -37    7.69    1.80
 -13  -2 -36   67.10    3.21
 -13  -2 -35   44.30   22.82
 -13  -2 -34    4.16    1.25
 -13  -2 -33   13.71    1.43
 -13  -2 -32    2.55    1.52
 -13  -2 -31    6.23    0.65
 -13  -2 -30   10.57    1.39
 -13  -2 -29   14.76    1.38
 -13  -2 -28    3.90    0.83
 -13  -2 -27   69.09    3.16
 -13  -2 -26   53.04    2.99
 -13  -2 -25  117.61    2.59
 -13  -2 -24   32.90   20.48
 -13  -2 -23    3.02    0.70
 -13  -2 -22    7.11    4.14
 -13  -2 -21   10.80    5.25
 -13  -2 -19   77.95   15.10
 -13  -2 -18   86.09    3.12
 -13  -2 -17   80.02    5.39
 -13  -2 -16   71.01    8.80
 -13  -2 -15   80.65    3.56
 -13  -2 -13  103.90    7.78
 -13  -2 -12  109.38    6.35
 -13  -2 -11   46.32    4.33
 -13  -2  -8   68.33    2.43
 -13  -2  -6   42.25    1.32
 -13  -2  -4   12.35    2.07
 -13  -2  -3  103.11    1.98
 -13  -2  -1   67.52    3.84
 -13  -1-101    2.26    0.63
 -13  -1-100    1.13    0.45
 -13  -1 -99   23.18    2.58
 -13  -1 -98    3.48    0.76
 -13  -1 -97    1.82    0.53
 -13  -1 -96   11.28    0.76
 -13  -1 -95    5.94    0.77
 -13  -1 -94    1.19    0.77
 -13  -1 -93   11.24    1.24
 -13  -1 -92   20.78    1.20
 -13  -1 -91    3.29    0.95
 -13  -1 -90    5.22    0.99
 -13  -1 -89    3.52    1.02
 -13  -1 -88    1.23    1.01
 -13  -1 -87    0.18    1.05
 -13  -1 -86    1.79    0.87
 -13  -1 -85    9.62    1.05
 -13  -1 -84    0.88    0.93
 -13  -1 -83    0.24    0.95
 -13  -1 -82    0.59    0.96
 -13  -1 -81    5.59    1.05
 -13  -1 -80    4.30    1.10
 -13  -1 -79    8.69    1.12
 -13  -1 -78   37.11    1.68
 -13  -1 -77   16.69    1.93
 -13  -1 -76    2.43    1.17
 -13  -1 -75   12.50    1.26
 -13  -1 -74    7.77    1.27
 -13  -1 -73    2.45    1.20
 -13  -1 -72   16.53    1.50
 -13  -1 -71   20.62    1.72
 -13  -1 -70   10.05    1.32
 -13  -1 -69   12.74    1.32
 -13  -1 -68   10.47    1.16
 -13  -1 -67    5.99    1.14
 -13  -1 -66   12.90    1.20
 -13  -1 -65    0.37    1.11
 -13  -1 -64    3.77    1.10
 -13  -1 -63    9.68    1.21
 -13  -1 -62    0.26    1.38
 -13  -1 -61    6.98    1.86
 -13  -1 -60   49.43    2.59
 -13  -1 -59    5.57    2.07
 -13  -1 -58    0.71    1.22
 -13  -1 -57   14.11    1.63
 -13  -1 -56    1.36    2.11
 -13  -1 -55   11.26    1.38
 -13  -1 -54    9.32    3.94
 -13  -1 -53   21.79    3.24
 -13  -1 -52    3.34    2.27
 -13  -1 -51    1.81    1.13
 -13  -1 -50    5.68    1.16
 -13  -1 -49    2.26    0.96
 -13  -1 -48   13.52    1.11
 -13  -1 -47    4.57    2.35
 -13  -1 -46    0.28    1.59
 -13  -1 -45   16.11    1.31
 -13  -1 -44   12.31    1.80
 -13  -1 -43   17.89    2.49
 -13  -1 -42   25.34    1.60
 -13  -1 -41   30.63    1.60
 -13  -1 -39  120.99    3.01
 -13  -1 -37    6.07    1.12
 -13  -1 -36   17.63    1.81
 -13  -1 -35   18.79    1.78
 -13  -1 -33   53.99    1.79
 -13  -1 -32   41.56    3.82
 -13  -1 -31   16.44    3.80
 -13  -1 -30   18.25    2.42
 -13  -1 -28   36.70    7.12
 -13  -1 -27   29.60    9.80
 -13  -1 -26   32.89    7.34
 -13  -1 -25    5.61    0.89
 -13  -1 -24   18.04    6.00
 -13  -1 -23   45.92    2.17
 -13  -1 -22    6.68   10.52
 -13  -1 -21   40.00    6.56
 -13  -1 -20   27.67   10.50
 -13  -1 -19   23.60    5.78
 -13  -1 -18   33.13    8.61
 -13  -1 -17   62.02    2.27
 -13  -1 -16   20.08    6.46
 -13  -1 -15    4.13    1.02
 -13  -1 -14   65.52    2.28
 -13  -1 -13   26.69    3.68
 -13  -1 -12   58.92    1.33
 -13  -1 -11   58.29    5.25
 -13  -1 -10   68.71    4.94
 -13  -1  -9   43.13    1.93
 -13  -1  -8   16.30    2.74
 -13  -1  -7   35.53    1.25
 -13  -1  -6   35.61    1.09
 -13  -1  -5   15.30    2.38
 -13  -1  -4   56.37    1.58
 -13  -1  -3   50.75    3.20
 -13  -1  -2   75.56    2.82
 -13  -1  -1   35.99    2.94
 -12 -11 -80    8.34    1.29
 -12 -11 -79    3.20    1.22
 -12 -11 -78    4.46    0.67
 -12 -11 -77    2.23    0.72
 -12 -11 -76   14.41    1.02
 -12 -11 -75   12.75    1.03
 -12 -11 -74    3.10    1.21
 -12 -11 -73    0.07    0.85
 -12 -11 -72    1.55    0.91
 -12 -11 -71    3.38    0.96
 -12 -11 -70    6.07    0.83
 -12 -11 -69    9.16    0.98
 -12 -11 -68    0.89    0.78
 -12 -11 -67    3.72    0.71
 -12 -11 -66    8.91    1.17
 -12 -11 -65   12.58    1.03
 -12 -11 -64    8.09    1.29
 -12 -11 -63    7.54    0.88
 -12 -11 -62    8.78    0.87
 -12 -11 -61    1.81    0.87
 -12 -11 -60    3.04    0.90
 -12 -11 -59    2.11    0.74
 -12 -11 -58    2.11    0.83
 -12 -11 -57    9.38    1.21
 -12 -11 -56   13.76    1.37
 -12 -11 -55   11.83    1.12
 -12 -11 -54    4.51    1.50
 -12 -11 -53   11.74    1.09
 -12 -11 -52    4.81    1.02
 -12 -11 -51    6.32    2.01
 -12 -11 -50   20.37    1.21
 -12 -11 -49    3.10    1.19
 -12 -11 -48    2.75    0.98
 -12 -11 -47    6.74    1.57
 -12 -11 -46   14.33    1.03
 -12 -11 -45    2.47    1.00
 -12 -11 -44    1.70    0.97
 -12 -11 -43    1.15    0.99
 -12 -11 -42   10.42    1.16
 -12 -11 -41    3.28    1.35
 -12 -11 -40    5.73    1.53
 -12 -11 -39   12.41    4.35
 -12 -11 -38   36.30    1.47
 -12 -11 -37    5.06    1.50
 -12 -11 -36    1.44    1.09
 -12 -11 -35   20.77    2.42
 -12 -11 -34   34.52    2.79
 -12 -11 -33   27.19    1.77
 -12 -11 -32   11.74    0.86
 -12 -11 -31   19.62    1.44
 -12 -11 -30   18.63    1.75
 -12 -11 -29   17.70    2.10
 -12 -11 -28   61.77    2.24
 -12 -11 -27    0.78    1.82
 -12 -11 -26    7.89    1.07
 -12 -11 -25    5.72    0.81
 -12 -11 -24    8.48    0.82
 -12 -11 -23    6.38    0.82
 -12 -11 -22    3.66    0.98
 -12 -11 -21    5.28    1.10
 -12 -11 -20   13.28    0.90
 -12 -11 -19   11.74    0.93
 -12 -11 -18    0.87    1.03
 -12 -11 -17    4.14    1.01
 -12 -11 -16   20.95    1.46
 -12 -11 -15    4.43    1.60
 -12 -11 -14    7.45    0.87
 -12 -11 -13    4.71    0.79
 -12 -11 -12    4.45    2.78
 -12 -11 -11   22.30    1.92
 -12 -11 -10   18.71    2.41
 -12 -11  -9    8.87    2.12
 -12 -11  -8   15.54    2.71
 -12 -11  -7   15.98    1.88
 -12 -11  -6    4.74    0.83
 -12 -11  -5    7.08    2.33
 -12 -11  -4   19.81    2.50
 -12 -11  -3   31.45    2.50
 -12 -11  -2   17.24    1.56
 -12 -11  -1    7.96    2.23
 -12 -10 -83    1.46    1.06
 -12 -10 -82   10.01    0.92
 -12 -10 -81    0.28    0.69
 -12 -10 -80    4.25    0.76
 -12 -10 -79    0.78    0.65
 -12 -10 -78    0.90    0.68
 -12 -10 -77    2.66    0.75
 -12 -10 -76    7.45    0.83
 -12 -10 -75    0.67    0.82
 -12 -10 -74    0.08    0.83
 -12 -10 -73    6.65    0.96
 -12 -10 -72    0.82    0.87
 -12 -10 -71    6.54    0.87
 -12 -10 -70    6.26    0.92
 -12 -10 -69   24.53    1.11
 -12 -10 -68    4.06    1.49
 -12 -10 -67   18.82    1.04
 -12 -10 -66    1.67    0.94
 -12 -10 -65    0.38    0.85
 -12 -10 -64    0.35    0.88
 -12 -10 -63    1.06    0.91
 -12 -10 -62    3.58    0.97
 -12 -10 -61    2.07    0.83
 -12 -10 -60    2.18    0.77
 -12 -10 -59    1.55    0.81
 -12 -10 -58    0.10    0.85
 -12 -10 -57    1.35    0.89
 -12 -10 -56    2.24    0.90
 -12 -10 -55    9.34    0.98
 -12 -10 -54    8.35    0.99
 -12 -10 -53    1.13    0.96
 -12 -10 -52   10.62    1.12
 -12 -10 -51    5.76    1.54
 -12 -10 -50   16.22    1.62
 -12 -10 -49    3.33    1.74
 -12 -10 -48   17.71    1.17
 -12 -10 -47    5.55    1.12
 -12 -10 -46    5.38    0.71
 -12 -10 -45    8.26    0.89
 -12 -10 -44   12.27    0.89
 -12 -10 -43   11.94    1.37
 -12 -10 -42   14.51    1.46
 -12 -10 -41   28.66    1.69
 -12 -10 -40    2.29    3.29
 -12 -10 -39   13.49    1.71
 -12 -10 -38   32.71    1.31
 -12 -10 -37    4.49    2.67
 -12 -10 -36   13.28    0.73
 -12 -10 -35    7.07    1.19
 -12 -10 -34    0.90    0.77
 -12 -10 -33    4.10    0.78
 -12 -10 -32   18.02    0.87
 -12 -10 -31   12.64    2.38
 -12 -10 -30   35.77    1.39
 -12 -10 -29   20.80    1.65
 -12 -10 -28   25.33    1.60
 -12 -10 -27    1.54    2.04
 -12 -10 -26   25.07    2.13
 -12 -10 -25   36.01    2.49
 -12 -10 -24   19.27    1.15
 -12 -10 -23   21.04    1.33
 -12 -10 -22    7.57    1.01
 -12 -10 -21    4.49    0.84
 -12 -10 -20    4.32    0.97
 -12 -10 -19   10.92    1.69
 -12 -10 -18   39.37    1.52
 -12 -10 -17   15.36   12.04
 -12 -10 -16   73.76    4.85
 -12 -10 -15    8.28    3.14
 -12 -10 -14   29.72    1.32
 -12 -10 -13    3.71    2.40
 -12 -10 -12   24.86    1.14
 -12 -10 -11   20.28    3.64
 -12 -10 -10   37.15    2.14
 -12 -10  -9    7.95    2.67
 -12 -10  -8    0.86    0.82
 -12 -10  -7    8.69    1.72
 -12 -10  -6   11.88    1.27
 -12 -10  -5    4.10    1.62
 -12 -10  -4    3.28    2.20
 -12 -10  -3   24.24    2.55
 -12 -10  -2   10.54    2.57
 -12 -10  -1    4.99    0.80
 -12  -9 -86    3.00    0.71
 -12  -9 -85    9.08    0.87
 -12  -9 -84    2.92    0.73
 -12  -9 -83    0.57    0.67
 -12  -9 -82    5.96    0.83
 -12  -9 -81    0.93    0.92
 -12  -9 -80   14.32    1.22
 -12  -9 -79    5.53    0.85
 -12  -9 -78    4.50    0.86
 -12  -9 -77    7.24    0.90
 -12  -9 -76    0.41    0.93
 -12  -9 -75    3.71    1.01
 -12  -9 -74    0.86    0.93
 -12  -9 -73    1.00    0.99
 -12  -9 -72   17.20    1.07
 -12  -9 -71    1.12    0.95
 -12  -9 -70    1.57    0.93
 -12  -9 -69    8.24    0.91
 -12  -9 -68    3.18    1.11
 -12  -9 -67    0.31    0.92
 -12  -9 -66    9.31    1.01
 -12  -9 -65    0.32    0.94
 -12  -9 -64    2.01    0.96
 -12  -9 -63    2.58    1.00
 -12  -9 -62    3.68    1.04
 -12  -9 -61   19.64    1.02
 -12  -9 -60    7.48    1.92
 -12  -9 -59   12.30    1.06
 -12  -9 -58    3.05    0.96
 -12  -9 -57    0.25    0.91
 -12  -9 -56    2.21    0.86
 -12  -9 -55   11.07    0.77
 -12  -9 -54    4.74    0.88
 -12  -9 -53   32.24    1.80
 -12  -9 -52   11.15    2.43
 -12  -9 -51   29.69    2.18
 -12  -9 -50   24.83    1.40
 -12  -9 -49   22.18    1.35
 -12  -9 -48    3.72    1.03
 -12  -9 -47   11.13    1.03
 -12  -9 -46    2.01    0.95
 -12  -9 -45    0.24    0.91
 -12  -9 -44    6.98    0.99
 -12  -9 -43    6.10    1.04
 -12  -9 -42    1.00    0.98
 -12  -9 -41   12.71    1.09
 -12  -9 -40   11.39    2.19
 -12  -9 -39   16.57    6.57
 -12  -9 -38   59.94    2.43
 -12  -9 -37    9.58    1.40
 -12  -9 -36    7.89    0.79
 -12  -9 -35    1.63    0.96
 -12  -9 -34    3.71    0.82
 -12  -9 -33    5.79    0.87
 -12  -9 -32   19.60    2.17
 -12  -9 -31   31.87    2.11
 -12  -9 -30   42.32    1.59
 -12  -9 -29    4.09    6.11
 -12  -9 -28   27.69    1.94
 -12  -9 -27   14.77    3.35
 -12  -9 -26   10.08    1.69
 -12  -9 -25    9.51    1.26
 -12  -9 -24    0.82    0.94
 -12  -9 -23    4.18    1.40
 -12  -9 -22    9.87    1.25
 -12  -9 -21    4.52    1.17
 -12  -9 -20   10.18    1.65
 -12  -9 -19   24.74    2.18
 -12  -9 -18   11.00    2.21
 -12  -9 -17    2.84    0.91
 -12  -9 -16    7.39    0.92
 -12  -9 -15   16.34    0.85
 -12  -9 -14    7.78    0.96
 -12  -9 -13    5.47    2.06
 -12  -9 -12   28.69    1.07
 -12  -9 -11    6.47    1.50
 -12  -9 -10    7.17    0.97
 -12  -9  -9    3.68    0.79
 -12  -9  -8    3.62    1.03
 -12  -9  -7   19.87    1.37
 -12  -9  -6    7.15    0.94
 -12  -9  -5    3.60    0.75
 -12  -9  -4   17.09    0.84
 -12  -9  -3    5.27    1.32
 -12  -9  -2    5.88    1.17
 -12  -9  -1    6.99    1.09
 -12  -8 -89    1.29    0.94
 -12  -8 -88    0.45    1.10
 -12  -8 -87    1.35    0.72
 -12  -8 -86    0.34    0.64
 -12  -8 -85    3.34    0.70
 -12  -8 -84    3.29    1.14
 -12  -8 -83    1.47    0.77
 -12  -8 -82    0.17    0.89
 -12  -8 -81    0.11    1.07
 -12  -8 -80    0.63    0.86
 -12  -8 -79   12.33    1.25
 -12  -8 -78    4.11    1.03
 -12  -8 -77    8.58    1.03
 -12  -8 -76    2.24    1.02
 -12  -8 -75   12.10    2.23
 -12  -8 -74    7.83    1.17
 -12  -8 -73   10.52    1.17
 -12  -8 -72    0.74    1.09
 -12  -8 -71    3.79    0.99
 -12  -8 -70    1.05    1.01
 -12  -8 -69    0.91    0.98
 -12  -8 -68    1.76    0.88
 -12  -8 -67    4.77    0.93
 -12  -8 -66    3.83    0.96
 -12  -8 -65    5.50    0.98
 -12  -8 -64    0.75    0.64
 -12  -8 -63    3.37    0.72
 -12  -8 -62    3.20    1.00
 -12  -8 -61   24.74    0.93
 -12  -8 -60    2.88    1.63
 -12  -8 -59   51.13    1.66
 -12  -8 -58    8.32    1.45
 -12  -8 -57    4.27    0.90
 -12  -8 -56   11.16    1.20
 -12  -8 -55   30.69    1.51
 -12  -8 -54   23.17    1.27
 -12  -8 -53   12.25    1.06
 -12  -8 -52    5.66    0.85
 -12  -8 -51    1.07    0.91
 -12  -8 -50   11.78    1.20
 -12  -8 -49   16.30    1.68
 -12  -8 -48   22.61    1.77
 -12  -8 -47   18.27    4.97
 -12  -8 -46   60.11    1.85
 -12  -8 -45   12.81    2.91
 -12  -8 -44   20.63    1.51
 -12  -8 -43   16.45    3.40
 -12  -8 -42    9.36    1.08
 -12  -8 -41    8.04    1.70
 -12  -8 -40   16.98    2.14
 -12  -8 -39    8.33    1.60
 -12  -8 -38   14.57    1.04
 -12  -8 -37   11.00    0.81
 -12  -8 -36    1.80    0.76
 -12  -8 -35    7.15    0.96
 -12  -8 -34   13.52    1.02
 -12  -8 -33    9.23    0.95
 -12  -8 -32    8.60    1.54
 -12  -8 -31   11.50    2.68
 -12  -8 -30   39.85    2.85
 -12  -8 -29   41.60    2.61
 -12  -8 -28    2.00    2.34
 -12  -8 -27    7.66    1.69
 -12  -8 -26   11.89    1.05
 -12  -8 -25   10.89    1.36
 -12  -8 -24   12.57    1.18
 -12  -8 -23   10.09    1.02
 -12  -8 -22    1.76    1.38
 -12  -8 -21   13.53    0.99
 -12  -8 -19  109.69    3.50
 -12  -8 -18   41.03    3.87
 -12  -8 -17   29.85    1.19
 -12  -8 -16   13.80    1.25
 -12  -8 -15   22.15    1.44
 -12  -8 -14   41.96    1.40
 -12  -8 -13   33.43    6.10
 -12  -8 -12    0.40    1.33
 -12  -8 -11    5.14    0.72
 -12  -8 -10    0.17    0.90
 -12  -8  -9   11.20    1.03
 -12  -8  -8   14.10    1.27
 -12  -8  -7   23.60    1.14
 -12  -8  -6   16.25    1.31
 -12  -8  -5   10.49    1.06
 -12  -8  -4   20.82    1.14
 -12  -8  -3   18.55    2.05
 -12  -8  -2    8.33    1.40
 -12  -8  -1   30.57    1.38
 -12  -7 -92    5.73    1.15
 -12  -7 -91    3.42    1.19
 -12  -7 -90    0.59    0.96
 -12  -7 -89    0.44    0.92
 -12  -7 -88    7.63    1.22
 -12  -7 -87    4.26    0.88
 -12  -7 -86    9.04    1.13
 -12  -7 -85    8.43    1.06
 -12  -7 -84    0.82    1.16
 -12  -7 -83    2.82    1.82
 -12  -7 -82    7.81    2.09
 -12  -7 -81    2.85    2.14
 -12  -7 -80    4.38    2.20
 -12  -7 -79    0.85    1.39
 -12  -7 -78    0.81    1.37
 -12  -7 -77    2.47    1.42
 -12  -7 -76    3.19    1.65
 -12  -7 -75    1.14    1.59
 -12  -7 -74   15.13    1.84
 -12  -7 -73    4.69    1.35
 -12  -7 -72    2.36    1.33
 -12  -7 -71    2.89    1.00
 -12  -7 -70    8.45    0.87
 -12  -7 -69    4.25    0.80
 -12  -7 -68    0.38    0.88
 -12  -7 -67    9.66    0.98
 -12  -7 -66    6.94    1.03
 -12  -7 -65   17.07    1.18
 -12  -7 -64    3.74    1.05
 -12  -7 -63   13.81    1.04
 -12  -7 -62    8.66    1.17
 -12  -7 -61   17.77    1.19
 -12  -7 -60    7.59    1.99
 -12  -7 -59    9.12    2.04
 -12  -7 -58  133.07    9.90
 -12  -7 -57   18.69   10.29
 -12  -7 -56   16.34    1.23
 -12  -7 -55    3.42    1.21
 -12  -7 -54    6.84    1.01
 -12  -7 -53    1.86    0.89
 -12  -7 -52    0.97    4.53
 -12  -7 -51   60.76    3.41
 -12  -7 -50   31.71    5.51
 -12  -7 -49    5.14    1.45
 -12  -7 -48    2.10    1.08
 -12  -7 -47    9.64    1.14
 -12  -7 -46   15.52    1.17
 -12  -7 -45    3.37    1.09
 -12  -7 -44    4.54    1.10
 -12  -7 -43   12.27    1.15
 -12  -7 -42    1.91    1.63
 -12  -7 -41   42.51    1.94
 -12  -7 -40    4.87    1.25
 -12  -7 -39    6.11    0.86
 -12  -7 -38   14.09    0.67
 -12  -7 -37    2.19    0.74
 -12  -7 -36    0.59    0.67
 -12  -7 -35    3.88    1.08
 -12  -7 -34   23.97    1.29
 -12  -7 -33   16.21    2.32
 -12  -7 -32   36.47    4.55
 -12  -7 -31   35.67    3.37
 -12  -7 -30    3.46    2.11
 -12  -7 -29    0.84    0.92
 -12  -7 -28   34.55    1.71
 -12  -7 -27   11.85    1.45
 -12  -7 -26    4.72    1.25
 -12  -7 -25   13.65    1.15
 -12  -7 -24   24.75    4.32
 -12  -7 -23   32.77    2.48
 -12  -7 -22    1.10    3.59
 -12  -7 -21   29.00    2.51
 -12  -7 -20    6.06    1.76
 -12  -7 -19   24.36    3.37
 -12  -7 -18   22.48   15.04
 -12  -7 -17    8.26    1.02
 -12  -7 -16    6.34    1.68
 -12  -7 -15   42.64    1.78
 -12  -7 -14    2.07    1.34
 -12  -7 -13   10.89    1.29
 -12  -7 -12   34.11    2.60
 -12  -7 -11   61.12    1.95
 -12  -7 -10   20.06   22.01
 -12  -7  -9   13.16    1.88
 -12  -7  -8   31.22    2.69
 -12  -7  -7   28.87    2.01
 -12  -7  -6   39.74    6.79
 -12  -7  -5   29.98    1.83
 -12  -7  -4    8.00    1.59
 -12  -7  -3    2.98    1.23
 -12  -7  -2    5.50    1.98
 -12  -7  -1   38.84    1.45
 -12  -6 -95    3.10    1.04
 -12  -6 -94    4.44    1.10
 -12  -6 -93    0.95    0.73
 -12  -6 -92    0.10    0.77
 -12  -6 -91    3.88    0.88
 -12  -6 -90    1.99    1.30
 -12  -6 -89    0.19    1.28
 -12  -6 -88    9.99    1.56
 -12  -6 -87    5.54    1.50
 -12  -6 -86    2.45    1.52
 -12  -6 -85    2.22    1.55
 -12  -6 -84   10.02    1.83
 -12  -6 -83   23.56    2.84
 -12  -6 -81   37.55    3.22
 -12  -6 -80    5.40    2.64
 -12  -6 -79    3.18    2.38
 -12  -6 -78    7.34    2.57
 -12  -6 -77    2.22    0.74
 -12  -6 -76    2.21    0.85
 -12  -6 -75    4.85    0.98
 -12  -6 -74    3.10    1.06
 -12  -6 -73    0.01    1.14
 -12  -6 -72    1.30    1.09
 -12  -6 -71    9.92    1.06
 -12  -6 -70    6.17    1.10
 -12  -6 -69   17.43    1.03
 -12  -6 -68    5.72    0.99
 -12  -6 -67    8.48    0.98
 -12  -6 -66    6.25    1.04
 -12  -6 -65    1.49    0.99
 -12  -6 -64   14.09    1.10
 -12  -6 -63   18.59    1.19
 -12  -6 -62   18.51    1.24
 -12  -6 -61    4.34    1.86
 -12  -6 -60   46.13    1.77
 -12  -6 -59    8.64    4.57
 -12  -6 -58    9.55    1.76
 -12  -6 -57   39.65    1.39
 -12  -6 -56    4.90    1.25
 -12  -6 -55   18.49    1.32
 -12  -6 -54    2.74    2.01
 -12  -6 -53   23.66    1.38
 -12  -6 -52    3.34    2.33
 -12  -6 -51   14.52    1.13
 -12  -6 -50    7.92    1.84
 -12  -6 -49   10.29    1.22
 -12  -6 -48    8.83    1.11
 -12  -6 -47    4.04    1.11
 -12  -6 -46   11.00    1.15
 -12  -6 -45    8.52    1.82
 -12  -6 -44    6.39    1.72
 -12  -6 -43    2.01    1.14
 -12  -6 -42    4.62    1.03
 -12  -6 -41   10.50    1.61
 -12  -6 -40   36.39    0.93
 -12  -6 -39    8.29    1.68
 -12  -6 -38    5.83    0.70
 -12  -6 -37    4.19    0.71
 -12  -6 -36    6.49    0.76
 -12  -6 -35   15.24    0.81
 -12  -6 -34    7.28    1.15
 -12  -6 -33    2.88    2.63
 -12  -6 -32   25.76    1.75
 -12  -6 -31   14.67    1.83
 -12  -6 -30   31.93    1.85
 -12  -6 -29    8.46    5.88
 -12  -6 -28   19.26    1.05
 -12  -6 -27   12.03    1.36
 -12  -6 -26   15.56    1.11
 -12  -6 -25   14.60    1.39
 -12  -6 -24   19.81    1.60
 -12  -6 -23   56.07    4.05
 -12  -6 -22   27.45    1.78
 -12  -6 -21   35.93    2.51
 -12  -6 -20   14.51    2.46
 -12  -6 -19   39.33    2.01
 -12  -6 -18   55.22    4.83
 -12  -6 -17   28.35    3.10
 -12  -6 -16   29.69    1.67
 -12  -6 -15   40.47    3.14
 -12  -6 -13    2.41    0.91
 -12  -6 -12    1.33    3.04
 -12  -6 -11   56.95    1.33
 -12  -6 -10    3.76    2.40
 -12  -6  -9    4.21    1.76
 -12  -6  -8   24.88    1.31
 -12  -6  -6   30.97    3.21
 -12  -6  -5   57.60    1.74
 -12  -6  -3  156.29    3.02
 -12  -6  -2   66.03    4.54
 -12  -6  -1   36.35    2.06
 -12  -5 -98    2.75    1.09
 -12  -5 -97    5.31    1.16
 -12  -5 -96    3.33    1.06
 -12  -5 -95    8.56    2.71
 -12  -5 -94    2.92    2.11
 -12  -5 -93    3.26    2.13
 -12  -5 -92    8.85    1.46
 -12  -5 -91    4.77    1.48
 -12  -5 -90    2.44    1.49
 -12  -5 -89   31.95    4.08
 -12  -5 -88    9.67    1.73
 -12  -5 -87    4.41    1.61
 -12  -5 -86   20.49    1.58
 -12  -5 -85    5.84    1.41
 -12  -5 -84    3.67    1.27
 -12  -5 -83    0.19    0.61
 -12  -5 -82    3.39    0.85
 -12  -5 -81    4.53    0.98
 -12  -5 -80    6.97    1.04
 -12  -5 -79    4.70    1.41
 -12  -5 -78   14.05    1.21
 -12  -5 -77    9.86    1.25
 -12  -5 -76    7.11    1.31
 -12  -5 -75   10.97    1.33
 -12  -5 -74    3.20    1.27
 -12  -5 -73    2.03    1.33
 -12  -5 -72   16.25    1.50
 -12  -5 -71    7.49    1.49
 -12  -5 -70    0.70    1.38
 -12  -5 -69   11.72    1.28
 -12  -5 -68   11.65    1.57
 -12  -5 -67   30.57    1.45
 -12  -5 -66    4.32    1.51
 -12  -5 -65    1.56    1.18
 -12  -5 -64    2.66    1.09
 -12  -5 -63    4.16    1.27
 -12  -5 -62   15.95    1.96
 -12  -5 -61   33.36    2.33
 -12  -5 -60   14.23    3.05
 -12  -5 -59    4.09    1.35
 -12  -5 -58    2.29    1.03
 -12  -5 -57   11.29    1.83
 -12  -5 -56   29.52    2.48
 -12  -5 -55   11.18    1.26
 -12  -5 -54    4.46    1.23
 -12  -5 -53   30.01    1.38
 -12  -5 -52    6.98    1.89
 -12  -5 -51   11.00    1.20
 -12  -5 -50    7.99    1.38
 -12  -5 -49    9.34    1.23
 -12  -5 -48    5.28    1.63
 -12  -5 -47   42.24    1.73
 -12  -5 -46    2.47    1.94
 -12  -5 -45   12.55    1.08
 -12  -5 -44   15.86    1.88
 -12  -5 -43   20.08    1.82
 -12  -5 -42   26.27    3.20
 -12  -5 -41    5.76    1.23
 -12  -5 -40    3.41    1.27
 -12  -5 -39   13.49    1.22
 -12  -5 -38    9.00    2.10
 -12  -5 -37   19.52    1.78
 -12  -5 -36   37.04    3.41
 -12  -5 -35   42.56    4.28
 -12  -5 -34   26.48    2.77
 -12  -5 -33   11.82    1.51
 -12  -5 -32   23.85    3.12
 -12  -5 -31   24.99    3.71
 -12  -5 -30   28.81    3.76
 -12  -5 -29   30.43    2.78
 -12  -5 -27   92.03    4.64
 -12  -5 -26   57.44    7.02
 -12  -5 -25   31.16    3.18
 -12  -5 -24    3.20    1.32
 -12  -5 -23    1.38    1.04
 -12  -5 -22    7.49    1.25
 -12  -5 -21    2.08    2.59
 -12  -5 -20   29.33    2.43
 -12  -5 -19   20.96    3.28
 -12  -5 -18   30.51    1.45
 -12  -5 -17   10.46    2.08
 -12  -5 -16    0.23    2.82
 -12  -5 -15   47.77    2.02
 -12  -5 -14   15.72    3.20
 -12  -5 -13   20.85    1.46
 -12  -5 -12    9.56    3.21
 -12  -5 -11   36.98    1.81
 -12  -5 -10   61.79    2.66
 -12  -5  -9   57.68    1.65
 -12  -5  -8   22.76    2.83
 -12  -5  -7  157.04    2.66
 -12  -5  -6  123.14    3.61
 -12  -5  -5   58.08   12.59
 -12  -5  -4    3.12    2.42
 -12  -5  -3   10.83    1.01
 -12  -5  -2    2.21    1.14
 -12  -5  -1    3.37    0.61
 -12  -4-100    2.08    0.88
 -12  -4 -99    2.10    1.93
 -12  -4 -98    8.60    1.85
 -12  -4 -97   10.99    2.85
 -12  -4 -96   13.78    2.39
 -12  -4 -95    0.04    1.35
 -12  -4 -94    6.16    1.41
 -12  -4 -93    4.42    0.93
 -12  -4 -92    5.21    1.02
 -12  -4 -91    8.49    1.11
 -12  -4 -90    1.56    1.04
 -12  -4 -89   24.51    1.48
 -12  -4 -88    3.60    1.20
 -12  -4 -87    0.53    0.80
 -12  -4 -86    2.41    0.93
 -12  -4 -85    1.07    1.02
 -12  -4 -84    1.44    1.02
 -12  -4 -83    3.06    1.00
 -12  -4 -82    0.99    0.99
 -12  -4 -81    1.88    1.03
 -12  -4 -80    2.97    1.12
 -12  -4 -79    5.28    1.13
 -12  -4 -78    7.94    1.17
 -12  -4 -77    5.19    1.32
 -12  -4 -76    3.84    1.32
 -12  -4 -75   18.12    1.50
 -12  -4 -74    6.07    1.43
 -12  -4 -73   10.32    1.76
 -12  -4 -72   29.76    1.70
 -12  -4 -71   19.83    2.00
 -12  -4 -70   32.06    3.13
 -12  -4 -69   11.63    3.03
 -12  -4 -68    8.21    1.51
 -12  -4 -67    9.66    2.26
 -12  -4 -66   29.12    1.99
 -12  -4 -65   45.90    2.09
 -12  -4 -64    0.15    1.90
 -12  -4 -63    8.45    1.65
 -12  -4 -62   33.88    2.47
 -12  -4 -61    7.84    2.78
 -12  -4 -60    2.52    1.27
 -12  -4 -59    6.87    1.31
 -12  -4 -58    3.21    1.82
 -12  -4 -57    7.92    1.02
 -12  -4 -56    2.38    1.21
 -12  -4 -55    9.80    0.99
 -12  -4 -54    1.30    1.21
 -12  -4 -53    5.88    1.20
 -12  -4 -52    5.49    1.59
 -12  -4 -51   11.99    1.78
 -12  -4 -50    4.42    1.48
 -12  -4 -49   24.39    1.98
 -12  -4 -48    4.73    1.36
 -12  -4 -47    7.15    1.16
 -12  -4 -46   16.96    1.60
 -12  -4 -45   18.74    3.22
 -12  -4 -44   29.41    2.06
 -12  -4 -43   20.49    2.47
 -12  -4 -42   21.09    2.00
 -12  -4 -41   24.90    1.74
 -12  -4 -40   11.56    1.10
 -12  -4 -39    3.73    1.56
 -12  -4 -38   11.45    1.21
 -12  -4 -37   24.72    1.26
 -12  -4 -36   14.02    2.80
 -12  -4 -35    1.49    0.83
 -12  -4 -34    9.20    1.82
 -12  -4 -33   28.96    1.31
 -12  -4 -32   16.67    3.52
 -12  -4 -31   40.59    1.99
 -12  -4 -30   13.24    1.68
 -12  -4 -28  120.47    4.46
 -12  -4 -26   10.11    1.84
 -12  -4 -25    6.59    1.39
 -12  -4 -24   17.26    2.14
 -12  -4 -23   35.31    1.64
 -12  -4 -21   25.53    2.62
 -12  -4 -20   13.76    1.62
 -12  -4 -19   26.01    1.91
 -12  -4 -18   17.41    1.76
 -12  -4 -17   13.36    2.69
 -12  -4 -16   14.50    1.65
 -12  -4 -14  160.34   16.60
 -12  -4 -12  142.57    3.06
 -12  -4 -11   71.51    3.75
 -12  -4 -10   66.29    9.60
 -12  -4  -9   58.52    5.61
 -12  -4  -8   69.33    3.52
 -12  -4  -7  101.70    5.01
 -12  -4  -5  116.44    1.63
 -12  -4  -4   45.59    3.57
 -12  -4  -3   72.13    1.72
 -12  -4  -2   72.76    5.66
 -12  -4  -1   55.27    1.49
 -12  -3-101    0.25    0.69
 -12  -3-100    0.26    0.65
 -12  -3 -99   14.43    1.62
 -12  -3 -98    6.45    0.70
 -12  -3 -97   15.50    0.95
 -12  -3 -96    2.47    0.79
 -12  -3 -95    1.47    1.01
 -12  -3 -94    3.68    0.91
 -12  -3 -93    5.32    0.99
 -12  -3 -92    2.40    0.62
 -12  -3 -91    8.49    0.96
 -12  -3 -90    1.80    0.85
 -12  -3 -89    4.61    0.92
 -12  -3 -88    8.79    1.01
 -12  -3 -87    1.70    0.97
 -12  -3 -86   12.56    0.94
 -12  -3 -85   13.29    1.08
 -12  -3 -84    2.15    0.89
 -12  -3 -83    2.07    0.91
 -12  -3 -82    2.71    0.95
 -12  -3 -81    0.37    1.03
 -12  -3 -80    2.86    1.08
 -12  -3 -79    4.57    1.12
 -12  -3 -78    7.31    1.17
 -12  -3 -77   25.77    1.56
 -12  -3 -76   19.80    1.37
 -12  -3 -75   12.07    1.41
 -12  -3 -74   33.23    2.24
 -12  -3 -73   12.96    2.58
 -12  -3 -72   35.95    2.26
 -12  -3 -71    7.73    1.73
 -12  -3 -70    2.79    1.46
 -12  -3 -69    2.16    1.48
 -12  -3 -68   19.21    2.16
 -12  -3 -67   19.78    1.67
 -12  -3 -66   11.65    1.22
 -12  -3 -65    3.85    1.13
 -12  -3 -64    4.85    1.14
 -12  -3 -63   12.09    1.89
 -12  -3 -62   23.69    1.83
 -12  -3 -61    6.45    2.18
 -12  -3 -60    6.54    1.49
 -12  -3 -59   39.02    1.94
 -12  -3 -58   34.73    4.46
 -12  -3 -57   12.74    2.00
 -12  -3 -56   13.16    1.00
 -12  -3 -55    3.60    1.02
 -12  -3 -54    3.42    1.50
 -12  -3 -53   14.15    1.93
 -12  -3 -52    3.94    1.54
 -12  -3 -51    5.05    1.11
 -12  -3 -50    8.51    1.44
 -12  -3 -49    5.78    1.74
 -12  -3 -48   10.09    1.88
 -12  -3 -47    6.50    1.23
 -12  -3 -46    1.90    1.48
 -12  -3 -45   12.44    1.40
 -12  -3 -44    8.85    2.10
 -12  -3 -43   28.05    3.29
 -12  -3 -42   41.87    3.29
 -12  -3 -41    3.70    1.23
 -12  -3 -40    3.20    0.87
 -12  -3 -39   22.83    1.19
 -12  -3 -38   11.06    1.97
 -12  -3 -37    8.15    1.12
 -12  -3 -36    6.29    1.26
 -12  -3 -35   25.32    1.40
 -12  -3 -33  108.31    3.39
 -12  -3 -32    3.21    0.61
 -12  -3 -31   13.17    1.55
 -12  -3 -30   50.56    2.44
 -12  -3 -29   52.77    6.55
 -12  -3 -27   16.39    1.80
 -12  -3 -26   53.39    2.98
 -12  -3 -25  111.01   10.66
 -12  -3 -24  123.85   17.86
 -12  -3 -23   57.89   13.87
 -12  -3 -22   37.00    5.17
 -12  -3 -21   37.62    2.51
 -12  -3 -20   86.56    4.13
 -12  -3 -19   75.30    7.19
 -12  -3 -18   77.44    2.87
 -12  -3 -17   58.37    2.32
 -12  -3 -16   30.96    3.89
 -12  -3 -15   37.89    2.54
 -12  -3 -14   54.25    3.73
 -12  -3 -12   56.10    2.06
 -12  -3 -11   25.33    2.94
 -12  -3 -10   28.07    2.36
 -12  -3  -9   16.95    2.77
 -12  -3  -8   27.45    2.00
 -12  -3  -7   23.57    2.39
 -12  -3  -6   12.70    0.85
 -12  -3  -4   96.94    3.19
 -12  -3  -2    1.02    1.68
 -12  -3  -1   54.56    2.66
 -12  -2-102    8.82    1.00
 -12  -2-101    2.70    0.61
 -12  -2-100    2.09    0.55
 -12  -2 -99    1.36    0.75
 -12  -2 -98    1.83    0.90
 -12  -2 -97   17.10    1.83
 -12  -2 -96    3.26    0.55
 -12  -2 -95    0.37    0.69
 -12  -2 -94    2.55    0.82
 -12  -2 -93    3.07    0.85
 -12  -2 -92    5.40    0.94
 -12  -2 -91    2.51    0.95
 -12  -2 -90   14.31    1.15
 -12  -2 -89    7.04    1.09
 -12  -2 -88    3.77    0.88
 -12  -2 -87   36.74    1.28
 -12  -2 -86    2.96    0.95
 -12  -2 -85    1.61    0.93
 -12  -2 -84    2.13    1.00
 -12  -2 -83   23.91    1.21
 -12  -2 -82   11.21    1.12
 -12  -2 -81    5.06    1.05
 -12  -2 -80    4.74    1.12
 -12  -2 -79   10.40    1.36
 -12  -2 -78   13.96    1.29
 -12  -2 -77    2.78    1.40
 -12  -2 -76   12.61    1.33
 -12  -2 -75    3.29    1.24
 -12  -2 -74    4.08    1.21
 -12  -2 -73   18.67    1.43
 -12  -2 -72   25.90    1.67
 -12  -2 -71   15.43    1.42
 -12  -2 -70   12.59    1.28
 -12  -2 -69    8.68    1.52
 -12  -2 -68    5.69    1.61
 -12  -2 -67   14.28    1.70
 -12  -2 -66   30.97    2.73
 -12  -2 -65   15.84    2.87
 -12  -2 -64    3.69    1.20
 -12  -2 -63    0.78    1.11
 -12  -2 -62    6.20    1.16
 -12  -2 -61    6.06    1.24
 -12  -2 -60   21.62    2.31
 -12  -2 -59   39.78    2.13
 -12  -2 -58   14.69    3.03
 -12  -2 -57   13.67    1.42
 -12  -2 -56    7.85    1.96
 -12  -2 -55   11.54    1.28
 -12  -2 -54    9.33    1.78
 -12  -2 -53    6.59    1.11
 -12  -2 -52    3.05    1.36
 -12  -2 -51   55.00    6.03
 -12  -2 -50   10.86    1.51
 -12  -2 -49    5.23    1.88
 -12  -2 -48   11.68    2.42
 -12  -2 -47   13.17    1.98
 -12  -2 -46   12.08    1.74
 -12  -2 -45    6.80    1.54
 -12  -2 -44    4.38    1.08
 -12  -2 -43    1.46    2.42
 -12  -2 -42   67.71    3.68
 -12  -2 -41    3.91    1.75
 -12  -2 -40   15.72    1.52
 -12  -2 -39    9.91    2.80
 -12  -2 -38   42.31    1.85
 -12  -2 -36   37.72    3.08
 -12  -2 -34   36.66    3.56
 -12  -2 -33   25.15    6.75
 -12  -2 -32    7.11    2.51
 -12  -2 -31   16.57    1.78
 -12  -2 -30   42.94    8.32
 -12  -2 -29   21.08    4.93
 -12  -2 -28    0.77    2.03
 -12  -2 -27    3.08    1.40
 -12  -2 -26   15.21    0.85
 -12  -2 -25   60.56   35.04
 -12  -2 -24  192.30    3.63
 -12  -2 -23   10.60    0.95
 -12  -2 -22   32.76    7.01
 -12  -2 -21    0.62    0.53
 -12  -2 -20   91.80   10.68
 -12  -2 -19  120.42   23.51
 -12  -2 -17   23.50    2.08
 -12  -2 -14   93.50    3.50
 -12  -2 -12   21.49    2.11
 -12  -2 -11    8.31    1.19
 -12  -2 -10   14.50    0.64
 -12  -2  -8   32.89    1.33
 -12  -2  -7   24.51    2.61
 -12  -2  -6   95.40    2.96
 -12  -2  -5   79.62    3.91
 -12  -2  -4   38.50    1.84
 -12  -2  -3   29.89    4.40
 -12  -2  -2   42.20    1.33
 -12  -1-104    1.00    0.82
 -12  -1-103    4.63    0.66
 -12  -1-102    5.63    0.70
 -12  -1-101    0.34    0.52
 -12  -1-100    7.17    1.01
 -12  -1 -99    0.65    0.60
 -12  -1 -98    4.87    0.73
 -12  -1 -97    0.85    0.76
 -12  -1 -96    4.36    0.84
 -12  -1 -95    3.28    0.88
 -12  -1 -94    8.55    0.97
 -12  -1 -93   18.10    1.14
 -12  -1 -92   11.79    1.17
 -12  -1 -91    6.17    1.09
 -12  -1 -90   12.55    1.24
 -12  -1 -89    7.57    0.95
 -12  -1 -88    0.87    0.89
 -12  -1 -87    0.67    0.87
 -12  -1 -86    9.87    1.00
 -12  -1 -85    2.35    0.92
 -12  -1 -84    3.77    0.92
 -12  -1 -83    9.26    0.97
 -12  -1 -82   15.96    1.11
 -12  -1 -81   23.54    1.24
 -12  -1 -80   17.02    1.22
 -12  -1 -79    5.51    1.13
 -12  -1 -78    5.75    1.14
 -12  -1 -77   15.23    1.28
 -12  -1 -76   22.57    1.32
 -12  -1 -75   21.34    1.35
 -12  -1 -74    5.55    1.19
 -12  -1 -73    2.78    1.12
 -12  -1 -72    6.35    1.15
 -12  -1 -71   10.57    1.21
 -12  -1 -70    6.31    1.19
 -12  -1 -69   25.18    1.66
 -12  -1 -68   18.31    1.71
 -12  -1 -67    7.71    1.19
 -12  -1 -66    6.56    1.11
 -12  -1 -65   13.00    1.09
 -12  -1 -64    8.30    1.33
 -12  -1 -63   20.64    2.25
 -12  -1 -62   28.39    1.73
 -12  -1 -61    4.28    1.69
 -12  -1 -60    7.37    1.13
 -12  -1 -59   12.44    2.65
 -12  -1 -58   46.49    2.01
 -12  -1 -57   11.11    2.15
 -12  -1 -56   26.33    1.65
 -12  -1 -55    2.36    1.44
 -12  -1 -54   18.15    1.59
 -12  -1 -53   20.42    2.70
 -12  -1 -52    7.14    1.90
 -12  -1 -51   17.20    1.58
 -12  -1 -50   23.14    1.69
 -12  -1 -49    6.77    1.44
 -12  -1 -48   17.49    1.65
 -12  -1 -47    5.84    3.69
 -12  -1 -46   38.83    2.50
 -12  -1 -45   27.31    7.09
 -12  -1 -44   41.02    5.32
 -12  -1 -43   19.40    4.65
 -12  -1 -42   73.37    4.90
 -12  -1 -40   46.00    2.10
 -12  -1 -39   18.80   16.05
 -12  -1 -38   12.29    3.48
 -12  -1 -37   25.96    3.13
 -12  -1 -36   30.63    7.61
 -12  -1 -35    4.96    1.77
 -12  -1 -33  102.17    5.17
 -12  -1 -31   35.91    8.32
 -12  -1 -30   66.70   11.95
 -12  -1 -29    0.81    0.85
 -12  -1 -28   38.98    2.04
 -12  -1 -27    4.90    0.72
 -12  -1 -26   10.42    3.07
 -12  -1 -25   33.25    3.82
 -12  -1 -24   90.84    3.81
 -12  -1 -23   16.13   30.43
 -12  -1 -22   10.75    2.21
 -12  -1 -21   12.87    1.11
 -12  -1 -20    0.41    0.63
 -12  -1 -19   33.10    2.40
 -12  -1 -18   21.88    4.60
 -12  -1 -17   17.67    1.02
 -12  -1 -16  116.05    3.63
 -12  -1 -15  140.18    6.62
 -12  -1 -13   35.92    2.25
 -12  -1 -12   51.89    3.75
 -12  -1 -11   24.17    4.14
 -12  -1 -10   49.73    9.18
 -12  -1  -9   42.41    1.79
 -12  -1  -8   25.26    2.47
 -12  -1  -7   38.36    3.57
 -12  -1  -6   15.19    2.31
 -12  -1  -4  127.85    2.60
 -12  -1  -3  115.62    2.20
 -12  -1  -1   31.20    1.00
 -11 -10 -86    2.99    1.00
 -11 -10 -85    3.67    0.72
 -11 -10 -84    0.05    0.90
 -11 -10 -83    1.28    0.67
 -11 -10 -82    6.44    0.77
 -11 -10 -81    8.26    1.15
 -11 -10 -80    3.18    0.84
 -11 -10 -79    2.76    0.84
 -11 -10 -78    0.10    0.84
 -11 -10 -77    0.00    0.89
 -11 -10 -76    2.34    0.92
 -11 -10 -75    1.48    0.97
 -11 -10 -74    4.02    1.06
 -11 -10 -73    7.31    1.13
 -11 -10 -72    1.29    0.91
 -11 -10 -71    5.15    0.97
 -11 -10 -70    1.21    0.98
 -11 -10 -69    1.74    1.01
 -11 -10 -68    0.55    0.86
 -11 -10 -67    2.42    0.93
 -11 -10 -66    8.32    1.01
 -11 -10 -65    0.40    0.98
 -11 -10 -64    7.06    1.06
 -11 -10 -63    6.40    1.09
 -11 -10 -62   10.53    1.16
 -11 -10 -61   11.72    1.13
 -11 -10 -60    9.36    0.97
 -11 -10 -59    4.44    0.95
 -11 -10 -58   11.75    1.00
 -11 -10 -57    8.08    1.62
 -11 -10 -56   25.32    1.56
 -11 -10 -55   18.50    1.04
 -11 -10 -54    3.95    0.88
 -11 -10 -53    2.11    0.90
 -11 -10 -52   11.06    1.15
 -11 -10 -51   20.01    0.95
 -11 -10 -50    2.03    1.00
 -11 -10 -49   14.69    0.85
 -11 -10 -48   16.31    6.09
 -11 -10 -47   42.94    1.74
 -11 -10 -46   21.41    2.30
[truncated: 704,126 more chars]
