# Supplementary material for: A modular design of molecular qubits to implement universal quantum gates
Source: Nat Commun. 2016 Apr 25;7:11377. doi: 10.1038/ncomms11377 (PMC4848482; doi:10.1038/ncomms11377)
Supplement: Supplementary Data 1 — Cif files for compounds 3 to 11 [file ncomms11377-s2.zip › Supplementary Datasets/SupplementaryDataset7.cif]

data_Dia10_Em1-43_1C

_audit_update_record
;
2014-10-15 # Formatted by publCIF

;

# publcif _publ_body_element loop start
loop_
_publ_body_element
_publ_body_title
_publ_body_contents

 section 
;
Introduction
; 
;

;
 section 
;
Experimental
; 
;

;
 subsection 
;
Synthesis and crystallization
; 
;

;
 subsection 
;
Refinement
;
;
Crystal data, data collection and structure refinement details are summarized
in Table 1.
;

 section 
;
Results and discussion
; 
;

;
# publcif _publ_body_element loop end
_audit_creation_date              2014-10-15
_audit_creation_method
;
Olex2 1.2
(compiled 2014.05.21 svn.r2940 for OlexSys, GUI svn.r4846)
;
_shelxl_version_number            2014-1
_publ_contact_author_address      ?
_publ_contact_author_email        ?
_publ_contact_author_name         ''
_publ_contact_author_phone        ?
_publ_section_references
;
Dolomanov, O. V., Bourhis, L. J., Gildea, R. J., Howard, J. A. K. & Puschmann,
H. (2009). <i>J. Appl. Cryst.</i> <b>42</b>, 339--341.

Sheldrick, G. M. (2008). <i>Acta Cryst.</i> A<b>64</b>, 112--122.
;
_chemical_name_common             ?
_chemical_name_systematic
?
_chemical_formula_moiety
'C182 H290 Co Cr14 F16 N6 Ni2 O64, 4(C7 H8), 2(C6 H16 N), Cl O4, C2 H3 N'
_chemical_formula_sum             'C216 H347 Cl2 Co Cr14 F16 N9 Ni2 O72'
_chemical_formula_weight          5501.25
_chemical_melting_point           ?
loop_
  _atom_type_symbol
  _atom_type_description
  _atom_type_scat_dispersion_real
  _atom_type_scat_dispersion_imag
  _atom_type_scat_source
 'C' 'C' 0.0030 0.0010 'International Tables Vol C Tables 4.2.6.8 and 6.1.1.4'
 'H' 'H' 0.0000 0.0000 'International Tables Vol C Tables 4.2.6.8 and 6.1.1.4'
 'Cl' 'Cl' 0.1420 0.1510 'International Tables Vol C Tables 4.2.6.8 and 6.1.1.4'
 'Co' 'Co' 0.3494 0.9721 'International Tables Vol C Tables 4.2.6.8 and 6.1.1.4'
 'Cr' 'Cr' 0.3170 0.5810 'International Tables Vol C Tables 4.2.6.8 and 6.1.1.4'
 'F' 'F' 0.0170 0.0100 'International Tables Vol C Tables 4.2.6.8 and 6.1.1.4'
 'N' 'N' 0.0060 0.0030 'International Tables Vol C Tables 4.2.6.8 and 6.1.1.4'
 'Ni' 'Ni' 0.3393 1.1124 'International Tables Vol C Tables 4.2.6.8 and 6.1.1.4'
 'O' 'O' 0.0110 0.0060 'International Tables Vol C Tables 4.2.6.8 and 6.1.1.4'

_shelx_space_group_comment
;
The symmetry employed for this shelxl refinement is uniquely defined
by the following loop, which should always be used as a source of
symmetry information in preference to the above space-group names.
They are only intended as comments.
;
_space_group_crystal_system       triclinic
_space_group_IT_number            2
_space_group_name_H-M_alt         'P -1'
_space_group_name_Hall            '-P 1'
loop_
  _space_group_symop_operation_xyz
 'x, y, z'
 '-x, -y, -z'

_cell_length_a                    19.3835(3)
_cell_length_b                    27.6538(4)
_cell_length_c                    29.1765(6)
_cell_angle_alpha                 76.8220(16)
_cell_angle_beta                  84.5616(15)
_cell_angle_gamma                 89.7001(13)
_cell_volume                      15156.9(5)
_cell_formula_units_Z             2
_cell_measurement_reflns_used     37457
_cell_measurement_temperature     100.15
_cell_measurement_theta_max       31.2610
_cell_measurement_theta_min       1.5920
_shelx_estimated_absorpt_T_max    0.929
_shelx_estimated_absorpt_T_min    0.929
_exptl_absorpt_coefficient_mu     0.748
_exptl_absorpt_correction_T_max   1.00000
_exptl_absorpt_correction_T_min   0.60443
_exptl_absorpt_correction_type    multi-scan
_exptl_absorpt_process_details
'CrysAlisPro, Agilent Technologies, Version 1.171.37.34 (release 22-05-2014 CrysAlis171 .NET) (compiled May 22 2014,16:03:01) Empirical absorption correction using spherical harmonics, implemented in SCALE3 ABSPACK scaling algorithm.'
_exptl_crystal_colour             'clear brown'
_exptl_crystal_colour_lustre      clear
_exptl_crystal_colour_primary     brown
_exptl_crystal_density_diffrn     1.205
_exptl_crystal_density_meas       ?
_exptl_crystal_density_method     ?
_exptl_crystal_description        block
_exptl_crystal_F_000              5758
_exptl_crystal_size_max           0.1
_exptl_crystal_size_mid           0.1
_exptl_crystal_size_min           0.1
_exptl_special_details
?
_exptl_transmission_factor_max    ?
_exptl_transmission_factor_min    ?
_diffrn_reflns_av_R_equivalents   0.0586
_diffrn_reflns_av_unetI/netI      0.0740
_diffrn_reflns_Laue_measured_fraction_full 0.978
_diffrn_reflns_Laue_measured_fraction_max 0.977
_diffrn_reflns_limit_h_max        23
_diffrn_reflns_limit_h_min        -23
_diffrn_reflns_limit_k_max        28
_diffrn_reflns_limit_k_min        -33
_diffrn_reflns_limit_l_max        35
_diffrn_reflns_limit_l_min        -35
_diffrn_reflns_number             126080
_diffrn_reflns_point_group_measured_fraction_full 0.978
_diffrn_reflns_point_group_measured_fraction_max 0.977
_diffrn_reflns_theta_full         24.415
_diffrn_reflns_theta_max          24.519
_diffrn_reflns_theta_min          1.464
_diffrn_ambient_temperature       100.15
_diffrn_detector                  'CCD plate'
_diffrn_detector_area_resol_mean  ?
_diffrn_measured_fraction_theta_full 0.978
_diffrn_measured_fraction_theta_max 0.977
_diffrn_measurement_details
;
#__ type_ start__ end____ width___ exp.time_
  1 omega  -60.00  115.00   1.0000    1.0000
omega____ theta____ kappa____ phi______ frames
    -       30.0000    0.0000    0.0000 175

#__ type_ start__ end____ width___ exp.time_
  2 omega  -60.00   60.00   1.0000    1.0000
omega____ theta____ kappa____ phi______ frames
    -       30.0000  -50.0000    0.0000 120

#__ type_ start__ end____ width___ exp.time_
  3 omega  -60.00   60.00   1.0000    1.0000
omega____ theta____ kappa____ phi______ frames
    -       30.0000  -50.0000  120.0000 120

#__ type_ start__ end____ width___ exp.time_
  4 omega  -60.00   60.00   1.0000    1.0000
omega____ theta____ kappa____ phi______ frames
    -       30.0000  -50.0000  240.0000 120
;
_diffrn_measurement_device        'abstract diffractometer'
_diffrn_measurement_device_type
'dtrek-CrysAlisPro-abstract goniometer imported rigaku-d*trek images'
_diffrn_measurement_method        '\w scans'
_diffrn_orient_matrix_UB_11       0.0319592000
_diffrn_orient_matrix_UB_12       -0.0079179000
_diffrn_orient_matrix_UB_13       -0.0075217000
_diffrn_orient_matrix_UB_21       0.0068527000
_diffrn_orient_matrix_UB_22       -0.0085802000
_diffrn_orient_matrix_UB_23       0.0231723000
_diffrn_orient_matrix_UB_31       -0.0143732000
_diffrn_orient_matrix_UB_32       -0.0227702000
_diffrn_orient_matrix_UB_33       0.0001402000
_diffrn_radiation_monochromator   synchrotron
_diffrn_radiation_probe           x-ray
_diffrn_radiation_type            ?
_diffrn_radiation_wavelength      0.6889
_diffrn_source                    synchrotron
_reflns_Friedel_coverage          0.000
_reflns_Friedel_fraction_full     .
_reflns_Friedel_fraction_max      .
_reflns_number_gt                 31963
_reflns_number_total              54261
_reflns_odcompleteness_completeness 83.56
_reflns_odcompleteness_iscentric  1
_reflns_odcompleteness_theta      31.84
_reflns_special_details
;
 Reflections were merged by SHELXL according to the crystal
 class for the calculation of statistics and refinement.
 
 _reflns_Friedel_fraction is defined as the number of unique
 Friedel pairs measured divided by the number that would be
 possible theoretically, ignoring centric projections and
 systematic absences.
;
_reflns_threshold_expression      'I > 2\s(I)'
_computing_cell_refinement
'CrysAlisPro, Agilent Technologies, Version 1.171.37.34 (release 22-05-2014 CrysAlis171 .NET) (compiled May 22 2014,16:03:01)'
_computing_data_collection
'CrysAlisPro, Agilent Technologies, Version 1.171.37.34 (release 22-05-2014 CrysAlis171 .NET) (compiled May 22 2014,16:03:01)'
_computing_data_reduction
'CrysAlisPro, Agilent Technologies, Version 1.171.37.34 (release 22-05-2014 CrysAlis171 .NET) (compiled May 22 2014,16:03:01)'
_computing_molecular_graphics     'Olex2 (Dolomanov et al., 2009)'
_computing_publication_material   'Olex2 (Dolomanov et al., 2009)'
_computing_structure_refinement   'ShelXL (Sheldrick, 2008)'
_computing_structure_solution     ?
_refine_diff_density_max          1.633
_refine_diff_density_min          -1.349
_refine_diff_density_rms          0.123
_refine_ls_extinction_coef        .
_refine_ls_extinction_method      none
_refine_ls_goodness_of_fit_ref    1.199
_refine_ls_hydrogen_treatment     constr
_refine_ls_matrix_type            full
_refine_ls_number_parameters      3559
_refine_ls_number_reflns          54261
_refine_ls_number_restraints      2007
_refine_ls_R_factor_all           0.1586
_refine_ls_R_factor_gt            0.1050
_refine_ls_restrained_S_all       1.207
_refine_ls_shift/su_max           0.001
_refine_ls_shift/su_mean          0.000
_refine_ls_structure_factor_coef  Fsqd
_refine_ls_weighting_details
'w=1/[\s^2^(Fo^2^)+(0.2000P)^2^] where P=(Fo^2^+2Fc^2^)/3'
_refine_ls_weighting_scheme       calc
_refine_ls_wR_factor_gt           0.3098
_refine_ls_wR_factor_ref          0.3574
_refine_special_details

;
The pivalate ligands were disordered. The disorder was modelled using two dif
ferent positions. The C-C distances corresponding to the ter-buthyl groups were
 constrained to be the same using SADI command. The adps were also restrained
 using RIGU command.    
The adps of the solvated toluene molecules were restrained to be equal using the
EADP command. 
The dipropylamine were also disordered and modelled over two positions. The C-C
 and C-N distances were restrained using DFIX comands. The adps were also
 restrained using RIGU command.
The structure contains a large void were a ClO4 anion is highly disordered, that
 couldn't be modelled. The final formula includes the disordered ClO4 anion. 
;
_olex2_refinement_description
;
1. Fixed Uiso
 At 1.2 times of:
  All C(H) groups, All C(H,H) groups, All N(H,H) groups
 At 1.5 times of:
  All C(H,H,H) groups
2. Restrained distances
 C130-C131 = C131-C132
 1.52 with sigma of 0.02
 C128-C127 = C127-N4
 1.52 with sigma of 0.02
 C127-N4 = N4-C130
 1.52 with sigma of 0.02
 N4-C130 = C130-C131
 1.52 with sigma of 0.02
 C130-C131 = C131-C132
 1.52 with sigma of 0.02
 C219-C223
 1.54 with sigma of 0.02
 C224-C223
 1.54 with sigma of 0.02
 C256-C255 = C255-N8
 1.52 with sigma of 0.02
 C259-C258 = C258-N8
 1.52 with sigma of 0.02
 C258-N8 = N8-C255
 1.52 with sigma of 0.02
 C260-C259 = C259-C258
 1.52 with sigma of 0.02
 C257-C256 = C256-C255
 1.52 with sigma of 0.02
 C256-C255 = C255-N8
 1.52 with sigma of 0.02
 C258-C259 = C259-C260
 1.52 with sigma of 0.02
 N8-C258 = C258-C259
 1.52 with sigma of 0.02
 C258-N8 = N8-C255
 1.52 with sigma of 0.02
 C261-C262
 1.5 with sigma of 0.02
 C263-C261
 2.4 with sigma of 0.02
 C261-C267
 2.4 with sigma of 0.02
 C290-C289
 1.5 with sigma of 0.02
 C289-C295
 2.4 with sigma of 0.02
 C289-C291
 2.4 with sigma of 0.02
 C288-C282
 2.4 with sigma of 0.02
 C282-C284
 2.4 with sigma of 0.02
 C283-C282
 1.5 with sigma of 0.02
 C140-C139 = C139-C138
 1.52 with sigma of 0.02
 C299-C298
 1.52 with sigma of 0.02
 C400-C401
 1.54 with sigma of 0.02
 C401-C402
 1.54 with sigma of 0.02
 C402-N403
 1.54 with sigma of 0.02
 N403-C404
 1.54 with sigma of 0.02
 C404-C405
 1.54 with sigma of 0.02
 C405-C406
 1.54 with sigma of 0.02
 C400-C402
 2.4 with sigma of 0.02
 C401-N403
 2.4 with sigma of 0.02
 C402-C404
 2.4 with sigma of 0.02
 N403-C405
 2.4 with sigma of 0.02
 C404-C406
 2.4 with sigma of 0.02
 C300-C274
 1.54 with sigma of 0.02
 C269-C300
 2.4 with sigma of 0.02
 C300-C273
 2.4 with sigma of 0.02
 C129-C128 = C128-C127
 1.52 with sigma of 0.02
 C507-C506
 1.54 with sigma of 0.02
 C506-C505
 1.54 with sigma of 0.02
 C505-C507
 2.4 with sigma of 0.02
 C506-N504
 2.4 with sigma of 0.02
 N504-C505
 1.45 with sigma of 0.02
 N504-C503
 1.45 with sigma of 0.02
 C503-C505
 2.4 with sigma of 0.02
 N504-C502
 2.4 with sigma of 0.02
 C503-C502
 1.54 with sigma of 0.02
 C502-C501
 1.54 with sigma of 0.02
 C501-C503
 2.4 with sigma of 0.02
 C275-C276
 1.5 with sigma of 0.02
 C275-C277
 2.4 with sigma of 0.02
 C281-C275
 2.4 with sigma of 0.02
 C11S-C17S
 1.54 with sigma of 0.02
 C17S-C12S
 2.4 with sigma of 0.02
 C16S-C17S
 2.4 with sigma of 0.02
 C139-C140 \\sim C139-C141 \\sim C139-C142 \\sim C143-C144 \\sim C143-C145
\\sim C143-C146
 with sigma of 0.02
 C140-C141 \\sim C141-C142 \\sim C140-C142 \\sim C144-C145 \\sim C144-C146
\\sim C145-C146
 with sigma of 0.02
 C220-C222 \\sim C220-C225 \\sim C220-C227 \\sim C223-C224 \\sim C223-C228
\\sim C223-C221
 with sigma of 0.02
 C222-C225 \\sim C225-C227 \\sim C227-C222 \\sim C221-C224 \\sim C224-C228
\\sim C228-C221 \\sim C222-
 C219
 with sigma of 0.02
 C62-C63 \\sim C62-C64 \\sim C62-C65 \\sim C62-C66 \\sim C62-C67 \\sim C62-C68
 with sigma of 0.02
 C63-C65 \\sim C65-C67 \\sim C67-C63 \\sim C64-C66 \\sim C66-C68 \\sim C68-C64
 with sigma of 0.02
 C191-C193 \\sim C191-C195 \\sim C191-C197 \\sim C191-C192 \\sim C191-C194
\\sim C191-C196
 with sigma of 0.02
 C193-C195 \\sim C195-C197 \\sim C197-C193 \\sim C192-C194 \\sim C194-C196
\\sim C196-C192
 with sigma of 0.02
 C70-C72 \\sim C70-C75 \\sim C70-C71 \\sim C70-C73 \\sim C70-C74 \\sim C70-C76
 with sigma of 0.02
 C71-C73 \\sim C73-C75 \\sim C75-C71 \\sim C72-C74 \\sim C74-C76 \\sim C76-C72
 with sigma of 0.02
 C170-C172 \\sim C170-C175 \\sim C170-C171 \\sim C170-C173 \\sim C170-C174
\\sim C170-C176
 with sigma of 0.02
 C171-C173 \\sim C173-C175 \\sim C175-C171 \\sim C172-C174 \\sim C174-C176
\\sim C176-C172
 with sigma of 0.02
 C162-C163 \\sim C162-C164 \\sim C162-C165 \\sim C162-C166 \\sim C162-C167
\\sim C162-C168
 with sigma of 0.02
 C163-C165 \\sim C165-C167 \\sim C167-C163 \\sim C164-C166 \\sim C166-C168
\\sim C168-C164
 with sigma of 0.02
 C199-C202 \\sim C199-C205 \\sim C199-C201 \\sim C199-C204 \\sim C199-C200
\\sim C199-C203
 with sigma of 0.02
 C201-C205 \\sim C205-C203 \\sim C203-C201 \\sim C200-C204 \\sim C204-C202
\\sim C202-C200
 with sigma of 0.02
 C23-C27 \\sim C23-C25 \\sim C23-C29 \\sim C23-C26 \\sim C23-C24 \\sim C23-C28
 with sigma of 0.02
 C25-C27 \\sim C27-C29 \\sim C29-C25 \\sim C24-C26 \\sim C28-C24 \\sim C26-C28
 with sigma of 0.02
 C78-C80 \\sim C78-C82 \\sim C78-C84 \\sim C86-C88 \\sim C86-C90 \\sim C86-C92
 with sigma of 0.02
 C82-C80 \\sim C84-C82 \\sim C80-C84 \\sim C92-C88 \\sim C88-C90 \\sim C90-C92
 with sigma of 0.02
 C183-C185 \\sim C183-C187 \\sim C183-C189 \\sim C183-C184 \\sim C183-C186
\\sim C183-C188
 with sigma of 0.02
 C189-C185 \\sim C185-C187 \\sim C187-C189 \\sim C188-C184 \\sim C184-C186
\\sim C186-C188
 with sigma of 0.02
 C153-C154 \\sim C153-C155 \\sim C153-C156
 with sigma of 0.02
 C156-C154 \\sim C154-C155 \\sim C155-C156
 with sigma of 0.02
 C212-C213 \\sim C212-C216 \\sim C212-C217
 with sigma of 0.02
 C217-C213 \\sim C213-C216 \\sim C216-C217
 with sigma of 0.02
 C54-C55 \\sim C54-C56 \\sim C54-C57 \\sim C54-C58 \\sim C54-C59 \\sim C54-C60
 with sigma of 0.02
 C55-C59 \\sim C55-C57 \\sim C59-C57 \\sim C58-C56 \\sim C56-C60 \\sim C58-C60
 with sigma of 0.02
 C31-C32 \\sim C31-C33 \\sim C31-C34 \\sim C31-C35 \\sim C31-C36 \\sim C31-C37
 with sigma of 0.02
 C32-C34 \\sim C32-C36 \\sim C34-C36 \\sim C33-C35 \\sim C33-C37 \\sim C35-C37
 with sigma of 0.02
 C2-C3 \\sim C2-C4 \\sim C2-C5 \\sim C2-C6 \\sim C2-C7 \\sim C2-C8
 with sigma of 0.02
 C6-C3 \\sim C5-C4 \\sim C7-C6 \\sim C8-C5 \\sim C3-C7 \\sim C4-C8
 with sigma of 0.02
 C10-C11 \\sim C10-C12 \\sim C10-C13 \\sim C10-C14 \\sim C10-C15 \\sim C10-C16
 with sigma of 0.02
 C15-C11 \\sim C16-C12 \\sim C11-C13 \\sim C12-C14 \\sim C13-C15 \\sim C14-C16
 with sigma of 0.02
 C99-C100 \\sim C99-C101 \\sim C99-C102 \\sim C99-C103 \\sim C99-C104 \\sim
C99-C105
 with sigma of 0.02
 C102-C100 \\sim C103-C101 \\sim C104-C102 \\sim C105-C103 \\sim C100-C104
\\sim C101-C105
 with sigma of 0.02
3. Restrained planarity
 C272, C273, C274, C300, C269, C270, C271
 with sigma of 0.1
 C12S, C17S, C11S, C16S, C15S, C14S, C13S
 with sigma of 0.1
 C17S, C11S, C12S, C13S, C14S, C16S, C15S
 with sigma of 0.1
4. Uiso/Uaniso restraints and constraints
C220 \\sim C222 \\sim C225 \\sim C227 \\sim C223 \\sim C224 \\sim C228 \\sim
C221: within 1.7A with sigma of 0.04 and sigma for terminal atoms of 0.08
C128 \\sim C401 \\sim C129 \\sim C400: within 1.7A with sigma of 0.04 and sigma
for terminal atoms of 0.08
C501 \\sim C260 \\sim C502 \\sim C259 \\sim C503 \\sim C258 \\sim N504 \\sim N8
\\sim C506 \\sim C505 \\sim C256 \\sim C257 \\sim C507: within 1.7A with sigma
of 0.04 and sigma for terminal atoms of 0.08
Uanis(C142) = Uanis(C144)
Uanis(C285) = Uanis(C286) = Uanis(C287) = Uanis(C288) = Uanis(C283) =
Uanis(C284) = Uanis(C282) = Uanis(C300) = Uanis(C273) = Uanis(C272) =
Uanis(C271) = Uanis(C270) = Uanis(C269) = Uanis(C274)
Uanis(C12S) = Uanis(C13S) = Uanis(C14S) = Uanis(C15S) = Uanis(C16S) =
Uanis(C11S) = Uanis(C17S)
Uanis(C17S) = Uanis(C11S) = Uanis(C16S) = Uanis(C12S) = Uanis(C13S) =
Uanis(C14S) = Uanis(C15S) = Uanis(C290) = Uanis(C289) = Uanis(C291) =
Uanis(C292) = Uanis(C293) = Uanis(C294) = Uanis(C295) = Uanis(C275) =
Uanis(C276) = Uanis(C277) = Uanis(C278) = Uanis(C279) = Uanis(C280) =
Uanis(C281) = Uanis(C261) = Uanis(C262) = Uanis(C267) = Uanis(C266) =
Uanis(C265) = Uanis(C264) = Uanis(C263) = Uanis(C282) = Uanis(C283) =
Uanis(C288) = Uanis(C287) = Uanis(C286) = Uanis(C285) = Uanis(C284) =
Uanis(C300) = Uanis(C274) = Uanis(C273) = Uanis(C272) = Uanis(C271) =
Uanis(C270) = Uanis(C269)
5. Rigid body (RIGU) restrains
 C139, C140, C141, C142
 with sigma for 1-2 distances of 0.004 and sigma for 1-3 distances of 0.004
 C143, C144, C145, C146
 with sigma for 1-2 distances of 0.004 and sigma for 1-3 distances of 0.004
 C220, C222, C225, C227, C119
 with sigma for 1-2 distances of 0.004 and sigma for 1-3 distances of 0.004
 C223, C224, C228, C221, C119
 with sigma for 1-2 distances of 0.004 and sigma for 1-3 distances of 0.004
 C62, C63, C65, C67
 with sigma for 1-2 distances of 0.004 and sigma for 1-3 distances of 0.004
 C62, C64, C66, C68
 with sigma for 1-2 distances of 0.004 and sigma for 1-3 distances of 0.004
 C191, C192, C194, C196
 with sigma for 1-2 distances of 0.004 and sigma for 1-3 distances of 0.004
 C191, C193, C195, C197
 with sigma for 1-2 distances of 0.004 and sigma for 1-3 distances of 0.004
 C70, C73, C75, C71
 with sigma for 1-2 distances of 0.004 and sigma for 1-3 distances of 0.004
 C70, C74, C76, C72
 with sigma for 1-2 distances of 0.004 and sigma for 1-3 distances of 0.004
 C170, C173, C175, C171
 with sigma for 1-2 distances of 0.004 and sigma for 1-3 distances of 0.004
 C170, C174, C176, C172
 with sigma for 1-2 distances of 0.004 and sigma for 1-3 distances of 0.004
 C162, C163, C165, C167
 with sigma for 1-2 distances of 0.004 and sigma for 1-3 distances of 0.004
 C162, C164, C166, C168
 with sigma for 1-2 distances of 0.004 and sigma for 1-3 distances of 0.004
 C199, C201, C205, C203
 with sigma for 1-2 distances of 0.004 and sigma for 1-3 distances of 0.004
 C199, C202, C200, C204
 with sigma for 1-2 distances of 0.004 and sigma for 1-3 distances of 0.004
 C23, C26, C28, C24
 with sigma for 1-2 distances of 0.004 and sigma for 1-3 distances of 0.004
 C23, C27, C29, C25
 with sigma for 1-2 distances of 0.004 and sigma for 1-3 distances of 0.004
 C78, C80, C82, C84
 with sigma for 1-2 distances of 0.004 and sigma for 1-3 distances of 0.004
 C86, C88, C90, C92
 with sigma for 1-2 distances of 0.004 and sigma for 1-3 distances of 0.004
 C183, C185, C187, C189
 with sigma for 1-2 distances of 0.004 and sigma for 1-3 distances of 0.004
 C183, C184, C186, C188
 with sigma for 1-2 distances of 0.004 and sigma for 1-3 distances of 0.004
 C153, C154, C155, C156
 with sigma for 1-2 distances of 0.004 and sigma for 1-3 distances of 0.004
 C212, C213, C216, C217
 with sigma for 1-2 distances of 0.004 and sigma for 1-3 distances of 0.004
 C242, C243, C244, N7, C240, C241, C249, C248, C247, C246, C245, N3C, C238
 with sigma for 1-2 distances of 0.004 and sigma for 1-3 distances of 0.004
 C293, C295, C294, C290, C291, C292, C289
 with sigma for 1-2 distances of 0.004 and sigma for 1-3 distances of 0.004
 C284, C285, C286, C283, C287, C288, C282
 with sigma for 1-2 distances of 0.004 and sigma for 1-3 distances of 0.004
 C110, C122, C123, C118, C119, C117, N3, N11, C125, C120, C126, C121, C124
 with sigma for 1-2 distances of 0.004 and sigma for 1-3 distances of 0.004
 C215, C212, C218, C217, C216, C213, C214
 with sigma for 1-2 distances of 0.004 and sigma for 1-3 distances of 0.004
 C57, C54, C59, C55
 with sigma for 1-2 distances of 0.004 and sigma for 1-3 distances of 0.004
 C58, C60, C56, C54
 with sigma for 1-2 distances of 0.004 and sigma for 1-3 distances of 0.004
 C36, C34, C32, C31
 with sigma for 1-2 distances of 0.004 and sigma for 1-3 distances of 0.004
 C37, C31, C35, C33
 with sigma for 1-2 distances of 0.004 and sigma for 1-3 distances of 0.004
 C5, C8, C4, C2
 with sigma for 1-2 distances of 0.004 and sigma for 1-3 distances of 0.004
 C3, C7, C6, C2
 with sigma for 1-2 distances of 0.004 and sigma for 1-3 distances of 0.004
 C10, C11, C13, C15
 with sigma for 1-2 distances of 0.004 and sigma for 1-3 distances of 0.004
 C10, C12, C14, C16
 with sigma for 1-2 distances of 0.004 and sigma for 1-3 distances of 0.004
 C99, C101, C103, C105
 with sigma for 1-2 distances of 0.004 and sigma for 1-3 distances of 0.004
 C99, C100, C102, C104
 with sigma for 1-2 distances of 0.004 and sigma for 1-3 distances of 0.004
 C261, C262, C263, C264, C265, C266, C267
 with sigma for 1-2 distances of 0.004 and sigma for 1-3 distances of 0.004
 C260, C259, C258, N8, C255, C256, C257
 with sigma for 1-2 distances of 0.004 and sigma for 1-3 distances of 0.004
 C400, C401, C402, N403, C404, C405, C406
 with sigma for 1-2 distances of 0.004 and sigma for 1-3 distances of 0.004
 C274, C269, C270, C273, C271, C272
 with sigma for 1-2 distances of 0.004 and sigma for 1-3 distances of 0.004
 C132, C131, C130, N4, C127, C128, C129
 with sigma for 1-2 distances of 0.004 and sigma for 1-3 distances of 0.004
 C275, C276, C277, C278, C279, C280, C281
 with sigma for 1-2 distances of 0.004 and sigma for 1-3 distances of 0.004
 C17S, C11S, C12S, C13S, C14S, C15S, C16S
 with sigma for 1-2 distances of 0.004 and sigma for 1-3 distances of 0.004
6. Others
 Sof(C213)=Sof(H21G)=Sof(H21H)=Sof(H21I)=Sof(C216)=Sof(H21P)=Sof(H21Q)=
 Sof(H21R)=Sof(C217)=Sof(H21S)=Sof(H21T)=Sof(H21U)=1-FVAR(1)
 Sof(C214)=Sof(H21J)=Sof(H21K)=Sof(H21L)=Sof(C215)=Sof(H21M)=Sof(H21N)=
 Sof(H21O)=Sof(C218)=Sof(H21V)=Sof(H21W)=Sof(H21X)=FVAR(1)
 Sof(C184)=Sof(H18G)=Sof(H18H)=Sof(H18I)=Sof(C186)=Sof(H18M)=Sof(H18N)=
 Sof(H18O)=Sof(C188)=Sof(H18S)=Sof(H18T)=Sof(H18U)=1-FVAR(2)
 Sof(C185)=Sof(H18J)=Sof(H18K)=Sof(H18L)=Sof(C187)=Sof(H18P)=Sof(H18Q)=
 Sof(H18R)=Sof(C189)=Sof(H18V)=Sof(H18W)=Sof(H18X)=FVAR(2)
 Sof(C192)=Sof(H19D)=Sof(H19E)=Sof(H19F)=Sof(C194)=Sof(H19J)=Sof(H19K)=
 Sof(H19L)=Sof(C196)=Sof(H19P)=Sof(H19Q)=Sof(H19R)=1-FVAR(3)
 Sof(C193)=Sof(H19G)=Sof(H19H)=Sof(H19I)=Sof(C195)=Sof(H19M)=Sof(H19N)=
 Sof(H19O)=Sof(C197)=Sof(H19S)=Sof(H19T)=Sof(H19U)=FVAR(3)
 Sof(C220)=Sof(C222)=Sof(H22D)=Sof(H22E)=Sof(H22F)=Sof(C225)=Sof(H22J)=
 Sof(H22K)=Sof(H22L)=Sof(C227)=Sof(H22P)=Sof(H22Q)=Sof(H22R)=1-FVAR(4)
 Sof(C221)=Sof(H22A)=Sof(H22B)=Sof(H22C)=Sof(C223)=Sof(C224)=Sof(H22G)=
 Sof(H22H)=Sof(H22I)=Sof(C228)=Sof(H22S)=Sof(H22T)=Sof(H22U)=FVAR(4)
 Sof(C163)=Sof(H16G)=Sof(H16H)=Sof(H16I)=Sof(C165)=Sof(H16M)=Sof(H16N)=
 Sof(H16O)=Sof(C167)=Sof(H16S)=Sof(H16T)=Sof(H16U)=1-FVAR(5)
 Sof(C164)=Sof(H16J)=Sof(H16K)=Sof(H16L)=Sof(C166)=Sof(H16P)=Sof(H16Q)=
 Sof(H16R)=Sof(C168)=Sof(H16V)=Sof(H16W)=Sof(H16X)=FVAR(5)
 Sof(C172)=Sof(H17D)=Sof(H17E)=Sof(H17F)=Sof(C174)=Sof(H17J)=Sof(H17K)=
 Sof(H17L)=Sof(C176)=Sof(H17P)=Sof(H17Q)=Sof(H17R)=1-FVAR(6)
 Sof(C171)=Sof(H17A)=Sof(H17B)=Sof(H17C)=Sof(C173)=Sof(H17G)=Sof(H17H)=
 Sof(H17I)=Sof(C175)=Sof(H17M)=Sof(H17N)=Sof(H17O)=FVAR(6)
 Sof(C200)=Sof(H20D)=Sof(H20E)=Sof(H20F)=Sof(C202)=Sof(H20J)=Sof(H20K)=
 Sof(H20L)=Sof(C204)=Sof(H20P)=Sof(H20Q)=Sof(H20R)=1-FVAR(7)
 Sof(C201)=Sof(H20G)=Sof(H20H)=Sof(H20I)=Sof(C203)=Sof(H20M)=Sof(H20N)=
 Sof(H20O)=Sof(C205)=Sof(H20S)=Sof(H20T)=Sof(H20U)=FVAR(7)
 Sof(C139)=Sof(C140)=Sof(H14D)=Sof(H14E)=Sof(H14F)=Sof(C141)=Sof(H14G)=
 Sof(H14H)=Sof(H14I)=Sof(C142)=Sof(H14J)=Sof(H14K)=Sof(H14L)=1-FVAR(8)
 Sof(C143)=Sof(C144)=Sof(H14M)=Sof(H14N)=Sof(H14O)=Sof(C145)=Sof(H14P)=
 Sof(H14Q)=Sof(H14R)=Sof(C146)=Sof(H14S)=Sof(H14T)=Sof(H14U)=FVAR(8)
 Sof(C122)=Sof(N11)=Sof(C126)=Sof(H126)=Sof(C125)=Sof(H125)=Sof(C124)=
 Sof(H124)=Sof(C123)=Sof(H123)=1-FVAR(9)
 Sof(C121)=Sof(H121)=Sof(N3)=Sof(C117)=Sof(C118)=Sof(H118)=Sof(C119)=Sof(H119)=
 Sof(C120)=Sof(H120)=FVAR(9)
 Sof(C249)=Sof(H249)=Sof(C248)=Sof(H248)=Sof(C247)=Sof(H247)=Sof(C246)=
 Sof(H246)=Sof(C245)=Sof(N3C)=1-FVAR(10)
 Sof(C242)=Sof(H242)=Sof(C243)=Sof(H243)=Sof(C244)=Sof(H244)=Sof(N7)=Sof(C240)=
 Sof(C241)=Sof(H241)=FVAR(10)
 Sof(C33)=Sof(H33A)=Sof(H33B)=Sof(H33C)=Sof(C35)=Sof(H35A)=Sof(H35B)=Sof(H35C)=
 Sof(C37)=Sof(H37A)=Sof(H37B)=Sof(H37C)=1-FVAR(11)
 Sof(C32)=Sof(H32A)=Sof(H32B)=Sof(H32C)=Sof(C34)=Sof(H34A)=Sof(H34B)=Sof(H34C)=
 Sof(C36)=Sof(H36A)=Sof(H36B)=Sof(H36C)=FVAR(11)
 Sof(C56)=Sof(H56A)=Sof(H56B)=Sof(H56C)=Sof(C58)=Sof(H58A)=Sof(H58B)=Sof(H58C)=
 Sof(C60)=Sof(H60A)=Sof(H60B)=Sof(H60C)=1-FVAR(12)
 Sof(C55)=Sof(H55A)=Sof(H55B)=Sof(H55C)=Sof(C57)=Sof(H57A)=Sof(H57B)=Sof(H57C)=
 Sof(C59)=Sof(H59A)=Sof(H59B)=Sof(H59C)=FVAR(12)
 Sof(C4)=Sof(H4A)=Sof(H4B)=Sof(H4C)=Sof(C5)=Sof(H5A)=Sof(H5B)=Sof(H5C)=Sof(C8)=
 Sof(H8A)=Sof(H8B)=Sof(H8C)=1-FVAR(13)
 Sof(C3)=Sof(H3A)=Sof(H3B)=Sof(H3C)=Sof(C6)=Sof(H6A)=Sof(H6B)=Sof(H6C)=Sof(C7)=
 Sof(H7A)=Sof(H7B)=Sof(H7C)=FVAR(13)
 Sof(C100)=Sof(H10A)=Sof(H10B)=Sof(H10C)=Sof(C102)=Sof(H10G)=Sof(H10H)=
 Sof(H10I)=Sof(C104)=Sof(H10M)=Sof(H10N)=Sof(H10O)=1-FVAR(14)
 Sof(C101)=Sof(H10D)=Sof(H10E)=Sof(H10F)=Sof(C103)=Sof(H10J)=Sof(H10K)=
 Sof(H10L)=Sof(C105)=Sof(H10P)=Sof(H10Q)=Sof(H10R)=FVAR(14)
 Sof(C12)=Sof(H12A)=Sof(H12B)=Sof(H12C)=Sof(C14)=Sof(H14A)=Sof(H14B)=Sof(H14C)=
 Sof(C16)=Sof(H16A)=Sof(H16B)=Sof(H16C)=1-FVAR(15)
 Sof(C11)=Sof(H11A)=Sof(H11B)=Sof(H11C)=Sof(C13)=Sof(H13A)=Sof(H13B)=Sof(H13C)=
 Sof(C15)=Sof(H15A)=Sof(H15B)=Sof(H15C)=FVAR(15)
 Sof(C25)=Sof(H25A)=Sof(H25B)=Sof(H25C)=Sof(C27)=Sof(H27A)=Sof(H27B)=Sof(H27C)=
 Sof(C29)=Sof(H29A)=Sof(H29B)=Sof(H29C)=1-FVAR(16)
 Sof(C24)=Sof(H24A)=Sof(H24B)=Sof(H24C)=Sof(C26)=Sof(H26A)=Sof(H26B)=Sof(H26C)=
 Sof(C28)=Sof(H28A)=Sof(H28B)=Sof(H28C)=FVAR(16)
 Sof(C64)=Sof(H64A)=Sof(H64B)=Sof(H64C)=Sof(C66)=Sof(H66A)=Sof(H66B)=Sof(H66C)=
 Sof(C68)=Sof(H68A)=Sof(H68B)=Sof(H68C)=1-FVAR(17)
 Sof(C63)=Sof(H63A)=Sof(H63B)=Sof(H63C)=Sof(C65)=Sof(H65A)=Sof(H65B)=Sof(H65C)=
 Sof(C67)=Sof(H67A)=Sof(H67B)=Sof(H67C)=FVAR(17)
 Sof(C80)=Sof(H80A)=Sof(H80B)=Sof(H80C)=Sof(C82)=Sof(H82A)=Sof(H82B)=Sof(H82C)=
 Sof(C84)=Sof(H84A)=Sof(H84B)=Sof(H84C)=1-FVAR(18)
 Sof(C79)=Sof(H79A)=Sof(H79B)=Sof(H79C)=Sof(C81)=Sof(H81A)=Sof(H81B)=Sof(H81C)=
 Sof(C83)=Sof(H83A)=Sof(H83B)=Sof(H83C)=FVAR(18)
 Sof(C72)=Sof(H72A)=Sof(H72B)=Sof(H72C)=Sof(C74)=Sof(H74A)=Sof(H74B)=Sof(H74C)=
 Sof(C76)=Sof(H76A)=Sof(H76B)=Sof(H76C)=1-FVAR(19)
 Sof(C71)=Sof(H71A)=Sof(H71B)=Sof(H71C)=Sof(C73)=Sof(H73A)=Sof(H73B)=Sof(H73C)=
 Sof(C75)=Sof(H75A)=Sof(H75B)=Sof(H75C)=FVAR(19)
 Sof(C88)=Sof(H88A)=Sof(H88B)=Sof(H88C)=Sof(C90)=Sof(H90A)=Sof(H90B)=Sof(H90C)=
 Sof(C92)=Sof(H92A)=Sof(H92B)=Sof(H92C)=1-FVAR(20)
 Sof(C87)=Sof(H87A)=Sof(H87B)=Sof(H87C)=Sof(C89)=Sof(H89A)=Sof(H89B)=Sof(H89C)=
 Sof(C91)=Sof(H91A)=Sof(H91B)=Sof(H91C)=FVAR(20)
 Sof(C400)=Sof(H40D)=Sof(H40E)=Sof(H40F)=Sof(C401)=Sof(H40G)=Sof(H40H)=
 Sof(C402)=Sof(H40I)=Sof(H40J)=Sof(N403)=Sof(H40K)=Sof(H40L)=Sof(C404)=
 Sof(H40M)=Sof(H40N)=Sof(C405)=Sof(H40O)=Sof(H40P)=Sof(C406)=Sof(H40Q)=
 Sof(H40R)=Sof(H40S)=1-FVAR(21)
 Sof(N4)=Sof(H4D)=Sof(H4E)=Sof(C127)=Sof(H12D)=Sof(H12E)=Sof(C128)=Sof(H12F)=
 Sof(H12G)=Sof(C129)=Sof(H12H)=Sof(H12I)=Sof(H12J)=Sof(C130)=Sof(H13M)=
 Sof(H13N)=Sof(C131)=Sof(H13O)=Sof(H13P)=Sof(C132)=Sof(H13Q)=Sof(H13R)=
 Sof(H13S)=FVAR(21)
 Sof(C501)=Sof(H50D)=Sof(H50E)=Sof(H50F)=Sof(C502)=Sof(H50G)=Sof(H50H)=
 Sof(C503)=Sof(H50I)=Sof(H50J)=Sof(N504)=Sof(H50K)=Sof(H50L)=Sof(C505)=
 Sof(H50M)=Sof(H50N)=Sof(C506)=Sof(H50O)=Sof(H50P)=Sof(C507)=Sof(H50Q)=
 Sof(H50R)=Sof(H50S)=1-FVAR(22)
 Sof(N8)=Sof(H8D)=Sof(H8E)=Sof(C255)=Sof(H25D)=Sof(H25E)=Sof(C256)=Sof(H25F)=
 Sof(H25G)=Sof(C257)=Sof(H25H)=Sof(H25I)=Sof(H25J)=Sof(C258)=Sof(H25K)=
 Sof(H25L)=Sof(C259)=Sof(H25M)=Sof(H25N)=Sof(C260)=Sof(H26D)=Sof(H26E)=
 Sof(H26F)=FVAR(22)
 Fixed Sof: C275(0.5) H27D(0.5) H27E(0.5) H27F(0.5) C281(0.5) H281(0.5)
 C280(0.5) H280(0.5) C279(0.5) H279(0.5) C278(0.5) H278(0.5) C277(0.5)
 H277(0.5) C276(0.5) C289(0.5) H28D(0.5) H28E(0.5) H28F(0.5) C295(0.5)
 H295(0.5) C294(0.5) H294(0.5) C293(0.5) H293(0.5) C292(0.5) H292(0.5)
 C291(0.5) H291(0.5) C290(0.5) C282(0.5) H28G(0.5) H28H(0.5) H28I(0.5)
 C285(0.5) H285(0.5) C284(0.5) H284(0.5) C283(0.5) C288(0.5) H288(0.5)
 C287(0.5) H287(0.5) C286(0.5) H286(0.5) C261(0.5) H26G(0.5) H26H(0.5)
 H26I(0.5) C262(0.5) C267(0.5) H267(0.5) C266(0.5) H266(0.5) C265(0.5)
 H265(0.5) C264(0.5) H264(0.5) C263(0.5) H263(0.5) N9(0.5) C296(0.5) H29D(0.5)
 H29E(0.5) H29F(0.5) C297(0.5) N10(0.5) C298(0.5) H29G(0.5) H29H(0.5) H29I(0.5)
 C299(0.5)
7.a Secondary CH2 refined with riding coordinates:
 N4(H4D,H4E), C127(H12D,H12E), C128(H12F,H12G), C130(H13M,H13N), C131(H13O,
 H13P), N8(H8D,H8E), C255(H25D,H25E), C256(H25F,H25G), C258(H25K,H25L),
 C259(H25M,H25N), C401(H40G,H40H), C402(H40I,H40J), N403(H40K,H40L), C404(H40M,
 H40N), C405(H40O,H40P), C502(H50G,H50H), C503(H50I,H50J), N504(H50K,H50L),
 C505(H50M,H50N), C506(H50O,H50P)
7.b Me refined with riding coordinates:
 C3(H3A,H3B,H3C), C4(H4A,H4B,H4C), C5(H5A,H5B,H5C), C6(H6A,H6B,H6C), C7(H7A,
 H7B,H7C), C8(H8A,H8B,H8C), C11(H11A,H11B,H11C), C12(H12A,H12B,H12C), C13(H13A,
 H13B,H13C), C14(H14A,H14B,H14C), C15(H15A,H15B,H15C), C16(H16A,H16B,H16C),
 C19(H19A,H19B,H19C), C20(H20A,H20B,H20C), C21(H21A,H21B,H21C), C24(H24A,H24B,
 H24C), C25(H25A,H25B,H25C), C26(H26A,H26B,H26C), C27(H27A,H27B,H27C), C28(H28A,
 H28B,H28C), C29(H29A,H29B,H29C), C32(H32A,H32B,H32C), C33(H33A,H33B,H33C),
 C34(H34A,H34B,H34C), C35(H35A,H35B,H35C), C36(H36A,H36B,H36C), C37(H37A,H37B,
 H37C), C40(H40A,H40B,H40C), C41(H41A,H41B,H41C), C42(H42A,H42B,H42C), C45(H45A,
 H45B,H45C), C46(H46A,H46B,H46C), C47(H47A,H47B,H47C), C50(H50A,H50B,H50C),
 C51(H51A,H51B,H51C), C52(H52A,H52B,H52C), C55(H55A,H55B,H55C), C56(H56A,H56B,
 H56C), C57(H57A,H57B,H57C), C58(H58A,H58B,H58C), C59(H59A,H59B,H59C), C60(H60A,
 H60B,H60C), C63(H63A,H63B,H63C), C64(H64A,H64B,H64C), C65(H65A,H65B,H65C),
 C66(H66A,H66B,H66C), C67(H67A,H67B,H67C), C68(H68A,H68B,H68C), C71(H71A,H71B,
 H71C), C72(H72A,H72B,H72C), C73(H73A,H73B,H73C), C74(H74A,H74B,H74C), C75(H75A,
 H75B,H75C), C76(H76A,H76B,H76C), C79(H79A,H79B,H79C), C80(H80A,H80B,H80C),
 C81(H81A,H81B,H81C), C82(H82A,H82B,H82C), C83(H83A,H83B,H83C), C84(H84A,H84B,
 H84C), C87(H87A,H87B,H87C), C88(H88A,H88B,H88C), C89(H89A,H89B,H89C), C90(H90A,
 H90B,H90C), C91(H91A,H91B,H91C), C92(H92A,H92B,H92C), C95(H95A,H95B,H95C),
 C96(H96A,H96B,H96C), C97(H97A,H97B,H97C), C100(H10A,H10B,H10C), C101(H10D,H10E,
 H10F), C102(H10G,H10H,H10I), C103(H10J,H10K,H10L), C104(H10M,H10N,H10O),
 C105(H10P,H10Q,H10R), C135(H13D,H13E,H13F), C136(H13G,H13H,H13I), C137(H13J,
 H13K,H13L), C140(H14D,H14E,H14F), C141(H14G,H14H,H14I), C142(H14J,H14K,H14L),
 C144(H14M,H14N,H14O), C145(H14P,H14Q,H14R), C146(H14S,H14T,H14U), C149(H14V,
 H14W,H14X), C150(H15D,H15E,H15F), C151(H15G,H15H,H15I), C154(H15J,H15K,H15L),
 C155(H15M,H15N,H15O), C156(H15P,H15Q,H15R), C159(H15S,H15T,H15U), C160(H16D,
 H16E,H16F), C163(H16G,H16H,H16I), C164(H16J,H16K,H16L), C165(H16M,H16N,H16O),
 C166(H16P,H16Q,H16R), C167(H16S,H16T,H16U), C168(H16V,H16W,H16X), C171(H17A,
 H17B,H17C), C172(H17D,H17E,H17F), C173(H17G,H17H,H17I), C174(H17J,H17K,H17L),
 C175(H17M,H17N,H17O), C176(H17P,H17Q,H17R), C179(H17S,H17T,H17U), C180(H18A,
 H18B,H18C), C181(H18D,H18E,H18F), C184(H18G,H18H,H18I), C185(H18J,H18K,H18L),
 C186(H18M,H18N,H18O), C187(H18P,H18Q,H18R), C188(H18S,H18T,H18U), C189(H18V,
 H18W,H18X), C192(H19D,H19E,H19F), C193(H19G,H19H,H19I), C194(H19J,H19K,H19L),
 C195(H19M,H19N,H19O), C196(H19P,H19Q,H19R), C197(H19S,H19T,H19U), C200(H20D,
 H20E,H20F), C201(H20G,H20H,H20I), C202(H20J,H20K,H20L), C203(H20M,H20N,H20O),
 C204(H20P,H20Q,H20R), C205(H20S,H20T,H20U), C208(H20V,H20W,H20X), C209(H20Y,H,
 HA), C210(H21D,H21E,H21F), C213(H21G,H21H,H21I), C214(H21J,H21K,H21L),
 C215(H21M,H21N,H21O), C216(H21P,H21Q,H21R), C217(H21S,H21T,H21U), C218(H21V,
 H21W,H21X), C221(H22A,H22B,H22C), C222(H22D,H22E,H22F), C224(H22G,H22H,H22I),
 C225(H22J,H22K,H22L), C227(H22P,H22Q,H22R), C228(H22S,H22T,H22U), C231(H23A,
 H23B,H23C), C232(H23D,H23E,H23F), C233(H23G,H23H,H23I), C275(H27D,H27E,H27F),
 C289(H28D,H28E,H28F), C129(H12H,H12I,H12J), C132(H13Q,H13R,H13S), C282(H28G,
 H28H,H28I), C257(H25H,H25I,H25J), C260(H26D,H26E,H26F), C261(H26G,H26H,H26I),
 C296(H29D,H29E,H29F), C300(H30A,H30B,H30C), C400(H40D,H40E,H40F), C406(H40Q,
 H40R,H40S), C17S(H17V,H17W,H17X), C501(H50D,H50E,H50F), C507(H50Q,H50R,H50S)
7.c Aromatic/amide H refined with riding coordinates:
 C107(H107), C109(H109), C113(H113), C114(H114), C115(H115), C116(H116),
 C121(H121), C118(H118), C119(H119), C120(H120), C126(H126), C125(H125),
 C124(H124), C123(H123), C236(H236), C237(H237), C242(H242), C243(H243),
 C244(H244), C241(H241), C249(H249), C248(H248), C247(H247), C246(H246),
 C251(H251), C252(H252), C253(H253), C254(H254), C281(H281), C280(H280),
 C279(H279), C278(H278), C277(H277), C295(H295), C294(H294), C293(H293),
 C292(H292), C291(H291), C285(H285), C284(H284), C288(H288), C287(H287),
 C286(H286), C267(H267), C266(H266), C265(H265), C264(H264), C263(H263),
 C269(H269), C273(H273), C272(H272), C271(H271), C270(H270), C12S(H12S),
 C16S(H16Y), C15S(H15V), C14S(H14Y), C13S(H13T)
7.d Fitted hexagon refined as free rotating group:
 C121(N3,C117,C118,C119,C120), C122(N11,C126,C125,C124,C123), C242(C243,C244,
 N7,C240,C241), C249(C248,C247,C246,C245,N3C), C281(C280,C279,C278,C277,C276),
 C295(C294,C293,C292,C291,C290), C285(C284,C283,C288,C287,C286), C262(C267,C266,
 C265,C264,C263), C269(C274,C273,C272,C271,C270), C12S(C11S,C16S,C15S,C14S,C13S)
7.e Idealised Me refined as rotating group:
 C226(H22M,H22N,H22O), C298(H29G,H29H,H29I)
;
_atom_sites_solution_hydrogens    geom
_atom_sites_solution_primary      ?
_atom_sites_solution_secondary    ?
loop_
  _atom_site_label
  _atom_site_type_symbol
  _atom_site_fract_x
  _atom_site_fract_y
  _atom_site_fract_z
  _atom_site_U_iso_or_equiv
  _atom_site_adp_type
  _atom_site_occupancy
  _atom_site_site_symmetry_order
  _atom_site_calc_flag
  _atom_site_refinement_flags_posn
  _atom_site_refinement_flags_adp
  _atom_site_refinement_flags_occupancy
  _atom_site_disorder_assembly
  _atom_site_disorder_group
 Co1 Co 0.58309(6) 0.22507(4) -0.02552(4) 0.0687(3) Uani 1 1 d . . . . .
 Ni1A Ni 0.52693(5) 0.31793(4) 0.23791(4) 0.0636(3) Uani 1 1 d . . . . .
 Ni1B Ni 0.61678(5) 0.12896(4) -0.28966(4) 0.0694(3) Uani 1 1 d . . . . .
 Cr1A Cr 0.62013(6) 0.41786(4) 0.17099(4) 0.0500(3) Uani 1 1 d . . . . .
 Cr1B Cr 0.77861(5) 0.10150(4) -0.25507(4) 0.0533(3) Uani 1 1 d . . . . .
 Cr2A Cr 0.79029(6) 0.44980(4) 0.16019(5) 0.0565(3) Uani 1 1 d . . . . .
 Cr2B Cr 0.93305(6) 0.16235(5) -0.28306(5) 0.0658(4) Uani 1 1 d . . . . .
 Cr3A Cr 0.93670(6) 0.38347(5) 0.17041(5) 0.0649(3) Uani 1 1 d . . . . .
 Cr3B Cr 0.98004(7) 0.28294(5) -0.32048(7) 0.0813(5) Uani 1 1 d . . . . .
 Cr4A Cr 0.97378(6) 0.26864(5) 0.23297(5) 0.0677(4) Uani 1 1 d . . . . .
 Cr4B Cr 0.90588(7) 0.38554(5) -0.38191(5) 0.0698(4) Uani 1 1 d . . . . .
 Cr5A Cr 0.87819(5) 0.16328(4) 0.27817(4) 0.0542(3) Uani 1 1 d . . . . .
 Cr5B Cr 0.73723(7) 0.41494(5) -0.38817(5) 0.0646(3) Uani 1 1 d . . . . .
 Cr6A Cr 0.70851(5) 0.13967(4) 0.31568(4) 0.0489(3) Uani 1 1 d . . . . .
 Cr6B Cr 0.59064(7) 0.35038(5) -0.38853(5) 0.0670(3) Uani 1 1 d . . . . .
 Cr7A Cr 0.56208(5) 0.19750(4) 0.28096(4) 0.0451(3) Uani 1 1 d . . . . .
 Cr7B Cr 0.53457(6) 0.23579(4) -0.32975(5) 0.0608(3) Uani 1 1 d . . . . .
 F1A F 0.60874(18) 0.35968(13) 0.22262(13) 0.0491(9) Uani 1 1 d . . . . .
 F1B F 0.71668(19) 0.13734(14) -0.29793(13) 0.0527(9) Uani 1 1 d . . . . .
 F2A F 0.7152(2) 0.40072(13) 0.16274(14) 0.0565(10) Uani 1 1 d . . . . .
 F2B F 0.83328(19) 0.16095(14) -0.26557(16) 0.0600(10) Uani 1 1 d . . . . .
 F3A F 0.8439(2) 0.39509(14) 0.19345(15) 0.0626(11) Uani 1 1 d . . . . .
 F3B F 0.9226(2) 0.22787(15) -0.32276(17) 0.0680(12) Uani 1 1 d . . . . .
 F4A F 0.91625(19) 0.31275(15) 0.19340(16) 0.0644(11) Uani 1 1 d . . . . .
 F4B F 0.9026(2) 0.32495(15) -0.33307(17) 0.0663(11) Uani 1 1 d . . . . .
 F5A F 0.89058(18) 0.23411(14) 0.26619(15) 0.0586(10) Uani 1 1 d . . . . .
 F5B F 0.8126(2) 0.36974(15) -0.39173(15) 0.0662(11) Uani 1 1 d . . . . .
 F6A F 0.78199(17) 0.17317(13) 0.26990(13) 0.0502(9) Uani 1 1 d . . . . .
 F6B F 0.6769(2) 0.35917(15) -0.36251(15) 0.0611(10) Uani 1 1 d . . . . .
 F7A F 0.65550(17) 0.19865(13) 0.30104(14) 0.0506(9) Uani 1 1 d . . . . .
 F7B F 0.6059(2) 0.28071(16) -0.37029(16) 0.0685(11) Uani 1 1 d . . . . .
 F8A F 0.58555(17) 0.26184(13) 0.23898(13) 0.0496(9) Uani 1 1 d . . . . .
 F8B F 0.6106(2) 0.19899(14) -0.29891(15) 0.0590(10) Uani 1 1 d . . . . .
 O1A O 0.6371(2) 0.45717(17) 0.21599(18) 0.0548(12) Uani 1 1 d . . . . .
 O1B O 0.8286(2) 0.07980(17) -0.30798(19) 0.0584(12) Uani 1 1 d . . . . .
 O2A O 0.7511(3) 0.4601(2) 0.2233(2) 0.0693(14) Uani 1 1 d . . . . .
 O2B O 0.9170(3) 0.1336(2) -0.3381(2) 0.0746(16) Uani 1 1 d . . . . .
 O3A O 0.6309(3) 0.47531(18) 0.11792(18) 0.0616(13) Uani 1 1 d . . . . .
 O3B O 0.8403(2) 0.06551(19) -0.2110(2) 0.0664(14) Uani 1 1 d . . . . .
 O4A O 0.7358(3) 0.5057(2) 0.1273(2) 0.0765(16) Uani 1 1 d . . . . .
 O4B O 0.9453(3) 0.0957(2) -0.2432(3) 0.0827(18) Uani 1 1 d . . . . .
 O5A O 0.8662(3) 0.4974(2) 0.1588(2) 0.0835(18) Uani 1 1 d . . . . .
 O5B O 1.0330(3) 0.1637(2) -0.3020(3) 0.094(2) Uani 1 1 d . . . . .
 O6A O 0.9601(3) 0.4532(2) 0.1485(2) 0.0771(16) Uani 1 1 d . . . . .
 O6B O 1.0612(3) 0.2426(3) -0.3079(4) 0.118(3) Uani 1 1 d . . . . .
 O7A O 0.8252(3) 0.4380(2) 0.0977(2) 0.0755(16) Uani 1 1 d . . . . .
 O7B O 0.9472(3) 0.1901(2) -0.2283(3) 0.0872(18) Uani 1 1 d . . . . .
 O8A O 0.9067(3) 0.3802(2) 0.1083(2) 0.0818(17) Uani 1 1 d . . . . .
 O8B O 0.9539(4) 0.2724(3) -0.2517(3) 0.0893(19) Uani 1 1 d . . . . .
 O9A O 0.9687(3) 0.3870(2) 0.2313(2) 0.0741(15) Uani 1 1 d . . . . .
 O9B O 1.0059(4) 0.2920(3) -0.3881(3) 0.099(2) Uani 1 1 d . . . . .
 O10A O 0.9695(3) 0.3116(2) 0.2779(2) 0.0792(17) Uani 1 1 d . . . . .
 O10B O 0.9394(3) 0.3486(2) -0.4298(2) 0.0821(17) Uani 1 1 d . . . . .
 O11A O 1.0305(3) 0.3686(2) 0.1467(2) 0.0860(19) Uani 1 1 d . . . . .
 O11B O 1.0374(3) 0.3391(3) -0.3168(3) 0.105(2) Uani 1 1 d . . . . .
 O12A O 1.0577(3) 0.3012(2) 0.1998(3) 0.0848(19) Uani 1 1 d . . . . .
 O12B O 1.0003(3) 0.4027(2) -0.3730(3) 0.0816(18) Uani 1 1 d . . . . .
 O13A O 1.0314(3) 0.2233(2) 0.2748(3) 0.088(2) Uani 1 1 d . . . . .
 O13B O 0.9046(4) 0.4488(2) -0.4292(2) 0.0854(18) Uani 1 1 d . . . . .
 O14A O 0.9753(2) 0.15107(19) 0.2877(2) 0.0671(14) Uani 1 1 d . . . . .
 O14B O 0.7963(4) 0.4735(2) -0.4137(2) 0.0759(16) Uani 1 1 d . . . . .
 O15A O 0.9797(3) 0.2259(2) 0.1881(2) 0.0751(16) Uani 1 1 d . . . . .
 O15B O 0.8739(3) 0.42041(19) -0.3323(2) 0.0695(14) Uani 1 1 d . . . . .
 O16A O 0.8973(2) 0.16571(18) 0.21035(19) 0.0626(13) Uani 1 1 d . . . . .
 O16B O 0.7569(3) 0.41743(18) -0.32381(18) 0.0654(14) Uani 1 1 d . . . . .
 O17A O 0.8624(2) 0.16209(18) 0.34633(18) 0.0569(12) Uani 1 1 d . . . . .
 O17B O 0.7214(3) 0.4138(2) -0.45348(19) 0.0748(15) Uani 1 1 d . . . . .
 O18A O 0.7479(2) 0.16462(19) 0.36567(18) 0.0597(12) Uani 1 1 d . . . . .
 O18B O 0.6435(3) 0.3536(3) -0.4509(2) 0.0830(17) Uani 1 1 d . . . . .
 O19A O 0.8649(2) 0.09148(18) 0.28931(19) 0.0609(13) Uani 1 1 d . . . . .
 O19B O 0.6613(4) 0.4605(2) -0.3849(2) 0.0814(17) Uani 1 1 d . . . . .
 O20A O 0.7620(2) 0.07868(17) 0.33155(19) 0.0596(12) Uani 1 1 d . . . . .
 O20B O 0.5748(3) 0.4215(3) -0.4080(2) 0.0815(17) Uani 1 1 d . . . . .
 O21A O 0.6342(2) 0.10673(18) 0.36109(18) 0.0606(12) Uani 1 1 d . . . . .
 O21B O 0.5041(3) 0.3396(3) -0.4144(2) 0.0860(18) Uani 1 1 d . . . . .
 O22A O 0.5393(2) 0.13330(18) 0.32566(19) 0.0584(12) Uani 1 1 d . . . . .
 O22B O 0.4575(3) 0.2721(3) -0.3625(3) 0.0902(19) Uani 1 1 d . . . . .
 O23A O 0.6743(2) 0.11313(17) 0.26497(17) 0.0534(11) Uani 1 1 d . . . . .
 O23B O 0.5425(3) 0.3534(2) -0.3272(2) 0.0683(14) Uani 1 1 d . . . . .
 O24A O 0.5966(2) 0.16467(17) 0.23017(18) 0.0578(12) Uani 1 1 d . . . . .
 O24B O 0.5307(3) 0.2766(2) -0.2817(2) 0.0820(17) Uani 1 1 d . . . . .
 O25A O 0.5280(2) 0.22961(17) 0.33289(17) 0.0558(12) Uani 1 1 d . . . . .
 O25B O 0.5400(3) 0.1933(2) -0.3771(2) 0.0791(16) Uani 1 1 d . . . . .
 O26A O 0.5324(2) 0.31261(17) 0.30559(17) 0.0517(11) Uani 1 1 d . . . . .
 O26B O 0.6154(3) 0.13229(19) -0.35655(18) 0.0638(13) Uani 1 1 d . . . . .
 O27A O 0.4679(2) 0.19835(18) 0.2601(2) 0.0651(14) Uani 1 1 d . . . . .
 O27B O 0.4655(3) 0.1901(3) -0.2864(3) 0.0888(19) Uani 1 1 d . . . . .
 O28A O 0.4419(2) 0.27894(17) 0.25163(16) 0.0497(11) Uani 1 1 d . . . . .
 O28B O 0.5176(2) 0.11702(18) -0.27872(18) 0.0585(12) Uani 1 1 d . . . . .
 O29A O 0.4681(2) 0.37551(17) 0.23617(17) 0.0548(12) Uani 1 1 d . . . . .
 O29B O 0.6267(3) 0.05673(18) -0.27953(19) 0.0610(13) Uani 1 1 d . . . . .
 O30A O 0.5214(3) 0.43455(17) 0.17811(18) 0.0579(12) Uani 1 1 d . . . . .
 O30B O 0.7234(2) 0.04034(18) -0.24335(19) 0.0594(12) Uani 1 1 d . . . . .
 O31A O 0.5224(2) 0.31956(17) 0.17030(16) 0.0516(11) Uani 1 1 d . . . . .
 O31B O 0.6163(2) 0.12722(18) -0.22098(17) 0.0544(12) Uani 1 1 d . . . . .
 O32A O 0.6004(3) 0.37597(18) 0.12678(17) 0.0586(12) Uani 1 1 d . . . . .
 O32B O 0.7258(2) 0.12252(19) -0.20166(18) 0.0601(13) Uani 1 1 d . . . . .
 N1 N 0.5274(4) 0.1739(3) 0.0270(2) 0.0720(18) Uani 1 1 d . . . . .
 N2 N 0.5685(4) 0.2631(2) 0.0221(2) 0.0638(16) Uani 1 1 d . . . . .
 N5 N 0.4944(4) 0.2400(2) -0.0615(2) 0.0732(19) Uani 1 1 d . . . . .
 N6 N 0.6032(3) 0.1897(2) -0.0748(2) 0.0640(16) Uani 1 1 d . . . . .
 C1 C 0.6899(4) 0.4655(3) 0.2364(3) 0.062(2) Uani 1 1 d . . . . .
 C2 C 0.6743(5) 0.4850(3) 0.2807(3) 0.090(3) Uani 1 1 d . . . . .
 C3_a C 0.7370(8) 0.4924(7) 0.3043(8) 0.097(6) Uani 0.646(19) 1 d . . P A 1
 H3A_a H 0.7636 0.4626 0.3091 0.146 Uiso 0.646(19) 1 calc R . P A 1
 H3B_a H 0.7231 0.5000 0.3343 0.146 Uiso 0.646(19) 1 calc R . P A 1
 H3C_a H 0.7647 0.5193 0.2847 0.146 Uiso 0.646(19) 1 calc R . P A 1
 C4_b C 0.7345(13) 0.4708(12) 0.3114(12) 0.097(9) Uani 0.354(19) 1 d . . P A 2
 H4A_b H 0.7777 0.4771 0.2919 0.145 Uiso 0.354(19) 1 calc R . P A 2
 H4B_b H 0.7306 0.4362 0.3269 0.145 Uiso 0.354(19) 1 calc R . P A 2
 H4C_b H 0.7329 0.4904 0.3348 0.145 Uiso 0.354(19) 1 calc R . P A 2
 C5_b C 0.6056(10) 0.4765(12) 0.3082(9) 0.102(8) Uani 0.354(19) 1 d . . P A 2
 H5A_b H 0.6051 0.4913 0.3349 0.154 Uiso 0.354(19) 1 calc R . P A 2
 H5B_b H 0.5966 0.4414 0.3190 0.154 Uiso 0.354(19) 1 calc R . P A 2
 H5C_b H 0.5705 0.4911 0.2885 0.154 Uiso 0.354(19) 1 calc R . P A 2
 C6_a C 0.6270(8) 0.4423(6) 0.3141(6) 0.097(5) Uani 0.646(19) 1 d . . P A 1
 H6A_a H 0.5865 0.4375 0.2989 0.146 Uiso 0.646(19) 1 calc R . P A 1
 H6B_a H 0.6132 0.4514 0.3434 0.146 Uiso 0.646(19) 1 calc R . P A 1
 H6C_a H 0.6525 0.4120 0.3202 0.146 Uiso 0.646(19) 1 calc R . P A 1
 C7_a C 0.6284(9) 0.5296(5) 0.2714(6) 0.099(5) Uani 0.646(19) 1 d . . P A 1
 H7A_a H 0.5892 0.5221 0.2562 0.149 Uiso 0.646(19) 1 calc R . P A 1
 H7B_a H 0.6541 0.5572 0.2513 0.149 Uiso 0.646(19) 1 calc R . P A 1
 H7C_a H 0.6126 0.5378 0.3008 0.149 Uiso 0.646(19) 1 calc R . P A 1
 C8_b C 0.6844(17) 0.5423(6) 0.2582(9) 0.101(7) Uani 0.354(19) 1 d . . P A 2
 H8A_b H 0.7289 0.5482 0.2402 0.152 Uiso 0.354(19) 1 calc R . P A 2
 H8B_b H 0.6818 0.5602 0.2828 0.152 Uiso 0.354(19) 1 calc R . P A 2
 H8C_b H 0.6486 0.5533 0.2377 0.152 Uiso 0.354(19) 1 calc R . P A 2
 C9 C 0.6780(5) 0.5093(3) 0.1103(3) 0.073(2) Uani 1 1 d . . . . .
 C10 C 0.6624(5) 0.5580(3) 0.0785(4) 0.106(3) Uani 1 1 d . . . . .
 C11_a C 0.6040(11) 0.5519(10) 0.0488(8) 0.121(8) Uani 0.501(14) 1 d . . P B 1
 H11A_a H 0.5948 0.5835 0.0287 0.182 Uiso 0.501(14) 1 calc R . P B 1
 H11B_a H 0.5630 0.5397 0.0692 0.182 Uiso 0.501(14) 1 calc R . P B 1
 H11C_a H 0.6174 0.5288 0.0297 0.182 Uiso 0.501(14) 1 calc R . P B 1
 C12_b C 0.6952(12) 0.5459(8) 0.0300(7) 0.128(7) Uani 0.499(14) 1 d . . P B 2
 H12A_b H 0.7433 0.5385 0.0322 0.192 Uiso 0.499(14) 1 calc R . P B 2
 H12B_b H 0.6906 0.5742 0.0045 0.192 Uiso 0.499(14) 1 calc R . P B 2
 H12C_b H 0.6713 0.5179 0.0244 0.192 Uiso 0.499(14) 1 calc R . P B 2
 C13_a C 0.7228(10) 0.5893(9) 0.0513(8) 0.122(8) Uani 0.501(14) 1 d . . P B 1
 H13A_a H 0.7060 0.6193 0.0324 0.184 Uiso 0.501(14) 1 calc R . P B 1
 H13B_a H 0.7483 0.5711 0.0311 0.184 Uiso 0.501(14) 1 calc R . P B 1
 H13C_a H 0.7526 0.5974 0.0730 0.184 Uiso 0.501(14) 1 calc R . P B 1
 C14_b C 0.7053(11) 0.6012(6) 0.0862(9) 0.124(8) Uani 0.499(14) 1 d . . P B 2
 H14A_b H 0.7526 0.5913 0.0887 0.186 Uiso 0.499(14) 1 calc R . P B 2
 H14B_b H 0.6870 0.6103 0.1147 0.186 Uiso 0.499(14) 1 calc R . P B 2
 H14C_b H 0.7032 0.6291 0.0599 0.186 Uiso 0.499(14) 1 calc R . P B 2
 C15_a C 0.6305(13) 0.5858(8) 0.1176(7) 0.132(8) Uani 0.501(14) 1 d . . P B 1
 H15A_a H 0.6174 0.6187 0.1026 0.198 Uiso 0.501(14) 1 calc R . P B 1
 H15B_a H 0.6645 0.5878 0.1390 0.198 Uiso 0.501(14) 1 calc R . P B 1
 H15C_a H 0.5905 0.5677 0.1348 0.198 Uiso 0.501(14) 1 calc R . P B 1
 C16_b C 0.5876(8) 0.5697(8) 0.0739(9) 0.112(7) Uani 0.499(14) 1 d . . P B 2
 H16A_b H 0.5839 0.6016 0.0528 0.168 Uiso 0.499(14) 1 calc R . P B 2
 H16B_b H 0.5646 0.5703 0.1044 0.168 Uiso 0.499(14) 1 calc R . P B 2
 H16C_b H 0.5663 0.5448 0.0615 0.168 Uiso 0.499(14) 1 calc R . P B 2
 C17 C 0.9299(4) 0.4933(3) 0.1501(3) 0.071(2) Uani 1 1 d . . . . .
 C18 C 0.9731(5) 0.5409(3) 0.1399(4) 0.082(3) Uani 1 1 d . . . . .
 C19 C 0.9574(7) 0.5639(5) 0.1814(6) 0.152(6) Uani 1 1 d . . . . .
 H19A H 0.9087 0.5701 0.1853 0.228 Uiso 1 1 calc R . . . .
 H19B H 0.9828 0.5947 0.1761 0.228 Uiso 1 1 calc R . . . .
 H19C H 0.9707 0.5418 0.2095 0.228 Uiso 1 1 calc R . . . .
 C20 C 0.9503(8) 0.5755(5) 0.0947(6) 0.165(7) Uani 1 1 d . . . . .
 H20A H 0.9015 0.5813 0.0990 0.247 Uiso 1 1 calc R . . . .
 H20B H 0.9599 0.5602 0.0684 0.247 Uiso 1 1 calc R . . . .
 H20C H 0.9753 0.6066 0.0886 0.247 Uiso 1 1 calc R . . . .
 C21 C 1.0478(5) 0.5315(4) 0.1341(4) 0.107(4) Uani 1 1 d . . . . .
 H21A H 1.0579 0.5167 0.1075 0.160 Uiso 1 1 calc R . . . .
 H21B H 1.0610 0.5093 0.1622 0.160 Uiso 1 1 calc R . . . .
 H21C H 1.0732 0.5622 0.1289 0.160 Uiso 1 1 calc R . . . .
 C22 C 0.8653(6) 0.4085(4) 0.0848(3) 0.083(3) Uani 1 1 d . . . . .
 C23 C 0.8655(7) 0.4066(4) 0.0335(5) 0.140(4) Uani 1 1 d . . . . .
 C24_a C 0.8963(10) 0.4580(5) 0.0037(5) 0.143(6) Uani 0.769(14) 1 d . . P C 1
 H24A_a H 0.8975 0.4586 -0.0294 0.214 Uiso 0.769(14) 1 calc R . P C 1
 H24B_a H 0.9425 0.4624 0.0116 0.214 Uiso 0.769(14) 1 calc R . P C 1
 H24C_a H 0.8677 0.4844 0.0107 0.214 Uiso 0.769(14) 1 calc R . P C 1
 C25_b C 0.837(3) 0.4438(16) -0.0081(17) 0.167(17) Uani 0.231(14) 1 d . . P C
 2
 H25A_b H 0.8452 0.4317 -0.0364 0.250 Uiso 0.231(14) 1 calc R . P C 2
 H25B_b H 0.8597 0.4755 -0.0125 0.250 Uiso 0.231(14) 1 calc R . P C 2
 H25C_b H 0.7879 0.4473 -0.0011 0.250 Uiso 0.231(14) 1 calc R . P C 2
 C26_a C 0.7878(9) 0.4028(7) 0.0225(7) 0.154(7) Uani 0.769(14) 1 d . . P C 1
 H26A_a H 0.7866 0.4015 -0.0100 0.231 Uiso 0.769(14) 1 calc R . P C 1
 H26B_a H 0.7632 0.4314 0.0283 0.231 Uiso 0.769(14) 1 calc R . P C 1
 H26C_a H 0.7664 0.3733 0.0425 0.231 Uiso 0.769(14) 1 calc R . P C 1
 C27_b C 0.840(3) 0.3525(10) 0.0342(19) 0.148(14) Uani 0.231(14) 1 d . . P C 2
 H27A_b H 0.8388 0.3489 0.0024 0.221 Uiso 0.231(14) 1 calc R . P C 2
 H27B_b H 0.7941 0.3469 0.0504 0.221 Uiso 0.231(14) 1 calc R . P C 2
 H27C_b H 0.8709 0.3288 0.0503 0.221 Uiso 0.231(14) 1 calc R . P C 2
 C28_a C 0.9070(8) 0.3643(5) 0.0192(5) 0.108(5) Uani 0.769(14) 1 d . . P C 1
 H28A_a H 0.9043 0.3660 -0.0138 0.162 Uiso 0.769(14) 1 calc R . P C 1
 H28B_a H 0.8882 0.3330 0.0374 0.162 Uiso 0.769(14) 1 calc R . P C 1
 H28C_a H 0.9546 0.3674 0.0249 0.162 Uiso 0.769(14) 1 calc R . P C 1
 C29_b C 0.9471(11) 0.407(2) 0.0257(17) 0.153(14) Uani 0.231(14) 1 d . . P C 2
 H29A_b H 0.9614 0.4060 -0.0065 0.229 Uiso 0.231(14) 1 calc R . P C 2
 H29B_b H 0.9645 0.3786 0.0466 0.229 Uiso 0.231(14) 1 calc R . P C 2
 H29C_b H 0.9651 0.4368 0.0321 0.229 Uiso 0.231(14) 1 calc R . P C 2
 C30 C 0.9753(5) 0.3577(3) 0.2701(4) 0.078(2) Uani 1 1 d . . . . .
 C31 C 0.9976(7) 0.3790(4) 0.3096(4) 0.116(4) Uani 1 1 d . . . . .
 C32_a C 0.9795(11) 0.3463(7) 0.3572(6) 0.140(7) Uani 0.677(15) 1 d . . P D 1
 H32A_a H 0.9958 0.3134 0.3576 0.211 Uiso 0.677(15) 1 calc R . P D 1
 H32B_a H 0.9301 0.3452 0.3645 0.211 Uiso 0.677(15) 1 calc R . P D 1
 H32C_a H 1.0009 0.3592 0.3804 0.211 Uiso 0.677(15) 1 calc R . P D 1
 C33_b C 0.9249(11) 0.3836(14) 0.3328(14) 0.140(11) Uani 0.323(15) 1 d . . P D
 2
 H33A_b H 0.9276 0.3971 0.3601 0.210 Uiso 0.323(15) 1 calc R . P D 2
 H33B_b H 0.9030 0.3513 0.3422 0.210 Uiso 0.323(15) 1 calc R . P D 2
 H33C_b H 0.8983 0.4051 0.3107 0.210 Uiso 0.323(15) 1 calc R . P D 2
 C34_a C 0.9736(11) 0.4305(5) 0.3069(6) 0.124(6) Uani 0.677(15) 1 d . . P D 1
 H34A_a H 0.9862 0.4504 0.2757 0.186 Uiso 0.677(15) 1 calc R . P D 1
 H34B_a H 0.9949 0.4442 0.3296 0.186 Uiso 0.677(15) 1 calc R . P D 1
 H34C_a H 0.9241 0.4302 0.3137 0.186 Uiso 0.677(15) 1 calc R . P D 1
 C35_b C 1.0306(19) 0.4301(9) 0.2990(15) 0.147(13) Uani 0.323(15) 1 d . . P D
 2
 H35A_b H 1.0415 0.4379 0.3279 0.220 Uiso 0.323(15) 1 calc R . P D 2
 H35B_b H 0.9990 0.4541 0.2840 0.220 Uiso 0.323(15) 1 calc R . P D 2
 H35C_b H 1.0723 0.4309 0.2782 0.220 Uiso 0.323(15) 1 calc R . P D 2
 C36_a C 1.0768(8) 0.3821(7) 0.2991(8) 0.141(7) Uani 0.677(15) 1 d . . P D 1
 H36A_a H 1.0946 0.3494 0.3004 0.212 Uiso 0.677(15) 1 calc R . P D 1
 H36B_a H 1.0966 0.3962 0.3221 0.212 Uiso 0.677(15) 1 calc R . P D 1
 H36C_a H 1.0888 0.4027 0.2681 0.212 Uiso 0.677(15) 1 calc R . P D 1
 C37_b C 1.0367(19) 0.3455(12) 0.3466(13) 0.141(12) Uani 0.323(15) 1 d . . P D
 2
 H37A_b H 1.0479 0.3633 0.3697 0.212 Uiso 0.323(15) 1 calc R . P D 2
 H37B_b H 1.0786 0.3349 0.3318 0.212 Uiso 0.323(15) 1 calc R . P D 2
 H37C_b H 1.0084 0.3169 0.3619 0.212 Uiso 0.323(15) 1 calc R . P D 2
 C38 C 1.0711(4) 0.3361(4) 0.1635(4) 0.083(3) Uani 1 1 d . . . . .
 C39 C 1.1460(5) 0.3389(4) 0.1384(5) 0.100(4) Uani 1 1 d . . . . .
 C40 C 1.1487(7) 0.3692(8) 0.0913(6) 0.215(11) Uani 1 1 d . . . . .
 H40A H 1.1208 0.3540 0.0727 0.322 Uiso 1 1 calc R . . . .
 H40B H 1.1958 0.3722 0.0773 0.322 Uiso 1 1 calc R . . . .
 H40C H 1.1314 0.4015 0.0923 0.322 Uiso 1 1 calc R . . . .
 C41 C 1.1688(8) 0.2863(6) 0.1383(7) 0.187(8) Uani 1 1 d . . . . .
 H41A H 1.1664 0.2669 0.1702 0.281 Uiso 1 1 calc R . . . .
 H41B H 1.2156 0.2870 0.1240 0.281 Uiso 1 1 calc R . . . .
 H41C H 1.1388 0.2717 0.1206 0.281 Uiso 1 1 calc R . . . .
 C42 C 1.1903(6) 0.3634(6) 0.1671(7) 0.164(7) Uani 1 1 d . . . . .
 H42A H 1.1889 0.3435 0.1988 0.246 Uiso 1 1 calc R . . . .
 H42B H 1.1728 0.3958 0.1679 0.246 Uiso 1 1 calc R . . . .
 H42C H 1.2373 0.3665 0.1529 0.246 Uiso 1 1 calc R . . . .
 C43 C 1.0260(4) 0.1768(3) 0.2907(4) 0.073(2) Uani 1 1 d . . . . .
 C44 C 1.0876(4) 0.1516(4) 0.3139(5) 0.104(4) Uani 1 1 d . . . . .
 C45 C 1.1357(6) 0.1399(7) 0.2740(7) 0.188(9) Uani 1 1 d . . . . .
 H45A H 1.1489 0.1701 0.2512 0.282 Uiso 1 1 calc R . . . .
 H45B H 1.1123 0.1181 0.2590 0.282 Uiso 1 1 calc R . . . .
 H45C H 1.1763 0.1240 0.2864 0.282 Uiso 1 1 calc R . . . .
 C46 C 1.0611(7) 0.1083(5) 0.3534(8) 0.225(12) Uani 1 1 d . . . . .
 H46A H 1.0313 0.1203 0.3765 0.338 Uiso 1 1 calc R . . . .
 H46B H 1.0995 0.0915 0.3681 0.338 Uiso 1 1 calc R . . . .
 H46C H 1.0355 0.0856 0.3407 0.338 Uiso 1 1 calc R . . . .
 C47 C 1.1257(5) 0.1875(4) 0.3354(4) 0.107(4) Uani 1 1 d . . . . .
 H47A H 1.1430 0.2153 0.3109 0.160 Uiso 1 1 calc R . . . .
 H47B H 1.1638 0.1709 0.3508 0.160 Uiso 1 1 calc R . . . .
 H47C H 1.0945 0.1989 0.3581 0.160 Uiso 1 1 calc R . . . .
 C48 C 0.9427(4) 0.1903(3) 0.1812(3) 0.068(2) Uani 1 1 d . . . . .
 C49 C 0.9600(5) 0.1758(3) 0.1334(3) 0.080(3) Uani 1 1 d . . . . .
 C50 C 1.0357(5) 0.1617(5) 0.1312(5) 0.119(4) Uani 1 1 d . . . . .
 H50A H 1.0635 0.1892 0.1344 0.178 Uiso 1 1 calc R . . . .
 H50B H 1.0493 0.1536 0.1013 0.178 Uiso 1 1 calc R . . . .
 H50C H 1.0423 0.1335 0.1564 0.178 Uiso 1 1 calc R . . . .
 C51 C 0.9531(7) 0.2241(4) 0.0942(4) 0.125(4) Uani 1 1 d . . . . .
 H51A H 0.9835 0.2495 0.0989 0.187 Uiso 1 1 calc R . . . .
 H51B H 0.9061 0.2352 0.0960 0.187 Uiso 1 1 calc R . . . .
 H51C H 0.9655 0.2173 0.0637 0.187 Uiso 1 1 calc R . . . .
 C52 C 0.9142(6) 0.1343(4) 0.1285(4) 0.104(3) Uani 1 1 d . . . . .
 H52A H 0.8667 0.1445 0.1301 0.156 Uiso 1 1 calc R . . . .
 H52B H 0.9196 0.1058 0.1537 0.156 Uiso 1 1 calc R . . . .
 H52C H 0.9266 0.1259 0.0987 0.156 Uiso 1 1 calc R . . . .
 C53 C 0.8097(4) 0.1676(3) 0.3737(3) 0.0573(18) Uani 1 1 d . . . . .
 C54 C 0.8236(5) 0.1756(4) 0.4222(4) 0.098(3) Uani 1 1 d . . . . .
 C55_a C 0.7579(9) 0.1787(11) 0.4529(8) 0.101(7) Uani 0.428(16) 1 d . . P E 1
 H55A_a H 0.7279 0.1512 0.4531 0.152 Uiso 0.428(16) 1 calc R . P E 1
 H55B_a H 0.7352 0.2092 0.4407 0.152 Uiso 0.428(16) 1 calc R . P E 1
 H55C_a H 0.7686 0.1778 0.4846 0.152 Uiso 0.428(16) 1 calc R . P E 1
 C56_b C 0.7949(12) 0.1325(8) 0.4589(7) 0.141(8) Uani 0.572(16) 1 d . . P E 2
 H56A_b H 0.7466 0.1282 0.4557 0.211 Uiso 0.572(16) 1 calc R . P E 2
 H56B_b H 0.8002 0.1381 0.4897 0.211 Uiso 0.572(16) 1 calc R . P E 2
 H56C_b H 0.8193 0.1031 0.4551 0.211 Uiso 0.572(16) 1 calc R . P E 2
 C57_a C 0.8696(14) 0.2183(10) 0.4223(12) 0.145(10) Uani 0.428(16) 1 d . . P E
 1
 H57A_a H 0.9118 0.2166 0.4027 0.217 Uiso 0.428(16) 1 calc R . P E 1
 H57B_a H 0.8801 0.2171 0.4541 0.217 Uiso 0.428(16) 1 calc R . P E 1
 H57C_a H 0.8467 0.2488 0.4103 0.217 Uiso 0.428(16) 1 calc R . P E 1
 C58_b C 0.8973(7) 0.1828(8) 0.4264(7) 0.104(6) Uani 0.572(16) 1 d . . P E 2
 H58A_b H 0.9152 0.2109 0.4025 0.156 Uiso 0.572(16) 1 calc R . P E 2
 H58B_b H 0.9221 0.1537 0.4225 0.156 Uiso 0.572(16) 1 calc R . P E 2
 H58C_b H 0.9030 0.1886 0.4571 0.156 Uiso 0.572(16) 1 calc R . P E 2
 C59_a C 0.8591(17) 0.1293(10) 0.4471(12) 0.171(12) Uani 0.428(16) 1 d . . P E
 1
 H59A_a H 0.8309 0.1006 0.4479 0.257 Uiso 0.428(16) 1 calc R . P E 1
 H59B_a H 0.8653 0.1314 0.4789 0.257 Uiso 0.428(16) 1 calc R . P E 1
 H59C_a H 0.9034 0.1264 0.4304 0.257 Uiso 0.428(16) 1 calc R . P E 1
 C60_b C 0.7834(11) 0.2205(7) 0.4279(8) 0.129(7) Uani 0.572(16) 1 d . . P E 2
 H60A_b H 0.7353 0.2149 0.4251 0.193 Uiso 0.572(16) 1 calc R . P E 2
 H60B_b H 0.8005 0.2487 0.4039 0.193 Uiso 0.572(16) 1 calc R . P E 2
 H60C_b H 0.7884 0.2266 0.4586 0.193 Uiso 0.572(16) 1 calc R . P E 2
 C61 C 0.8176(3) 0.0642(3) 0.3140(3) 0.0562(18) Uani 1 1 d . . . . .
 C62 C 0.8295(4) 0.0092(3) 0.3235(4) 0.088(3) Uani 1 1 d . . . . .
 C63_a C 0.7732(8) -0.0201(7) 0.3567(7) 0.106(6) Uani 0.567(14) 1 d . . P F 1
 H63A_a H 0.7289 -0.0074 0.3480 0.158 Uiso 0.567(14) 1 calc R . P F 1
 H63B_a H 0.7786 -0.0173 0.3884 0.158 Uiso 0.567(14) 1 calc R . P F 1
 H63C_a H 0.7759 -0.0543 0.3551 0.158 Uiso 0.567(14) 1 calc R . P F 1
 C64_b C 0.8556(11) 0.0013(7) 0.3737(6) 0.101(6) Uani 0.433(14) 1 d . . P F 2
 H64A_b H 0.8973 0.0205 0.3717 0.152 Uiso 0.433(14) 1 calc R . P F 2
 H64B_b H 0.8648 -0.0332 0.3853 0.152 Uiso 0.433(14) 1 calc R . P F 2
 H64C_b H 0.8206 0.0118 0.3948 0.152 Uiso 0.433(14) 1 calc R . P F 2
 C65_a C 0.9003(7) -0.0084(7) 0.3349(7) 0.110(6) Uani 0.567(14) 1 d . . P F 1
 H65A_a H 0.9344 0.0115 0.3126 0.165 Uiso 0.567(14) 1 calc R . P F 1
 H65B_a H 0.9046 -0.0425 0.3331 0.165 Uiso 0.567(14) 1 calc R . P F 1
 H65C_a H 0.9073 -0.0054 0.3663 0.165 Uiso 0.567(14) 1 calc R . P F 1
 C66_b C 0.8874(10) -0.0061(9) 0.2925(8) 0.114(8) Uani 0.433(14) 1 d . . P F 2
 H66A_b H 0.9272 0.0150 0.2909 0.170 Uiso 0.433(14) 1 calc R . P F 2
 H66B_b H 0.8733 -0.0031 0.2614 0.170 Uiso 0.433(14) 1 calc R . P F 2
 H66C_b H 0.8990 -0.0399 0.3054 0.170 Uiso 0.433(14) 1 calc R . P F 2
 C67_a C 0.8207(9) -0.0022(6) 0.2735(6) 0.105(5) Uani 0.567(14) 1 d . . P F 1
 H67A_a H 0.7759 0.0083 0.2641 0.158 Uiso 0.567(14) 1 calc R . P F 1
 H67B_a H 0.8251 -0.0372 0.2756 0.158 Uiso 0.567(14) 1 calc R . P F 1
 H67C_a H 0.8560 0.0155 0.2506 0.158 Uiso 0.567(14) 1 calc R . P F 1
 C68_b C 0.7652(9) -0.0213(10) 0.3283(9) 0.097(7) Uani 0.433(14) 1 d . . P F 2
 H68A_b H 0.7302 -0.0096 0.3485 0.145 Uiso 0.433(14) 1 calc R . P F 2
 H68B_b H 0.7747 -0.0554 0.3419 0.145 Uiso 0.433(14) 1 calc R . P F 2
 H68C_b H 0.7491 -0.0186 0.2977 0.145 Uiso 0.433(14) 1 calc R . P F 2
 C69 C 0.5691(3) 0.1063(3) 0.3576(3) 0.0550(17) Uani 1 1 d . . . . .
 C70 C 0.5253(4) 0.0689(3) 0.3964(3) 0.0698(19) Uani 1 1 d . . . . .
 C71_a C 0.5480(10) 0.0178(5) 0.3906(8) 0.103(6) Uani 0.530(14) 1 d . . P G 1
 H71A_a H 0.5966 0.0142 0.3943 0.155 Uiso 0.530(14) 1 calc R . P G 1
 H71B_a H 0.5395 0.0140 0.3597 0.155 Uiso 0.530(14) 1 calc R . P G 1
 H71C_a H 0.5223 -0.0073 0.4141 0.155 Uiso 0.530(14) 1 calc R . P G 1
 C72_b C 0.4691(10) 0.0440(8) 0.3770(7) 0.089(6) Uani 0.470(14) 1 d . . P G 2
 H72A_b H 0.4424 0.0688 0.3581 0.134 Uiso 0.470(14) 1 calc R . P G 2
 H72B_b H 0.4393 0.0246 0.4028 0.134 Uiso 0.470(14) 1 calc R . P G 2
 H72C_b H 0.4898 0.0227 0.3579 0.134 Uiso 0.470(14) 1 calc R . P G 2
 C73_a C 0.4499(7) 0.0743(7) 0.3906(7) 0.093(6) Uani 0.530(14) 1 d . . P G 1
 H73A_a H 0.4412 0.0695 0.3601 0.140 Uiso 0.530(14) 1 calc R . P G 1
 H73B_a H 0.4358 0.1070 0.3932 0.140 Uiso 0.530(14) 1 calc R . P G 1
 H73C_a H 0.4240 0.0500 0.4148 0.140 Uiso 0.530(14) 1 calc R . P G 1
 C74_b C 0.4908(12) 0.1004(7) 0.4278(8) 0.114(7) Uani 0.470(14) 1 d . . P G 2
 H74A_b H 0.5257 0.1166 0.4405 0.170 Uiso 0.470(14) 1 calc R . P G 2
 H74B_b H 0.4620 0.0796 0.4532 0.170 Uiso 0.470(14) 1 calc R . P G 2
 H74C_b H 0.4629 0.1249 0.4096 0.170 Uiso 0.470(14) 1 calc R . P G 2
 C75_a C 0.5428(10) 0.0760(8) 0.4431(5) 0.099(6) Uani 0.530(14) 1 d . . P G 1
 H75A_a H 0.5918 0.0721 0.4452 0.148 Uiso 0.530(14) 1 calc R . P G 1
 H75B_a H 0.5181 0.0517 0.4680 0.148 Uiso 0.530(14) 1 calc R . P G 1
 H75C_a H 0.5299 0.1087 0.4463 0.148 Uiso 0.530(14) 1 calc R . P G 1
 C76_b C 0.5676(9) 0.0301(7) 0.4262(7) 0.090(6) Uani 0.470(14) 1 d . . P G 2
 H76A_b H 0.6032 0.0462 0.4384 0.135 Uiso 0.470(14) 1 calc R . P G 2
 H76B_b H 0.5885 0.0088 0.4072 0.135 Uiso 0.470(14) 1 calc R . P G 2
 H76C_b H 0.5381 0.0107 0.4521 0.135 Uiso 0.470(14) 1 calc R . P G 2
 C77 C 0.6381(3) 0.1301(2) 0.2311(3) 0.0519(17) Uani 1 1 d . . . . .
 C78 C 0.6457(4) 0.1045(3) 0.1906(3) 0.066(2) Uani 1 1 d . . . . .
 C79_a C 0.6234(7) 0.0508(5) 0.2098(5) 0.076(4) Uani 0.666(13) 1 d . . P H 1
 H79A_a H 0.6277 0.0335 0.1847 0.115 Uiso 0.666(13) 1 calc R . P H 1
 H79B_a H 0.5760 0.0492 0.2232 0.115 Uiso 0.666(13) 1 calc R . P H 1
 H79C_a H 0.6524 0.0355 0.2339 0.115 Uiso 0.666(13) 1 calc R . P H 1
 C80_b C 0.7079(11) 0.0658(9) 0.1956(9) 0.082(7) Uani 0.334(13) 1 d . . P H 2
 H80A_b H 0.7114 0.0502 0.1694 0.123 Uiso 0.334(13) 1 calc R . P H 2
 H80B_b H 0.6991 0.0410 0.2246 0.123 Uiso 0.334(13) 1 calc R . P H 2
 H80C_b H 0.7506 0.0831 0.1960 0.123 Uiso 0.334(13) 1 calc R . P H 2
 C81_a C 0.7220(8) 0.1090(6) 0.1721(5) 0.090(5) Uani 0.666(13) 1 d . . P H 1
 H81A_a H 0.7295 0.0932 0.1460 0.134 Uiso 0.666(13) 1 calc R . P H 1
 H81B_a H 0.7494 0.0933 0.1968 0.134 Uiso 0.666(13) 1 calc R . P H 1
 H81C_a H 0.7351 0.1435 0.1617 0.134 Uiso 0.666(13) 1 calc R . P H 1
 C82_b C 0.6608(12) 0.1436(9) 0.1408(8) 0.080(7) Uani 0.334(13) 1 d . . P H 2
 H82A_b H 0.6654 0.1262 0.1157 0.121 Uiso 0.334(13) 1 calc R . P H 2
 H82B_b H 0.7030 0.1618 0.1406 0.121 Uiso 0.334(13) 1 calc R . P H 2
 H82C_b H 0.6232 0.1664 0.1362 0.121 Uiso 0.334(13) 1 calc R . P H 2
 C83_a C 0.5956(9) 0.1275(6) 0.1527(5) 0.091(5) Uani 0.666(13) 1 d . . P H 1
 H83A_a H 0.6009 0.1108 0.1271 0.136 Uiso 0.666(13) 1 calc R . P H 1
 H83B_a H 0.6064 0.1622 0.1408 0.136 Uiso 0.666(13) 1 calc R . P H 1
 H83C_a H 0.5486 0.1235 0.1668 0.136 Uiso 0.666(13) 1 calc R . P H 1
 C84_b C 0.5756(11) 0.0752(8) 0.1907(9) 0.074(6) Uani 0.334(13) 1 d . . P H 2
 H84A_b H 0.5794 0.0586 0.1650 0.112 Uiso 0.334(13) 1 calc R . P H 2
 H84B_b H 0.5381 0.0981 0.1869 0.112 Uiso 0.334(13) 1 calc R . P H 2
 H84C_b H 0.5668 0.0511 0.2201 0.112 Uiso 0.334(13) 1 calc R . P H 2
 C85 C 0.5235(3) 0.2743(3) 0.3383(3) 0.0555(17) Uani 1 1 d . . . . .
 C86 C 0.5054(5) 0.2802(3) 0.3881(3) 0.077(2) Uani 1 1 d . . . . .
 C87_a C 0.4422(11) 0.2507(7) 0.4096(6) 0.175(11) Uani 0.850(12) 1 d . . P I 1
 H87A_a H 0.4313 0.2548 0.4413 0.263 Uiso 0.850(12) 1 calc R . P I 1
 H87B_a H 0.4501 0.2163 0.4103 0.263 Uiso 0.850(12) 1 calc R . P I 1
 H87C_a H 0.4043 0.2620 0.3913 0.263 Uiso 0.850(12) 1 calc R . P I 1
 C88_b C 0.4334(16) 0.3080(16) 0.3801(17) 0.074(11) Uani 0.150(12) 1 d . . P I
 2
 H88A_b H 0.4138 0.3149 0.4094 0.111 Uiso 0.150(12) 1 calc R . P I 2
 H88B_b H 0.4019 0.2873 0.3695 0.111 Uiso 0.150(12) 1 calc R . P I 2
 H88C_b H 0.4413 0.3386 0.3568 0.111 Uiso 0.150(12) 1 calc R . P I 2
 C89_a C 0.5016(7) 0.3347(4) 0.3900(4) 0.089(4) Uani 0.850(12) 1 d . . P I 1
 H89A_a H 0.5441 0.3515 0.3754 0.134 Uiso 0.850(12) 1 calc R . P I 1
 H89B_a H 0.4946 0.3373 0.4223 0.134 Uiso 0.850(12) 1 calc R . P I 1
 H89C_a H 0.4636 0.3498 0.3733 0.134 Uiso 0.850(12) 1 calc R . P I 1
 C90_b C 0.552(3) 0.3104(16) 0.414(2) 0.106(15) Uani 0.150(12) 1 d . . P I 2
 H90A_b H 0.5314 0.3095 0.4449 0.159 Uiso 0.150(12) 1 calc R . P I 2
 H90B_b H 0.5569 0.3442 0.3959 0.159 Uiso 0.150(12) 1 calc R . P I 2
 H90C_b H 0.5974 0.2958 0.4153 0.159 Uiso 0.150(12) 1 calc R . P I 2
 C91_a C 0.5693(11) 0.2596(6) 0.4159(5) 0.151(8) Uani 0.850(12) 1 d . . P I 1
 H91A_a H 0.6101 0.2789 0.4017 0.227 Uiso 0.850(12) 1 calc R . P I 1
 H91B_a H 0.5763 0.2255 0.4146 0.227 Uiso 0.850(12) 1 calc R . P I 1
 H91C_a H 0.5604 0.2618 0.4483 0.227 Uiso 0.850(12) 1 calc R . P I 1
 C92_b C 0.490(3) 0.2257(11) 0.4195(19) 0.081(13) Uani 0.150(12) 1 d . . P I 2
 H92A_b H 0.4783 0.2273 0.4518 0.121 Uiso 0.150(12) 1 calc R . P I 2
 H92B_b H 0.5308 0.2060 0.4175 0.121 Uiso 0.150(12) 1 calc R . P I 2
 H92C_b H 0.4524 0.2109 0.4083 0.121 Uiso 0.150(12) 1 calc R . P I 2
 C93 C 0.4257(3) 0.2337(3) 0.2557(3) 0.0569(18) Uani 1 1 d . . . . .
 C94 C 0.3503(4) 0.2202(3) 0.2560(3) 0.064(2) Uani 1 1 d . . . . .
 C95 C 0.3046(4) 0.2658(3) 0.2543(5) 0.104(4) Uani 1 1 d . . . . .
 H95A H 0.2570 0.2563 0.2545 0.156 Uiso 1 1 calc R . . . .
 H95B H 0.3182 0.2904 0.2259 0.156 Uiso 1 1 calc R . . . .
 H95C H 0.3101 0.2792 0.2813 0.156 Uiso 1 1 calc R . . . .
 C96 C 0.3316(4) 0.1813(3) 0.3010(3) 0.081(3) Uani 1 1 d . . . . .
 H96A H 0.2838 0.1716 0.3026 0.121 Uiso 1 1 calc R . . . .
 H96B H 0.3388 0.1947 0.3278 0.121 Uiso 1 1 calc R . . . .
 H96C H 0.3602 0.1528 0.3012 0.121 Uiso 1 1 calc R . . . .
 C97 C 0.3430(5) 0.1999(4) 0.2117(4) 0.085(3) Uani 1 1 d . . . . .
 H97A H 0.2955 0.1909 0.2108 0.128 Uiso 1 1 calc R . . . .
 H97B H 0.3713 0.1711 0.2126 0.128 Uiso 1 1 calc R . . . .
 H97C H 0.3577 0.2250 0.1839 0.128 Uiso 1 1 calc R . . . .
 C98 C 0.4714(4) 0.4174(3) 0.2080(3) 0.0527(17) Uani 1 1 d . . . . .
 C99 C 0.4077(4) 0.4500(3) 0.2111(3) 0.084(2) Uani 1 1 d . . . . .
 C100_b C 0.4274(17) 0.5020(8) 0.2128(13) 0.094(9) Uani 0.244(12) 1 d . . P J
 2
 H10A_b H 0.4616 0.5152 0.1870 0.141 Uiso 0.244(12) 1 calc R . P J 2
 H10B_b H 0.4462 0.5016 0.2422 0.141 Uiso 0.244(12) 1 calc R . P J 2
 H10C_b H 0.3871 0.5224 0.2103 0.141 Uiso 0.244(12) 1 calc R . P J 2
 C101_a C 0.4045(7) 0.4595(5) 0.2620(4) 0.102(4) Uani 0.756(12) 1 d . . P J 1
 H10D_a H 0.4460 0.4767 0.2653 0.153 Uiso 0.756(12) 1 calc R . P J 1
 H10E_a H 0.4007 0.4283 0.2848 0.153 Uiso 0.756(12) 1 calc R . P J 1
 H10F_a H 0.3649 0.4792 0.2672 0.153 Uiso 0.756(12) 1 calc R . P J 1
 C102_b C 0.3535(13) 0.4262(9) 0.2511(9) 0.080(8) Uani 0.244(12) 1 d . . P J 2
 H10G_b H 0.3428 0.3931 0.2483 0.119 Uiso 0.244(12) 1 calc R . P J 2
 H10H_b H 0.3123 0.4456 0.2491 0.119 Uiso 0.244(12) 1 calc R . P J 2
 H10I_b H 0.3714 0.4247 0.2809 0.119 Uiso 0.244(12) 1 calc R . P J 2
 C103_a C 0.3445(6) 0.4233(5) 0.2046(6) 0.111(5) Uani 0.756(12) 1 d . . P J 1
 H10J_a H 0.3050 0.4440 0.2066 0.166 Uiso 0.756(12) 1 calc R . P J 1
 H10K_a H 0.3381 0.3932 0.2288 0.166 Uiso 0.756(12) 1 calc R . P J 1
 H10L_a H 0.3496 0.4153 0.1741 0.166 Uiso 0.756(12) 1 calc R . P J 1
 C104_b C 0.380(2) 0.4488(14) 0.1632(8) 0.108(10) Uani 0.244(12) 1 d . . P J 2
 H10M_b H 0.3681 0.4153 0.1629 0.162 Uiso 0.244(12) 1 calc R . P J 2
 H10N_b H 0.4156 0.4612 0.1379 0.162 Uiso 0.244(12) 1 calc R . P J 2
 H10O_b H 0.3401 0.4692 0.1590 0.162 Uiso 0.244(12) 1 calc R . P J 2
 C105_a C 0.4204(6) 0.5005(4) 0.1764(5) 0.094(4) Uani 0.756(12) 1 d . . P J 1
 H10P_a H 0.4619 0.5156 0.1826 0.140 Uiso 0.756(12) 1 calc R . P J 1
 H10Q_a H 0.3818 0.5216 0.1802 0.140 Uiso 0.756(12) 1 calc R . P J 1
 H10R_a H 0.4253 0.4960 0.1446 0.140 Uiso 0.756(12) 1 calc R . P J 1
 C106 C 0.5602(4) 0.3378(3) 0.1337(3) 0.0532(17) Uani 1 1 d . . . . .
 C107 C 0.5934(5) 0.3330(3) 0.0498(3) 0.077(2) Uani 1 1 d . . . . .
 H107 H 0.6127 0.3648 0.0438 0.093 Uiso 1 1 calc R . . . .
 C108 C 0.5620(4) 0.3115(3) 0.0943(3) 0.0566(18) Uani 1 1 d . . . . .
 C109 C 0.5300(4) 0.2655(3) 0.1014(2) 0.0520(17) Uani 1 1 d . . . . .
 H109 H 0.5062 0.2510 0.1304 0.062 Uiso 1 1 calc R . . . .
 C110 C 0.5959(6) 0.3074(3) 0.0148(3) 0.082(3) Uani 1 1 d . . . . .
 C111 C 0.5342(4) 0.2414(3) 0.0642(3) 0.0566(18) Uani 1 1 d . . . . .
 C112 C 0.5056(5) 0.1924(3) 0.0654(3) 0.067(2) Uani 1 1 d . . . . .
 C113 C 0.4548(5) 0.1666(3) 0.1004(3) 0.078(2) Uani 1 1 d . . . . .
 H113 H 0.4366 0.1809 0.1248 0.093 Uiso 1 1 calc R . . . .
 C114 C 0.4330(7) 0.1205(4) 0.0978(4) 0.106(4) Uani 1 1 d . . . . .
 H114 H 0.4027 0.1018 0.1219 0.127 Uiso 1 1 calc R . . . .
 C115 C 0.4563(7) 0.1016(4) 0.0588(4) 0.109(4) Uani 1 1 d . . . . .
 H115 H 0.4409 0.0707 0.0559 0.131 Uiso 1 1 calc R . . . .
 C116 C 0.5028(6) 0.1300(3) 0.0246(4) 0.091(3) Uani 1 1 d . . . . .
 H116 H 0.5178 0.1176 -0.0017 0.109 Uiso 1 1 calc R . . . .
 C121_a C 0.654(2) 0.3114(14) -0.1084(7) 0.20(3) Uani 0.51(5) 1 d . . P K 1
 H121_a H 0.6592 0.2882 -0.1270 0.242 Uiso 0.51(5) 1 calc R . P K 1
 N3_a N 0.6269(19) 0.2968(11) -0.0614(7) 0.094(8) Uani 0.51(5) 1 d G . P K 1
 C117_a C 0.619(2) 0.3314(11) -0.0336(6) 0.121(13) Uani 0.51(5) 1 d G . P K 1
 C118_a C 0.639(3) 0.3807(11) -0.0527(7) 0.130(14) Uani 0.51(5) 1 d G . P K 1
 H118_a H 0.6339 0.4039 -0.0340 0.156 Uiso 0.51(5) 1 calc R . P K 1
 C119_a C 0.666(3) 0.3954(13) -0.0996(7) 0.17(2) Uani 0.51(5) 1 d G . P K 1
 H119_a H 0.6794 0.4283 -0.1124 0.204 Uiso 0.51(5) 1 calc R . P K 1
 C120_a C 0.674(3) 0.3607(16) -0.1275(6) 0.20(2) Uani 0.51(5) 1 d G . P K 1
 H120_a H 0.6920 0.3705 -0.1589 0.237 Uiso 0.51(5) 1 calc R . P K 1
 C122_b C 0.6405(18) 0.3185(10) -0.0316(8) 0.101(10) Uani 0.49(5) 1 d . . P K
 2
 N11_b N 0.6405(17) 0.2823(9) -0.0578(9) 0.134(16) Uani 0.49(5) 1 d G . P K 2
 C126_b C 0.6774(16) 0.2904(10) -0.1022(8) 0.108(11) Uani 0.49(5) 1 d G . P K
 2
 H126_b H 0.6773 0.2662 -0.1197 0.129 Uiso 0.49(5) 1 calc R . P K 2
 C125_b C 0.714(2) 0.3347(14) -0.1204(9) 0.153(19) Uani 0.49(5) 1 d G . P K 2
 H125_b H 0.7389 0.3401 -0.1501 0.183 Uiso 0.49(5) 1 calc R . P K 2
 C124_b C 0.714(3) 0.3708(15) -0.0942(11) 0.23(3) Uani 0.49(5) 1 d G . P K 2
 H124_b H 0.7390 0.4004 -0.1064 0.274 Uiso 0.49(5) 1 calc R . P K 2
 C123_b C 0.677(2) 0.3627(12) -0.0498(9) 0.119(15) Uani 0.49(5) 1 d G . P K 2
 H123_b H 0.6774 0.3869 -0.0323 0.143 Uiso 0.49(5) 1 calc R . P K 2
 C133 C 0.8771(4) 0.0986(3) -0.3398(3) 0.067(2) Uani 1 1 d . . . . .
 C134 C 0.8852(5) 0.0752(3) -0.3820(4) 0.083(3) Uani 1 1 d . . . . .
 C135 C 0.9397(8) 0.1042(5) -0.4199(5) 0.155(7) Uani 1 1 d . . . . .
 H13D H 0.9260 0.1381 -0.4293 0.232 Uiso 1 1 calc R . . . .
 H13E H 0.9435 0.0895 -0.4468 0.232 Uiso 1 1 calc R . . . .
 H13F H 0.9838 0.1030 -0.4071 0.232 Uiso 1 1 calc R . . . .
 C136 C 0.8159(7) 0.0791(6) -0.4032(5) 0.135(5) Uani 1 1 d . . . . .
 H13G H 0.8047 0.1135 -0.4137 0.203 Uiso 1 1 calc R . . . .
 H13H H 0.7804 0.0628 -0.3797 0.203 Uiso 1 1 calc R . . . .
 H13I H 0.8190 0.0636 -0.4296 0.203 Uiso 1 1 calc R . . . .
 C137 C 0.9033(7) 0.0216(4) -0.3654(4) 0.122(5) Uani 1 1 d . . . . .
 H13J H 0.9085 0.0064 -0.3919 0.183 Uiso 1 1 calc R . . . .
 H13K H 0.8670 0.0048 -0.3428 0.183 Uiso 1 1 calc R . . . .
 H13L H 0.9460 0.0195 -0.3509 0.183 Uiso 1 1 calc R . . . .
 C138 C 0.9067(4) 0.0648(3) -0.2147(4) 0.077(2) Uani 1 1 d D . . . .
 C139_b C 0.9417(14) 0.0247(10) -0.1807(11) 0.111(10) Uani 0.254(13) 1 d D . P
 L 2
 C140_b C 0.8953(15) -0.0205(12) -0.1570(16) 0.107(11) Uani 0.254(13) 1 d D .
 P L 2
 H14D_b H 0.9211 -0.0441 -0.1361 0.160 Uiso 0.254(13) 1 calc R . P L 2
 H14E_b H 0.8796 -0.0356 -0.1808 0.160 Uiso 0.254(13) 1 calc R . P L 2
 H14F_b H 0.8560 -0.0101 -0.1393 0.160 Uiso 0.254(13) 1 calc R . P L 2
 C141_b C 0.959(2) 0.0559(14) -0.1462(16) 0.141(13) Uani 0.254(13) 1 d . . P L
 2
 H14G_b H 0.9828 0.0357 -0.1212 0.212 Uiso 0.254(13) 1 calc R . P L 2
 H14H_b H 0.9175 0.0681 -0.1329 0.212 Uiso 0.254(13) 1 calc R . P L 2
 H14I_b H 0.9889 0.0833 -0.1627 0.212 Uiso 0.254(13) 1 calc R . P L 2
 C142_b C 1.0055(19) 0.0104(19) -0.2096(16) 0.134(6) Uani 0.254(13) 1 d . . P
 L 2
 H14J_b H 1.0301 -0.0151 -0.1898 0.201 Uiso 0.254(13) 1 calc R . P L 2
 H14K_b H 1.0352 0.0390 -0.2215 0.201 Uiso 0.254(13) 1 calc R . P L 2
 H14L_b H 0.9910 -0.0017 -0.2356 0.201 Uiso 0.254(13) 1 calc R . P L 2
 C143_a C 0.9400(7) 0.0205(7) -0.1871(7) 0.153(8) Uani 0.746(13) 1 d . . P L 1
 C144_a C 1.0155(6) 0.0297(7) -0.1786(7) 0.134(6) Uani 0.746(13) 1 d . . P L 1
 H14M_a H 1.0335 -0.0004 -0.1606 0.201 Uiso 0.746(13) 1 calc R . P L 1
 H14N_a H 1.0170 0.0553 -0.1613 0.201 Uiso 0.746(13) 1 calc R . P L 1
 H14O_a H 1.0429 0.0397 -0.2084 0.201 Uiso 0.746(13) 1 calc R . P L 1
 C145_a C 0.9365(11) -0.0211(8) -0.2149(8) 0.192(9) Uani 0.746(13) 1 d . . P L
 1
 H14P_a H 0.9576 -0.0505 -0.1982 0.288 Uiso 0.746(13) 1 calc R . P L 1
 H14Q_a H 0.9607 -0.0102 -0.2458 0.288 Uiso 0.746(13) 1 calc R . P L 1
 H14R_a H 0.8889 -0.0283 -0.2179 0.288 Uiso 0.746(13) 1 calc R . P L 1
 C146_a C 0.8948(10) 0.0064(11) -0.1392(8) 0.212(11) Uani 0.746(13) 1 d . . P
 L 1
 H14S_a H 0.9136 -0.0222 -0.1194 0.318 Uiso 0.746(13) 1 calc R . P L 1
 H14T_a H 0.8483 -0.0010 -0.1445 0.318 Uiso 0.746(13) 1 calc R . P L 1
 H14U_a H 0.8944 0.0337 -0.1238 0.318 Uiso 0.746(13) 1 calc R . P L 1
 C147 C 1.0751(5) 0.1975(4) -0.3073(5) 0.104(4) Uani 1 1 d . . . . .
 C148 C 1.1515(5) 0.1846(4) -0.3091(6) 0.124(5) Uani 1 1 d . . . . .
 C149 C 1.1636(6) 0.1434(5) -0.2671(6) 0.131(5) Uani 1 1 d . . . . .
 H14V H 1.1339 0.1155 -0.2664 0.197 Uiso 1 1 calc R . . . .
 H14W H 1.1535 0.1549 -0.2385 0.197 Uiso 1 1 calc R . . . .
 H14X H 1.2111 0.1335 -0.2695 0.197 Uiso 1 1 calc R . . . .
 C150 C 1.1957(5) 0.2284(5) -0.3120(8) 0.184(9) Uani 1 1 d . . . . .
 H15D H 1.1865 0.2537 -0.3391 0.275 Uiso 1 1 calc R . . . .
 H15E H 1.2435 0.2193 -0.3148 0.275 Uiso 1 1 calc R . . . .
 H15F H 1.1859 0.2407 -0.2839 0.275 Uiso 1 1 calc R . . . .
 C151 C 1.1640(7) 0.1640(5) -0.3541(6) 0.159(7) Uani 1 1 d . . . . .
 H15G H 1.1345 0.1355 -0.3511 0.239 Uiso 1 1 calc R . . . .
 H15H H 1.2116 0.1547 -0.3581 0.239 Uiso 1 1 calc R . . . .
 H15I H 1.1537 0.1892 -0.3811 0.239 Uiso 1 1 calc R . . . .
 C152 C 0.9519(5) 0.2339(5) -0.2216(4) 0.090(3) Uani 1 1 d . . . . .
 C153 C 0.9559(6) 0.2339(5) -0.1684(5) 0.134(4) Uani 1 1 d . . . . .
 C154 C 1.0229(7) 0.2117(6) -0.1553(6) 0.159(5) Uani 1 1 d . . . . .
 H15J H 1.0246 0.1784 -0.1598 0.238 Uiso 1 1 calc R . . . .
 H15K H 1.0275 0.2112 -0.1227 0.238 Uiso 1 1 calc R . . . .
 H15L H 1.0602 0.2312 -0.1748 0.238 Uiso 1 1 calc R . . . .
 C155 C 0.8981(8) 0.2006(6) -0.1401(6) 0.183(6) Uani 1 1 d . . . . .
 H15M H 0.9045 0.1675 -0.1443 0.274 Uiso 1 1 calc R . . . .
 H15N H 0.8544 0.2127 -0.1506 0.274 Uiso 1 1 calc R . . . .
 H15O H 0.8985 0.2006 -0.1072 0.274 Uiso 1 1 calc R . . . .
 C156 C 0.9479(9) 0.2850(5) -0.1628(6) 0.196(7) Uani 1 1 d . . . . .
 H15P H 0.9034 0.2970 -0.1719 0.294 Uiso 1 1 calc R . . . .
 H15Q H 0.9838 0.3057 -0.1824 0.294 Uiso 1 1 calc R . . . .
 H15R H 0.9511 0.2857 -0.1303 0.294 Uiso 1 1 calc R . . . .
 C157 C 0.9808(6) 0.3125(4) -0.4263(5) 0.088(3) Uani 1 1 d . . . . .
 C158 C 1.0040(8) 0.2932(4) -0.4687(5) 0.120(5) Uani 1 1 d . . . . .
 C159 C 0.9696(9) 0.3195(6) -0.5110(5) 0.158(7) Uani 1 1 d . . . . .
 H15S H 0.9856 0.3063 -0.5377 0.238 Uiso 1 1 calc R . . . .
 H15T H 0.9809 0.3544 -0.5178 0.238 Uiso 1 1 calc R . . . .
 H15U H 0.9203 0.3149 -0.5047 0.238 Uiso 1 1 calc R . . . .
 C160 C 1.0808(9) 0.3044(6) -0.4808(7) 0.203(10) Uani 1 1 d . . . . .
 H16D H 1.0968 0.2922 -0.5081 0.304 Uiso 1 1 calc R . . . .
 H16E H 1.1055 0.2885 -0.4546 0.304 Uiso 1 1 calc R . . . .
 H16F H 1.0888 0.3397 -0.4873 0.304 Uiso 1 1 calc R . . . .
 C161 C 1.0418(5) 0.3828(4) -0.3449(5) 0.091(3) Uani 1 1 d . . . . .
 C162 C 1.1074(5) 0.4123(4) -0.3394(4) 0.100(3) Uani 1 1 d . . . . .
 C163_b C 1.1031(13) 0.4647(6) -0.3746(8) 0.087(6) Uani 0.376(17) 1 d . . P M
 2
 H16G_b H 1.0588 0.4789 -0.3688 0.130 Uiso 0.376(17) 1 calc R . P M 2
 H16H_b H 1.1089 0.4607 -0.4066 0.130 Uiso 0.376(17) 1 calc R . P M 2
 H16I_b H 1.1391 0.4863 -0.3699 0.130 Uiso 0.376(17) 1 calc R . P M 2
 C164_a C 1.1603(9) 0.4014(7) -0.3777(6) 0.109(6) Uani 0.624(17) 1 d . . P M 1
 H16J_a H 1.1649 0.3662 -0.3735 0.164 Uiso 0.624(17) 1 calc R . P M 1
 H16K_a H 1.2043 0.4160 -0.3754 0.164 Uiso 0.624(17) 1 calc R . P M 1
 H16L_a H 1.1449 0.4152 -0.4082 0.164 Uiso 0.624(17) 1 calc R . P M 1
 C165_b C 1.1757(12) 0.3917(11) -0.3495(11) 0.114(9) Uani 0.376(17) 1 d . . P
 M 2
 H16M_b H 1.1793 0.3856 -0.3808 0.171 Uiso 0.376(17) 1 calc R . P M 2
 H16N_b H 1.1810 0.3611 -0.3269 0.171 Uiso 0.376(17) 1 calc R . P M 2
 H16O_b H 1.2113 0.4149 -0.3476 0.171 Uiso 0.376(17) 1 calc R . P M 2
 C166_a C 1.1397(11) 0.3881(8) -0.2923(6) 0.132(7) Uani 0.624(17) 1 d . . P M
 1
 H16P_a H 1.1467 0.3533 -0.2907 0.198 Uiso 0.624(17) 1 calc R . P M 1
 H16Q_a H 1.1088 0.3920 -0.2657 0.198 Uiso 0.624(17) 1 calc R . P M 1
 H16R_a H 1.1834 0.4040 -0.2917 0.198 Uiso 0.624(17) 1 calc R . P M 1
 C167_b C 1.0958(11) 0.4234(10) -0.2908(7) 0.092(7) Uani 0.376(17) 1 d . . P M
 2
 H16S_b H 1.0504 0.4367 -0.2867 0.138 Uiso 0.376(17) 1 calc R . P M 2
 H16T_b H 1.1300 0.4471 -0.2877 0.138 Uiso 0.376(17) 1 calc R . P M 2
 H16U_b H 1.0996 0.3933 -0.2671 0.138 Uiso 0.376(17) 1 calc R . P M 2
 C168_a C 1.0964(13) 0.4652(6) -0.3423(9) 0.153(8) Uani 0.624(17) 1 d . . P M
 1
 H16V_a H 1.0626 0.4693 -0.3173 0.230 Uiso 0.624(17) 1 calc R . P M 1
 H16W_a H 1.0801 0.4802 -0.3723 0.230 Uiso 0.624(17) 1 calc R . P M 1
 H16X_a H 1.1393 0.4809 -0.3394 0.230 Uiso 0.624(17) 1 calc R . P M 1
 C169 C 0.8571(6) 0.4807(3) -0.4314(3) 0.081(3) Uani 1 1 d . . . . .
 C170 C 0.8735(6) 0.5351(4) -0.4556(4) 0.109(3) Uani 1 1 d . . . . .
 C171_a C 0.8756(9) 0.5649(5) -0.4179(5) 0.090(5) Uani 0.611(13) 1 d . . P N 1
 H17A_a H 0.8331 0.5597 -0.3975 0.135 Uiso 0.611(13) 1 calc R . P N 1
 H17B_a H 0.8813 0.5996 -0.4327 0.135 Uiso 0.611(13) 1 calc R . P N 1
 H17C_a H 0.9138 0.5543 -0.3995 0.135 Uiso 0.611(13) 1 calc R . P N 1
 C172_b C 0.8190(14) 0.5685(12) -0.4430(12) 0.155(12) Uani 0.389(13) 1 d . . P
 N 2
 H17D_b H 0.8161 0.5667 -0.4097 0.233 Uiso 0.389(13) 1 calc R . P N 2
 H17E_b H 0.7753 0.5586 -0.4513 0.233 Uiso 0.389(13) 1 calc R . P N 2
 H17F_b H 0.8302 0.6020 -0.4600 0.233 Uiso 0.389(13) 1 calc R . P N 2
 C173_a C 0.8127(8) 0.5570(6) -0.4841(6) 0.103(5) Uani 0.611(13) 1 d . . P N 1
 H17G_a H 0.7705 0.5533 -0.4634 0.154 Uiso 0.611(13) 1 calc R . P N 1
 H17H_a H 0.8080 0.5398 -0.5088 0.154 Uiso 0.611(13) 1 calc R . P N 1
 H17I_a H 0.8217 0.5917 -0.4978 0.154 Uiso 0.611(13) 1 calc R . P N 1
 C174_b C 0.8820(17) 0.5352(14) -0.5065(7) 0.149(11) Uani 0.389(13) 1 d . . P
 N 2
 H17J_b H 0.9179 0.5127 -0.5123 0.223 Uiso 0.389(13) 1 calc R . P N 2
 H17K_b H 0.8943 0.5681 -0.5245 0.223 Uiso 0.389(13) 1 calc R . P N 2
 H17L_b H 0.8392 0.5249 -0.5158 0.223 Uiso 0.389(13) 1 calc R . P N 2
 C175_a C 0.9370(9) 0.5415(7) -0.4882(6) 0.121(6) Uani 0.611(13) 1 d . . P N 1
 H17M_a H 0.9333 0.5220 -0.5112 0.181 Uiso 0.611(13) 1 calc R . P N 1
 H17N_a H 0.9760 0.5307 -0.4707 0.181 Uiso 0.611(13) 1 calc R . P N 1
 H17O_a H 0.9432 0.5759 -0.5038 0.181 Uiso 0.611(13) 1 calc R . P N 1
 C176_b C 0.9404(11) 0.5423(9) -0.4366(9) 0.115(8) Uani 0.389(13) 1 d . . P N
 2
 H17P_b H 0.9738 0.5196 -0.4457 0.172 Uiso 0.389(13) 1 calc R . P N 2
 H17Q_b H 0.9335 0.5360 -0.4027 0.172 Uiso 0.389(13) 1 calc R . P N 2
 H17R_b H 0.9569 0.5758 -0.4491 0.172 Uiso 0.389(13) 1 calc R . P N 2
 C177 C 0.8159(4) 0.4240(3) -0.3097(3) 0.063(2) Uani 1 1 d . . . . .
 C178 C 0.8176(5) 0.4378(4) -0.2622(3) 0.081(3) Uani 1 1 d . . . . .
 C179 C 0.8391(13) 0.4924(6) -0.2740(6) 0.252(14) Uani 1 1 d . . . . .
 H17S H 0.8064 0.5115 -0.2932 0.377 Uiso 1 1 calc R . . . .
 H17T H 0.8843 0.4965 -0.2911 0.377 Uiso 1 1 calc R . . . .
 H17U H 0.8402 0.5037 -0.2454 0.377 Uiso 1 1 calc R . . . .
 C180 C 0.8620(7) 0.4007(7) -0.2322(4) 0.163(7) Uani 1 1 d . . . . .
 H18A H 0.8423 0.3680 -0.2276 0.245 Uiso 1 1 calc R . . . .
 H18B H 0.8638 0.4089 -0.2020 0.245 Uiso 1 1 calc R . . . .
 H18C H 0.9080 0.4017 -0.2478 0.245 Uiso 1 1 calc R . . . .
 C181 C 0.7461(6) 0.4329(4) -0.2344(4) 0.106(4) Uani 1 1 d . . . . .
 H18D H 0.7150 0.4556 -0.2516 0.159 Uiso 1 1 calc R . . . .
 H18E H 0.7496 0.4403 -0.2041 0.159 Uiso 1 1 calc R . . . .
 H18F H 0.7286 0.3995 -0.2299 0.159 Uiso 1 1 calc R . . . .
 C182 C 0.6894(5) 0.3822(4) -0.4713(3) 0.084(3) Uani 1 1 d . . . . .
 C183 C 0.7091(6) 0.3863(5) -0.5246(4) 0.122(4) Uani 1 1 d . . . . .
 C184_b C 0.7312(16) 0.3324(7) -0.5267(11) 0.152(9) Uani 0.444(15) 1 d . . P O
 2
 H18G_b H 0.6935 0.3097 -0.5132 0.228 Uiso 0.444(15) 1 calc R . P O 2
 H18H_b H 0.7707 0.3236 -0.5093 0.228 Uiso 0.444(15) 1 calc R . P O 2
 H18I_b H 0.7429 0.3309 -0.5591 0.228 Uiso 0.444(15) 1 calc R . P O 2
 C185_a C 0.7848(9) 0.3757(10) -0.5332(9) 0.144(8) Uani 0.556(15) 1 d . . P O
 1
 H18J_a H 0.8117 0.3965 -0.5192 0.216 Uiso 0.556(15) 1 calc R . P O 1
 H18K_a H 0.7980 0.3824 -0.5667 0.216 Uiso 0.556(15) 1 calc R . P O 1
 H18L_a H 0.7930 0.3415 -0.5194 0.216 Uiso 0.556(15) 1 calc R . P O 1
 C186_b C 0.7670(12) 0.4203(10) -0.5453(8) 0.113(8) Uani 0.444(15) 1 d . . P O
 2
 H18M_b H 0.8058 0.4120 -0.5270 0.169 Uiso 0.444(15) 1 calc R . P O 2
 H18N_b H 0.7535 0.4537 -0.5455 0.169 Uiso 0.444(15) 1 calc R . P O 2
 H18O_b H 0.7799 0.4174 -0.5772 0.169 Uiso 0.444(15) 1 calc R . P O 2
 C187_a C 0.6991(15) 0.4416(7) -0.5473(9) 0.164(9) Uani 0.556(15) 1 d . . P O
 1
 H18P_a H 0.7289 0.4616 -0.5344 0.246 Uiso 0.556(15) 1 calc R . P O 1
 H18Q_a H 0.6517 0.4502 -0.5408 0.246 Uiso 0.556(15) 1 calc R . P O 1
 H18R_a H 0.7105 0.4475 -0.5809 0.246 Uiso 0.556(15) 1 calc R . P O 1
 C188_b C 0.6444(10) 0.3948(11) -0.5496(9) 0.122(8) Uani 0.444(15) 1 d . . P O
 2
 H18S_b H 0.6094 0.3709 -0.5335 0.183 Uiso 0.444(15) 1 calc R . P O 2
 H18T_b H 0.6543 0.3914 -0.5816 0.183 Uiso 0.444(15) 1 calc R . P O 2
 H18U_b H 0.6280 0.4277 -0.5498 0.183 Uiso 0.444(15) 1 calc R . P O 2
 C189_a C 0.6628(12) 0.3559(9) -0.5449(7) 0.139(8) Uani 0.556(15) 1 d . . P O
 1
 H18V_a H 0.6155 0.3645 -0.5381 0.208 Uiso 0.556(15) 1 calc R . P O 1
 H18W_a H 0.6691 0.3214 -0.5313 0.208 Uiso 0.556(15) 1 calc R . P O 1
 H18X_a H 0.6740 0.3623 -0.5785 0.208 Uiso 0.556(15) 1 calc R . P O 1
 C190 C 0.6019(6) 0.4589(4) -0.4004(3) 0.082(3) Uani 1 1 d . . . . .
 C191 C 0.5646(6) 0.5082(4) -0.4119(4) 0.121(4) Uani 1 1 d . . . . .
 C192_b C 0.6002(12) 0.5441(10) -0.4534(8) 0.179(10) Uani 0.565(15) 1 d . . P
 P 2
 H19D_b H 0.5749 0.5745 -0.4593 0.268 Uiso 0.565(15) 1 calc R . P P 2
 H19E_b H 0.6022 0.5301 -0.4807 0.268 Uiso 0.565(15) 1 calc R . P P 2
 H19F_b H 0.6464 0.5508 -0.4469 0.268 Uiso 0.565(15) 1 calc R . P P 2
 C193_a C 0.6119(11) 0.5524(7) -0.4076(10) 0.119(7) Uani 0.435(15) 1 d . . P P
 1
 H19G_a H 0.6565 0.5505 -0.4244 0.179 Uiso 0.435(15) 1 calc R . P P 1
 H19H_a H 0.6175 0.5504 -0.3748 0.179 Uiso 0.435(15) 1 calc R . P P 1
 H19I_a H 0.5909 0.5833 -0.4208 0.179 Uiso 0.435(15) 1 calc R . P P 1
 C194_b C 0.5627(10) 0.5285(6) -0.3665(6) 0.109(6) Uani 0.565(15) 1 d . . P P
 2
 H19J_b H 0.5396 0.5047 -0.3404 0.163 Uiso 0.565(15) 1 calc R . P P 2
 H19K_b H 0.5382 0.5592 -0.3711 0.163 Uiso 0.565(15) 1 calc R . P P 2
 H19L_b H 0.6092 0.5341 -0.3599 0.163 Uiso 0.565(15) 1 calc R . P P 2
 C195_a C 0.4948(11) 0.5106(11) -0.3858(10) 0.140(9) Uani 0.435(15) 1 d . . P
 P 1
 H19M_a H 0.4763 0.5431 -0.3958 0.210 Uiso 0.435(15) 1 calc R . P P 1
 H19N_a H 0.4992 0.5037 -0.3524 0.210 Uiso 0.435(15) 1 calc R . P P 1
 H19O_a H 0.4642 0.4864 -0.3924 0.210 Uiso 0.435(15) 1 calc R . P P 1
 C196_b C 0.4881(9) 0.4986(7) -0.4187(8) 0.117(6) Uani 0.565(15) 1 d . . P P 2
 H19P_b H 0.4671 0.4755 -0.3913 0.176 Uiso 0.565(15) 1 calc R . P P 2
 H19Q_b H 0.4861 0.4851 -0.4461 0.176 Uiso 0.565(15) 1 calc R . P P 2
 H19R_b H 0.4635 0.5293 -0.4230 0.176 Uiso 0.565(15) 1 calc R . P P 2
 C197_a C 0.5579(16) 0.5174(8) -0.4664(6) 0.133(8) Uani 0.435(15) 1 d . . P P
 1
 H19S_a H 0.6029 0.5157 -0.4828 0.200 Uiso 0.435(15) 1 calc R . P P 1
 H19T_a H 0.5388 0.5495 -0.4774 0.200 Uiso 0.435(15) 1 calc R . P P 1
 H19U_a H 0.5279 0.4923 -0.4722 0.200 Uiso 0.435(15) 1 calc R . P P 1
 C198 C 0.4559(5) 0.3091(4) -0.3983(4) 0.085(3) Uani 1 1 d . . . . .
 C199 C 0.3899(5) 0.3180(5) -0.4218(4) 0.117(3) Uani 1 1 d . . . . .
 C200_b C 0.3876(18) 0.3560(11) -0.4680(9) 0.126(10) Uani 0.309(16) 1 d . . P
 Q 2
 H20D_b H 0.3417 0.3567 -0.4778 0.189 Uiso 0.309(16) 1 calc R . P Q 2
 H20E_b H 0.4198 0.3471 -0.4917 0.189 Uiso 0.309(16) 1 calc R . P Q 2
 H20F_b H 0.3999 0.3881 -0.4638 0.189 Uiso 0.309(16) 1 calc R . P Q 2
 C201_a C 0.3674(10) 0.3703(6) -0.4165(7) 0.140(6) Uani 0.691(16) 1 d . . P Q
 1
 H20G_a H 0.4048 0.3937 -0.4289 0.210 Uiso 0.691(16) 1 calc R . P Q 1
 H20H_a H 0.3556 0.3697 -0.3836 0.210 Uiso 0.691(16) 1 calc R . P Q 1
 H20I_a H 0.3277 0.3801 -0.4336 0.210 Uiso 0.691(16) 1 calc R . P Q 1
 C202_b C 0.3389(14) 0.3320(13) -0.3841(9) 0.114(9) Uani 0.309(16) 1 d . . P Q
 2
 H20J_b H 0.2946 0.3385 -0.3961 0.172 Uiso 0.309(16) 1 calc R . P Q 2
 H20K_b H 0.3557 0.3612 -0.3759 0.172 Uiso 0.309(16) 1 calc R . P Q 2
 H20L_b H 0.3345 0.3051 -0.3566 0.172 Uiso 0.309(16) 1 calc R . P Q 2
 C203_a C 0.3327(9) 0.2817(7) -0.4029(7) 0.157(8) Uani 0.691(16) 1 d . . P Q 1
 H20M_a H 0.2933 0.2909 -0.4204 0.235 Uiso 0.691(16) 1 calc R . P Q 1
 H20N_a H 0.3202 0.2814 -0.3702 0.235 Uiso 0.691(16) 1 calc R . P Q 1
 H20O_a H 0.3474 0.2493 -0.4057 0.235 Uiso 0.691(16) 1 calc R . P Q 1
 C204_b C 0.3661(18) 0.2672(8) -0.4284(13) 0.125(9) Uani 0.309(16) 1 d . . P Q
 2
 H20P_b H 0.3237 0.2710 -0.4435 0.188 Uiso 0.309(16) 1 calc R . P Q 2
 H20Q_b H 0.3584 0.2445 -0.3981 0.188 Uiso 0.309(16) 1 calc R . P Q 2
 H20R_b H 0.4012 0.2545 -0.4478 0.188 Uiso 0.309(16) 1 calc R . P Q 2
 C205_a C 0.4092(8) 0.3217(8) -0.4746(5) 0.122(6) Uani 0.691(16) 1 d . . P Q 1
 H20S_a H 0.4465 0.3454 -0.4859 0.183 Uiso 0.691(16) 1 calc R . P Q 1
 H20T_a H 0.3697 0.3321 -0.4917 0.183 Uiso 0.691(16) 1 calc R . P Q 1
 H20U_a H 0.4236 0.2898 -0.4794 0.183 Uiso 0.691(16) 1 calc R . P Q 1
 C206 C 0.5294(4) 0.3231(3) -0.2887(3) 0.069(2) Uani 1 1 d . . . . .
 C207 C 0.5112(5) 0.3458(4) -0.2447(3) 0.087(3) Uani 1 1 d . . . . .
 C208 C 0.5268(9) 0.3985(4) -0.2557(4) 0.146(6) Uani 1 1 d . . . . .
 H20V H 0.5033 0.4148 -0.2823 0.219 Uiso 1 1 calc R . . . .
 H20W H 0.5759 0.4039 -0.2630 0.219 Uiso 1 1 calc R . . . .
 H20X H 0.5116 0.4119 -0.2289 0.219 Uiso 1 1 calc R . . . .
 C209 C 0.5457(9) 0.3184(6) -0.2040(4) 0.148(6) Uani 1 1 d . . . . .
 H20Y H 0.5339 0.2837 -0.1981 0.223 Uiso 1 1 calc R . . . .
 H H 0.5306 0.3308 -0.1766 0.223 Uiso 1 1 calc R . . . .
 HA H 0.5950 0.3228 -0.2107 0.223 Uiso 1 1 calc R . . . .
 C210 C 0.4308(7) 0.3366(5) -0.2348(5) 0.139(5) Uani 1 1 d . . . . .
 H21D H 0.4209 0.3015 -0.2276 0.209 Uiso 1 1 calc R . . . .
 H21E H 0.4088 0.3525 -0.2623 0.209 Uiso 1 1 calc R . . . .
 H21F H 0.4136 0.3501 -0.2085 0.209 Uiso 1 1 calc R . . . .
 C211 C 0.5771(4) 0.1581(3) -0.3850(3) 0.065(2) Uani 1 1 d . . . . .
 C212 C 0.5735(6) 0.1436(4) -0.4318(4) 0.105(3) Uani 1 1 d . . . . .
 C213_b C 0.4976(10) 0.1378(9) -0.4386(8) 0.130(7) Uani 0.64(2) 1 d . . P R 2
 H21G_b H 0.4938 0.1286 -0.4681 0.195 Uiso 0.64(2) 1 calc R . P R 2
 H21H_b H 0.4747 0.1688 -0.4390 0.195 Uiso 0.64(2) 1 calc R . P R 2
 H21I_b H 0.4763 0.1125 -0.4132 0.195 Uiso 0.64(2) 1 calc R . P R 2
 C214_a C 0.4943(19) 0.1051(15) -0.4126(13) 0.116(9) Uani 0.36(2) 1 d . . P R
 1
 H21J_a H 0.4575 0.1250 -0.4029 0.174 Uiso 0.36(2) 1 calc R . P R 1
 H21K_a H 0.5027 0.0782 -0.3866 0.174 Uiso 0.36(2) 1 calc R . P R 1
 H21L_a H 0.4812 0.0920 -0.4384 0.174 Uiso 0.36(2) 1 calc R . P R 1
 C215_a C 0.621(3) 0.1088(15) -0.4446(19) 0.094(9) Uani 0.36(2) 1 d . . P R 1
 H21M_a H 0.6423 0.0916 -0.4171 0.142 Uiso 0.36(2) 1 calc R . P R 1
 H21N_a H 0.6566 0.1260 -0.4678 0.142 Uiso 0.36(2) 1 calc R . P R 1
 H21O_a H 0.5975 0.0854 -0.4574 0.142 Uiso 0.36(2) 1 calc R . P R 1
 C216_b C 0.6108(13) 0.0940(8) -0.4325(10) 0.106(7) Uani 0.64(2) 1 d . . P R 2
 H21P_b H 0.6077 0.0858 -0.4625 0.159 Uiso 0.64(2) 1 calc R . P R 2
 H21Q_b H 0.5893 0.0680 -0.4077 0.159 Uiso 0.64(2) 1 calc R . P R 2
 H21R_b H 0.6587 0.0974 -0.4276 0.159 Uiso 0.64(2) 1 calc R . P R 2
 C217_b C 0.6089(13) 0.1837(8) -0.4725(7) 0.147(8) Uani 0.64(2) 1 d . . P R 2
 H21S_b H 0.6063 0.1742 -0.5019 0.221 Uiso 0.64(2) 1 calc R . P R 2
 H21T_b H 0.6567 0.1874 -0.4674 0.221 Uiso 0.64(2) 1 calc R . P R 2
 H21U_b H 0.5859 0.2148 -0.4736 0.221 Uiso 0.64(2) 1 calc R . P R 2
 C218_a C 0.536(3) 0.1740(14) -0.4676(12) 0.121(9) Uani 0.36(2) 1 d . . P R 1
 H21V_a H 0.5058 0.1954 -0.4535 0.182 Uiso 0.36(2) 1 calc R . P R 1
 H21W_a H 0.5090 0.1532 -0.4815 0.182 Uiso 0.36(2) 1 calc R . P R 1
 H21X_a H 0.5681 0.1938 -0.4915 0.182 Uiso 0.36(2) 1 calc R . P R 1
 C219 C 0.4658(4) 0.1439(4) -0.2751(4) 0.086(3) Uani 1 1 d D . . . .
 C220_b C 0.3951(16) 0.0991(11) -0.2806(11) 0.159(10) Uani 0.369(13) 1 d . . P
 S 2
 C221_a C 0.3506(7) 0.1547(5) -0.2306(6) 0.100(5) Uani 0.631(13) 1 d . . P S 1
 H22A_a H 0.3723 0.1705 -0.2095 0.149 Uiso 0.631(13) 1 calc R . P S 1
 H22B_a H 0.3091 0.1376 -0.2145 0.149 Uiso 0.631(13) 1 calc R . P S 1
 H22C_a H 0.3391 0.1793 -0.2576 0.149 Uiso 0.631(13) 1 calc R . P S 1
 C222_b C 0.3564(12) 0.1351(10) -0.3162(11) 0.136(10) Uani 0.369(13) 1 d . . P
 S 2
 H22D_b H 0.3847 0.1438 -0.3459 0.204 Uiso 0.369(13) 1 calc R . P S 2
 H22E_b H 0.3463 0.1646 -0.3048 0.204 Uiso 0.369(13) 1 calc R . P S 2
 H22F_b H 0.3140 0.1198 -0.3206 0.204 Uiso 0.369(13) 1 calc R . P S 2
 C223_a C 0.4000(6) 0.1179(5) -0.2467(5) 0.100(5) Uani 0.631(13) 1 d D . P S 1
 C224_a C 0.3667(10) 0.0919(8) -0.2803(8) 0.146(7) Uani 0.631(13) 1 d D . P S
 1
 H22G_a H 0.3986 0.0688 -0.2902 0.219 Uiso 0.631(13) 1 calc R . P S 1
 H22H_a H 0.3550 0.1163 -0.3075 0.219 Uiso 0.631(13) 1 calc R . P S 1
 H22I_a H 0.3254 0.0745 -0.2644 0.219 Uiso 0.631(13) 1 calc R . P S 1
 C225_b C 0.353(2) 0.0837(14) -0.2325(11) 0.180(13) Uani 0.369(13) 1 d . . P S
 2
 H22J_b H 0.3795 0.0610 -0.2111 0.271 Uiso 0.369(13) 1 calc R . P S 2
 H22K_b H 0.3107 0.0678 -0.2359 0.271 Uiso 0.369(13) 1 calc R . P S 2
 H22L_b H 0.3430 0.1126 -0.2202 0.271 Uiso 0.369(13) 1 calc R . P S 2
 C226 C 0.9907(10) 0.2348(5) -0.4545(6) 0.191(9) Uani 1 1 d . . . . .
 H22M H 1.0230 0.2191 -0.4733 0.286 Uiso 1 1 calc GR . . . .
 H22N H 0.9443 0.2275 -0.4599 0.286 Uiso 1 1 calc GR . . . .
 H22O H 0.9969 0.2226 -0.4216 0.286 Uiso 1 1 calc GR . . . .
 C227_b C 0.420(2) 0.0538(12) -0.2995(14) 0.179(14) Uani 0.369(13) 1 d . . P S
 2
 H22P_b H 0.4439 0.0318 -0.2762 0.268 Uiso 0.369(13) 1 calc R . P S 2
 H22Q_b H 0.4502 0.0646 -0.3279 0.268 Uiso 0.369(13) 1 calc R . P S 2
 H22R_b H 0.3803 0.0366 -0.3063 0.268 Uiso 0.369(13) 1 calc R . P S 2
 C228_a C 0.4245(9) 0.0803(6) -0.2039(7) 0.138(7) Uani 0.631(13) 1 d . . P S 1
 H22S_a H 0.4557 0.0573 -0.2149 0.207 Uiso 0.631(13) 1 calc R . P S 1
 H22T_a H 0.3852 0.0624 -0.1854 0.207 Uiso 0.631(13) 1 calc R . P S 1
 H22U_a H 0.4479 0.0977 -0.1848 0.207 Uiso 0.631(13) 1 calc R . P S 1
 C229 C 0.6716(4) 0.0281(3) -0.2597(3) 0.0552(17) Uani 1 1 d . . . . .
 C230 C 0.6608(4) -0.0281(3) -0.2572(4) 0.073(2) Uani 1 1 d . . . . .
 C231 C 0.6865(6) -0.0341(4) -0.3070(5) 0.118(5) Uani 1 1 d . . . . .
 H23A H 0.6579 -0.0153 -0.3296 0.177 Uiso 1 1 calc R . . . .
 H23B H 0.6842 -0.0685 -0.3079 0.177 Uiso 1 1 calc R . . . .
 H23C H 0.7336 -0.0222 -0.3148 0.177 Uiso 1 1 calc R . . . .
 C232 C 0.5865(5) -0.0426(3) -0.2492(5) 0.100(4) Uani 1 1 d . . . . .
 H23D H 0.5617 -0.0217 -0.2729 0.151 Uiso 1 1 calc R . . . .
 H23E H 0.5682 -0.0388 -0.2185 0.151 Uiso 1 1 calc R . . . .
 H23F H 0.5814 -0.0766 -0.2509 0.151 Uiso 1 1 calc R . . . .
 C233 C 0.7047(6) -0.0568(3) -0.2237(5) 0.119(5) Uani 1 1 d . . . . .
 H23G H 0.7517 -0.0449 -0.2318 0.178 Uiso 1 1 calc R . . . .
 H23H H 0.7023 -0.0912 -0.2249 0.178 Uiso 1 1 calc R . . . .
 H23I H 0.6892 -0.0534 -0.1924 0.178 Uiso 1 1 calc R . . . .
 C234 C 0.6620(4) 0.1313(3) -0.1951(3) 0.0537(17) Uani 1 1 d . . . . .
 C235 C 0.6406(4) 0.1506(3) -0.1512(3) 0.0579(18) Uani 1 1 d . . . . .
 C236 C 0.5766(4) 0.1717(3) -0.1467(3) 0.0553(17) Uani 1 1 d . . . . .
 H236 H 0.5457 0.1728 -0.1695 0.066 Uiso 1 1 calc R . . . .
 C237 C 0.6854(4) 0.1477(3) -0.1171(3) 0.068(2) Uani 1 1 d . . . . .
 H237 H 0.7285 0.1331 -0.1200 0.082 Uiso 1 1 calc R . . . .
 C238 C 0.6650(4) 0.1673(4) -0.0782(3) 0.077(2) Uani 1 1 d . . . . .
 C239 C 0.5591(4) 0.1914(3) -0.1073(3) 0.0566(18) Uani 1 1 d . . . . .
 C242_a C 0.8023(11) 0.1310(16) 0.0056(8) 0.116(14) Uani 0.40(6) 1 d . . P K 1
 H242_a H 0.8428 0.1130 0.0091 0.139 Uiso 0.40(6) 1 calc R . P K 1
 C243_a C 0.7784(14) 0.1571(17) 0.0393(8) 0.109(12) Uani 0.40(6) 1 d G . P K 1
 H243_a H 0.8031 0.1565 0.0653 0.131 Uiso 0.40(6) 1 calc R . P K 1
 C244_a C 0.7178(15) 0.1840(15) 0.0342(9) 0.098(10) Uani 0.40(6) 1 d G . P K 1
 H244_a H 0.7018 0.2014 0.0568 0.118 Uiso 0.40(6) 1 calc R . P K 1
 N7_a N 0.6809(13) 0.1848(13) -0.0046(11) 0.078(7) Uani 0.40(6) 1 d G . P K 1
 C240_a C 0.7047(13) 0.1587(12) -0.0382(9) 0.080(7) Uani 0.40(6) 1 d G . P K 1
 C241_a C 0.7654(13) 0.1318(13) -0.0331(7) 0.081(8) Uani 0.40(6) 1 d G . P K 1
 H241_a H 0.7813 0.1144 -0.0557 0.097 Uiso 0.40(6) 1 calc R . P K 1
 C249_b C 0.7124(10) 0.2092(19) 0.0260(11) 0.149(15) Uani 0.60(6) 1 d . . P K
 2
 H249_b H 0.6905 0.2253 0.0480 0.178 Uiso 0.60(6) 1 calc R . P K 2
 C248_b C 0.7800(11) 0.193(3) 0.0303(13) 0.19(2) Uani 0.60(6) 1 d G . P K 2
 H248_b H 0.8034 0.1984 0.0551 0.231 Uiso 0.60(6) 1 calc R . P K 2
 C247_b C 0.8126(11) 0.169(3) -0.0026(13) 0.22(3) Uani 0.60(6) 1 d G . P K 2
 H247_b H 0.8578 0.1582 0.0003 0.267 Uiso 0.60(6) 1 calc R . P K 2
 C246_b C 0.7775(12) 0.161(2) -0.0397(11) 0.144(16) Uani 0.60(6) 1 d G . P K 2
 H246_b H 0.7994 0.1449 -0.0616 0.172 Uiso 0.60(6) 1 calc R . P K 2
 C245_b C 0.7099(10) 0.1771(16) -0.0439(9) 0.103(9) Uani 0.60(6) 1 d G . P K 2
 N3C_b N 0.6773(8) 0.2012(15) -0.0111(9) 0.100(9) Uani 0.60(6) 1 d G . P K 2
 C250 C 0.4933(4) 0.2174(3) -0.0979(3) 0.066(2) Uani 1 1 d . . . . .
 C251 C 0.4385(5) 0.2204(4) -0.1232(4) 0.095(3) Uani 1 1 d . . . . .
 H251 H 0.4378 0.2036 -0.1473 0.114 Uiso 1 1 calc R . . . .
 C252 C 0.3822(5) 0.2494(5) -0.1125(4) 0.111(4) Uani 1 1 d . . . . .
 H252 H 0.3453 0.2542 -0.1312 0.134 Uiso 1 1 calc R . . . .
 C253 C 0.3823(7) 0.2702(5) -0.0750(4) 0.113(4) Uani 1 1 d . . . . .
 H253 H 0.3440 0.2873 -0.0659 0.136 Uiso 1 1 calc R . . . .
 C254 C 0.4387(6) 0.2657(4) -0.0508(4) 0.094(3) Uani 1 1 d . . . . .
 H254 H 0.4390 0.2812 -0.0257 0.112 Uiso 1 1 calc R . . . .
 C275 C 1.059(2) 0.1382(10) -0.0105(16) 0.233(2) Uani 0.5 1 d D . P . .
 H27D H 1.0148 0.1334 -0.0215 0.349 Uiso 0.5 1 calc R . P . .
 H27E H 1.0599 0.1188 0.0212 0.349 Uiso 0.5 1 calc R . P . .
 H27F H 1.0951 0.1279 -0.0307 0.349 Uiso 0.5 1 calc R . P . .
 C281 C 1.0183(12) 0.2243(11) -0.0273(10) 0.233(2) Uani 0.5 1 d D . P . .
 H281 H 0.9779 0.2136 -0.0370 0.279 Uiso 0.5 1 calc R . P . .
 C280 C 1.0287(16) 0.2743(10) -0.0289(10) 0.233(2) Uani 0.5 1 d G . P . .
 H280 H 0.9951 0.2972 -0.0397 0.279 Uiso 0.5 1 calc R . P . .
 C279 C 1.0891(19) 0.2903(9) -0.0143(11) 0.233(2) Uani 0.5 1 d G . P . .
 H279 H 1.0960 0.3238 -0.0154 0.279 Uiso 0.5 1 calc R . P . .
 C278 C 1.1392(14) 0.2561(12) 0.0018(11) 0.233(2) Uani 0.5 1 d G . P . .
 H278 H 1.1797 0.2668 0.0116 0.279 Uiso 0.5 1 calc R . P . .
 C277 C 1.1289(12) 0.2060(11) 0.0034(10) 0.233(2) Uani 0.5 1 d DG . P . .
 H277 H 1.1624 0.1832 0.0142 0.279 Uiso 0.5 1 calc R . P . .
 C276 C 1.0684(14) 0.1901(8) -0.0111(11) 0.233(2) Uani 0.5 1 d DG . P . .
 C289 C 0.332(2) 0.1457(12) 0.5109(13) 0.233(2) Uani 0.5 1 d D . P . .
 H28D H 0.3295 0.1769 0.4886 0.349 Uiso 0.5 1 calc R . P . .
 H28E H 0.3780 0.1408 0.5200 0.349 Uiso 0.5 1 calc R . P . .
 H28F H 0.3002 0.1457 0.5384 0.349 Uiso 0.5 1 calc R . P . .
 C295 C 0.2892(15) 0.1188(9) 0.4454(9) 0.233(2) Uani 0.5 1 d D . P . .
 H295 H 0.2899 0.1518 0.4287 0.279 Uiso 0.5 1 calc R . P . .
 C294 C 0.2643(14) 0.0818(13) 0.4258(9) 0.233(2) Uani 0.5 1 d G . P . .
 H294 H 0.2484 0.0900 0.3959 0.279 Uiso 0.5 1 calc R . P . .
 C293 C 0.2633(15) 0.0326(11) 0.4507(13) 0.233(2) Uani 0.5 1 d G . P . .
 H293 H 0.2466 0.0078 0.4376 0.279 Uiso 0.5 1 calc R . P . .
 C292 C 0.2871(15) 0.0203(8) 0.4953(12) 0.233(2) Uani 0.5 1 d G . P . .
 H292 H 0.2864 -0.0127 0.5121 0.279 Uiso 0.5 1 calc R . P . .
 C291 C 0.3120(15) 0.0573(10) 0.5150(9) 0.233(2) Uani 0.5 1 d DG . P . .
 H291 H 0.3279 0.0491 0.5448 0.279 Uiso 0.5 1 calc R . P . .
 C290 C 0.3130(15) 0.1066(9) 0.4900(10) 0.233(2) Uani 0.5 1 d DG . P . .
 N4_a N 0.7653(11) 0.3104(6) 0.2221(6) 0.130(6) Uani 0.601(17) 1 d D . P T 1
 H4D_a H 0.7518 0.3410 0.2097 0.155 Uiso 0.601(17) 1 calc R . P T 1
 H4E_a H 0.8114 0.3113 0.2193 0.155 Uiso 0.601(17) 1 calc R . P T 1
 C127_a C 0.7423(9) 0.3002(7) 0.2750(6) 0.109(6) Uani 0.601(17) 1 d D . P T 1
 H12D_a H 0.6926 0.3044 0.2800 0.131 Uiso 0.601(17) 1 calc R . P T 1
 H12E_a H 0.7531 0.2664 0.2902 0.131 Uiso 0.601(17) 1 calc R . P T 1
 C128_a C 0.7799(19) 0.3361(13) 0.2951(10) 0.198(11) Uani 0.601(17) 1 d D . P
 T 1
 H12F_a H 0.7716 0.3704 0.2799 0.237 Uiso 0.601(17) 1 calc R . P T 1
 H12G_a H 0.8293 0.3302 0.2944 0.237 Uiso 0.601(17) 1 calc R . P T 1
 C129_a C 0.742(2) 0.3205(14) 0.3453(11) 0.202(12) Uani 0.601(17) 1 d D . P T
 1
 H12H_a H 0.7597 0.3402 0.3650 0.303 Uiso 0.601(17) 1 calc R . P T 1
 H12I_a H 0.7507 0.2861 0.3583 0.303 Uiso 0.601(17) 1 calc R . P T 1
 H12J_a H 0.6935 0.3255 0.3440 0.303 Uiso 0.601(17) 1 calc R . P T 1
 C130_a C 0.7443(9) 0.2783(9) 0.1904(7) 0.083(6) Uani 0.601(17) 1 d D . P T 1
 H13M_a H 0.6941 0.2778 0.1921 0.100 Uiso 0.601(17) 1 calc R . P T 1
 H13N_a H 0.7585 0.2447 0.2034 0.100 Uiso 0.601(17) 1 calc R . P T 1
 C131_a C 0.7716(13) 0.2920(8) 0.1389(7) 0.136(7) Uani 0.601(17) 1 d D . P T 1
 H13O_a H 0.8210 0.2864 0.1344 0.163 Uiso 0.601(17) 1 calc R . P T 1
 H13P_a H 0.7618 0.3261 0.1243 0.163 Uiso 0.601(17) 1 calc R . P T 1
 C132_a C 0.7293(18) 0.2552(11) 0.1206(11) 0.161(11) Uani 0.601(17) 1 d D . P
 T 1
 H13Q_a H 0.7411 0.2594 0.0872 0.241 Uiso 0.601(17) 1 calc R . P T 1
 H13R_a H 0.6808 0.2612 0.1267 0.241 Uiso 0.601(17) 1 calc R . P T 1
 H13S_a H 0.7395 0.2219 0.1366 0.241 Uiso 0.601(17) 1 calc R . P T 1
 C282 C 0.328(2) 0.1139(13) -0.0142(13) 0.233(2) Uani 0.5 1 d D . P . .
 H28G H 0.3096 0.0824 -0.0160 0.349 Uiso 0.5 1 calc R . P . .
 H28H H 0.3744 0.1097 -0.0046 0.349 Uiso 0.5 1 calc R . P . .
 H28I H 0.3296 0.1364 -0.0447 0.349 Uiso 0.5 1 calc R . P . .
 C285 C 0.2190(14) 0.1121(11) 0.0953(10) 0.233(2) Uani 0.5 1 d . . P . .
 H285 H 0.1910 0.0895 0.1179 0.279 Uiso 0.5 1 calc R . P . .
 C284 C 0.2438(15) 0.1000(9) 0.0531(11) 0.233(2) Uani 0.5 1 d DG . P . .
 H284 H 0.2323 0.0694 0.0474 0.279 Uiso 0.5 1 calc R . P . .
 C283 C 0.2856(15) 0.1337(10) 0.0194(9) 0.233(2) Uani 0.5 1 d DG . P . .
 C288 C 0.3027(15) 0.1794(9) 0.0278(11) 0.233(2) Uani 0.5 1 d DG . P . .
 H288 H 0.3307 0.2019 0.0053 0.279 Uiso 0.5 1 calc R . P . .
 C287 C 0.2779(16) 0.1915(10) 0.0701(12) 0.233(2) Uani 0.5 1 d G . P . .
 H287 H 0.2893 0.2221 0.0757 0.279 Uiso 0.5 1 calc R . P . .
 C286 C 0.2361(16) 0.1578(13) 0.1038(10) 0.233(2) Uani 0.5 1 d G . P . .
 H286 H 0.2195 0.1659 0.1320 0.279 Uiso 0.5 1 calc R . P . .
 N8_a N 0.7321(14) 0.2607(13) -0.3405(10) 0.159(8) Uani 0.508(14) 1 d D . P U
 1
 H8D_a H 0.6966 0.2392 -0.3333 0.191 Uiso 0.508(14) 1 calc R . P U 1
 H8E_a H 0.7145 0.2901 -0.3526 0.191 Uiso 0.508(14) 1 calc R . P U 1
 C255_a C 0.7759(13) 0.2464(10) -0.3811(9) 0.102(6) Uani 0.508(14) 1 d D . P U
 1
 H25D_a H 0.8077 0.2743 -0.3939 0.123 Uiso 0.508(14) 1 calc R . P U 1
 H25E_a H 0.8041 0.2191 -0.3665 0.123 Uiso 0.508(14) 1 calc R . P U 1
 C256_a C 0.7510(15) 0.2317(15) -0.4232(11) 0.163(10) Uani 0.508(14) 1 d D . P
 U 1
 H25F_a H 0.7270 0.2586 -0.4426 0.196 Uiso 0.508(14) 1 calc R . P U 1
 H25G_a H 0.7212 0.2024 -0.4141 0.196 Uiso 0.508(14) 1 calc R . P U 1
 C257_a C 0.8202(16) 0.2214(18) -0.4477(14) 0.177(13) Uani 0.508(14) 1 d D . P
 U 1
 H25H_a H 0.8129 0.2113 -0.4762 0.266 Uiso 0.508(14) 1 calc R . P U 1
 H25I_a H 0.8429 0.1955 -0.4271 0.266 Uiso 0.508(14) 1 calc R . P U 1
 H25J_a H 0.8487 0.2510 -0.4552 0.266 Uiso 0.508(14) 1 calc R . P U 1
 C258_a C 0.7570(17) 0.2647(18) -0.2935(11) 0.126(7) Uani 0.508(14) 1 d D . P
 U 1
 H25K_a H 0.7733 0.2327 -0.2773 0.151 Uiso 0.508(14) 1 calc R . P U 1
 H25L_a H 0.7954 0.2883 -0.2992 0.151 Uiso 0.508(14) 1 calc R . P U 1
 C259_a C 0.6992(15) 0.2814(12) -0.2631(9) 0.150(8) Uani 0.508(14) 1 d D . P U
 1
 H25M_a H 0.6899 0.3166 -0.2722 0.179 Uiso 0.508(14) 1 calc R . P U 1
 H25N_a H 0.6569 0.2617 -0.2593 0.179 Uiso 0.508(14) 1 calc R . P U 1
 C260_a C 0.7423(8) 0.2676(10) -0.2221(9) 0.100(6) Uani 0.508(14) 1 d D . P U
 1
 H26D_a H 0.7172 0.2746 -0.1944 0.150 Uiso 0.508(14) 1 calc R . P U 1
 H26E_a H 0.7848 0.2866 -0.2292 0.150 Uiso 0.508(14) 1 calc R . P U 1
 H26F_a H 0.7523 0.2328 -0.2164 0.150 Uiso 0.508(14) 1 calc R . P U 1
 C261 C 1.211(2) 0.1735(10) -0.1186(14) 0.233(2) Uani 0.5 1 d D . P . .
 H26G H 1.2258 0.1541 -0.1410 0.349 Uiso 0.5 1 calc R . P . .
 H26H H 1.1652 0.1627 -0.1043 0.349 Uiso 0.5 1 calc R . P . .
 H26I H 1.2424 0.1692 -0.0945 0.349 Uiso 0.5 1 calc R . P . .
 C262 C 1.2097(16) 0.2234(8) -0.1416(10) 0.233(2) Uani 0.5 1 d D . P . .
 C267 C 1.1894(15) 0.2580(11) -0.1152(9) 0.233(2) Uani 0.5 1 d DG . P . .
 H267 H 1.1704 0.2473 -0.0840 0.279 Uiso 0.5 1 calc R . P . .
 C266 C 1.1975(16) 0.3085(10) -0.1354(12) 0.233(2) Uani 0.5 1 d G . P . .
 H266 H 1.1839 0.3316 -0.1178 0.279 Uiso 0.5 1 calc R . P . .
 C265 C 1.2259(16) 0.3244(9) -0.1820(12) 0.233(2) Uani 0.5 1 d G . P . .
 H265 H 1.2313 0.3582 -0.1955 0.279 Uiso 0.5 1 calc R . P . .
 C264 C 1.2462(15) 0.2899(12) -0.2083(9) 0.233(2) Uani 0.5 1 d G . P . .
 H264 H 1.2652 0.3006 -0.2395 0.279 Uiso 0.5 1 calc R . P . .
 C263 C 1.2381(16) 0.2394(11) -0.1881(9) 0.233(2) Uani 0.5 1 d DG . P . .
 H263 H 1.2517 0.2163 -0.2058 0.279 Uiso 0.5 1 calc R . P . .
 C269 C 0.5943(9) 0.0291(5) -0.1198(5) 0.233(2) Uani 1 1 d D . . . .
 H269 H 0.5697 0.0289 -0.1456 0.279 Uiso 1 1 calc R . . . .
 C274 C 0.5598(6) 0.0362(5) -0.0778(6) 0.233(2) Uani 1 1 d DG . . . .
 C273 C 0.5966(9) 0.0366(5) -0.0393(5) 0.233(2) Uani 1 1 d DG . . . .
 H273 H 0.5735 0.0412 -0.0112 0.279 Uiso 1 1 calc R . . . .
 C272 C 0.6679(9) 0.0299(5) -0.0426(6) 0.233(2) Uani 1 1 d G . . . .
 H272 H 0.6925 0.0302 -0.0168 0.279 Uiso 1 1 calc R . . . .
 C271 C 0.7024(6) 0.0229(5) -0.0845(7) 0.233(2) Uani 1 1 d G . . . .
 H271 H 0.7501 0.0185 -0.0868 0.279 Uiso 1 1 calc R . . . .
 C270 C 0.6656(9) 0.0225(5) -0.1231(5) 0.233(2) Uani 1 1 d G . . . .
 H270 H 0.6887 0.0178 -0.1512 0.279 Uiso 1 1 calc R . . . .
 Cl1 Cl 0.36721(12) 0.31852(10) 0.06065(9) 0.0937(8) Uani 1 1 d . . . . .
 O1 O 0.3750(4) 0.2760(4) 0.0961(4) 0.162(4) Uani 1 1 d . . . . .
 O2 O 0.3438(5) 0.3570(4) 0.0818(4) 0.161(4) Uani 1 1 d . . . . .
 O3 O 0.3174(5) 0.3089(4) 0.0293(3) 0.136(3) Uani 1 1 d . . . . .
 O4 O 0.4314(3) 0.3325(2) 0.0324(2) 0.0896(19) Uani 1 1 d . . . . .
 N9 N 0.5785(15) 0.4556(15) -0.0133(11) 0.186(14) Uani 0.5 1 d . . P . .
 C296 C 0.4811(11) 0.4423(7) 0.0613(7) 0.077(5) Uani 0.5 1 d . . P . .
 H29D H 0.4846 0.4119 0.0845 0.115 Uiso 0.5 1 calc R . P . .
 H29E H 0.4369 0.4433 0.0488 0.115 Uiso 0.5 1 calc R . P . .
 H29F H 0.4855 0.4700 0.0757 0.115 Uiso 0.5 1 calc R . P . .
 C297 C 0.531(3) 0.4449(8) 0.0265(16) 0.176(17) Uani 0.5 1 d . . P . .
 N10 N 0.7795(14) 0.4828(11) -0.1299(11) 0.152(11) Uani 0.5 1 d . . P . .
 C298 C 0.7202(16) 0.5245(11) -0.0645(10) 0.144(11) Uani 0.5 1 d D . P . .
 H29G H 0.7397 0.5108 -0.0354 0.217 Uiso 0.5 1 calc GR . P . .
 H29H H 0.6714 0.5169 -0.0608 0.217 Uiso 0.5 1 calc GR . P . .
 H29I H 0.7272 0.5598 -0.0727 0.217 Uiso 0.5 1 calc GR . P . .
 C299 C 0.7548(11) 0.5024(9) -0.1031(10) 0.125(11) Uani 0.5 1 d D . P . .
 C300 C 0.4912(8) 0.0517(8) -0.0779(8) 0.233(2) Uani 1 1 d D . . . .
 H30A H 0.4736 0.0491 -0.1070 0.349 Uiso 1 1 calc R . . . .
 H30B H 0.4891 0.0856 -0.0751 0.349 Uiso 1 1 calc R . . . .
 H30C H 0.4636 0.0311 -0.0517 0.349 Uiso 1 1 calc R . . . .
 C400_b C 0.782(3) 0.3516(15) 0.3253(16) 0.206(15) Uani 0.399(17) 1 d D . P T
 2
 H40D_b H 0.7593 0.3691 0.3470 0.309 Uiso 0.399(17) 1 calc R . P T 2
 H40E_b H 0.8091 0.3747 0.3005 0.309 Uiso 0.399(17) 1 calc R . P T 2
 H40F_b H 0.8127 0.3275 0.3418 0.309 Uiso 0.399(17) 1 calc R . P T 2
 C401_b C 0.727(2) 0.325(2) 0.3036(19) 0.228(14) Uani 0.399(17) 1 d D . P T 2
 H40G_b H 0.7000 0.3009 0.3280 0.274 Uiso 0.399(17) 1 calc R . P T 2
 H40H_b H 0.6968 0.3483 0.2862 0.274 Uiso 0.399(17) 1 calc R . P T 2
 C402_b C 0.7707(18) 0.2987(18) 0.2709(13) 0.195(16) Uani 0.399(17) 1 d D . P
 T 2
 H40I_b H 0.8069 0.3209 0.2526 0.234 Uiso 0.399(17) 1 calc R . P T 2
 H40J_b H 0.7922 0.2697 0.2891 0.234 Uiso 0.399(17) 1 calc R . P T 2
 N403_b N 0.7230(14) 0.2834(15) 0.2387(11) 0.182(14) Uani 0.399(17) 1 d D . P
 T 2
 H40K_b H 0.7038 0.2539 0.2522 0.219 Uiso 0.399(17) 1 calc R . P T 2
 H40L_b H 0.6893 0.3054 0.2331 0.219 Uiso 0.399(17) 1 calc R . P T 2
 C404_b C 0.7646(13) 0.2811(16) 0.1930(10) 0.104(11) Uani 0.399(17) 1 d D . P
 T 2
 H40M_b H 0.7819 0.3140 0.1769 0.125 Uiso 0.399(17) 1 calc R . P T 2
 H40N_b H 0.8041 0.2597 0.1995 0.125 Uiso 0.399(17) 1 calc R . P T 2
 C405_b C 0.7207(15) 0.2615(19) 0.1627(11) 0.183(19) Uani 0.399(17) 1 d D . P
 T 2
 H40O_b H 0.6776 0.2794 0.1605 0.219 Uiso 0.399(17) 1 calc R . P T 2
 H40P_b H 0.7099 0.2267 0.1764 0.219 Uiso 0.399(17) 1 calc R . P T 2
 C406_b C 0.7581(13) 0.2671(13) 0.1139(9) 0.107(10) Uani 0.399(17) 1 d D . P T
 2
 H40Q_b H 0.7297 0.2536 0.0945 0.161 Uiso 0.399(17) 1 calc R . P T 2
 H40R_b H 0.8010 0.2496 0.1162 0.161 Uiso 0.399(17) 1 calc R . P T 2
 H40S_b H 0.7674 0.3017 0.1000 0.161 Uiso 0.399(17) 1 calc R . P T 2
 C12S C 0.7976(7) 0.7141(5) -0.3844(5) 0.233(2) Uani 1 1 d D . . . .
 H12S H 0.8143 0.7118 -0.3552 0.279 Uiso 1 1 calc R . . . .
 C11S C 0.7527(6) 0.6775(4) -0.3906(5) 0.233(2) Uani 1 1 d DG . . . .
 C16S C 0.7277(7) 0.6809(4) -0.4343(5) 0.233(2) Uani 1 1 d DG . . . .
 H16Y H 0.6977 0.6565 -0.4385 0.279 Uiso 1 1 calc R . . . .
 C15S C 0.7475(8) 0.7208(5) -0.4718(5) 0.233(2) Uani 1 1 d G . . . .
 H15V H 0.7307 0.7230 -0.5010 0.279 Uiso 1 1 calc R . . . .
 C14S C 0.7923(7) 0.7573(4) -0.4655(5) 0.233(2) Uani 1 1 d G . . . .
 H14Y H 0.8056 0.7840 -0.4906 0.279 Uiso 1 1 calc R . . . .
 C13S C 0.8174(7) 0.7540(4) -0.4218(6) 0.233(2) Uani 1 1 d G . . . .
 H13T H 0.8473 0.7784 -0.4176 0.279 Uiso 1 1 calc R . . . .
 C17S C 0.7306(9) 0.6359(6) -0.3524(6) 0.233(2) Uani 1 1 d D . . . .
 H17V H 0.7518 0.6384 -0.3246 0.349 Uiso 1 1 calc R . . . .
 H17W H 0.7441 0.6055 -0.3611 0.349 Uiso 1 1 calc R . . . .
 H17X H 0.6811 0.6361 -0.3460 0.349 Uiso 1 1 calc R . . . .
 C501_b C 0.7289(13) 0.2682(12) -0.1970(7) 0.129(11) Uani 0.492(14) 1 d D . P
 U 2
 H50D_b H 0.7559 0.2712 -0.1718 0.194 Uiso 0.492(14) 1 calc R . P U 2
 H50E_b H 0.7055 0.2364 -0.1891 0.194 Uiso 0.492(14) 1 calc R . P U 2
 H50F_b H 0.6954 0.2941 -0.2014 0.194 Uiso 0.492(14) 1 calc R . P U 2
 C502_b C 0.7738(13) 0.2724(11) -0.2399(7) 0.130(8) Uani 0.492(14) 1 d D . P U
 2
 H50G_b H 0.8083 0.2467 -0.2346 0.156 Uiso 0.492(14) 1 calc R . P U 2
 H50H_b H 0.7980 0.3042 -0.2469 0.156 Uiso 0.492(14) 1 calc R . P U 2
 C503_b C 0.7389(10) 0.2683(11) -0.2811(7) 0.083(6) Uani 0.492(14) 1 d D . P U
 2
 H50I_b H 0.7008 0.2444 -0.2714 0.099 Uiso 0.492(14) 1 calc R . P U 2
 H50J_b H 0.7199 0.3002 -0.2952 0.099 Uiso 0.492(14) 1 calc R . P U 2
 N504_b N 0.7874(11) 0.2524(11) -0.3159(8) 0.152(8) Uani 0.492(14) 1 d D . P U
 2
 H50K_b H 0.8033 0.2227 -0.3030 0.183 Uiso 0.492(14) 1 calc R . P U 2
 H50L_b H 0.8233 0.2736 -0.3233 0.183 Uiso 0.492(14) 1 calc R . P U 2
 C505_b C 0.7567(16) 0.2496(18) -0.3593(9) 0.165(12) Uani 0.492(14) 1 d D . P
 U 2
 H50M_b H 0.7462 0.2826 -0.3770 0.198 Uiso 0.492(14) 1 calc R . P U 2
 H50N_b H 0.7144 0.2297 -0.3519 0.198 Uiso 0.492(14) 1 calc R . P U 2
 C506_b C 0.8105(16) 0.2257(15) -0.3872(10) 0.184(12) Uani 0.492(14) 1 d D . P
 U 2
 H50O_b H 0.8565 0.2379 -0.3846 0.221 Uiso 0.492(14) 1 calc R . P U 2
 H50P_b H 0.8090 0.1900 -0.3755 0.221 Uiso 0.492(14) 1 calc R . P U 2
 C507_b C 0.7936(19) 0.2393(18) -0.4374(9) 0.190(15) Uani 0.492(14) 1 d D . P
 U 2
 H50Q_b H 0.8267 0.2248 -0.4567 0.284 Uiso 0.492(14) 1 calc R . P U 2
 H50R_b H 0.7953 0.2748 -0.4485 0.284 Uiso 0.492(14) 1 calc R . P U 2
 H50S_b H 0.7479 0.2271 -0.4394 0.284 Uiso 0.492(14) 1 calc R . P U 2

loop_
  _atom_site_aniso_label
  _atom_site_aniso_U_11
  _atom_site_aniso_U_22
  _atom_site_aniso_U_33
  _atom_site_aniso_U_23
  _atom_site_aniso_U_13
  _atom_site_aniso_U_12
 Co1 0.0811(7) 0.0798(8) 0.0521(6) -0.0323(5) 0.0020(5) -0.0104(6)
 Ni1A 0.0597(6) 0.0634(6) 0.0729(7) -0.0278(5) -0.0040(5) 0.0090(5)
 Ni1B 0.0658(6) 0.0726(7) 0.0796(7) -0.0362(6) -0.0105(5) 0.0084(5)
 Cr1A 0.0518(6) 0.0423(6) 0.0592(7) -0.0188(5) -0.0050(5) 0.0039(5)
 Cr1B 0.0409(5) 0.0537(7) 0.0730(8) -0.0313(6) -0.0040(5) 0.0052(5)
 Cr2A 0.0439(6) 0.0413(6) 0.0807(8) -0.0101(5) 0.0020(5) 0.0023(5)
 Cr2B 0.0381(6) 0.0530(7) 0.1157(11) -0.0399(7) -0.0052(6) 0.0016(5)
 Cr3A 0.0467(6) 0.0613(8) 0.0817(9) -0.0107(6) 0.0057(6) 0.0036(6)
 Cr3B 0.0539(7) 0.0608(8) 0.1406(14) -0.0470(9) -0.0090(8) -0.0013(6)
 Cr4A 0.0389(6) 0.0520(7) 0.1092(11) -0.0153(7) 0.0006(6) 0.0028(5)
 Cr4B 0.0718(8) 0.0605(8) 0.0858(9) -0.0393(7) 0.0041(7) -0.0068(6)
 Cr5A 0.0366(5) 0.0498(7) 0.0775(8) -0.0196(6) 0.0013(5) 0.0034(5)
 Cr5B 0.0819(9) 0.0559(7) 0.0610(8) -0.0227(6) -0.0101(6) 0.0064(6)
 Cr6A 0.0360(5) 0.0502(6) 0.0635(7) -0.0200(5) -0.0024(5) 0.0026(5)
 Cr6B 0.0662(8) 0.0739(9) 0.0641(8) -0.0215(6) -0.0090(6) 0.0105(6)
 Cr7A 0.0322(5) 0.0385(6) 0.0677(7) -0.0202(5) -0.0020(4) 0.0041(4)
 Cr7B 0.0469(6) 0.0523(7) 0.0881(9) -0.0256(6) -0.0095(6) 0.0082(5)
 F1A 0.0477(19) 0.045(2) 0.058(2) -0.0188(16) -0.0063(16) 0.0060(16)
 F1B 0.049(2) 0.054(2) 0.059(2) -0.0253(18) -0.0026(17) 0.0028(17)
 F2A 0.055(2) 0.045(2) 0.071(3) -0.0192(18) 0.0030(19) 0.0026(17)
 F2B 0.047(2) 0.051(2) 0.094(3) -0.040(2) -0.013(2) 0.0049(18)
 F3A 0.048(2) 0.055(2) 0.081(3) -0.013(2) 0.007(2) -0.0014(18)
 F3B 0.048(2) 0.059(3) 0.105(3) -0.037(2) -0.003(2) -0.0010(19)
 F4A 0.044(2) 0.057(2) 0.090(3) -0.017(2) 0.005(2) 0.0047(18)
 F4B 0.057(2) 0.059(3) 0.093(3) -0.039(2) -0.006(2) 0.002(2)
 F5A 0.0410(19) 0.049(2) 0.089(3) -0.022(2) -0.0048(19) 0.0014(17)
 F5B 0.074(3) 0.058(3) 0.074(3) -0.033(2) -0.003(2) -0.001(2)
 F6A 0.0392(18) 0.054(2) 0.060(2) -0.0203(17) -0.0008(16) 0.0034(16)
 F6B 0.064(2) 0.060(2) 0.066(3) -0.025(2) -0.014(2) 0.009(2)
 F7A 0.0411(18) 0.049(2) 0.067(2) -0.0237(18) -0.0047(17) 0.0043(16)
 F7B 0.063(2) 0.073(3) 0.080(3) -0.038(2) -0.008(2) 0.011(2)
 F8A 0.0387(18) 0.046(2) 0.069(2) -0.0234(17) -0.0032(16) 0.0053(16)
 F8B 0.054(2) 0.055(2) 0.074(3) -0.028(2) -0.0069(19) 0.0038(18)
 O1A 0.047(3) 0.045(3) 0.080(3) -0.029(2) -0.005(2) 0.004(2)
 O1B 0.048(3) 0.052(3) 0.084(4) -0.034(3) -0.002(2) 0.003(2)
 O2A 0.055(3) 0.065(3) 0.096(4) -0.033(3) -0.012(3) 0.004(3)
 O2B 0.053(3) 0.061(3) 0.118(5) -0.048(3) 0.016(3) -0.011(3)
 O3A 0.069(3) 0.046(3) 0.069(3) -0.012(2) -0.008(3) -0.001(3)
 O3B 0.051(3) 0.068(3) 0.087(4) -0.028(3) -0.014(3) 0.010(2)
 O4A 0.064(3) 0.056(3) 0.106(5) -0.011(3) -0.013(3) -0.002(3)
 O4B 0.046(3) 0.068(4) 0.141(6) -0.036(4) -0.012(3) 0.007(3)
 O5A 0.057(3) 0.064(4) 0.127(5) -0.023(3) 0.005(3) -0.006(3)
 O5B 0.048(3) 0.063(4) 0.179(7) -0.047(4) -0.002(4) -0.002(3)
 O6A 0.057(3) 0.065(4) 0.101(4) -0.008(3) 0.006(3) 0.003(3)
 O6B 0.053(3) 0.079(5) 0.234(10) -0.061(5) -0.016(4) -0.001(3)
 O7A 0.072(3) 0.070(4) 0.075(4) -0.001(3) 0.000(3) 0.010(3)
 O7B 0.067(4) 0.081(4) 0.123(5) -0.034(4) -0.026(3) 0.007(3)
 O8A 0.078(4) 0.083(4) 0.084(4) -0.023(3) 0.003(3) 0.021(3)
 O8B 0.097(5) 0.073(4) 0.111(5) -0.037(4) -0.040(4) 0.019(4)
 O9A 0.063(3) 0.060(3) 0.100(5) -0.017(3) -0.011(3) -0.005(3)
 O9B 0.072(4) 0.079(5) 0.152(7) -0.056(5) 0.025(4) -0.006(3)
 O10A 0.075(4) 0.051(3) 0.110(5) -0.009(3) -0.024(3) -0.009(3)
 O10B 0.090(4) 0.073(4) 0.091(4) -0.045(3) 0.014(3) -0.016(3)
 O11A 0.048(3) 0.078(4) 0.119(5) -0.008(3) 0.018(3) 0.009(3)
 O11B 0.065(4) 0.072(5) 0.191(8) -0.052(5) -0.025(4) -0.011(3)
 O12A 0.046(3) 0.061(4) 0.139(6) -0.012(4) 0.008(3) -0.002(3)
 O12B 0.063(4) 0.077(4) 0.115(5) -0.050(4) 0.006(4) -0.017(3)
 O13A 0.042(3) 0.065(4) 0.152(6) -0.011(4) -0.016(3) 0.003(3)
 O13B 0.100(5) 0.075(4) 0.083(4) -0.033(3) 0.019(3) -0.011(4)
 O14A 0.038(2) 0.055(3) 0.108(4) -0.018(3) -0.004(3) -0.001(2)
 O14B 0.102(5) 0.061(3) 0.067(4) -0.021(3) -0.006(3) -0.002(3)
 O15A 0.061(3) 0.065(4) 0.099(4) -0.028(3) 0.016(3) 0.005(3)
 O15B 0.077(4) 0.059(3) 0.083(4) -0.037(3) -0.010(3) 0.000(3)
 O16A 0.046(3) 0.058(3) 0.083(4) -0.023(3) 0.013(3) -0.001(2)
 O16B 0.086(4) 0.055(3) 0.062(3) -0.027(2) -0.008(3) 0.012(3)
 O17A 0.041(2) 0.062(3) 0.070(3) -0.019(2) -0.008(2) 0.002(2)
 O17B 0.089(4) 0.089(4) 0.051(3) -0.022(3) -0.013(3) -0.007(3)
 O18A 0.045(3) 0.074(3) 0.065(3) -0.026(3) -0.005(2) 0.005(2)
 O18B 0.076(4) 0.109(5) 0.070(4) -0.036(3) 0.000(3) -0.013(4)
 O19A 0.044(3) 0.055(3) 0.083(4) -0.019(3) 0.003(2) 0.006(2)
 O19B 0.112(5) 0.059(3) 0.081(4) -0.027(3) -0.024(4) 0.023(3)
 O20A 0.047(3) 0.052(3) 0.079(3) -0.012(2) -0.008(2) 0.006(2)
 O20B 0.086(4) 0.078(4) 0.081(4) -0.015(3) -0.014(3) 0.017(3)
 O21A 0.047(3) 0.061(3) 0.073(3) -0.015(2) -0.003(2) 0.000(2)
 O21B 0.070(4) 0.117(5) 0.073(4) -0.021(4) -0.018(3) 0.007(4)
 O22A 0.040(2) 0.052(3) 0.082(4) -0.014(2) -0.004(2) 0.006(2)
 O22B 0.058(3) 0.097(5) 0.118(6) -0.027(4) -0.015(3) 0.010(3)
 O23A 0.049(3) 0.048(3) 0.068(3) -0.023(2) -0.006(2) 0.005(2)
 O23B 0.070(3) 0.066(3) 0.070(4) -0.021(3) -0.005(3) 0.020(3)
 O24A 0.054(3) 0.048(3) 0.077(3) -0.023(2) -0.015(2) 0.007(2)
 O24B 0.091(4) 0.061(4) 0.088(4) -0.012(3) 0.013(3) 0.023(3)
 O25A 0.053(3) 0.046(3) 0.071(3) -0.020(2) 0.000(2) 0.005(2)
 O25B 0.079(4) 0.086(4) 0.085(4) -0.036(3) -0.035(3) 0.007(3)
 O26A 0.055(3) 0.051(3) 0.055(3) -0.026(2) -0.003(2) 0.002(2)
 O26B 0.070(3) 0.070(3) 0.061(3) -0.031(3) -0.017(3) 0.016(3)
 O27A 0.045(3) 0.051(3) 0.109(4) -0.036(3) -0.010(3) 0.003(2)
 O27B 0.059(3) 0.082(5) 0.126(6) -0.028(4) -0.006(3) 0.013(3)
 O28A 0.046(2) 0.046(3) 0.062(3) -0.021(2) -0.006(2) 0.004(2)
 O28B 0.049(3) 0.061(3) 0.074(3) -0.028(2) -0.016(2) 0.001(2)
 O29A 0.055(3) 0.047(3) 0.066(3) -0.023(2) -0.002(2) 0.015(2)
 O29B 0.063(3) 0.053(3) 0.078(3) -0.036(3) -0.013(3) 0.003(2)
 O30A 0.055(3) 0.048(3) 0.075(3) -0.020(2) -0.009(3) 0.004(2)
 O30B 0.048(3) 0.056(3) 0.080(4) -0.028(3) -0.006(2) 0.003(2)
 O31A 0.048(2) 0.059(3) 0.054(3) -0.026(2) -0.002(2) 0.001(2)
 O31B 0.046(2) 0.066(3) 0.061(3) -0.035(2) -0.005(2) 0.004(2)
 O32A 0.068(3) 0.051(3) 0.057(3) -0.015(2) -0.003(2) -0.001(3)
 O32B 0.052(3) 0.069(3) 0.069(3) -0.034(3) -0.012(2) 0.013(2)
 N1 0.093(5) 0.065(4) 0.065(4) -0.030(3) -0.005(4) 0.005(4)
 N2 0.086(4) 0.063(4) 0.044(3) -0.020(3) 0.001(3) -0.013(3)
 N5 0.091(5) 0.067(4) 0.064(4) -0.026(3) 0.013(4) 0.011(4)
 N6 0.064(4) 0.076(4) 0.060(4) -0.034(3) -0.006(3) 0.002(3)
 C1 0.052(4) 0.046(4) 0.093(6) -0.025(4) -0.004(4) 0.005(3)
 C2 0.102(6) 0.099(6) 0.092(6) -0.059(5) -0.030(4) 0.016(5)
 C3_a 0.115(8) 0.087(13) 0.105(13) -0.042(10) -0.031(8) -0.002(8)
 C4_b 0.110(12) 0.096(19) 0.105(17) -0.061(13) -0.032(12) 0.009(11)
 C5_b 0.110(10) 0.13(2) 0.092(14) -0.081(13) -0.027(9) 0.008(10)
 C6_a 0.094(9) 0.109(9) 0.104(10) -0.051(7) -0.021(7) 0.015(7)
 C7_a 0.126(12) 0.096(9) 0.090(10) -0.053(7) -0.008(9) 0.027(8)
 C8_b 0.114(17) 0.107(9) 0.107(14) -0.071(8) -0.018(12) 0.027(9)
 C9 0.085(6) 0.058(5) 0.072(6) -0.012(4) -0.001(5) 0.005(5)
 C10 0.127(7) 0.061(5) 0.124(8) 0.003(5) -0.044(6) 0.002(5)
 C11_a 0.126(13) 0.100(17) 0.129(16) 0.006(12) -0.045(12) 0.001(11)
 C12_b 0.170(17) 0.073(12) 0.130(12) 0.008(9) -0.032(11) 0.011(12)
 C13_a 0.137(12) 0.094(15) 0.124(16) 0.011(11) -0.035(10) -0.014(10)
 C14_b 0.153(15) 0.052(9) 0.159(19) 0.012(10) -0.065(13) 0.002(9)
 C15_a 0.169(18) 0.074(13) 0.147(13) -0.010(10) -0.020(11) -0.004(12)
 C16_b 0.134(10) 0.064(13) 0.129(18) 0.011(11) -0.046(9) 0.012(8)
 C17 0.059(5) 0.075(6) 0.071(5) -0.008(4) 0.008(4) -0.003(4)
 C18 0.075(6) 0.066(6) 0.104(7) -0.020(5) 0.001(5) -0.012(5)
 C19 0.120(10) 0.109(10) 0.241(19) -0.087(11) 0.023(11) -0.027(8)
 C20 0.148(13) 0.101(9) 0.205(16) 0.057(10) -0.039(11) -0.041(9)
 C21 0.087(7) 0.118(9) 0.117(9) -0.036(7) 0.009(6) -0.039(7)
 C22 0.099(7) 0.075(6) 0.069(6) -0.008(5) 0.003(5) 0.009(6)
 C23 0.184(11) 0.133(8) 0.098(8) -0.021(6) -0.003(7) 0.041(8)
 C24_a 0.227(17) 0.117(9) 0.078(10) -0.014(7) -0.001(10) 0.028(9)
 C25_b 0.21(3) 0.15(2) 0.13(3) -0.01(2) -0.03(2) 0.03(2)
 C26_a 0.193(12) 0.148(14) 0.120(14) -0.024(11) -0.027(9) 0.045(10)
 C27_b 0.19(3) 0.143(13) 0.11(3) -0.031(13) 0.00(2) 0.046(14)
 C28_a 0.158(12) 0.103(9) 0.062(8) -0.016(6) -0.012(8) 0.023(8)
 C29_b 0.191(14) 0.19(3) 0.07(3) -0.01(2) -0.002(12) 0.037(12)
 C30 0.070(5) 0.058(6) 0.104(7) -0.014(5) -0.013(5) -0.007(4)
 C31 0.157(9) 0.087(6) 0.117(8) -0.037(5) -0.048(7) -0.018(7)
 C32_a 0.184(17) 0.119(12) 0.122(10) -0.022(8) -0.049(10) -0.032(12)
 C33_b 0.164(13) 0.11(2) 0.17(3) -0.066(17) -0.043(12) -0.020(11)
 C34_a 0.179(16) 0.098(8) 0.113(13) -0.052(8) -0.037(12) 0.003(9)
 C35_b 0.18(2) 0.103(12) 0.17(3) -0.033(12) -0.07(2) -0.030(13)
 C36_a 0.149(10) 0.102(12) 0.186(18) -0.052(11) -0.038(10) -0.017(9)
 C37_b 0.17(2) 0.134(18) 0.12(2) -0.027(15) -0.036(17) 0.007(16)
 C38 0.050(4) 0.071(6) 0.127(8) -0.027(6) 0.005(5) 0.002(4)
 C39 0.052(5) 0.086(7) 0.143(10) -0.001(6) 0.022(6) 0.013(5)
 C40 0.082(8) 0.35(3) 0.151(14) 0.057(16) 0.039(9) 0.079(12)
 C41 0.113(11) 0.147(13) 0.27(2) -0.017(13) 0.087(12) 0.026(10)
 C42 0.057(6) 0.157(13) 0.30(2) -0.101(14) 0.013(9) -0.021(7)
 C43 0.049(4) 0.047(5) 0.118(7) -0.009(4) -0.001(4) 0.002(4)
 C44 0.044(4) 0.069(6) 0.202(13) -0.030(7) -0.032(6) 0.006(4)
 C45 0.077(7) 0.247(18) 0.32(2) -0.205(18) -0.072(11) 0.091(10)
 C46 0.101(9) 0.114(10) 0.40(3) 0.115(14) -0.122(14) -0.028(8)
 C47 0.071(6) 0.116(9) 0.138(10) -0.035(7) -0.018(6) 0.024(6)
 C48 0.053(4) 0.059(5) 0.094(6) -0.023(4) 0.003(4) 0.021(4)
 C49 0.087(6) 0.070(6) 0.077(6) -0.015(4) 0.018(5) 0.017(5)
 C50 0.073(6) 0.151(11) 0.144(10) -0.071(9) 0.014(6) 0.029(7)
 C51 0.148(11) 0.115(9) 0.096(8) -0.005(7) 0.019(8) 0.016(8)
 C52 0.102(8) 0.121(9) 0.094(8) -0.046(7) 0.020(6) 0.001(7)
 C53 0.053(4) 0.056(4) 0.062(5) -0.012(3) -0.003(3) -0.002(3)
 C54 0.087(6) 0.140(8) 0.078(6) -0.043(5) -0.018(4) -0.004(5)
 C55_a 0.103(10) 0.130(18) 0.083(14) -0.047(13) -0.015(9) -0.012(9)
 C56_b 0.142(15) 0.175(13) 0.104(13) -0.024(10) -0.020(11) -0.024(11)
 C57_a 0.124(16) 0.176(14) 0.14(2) -0.052(14) -0.022(15) -0.026(12)
 C58_b 0.088(8) 0.126(14) 0.119(15) -0.063(12) -0.030(7) -0.001(7)
 C59_a 0.153(19) 0.189(14) 0.16(3) -0.022(14) -0.018(17) 0.030(13)
 C60_b 0.127(13) 0.168(13) 0.113(16) -0.071(11) -0.027(11) 0.019(10)
 C61 0.042(4) 0.055(4) 0.080(5) -0.030(4) -0.012(4) 0.013(3)
 C62 0.068(4) 0.047(4) 0.144(7) -0.018(4) -0.001(5) 0.006(3)
 C63_a 0.093(9) 0.040(8) 0.175(14) -0.018(10) 0.019(9) 0.007(7)
 C64_b 0.092(13) 0.053(12) 0.158(11) -0.021(9) -0.012(9) 0.020(10)
 C65_a 0.075(7) 0.074(11) 0.168(16) -0.006(11) 0.001(8) 0.006(7)
 C66_b 0.094(11) 0.067(14) 0.179(15) -0.037(13) 0.014(11) 0.014(10)
 C67_a 0.095(11) 0.055(9) 0.173(10) -0.042(8) -0.010(8) 0.014(8)
 C68_b 0.080(9) 0.063(12) 0.144(19) -0.022(13) -0.009(9) 0.001(8)
 C69 0.044(4) 0.051(4) 0.073(5) -0.024(4) 0.001(3) 0.000(3)
 C70 0.063(4) 0.064(4) 0.076(5) -0.007(4) 0.004(3) -0.013(3)
 C71_a 0.105(12) 0.063(7) 0.129(15) -0.004(8) 0.014(10) -0.016(7)
 C72_b 0.086(10) 0.084(13) 0.091(12) -0.010(9) -0.002(9) -0.019(9)
 C73_a 0.068(7) 0.099(14) 0.099(13) 0.003(10) 0.003(6) -0.018(7)
 C74_b 0.136(16) 0.094(12) 0.106(13) -0.027(10) 0.021(11) -0.002(11)
 C75_a 0.093(12) 0.113(14) 0.082(8) -0.008(8) 0.006(7) -0.034(10)
 C76_b 0.084(10) 0.079(10) 0.090(12) 0.013(8) 0.002(8) -0.010(8)
 C77 0.043(3) 0.042(4) 0.076(5) -0.022(3) -0.010(3) 0.003(3)
 C78 0.071(5) 0.065(5) 0.070(5) -0.032(4) -0.012(4) 0.014(4)
 C79_a 0.082(9) 0.062(8) 0.093(10) -0.038(7) 0.004(7) -0.008(7)
 C80_b 0.079(11) 0.090(13) 0.089(16) -0.042(11) -0.013(10) 0.025(10)
 C81_a 0.098(10) 0.110(13) 0.068(9) -0.040(8) 0.005(7) 0.019(9)
 C82_b 0.077(14) 0.088(12) 0.082(10) -0.029(8) -0.012(9) 0.009(10)
 C83_a 0.111(12) 0.099(11) 0.088(10) -0.059(9) -0.048(9) 0.021(9)
 C84_b 0.080(9) 0.079(13) 0.074(15) -0.033(11) -0.017(8) 0.005(8)
 C85 0.046(4) 0.061(5) 0.059(4) -0.016(4) -0.002(3) 0.007(3)
 C86 0.102(7) 0.064(5) 0.066(5) -0.020(4) 0.003(5) 0.007(5)
 C87_a 0.24(2) 0.147(15) 0.148(15) -0.102(13) 0.130(16) -0.097(16)
 C88_b 0.104(13) 0.066(18) 0.05(3) -0.016(17) 0.004(13) 0.003(12)
 C89_a 0.142(11) 0.072(7) 0.057(6) -0.032(5) 0.013(6) 0.011(7)
 C90_b 0.13(2) 0.083(19) 0.11(3) -0.027(19) -0.03(2) -0.003(16)
 C91_a 0.25(2) 0.140(13) 0.090(10) -0.049(9) -0.090(12) 0.086(14)
 C92_b 0.11(3) 0.071(11) 0.06(2) -0.016(12) -0.01(2) -0.002(11)
 C93 0.045(4) 0.057(5) 0.075(5) -0.027(4) -0.008(3) 0.014(3)
 C94 0.047(4) 0.049(4) 0.094(6) -0.014(4) -0.003(4) 0.006(3)
 C95 0.042(4) 0.070(6) 0.201(12) -0.032(7) -0.016(6) 0.012(4)
 C96 0.050(4) 0.090(6) 0.102(7) -0.024(5) 0.000(4) 0.005(4)
 C97 0.068(5) 0.088(7) 0.108(8) -0.032(6) -0.022(5) -0.013(5)
 C98 0.055(4) 0.044(4) 0.065(5) -0.024(4) -0.010(4) 0.004(3)
 C99 0.071(4) 0.069(4) 0.107(6) -0.015(4) 0.005(4) 0.033(4)
 C100_b 0.084(18) 0.073(10) 0.12(2) -0.024(11) 0.015(16) 0.031(10)
 C101_a 0.117(10) 0.077(8) 0.111(7) -0.027(6) 0.005(6) 0.050(7)
 C102_b 0.062(13) 0.064(13) 0.109(13) -0.018(10) 0.006(11) 0.041(9)
 C103_a 0.073(6) 0.086(8) 0.166(13) -0.009(8) -0.021(7) 0.029(5)
 C104_b 0.10(2) 0.10(2) 0.117(11) -0.022(11) -0.002(11) 0.029(16)
 C105_a 0.078(7) 0.067(6) 0.126(9) -0.004(6) -0.012(7) 0.033(5)
 C106 0.054(4) 0.052(4) 0.059(5) -0.022(3) -0.009(3) 0.005(3)
 C107 0.113(7) 0.068(5) 0.057(5) -0.028(4) 0.000(5) -0.023(5)
 C108 0.061(4) 0.057(5) 0.057(4) -0.025(3) -0.003(3) 0.000(4)
 C109 0.065(4) 0.051(4) 0.039(4) -0.012(3) 0.000(3) 0.010(3)
 C110 0.121(7) 0.077(6) 0.050(4) -0.024(4) 0.007(4) -0.037(5)
 C111 0.064(4) 0.057(4) 0.051(4) -0.018(3) -0.005(3) -0.002(4)
 C112 0.096(6) 0.054(5) 0.054(4) -0.020(3) -0.006(4) -0.005(4)
 C113 0.106(7) 0.057(5) 0.069(5) -0.020(4) 0.008(5) -0.023(5)
 C114 0.143(10) 0.082(7) 0.087(7) -0.017(6) 0.010(7) -0.026(7)
 C115 0.158(11) 0.056(6) 0.120(9) -0.035(6) -0.010(8) -0.022(7)
 C116 0.149(10) 0.046(5) 0.085(6) -0.035(5) 0.000(6) -0.002(6)
 C121_a 0.41(6) 0.124(18) 0.065(10) -0.056(10) 0.09(2) -0.11(2)
 N3_a 0.137(17) 0.098(13) 0.052(7) -0.032(7) 0.006(8) -0.058(13)
 C117_a 0.22(3) 0.098(12) 0.046(7) -0.027(6) 0.012(10) -0.060(14)
 C118_a 0.23(4) 0.095(12) 0.061(9) -0.026(7) 0.011(13) -0.071(15)
 C119_a 0.31(5) 0.126(17) 0.067(10) -0.031(9) 0.030(16) -0.08(2)
 C120_a 0.38(6) 0.127(18) 0.084(11) -0.044(10) 0.06(2) -0.11(3)
 C122_b 0.16(2) 0.084(12) 0.064(9) -0.036(8) 0.035(12) -0.046(13)
 N11_b 0.22(3) 0.095(13) 0.085(12) -0.052(11) 0.062(18) -0.078(18)
 C126_b 0.17(2) 0.076(14) 0.073(10) -0.034(10) 0.037(12) -0.047(14)
 C125_b 0.26(4) 0.099(18) 0.100(14) -0.055(13) 0.08(2) -0.09(2)
 C124_b 0.40(6) 0.15(2) 0.135(19) -0.093(19) 0.16(3) -0.16(3)
 C123_b 0.19(3) 0.093(14) 0.072(11) -0.046(11) 0.056(16) -0.069(18)
 C133 0.053(4) 0.063(5) 0.090(6) -0.036(4) 0.007(4) 0.010(4)
 C134 0.086(6) 0.069(6) 0.103(7) -0.050(5) 0.014(5) -0.006(5)
 C135 0.179(13) 0.147(11) 0.142(11) -0.087(9) 0.101(10) -0.098(10)
 C136 0.128(11) 0.181(14) 0.115(10) -0.079(9) 0.005(8) -0.032(10)
 C137 0.168(12) 0.069(7) 0.130(10) -0.046(6) 0.031(9) 0.013(7)
 C138 0.050(4) 0.066(5) 0.123(8) -0.036(5) -0.021(5) 0.019(4)
 C139_b 0.067(13) 0.094(18) 0.15(2) 0.035(13) -0.039(12) 0.039(11)
 C140_b 0.068(13) 0.090(18) 0.14(2) 0.033(14) -0.044(13) 0.043(12)
 C141_b 0.13(3) 0.11(2) 0.16(2) 0.020(17) -0.048(18) 0.027(17)
 C142_b 0.070(6) 0.144(13) 0.177(15) -0.006(10) -0.036(7) 0.026(7)
 C143_a 0.072(8) 0.152(16) 0.216(17) 0.004(13) -0.040(9) 0.016(9)
 C144_a 0.070(6) 0.144(13) 0.177(15) -0.006(10) -0.036(7) 0.026(7)
 C145_a 0.166(18) 0.148(16) 0.25(2) -0.008(14) -0.067(14) 0.022(13)
 C146_a 0.108(12) 0.27(3) 0.219(18) 0.029(15) -0.035(10) 0.028(15)
 C147 0.065(6) 0.074(7) 0.182(12) -0.054(7) 0.005(6) 0.005(5)
 C148 0.047(5) 0.080(7) 0.244(17) -0.046(9) 0.018(7) 0.004(5)
 C149 0.065(6) 0.118(10) 0.213(16) -0.038(10) -0.026(8) 0.001(6)
 C150 0.050(6) 0.105(10) 0.41(3) -0.084(13) -0.009(10) 0.000(6)
 C151 0.099(9) 0.116(10) 0.25(2) -0.049(12) 0.052(11) -0.004(8)
 C152 0.073(6) 0.091(8) 0.124(9) -0.052(7) -0.037(6) 0.027(5)
 C153 0.137(9) 0.164(10) 0.126(10) -0.075(8) -0.046(7) 0.052(7)
 C154 0.145(9) 0.200(13) 0.164(13) -0.089(11) -0.073(9) 0.044(9)
 C155 0.176(12) 0.219(14) 0.161(14) -0.059(11) -0.023(9) 0.032(10)
 C156 0.286(19) 0.190(11) 0.152(13) -0.100(9) -0.075(13) 0.082(10)
 C157 0.078(6) 0.071(7) 0.120(9) -0.051(6) 0.045(6) -0.025(5)
 C158 0.158(12) 0.064(6) 0.132(10) -0.044(6) 0.075(9) -0.033(7)
 C159 0.211(18) 0.156(13) 0.122(12) -0.084(11) 0.047(12) -0.020(13)
 C160 0.186(16) 0.148(13) 0.25(2) -0.067(13) 0.163(16) -0.029(11)
 C161 0.052(5) 0.082(7) 0.156(10) -0.073(7) 0.010(6) -0.021(5)
 C162 0.072(5) 0.098(6) 0.139(8) -0.049(6) -0.001(5) -0.026(5)
 C163_b 0.060(12) 0.085(9) 0.134(13) -0.061(8) -0.011(10) -0.034(8)
 C164_a 0.085(10) 0.100(12) 0.141(12) -0.029(10) 0.002(9) -0.012(9)
 C165_b 0.077(10) 0.110(17) 0.16(2) -0.048(16) 0.004(12) -0.013(10)
 C166_a 0.111(14) 0.143(14) 0.151(11) -0.051(9) -0.013(9) -0.017(11)
 C167_b 0.049(11) 0.102(16) 0.135(11) -0.050(10) -0.003(8) -0.037(11)
 C168_a 0.124(16) 0.115(9) 0.25(2) -0.082(10) -0.050(16) -0.006(9)
 C169 0.121(8) 0.060(5) 0.064(5) -0.029(4) 0.011(5) -0.009(6)
 C170 0.136(8) 0.077(6) 0.108(7) -0.024(5) 0.023(6) -0.016(6)
 C171_a 0.106(11) 0.052(8) 0.106(9) -0.018(6) 0.020(7) -0.023(8)
 C172_b 0.182(17) 0.13(2) 0.14(2) -0.026(18) 0.019(15) 0.029(17)
 C173_a 0.129(10) 0.058(9) 0.112(11) -0.011(7) 0.015(8) -0.015(7)
 C174_b 0.17(2) 0.15(3) 0.117(10) -0.029(11) 0.022(11) -0.03(2)
 C175_a 0.143(11) 0.074(11) 0.132(13) -0.016(10) 0.039(9) -0.011(9)
 C176_b 0.160(13) 0.060(15) 0.111(16) -0.006(12) 0.018(11) -0.015(10)
 C177 0.074(5) 0.051(4) 0.073(5) -0.033(4) -0.010(4) 0.010(4)
 C178 0.089(6) 0.081(6) 0.085(6) -0.038(5) -0.016(5) 0.003(5)
 C179 0.46(3) 0.167(14) 0.144(13) -0.115(12) 0.105(17) -0.20(2)
 C180 0.142(11) 0.28(2) 0.093(9) -0.087(11) -0.044(8) 0.112(13)
 C181 0.121(9) 0.133(9) 0.079(7) -0.052(6) -0.015(6) 0.038(7)
 C182 0.076(6) 0.115(8) 0.067(6) -0.037(6) -0.006(5) -0.010(6)
 C183 0.143(8) 0.166(9) 0.065(6) -0.047(6) -0.003(5) -0.031(8)
 C184_b 0.20(2) 0.159(13) 0.11(2) -0.049(11) 0.010(16) -0.017(12)
 C185_a 0.151(11) 0.19(2) 0.099(16) -0.063(16) -0.004(9) -0.041(11)
 C186_b 0.134(13) 0.153(16) 0.057(12) -0.039(12) -0.001(10) -0.021(12)
 C187_a 0.21(2) 0.189(12) 0.103(17) -0.038(9) -0.037(16) -0.037(11)
 C188_b 0.142(12) 0.16(2) 0.064(14) -0.024(15) -0.009(9) -0.039(12)
 C189_a 0.170(16) 0.194(17) 0.061(12) -0.043(13) -0.014(11) -0.061(14)
 C190 0.096(7) 0.087(7) 0.064(5) -0.014(5) -0.017(5) 0.035(6)
 C191 0.154(9) 0.079(6) 0.135(8) -0.022(5) -0.048(7) 0.053(6)
 C192_b 0.177(17) 0.142(18) 0.187(14) 0.027(12) -0.024(12) 0.046(13)
 C193_a 0.154(14) 0.068(10) 0.148(19) -0.038(11) -0.042(12) 0.066(9)
 C194_b 0.111(13) 0.059(10) 0.157(11) -0.020(8) -0.029(9) 0.022(9)
 C195_a 0.165(13) 0.108(19) 0.156(17) -0.038(14) -0.040(12) 0.051(11)
 C196_b 0.139(10) 0.097(12) 0.127(15) -0.040(11) -0.041(9) 0.058(8)
 C197_a 0.21(2) 0.062(14) 0.134(11) -0.018(9) -0.060(10) 0.060(14)
 C198 0.063(5) 0.103(8) 0.087(7) -0.017(6) -0.011(5) 0.013(5)
 C199 0.063(5) 0.164(9) 0.113(7) -0.004(7) -0.016(5) 0.002(5)
 C200_b 0.07(2) 0.175(17) 0.121(12) 0.001(12) -0.031(12) -0.009(15)
 C201_a 0.101(12) 0.177(12) 0.123(14) -0.001(9) 0.001(10) 0.024(9)
 C202_b 0.051(13) 0.16(2) 0.126(14) -0.007(14) -0.018(10) 0.002(14)
 C203_a 0.092(11) 0.217(15) 0.135(15) 0.017(11) -0.015(9) -0.027(11)
 C204_b 0.07(2) 0.168(13) 0.13(2) -0.012(12) -0.012(16) 0.001(11)
 C205_a 0.074(9) 0.176(16) 0.106(8) -0.006(8) -0.026(7) -0.001(10)
 C206 0.063(5) 0.068(6) 0.080(6) -0.025(5) -0.005(4) 0.024(4)
 C207 0.106(7) 0.080(6) 0.071(6) -0.017(5) 0.015(5) 0.032(5)
 C208 0.249(18) 0.092(9) 0.107(9) -0.060(7) 0.024(10) -0.013(10)
 C209 0.204(15) 0.180(13) 0.070(7) -0.039(8) -0.030(8) 0.070(12)
 C210 0.118(10) 0.148(11) 0.152(12) -0.061(9) 0.049(9) 0.036(8)
 C211 0.065(5) 0.063(5) 0.075(5) -0.034(4) -0.007(4) -0.011(4)
 C212 0.139(8) 0.111(7) 0.078(6) -0.039(5) -0.037(6) 0.024(6)
 C213_b 0.144(10) 0.169(19) 0.096(16) -0.057(13) -0.045(8) 0.023(9)
 C214_a 0.142(13) 0.128(18) 0.091(18) -0.038(13) -0.050(11) 0.011(11)
 C215_a 0.125(14) 0.100(15) 0.07(2) -0.040(14) -0.042(12) 0.010(12)
 C216_b 0.148(15) 0.125(12) 0.061(13) -0.046(10) -0.032(11) 0.025(11)
 C217_b 0.203(17) 0.150(12) 0.090(11) -0.022(9) -0.029(11) -0.003(12)
 C218_a 0.172(18) 0.116(16) 0.092(14) -0.042(10) -0.054(14) 0.033(13)
 C219 0.047(4) 0.079(7) 0.130(9) -0.018(6) -0.004(5) 0.003(4)
 C220_b 0.090(17) 0.136(18) 0.25(2) -0.036(16) -0.029(15) 0.006(14)
 C221_a 0.054(7) 0.094(9) 0.155(14) -0.040(9) 0.000(8) -0.006(6)
 C222_b 0.051(13) 0.112(17) 0.24(2) -0.033(16) -0.018(15) -0.025(12)
 C223_a 0.048(6) 0.065(8) 0.190(13) -0.042(7) 0.009(7) -0.013(5)
 C224_a 0.081(12) 0.137(14) 0.238(16) -0.086(12) -0.003(12) -0.026(11)
 C225_b 0.13(2) 0.15(2) 0.25(2) -0.037(17) -0.011(16) 0.001(19)
 C226 0.28(2) 0.109(10) 0.192(16) -0.107(11) 0.100(15) -0.078(12)
 C227_b 0.14(3) 0.129(19) 0.26(3) -0.033(19) -0.01(2) 0.010(17)
 C228_a 0.084(11) 0.108(11) 0.210(15) -0.020(9) 0.009(10) -0.012(9)
 C229 0.043(4) 0.055(4) 0.072(5) -0.027(4) 0.001(3) 0.004(3)
 C230 0.059(5) 0.048(4) 0.114(7) -0.021(4) -0.006(5) 0.002(4)
 C231 0.096(7) 0.094(8) 0.191(13) -0.102(8) 0.020(8) -0.022(6)
 C232 0.067(5) 0.057(5) 0.180(11) -0.026(6) -0.025(6) -0.001(4)
 C233 0.093(7) 0.052(6) 0.210(14) -0.015(7) -0.046(8) -0.005(5)
 C234 0.049(4) 0.064(5) 0.058(4) -0.034(4) -0.007(3) 0.006(3)
 C235 0.054(4) 0.069(5) 0.059(4) -0.030(4) -0.010(3) 0.008(4)
 C236 0.054(4) 0.061(4) 0.060(4) -0.031(3) -0.010(3) 0.007(3)
 C237 0.051(4) 0.103(6) 0.062(5) -0.040(4) -0.016(4) 0.018(4)
 C238 0.060(4) 0.123(7) 0.060(4) -0.040(5) -0.014(3) 0.006(5)
 C239 0.057(4) 0.058(4) 0.062(4) -0.027(3) -0.011(3) 0.006(3)
 C242_a 0.083(13) 0.20(3) 0.083(14) -0.069(17) -0.040(11) 0.030(17)
 C243_a 0.090(13) 0.18(3) 0.075(13) -0.055(15) -0.023(11) 0.002(15)
 C244_a 0.081(13) 0.16(3) 0.066(11) -0.056(14) -0.014(9) -0.005(13)
 N7_a 0.080(11) 0.101(16) 0.056(9) -0.026(9) -0.009(7) -0.029(9)
 C240_a 0.075(10) 0.112(18) 0.058(8) -0.027(9) -0.017(7) -0.012(10)
 C241_a 0.073(10) 0.115(19) 0.061(11) -0.024(11) -0.019(8) -0.010(11)
 C249_b 0.099(12) 0.28(4) 0.108(16) -0.12(2) -0.046(11) 0.039(17)
 C248_b 0.112(12) 0.37(6) 0.17(2) -0.19(3) -0.075(15) 0.08(2)
 C247_b 0.100(13) 0.46(7) 0.21(3) -0.25(4) -0.090(16) 0.10(3)
 C246_b 0.080(9) 0.27(4) 0.128(17) -0.13(2) -0.042(10) 0.040(16)
 C245_b 0.066(7) 0.19(3) 0.080(11) -0.075(15) -0.018(7) 0.008(10)
 N3C_b 0.080(9) 0.17(2) 0.068(11) -0.062(14) -0.020(7) 0.010(11)
 C250 0.074(5) 0.065(5) 0.064(5) -0.031(4) 0.002(4) 0.012(4)
 C251 0.077(6) 0.127(9) 0.098(7) -0.057(6) -0.013(5) 0.039(6)
 C252 0.073(6) 0.161(11) 0.114(9) -0.055(8) -0.028(6) 0.052(7)
 C253 0.110(9) 0.131(10) 0.102(8) -0.042(7) 0.018(7) 0.053(8)
 C254 0.104(8) 0.082(7) 0.095(7) -0.033(5) 0.025(6) 0.017(6)
 C275 0.209(5) 0.212(5) 0.260(7) -0.030(5) 0.003(5) 0.007(4)
 C281 0.209(5) 0.212(5) 0.260(7) -0.030(5) 0.003(5) 0.007(4)
 C280 0.209(5) 0.212(5) 0.260(7) -0.030(5) 0.003(5) 0.007(4)
 C279 0.209(5) 0.212(5) 0.260(7) -0.030(5) 0.003(5) 0.007(4)
 C278 0.209(5) 0.212(5) 0.260(7) -0.030(5) 0.003(5) 0.007(4)
 C277 0.209(5) 0.212(5) 0.260(7) -0.030(5) 0.003(5) 0.007(4)
 C276 0.209(5) 0.212(5) 0.260(7) -0.030(5) 0.003(5) 0.007(4)
 C289 0.209(5) 0.212(5) 0.260(7) -0.030(5) 0.003(5) 0.007(4)
 C295 0.209(5) 0.212(5) 0.260(7) -0.030(5) 0.003(5) 0.007(4)
 C294 0.209(5) 0.212(5) 0.260(7) -0.030(5) 0.003(5) 0.007(4)
 C293 0.209(5) 0.212(5) 0.260(7) -0.030(5) 0.003(5) 0.007(4)
 C292 0.209(5) 0.212(5) 0.260(7) -0.030(5) 0.003(5) 0.007(4)
 C291 0.209(5) 0.212(5) 0.260(7) -0.030(5) 0.003(5) 0.007(4)
 C290 0.209(5) 0.212(5) 0.260(7) -0.030(5) 0.003(5) 0.007(4)
 N4_a 0.137(15) 0.080(10) 0.158(11) -0.008(7) 0.013(8) -0.031(10)
 C127_a 0.060(9) 0.095(11) 0.154(11) -0.003(8) 0.013(7) 0.050(8)
 C128_a 0.20(2) 0.204(19) 0.189(15) -0.053(13) 0.023(13) -0.036(17)
 C129_a 0.21(3) 0.20(3) 0.189(15) -0.039(15) 0.035(14) 0.01(2)
 C130_a 0.020(9) 0.062(10) 0.158(11) -0.014(8) 0.015(7) 0.005(7)
 C131_a 0.136(17) 0.097(13) 0.161(13) -0.017(9) 0.019(9) 0.018(12)
 C132_a 0.20(3) 0.101(17) 0.179(18) -0.027(14) -0.012(16) 0.013(18)
 C282 0.209(5) 0.212(5) 0.260(7) -0.030(5) 0.003(5) 0.007(4)
 C285 0.209(5) 0.212(5) 0.260(7) -0.030(5) 0.003(5) 0.007(4)
 C284 0.209(5) 0.212(5) 0.260(7) -0.030(5) 0.003(5) 0.007(4)
 C283 0.209(5) 0.212(5) 0.260(7) -0.030(5) 0.003(5) 0.007(4)
 C288 0.209(5) 0.212(5) 0.260(7) -0.030(5) 0.003(5) 0.007(4)
 C287 0.209(5) 0.212(5) 0.260(7) -0.030(5) 0.003(5) 0.007(4)
 C286 0.209(5) 0.212(5) 0.260(7) -0.030(5) 0.003(5) 0.007(4)
 N8_a 0.129(15) 0.166(16) 0.181(12) -0.039(11) -0.009(10) 0.027(13)
 C255_a 0.076(13) 0.068(12) 0.152(13) -0.004(10) -0.011(10) 0.014(10)
 C256_a 0.109(16) 0.20(2) 0.191(16) -0.057(16) -0.023(13) 0.005(16)
 C257_a 0.108(18) 0.24(3) 0.20(2) -0.07(2) -0.024(15) 0.017(19)
 C258_a 0.097(14) 0.108(14) 0.164(12) -0.020(10) 0.001(9) 0.021(12)
 C259_a 0.122(13) 0.139(16) 0.187(14) -0.042(11) 0.001(10) 0.024(12)
 C260_a 0.033(8) 0.105(14) 0.142(13) -0.011(11) 0.055(8) -0.007(8)
 C261 0.209(5) 0.212(5) 0.260(7) -0.030(5) 0.003(5) 0.007(4)
 C262 0.209(5) 0.212(5) 0.260(7) -0.030(5) 0.003(5) 0.007(4)
 C267 0.209(5) 0.212(5) 0.260(7) -0.030(5) 0.003(5) 0.007(4)
 C266 0.209(5) 0.212(5) 0.260(7) -0.030(5) 0.003(5) 0.007(4)
 C265 0.209(5) 0.212(5) 0.260(7) -0.030(5) 0.003(5) 0.007(4)
 C264 0.209(5) 0.212(5) 0.260(7) -0.030(5) 0.003(5) 0.007(4)
 C263 0.209(5) 0.212(5) 0.260(7) -0.030(5) 0.003(5) 0.007(4)
 C269 0.209(5) 0.212(5) 0.260(7) -0.030(5) 0.003(5) 0.007(4)
 C274 0.209(5) 0.212(5) 0.260(7) -0.030(5) 0.003(5) 0.007(4)
 C273 0.209(5) 0.212(5) 0.260(7) -0.030(5) 0.003(5) 0.007(4)
 C272 0.209(5) 0.212(5) 0.260(7) -0.030(5) 0.003(5) 0.007(4)
 C271 0.209(5) 0.212(5) 0.260(7) -0.030(5) 0.003(5) 0.007(4)
 C270 0.209(5) 0.212(5) 0.260(7) -0.030(5) 0.003(5) 0.007(4)
 Cl1 0.0706(13) 0.1113(19) 0.0876(16) -0.0044(14) 0.0061(12) 0.0185(13)
 O1 0.096(6) 0.167(8) 0.167(9) 0.078(7) -0.021(5) -0.002(5)
 O2 0.159(8) 0.145(8) 0.185(9) -0.085(7) 0.070(7) 0.008(6)
 O3 0.110(6) 0.170(8) 0.131(7) -0.025(6) -0.050(5) 0.003(6)
 O4 0.091(4) 0.093(4) 0.082(4) -0.024(3) 0.014(3) 0.021(4)
 N9 0.13(2) 0.31(4) 0.15(2) -0.11(3) -0.023(18) 0.01(2)
 C296 0.090(13) 0.066(12) 0.086(13) -0.030(10) -0.039(10) 0.028(10)
 C297 0.26(5) 0.041(12) 0.22(4) 0.022(19) -0.11(4) 0.02(2)
 N10 0.14(2) 0.16(2) 0.20(3) -0.10(2) -0.065(18) 0.061(17)
 C298 0.15(2) 0.16(3) 0.13(2) -0.046(19) 0.022(18) 0.05(2)
 C299 0.091(17) 0.076(16) 0.21(3) 0.003(17) -0.09(2) -0.010(13)
 C300 0.209(5) 0.212(5) 0.260(7) -0.030(5) 0.003(5) 0.007(4)
 C400_b 0.23(3) 0.15(2) 0.21(3) 0.03(2) -0.07(2) 0.02(2)
 C401_b 0.21(3) 0.24(3) 0.23(2) -0.03(2) -0.022(18) -0.01(2)
 C402_b 0.16(2) 0.19(3) 0.21(2) 0.00(2) -0.009(16) -0.05(2)
 N403_b 0.111(18) 0.21(3) 0.21(2) -0.023(19) 0.017(13) -0.033(19)
 C404_b 0.026(14) 0.078(19) 0.19(2) 0.021(13) -0.020(10) 0.000(12)
 C405_b 0.069(15) 0.26(5) 0.21(2) -0.04(2) 0.010(12) -0.08(2)
 C406_b 0.044(11) 0.07(2) 0.19(2) -0.005(14) -0.015(10) -0.048(12)
 C12S 0.209(5) 0.212(5) 0.260(7) -0.030(5) 0.003(5) 0.007(4)
 C11S 0.209(5) 0.212(5) 0.260(7) -0.030(5) 0.003(5) 0.007(4)
 C16S 0.209(5) 0.212(5) 0.260(7) -0.030(5) 0.003(5) 0.007(4)
 C15S 0.209(5) 0.212(5) 0.260(7) -0.030(5) 0.003(5) 0.007(4)
 C14S 0.209(5) 0.212(5) 0.260(7) -0.030(5) 0.003(5) 0.007(4)
 C13S 0.209(5) 0.212(5) 0.260(7) -0.030(5) 0.003(5) 0.007(4)
 C17S 0.209(5) 0.212(5) 0.260(7) -0.030(5) 0.003(5) 0.007(4)
 C501_b 0.078(15) 0.21(3) 0.119(19) -0.099(19) 0.056(14) -0.047(16)
 C502_b 0.128(17) 0.117(15) 0.159(19) -0.058(14) -0.026(15) 0.022(15)
 C503_b 0.055(11) 0.075(11) 0.133(15) -0.044(11) -0.029(11) 0.016(10)
 N504_b 0.124(16) 0.157(16) 0.187(18) -0.045(14) -0.055(14) -0.013(14)
 C505_b 0.12(2) 0.14(2) 0.22(2) -0.01(2) -0.03(2) 0.00(2)
 C506_b 0.12(2) 0.20(3) 0.23(3) -0.04(2) -0.03(2) -0.04(2)
 C507_b 0.08(2) 0.23(3) 0.24(3) -0.04(3) 0.04(2) 0.04(2)

_geom_special_details
;
 All esds (except the esd in the dihedral angle between two l.s. planes)
 are estimated using the full covariance matrix.  The cell esds are taken
 into account individually in the estimation of esds in distances, angles
 and torsion angles; correlations between esds in cell parameters are only
 used when they are defined by crystal symmetry.  An approximate (isotropic)
 treatment of cell esds is used for estimating esds involving l.s. planes.
;
loop_
  _geom_bond_atom_site_label_1
  _geom_bond_atom_site_label_2
  _geom_bond_distance
  _geom_bond_site_symmetry_2
  _geom_bond_publ_flag
 Co1 N1 2.056(7) . ?
 Co1 N2 1.925(6) . ?
 Co1 N5 2.090(8) . ?
 Co1 N6 1.924(6) . ?
 Co1 N3_a 2.16(2) . ?
 Co1 N11_b 1.942(17) . ?
 Co1 N7_a 2.26(2) . ?
 Co1 N3C_b 1.989(17) . ?
 Ni1A F1A 1.923(4) . ?
 Ni1A F8A 1.914(3) . ?
 Ni1A O26A 1.959(5) . ?
 Ni1A O28A 1.933(5) . ?
 Ni1A O29A 1.948(4) . ?
 Ni1A O31A 1.973(5) . ?
 Ni1B F1B 1.937(4) . ?
 Ni1B F8B 1.898(4) . ?
 Ni1B O26B 1.935(5) . ?
 Ni1B O28B 1.936(5) . ?
 Ni1B O29B 1.963(5) . ?
 Ni1B O31B 1.993(5) . ?
 Cr1A F1A 1.934(4) . ?
 Cr1A F2A 1.907(4) . ?
 Cr1A O1A 1.936(5) . ?
 Cr1A O3A 1.946(5) . ?
 Cr1A O30A 1.968(5) . ?
 Cr1A O32A 1.983(5) . ?
 Cr1B F1B 1.922(4) . ?
 Cr1B F2B 1.910(4) . ?
 Cr1B O1B 1.953(5) . ?
 Cr1B O3B 1.942(5) . ?
 Cr1B O30B 1.952(5) . ?
 Cr1B O32B 1.980(5) . ?
 Cr2A F2A 1.981(4) . ?
 Cr2A F3A 1.954(4) . ?
 Cr2A O2A 2.004(6) . ?
 Cr2A O4A 1.981(6) . ?
 Cr2A O5A 1.971(6) . ?
 Cr2A O7A 1.981(6) . ?
 Cr2B F2B 1.951(4) . ?
 Cr2B F3B 1.936(5) . ?
 Cr2B O2B 1.997(6) . ?
 Cr2B O4B 1.968(7) . ?
 Cr2B O5B 1.963(6) . ?
 Cr2B O7B 1.964(7) . ?
 Cr3A F3A 1.911(4) . ?
 Cr3A F4A 1.947(4) . ?
 Cr3A O6A 1.930(6) . ?
 Cr3A O8A 1.975(7) . ?
 Cr3A O9A 1.959(7) . ?
 Cr3A O11A 1.960(5) . ?
 Cr3B F3B 1.908(4) . ?
 Cr3B F4B 1.906(4) . ?
 Cr3B O6B 1.939(7) . ?
 Cr3B O8B 1.977(8) . ?
 Cr3B O9B 1.947(9) . ?
 Cr3B O11B 1.944(6) . ?
 Cr4A F4A 1.911(4) . ?
 Cr4A F5A 1.937(4) . ?
 Cr4A O10A 1.954(7) . ?
 Cr4A O12A 1.927(6) . ?
 Cr4A O13A 1.963(6) . ?
 Cr4A O15A 1.950(6) . ?
 Cr4B F4B 1.933(5) . ?
 Cr4B F5B 1.925(5) . ?
 Cr4B O10B 1.972(6) . ?
 Cr4B O12B 1.948(6) . ?
 Cr4B O13B 1.969(7) . ?
 Cr4B O15B 1.966(5) . ?
 Cr5A F5A 1.922(4) . ?
 Cr5A F6A 1.913(4) . ?
 Cr5A O14A 1.945(5) . ?
 Cr5A O16A 1.964(5) . ?
 Cr5A O17A 1.976(5) . ?
 Cr5A O19A 1.952(5) . ?
 Cr5B F5B 1.928(4) . ?
 Cr5B F6B 1.906(4) . ?
 Cr5B O14B 1.949(6) . ?
 Cr5B O16B 1.967(5) . ?
 Cr5B O17B 1.966(5) . ?
 Cr5B O19B 1.942(6) . ?
 Cr6A F6A 1.939(4) . ?
 Cr6A F7A 1.910(4) . ?
 Cr6A O18A 1.965(5) . ?
 Cr6A O20A 1.962(5) . ?
 Cr6A O21A 1.939(5) . ?
 Cr6A O23A 1.963(5) . ?
 Cr6B F6B 1.939(4) . ?
 Cr6B F7B 1.907(5) . ?
 Cr6B O18B 1.986(6) . ?
 Cr6B O20B 1.951(7) . ?
 Cr6B O21B 1.954(6) . ?
 Cr6B O23B 1.956(6) . ?
 Cr7A F7A 1.958(4) . ?
 Cr7A F8A 1.945(4) . ?
 Cr7A O22A 1.972(5) . ?
 Cr7A O24A 1.971(5) . ?
 Cr7A O25A 1.984(5) . ?
 Cr7A O27A 1.976(5) . ?
 Cr7B F7B 1.972(5) . ?
 Cr7B F8B 1.958(4) . ?
 Cr7B O22B 1.991(6) . ?
 Cr7B O24B 1.986(6) . ?
 Cr7B O25B 2.002(6) . ?
 Cr7B O27B 1.990(7) . ?
 O1A C1 1.279(9) . ?
 O1B C133 1.280(9) . ?
 O2A C1 1.230(9) . ?
 O2B C133 1.253(9) . ?
 O3A C9 1.281(10) . ?
 O3B C138 1.281(9) . ?
 O4A C9 1.263(11) . ?
 O4B C138 1.245(11) . ?
 O5A C17 1.246(9) . ?
 O5B C147 1.216(11) . ?
 O6A C17 1.260(10) . ?
 O6B C147 1.272(11) . ?
 O7A C22 1.221(11) . ?
 O7B C152 1.276(11) . ?
 O8A C22 1.257(11) . ?
 O8B C152 1.214(13) . ?
 O9A C30 1.250(11) . ?
 O9B C157 1.271(14) . ?
 O10A C30 1.249(10) . ?
 O10B C157 1.270(12) . ?
 O11A C38 1.237(11) . ?
 O11B C161 1.294(14) . ?
 O12A C38 1.267(11) . ?
 O12B C161 1.239(13) . ?
 O13A C43 1.266(9) . ?
 O13B C169 1.267(12) . ?
 O14A C43 1.237(9) . ?
 O14B C169 1.238(11) . ?
 O15A C48 1.285(10) . ?
 O15B C177 1.265(9) . ?
 O16A C48 1.249(9) . ?
 O16B C177 1.279(10) . ?
 O17A C53 1.267(8) . ?
 O17B C182 1.301(11) . ?
 O18A C53 1.249(8) . ?
 O18B C182 1.210(11) . ?
 O19A C61 1.250(9) . ?
 O19B C190 1.280(12) . ?
 O20A C61 1.253(8) . ?
 O20B C190 1.235(12) . ?
 O21A C69 1.277(8) . ?
 O21B C198 1.244(11) . ?
 O22A C69 1.242(9) . ?
 O22B C198 1.290(11) . ?
 O23A C77 1.267(8) . ?
 O23B C206 1.245(10) . ?
 O24A C77 1.244(8) . ?
 O24B C206 1.256(10) . ?
 O25A C85 1.283(8) . ?
 O25B C211 1.260(9) . ?
 O26A C85 1.254(8) . ?
 O26B C211 1.260(10) . ?
 O27A C93 1.264(8) . ?
 O27B C219 1.243(11) . ?
 O28A C93 1.267(8) . ?
 O28B C219 1.257(10) . ?
 O29A C98 1.256(8) . ?
 O29B C229 1.265(8) . ?
 O30A C98 1.259(8) . ?
 O30B C229 1.233(8) . ?
 O31A C106 1.242(8) . ?
 O31B C234 1.238(8) . ?
 O32A C106 1.282(8) . ?
 O32B C234 1.264(8) . ?
 N1 C112 1.366(10) . ?
 N1 C116 1.327(11) . ?
 N2 C110 1.302(10) . ?
 N2 C111 1.349(9) . ?
 N5 C250 1.352(10) . ?
 N5 C254 1.341(11) . ?
 N6 C238 1.352(10) . ?
 N6 C239 1.329(9) . ?
 C1 C2 1.516(12) . ?
 C2 C3_a 1.489(13) . ?
 C2 C4_b 1.534(14) . ?
 C2 C5_b 1.479(14) . ?
 C2 C6_a 1.581(13) . ?
 C2 C7_a 1.506(12) . ?
 C2 C8_b 1.576(14) . ?
 C3_a H3A_a 0.9600 . ?
 C3_a H3B_a 0.9600 . ?
 C3_a H3C_a 0.9600 . ?
 C4_b H4A_b 0.9600 . ?
 C4_b H4B_b 0.9600 . ?
 C4_b H4C_b 0.9600 . ?
 C5_b H5A_b 0.9600 . ?
 C5_b H5B_b 0.9600 . ?
 C5_b H5C_b 0.9600 . ?
 C6_a H6A_a 0.9600 . ?
 C6_a H6B_a 0.9600 . ?
 C6_a H6C_a 0.9600 . ?
 C7_a H7A_a 0.9600 . ?
 C7_a H7B_a 0.9600 . ?
 C7_a H7C_a 0.9600 . ?
 C8_b H8A_b 0.9600 . ?
 C8_b H8B_b 0.9600 . ?
 C8_b H8C_b 0.9600 . ?
 C9 C10 1.499(12) . ?
 C10 C11_a 1.521(14) . ?
 C10 C12_b 1.599(15) . ?
 C10 C13_a 1.508(14) . ?
 C10 C14_b 1.528(14) . ?
 C10 C15_a 1.592(15) . ?
 C10 C16_b 1.495(14) . ?
 C11_a H11A_a 0.9600 . ?
 C11_a H11B_a 0.9600 . ?
 C11_a H11C_a 0.9600 . ?
 C12_b H12A_b 0.9600 . ?
 C12_b H12B_b 0.9600 . ?
 C12_b H12C_b 0.9600 . ?
 C13_a H13A_a 0.9600 . ?
 C13_a H13B_a 0.9600 . ?
 C13_a H13C_a 0.9600 . ?
 C14_b H14A_b 0.9600 . ?
 C14_b H14B_b 0.9600 . ?
 C14_b H14C_b 0.9600 . ?
 C15_a H15A_a 0.9600 . ?
 C15_a H15B_a 0.9600 . ?
 C15_a H15C_a 0.9600 . ?
 C16_b H16A_b 0.9600 . ?
 C16_b H16B_b 0.9600 . ?
 C16_b H16C_b 0.9600 . ?
 C17 C18 1.518(12) . ?
 C18 C19 1.498(16) . ?
 C18 C20 1.544(16) . ?
 C18 C21 1.471(14) . ?
 C19 H19A 0.9600 . ?
 C19 H19B 0.9600 . ?
 C19 H19C 0.9600 . ?
 C20 H20A 0.9600 . ?
 C20 H20B 0.9600 . ?
 C20 H20C 0.9600 . ?
 C21 H21A 0.9600 . ?
 C21 H21B 0.9600 . ?
 C21 H21C 0.9600 . ?
 C22 C23 1.508(16) . ?
 C23 C24_a 1.577(14) . ?
 C23 C25_b 1.547(17) . ?
 C23 C26_a 1.578(14) . ?
 C23 C27_b 1.572(17) . ?
 C23 C28_a 1.529(13) . ?
 C23 C29_b 1.576(17) . ?
 C24_a H24A_a 0.9600 . ?
 C24_a H24B_a 0.9600 . ?
 C24_a H24C_a 0.9600 . ?
 C25_b H25A_b 0.9600 . ?
 C25_b H25B_b 0.9600 . ?
 C25_b H25C_b 0.9600 . ?
 C26_a H26A_a 0.9600 . ?
 C26_a H26B_a 0.9600 . ?
 C26_a H26C_a 0.9600 . ?
 C27_b H27A_b 0.9600 . ?
 C27_b H27B_b 0.9600 . ?
 C27_b H27C_b 0.9600 . ?
 C28_a H28A_a 0.9600 . ?
 C28_a H28B_a 0.9600 . ?
 C28_a H28C_a 0.9600 . ?
 C29_b H29A_b 0.9600 . ?
 C29_b H29B_b 0.9600 . ?
 C29_b H29C_b 0.9600 . ?
 C30 C31 1.506(14) . ?
 C31 C32_a 1.488(14) . ?
 C31 C33_b 1.521(17) . ?
 C31 C34_a 1.482(13) . ?
 C31 C35_b 1.508(16) . ?
 C31 C36_a 1.537(14) . ?
 C31 C37_b 1.516(16) . ?
 C32_a H32A_a 0.9600 . ?
 C32_a H32B_a 0.9600 . ?
 C32_a H32C_a 0.9600 . ?
 C33_b H33A_b 0.9600 . ?
 C33_b H33B_b 0.9600 . ?
 C33_b H33C_b 0.9600 . ?
 C34_a H34A_a 0.9600 . ?
 C34_a H34B_a 0.9600 . ?
 C34_a H34C_a 0.9600 . ?
 C35_b H35A_b 0.9600 . ?
 C35_b H35B_b 0.9600 . ?
 C35_b H35C_b 0.9600 . ?
 C36_a H36A_a 0.9600 . ?
 C36_a H36B_a 0.9600 . ?
 C36_a H36C_a 0.9600 . ?
 C37_b H37A_b 0.9600 . ?
 C37_b H37B_b 0.9600 . ?
 C37_b H37C_b 0.9600 . ?
 C38 C39 1.556(12) . ?
 C39 C40 1.433(17) . ?
 C39 C41 1.519(17) . ?
 C39 C42 1.517(18) . ?
 C40 H40A 0.9600 . ?
 C40 H40B 0.9600 . ?
 C40 H40C 0.9600 . ?
 C41 H41A 0.9600 . ?
 C41 H41B 0.9600 . ?
 C41 H41C 0.9600 . ?
 C42 H42A 0.9600 . ?
 C42 H42B 0.9600 . ?
 C42 H42C 0.9600 . ?
 C43 C44 1.516(12) . ?
 C44 C45 1.515(18) . ?
 C44 C46 1.515(17) . ?
 C44 C47 1.517(15) . ?
 C45 H45A 0.9600 . ?
 C45 H45B 0.9600 . ?
 C45 H45C 0.9600 . ?
 C46 H46A 0.9600 . ?
 C46 H46B 0.9600 . ?
 C46 H46C 0.9600 . ?
 C47 H47A 0.9600 . ?
 C47 H47B 0.9600 . ?
 C47 H47C 0.9600 . ?
 C48 C49 1.545(12) . ?
 C49 C50 1.515(13) . ?
 C49 C51 1.561(14) . ?
 C49 C52 1.495(14) . ?
 C50 H50A 0.9600 . ?
 C50 H50B 0.9600 . ?
 C50 H50C 0.9600 . ?
 C51 H51A 0.9600 . ?
 C51 H51B 0.9600 . ?
 C51 H51C 0.9600 . ?
 C52 H52A 0.9600 . ?
 C52 H52B 0.9600 . ?
 C52 H52C 0.9600 . ?
 C53 C54 1.530(12) . ?
 C54 C55_a 1.500(14) . ?
 C54 C56_b 1.481(14) . ?
 C54 C57_a 1.482(15) . ?
 C54 C58_b 1.463(13) . ?
 C54 C59_a 1.518(15) . ?
 C54 C60_b 1.495(14) . ?
 C55_a H55A_a 0.9600 . ?
 C55_a H55B_a 0.9600 . ?
 C55_a H55C_a 0.9600 . ?
 C56_b H56A_b 0.9600 . ?
 C56_b H56B_b 0.9600 . ?
 C56_b H56C_b 0.9600 . ?
 C57_a H57A_a 0.9600 . ?
 C57_a H57B_a 0.9600 . ?
 C57_a H57C_a 0.9600 . ?
 C58_b H58A_b 0.9600 . ?
 C58_b H58B_b 0.9600 . ?
 C58_b H58C_b 0.9600 . ?
 C59_a H59A_a 0.9600 . ?
 C59_a H59B_a 0.9600 . ?
 C59_a H59C_a 0.9600 . ?
 C60_b H60A_b 0.9600 . ?
 C60_b H60B_b 0.9600 . ?
 C60_b H60C_b 0.9600 . ?
 C61 C62 1.503(11) . ?
 C62 C63_a 1.495(13) . ?
 C62 C64_b 1.561(14) . ?
 C62 C65_a 1.494(12) . ?
 C62 C66_b 1.494(13) . ?
 C62 C67_a 1.584(13) . ?
 C62 C68_b 1.486(13) . ?
 C63_a H63A_a 0.9600 . ?
 C63_a H63B_a 0.9600 . ?
 C63_a H63C_a 0.9600 . ?
 C64_b H64A_b 0.9600 . ?
 C64_b H64B_b 0.9600 . ?
 C64_b H64C_b 0.9600 . ?
 C65_a H65A_a 0.9600 . ?
 C65_a H65B_a 0.9600 . ?
 C65_a H65C_a 0.9600 . ?
 C66_b H66A_b 0.9600 . ?
 C66_b H66B_b 0.9600 . ?
 C66_b H66C_b 0.9600 . ?
 C67_a H67A_a 0.9600 . ?
 C67_a H67B_a 0.9600 . ?
 C67_a H67C_a 0.9600 . ?
 C68_b H68A_b 0.9600 . ?
 C68_b H68B_b 0.9600 . ?
 C68_b H68C_b 0.9600 . ?
 C69 C70 1.538(10) . ?
 C70 C71_a 1.520(12) . ?
 C70 C72_b 1.510(13) . ?
 C70 C73_a 1.490(12) . ?
 C70 C74_b 1.513(13) . ?
 C70 C75_a 1.491(13) . ?
 C70 C76_b 1.510(12) . ?
 C71_a H71A_a 0.9600 . ?
 C71_a H71B_a 0.9600 . ?
 C71_a H71C_a 0.9600 . ?
 C72_b H72A_b 0.9600 . ?
 C72_b H72B_b 0.9600 . ?
 C72_b H72C_b 0.9600 . ?
 C73_a H73A_a 0.9600 . ?
 C73_a H73B_a 0.9600 . ?
 C73_a H73C_a 0.9600 . ?
 C74_b H74A_b 0.9600 . ?
 C74_b H74B_b 0.9600 . ?
 C74_b H74C_b 0.9600 . ?
 C75_a H75A_a 0.9600 . ?
 C75_a H75B_a 0.9600 . ?
 C75_a H75C_a 0.9600 . ?
 C76_b H76A_b 0.9600 . ?
 C76_b H76B_b 0.9600 . ?
 C76_b H76C_b 0.9600 . ?
 C77 C78 1.506(10) . ?
 C78 C79_a 1.513(14) . ?
 C78 C80_b 1.602(17) . ?
 C78 C81_a 1.520(16) . ?
 C78 C82_b 1.605(18) . ?
 C78 C83_a 1.566(15) . ?
 C78 C84_b 1.586(18) . ?
 C79_a H79A_a 0.9600 . ?
 C79_a H79B_a 0.9600 . ?
 C79_a H79C_a 0.9600 . ?
 C80_b H80A_b 0.9600 . ?
 C80_b H80B_b 0.9600 . ?
 C80_b H80C_b 0.9600 . ?
 C81_a H81A_a 0.9600 . ?
 C81_a H81B_a 0.9600 . ?
 C81_a H81C_a 0.9600 . ?
 C82_b H82A_b 0.9600 . ?
 C82_b H82B_b 0.9600 . ?
 C82_b H82C_b 0.9600 . ?
 C83_a H83A_a 0.9600 . ?
 C83_a H83B_a 0.9600 . ?
 C83_a H83C_a 0.9600 . ?
 C84_b H84A_b 0.9600 . ?
 C84_b H84B_b 0.9600 . ?
 C84_b H84C_b 0.9600 . ?
 C85 C86 1.506(11) . ?
 C86 C87_a 1.479(17) . ?
 C86 C88_b 1.60(2) . ?
 C86 C89_a 1.523(13) . ?
 C86 C90_b 1.58(2) . ?
 C86 C91_a 1.578(17) . ?
 C86 C92_b 1.59(2) . ?
 C87_a H87A_a 0.9600 . ?
 C87_a H87B_a 0.9600 . ?
 C87_a H87C_a 0.9600 . ?
 C88_b H88A_b 0.9600 . ?
 C88_b H88B_b 0.9600 . ?
 C88_b H88C_b 0.9600 . ?
 C89_a H89A_a 0.9600 . ?
 C89_a H89B_a 0.9600 . ?
 C89_a H89C_a 0.9600 . ?
 C90_b H90A_b 0.9600 . ?
 C90_b H90B_b 0.9600 . ?
 C90_b H90C_b 0.9600 . ?
 C91_a H91A_a 0.9600 . ?
 C91_a H91B_a 0.9600 . ?
 C91_a H91C_a 0.9600 . ?
 C92_b H92A_b 0.9600 . ?
 C92_b H92B_b 0.9600 . ?
 C92_b H92C_b 0.9600 . ?
 C93 C94 1.509(10) . ?
 C94 C95 1.531(10) . ?
 C94 C96 1.511(12) . ?
 C94 C97 1.542(12) . ?
 C95 H95A 0.9600 . ?
 C95 H95B 0.9600 . ?
 C95 H95C 0.9600 . ?
 C96 H96A 0.9600 . ?
 C96 H96B 0.9600 . ?
 C96 H96C 0.9600 . ?
 C97 H97A 0.9600 . ?
 C97 H97B 0.9600 . ?
 C97 H97C 0.9600 . ?
 C98 C99 1.531(10) . ?
 C99 C100_b 1.503(14) . ?
 C99 C101_a 1.561(11) . ?
 C99 C102_b 1.523(14) . ?
 C99 C103_a 1.484(12) . ?
 C99 C104_b 1.550(15) . ?
 C99 C105_a 1.534(11) . ?
 C100_b H10A_b 0.9600 . ?
 C100_b H10B_b 0.9600 . ?
 C100_b H10C_b 0.9600 . ?
 C101_a H10D_a 0.9600 . ?
 C101_a H10E_a 0.9600 . ?
 C101_a H10F_a 0.9600 . ?
 C102_b H10G_b 0.9600 . ?
 C102_b H10H_b 0.9600 . ?
 C102_b H10I_b 0.9600 . ?
 C103_a H10J_a 0.9600 . ?
 C103_a H10K_a 0.9600 . ?
 C103_a H10L_a 0.9600 . ?
 C104_b H10M_b 0.9600 . ?
 C104_b H10N_b 0.9600 . ?
 C104_b H10O_b 0.9600 . ?
 C105_a H10P_a 0.9600 . ?
 C105_a H10Q_a 0.9600 . ?
 C105_a H10R_a 0.9600 . ?
 C106 C108 1.490(10) . ?
 C107 H107 0.9300 . ?
 C107 C108 1.381(11) . ?
 C107 C110 1.368(11) . ?
 C108 C109 1.382(10) . ?
 C109 H109 0.9300 . ?
 C109 C111 1.395(9) . ?
 C110 C117_a 1.447(16) . ?
 C110 C122_b 1.505(16) . ?
 C111 C112 1.459(11) . ?
 C112 C113 1.415(11) . ?
 C113 H113 0.9300 . ?
 C113 C114 1.368(13) . ?
 C114 H114 0.9300 . ?
 C114 C115 1.394(15) . ?
 C115 H115 0.9300 . ?
 C115 C116 1.381(14) . ?
 C116 H116 0.9300 . ?
 C121_a H121_a 0.9300 . ?
 C121_a N3_a 1.3900 . ?
 C121_a C120_a 1.3900 . ?
 N3_a C117_a 1.3900 . ?
 C117_a C118_a 1.3900 . ?
 C118_a H118_a 0.9300 . ?
 C118_a C119_a 1.3900 . ?
 C119_a H119_a 0.9300 . ?
 C119_a C120_a 1.3900 . ?
 C120_a H120_a 0.9300 . ?
 C122_b N11_b 1.3900 . ?
 C122_b C123_b 1.3900 . ?
 N11_b C126_b 1.3900 . ?
 C126_b H126_b 0.9300 . ?
 C126_b C125_b 1.3900 . ?
 C125_b H125_b 0.9300 . ?
 C125_b C124_b 1.3900 . ?
 C124_b H124_b 0.9300 . ?
 C124_b C123_b 1.3900 . ?
 C123_b H123_b 0.9300 . ?
 C133 C134 1.510(11) . ?
 C134 C135 1.538(13) . ?
 C134 C136 1.524(16) . ?
 C134 C137 1.501(14) . ?
 C135 H13D 0.9600 . ?
 C135 H13E 0.9600 . ?
 C135 H13F 0.9600 . ?
 C136 H13G 0.9600 . ?
 C136 H13H 0.9600 . ?
 C136 H13I 0.9600 . ?
 C137 H13J 0.9600 . ?
 C137 H13K 0.9600 . ?
 C137 H13L 0.9600 . ?
 C138 C139_b 1.516(17) . ?
 C138 C143_a 1.48(2) . ?
 C139_b C140_b 1.533(13) . ?
 C139_b C141_b 1.529(17) . ?
 C139_b C142_b 1.530(17) . ?
 C140_b H14D_b 0.9600 . ?
 C140_b H14E_b 0.9600 . ?
 C140_b H14F_b 0.9600 . ?
 C141_b H14G_b 0.9600 . ?
 C141_b H14H_b 0.9600 . ?
 C141_b H14I_b 0.9600 . ?
 C142_b H14J_b 0.9600 . ?
 C142_b H14K_b 0.9600 . ?
 C142_b H14L_b 0.9600 . ?
 C143_a C144_a 1.538(14) . ?
 C143_a C145_a 1.557(15) . ?
 C143_a C146_a 1.550(16) . ?
 C144_a H14M_a 0.9600 . ?
 C144_a H14N_a 0.9600 . ?
 C144_a H14O_a 0.9600 . ?
 C145_a H14P_a 0.9600 . ?
 C145_a H14Q_a 0.9600 . ?
 C145_a H14R_a 0.9600 . ?
 C146_a H14S_a 0.9600 . ?
 C146_a H14T_a 0.9600 . ?
 C146_a H14U_a 0.9600 . ?
 C147 C148 1.521(13) . ?
 C148 C149 1.507(18) . ?
 C148 C150 1.467(15) . ?
 C148 C151 1.54(2) . ?
 C149 H14V 0.9600 . ?
 C149 H14W 0.9600 . ?
 C149 H14X 0.9600 . ?
 C150 H15D 0.9600 . ?
 C150 H15E 0.9600 . ?
 C150 H15F 0.9600 . ?
 C151 H15G 0.9600 . ?
 C151 H15H 0.9600 . ?
 C151 H15I 0.9600 . ?
 C152 C153 1.560(17) . ?
 C153 C154 1.481(13) . ?
 C153 C155 1.508(14) . ?
 C153 C156 1.464(13) . ?
 C154 H15J 0.9600 . ?
 C154 H15K 0.9600 . ?
 C154 H15L 0.9600 . ?
 C155 H15M 0.9600 . ?
 C155 H15N 0.9600 . ?
 C155 H15O 0.9600 . ?
 C156 H15P 0.9600 . ?
 C156 H15Q 0.9600 . ?
 C156 H15R 0.9600 . ?
 C157 C158 1.486(14) . ?
 C158 C159 1.50(2) . ?
 C158 C160 1.51(2) . ?
 C158 C226 1.590(16) . ?
 C159 H15S 0.9600 . ?
 C159 H15T 0.9600 . ?
 C159 H15U 0.9600 . ?
 C160 H16D 0.9600 . ?
 C160 H16E 0.9600 . ?
 C160 H16F 0.9600 . ?
 C161 C162 1.557(13) . ?
 C162 C163_b 1.579(14) . ?
 C162 C164_a 1.524(13) . ?
 C162 C165_b 1.469(15) . ?
 C162 C166_a 1.570(14) . ?
 C162 C167_b 1.513(14) . ?
 C162 C168_a 1.461(13) . ?
 C163_b H16G_b 0.9600 . ?
 C163_b H16H_b 0.9600 . ?
 C163_b H16I_b 0.9600 . ?
 C164_a H16J_a 0.9600 . ?
 C164_a H16K_a 0.9600 . ?
 C164_a H16L_a 0.9600 . ?
 C165_b H16M_b 0.9600 . ?
 C165_b H16N_b 0.9600 . ?
 C165_b H16O_b 0.9600 . ?
 C166_a H16P_a 0.9600 . ?
 C166_a H16Q_a 0.9600 . ?
 C166_a H16R_a 0.9600 . ?
 C167_b H16S_b 0.9600 . ?
 C167_b H16T_b 0.9600 . ?
 C167_b H16U_b 0.9600 . ?
 C168_a H16V_a 0.9600 . ?
 C168_a H16W_a 0.9600 . ?
 C168_a H16X_a 0.9600 . ?
 C169 C170 1.528(14) . ?
 C170 C171_a 1.523(13) . ?
 C170 C172_b 1.474(15) . ?
 C170 C173_a 1.549(13) . ?
 C170 C174_b 1.476(15) . ?
 C170 C175_a 1.467(13) . ?
 C170 C176_b 1.490(15) . ?
 C171_a H17A_a 0.9600 . ?
 C171_a H17B_a 0.9600 . ?
 C171_a H17C_a 0.9600 . ?
 C172_b H17D_b 0.9600 . ?
 C172_b H17E_b 0.9600 . ?
 C172_b H17F_b 0.9600 . ?
 C173_a H17G_a 0.9600 . ?
 C173_a H17H_a 0.9600 . ?
 C173_a H17I_a 0.9600 . ?
 C174_b H17J_b 0.9600 . ?
 C174_b H17K_b 0.9600 . ?
 C174_b H17L_b 0.9600 . ?
 C175_a H17M_a 0.9600 . ?
 C175_a H17N_a 0.9600 . ?
 C175_a H17O_a 0.9600 . ?
 C176_b H17P_b 0.9600 . ?
 C176_b H17Q_b 0.9600 . ?
 C176_b H17R_b 0.9600 . ?
 C177 C178 1.522(12) . ?
 C178 C179 1.521(15) . ?
 C178 C180 1.511(15) . ?
 C178 C181 1.529(14) . ?
 C179 H17S 0.9600 . ?
 C179 H17T 0.9600 . ?
 C179 H17U 0.9600 . ?
 C180 H18A 0.9600 . ?
 C180 H18B 0.9600 . ?
 C180 H18C 0.9600 . ?
 C181 H18D 0.9600 . ?
 C181 H18E 0.9600 . ?
 C181 H18F 0.9600 . ?
 C182 C183 1.544(14) . ?
 C183 C184_b 1.561(15) . ?
 C183 C185_a 1.503(15) . ?
 C183 C186_b 1.460(14) . ?
 C183 C187_a 1.542(15) . ?
 C183 C188_b 1.502(15) . ?
 C183 C189_a 1.482(14) . ?
 C184_b H18G_b 0.9600 . ?
 C184_b H18H_b 0.9600 . ?
 C184_b H18I_b 0.9600 . ?
 C185_a H18J_a 0.9600 . ?
 C185_a H18K_a 0.9600 . ?
 C185_a H18L_a 0.9600 . ?
 C186_b H18M_b 0.9600 . ?
 C186_b H18N_b 0.9600 . ?
 C186_b H18O_b 0.9600 . ?
 C187_a H18P_a 0.9600 . ?
 C187_a H18Q_a 0.9600 . ?
 C187_a H18R_a 0.9600 . ?
 C188_b H18S_b 0.9600 . ?
 C188_b H18T_b 0.9600 . ?
 C188_b H18U_b 0.9600 . ?
 C189_a H18V_a 0.9600 . ?
 C189_a H18W_a 0.9600 . ?
 C189_a H18X_a 0.9600 . ?
 C190 C191 1.523(13) . ?
 C191 C192_b 1.493(14) . ?
 C191 C193_a 1.566(14) . ?
 C191 C194_b 1.547(14) . ?
 C191 C195_a 1.496(15) . ?
 C191 C196_b 1.548(14) . ?
 C191 C197_a 1.570(15) . ?
 C192_b H19D_b 0.9600 . ?
 C192_b H19E_b 0.9600 . ?
 C192_b H19F_b 0.9600 . ?
 C193_a H19G_a 0.9600 . ?
 C193_a H19H_a 0.9600 . ?
 C193_a H19I_a 0.9600 . ?
 C194_b H19J_b 0.9600 . ?
 C194_b H19K_b 0.9600 . ?
 C194_b H19L_b 0.9600 . ?
 C195_a H19M_a 0.9600 . ?
 C195_a H19N_a 0.9600 . ?
 C195_a H19O_a 0.9600 . ?
 C196_b H19P_b 0.9600 . ?
 C196_b H19Q_b 0.9600 . ?
 C196_b H19R_b 0.9600 . ?
 C197_a H19S_a 0.9600 . ?
 C197_a H19T_a 0.9600 . ?
 C197_a H19U_a 0.9600 . ?
 C198 C199 1.502(14) . ?
 C199 C200_b 1.511(15) . ?
 C199 C201_a 1.547(14) . ?
 C199 C202_b 1.523(15) . ?
 C199 C203_a 1.478(13) . ?
 C199 C204_b 1.539(16) . ?
 C199 C205_a 1.530(13) . ?
 C200_b H20D_b 0.9600 . ?
 C200_b H20E_b 0.9600 . ?
 C200_b H20F_b 0.9600 . ?
 C201_a H20G_a 0.9600 . ?
 C201_a H20H_a 0.9600 . ?
 C201_a H20I_a 0.9600 . ?
 C202_b H20J_b 0.9600 . ?
 C202_b H20K_b 0.9600 . ?
 C202_b H20L_b 0.9600 . ?
 C203_a H20M_a 0.9600 . ?
 C203_a H20N_a 0.9600 . ?
 C203_a H20O_a 0.9600 . ?
 C204_b H20P_b 0.9600 . ?
 C204_b H20Q_b 0.9600 . ?
 C204_b H20R_b 0.9600 . ?
 C205_a H20S_a 0.9600 . ?
 C205_a H20T_a 0.9600 . ?
 C205_a H20U_a 0.9600 . ?
 C206 C207 1.563(12) . ?
 C207 C208 1.448(14) . ?
 C207 C209 1.472(15) . ?
 C207 C210 1.570(16) . ?
 C208 H20V 0.9600 . ?
 C208 H20W 0.9600 . ?
 C208 H20X 0.9600 . ?
 C209 H20Y 0.9600 . ?
 C209 H 0.9600 . ?
 C209 HA 0.9600 . ?
 C210 H21D 0.9600 . ?
 C210 H21E 0.9600 . ?
 C210 H21F 0.9600 . ?
 C211 C212 1.516(12) . ?
 C212 C213_b 1.517(17) . ?
 C212 C214_a 1.84(4) . ?
 C212 C215_a 1.42(5) . ?
 C212 C216_b 1.549(19) . ?
 C212 C217_b 1.539(17) . ?
 C212 C218_a 1.44(3) . ?
 C213_b H21G_b 0.9600 . ?
 C213_b H21H_b 0.9600 . ?
 C213_b H21I_b 0.9600 . ?
 C214_a H21J_a 0.9600 . ?
 C214_a H21K_a 0.9600 . ?
 C214_a H21L_a 0.9600 . ?
 C215_a H21M_a 0.9600 . ?
 C215_a H21N_a 0.9600 . ?
 C215_a H21O_a 0.9600 . ?
 C216_b H21P_b 0.9600 . ?
 C216_b H21Q_b 0.9600 . ?
 C216_b H21R_b 0.9600 . ?
 C217_b H21S_b 0.9600 . ?
 C217_b H21T_b 0.9600 . ?
 C217_b H21U_b 0.9600 . ?
 C218_a H21V_a 0.9600 . ?
 C218_a H21W_a 0.9600 . ?
 C218_a H21X_a 0.9600 . ?
 C219 C220_b 1.90(4) . ?
 C219 C223_a 1.540(13) . ?
 C220_b C222_b 1.517(17) . ?
 C220_b C225_b 1.524(17) . ?
 C220_b C227_b 1.538(18) . ?
 C221_a H22A_a 0.9600 . ?
 C221_a H22B_a 0.9600 . ?
 C221_a H22C_a 0.9600 . ?
 C221_a C223_a 1.516(13) . ?
 C222_b H22D_b 0.9600 . ?
 C222_b H22E_b 0.9600 . ?
 C222_b H22F_b 0.9600 . ?
 C223_a C224_a 1.530(12) . ?
 C223_a C228_a 1.542(15) . ?
 C224_a H22G_a 0.9600 . ?
 C224_a H22H_a 0.9600 . ?
 C224_a H22I_a 0.9600 . ?
 C225_b H22J_b 0.9600 . ?
 C225_b H22K_b 0.9600 . ?
 C225_b H22L_b 0.9600 . ?
 C226 H22M 0.9600 . ?
 C226 H22N 0.9600 . ?
 C226 H22O 0.9600 . ?
 C227_b H22P_b 0.9600 . ?
 C227_b H22Q_b 0.9600 . ?
 C227_b H22R_b 0.9600 . ?
 C228_a H22S_a 0.9600 . ?
 C228_a H22T_a 0.9600 . ?
 C228_a H22U_a 0.9600 . ?
 C229 C230 1.554(11) . ?
 C230 C231 1.535(14) . ?
 C230 C232 1.479(12) . ?
 C230 C233 1.451(13) . ?
 C231 H23A 0.9600 . ?
 C231 H23B 0.9600 . ?
 C231 H23C 0.9600 . ?
 C232 H23D 0.9600 . ?
 C232 H23E 0.9600 . ?
 C232 H23F 0.9600 . ?
 C233 H23G 0.9600 . ?
 C233 H23H 0.9600 . ?
 C233 H23I 0.9600 . ?
 C234 C235 1.521(9) . ?
 C235 C236 1.376(9) . ?
 C235 C237 1.370(10) . ?
 C236 H236 0.9300 . ?
 C236 C239 1.394(9) . ?
 C237 H237 0.9300 . ?
 C237 C238 1.388(11) . ?
 C238 C240_a 1.433(19) . ?
 C238 C245_b 1.458(15) . ?
 C239 C250 1.495(10) . ?
 C242_a H242_a 0.9300 . ?
 C242_a C243_a 1.3900 . ?
 C242_a C241_a 1.3900 . ?
 C243_a H243_a 0.9300 . ?
 C243_a C244_a 1.3900 . ?
 C244_a H244_a 0.9300 . ?
 C244_a N7_a 1.3900 . ?
 N7_a C240_a 1.3900 . ?
 C240_a C241_a 1.3900 . ?
 C241_a H241_a 0.9300 . ?
 C249_b H249_b 0.9300 . ?
 C249_b C248_b 1.3900 . ?
 C249_b N3C_b 1.3900 . ?
 C248_b H248_b 0.9300 . ?
 C248_b C247_b 1.3900 . ?
 C247_b H247_b 0.9300 . ?
 C247_b C246_b 1.3900 . ?
 C246_b H246_b 0.9300 . ?
 C246_b C245_b 1.3900 . ?
 C245_b N3C_b 1.3900 . ?
 C250 C251 1.341(13) . ?
 C251 H251 0.9300 . ?
 C251 C252 1.404(12) . ?
 C252 H252 0.9300 . ?
 C252 C253 1.347(15) . ?
 C253 H253 0.9300 . ?
 C253 C254 1.345(16) . ?
 C254 H254 0.9300 . ?
 C275 H27D 0.9600 . ?
 C275 H27E 0.9600 . ?
 C275 H27F 0.9600 . ?
 C275 C276 1.444(13) . ?
 C281 H281 0.9300 . ?
 C281 C280 1.3900 . ?
 C281 C276 1.3900 . ?
 C280 H280 0.9300 . ?
 C280 C279 1.3900 . ?
 C279 H279 0.9300 . ?
 C279 C278 1.3900 . ?
 C278 H278 0.9300 . ?
 C278 C277 1.3900 . ?
 C277 H277 0.9300 . ?
 C277 C276 1.3900 . ?
 C289 H28D 0.9600 . ?
 C289 H28E 0.9600 . ?
 C289 H28F 0.9600 . ?
 C289 C290 1.421(13) . ?
 C295 H295 0.9300 . ?
 C295 C294 1.3900 . ?
 C295 C290 1.3900 . ?
 C294 H294 0.9300 . ?
 C294 C293 1.3900 . ?
 C293 H293 0.9300 . ?
 C293 C292 1.3900 . ?
 C292 H292 0.9300 . ?
 C292 C291 1.3900 . ?
 C291 H291 0.9300 . ?
 C291 C290 1.3900 . ?
 N4_a H4D_a 0.8900 . ?
 N4_a H4E_a 0.8900 . ?
 N4_a C127_a 1.526(13) . ?
 N4_a C130_a 1.502(13) . ?
 C127_a H12D_a 0.9700 . ?
 C127_a H12E_a 0.9700 . ?
 C127_a C128_a 1.488(14) . ?
 C128_a H12F_a 0.9700 . ?
 C128_a H12G_a 0.9700 . ?
 C128_a C129_a 1.541(19) . ?
 C129_a H12H_a 0.9600 . ?
 C129_a H12I_a 0.9600 . ?
 C129_a H12J_a 0.9600 . ?
 C130_a H13M_a 0.9700 . ?
 C130_a H13N_a 0.9700 . ?
 C130_a C131_a 1.509(11) . ?
 C131_a H13O_a 0.9700 . ?
 C131_a H13P_a 0.9700 . ?
 C131_a C132_a 1.526(14) . ?
 C132_a H13Q_a 0.9600 . ?
 C132_a H13R_a 0.9600 . ?
 C132_a H13S_a 0.9600 . ?
 C282 H28G 0.9600 . ?
 C282 H28H 0.9600 . ?
 C282 H28I 0.9600 . ?
 C282 C283 1.424(13) . ?
 C285 H285 0.9300 . ?
 C285 C284 1.3900 . ?
 C285 C286 1.3900 . ?
 C284 H284 0.9300 . ?
 C284 C283 1.3900 . ?
 C283 C288 1.3900 . ?
 C288 H288 0.9300 . ?
 C288 C287 1.3900 . ?
 C287 H287 0.9300 . ?
 C287 C286 1.3900 . ?
 C286 H286 0.9300 . ?
 N8_a H8D_a 0.8900 . ?
 N8_a H8E_a 0.8900 . ?
 N8_a C255_a 1.514(10) . ?
 N8_a C258_a 1.525(10) . ?
 C255_a H25D_a 0.9700 . ?
 C255_a H25E_a 0.9700 . ?
 C255_a C256_a 1.501(11) . ?
 C256_a H25F_a 0.9700 . ?
 C256_a H25G_a 0.9700 . ?
 C256_a C257_a 1.517(19) . ?
 C257_a H25H_a 0.9600 . ?
 C257_a H25I_a 0.9600 . ?
 C257_a H25J_a 0.9600 . ?
 C258_a H25K_a 0.9700 . ?
 C258_a H25L_a 0.9700 . ?
 C258_a C259_a 1.501(10) . ?
 C259_a H25M_a 0.9700 . ?
 C259_a H25N_a 0.9700 . ?
 C259_a C260_a 1.500(14) . ?
 C260_a H26D_a 0.9600 . ?
 C260_a H26E_a 0.9600 . ?
 C260_a H26F_a 0.9600 . ?
 C261 H26G 0.9600 . ?
 C261 H26H 0.9600 . ?
 C261 H26I 0.9600 . ?
 C261 C262 1.393(13) . ?
 C262 C267 1.3900 . ?
 C262 C263 1.3900 . ?
 C267 H267 0.9300 . ?
 C267 C266 1.3900 . ?
 C266 H266 0.9300 . ?
 C266 C265 1.3900 . ?
 C265 H265 0.9300 . ?
 C265 C264 1.3900 . ?
 C264 H264 0.9300 . ?
 C264 C263 1.3900 . ?
 C263 H263 0.9300 . ?
 C269 H269 0.9300 . ?
 C269 C274 1.3900 . ?
 C269 C270 1.3900 . ?
 C274 C273 1.3900 . ?
 C274 C300 1.397(11) . ?
 C273 H273 0.9300 . ?
 C273 C272 1.3900 . ?
 C272 H272 0.9300 . ?
 C272 C271 1.3900 . ?
 C271 H271 0.9300 . ?
 C271 C270 1.3900 . ?
 C270 H270 0.9300 . ?
 Cl1 O1 1.395(8) . ?
 Cl1 O2 1.400(8) . ?
 Cl1 O3 1.455(8) . ?
 Cl1 O4 1.428(7) . ?
 N9 C297 1.39(5) . ?
 C296 H29D 0.9600 . ?
 C296 H29E 0.9600 . ?
 C296 H29F 0.9600 . ?
 C296 C297 1.33(5) . ?
 N10 C299 1.12(3) . ?
 C298 H29G 0.9600 . ?
 C298 H29H 0.9600 . ?
 C298 H29I 0.9600 . ?
 C298 C299 1.502(19) . ?
 C300 H30A 0.9600 . ?
 C300 H30B 0.9600 . ?
 C300 H30C 0.9600 . ?
 C400_b H40D_b 0.9600 . ?
 C400_b H40E_b 0.9600 . ?
 C400_b H40F_b 0.9600 . ?
 C400_b C401_b 1.56(2) . ?
 C401_b H40G_b 0.9700 . ?
 C401_b H40H_b 0.9700 . ?
 C401_b C402_b 1.51(2) . ?
 C402_b H40I_b 0.9700 . ?
 C402_b H40J_b 0.9700 . ?
 C402_b N403_b 1.506(19) . ?
 N403_b H40K_b 0.8900 . ?
 N403_b H40L_b 0.8900 . ?
 N403_b C404_b 1.505(18) . ?
 C404_b H40M_b 0.9700 . ?
 C404_b H40N_b 0.9700 . ?
 C404_b C405_b 1.472(18) . ?
 C405_b H40O_b 0.9700 . ?
 C405_b H40P_b 0.9700 . ?
 C405_b C406_b 1.509(18) . ?
 C406_b H40Q_b 0.9600 . ?
 C406_b H40R_b 0.9600 . ?
 C406_b H40S_b 0.9600 . ?
 C12S H12S 0.9300 . ?
 C12S C11S 1.3900 . ?
 C12S C13S 1.3900 . ?
 C11S C16S 1.3900 . ?
 C11S C17S 1.444(11) . ?
 C16S H16Y 0.9300 . ?
 C16S C15S 1.3900 . ?
 C15S H15V 0.9300 . ?
 C15S C14S 1.3900 . ?
 C14S H14Y 0.9300 . ?
 C14S C13S 1.3900 . ?
 C13S H13T 0.9300 . ?
 C17S H17V 0.9600 . ?
 C17S H17W 0.9600 . ?
 C17S H17X 0.9600 . ?
 C501_b H50D_b 0.9600 . ?
 C501_b H50E_b 0.9600 . ?
 C501_b H50F_b 0.9600 . ?
 C501_b C502_b 1.436(17) . ?
 C502_b H50G_b 0.9700 . ?
 C502_b H50H_b 0.9700 . ?
 C502_b C503_b 1.462(17) . ?
 C503_b H50I_b 0.9700 . ?
 C503_b H50J_b 0.9700 . ?
 C503_b N504_b 1.457(16) . ?
 N504_b H50K_b 0.8900 . ?
 N504_b H50L_b 0.8900 . ?
 N504_b C505_b 1.466(18) . ?
 C505_b H50M_b 0.9700 . ?
 C505_b H50N_b 0.9700 . ?
 C505_b C506_b 1.504(19) . ?
 C506_b H50O_b 0.9700 . ?
 C506_b H50P_b 0.9700 . ?
 C506_b C507_b 1.496(19) . ?
 C507_b H50Q_b 0.9600 . ?
 C507_b H50R_b 0.9600 . ?
 C507_b H50S_b 0.9600 . ?

loop_
  _geom_angle_atom_site_label_1
  _geom_angle_atom_site_label_2
  _geom_angle_atom_site_label_3
  _geom_angle
  _geom_angle_site_symmetry_1
  _geom_angle_site_symmetry_3
  _geom_angle_publ_flag
 N1 Co1 N5 89.8(3) . . ?
 N1 Co1 N3_a 157.0(7) . . ?
 N1 Co1 N7_a 89.0(9) . . ?
 N2 Co1 N1 80.1(3) . . ?
 N2 Co1 N5 102.5(3) . . ?
 N2 Co1 N3_a 77.4(6) . . ?
 N2 Co1 N11_b 82.4(7) . . ?
 N2 Co1 N7_a 100.8(8) . . ?
 N2 Co1 N3C_b 97.4(6) . . ?
 N5 Co1 N3_a 90.5(10) . . ?
 N5 Co1 N7_a 156.1(8) . . ?
 N6 Co1 N1 103.3(3) . . ?
 N6 Co1 N2 176.2(3) . . ?
 N6 Co1 N5 79.4(3) . . ?
 N6 Co1 N3_a 99.3(7) . . ?
 N6 Co1 N11_b 94.0(7) . . ?
 N6 Co1 N7_a 77.6(8) . . ?
 N6 Co1 N3C_b 80.5(6) . . ?
 N3_a Co1 N7_a 99.7(14) . . ?
 N11_b Co1 N1 161.5(7) . . ?
 N11_b Co1 N5 100.0(12) . . ?
 N11_b Co1 N3C_b 78.4(16) . . ?
 N3C_b Co1 N1 97.7(11) . . ?
 N3C_b Co1 N5 159.7(6) . . ?
 F1A Ni1A O26A 90.87(18) . . ?
 F1A Ni1A O28A 176.93(18) . . ?
 F1A Ni1A O29A 91.17(18) . . ?
 F1A Ni1A O31A 90.37(18) . . ?
 F8A Ni1A F1A 88.23(15) . . ?
 F8A Ni1A O26A 91.19(18) . . ?
 F8A Ni1A O28A 94.53(17) . . ?
 F8A Ni1A O29A 179.3(2) . . ?
 F8A Ni1A O31A 86.14(17) . . ?
 O26A Ni1A O31A 177.0(2) . . ?
 O28A Ni1A O26A 90.4(2) . . ?
 O28A Ni1A O29A 86.1(2) . . ?
 O28A Ni1A O31A 88.48(19) . . ?
 O29A Ni1A O26A 89.2(2) . . ?
 O29A Ni1A O31A 93.5(2) . . ?
 F1B Ni1B O29B 90.12(19) . . ?
 F1B Ni1B O31B 90.54(17) . . ?
 F8B Ni1B F1B 87.92(17) . . ?
 F8B Ni1B O26B 92.1(2) . . ?
 F8B Ni1B O28B 94.80(19) . . ?
 F8B Ni1B O29B 177.9(2) . . ?
 F8B Ni1B O31B 86.48(19) . . ?
 O26B Ni1B F1B 90.3(2) . . ?
 O26B Ni1B O28B 91.5(2) . . ?
 O26B Ni1B O29B 88.6(2) . . ?
 O26B Ni1B O31B 178.3(2) . . ?
 O28B Ni1B F1B 176.7(2) . . ?
 O28B Ni1B O29B 87.1(2) . . ?
 O28B Ni1B O31B 87.7(2) . . ?
 O29B Ni1B O31B 92.8(2) . . ?
 F1A Cr1A O1A 89.03(19) . . ?
 F1A Cr1A O3A 178.5(2) . . ?
 F1A Cr1A O30A 92.82(18) . . ?
 F1A Cr1A O32A 89.15(18) . . ?
 F2A Cr1A F1A 87.32(16) . . ?
 F2A Cr1A O1A 93.04(18) . . ?
 F2A Cr1A O3A 92.7(2) . . ?
 F2A Cr1A O30A 178.4(2) . . ?
 F2A Cr1A O32A 88.00(19) . . ?
 O1A Cr1A O3A 92.5(2) . . ?
 O1A Cr1A O30A 88.6(2) . . ?
 O1A Cr1A O32A 177.9(2) . . ?
 O3A Cr1A O30A 87.1(2) . . ?
 O3A Cr1A O32A 89.3(2) . . ?
 O30A Cr1A O32A 90.4(2) . . ?
 F1B Cr1B O1B 89.02(19) . . ?
 F1B Cr1B O3B 179.1(2) . . ?
 F1B Cr1B O30B 92.55(19) . . ?
 F1B Cr1B O32B 90.33(18) . . ?
 F2B Cr1B F1B 88.33(17) . . ?
 F2B Cr1B O1B 93.10(19) . . ?
 F2B Cr1B O3B 91.7(2) . . ?
 F2B Cr1B O30B 179.0(2) . . ?
 F2B Cr1B O32B 88.2(2) . . ?
 O1B Cr1B O32B 178.5(2) . . ?
 O3B Cr1B O1B 91.8(2) . . ?
 O3B Cr1B O30B 87.4(2) . . ?
 O3B Cr1B O32B 88.8(2) . . ?
 O30B Cr1B O1B 87.3(2) . . ?
 O30B Cr1B O32B 91.4(2) . . ?
 F2A Cr2A O2A 89.48(19) . . ?
 F2A Cr2A O4A 92.8(2) . . ?
 F2A Cr2A O7A 88.1(2) . . ?
 F3A Cr2A F2A 87.58(17) . . ?
 F3A Cr2A O2A 88.3(2) . . ?
 F3A Cr2A O4A 179.1(2) . . ?
 F3A Cr2A O5A 91.0(2) . . ?
 F3A Cr2A O7A 92.1(2) . . ?
 O4A Cr2A O2A 90.9(2) . . ?
 O5A Cr2A F2A 178.5(2) . . ?
 O5A Cr2A O2A 90.1(2) . . ?
 O5A Cr2A O4A 88.6(2) . . ?
 O5A Cr2A O7A 92.3(3) . . ?
 O7A Cr2A O2A 177.5(2) . . ?
 O7A Cr2A O4A 88.8(3) . . ?
 F2B Cr2B O2B 89.68(19) . . ?
 F2B Cr2B O4B 93.0(2) . . ?
 F2B Cr2B O5B 178.8(3) . . ?
 F2B Cr2B O7B 89.4(2) . . ?
 F3B Cr2B F2B 87.94(17) . . ?
 F3B Cr2B O2B 88.7(2) . . ?
 F3B Cr2B O4B 179.0(2) . . ?
 F3B Cr2B O5B 91.6(2) . . ?
 F3B Cr2B O7B 91.7(2) . . ?
 O4B Cr2B O2B 91.1(3) . . ?
 O5B Cr2B O2B 89.2(3) . . ?
 O5B Cr2B O4B 87.4(3) . . ?
 O5B Cr2B O7B 91.8(3) . . ?
 O7B Cr2B O2B 179.0(3) . . ?
 O7B Cr2B O4B 88.5(3) . . ?
 F3A Cr3A F4A 87.49(17) . . ?
 F3A Cr3A O6A 94.0(2) . . ?
 F3A Cr3A O8A 91.2(2) . . ?
 F3A Cr3A O9A 90.1(2) . . ?
 F3A Cr3A O11A 177.4(2) . . ?
 F4A Cr3A O8A 89.6(2) . . ?
 F4A Cr3A O9A 90.9(2) . . ?
 F4A Cr3A O11A 90.2(2) . . ?
 O6A Cr3A F4A 178.0(2) . . ?
 O6A Cr3A O8A 91.7(3) . . ?
 O6A Cr3A O9A 87.7(3) . . ?
 O6A Cr3A O11A 88.4(2) . . ?
 O9A Cr3A O8A 178.6(3) . . ?
 O9A Cr3A O11A 90.9(3) . . ?
 O11A Cr3A O8A 87.8(3) . . ?
 F3B Cr3B O6B 93.7(2) . . ?
 F3B Cr3B O8B 90.3(3) . . ?
 F3B Cr3B O9B 88.9(3) . . ?
 F3B Cr3B O11B 178.7(3) . . ?
 F4B Cr3B F3B 88.58(18) . . ?
 F4B Cr3B O6B 177.7(2) . . ?
 F4B Cr3B O8B 90.4(2) . . ?
 F4B Cr3B O9B 90.3(3) . . ?
 F4B Cr3B O11B 91.0(2) . . ?
 O6B Cr3B O8B 89.8(3) . . ?
 O6B Cr3B O9B 89.5(4) . . ?
 O6B Cr3B O11B 86.7(3) . . ?
 O9B Cr3B O8B 178.9(3) . . ?
 O11B Cr3B O8B 88.5(3) . . ?
 O11B Cr3B O9B 92.4(3) . . ?
 F4A Cr4A F5A 88.38(17) . . ?
 F4A Cr4A O10A 90.9(2) . . ?
 F4A Cr4A O12A 92.7(2) . . ?
 F4A Cr4A O13A 178.8(2) . . ?
 F4A Cr4A O15A 89.7(2) . . ?
 F5A Cr4A O10A 89.6(2) . . ?
 F5A Cr4A O13A 90.7(2) . . ?
 F5A Cr4A O15A 91.3(2) . . ?
 O10A Cr4A O13A 88.3(3) . . ?
 O12A Cr4A F5A 178.3(2) . . ?
 O12A Cr4A O10A 91.7(3) . . ?
 O12A Cr4A O13A 88.3(3) . . ?
 O12A Cr4A O15A 87.5(3) . . ?
 O15A Cr4A O10A 179.0(2) . . ?
 O15A Cr4A O13A 91.1(3) . . ?
 F4B Cr4B O10B 90.4(2) . . ?
 F4B Cr4B O12B 93.9(3) . . ?
 F4B Cr4B O13B 176.4(2) . . ?
 F4B Cr4B O15B 87.6(2) . . ?
 F5B Cr4B F4B 87.22(19) . . ?
 F5B Cr4B O10B 88.4(2) . . ?
 F5B Cr4B O12B 178.9(3) . . ?
 F5B Cr4B O13B 91.2(3) . . ?
 F5B Cr4B O15B 92.5(2) . . ?
 O12B Cr4B O10B 91.6(3) . . ?
 O12B Cr4B O13B 87.7(3) . . ?
 O12B Cr4B O15B 87.7(2) . . ?
 O13B Cr4B O10B 92.8(3) . . ?
 O15B Cr4B O10B 177.8(3) . . ?
 O15B Cr4B O13B 89.2(2) . . ?
 F5A Cr5A O14A 92.96(19) . . ?
 F5A Cr5A O16A 90.5(2) . . ?
 F5A Cr5A O17A 88.3(2) . . ?
 F5A Cr5A O19A 179.0(2) . . ?
 F6A Cr5A F5A 88.75(16) . . ?
 F6A Cr5A O14A 178.2(2) . . ?
 F6A Cr5A O16A 89.70(19) . . ?
 F6A Cr5A O17A 92.05(17) . . ?
 F6A Cr5A O19A 90.67(18) . . ?
 O14A Cr5A O16A 91.0(2) . . ?
 O14A Cr5A O17A 87.3(2) . . ?
 O14A Cr5A O19A 87.6(2) . . ?
 O16A Cr5A O17A 177.9(2) . . ?
 O19A Cr5A O16A 88.7(2) . . ?
 O19A Cr5A O17A 92.5(2) . . ?
 F5B Cr5B O14B 93.2(2) . . ?
 F5B Cr5B O16B 90.1(2) . . ?
 F5B Cr5B O17B 88.9(2) . . ?
 F5B Cr5B O19B 179.7(2) . . ?
 F6B Cr5B F5B 88.81(18) . . ?
 F6B Cr5B O14B 177.9(2) . . ?
 F6B Cr5B O16B 89.7(2) . . ?
 F6B Cr5B O17B 92.5(2) . . ?
 F6B Cr5B O19B 91.2(2) . . ?
 O14B Cr5B O16B 89.8(2) . . ?
 O14B Cr5B O17B 88.0(2) . . ?
 O17B Cr5B O16B 177.6(3) . . ?
 O19B Cr5B O14B 86.8(3) . . ?
 O19B Cr5B O16B 90.2(2) . . ?
 O19B Cr5B O17B 90.8(3) . . ?
 F6A Cr6A O18A 90.22(19) . . ?
 F6A Cr6A O20A 92.54(18) . . ?
 F6A Cr6A O21A 179.3(2) . . ?
 F6A Cr6A O23A 87.91(18) . . ?
 F7A Cr6A F6A 88.29(16) . . ?
 F7A Cr6A O18A 89.65(18) . . ?
 F7A Cr6A O20A 179.1(2) . . ?
 F7A Cr6A O21A 91.07(18) . . ?
 F7A Cr6A O23A 92.95(18) . . ?
 O20A Cr6A O18A 90.2(2) . . ?
 O20A Cr6A O23A 87.3(2) . . ?
 O21A Cr6A O18A 90.0(2) . . ?
 O21A Cr6A O20A 88.1(2) . . ?
 O21A Cr6A O23A 91.9(2) . . ?
 O23A Cr6A O18A 176.75(19) . . ?
 F6B Cr6B O18B 89.2(2) . . ?
 F6B Cr6B O20B 93.8(2) . . ?
 F6B Cr6B O21B 178.5(3) . . ?
 F6B Cr6B O23B 87.8(2) . . ?
 F7B Cr6B F6B 86.69(18) . . ?
 F7B Cr6B O18B 90.5(2) . . ?
 F7B Cr6B O20B 179.3(3) . . ?
 F7B Cr6B O21B 91.8(3) . . ?
 F7B Cr6B O23B 93.8(2) . . ?
 O20B Cr6B O18B 88.9(3) . . ?
 O20B Cr6B O21B 87.7(3) . . ?
 O20B Cr6B O23B 86.8(2) . . ?
 O21B Cr6B O18B 90.8(3) . . ?
 O21B Cr6B O23B 92.4(3) . . ?
 O23B Cr6B O18B 174.6(3) . . ?
 F7A Cr7A O22A 92.05(18) . . ?
 F7A Cr7A O24A 90.66(17) . . ?
 F7A Cr7A O25A 88.80(18) . . ?
 F7A Cr7A O27A 178.42(19) . . ?
 F8A Cr7A F7A 86.63(15) . . ?
 F8A Cr7A O22A 177.7(2) . . ?
 F8A Cr7A O24A 89.72(18) . . ?
 F8A Cr7A O25A 91.05(17) . . ?
 F8A Cr7A O27A 91.90(19) . . ?
 O22A Cr7A O25A 87.1(2) . . ?
 O22A Cr7A O27A 89.4(2) . . ?
 O24A Cr7A O22A 92.2(2) . . ?
 O24A Cr7A O25A 179.0(2) . . ?
 O24A Cr7A O27A 89.9(2) . . ?
 O27A Cr7A O25A 90.7(2) . . ?
 F7B Cr7B O22B 92.8(2) . . ?
 F7B Cr7B O24B 91.0(2) . . ?
 F7B Cr7B O25B 89.3(2) . . ?
 F7B Cr7B O27B 177.3(2) . . ?
 F8B Cr7B F7B 87.16(18) . . ?
 F8B Cr7B O22B 178.4(2) . . ?
 F8B Cr7B O24B 88.4(2) . . ?
 F8B Cr7B O25B 90.1(2) . . ?
 F8B Cr7B O27B 90.6(2) . . ?
 O22B Cr7B O25B 88.3(3) . . ?
 O24B Cr7B O22B 93.2(3) . . ?
 O24B Cr7B O25B 178.4(2) . . ?
 O24B Cr7B O27B 87.5(3) . . ?
 O27B Cr7B O22B 89.5(3) . . ?
 O27B Cr7B O25B 92.1(3) . . ?
 Ni1A F1A Cr1A 124.35(19) . . ?
 Cr1B F1B Ni1B 124.5(2) . . ?
 Cr1A F2A Cr2A 121.16(19) . . ?
 Cr1B F2B Cr2B 122.19(19) . . ?
 Cr3A F3A Cr2A 121.4(2) . . ?
 Cr3B F3B Cr2B 122.2(2) . . ?
 Cr4A F4A Cr3A 123.1(2) . . ?
 Cr3B F4B Cr4B 123.7(2) . . ?
 Cr5A F5A Cr4A 123.06(19) . . ?
 Cr4B F5B Cr5B 122.4(2) . . ?
 Cr5A F6A Cr6A 123.0(2) . . ?
 Cr5B F6B Cr6B 122.2(2) . . ?
 Cr6A F7A Cr7A 121.60(19) . . ?
 Cr6B F7B Cr7B 120.7(2) . . ?
 Ni1A F8A Cr7A 121.76(18) . . ?
 Ni1B F8B Cr7B 121.9(2) . . ?
 C1 O1A Cr1A 134.5(4) . . ?
 C133 O1B Cr1B 134.6(5) . . ?
 C1 O2A Cr2A 127.4(6) . . ?
 C133 O2B Cr2B 129.1(6) . . ?
 C9 O3A Cr1A 126.6(5) . . ?
 C138 O3B Cr1B 129.2(6) . . ?
 C9 O4A Cr2A 134.6(6) . . ?
 C138 O4B Cr2B 134.9(5) . . ?
 C17 O5A Cr2A 129.7(6) . . ?
 C147 O5B Cr2B 129.5(6) . . ?
 C17 O6A Cr3A 135.5(5) . . ?
 C147 O6B Cr3B 134.0(7) . . ?
 C22 O7A Cr2A 134.1(6) . . ?
 C152 O7B Cr2B 134.8(7) . . ?
 C22 O8A Cr3A 127.3(6) . . ?
 C152 O8B Cr3B 128.8(7) . . ?
 C30 O9A Cr3A 137.1(6) . . ?
 C157 O9B Cr3B 137.3(6) . . ?
 C30 O10A Cr4A 129.3(7) . . ?
 C157 O10B Cr4B 129.3(7) . . ?
 C38 O11A Cr3A 130.6(6) . . ?
 C161 O11B Cr3B 127.8(7) . . ?
 C38 O12A Cr4A 134.4(6) . . ?
 C161 O12B Cr4B 132.8(7) . . ?
 C43 O13A Cr4A 130.1(6) . . ?
 C169 O13B Cr4B 125.9(6) . . ?
 C43 O14A Cr5A 135.6(5) . . ?
 C169 O14B Cr5B 134.9(6) . . ?
 C48 O15A Cr4A 135.3(5) . . ?
 C177 O15B Cr4B 134.0(5) . . ?
 C48 O16A Cr5A 128.9(6) . . ?
 C177 O16B Cr5B 127.3(5) . . ?
 C53 O17A Cr5A 134.3(5) . . ?
 C182 O17B Cr5B 132.3(6) . . ?
 C53 O18A Cr6A 129.7(5) . . ?
 C182 O18B Cr6B 129.1(6) . . ?
 C61 O19A Cr5A 129.5(4) . . ?
 C190 O19B Cr5B 127.5(6) . . ?
 C61 O20A Cr6A 133.6(5) . . ?
 C190 O20B Cr6B 134.3(6) . . ?
 C69 O21A Cr6A 129.5(5) . . ?
 C198 O21B Cr6B 130.5(6) . . ?
 C69 O22A Cr7A 134.5(5) . . ?
 C198 O22B Cr7B 133.1(6) . . ?
 C77 O23A Cr6A 134.8(4) . . ?
 C206 O23B Cr6B 134.9(5) . . ?
 C77 O24A Cr7A 129.6(5) . . ?
 C206 O24B Cr7B 127.6(6) . . ?
 C85 O25A Cr7A 135.9(5) . . ?
 C211 O25B Cr7B 135.7(5) . . ?
 C85 O26A Ni1A 127.4(5) . . ?
 C211 O26B Ni1B 128.2(5) . . ?
 C93 O27A Cr7A 127.4(5) . . ?
 C219 O27B Cr7B 128.1(6) . . ?
 C93 O28A Ni1A 135.7(4) . . ?
 C219 O28B Ni1B 134.6(5) . . ?
 C98 O29A Ni1A 130.3(4) . . ?
 C229 O29B Ni1B 131.0(5) . . ?
 C98 O30A Cr1A 133.7(5) . . ?
 C229 O30B Cr1B 134.0(5) . . ?
 C106 O31A Ni1A 133.9(5) . . ?
 C234 O31B Ni1B 133.8(5) . . ?
 C106 O32A Cr1A 129.4(4) . . ?
 C234 O32B Cr1B 130.0(4) . . ?
 C112 N1 Co1 112.9(5) . . ?
 C116 N1 Co1 127.8(6) . . ?
 C116 N1 C112 118.5(8) . . ?
 C110 N2 Co1 120.0(5) . . ?
 C110 N2 C111 121.2(6) . . ?
 C111 N2 Co1 118.6(5) . . ?
 C250 N5 Co1 113.4(5) . . ?
 C254 N5 Co1 128.2(7) . . ?
 C254 N5 C250 118.3(9) . . ?
 C238 N6 Co1 119.2(5) . . ?
 C239 N6 Co1 119.7(5) . . ?
 C239 N6 C238 120.7(6) . . ?
 O1A C1 C2 115.5(6) . . ?
 O2A C1 O1A 126.9(8) . . ?
 O2A C1 C2 117.6(7) . . ?
 C1 C2 C4_b 107.8(16) . . ?
 C1 C2 C6_a 102.8(9) . . ?
 C1 C2 C8_b 99.0(11) . . ?
 C3_a C2 C1 113.8(12) . . ?
 C3_a C2 C6_a 109.4(9) . . ?
 C3_a C2 C7_a 114.1(9) . . ?
 C4_b C2 C8_b 105.5(11) . . ?
 C5_b C2 C1 121.0(12) . . ?
 C5_b C2 C4_b 113.0(12) . . ?
 C5_b C2 C8_b 108.7(11) . . ?
 C7_a C2 C1 110.7(8) . . ?
 C7_a C2 C6_a 105.0(8) . . ?
 C2 C3_a H3A_a 109.5 . . ?
 C2 C3_a H3B_a 109.5 . . ?
 C2 C3_a H3C_a 109.5 . . ?
 H3A_a C3_a H3B_a 109.5 . . ?
 H3A_a C3_a H3C_a 109.5 . . ?
 H3B_a C3_a H3C_a 109.5 . . ?
 C2 C4_b H4A_b 109.5 . . ?
 C2 C4_b H4B_b 109.5 . . ?
 C2 C4_b H4C_b 109.5 . . ?
 H4A_b C4_b H4B_b 109.5 . . ?
 H4A_b C4_b H4C_b 109.5 . . ?
 H4B_b C4_b H4C_b 109.5 . . ?
 C2 C5_b H5A_b 109.5 . . ?
 C2 C5_b H5B_b 109.5 . . ?
 C2 C5_b H5C_b 109.5 . . ?
 H5A_b C5_b H5B_b 109.5 . . ?
 H5A_b C5_b H5C_b 109.5 . . ?
 H5B_b C5_b H5C_b 109.5 . . ?
 C2 C6_a H6A_a 109.5 . . ?
 C2 C6_a H6B_a 109.5 . . ?
 C2 C6_a H6C_a 109.5 . . ?
 H6A_a C6_a H6B_a 109.5 . . ?
 H6A_a C6_a H6C_a 109.5 . . ?
 H6B_a C6_a H6C_a 109.5 . . ?
 C2 C7_a H7A_a 109.5 . . ?
 C2 C7_a H7B_a 109.5 . . ?
 C2 C7_a H7C_a 109.5 . . ?
 H7A_a C7_a H7B_a 109.5 . . ?
 H7A_a C7_a H7C_a 109.5 . . ?
 H7B_a C7_a H7C_a 109.5 . . ?
 C2 C8_b H8A_b 109.5 . . ?
 C2 C8_b H8B_b 109.5 . . ?
 C2 C8_b H8C_b 109.5 . . ?
 H8A_b C8_b H8B_b 109.5 . . ?
 H8A_b C8_b H8C_b 109.5 . . ?
 H8B_b C8_b H8C_b 109.5 . . ?
 O3A C9 C10 116.6(8) . . ?
 O4A C9 O3A 126.2(8) . . ?
 O4A C9 C10 117.2(8) . . ?
 C9 C10 C11_a 110.7(12) . . ?
 C9 C10 C12_b 97.1(10) . . ?
 C9 C10 C13_a 117.6(12) . . ?
 C9 C10 C14_b 112.8(11) . . ?
 C9 C10 C15_a 98.8(11) . . ?
 C11_a C10 C15_a 106.6(10) . . ?
 C13_a C10 C11_a 114.2(11) . . ?
 C13_a C10 C15_a 107.0(10) . . ?
 C14_b C10 C12_b 106.2(10) . . ?
 C16_b C10 C9 116.8(12) . . ?
 C16_b C10 C12_b 108.1(10) . . ?
 C16_b C10 C14_b 113.7(10) . . ?
 C10 C11_a H11A_a 109.5 . . ?
 C10 C11_a H11B_a 109.5 . . ?
 C10 C11_a H11C_a 109.5 . . ?
 H11A_a C11_a H11B_a 109.5 . . ?
 H11A_a C11_a H11C_a 109.5 . . ?
 H11B_a C11_a H11C_a 109.5 . . ?
 C10 C12_b H12A_b 109.5 . . ?
 C10 C12_b H12B_b 109.5 . . ?
 C10 C12_b H12C_b 109.5 . . ?
 H12A_b C12_b H12B_b 109.5 . . ?
 H12A_b C12_b H12C_b 109.5 . . ?
 H12B_b C12_b H12C_b 109.5 . . ?
 C10 C13_a H13A_a 109.5 . . ?
 C10 C13_a H13B_a 109.5 . . ?
 C10 C13_a H13C_a 109.5 . . ?
 H13A_a C13_a H13B_a 109.5 . . ?
 H13A_a C13_a H13C_a 109.5 . . ?
 H13B_a C13_a H13C_a 109.5 . . ?
 C10 C14_b H14A_b 109.5 . . ?
 C10 C14_b H14B_b 109.5 . . ?
 C10 C14_b H14C_b 109.5 . . ?
 H14A_b C14_b H14B_b 109.5 . . ?
 H14A_b C14_b H14C_b 109.5 . . ?
 H14B_b C14_b H14C_b 109.5 . . ?
 C10 C15_a H15A_a 109.5 . . ?
 C10 C15_a H15B_a 109.5 . . ?
 C10 C15_a H15C_a 109.5 . . ?
 H15A_a C15_a H15B_a 109.5 . . ?
 H15A_a C15_a H15C_a 109.5 . . ?
 H15B_a C15_a H15C_a 109.5 . . ?
 C10 C16_b H16A_b 109.5 . . ?
 C10 C16_b H16B_b 109.5 . . ?
 C10 C16_b H16C_b 109.5 . . ?
 H16A_b C16_b H16B_b 109.5 . . ?
 H16A_b C16_b H16C_b 109.5 . . ?
 H16B_b C16_b H16C_b 109.5 . . ?
 O5A C17 O6A 124.9(8) . . ?
 O5A C17 C18 116.5(8) . . ?
 O6A C17 C18 118.6(7) . . ?
 C17 C18 C20 108.2(9) . . ?
 C19 C18 C17 106.6(8) . . ?
 C19 C18 C20 110.1(11) . . ?
 C21 C18 C17 112.1(8) . . ?
 C21 C18 C19 109.4(10) . . ?
 C21 C18 C20 110.3(10) . . ?
 C18 C19 H19A 109.5 . . ?
 C18 C19 H19B 109.5 . . ?
 C18 C19 H19C 109.5 . . ?
 H19A C19 H19B 109.5 . . ?
 H19A C19 H19C 109.5 . . ?
 H19B C19 H19C 109.5 . . ?
 C18 C20 H20A 109.5 . . ?
 C18 C20 H20B 109.5 . . ?
 C18 C20 H20C 109.5 . . ?
 H20A C20 H20B 109.5 . . ?
 H20A C20 H20C 109.5 . . ?
 H20B C20 H20C 109.5 . . ?
 C18 C21 H21A 109.5 . . ?
 C18 C21 H21B 109.5 . . ?
 C18 C21 H21C 109.5 . . ?
 H21A C21 H21B 109.5 . . ?
 H21A C21 H21C 109.5 . . ?
 H21B C21 H21C 109.5 . . ?
 O7A C22 O8A 128.7(9) . . ?
 O7A C22 C23 115.1(9) . . ?
 O8A C22 C23 116.2(9) . . ?
 C22 C23 C24_a 106.4(11) . . ?
 C22 C23 C25_b 130(3) . . ?
 C22 C23 C26_a 107.9(12) . . ?
 C22 C23 C27_b 105(2) . . ?
 C22 C23 C28_a 115.2(11) . . ?
 C22 C23 C29_b 93(2) . . ?
 C24_a C23 C26_a 107.7(10) . . ?
 C25_b C23 C27_b 109.5(15) . . ?
 C25_b C23 C29_b 109.2(15) . . ?
 C27_b C23 C29_b 107.2(14) . . ?
 C28_a C23 C24_a 109.6(10) . . ?
 C28_a C23 C26_a 109.7(10) . . ?
 C23 C24_a H24A_a 109.5 . . ?
 C23 C24_a H24B_a 109.5 . . ?
 C23 C24_a H24C_a 109.5 . . ?
 H24A_a C24_a H24B_a 109.5 . . ?
 H24A_a C24_a H24C_a 109.5 . . ?
 H24B_a C24_a H24C_a 109.5 . . ?
 C23 C25_b H25A_b 109.5 . . ?
 C23 C25_b H25B_b 109.5 . . ?
 C23 C25_b H25C_b 109.5 . . ?
 H25A_b C25_b H25B_b 109.5 . . ?
 H25A_b C25_b H25C_b 109.5 . . ?
 H25B_b C25_b H25C_b 109.5 . . ?
 C23 C26_a H26A_a 109.5 . . ?
 C23 C26_a H26B_a 109.5 . . ?
 C23 C26_a H26C_a 109.5 . . ?
 H26A_a C26_a H26B_a 109.5 . . ?
 H26A_a C26_a H26C_a 109.5 . . ?
 H26B_a C26_a H26C_a 109.5 . . ?
 C23 C27_b H27A_b 109.5 . . ?
 C23 C27_b H27B_b 109.5 . . ?
 C23 C27_b H27C_b 109.5 . . ?
 H27A_b C27_b H27B_b 109.5 . . ?
 H27A_b C27_b H27C_b 109.5 . . ?
 H27B_b C27_b H27C_b 109.5 . . ?
 C23 C28_a H28A_a 109.5 . . ?
 C23 C28_a H28B_a 109.5 . . ?
 C23 C28_a H28C_a 109.5 . . ?
 H28A_a C28_a H28B_a 109.5 . . ?
 H28A_a C28_a H28C_a 109.5 . . ?
 H28B_a C28_a H28C_a 109.5 . . ?
 C23 C29_b H29A_b 109.5 . . ?
 C23 C29_b H29B_b 109.5 . . ?
 C23 C29_b H29C_b 109.5 . . ?
 H29A_b C29_b H29B_b 109.5 . . ?
 H29A_b C29_b H29C_b 109.5 . . ?
 H29B_b C29_b H29C_b 109.5 . . ?
 O9A C30 C31 117.8(8) . . ?
 O10A C30 O9A 125.0(9) . . ?
 O10A C30 C31 116.9(9) . . ?
 C30 C31 C33_b 96.0(17) . . ?
 C30 C31 C35_b 120.3(19) . . ?
 C30 C31 C36_a 102.5(11) . . ?
 C30 C31 C37_b 117.5(19) . . ?
 C32_a C31 C30 113.2(11) . . ?
 C32_a C31 C36_a 109.0(10) . . ?
 C34_a C31 C30 112.7(11) . . ?
 C34_a C31 C32_a 112.0(11) . . ?
 C34_a C31 C36_a 106.7(9) . . ?
 C35_b C31 C33_b 106.5(13) . . ?
 C35_b C31 C37_b 107.9(13) . . ?
 C37_b C31 C33_b 106.4(13) . . ?
 C31 C32_a H32A_a 109.5 . . ?
 C31 C32_a H32B_a 109.5 . . ?
 C31 C32_a H32C_a 109.5 . . ?
 H32A_a C32_a H32B_a 109.5 . . ?
 H32A_a C32_a H32C_a 109.5 . . ?
 H32B_a C32_a H32C_a 109.5 . . ?
 C31 C33_b H33A_b 109.5 . . ?
 C31 C33_b H33B_b 109.5 . . ?
 C31 C33_b H33C_b 109.5 . . ?
 H33A_b C33_b H33B_b 109.5 . . ?
 H33A_b C33_b H33C_b 109.5 . . ?
 H33B_b C33_b H33C_b 109.5 . . ?
 C31 C34_a H34A_a 109.5 . . ?
 C31 C34_a H34B_a 109.5 . . ?
 C31 C34_a H34C_a 109.5 . . ?
 H34A_a C34_a H34B_a 109.5 . . ?
 H34A_a C34_a H34C_a 109.5 . . ?
 H34B_a C34_a H34C_a 109.5 . . ?
 C31 C35_b H35A_b 109.5 . . ?
 C31 C35_b H35B_b 109.5 . . ?
 C31 C35_b H35C_b 109.5 . . ?
 H35A_b C35_b H35B_b 109.5 . . ?
 H35A_b C35_b H35C_b 109.5 . . ?
 H35B_b C35_b H35C_b 109.5 . . ?
 C31 C36_a H36A_a 109.5 . . ?
 C31 C36_a H36B_a 109.5 . . ?
 C31 C36_a H36C_a 109.5 . . ?
 H36A_a C36_a H36B_a 109.5 . . ?
 H36A_a C36_a H36C_a 109.5 . . ?
 H36B_a C36_a H36C_a 109.5 . . ?
 C31 C37_b H37A_b 109.5 . . ?
 C31 C37_b H37B_b 109.5 . . ?
 C31 C37_b H37C_b 109.5 . . ?
 H37A_b C37_b H37B_b 109.5 . . ?
 H37A_b C37_b H37C_b 109.5 . . ?
 H37B_b C37_b H37C_b 109.5 . . ?
 O11A C38 O12A 126.0(8) . . ?
 O11A C38 C39 117.1(9) . . ?
 O12A C38 C39 116.9(8) . . ?
 C40 C39 C38 111.0(9) . . ?
 C40 C39 C41 111.3(14) . . ?
 C40 C39 C42 108.7(13) . . ?
 C41 C39 C38 108.0(9) . . ?
 C42 C39 C38 105.9(10) . . ?
 C42 C39 C41 111.8(12) . . ?
 C39 C40 H40A 109.5 . . ?
 C39 C40 H40B 109.5 . . ?
 C39 C40 H40C 109.5 . . ?
 H40A C40 H40B 109.5 . . ?
 H40A C40 H40C 109.5 . . ?
 H40B C40 H40C 109.5 . . ?
 C39 C41 H41A 109.5 . . ?
 C39 C41 H41B 109.5 . . ?
 C39 C41 H41C 109.5 . . ?
 H41A C41 H41B 109.5 . . ?
 H41A C41 H41C 109.5 . . ?
 H41B C41 H41C 109.5 . . ?
 C39 C42 H42A 109.5 . . ?
 C39 C42 H42B 109.5 . . ?
 C39 C42 H42C 109.5 . . ?
 H42A C42 H42B 109.5 . . ?
 H42A C42 H42C 109.5 . . ?
 H42B C42 H42C 109.5 . . ?
 O13A C43 C44 116.3(8) . . ?
 O14A C43 O13A 124.7(8) . . ?
 O14A C43 C44 119.0(7) . . ?
 C45 C44 C43 105.2(11) . . ?
 C45 C44 C47 107.7(9) . . ?
 C46 C44 C43 108.4(8) . . ?
 C46 C44 C45 117.2(13) . . ?
 C46 C44 C47 108.1(13) . . ?
 C47 C44 C43 110.2(8) . . ?
 C44 C45 H45A 109.5 . . ?
 C44 C45 H45B 109.5 . . ?
 C44 C45 H45C 109.5 . . ?
 H45A C45 H45B 109.5 . . ?
 H45A C45 H45C 109.5 . . ?
 H45B C45 H45C 109.5 . . ?
 C44 C46 H46A 109.5 . . ?
 C44 C46 H46B 109.5 . . ?
 C44 C46 H46C 109.5 . . ?
 H46A C46 H46B 109.5 . . ?
 H46A C46 H46C 109.5 . . ?
 H46B C46 H46C 109.5 . . ?
 C44 C47 H47A 109.5 . . ?
 C44 C47 H47B 109.5 . . ?
 C44 C47 H47C 109.5 . . ?
 H47A C47 H47B 109.5 . . ?
 H47A C47 H47C 109.5 . . ?
 H47B C47 H47C 109.5 . . ?
 O15A C48 C49 115.5(8) . . ?
 O16A C48 O15A 125.7(8) . . ?
 O16A C48 C49 118.7(8) . . ?
 C48 C49 C51 106.3(8) . . ?
 C50 C49 C48 106.6(8) . . ?
 C50 C49 C51 107.4(9) . . ?
 C52 C49 C48 111.6(8) . . ?
 C52 C49 C50 111.8(8) . . ?
 C52 C49 C51 112.8(10) . . ?
 C49 C50 H50A 109.5 . . ?
 C49 C50 H50B 109.5 . . ?
 C49 C50 H50C 109.5 . . ?
 H50A C50 H50B 109.5 . . ?
 H50A C50 H50C 109.5 . . ?
 H50B C50 H50C 109.5 . . ?
 C49 C51 H51A 109.5 . . ?
 C49 C51 H51B 109.5 . . ?
 C49 C51 H51C 109.5 . . ?
 H51A C51 H51B 109.5 . . ?
 H51A C51 H51C 109.5 . . ?
 H51B C51 H51C 109.5 . . ?
 C49 C52 H52A 109.5 . . ?
 C49 C52 H52B 109.5 . . ?
 C49 C52 H52C 109.5 . . ?
 H52A C52 H52B 109.5 . . ?
 H52A C52 H52C 109.5 . . ?
 H52B C52 H52C 109.5 . . ?
 O17A C53 C54 116.4(7) . . ?
 O18A C53 O17A 126.0(7) . . ?
 O18A C53 C54 117.5(7) . . ?
 C55_a C54 C53 112.2(11) . . ?
 C55_a C54 C59_a 105.3(12) . . ?
 C56_b C54 C53 108.5(12) . . ?
 C56_b C54 C60_b 108.4(10) . . ?
 C57_a C54 C53 116.5(15) . . ?
 C57_a C54 C55_a 109.0(12) . . ?
 C57_a C54 C59_a 106.6(12) . . ?
 C58_b C54 C53 112.9(10) . . ?
 C58_b C54 C56_b 110.5(10) . . ?
 C58_b C54 C60_b 111.0(10) . . ?
 C59_a C54 C53 106.5(17) . . ?
 C60_b C54 C53 105.5(11) . . ?
 C54 C55_a H55A_a 109.5 . . ?
 C54 C55_a H55B_a 109.5 . . ?
 C54 C55_a H55C_a 109.5 . . ?
 H55A_a C55_a H55B_a 109.5 . . ?
 H55A_a C55_a H55C_a 109.5 . . ?
 H55B_a C55_a H55C_a 109.5 . . ?
 C54 C56_b H56A_b 109.5 . . ?
 C54 C56_b H56B_b 109.5 . . ?
 C54 C56_b H56C_b 109.5 . . ?
 H56A_b C56_b H56B_b 109.5 . . ?
 H56A_b C56_b H56C_b 109.5 . . ?
 H56B_b C56_b H56C_b 109.5 . . ?
 C54 C57_a H57A_a 109.5 . . ?
 C54 C57_a H57B_a 109.5 . . ?
 C54 C57_a H57C_a 109.5 . . ?
 H57A_a C57_a H57B_a 109.5 . . ?
 H57A_a C57_a H57C_a 109.5 . . ?
 H57B_a C57_a H57C_a 109.5 . . ?
 C54 C58_b H58A_b 109.5 . . ?
 C54 C58_b H58B_b 109.5 . . ?
 C54 C58_b H58C_b 109.5 . . ?
 H58A_b C58_b H58B_b 109.5 . . ?
 H58A_b C58_b H58C_b 109.5 . . ?
 H58B_b C58_b H58C_b 109.5 . . ?
 C54 C59_a H59A_a 109.5 . . ?
 C54 C59_a H59B_a 109.5 . . ?
 C54 C59_a H59C_a 109.5 . . ?
 H59A_a C59_a H59B_a 109.5 . . ?
 H59A_a C59_a H59C_a 109.5 . . ?
 H59B_a C59_a H59C_a 109.5 . . ?
 C54 C60_b H60A_b 109.5 . . ?
 C54 C60_b H60B_b 109.5 . . ?
 C54 C60_b H60C_b 109.5 . . ?
 H60A_b C60_b H60B_b 109.5 . . ?
 H60A_b C60_b H60C_b 109.5 . . ?
 H60B_b C60_b H60C_b 109.5 . . ?
 O19A C61 O20A 125.8(7) . . ?
 O19A C61 C62 116.5(6) . . ?
 O20A C61 C62 117.7(7) . . ?
 C61 C62 C64_b 99.2(10) . . ?
 C61 C62 C67_a 101.7(8) . . ?
 C63_a C62 C61 112.5(9) . . ?
 C63_a C62 C67_a 105.6(9) . . ?
 C65_a C62 C61 117.3(10) . . ?
 C65_a C62 C63_a 112.8(9) . . ?
 C65_a C62 C67_a 105.3(9) . . ?
 C66_b C62 C61 114.6(11) . . ?
 C66_b C62 C64_b 106.2(10) . . ?
 C68_b C62 C61 114.1(12) . . ?
 C68_b C62 C64_b 107.5(10) . . ?
 C68_b C62 C66_b 113.7(11) . . ?
 C62 C63_a H63A_a 109.5 . . ?
 C62 C63_a H63B_a 109.5 . . ?
 C62 C63_a H63C_a 109.5 . . ?
 H63A_a C63_a H63B_a 109.5 . . ?
 H63A_a C63_a H63C_a 109.5 . . ?
 H63B_a C63_a H63C_a 109.5 . . ?
 C62 C64_b H64A_b 109.5 . . ?
 C62 C64_b H64B_b 109.5 . . ?
 C62 C64_b H64C_b 109.5 . . ?
 H64A_b C64_b H64B_b 109.5 . . ?
 H64A_b C64_b H64C_b 109.5 . . ?
 H64B_b C64_b H64C_b 109.5 . . ?
 C62 C65_a H65A_a 109.5 . . ?
 C62 C65_a H65B_a 109.5 . . ?
 C62 C65_a H65C_a 109.5 . . ?
 H65A_a C65_a H65B_a 109.5 . . ?
 H65A_a C65_a H65C_a 109.5 . . ?
 H65B_a C65_a H65C_a 109.5 . . ?
 C62 C66_b H66A_b 109.5 . . ?
 C62 C66_b H66B_b 109.5 . . ?
 C62 C66_b H66C_b 109.5 . . ?
 H66A_b C66_b H66B_b 109.5 . . ?
 H66A_b C66_b H66C_b 109.5 . . ?
 H66B_b C66_b H66C_b 109.5 . . ?
 C62 C67_a H67A_a 109.5 . . ?
 C62 C67_a H67B_a 109.5 . . ?
 C62 C67_a H67C_a 109.5 . . ?
 H67A_a C67_a H67B_a 109.5 . . ?
 H67A_a C67_a H67C_a 109.5 . . ?
 H67B_a C67_a H67C_a 109.5 . . ?
 C62 C68_b H68A_b 109.5 . . ?
 C62 C68_b H68B_b 109.5 . . ?
 C62 C68_b H68C_b 109.5 . . ?
 H68A_b C68_b H68B_b 109.5 . . ?
 H68A_b C68_b H68C_b 109.5 . . ?
 H68B_b C68_b H68C_b 109.5 . . ?
 O21A C69 C70 116.3(7) . . ?
 O22A C69 O21A 125.1(7) . . ?
 O22A C69 C70 118.5(6) . . ?
 C71_a C70 C69 105.8(9) . . ?
 C72_b C70 C69 112.6(10) . . ?
 C72_b C70 C74_b 108.0(10) . . ?
 C72_b C70 C76_b 109.9(9) . . ?
 C73_a C70 C69 111.4(9) . . ?
 C73_a C70 C71_a 109.4(9) . . ?
 C73_a C70 C75_a 112.6(9) . . ?
 C74_b C70 C69 104.1(10) . . ?
 C75_a C70 C69 107.9(9) . . ?
 C75_a C70 C71_a 109.5(9) . . ?
 C76_b C70 C69 113.7(9) . . ?
 C76_b C70 C74_b 108.1(10) . . ?
 C70 C71_a H71A_a 109.5 . . ?
 C70 C71_a H71B_a 109.5 . . ?
 C70 C71_a H71C_a 109.5 . . ?
 H71A_a C71_a H71B_a 109.5 . . ?
 H71A_a C71_a H71C_a 109.5 . . ?
 H71B_a C71_a H71C_a 109.5 . . ?
 C70 C72_b H72A_b 109.5 . . ?
 C70 C72_b H72B_b 109.5 . . ?
 C70 C72_b H72C_b 109.5 . . ?
 H72A_b C72_b H72B_b 109.5 . . ?
 H72A_b C72_b H72C_b 109.5 . . ?
 H72B_b C72_b H72C_b 109.5 . . ?
 C70 C73_a H73A_a 109.5 . . ?
 C70 C73_a H73B_a 109.5 . . ?
 C70 C73_a H73C_a 109.5 . . ?
 H73A_a C73_a H73B_a 109.5 . . ?
 H73A_a C73_a H73C_a 109.5 . . ?
 H73B_a C73_a H73C_a 109.5 . . ?
 C70 C74_b H74A_b 109.5 . . ?
 C70 C74_b H74B_b 109.5 . . ?
 C70 C74_b H74C_b 109.5 . . ?
 H74A_b C74_b H74B_b 109.5 . . ?
 H74A_b C74_b H74C_b 109.5 . . ?
 H74B_b C74_b H74C_b 109.5 . . ?
 C70 C75_a H75A_a 109.5 . . ?
 C70 C75_a H75B_a 109.5 . . ?
 C70 C75_a H75C_a 109.5 . . ?
 H75A_a C75_a H75B_a 109.5 . . ?
 H75A_a C75_a H75C_a 109.5 . . ?
 H75B_a C75_a H75C_a 109.5 . . ?
 C70 C76_b H76A_b 109.5 . . ?
 C70 C76_b H76B_b 109.5 . . ?
 C70 C76_b H76C_b 109.5 . . ?
 H76A_b C76_b H76B_b 109.5 . . ?
 H76A_b C76_b H76C_b 109.5 . . ?
 H76B_b C76_b H76C_b 109.5 . . ?
 O23A C77 C78 115.9(6) . . ?
 O24A C77 O23A 124.6(7) . . ?
 O24A C77 C78 119.5(6) . . ?
 C77 C78 C79_a 107.7(7) . . ?
 C77 C78 C80_b 111.6(11) . . ?
 C77 C78 C81_a 106.3(8) . . ?
 C77 C78 C82_b 111.5(11) . . ?
 C77 C78 C83_a 110.4(7) . . ?
 C77 C78 C84_b 108.2(10) . . ?
 C79_a C78 C81_a 111.4(9) . . ?
 C79_a C78 C83_a 106.9(9) . . ?
 C80_b C78 C82_b 107.8(10) . . ?
 C81_a C78 C83_a 114.0(10) . . ?
 C84_b C78 C80_b 108.8(10) . . ?
 C84_b C78 C82_b 109.1(10) . . ?
 C78 C79_a H79A_a 109.5 . . ?
 C78 C79_a H79B_a 109.5 . . ?
 C78 C79_a H79C_a 109.5 . . ?
 H79A_a C79_a H79B_a 109.5 . . ?
 H79A_a C79_a H79C_a 109.5 . . ?
 H79B_a C79_a H79C_a 109.5 . . ?
 C78 C80_b H80A_b 109.5 . . ?
 C78 C80_b H80B_b 109.5 . . ?
 C78 C80_b H80C_b 109.5 . . ?
 H80A_b C80_b H80B_b 109.5 . . ?
 H80A_b C80_b H80C_b 109.5 . . ?
 H80B_b C80_b H80C_b 109.5 . . ?
 C78 C81_a H81A_a 109.5 . . ?
 C78 C81_a H81B_a 109.5 . . ?
 C78 C81_a H81C_a 109.5 . . ?
 H81A_a C81_a H81B_a 109.5 . . ?
 H81A_a C81_a H81C_a 109.5 . . ?
 H81B_a C81_a H81C_a 109.5 . . ?
 C78 C82_b H82A_b 109.5 . . ?
 C78 C82_b H82B_b 109.5 . . ?
 C78 C82_b H82C_b 109.5 . . ?
 H82A_b C82_b H82B_b 109.5 . . ?
 H82A_b C82_b H82C_b 109.5 . . ?
 H82B_b C82_b H82C_b 109.5 . . ?
 C78 C83_a H83A_a 109.5 . . ?
 C78 C83_a H83B_a 109.5 . . ?
 C78 C83_a H83C_a 109.5 . . ?
 H83A_a C83_a H83B_a 109.5 . . ?
 H83A_a C83_a H83C_a 109.5 . . ?
 H83B_a C83_a H83C_a 109.5 . . ?
 C78 C84_b H84A_b 109.5 . . ?
 C78 C84_b H84B_b 109.5 . . ?
 C78 C84_b H84C_b 109.5 . . ?
 H84A_b C84_b H84B_b 109.5 . . ?
 H84A_b C84_b H84C_b 109.5 . . ?
 H84B_b C84_b H84C_b 109.5 . . ?
 O25A C85 C86 116.3(7) . . ?
 O26A C85 O25A 125.0(7) . . ?
 O26A C85 C86 118.7(7) . . ?
 C85 C86 C88_b 98.1(19) . . ?
 C85 C86 C89_a 111.4(7) . . ?
 C85 C86 C90_b 123(3) . . ?
 C85 C86 C91_a 105.5(8) . . ?
 C85 C86 C92_b 106(2) . . ?
 C87_a C86 C85 110.4(9) . . ?
 C87_a C86 C89_a 114.0(10) . . ?
 C87_a C86 C91_a 109.9(14) . . ?
 C89_a C86 C91_a 105.1(10) . . ?
 C90_b C86 C88_b 109.2(14) . . ?
 C90_b C86 C92_b 110.4(14) . . ?
 C92_b C86 C88_b 109.0(14) . . ?
 C86 C87_a H87A_a 109.5 . . ?
 C86 C87_a H87B_a 109.5 . . ?
 C86 C87_a H87C_a 109.5 . . ?
 H87A_a C87_a H87B_a 109.5 . . ?
 H87A_a C87_a H87C_a 109.5 . . ?
 H87B_a C87_a H87C_a 109.5 . . ?
 C86 C88_b H88A_b 109.5 . . ?
 C86 C88_b H88B_b 109.5 . . ?
 C86 C88_b H88C_b 109.5 . . ?
 H88A_b C88_b H88B_b 109.5 . . ?
 H88A_b C88_b H88C_b 109.5 . . ?
 H88B_b C88_b H88C_b 109.5 . . ?
 C86 C89_a H89A_a 109.5 . . ?
 C86 C89_a H89B_a 109.5 . . ?
 C86 C89_a H89C_a 109.5 . . ?
 H89A_a C89_a H89B_a 109.5 . . ?
 H89A_a C89_a H89C_a 109.5 . . ?
 H89B_a C89_a H89C_a 109.5 . . ?
 C86 C90_b H90A_b 109.5 . . ?
 C86 C90_b H90B_b 109.5 . . ?
 C86 C90_b H90C_b 109.5 . . ?
 H90A_b C90_b H90B_b 109.5 . . ?
 H90A_b C90_b H90C_b 109.5 . . ?
 H90B_b C90_b H90C_b 109.5 . . ?
 C86 C91_a H91A_a 109.5 . . ?
 C86 C91_a H91B_a 109.5 . . ?
 C86 C91_a H91C_a 109.5 . . ?
 H91A_a C91_a H91B_a 109.5 . . ?
 H91A_a C91_a H91C_a 109.5 . . ?
 H91B_a C91_a H91C_a 109.5 . . ?
 C86 C92_b H92A_b 109.5 . . ?
 C86 C92_b H92B_b 109.5 . . ?
 C86 C92_b H92C_b 109.5 . . ?
 H92A_b C92_b H92B_b 109.5 . . ?
 H92A_b C92_b H92C_b 109.5 . . ?
 H92B_b C92_b H92C_b 109.5 . . ?
 O27A C93 O28A 125.1(6) . . ?
 O27A C93 C94 116.6(7) . . ?
 O28A C93 C94 118.4(6) . . ?
 C93 C94 C95 111.0(6) . . ?
 C93 C94 C96 106.8(7) . . ?
 C93 C94 C97 107.5(6) . . ?
 C95 C94 C97 109.0(8) . . ?
 C96 C94 C95 110.7(8) . . ?
 C96 C94 C97 111.8(7) . . ?
 C94 C95 H95A 109.5 . . ?
 C94 C95 H95B 109.5 . . ?
 C94 C95 H95C 109.5 . . ?
 H95A C95 H95B 109.5 . . ?
 H95A C95 H95C 109.5 . . ?
 H95B C95 H95C 109.5 . . ?
 C94 C96 H96A 109.5 . . ?
 C94 C96 H96B 109.5 . . ?
 C94 C96 H96C 109.5 . . ?
 H96A C96 H96B 109.5 . . ?
 H96A C96 H96C 109.5 . . ?
 H96B C96 H96C 109.5 . . ?
 C94 C97 H97A 109.5 . . ?
 C94 C97 H97B 109.5 . . ?
 C94 C97 H97C 109.5 . . ?
 H97A C97 H97B 109.5 . . ?
 H97A C97 H97C 109.5 . . ?
 H97B C97 H97C 109.5 . . ?
 O29A C98 O30A 126.2(6) . . ?
 O29A C98 C99 115.7(6) . . ?
 O30A C98 C99 118.1(6) . . ?
 C98 C99 C101_a 104.1(7) . . ?
 C98 C99 C104_b 99.0(16) . . ?
 C98 C99 C105_a 109.9(7) . . ?
 C100_b C99 C98 111.9(15) . . ?
 C100_b C99 C102_b 112.8(11) . . ?
 C100_b C99 C104_b 111.0(12) . . ?
 C102_b C99 C98 112.4(11) . . ?
 C102_b C99 C104_b 108.9(12) . . ?
 C103_a C99 C98 110.2(8) . . ?
 C103_a C99 C101_a 111.1(8) . . ?
 C103_a C99 C105_a 114.0(8) . . ?
 C105_a C99 C101_a 107.0(7) . . ?
 C99 C100_b H10A_b 109.5 . . ?
 C99 C100_b H10B_b 109.5 . . ?
 C99 C100_b H10C_b 109.5 . . ?
 H10A_b C100_b H10B_b 109.5 . . ?
 H10A_b C100_b H10C_b 109.5 . . ?
 H10B_b C100_b H10C_b 109.5 . . ?
 C99 C101_a H10D_a 109.5 . . ?
 C99 C101_a H10E_a 109.5 . . ?
 C99 C101_a H10F_a 109.5 . . ?
 H10D_a C101_a H10E_a 109.5 . . ?
 H10D_a C101_a H10F_a 109.5 . . ?
 H10E_a C101_a H10F_a 109.5 . . ?
 C99 C102_b H10G_b 109.5 . . ?
 C99 C102_b H10H_b 109.5 . . ?
 C99 C102_b H10I_b 109.5 . . ?
 H10G_b C102_b H10H_b 109.5 . . ?
 H10G_b C102_b H10I_b 109.5 . . ?
 H10H_b C102_b H10I_b 109.5 . . ?
 C99 C103_a H10J_a 109.5 . . ?
 C99 C103_a H10K_a 109.5 . . ?
 C99 C103_a H10L_a 109.5 . . ?
 H10J_a C103_a H10K_a 109.5 . . ?
 H10J_a C103_a H10L_a 109.5 . . ?
 H10K_a C103_a H10L_a 109.5 . . ?
 C99 C104_b H10M_b 109.5 . . ?
 C99 C104_b H10N_b 109.5 . . ?
 C99 C104_b H10O_b 109.5 . . ?
 H10M_b C104_b H10N_b 109.5 . . ?
 H10M_b C104_b H10O_b 109.5 . . ?
 H10N_b C104_b H10O_b 109.5 . . ?
 C99 C105_a H10P_a 109.5 . . ?
 C99 C105_a H10Q_a 109.5 . . ?
 C99 C105_a H10R_a 109.5 . . ?
 H10P_a C105_a H10Q_a 109.5 . . ?
 H10P_a C105_a H10R_a 109.5 . . ?
 H10Q_a C105_a H10R_a 109.5 . . ?
 O31A C106 O32A 126.7(6) . . ?
 O31A C106 C108 117.2(7) . . ?
 O32A C106 C108 116.0(6) . . ?
 C108 C107 H107 120.1 . . ?
 C110 C107 H107 120.1 . . ?
 C110 C107 C108 119.8(8) . . ?
 C107 C108 C106 121.2(7) . . ?
 C107 C108 C109 118.6(7) . . ?
 C109 C108 C106 120.1(6) . . ?
 C108 C109 H109 120.7 . . ?
 C108 C109 C111 118.7(6) . . ?
 C111 C109 H109 120.7 . . ?
 N2 C110 C107 121.4(8) . . ?
 N2 C110 C117_a 117.1(11) . . ?
 N2 C110 C122_b 109.5(11) . . ?
 C107 C110 C117_a 120.9(12) . . ?
 C107 C110 C122_b 127.8(12) . . ?
 N2 C111 C109 120.1(7) . . ?
 N2 C111 C112 113.4(6) . . ?
 C109 C111 C112 126.4(7) . . ?
 N1 C112 C111 114.2(7) . . ?
 N1 C112 C113 120.7(7) . . ?
 C113 C112 C111 124.8(7) . . ?
 C112 C113 H113 120.5 . . ?
 C114 C113 C112 119.0(8) . . ?
 C114 C113 H113 120.5 . . ?
 C113 C114 H114 120.2 . . ?
 C113 C114 C115 119.6(10) . . ?
 C115 C114 H114 120.2 . . ?
 C114 C115 H115 120.9 . . ?
 C116 C115 C114 118.2(9) . . ?
 C116 C115 H115 120.9 . . ?
 N1 C116 C115 123.7(9) . . ?
 N1 C116 H116 118.1 . . ?
 C115 C116 H116 118.1 . . ?
 N3_a C121_a H121_a 120.0 . . ?
 N3_a C121_a C120_a 120.0 . . ?
 C120_a C121_a H121_a 120.0 . . ?
 C121_a N3_a Co1 127.2(9) . . ?
 C121_a N3_a C117_a 120.0 . . ?
 C117_a N3_a Co1 112.5(9) . . ?
 N3_a C117_a C110 110.5(13) . . ?
 C118_a C117_a C110 129.2(13) . . ?
 C118_a C117_a N3_a 120.0 . . ?
 C117_a C118_a H118_a 120.0 . . ?
 C117_a C118_a C119_a 120.0 . . ?
 C119_a C118_a H118_a 120.0 . . ?
 C118_a C119_a H119_a 120.0 . . ?
 C118_a C119_a C120_a 120.0 . . ?
 C120_a C119_a H119_a 120.0 . . ?
 C121_a C120_a H120_a 120.0 . . ?
 C119_a C120_a C121_a 120.0 . . ?
 C119_a C120_a H120_a 120.0 . . ?
 N11_b C122_b C110 115.9(13) . . ?
 N11_b C122_b C123_b 120.0 . . ?
 C123_b C122_b C110 124.0(13) . . ?
 C122_b N11_b Co1 112.0(11) . . ?
 C126_b N11_b Co1 128.0(11) . . ?
 C126_b N11_b C122_b 120.0 . . ?
 N11_b C126_b H126_b 120.0 . . ?
 C125_b C126_b N11_b 120.0 . . ?
 C125_b C126_b H126_b 120.0 . . ?
 C126_b C125_b H125_b 120.0 . . ?
 C124_b C125_b C126_b 120.0 . . ?
 C124_b C125_b H125_b 120.0 . . ?
 C125_b C124_b H124_b 120.0 . . ?
 C125_b C124_b C123_b 120.0 . . ?
 C123_b C124_b H124_b 120.0 . . ?
 C122_b C123_b H123_b 120.0 . . ?
 C124_b C123_b C122_b 120.0 . . ?
 C124_b C123_b H123_b 120.0 . . ?
 O1B C133 C134 115.0(7) . . ?
 O2B C133 O1B 125.3(7) . . ?
 O2B C133 C134 119.7(7) . . ?
 C133 C134 C135 110.2(8) . . ?
 C133 C134 C136 107.6(8) . . ?
 C136 C134 C135 107.7(11) . . ?
 C137 C134 C133 108.7(9) . . ?
 C137 C134 C135 112.5(9) . . ?
 C137 C134 C136 110.0(10) . . ?
 C134 C135 H13D 109.5 . . ?
 C134 C135 H13E 109.5 . . ?
 C134 C135 H13F 109.5 . . ?
 H13D C135 H13E 109.5 . . ?
 H13D C135 H13F 109.5 . . ?
 H13E C135 H13F 109.5 . . ?
 C134 C136 H13G 109.5 . . ?
 C134 C136 H13H 109.5 . . ?
 C134 C136 H13I 109.5 . . ?
 H13G C136 H13H 109.5 . . ?
 H13G C136 H13I 109.5 . . ?
 H13H C136 H13I 109.5 . . ?
 C134 C137 H13J 109.5 . . ?
 C134 C137 H13K 109.5 . . ?
 C134 C137 H13L 109.5 . . ?
 H13J C137 H13K 109.5 . . ?
 H13J C137 H13L 109.5 . . ?
 H13K C137 H13L 109.5 . . ?
 O3B C138 C139_b 118.2(13) . . ?
 O3B C138 C143_a 117.5(10) . . ?
 O4B C138 O3B 125.1(8) . . ?
 O4B C138 C139_b 116.7(12) . . ?
 O4B C138 C143_a 117.0(9) . . ?
 C138 C139_b C140_b 114(2) . . ?
 C138 C139_b C141_b 98(2) . . ?
 C138 C139_b C142_b 105(2) . . ?
 C141_b C139_b C140_b 112.9(13) . . ?
 C141_b C139_b C142_b 113.4(14) . . ?
 C142_b C139_b C140_b 112.0(13) . . ?
 C139_b C140_b H14D_b 109.5 . . ?
 C139_b C140_b H14E_b 109.5 . . ?
 C139_b C140_b H14F_b 109.5 . . ?
 H14D_b C140_b H14E_b 109.5 . . ?
 H14D_b C140_b H14F_b 109.5 . . ?
 H14E_b C140_b H14F_b 109.5 . . ?
 C139_b C141_b H14G_b 109.5 . . ?
 C139_b C141_b H14H_b 109.5 . . ?
 C139_b C141_b H14I_b 109.5 . . ?
 H14G_b C141_b H14H_b 109.5 . . ?
 H14G_b C141_b H14I_b 109.5 . . ?
 H14H_b C141_b H14I_b 109.5 . . ?
 C139_b C142_b H14J_b 109.5 . . ?
 C139_b C142_b H14K_b 109.5 . . ?
 C139_b C142_b H14L_b 109.5 . . ?
 H14J_b C142_b H14K_b 109.5 . . ?
 H14J_b C142_b H14L_b 109.5 . . ?
 H14K_b C142_b H14L_b 109.5 . . ?
 C138 C143_a C144_a 114.1(14) . . ?
 C138 C143_a C145_a 106.8(14) . . ?
 C138 C143_a C146_a 105.1(15) . . ?
 C144_a C143_a C145_a 110.2(11) . . ?
 C144_a C143_a C146_a 109.7(12) . . ?
 C146_a C143_a C145_a 110.8(12) . . ?
 C143_a C144_a H14M_a 109.5 . . ?
 C143_a C144_a H14N_a 109.5 . . ?
 C143_a C144_a H14O_a 109.5 . . ?
 H14M_a C144_a H14N_a 109.5 . . ?
 H14M_a C144_a H14O_a 109.5 . . ?
 H14N_a C144_a H14O_a 109.5 . . ?
 C143_a C145_a H14P_a 109.5 . . ?
 C143_a C145_a H14Q_a 109.5 . . ?
 C143_a C145_a H14R_a 109.5 . . ?
 H14P_a C145_a H14Q_a 109.5 . . ?
 H14P_a C145_a H14R_a 109.5 . . ?
 H14Q_a C145_a H14R_a 109.5 . . ?
 C143_a C146_a H14S_a 109.5 . . ?
 C143_a C146_a H14T_a 109.5 . . ?
 C143_a C146_a H14U_a 109.5 . . ?
 H14S_a C146_a H14T_a 109.5 . . ?
 H14S_a C146_a H14U_a 109.5 . . ?
 H14T_a C146_a H14U_a 109.5 . . ?
 O5B C147 O6B 125.9(9) . . ?
 O5B C147 C148 117.9(9) . . ?
 O6B C147 C148 115.9(9) . . ?
 C147 C148 C151 103.5(12) . . ?
 C149 C148 C147 109.5(11) . . ?
 C149 C148 C151 108.2(11) . . ?
 C150 C148 C147 111.7(9) . . ?
 C150 C148 C149 112.0(14) . . ?
 C150 C148 C151 111.5(13) . . ?
 C148 C149 H14V 109.5 . . ?
 C148 C149 H14W 109.5 . . ?
 C148 C149 H14X 109.5 . . ?
 H14V C149 H14W 109.5 . . ?
 H14V C149 H14X 109.5 . . ?
 H14W C149 H14X 109.5 . . ?
 C148 C150 H15D 109.5 . . ?
 C148 C150 H15E 109.5 . . ?
 C148 C150 H15F 109.5 . . ?
 H15D C150 H15E 109.5 . . ?
 H15D C150 H15F 109.5 . . ?
 H15E C150 H15F 109.5 . . ?
 C148 C151 H15G 109.5 . . ?
 C148 C151 H15H 109.5 . . ?
 C148 C151 H15I 109.5 . . ?
 H15G C151 H15H 109.5 . . ?
 H15G C151 H15I 109.5 . . ?
 H15H C151 H15I 109.5 . . ?
 O7B C152 C153 112.4(11) . . ?
 O8B C152 O7B 126.2(11) . . ?
 O8B C152 C153 121.4(10) . . ?
 C154 C153 C152 106.9(10) . . ?
 C154 C153 C155 108.6(10) . . ?
 C155 C153 C152 107.6(12) . . ?
 C156 C153 C152 108.5(12) . . ?
 C156 C153 C154 113.9(10) . . ?
 C156 C153 C155 111.1(10) . . ?
 C153 C154 H15J 109.5 . . ?
 C153 C154 H15K 109.5 . . ?
 C153 C154 H15L 109.5 . . ?
 H15J C154 H15K 109.5 . . ?
 H15J C154 H15L 109.5 . . ?
 H15K C154 H15L 109.5 . . ?
 C153 C155 H15M 109.5 . . ?
 C153 C155 H15N 109.5 . . ?
 C153 C155 H15O 109.5 . . ?
 H15M C155 H15N 109.5 . . ?
 H15M C155 H15O 109.5 . . ?
 H15N C155 H15O 109.5 . . ?
 C153 C156 H15P 109.5 . . ?
 C153 C156 H15Q 109.5 . . ?
 C153 C156 H15R 109.5 . . ?
 H15P C156 H15Q 109.5 . . ?
 H15P C156 H15R 109.5 . . ?
 H15Q C156 H15R 109.5 . . ?
 O9B C157 C158 116.6(11) . . ?
 O10B C157 O9B 123.4(9) . . ?
 O10B C157 C158 120.0(13) . . ?
 C157 C158 C159 111.5(12) . . ?
 C157 C158 C160 108.2(12) . . ?
 C157 C158 C226 106.8(9) . . ?
 C159 C158 C160 106.0(12) . . ?
 C159 C158 C226 114.5(14) . . ?
 C160 C158 C226 109.8(12) . . ?
 C158 C159 H15S 109.5 . . ?
 C158 C159 H15T 109.5 . . ?
 C158 C159 H15U 109.5 . . ?
 H15S C159 H15T 109.5 . . ?
 H15S C159 H15U 109.5 . . ?
 H15T C159 H15U 109.5 . . ?
 C158 C160 H16D 109.5 . . ?
 C158 C160 H16E 109.5 . . ?
 C158 C160 H16F 109.5 . . ?
 H16D C160 H16E 109.5 . . ?
 H16D C160 H16F 109.5 . . ?
 H16E C160 H16F 109.5 . . ?
 O11B C161 C162 112.3(11) . . ?
 O12B C161 O11B 128.1(8) . . ?
 O12B C161 C162 119.6(10) . . ?
 C161 C162 C163_b 105.4(12) . . ?
 C161 C162 C166_a 111.0(11) . . ?
 C164_a C162 C161 103.2(10) . . ?
 C164_a C162 C166_a 103.3(9) . . ?
 C165_b C162 C161 118.2(16) . . ?
 C165_b C162 C163_b 107.9(11) . . ?
 C165_b C162 C167_b 114.2(12) . . ?
 C167_b C162 C161 105.6(10) . . ?
 C167_b C162 C163_b 104.4(10) . . ?
 C168_a C162 C161 114.4(12) . . ?
 C168_a C162 C164_a 114.1(11) . . ?
 C168_a C162 C166_a 110.1(10) . . ?
 C162 C163_b H16G_b 109.5 . . ?
 C162 C163_b H16H_b 109.5 . . ?
 C162 C163_b H16I_b 109.5 . . ?
 H16G_b C163_b H16H_b 109.5 . . ?
 H16G_b C163_b H16I_b 109.5 . . ?
 H16H_b C163_b H16I_b 109.5 . . ?
 C162 C164_a H16J_a 109.5 . . ?
 C162 C164_a H16K_a 109.5 . . ?
 C162 C164_a H16L_a 109.5 . . ?
 H16J_a C164_a H16K_a 109.5 . . ?
 H16J_a C164_a H16L_a 109.5 . . ?
 H16K_a C164_a H16L_a 109.5 . . ?
 C162 C165_b H16M_b 109.5 . . ?
 C162 C165_b H16N_b 109.5 . . ?
 C162 C165_b H16O_b 109.5 . . ?
 H16M_b C165_b H16N_b 109.5 . . ?
 H16M_b C165_b H16O_b 109.5 . . ?
 H16N_b C165_b H16O_b 109.5 . . ?
 C162 C166_a H16P_a 109.5 . . ?
 C162 C166_a H16Q_a 109.5 . . ?
 C162 C166_a H16R_a 109.5 . . ?
 H16P_a C166_a H16Q_a 109.5 . . ?
 H16P_a C166_a H16R_a 109.5 . . ?
 H16Q_a C166_a H16R_a 109.5 . . ?
 C162 C167_b H16S_b 109.5 . . ?
 C162 C167_b H16T_b 109.5 . . ?
 C162 C167_b H16U_b 109.5 . . ?
 H16S_b C167_b H16T_b 109.5 . . ?
 H16S_b C167_b H16U_b 109.5 . . ?
 H16T_b C167_b H16U_b 109.5 . . ?
 C162 C168_a H16V_a 109.5 . . ?
 C162 C168_a H16W_a 109.5 . . ?
 C162 C168_a H16X_a 109.5 . . ?
 H16V_a C168_a H16W_a 109.5 . . ?
 H16V_a C168_a H16X_a 109.5 . . ?
 H16W_a C168_a H16X_a 109.5 . . ?
 O13B C169 C170 120.0(10) . . ?
 O14B C169 O13B 126.8(8) . . ?
 O14B C169 C170 113.2(9) . . ?
 C169 C170 C173_a 109.5(10) . . ?
 C171_a C170 C169 108.8(9) . . ?
 C171_a C170 C173_a 104.7(9) . . ?
 C172_b C170 C169 112.1(17) . . ?
 C172_b C170 C174_b 113.6(12) . . ?
 C172_b C170 C176_b 112.8(12) . . ?
 C174_b C170 C169 103.9(16) . . ?
 C174_b C170 C176_b 112.7(12) . . ?
 C175_a C170 C169 112.9(11) . . ?
 C175_a C170 C171_a 112.4(10) . . ?
 C175_a C170 C173_a 108.1(10) . . ?
 C176_b C170 C169 100.5(13) . . ?
 C170 C171_a H17A_a 109.5 . . ?
 C170 C171_a H17B_a 109.5 . . ?
 C170 C171_a H17C_a 109.5 . . ?
 H17A_a C171_a H17B_a 109.5 . . ?
 H17A_a C171_a H17C_a 109.5 . . ?
 H17B_a C171_a H17C_a 109.5 . . ?
 C170 C172_b H17D_b 109.5 . . ?
 C170 C172_b H17E_b 109.5 . . ?
 C170 C172_b H17F_b 109.5 . . ?
 H17D_b C172_b H17E_b 109.5 . . ?
 H17D_b C172_b H17F_b 109.5 . . ?
 H17E_b C172_b H17F_b 109.5 . . ?
 C170 C173_a H17G_a 109.5 . . ?
 C170 C173_a H17H_a 109.5 . . ?
 C170 C173_a H17I_a 109.5 . . ?
 H17G_a C173_a H17H_a 109.5 . . ?
 H17G_a C173_a H17I_a 109.5 . . ?
 H17H_a C173_a H17I_a 109.5 . . ?
 C170 C174_b H17J_b 109.5 . . ?
 C170 C174_b H17K_b 109.5 . . ?
 C170 C174_b H17L_b 109.5 . . ?
 H17J_b C174_b H17K_b 109.5 . . ?
 H17J_b C174_b H17L_b 109.5 . . ?
 H17K_b C174_b H17L_b 109.5 . . ?
 C170 C175_a H17M_a 109.5 . . ?
 C170 C175_a H17N_a 109.5 . . ?
 C170 C175_a H17O_a 109.5 . . ?
 H17M_a C175_a H17N_a 109.5 . . ?
 H17M_a C175_a H17O_a 109.5 . . ?
 H17N_a C175_a H17O_a 109.5 . . ?
 C170 C176_b H17P_b 109.5 . . ?
 C170 C176_b H17Q_b 109.5 . . ?
 C170 C176_b H17R_b 109.5 . . ?
 H17P_b C176_b H17Q_b 109.5 . . ?
 H17P_b C176_b H17R_b 109.5 . . ?
 H17Q_b C176_b H17R_b 109.5 . . ?
 O15B C177 O16B 125.2(7) . . ?
 O15B C177 C178 116.4(7) . . ?
 O16B C177 C178 118.4(7) . . ?
 C177 C178 C181 111.9(8) . . ?
 C179 C178 C177 105.3(9) . . ?
 C179 C178 C181 107.8(11) . . ?
 C180 C178 C177 108.2(8) . . ?
 C180 C178 C179 118.6(14) . . ?
 C180 C178 C181 105.1(9) . . ?
 C178 C179 H17S 109.5 . . ?
 C178 C179 H17T 109.5 . . ?
 C178 C179 H17U 109.5 . . ?
 H17S C179 H17T 109.5 . . ?
 H17S C179 H17U 109.5 . . ?
 H17T C179 H17U 109.5 . . ?
 C178 C180 H18A 109.5 . . ?
 C178 C180 H18B 109.5 . . ?
 C178 C180 H18C 109.5 . . ?
 H18A C180 H18B 109.5 . . ?
 H18A C180 H18C 109.5 . . ?
 H18B C180 H18C 109.5 . . ?
 C178 C181 H18D 109.5 . . ?
 C178 C181 H18E 109.5 . . ?
 C178 C181 H18F 109.5 . . ?
 H18D C181 H18E 109.5 . . ?
 H18D C181 H18F 109.5 . . ?
 H18E C181 H18F 109.5 . . ?
 O17B C182 C183 114.7(9) . . ?
 O18B C182 O17B 126.0(9) . . ?
 O18B C182 C183 119.1(9) . . ?
 C182 C183 C184_b 103.2(14) . . ?
 C185_a C183 C182 110.0(12) . . ?
 C185_a C183 C187_a 107.2(11) . . ?
 C186_b C183 C182 114.7(12) . . ?
 C186_b C183 C184_b 108.6(11) . . ?
 C186_b C183 C188_b 115.5(12) . . ?
 C187_a C183 C182 104.0(13) . . ?
 C188_b C183 C182 108.6(13) . . ?
 C188_b C183 C184_b 105.0(11) . . ?
 C189_a C183 C182 112.5(12) . . ?
 C189_a C183 C185_a 113.8(11) . . ?
 C189_a C183 C187_a 108.8(10) . . ?
 C183 C184_b H18G_b 109.5 . . ?
 C183 C184_b H18H_b 109.5 . . ?
 C183 C184_b H18I_b 109.5 . . ?
 H18G_b C184_b H18H_b 109.5 . . ?
 H18G_b C184_b H18I_b 109.5 . . ?
 H18H_b C184_b H18I_b 109.5 . . ?
 C183 C185_a H18J_a 109.5 . . ?
 C183 C185_a H18K_a 109.5 . . ?
 C183 C185_a H18L_a 109.5 . . ?
 H18J_a C185_a H18K_a 109.5 . . ?
 H18J_a C185_a H18L_a 109.5 . . ?
 H18K_a C185_a H18L_a 109.5 . . ?
 C183 C186_b H18M_b 109.5 . . ?
 C183 C186_b H18N_b 109.5 . . ?
 C183 C186_b H18O_b 109.5 . . ?
 H18M_b C186_b H18N_b 109.5 . . ?
 H18M_b C186_b H18O_b 109.5 . . ?
 H18N_b C186_b H18O_b 109.5 . . ?
 C183 C187_a H18P_a 109.5 . . ?
 C183 C187_a H18Q_a 109.5 . . ?
 C183 C187_a H18R_a 109.5 . . ?
 H18P_a C187_a H18Q_a 109.5 . . ?
 H18P_a C187_a H18R_a 109.5 . . ?
 H18Q_a C187_a H18R_a 109.5 . . ?
 C183 C188_b H18S_b 109.5 . . ?
 C183 C188_b H18T_b 109.5 . . ?
 C183 C188_b H18U_b 109.5 . . ?
 H18S_b C188_b H18T_b 109.5 . . ?
 H18S_b C188_b H18U_b 109.5 . . ?
 H18T_b C188_b H18U_b 109.5 . . ?
 C183 C189_a H18V_a 109.5 . . ?
 C183 C189_a H18W_a 109.5 . . ?
 C183 C189_a H18X_a 109.5 . . ?
 H18V_a C189_a H18W_a 109.5 . . ?
 H18V_a C189_a H18X_a 109.5 . . ?
 H18W_a C189_a H18X_a 109.5 . . ?
 O19B C190 C191 115.8(10) . . ?
 O20B C190 O19B 125.1(8) . . ?
 O20B C190 C191 119.1(9) . . ?
 C190 C191 C193_a 111.3(11) . . ?
 C190 C191 C194_b 105.3(9) . . ?
 C190 C191 C196_b 109.4(11) . . ?
 C190 C191 C197_a 103.8(11) . . ?
 C192_b C191 C190 112.5(14) . . ?
 C192_b C191 C194_b 111.2(11) . . ?
 C192_b C191 C196_b 112.1(10) . . ?
 C193_a C191 C197_a 103.8(10) . . ?
 C194_b C191 C196_b 105.9(9) . . ?
 C195_a C191 C190 116.6(14) . . ?
 C195_a C191 C193_a 110.3(11) . . ?
 C195_a C191 C197_a 110.1(11) . . ?
 C191 C192_b H19D_b 109.5 . . ?
 C191 C192_b H19E_b 109.5 . . ?
 C191 C192_b H19F_b 109.5 . . ?
 H19D_b C192_b H19E_b 109.5 . . ?
 H19D_b C192_b H19F_b 109.5 . . ?
 H19E_b C192_b H19F_b 109.5 . . ?
 C191 C193_a H19G_a 109.5 . . ?
 C191 C193_a H19H_a 109.5 . . ?
 C191 C193_a H19I_a 109.5 . . ?
 H19G_a C193_a H19H_a 109.5 . . ?
 H19G_a C193_a H19I_a 109.5 . . ?
 H19H_a C193_a H19I_a 109.5 . . ?
 C191 C194_b H19J_b 109.5 . . ?
 C191 C194_b H19K_b 109.5 . . ?
 C191 C194_b H19L_b 109.5 . . ?
 H19J_b C194_b H19K_b 109.5 . . ?
 H19J_b C194_b H19L_b 109.5 . . ?
 H19K_b C194_b H19L_b 109.5 . . ?
 C191 C195_a H19M_a 109.5 . . ?
 C191 C195_a H19N_a 109.5 . . ?
 C191 C195_a H19O_a 109.5 . . ?
 H19M_a C195_a H19N_a 109.5 . . ?
 H19M_a C195_a H19O_a 109.5 . . ?
 H19N_a C195_a H19O_a 109.5 . . ?
 C191 C196_b H19P_b 109.5 . . ?
 C191 C196_b H19Q_b 109.5 . . ?
 C191 C196_b H19R_b 109.5 . . ?
 H19P_b C196_b H19Q_b 109.5 . . ?
 H19P_b C196_b H19R_b 109.5 . . ?
 H19Q_b C196_b H19R_b 109.5 . . ?
 C191 C197_a H19S_a 109.5 . . ?
 C191 C197_a H19T_a 109.5 . . ?
 C191 C197_a H19U_a 109.5 . . ?
 H19S_a C197_a H19T_a 109.5 . . ?
 H19S_a C197_a H19U_a 109.5 . . ?
 H19T_a C197_a H19U_a 109.5 . . ?
 O21B C198 O22B 125.4(9) . . ?
 O21B C198 C199 116.5(9) . . ?
 O22B C198 C199 118.1(10) . . ?
 C198 C199 C200_b 120.7(16) . . ?
 C198 C199 C201_a 104.7(11) . . ?
 C198 C199 C202_b 103.4(14) . . ?
 C198 C199 C204_b 106.3(16) . . ?
 C198 C199 C205_a 106.7(10) . . ?
 C200_b C199 C202_b 109.6(12) . . ?
 C200_b C199 C204_b 108.9(12) . . ?
 C202_b C199 C204_b 107.2(11) . . ?
 C203_a C199 C198 116.5(12) . . ?
 C203_a C199 C201_a 110.0(10) . . ?
 C203_a C199 C205_a 111.4(10) . . ?
 C205_a C199 C201_a 107.0(9) . . ?
 C199 C200_b H20D_b 109.5 . . ?
 C199 C200_b H20E_b 109.5 . . ?
 C199 C200_b H20F_b 109.5 . . ?
 H20D_b C200_b H20E_b 109.5 . . ?
 H20D_b C200_b H20F_b 109.5 . . ?
 H20E_b C200_b H20F_b 109.5 . . ?
 C199 C201_a H20G_a 109.5 . . ?
 C199 C201_a H20H_a 109.5 . . ?
 C199 C201_a H20I_a 109.5 . . ?
 H20G_a C201_a H20H_a 109.5 . . ?
 H20G_a C201_a H20I_a 109.5 . . ?
 H20H_a C201_a H20I_a 109.5 . . ?
 C199 C202_b H20J_b 109.5 . . ?
 C199 C202_b H20K_b 109.5 . . ?
 C199 C202_b H20L_b 109.5 . . ?
 H20J_b C202_b H20K_b 109.5 . . ?
 H20J_b C202_b H20L_b 109.5 . . ?
 H20K_b C202_b H20L_b 109.5 . . ?
 C199 C203_a H20M_a 109.5 . . ?
 C199 C203_a H20N_a 109.5 . . ?
 C199 C203_a H20O_a 109.5 . . ?
 H20M_a C203_a H20N_a 109.5 . . ?
 H20M_a C203_a H20O_a 109.5 . . ?
 H20N_a C203_a H20O_a 109.5 . . ?
 C199 C204_b H20P_b 109.5 . . ?
 C199 C204_b H20Q_b 109.5 . . ?
 C199 C204_b H20R_b 109.5 . . ?
 H20P_b C204_b H20Q_b 109.5 . . ?
 H20P_b C204_b H20R_b 109.5 . . ?
 H20Q_b C204_b H20R_b 109.5 . . ?
 C199 C205_a H20S_a 109.5 . . ?
 C199 C205_a H20T_a 109.5 . . ?
 C199 C205_a H20U_a 109.5 . . ?
 H20S_a C205_a H20T_a 109.5 . . ?
 H20S_a C205_a H20U_a 109.5 . . ?
 H20T_a C205_a H20U_a 109.5 . . ?
 O23B C206 O24B 126.6(8) . . ?
 O23B C206 C207 116.0(8) . . ?
 O24B C206 C207 117.3(8) . . ?
 C206 C207 C210 102.3(9) . . ?
 C208 C207 C206 111.4(8) . . ?
 C208 C207 C209 112.5(12) . . ?
 C208 C207 C210 110.0(10) . . ?
 C209 C207 C206 110.6(8) . . ?
 C209 C207 C210 109.6(11) . . ?
 C207 C208 H20V 109.5 . . ?
 C207 C208 H20W 109.5 . . ?
 C207 C208 H20X 109.5 . . ?
 H20V C208 H20W 109.5 . . ?
 H20V C208 H20X 109.5 . . ?
 H20W C208 H20X 109.5 . . ?
 C207 C209 H20Y 109.5 . . ?
 C207 C209 H 109.5 . . ?
 C207 C209 HA 109.5 . . ?
 H20Y C209 H 109.5 . . ?
 H20Y C209 HA 109.5 . . ?
 H C209 HA 109.5 . . ?
 C207 C210 H21D 109.5 . . ?
 C207 C210 H21E 109.5 . . ?
 C207 C210 H21F 109.5 . . ?
 H21D C210 H21E 109.5 . . ?
 H21D C210 H21F 109.5 . . ?
 H21E C210 H21F 109.5 . . ?
 O25B C211 O26B 125.7(7) . . ?
 O25B C211 C212 117.7(8) . . ?
 O26B C211 C212 116.6(7) . . ?
 C211 C212 C213_b 107.8(11) . . ?
 C211 C212 C214_a 95.1(12) . . ?
 C211 C212 C216_b 111.4(14) . . ?
 C211 C212 C217_b 110.3(12) . . ?
 C213_b C212 C216_b 109.4(11) . . ?
 C213_b C212 C217_b 110.4(10) . . ?
 C215_a C212 C211 119(2) . . ?
 C215_a C212 C214_a 102(2) . . ?
 C215_a C212 C218_a 119(3) . . ?
 C217_b C212 C216_b 107.6(11) . . ?
 C218_a C212 C211 119.6(16) . . ?
 C218_a C212 C214_a 88(2) . . ?
 C212 C213_b H21G_b 109.5 . . ?
 C212 C213_b H21H_b 109.5 . . ?
 C212 C213_b H21I_b 109.5 . . ?
 H21G_b C213_b H21H_b 109.5 . . ?
 H21G_b C213_b H21I_b 109.5 . . ?
 H21H_b C213_b H21I_b 109.5 . . ?
 C212 C214_a H21J_a 109.5 . . ?
 C212 C214_a H21K_a 109.5 . . ?
 C212 C214_a H21L_a 109.5 . . ?
 H21J_a C214_a H21K_a 109.5 . . ?
 H21J_a C214_a H21L_a 109.5 . . ?
 H21K_a C214_a H21L_a 109.5 . . ?
 C212 C215_a H21M_a 109.5 . . ?
 C212 C215_a H21N_a 109.5 . . ?
 C212 C215_a H21O_a 109.5 . . ?
 H21M_a C215_a H21N_a 109.5 . . ?
 H21M_a C215_a H21O_a 109.5 . . ?
 H21N_a C215_a H21O_a 109.5 . . ?
 C212 C216_b H21P_b 109.5 . . ?
 C212 C216_b H21Q_b 109.5 . . ?
 C212 C216_b H21R_b 109.5 . . ?
 H21P_b C216_b H21Q_b 109.5 . . ?
 H21P_b C216_b H21R_b 109.5 . . ?
 H21Q_b C216_b H21R_b 109.5 . . ?
 C212 C217_b H21S_b 109.5 . . ?
 C212 C217_b H21T_b 109.5 . . ?
 C212 C217_b H21U_b 109.5 . . ?
 H21S_b C217_b H21T_b 109.5 . . ?
 H21S_b C217_b H21U_b 109.5 . . ?
 H21T_b C217_b H21U_b 109.5 . . ?
 C212 C218_a H21V_a 109.5 . . ?
 C212 C218_a H21W_a 109.5 . . ?
 C212 C218_a H21X_a 109.5 . . ?
 H21V_a C218_a H21W_a 109.5 . . ?
 H21V_a C218_a H21X_a 109.5 . . ?
 H21W_a C218_a H21X_a 109.5 . . ?
 O27B C219 O28B 126.1(8) . . ?
 O27B C219 C220_b 127.6(9) . . ?
 O27B C219 C223_a 116.6(8) . . ?
 O28B C219 C220_b 99.2(10) . . ?
 O28B C219 C223_a 116.5(9) . . ?
 C222_b C220_b C219 97.2(15) . . ?
 C222_b C220_b C225_b 112.4(16) . . ?
 C222_b C220_b C227_b 111.6(16) . . ?
 C225_b C220_b C219 108(3) . . ?
 C225_b C220_b C227_b 111.7(16) . . ?
 C227_b C220_b C219 116(2) . . ?
 H22A_a C221_a H22B_a 109.5 . . ?
 H22A_a C221_a H22C_a 109.5 . . ?
 H22B_a C221_a H22C_a 109.5 . . ?
 C223_a C221_a H22A_a 109.5 . . ?
 C223_a C221_a H22B_a 109.5 . . ?
 C223_a C221_a H22C_a 109.5 . . ?
 C220_b C222_b H22D_b 109.5 . . ?
 C220_b C222_b H22E_b 109.5 . . ?
 C220_b C222_b H22F_b 109.5 . . ?
 H22D_b C222_b H22E_b 109.5 . . ?
 H22D_b C222_b H22F_b 109.5 . . ?
 H22E_b C222_b H22F_b 109.5 . . ?
 C219 C223_a C228_a 106.3(11) . . ?
 C221_a C223_a C219 111.5(10) . . ?
 C221_a C223_a C224_a 110.6(9) . . ?
 C221_a C223_a C228_a 110.9(10) . . ?
 C224_a C223_a C219 105.5(12) . . ?
 C224_a C223_a C228_a 111.8(10) . . ?
 C223_a C224_a H22G_a 109.5 . . ?
 C223_a C224_a H22H_a 109.5 . . ?
 C223_a C224_a H22I_a 109.5 . . ?
 H22G_a C224_a H22H_a 109.5 . . ?
 H22G_a C224_a H22I_a 109.5 . . ?
 H22H_a C224_a H22I_a 109.5 . . ?
 C220_b C225_b H22J_b 109.5 . . ?
 C220_b C225_b H22K_b 109.5 . . ?
 C220_b C225_b H22L_b 109.5 . . ?
 H22J_b C225_b H22K_b 109.5 . . ?
 H22J_b C225_b H22L_b 109.5 . . ?
 H22K_b C225_b H22L_b 109.5 . . ?
 C158 C226 H22M 109.5 . . ?
 C158 C226 H22N 109.5 . . ?
 C158 C226 H22O 109.5 . . ?
 H22M C226 H22N 109.5 . . ?
 H22M C226 H22O 109.5 . . ?
 H22N C226 H22O 109.5 . . ?
 C220_b C227_b H22P_b 109.5 . . ?
 C220_b C227_b H22Q_b 109.5 . . ?
 C220_b C227_b H22R_b 109.5 . . ?
 H22P_b C227_b H22Q_b 109.5 . . ?
 H22P_b C227_b H22R_b 109.5 . . ?
 H22Q_b C227_b H22R_b 109.5 . . ?
 C223_a C228_a H22S_a 109.5 . . ?
 C223_a C228_a H22T_a 109.5 . . ?
 C223_a C228_a H22U_a 109.5 . . ?
 H22S_a C228_a H22T_a 109.5 . . ?
 H22S_a C228_a H22U_a 109.5 . . ?
 H22T_a C228_a H22U_a 109.5 . . ?
 O29B C229 C230 116.0(7) . . ?
 O30B C229 O29B 126.7(7) . . ?
 O30B C229 C230 117.3(7) . . ?
 C231 C230 C229 104.2(7) . . ?
 C232 C230 C229 111.6(7) . . ?
 C232 C230 C231 107.0(9) . . ?
 C233 C230 C229 109.3(8) . . ?
 C233 C230 C231 108.7(9) . . ?
 C233 C230 C232 115.4(9) . . ?
 C230 C231 H23A 109.5 . . ?
 C230 C231 H23B 109.5 . . ?
 C230 C231 H23C 109.5 . . ?
 H23A C231 H23B 109.5 . . ?
 H23A C231 H23C 109.5 . . ?
 H23B C231 H23C 109.5 . . ?
 C230 C232 H23D 109.5 . . ?
 C230 C232 H23E 109.5 . . ?
 C230 C232 H23F 109.5 . . ?
 H23D C232 H23E 109.5 . . ?
 H23D C232 H23F 109.5 . . ?
 H23E C232 H23F 109.5 . . ?
 C230 C233 H23G 109.5 . . ?
 C230 C233 H23H 109.5 . . ?
 C230 C233 H23I 109.5 . . ?
 H23G C233 H23H 109.5 . . ?
 H23G C233 H23I 109.5 . . ?
 H23H C233 H23I 109.5 . . ?
 O31B C234 O32B 127.4(6) . . ?
 O31B C234 C235 117.3(6) . . ?
 O32B C234 C235 115.3(6) . . ?
 C236 C235 C234 119.1(6) . . ?
 C237 C235 C234 119.9(6) . . ?
 C237 C235 C236 120.9(7) . . ?
 C235 C236 H236 120.8 . . ?
 C235 C236 C239 118.4(7) . . ?
 C239 C236 H236 120.8 . . ?
 C235 C237 H237 120.9 . . ?
 C235 C237 C238 118.3(7) . . ?
 C238 C237 H237 120.9 . . ?
 N6 C238 C237 120.8(7) . . ?
 N6 C238 C240_a 118.1(13) . . ?
 N6 C238 C245_b 111.7(11) . . ?
 C237 C238 C240_a 120.7(14) . . ?
 C237 C238 C245_b 126.0(10) . . ?
 N6 C239 C236 120.8(6) . . ?
 N6 C239 C250 113.7(6) . . ?
 C236 C239 C250 125.5(7) . . ?
 C243_a C242_a H242_a 120.0 . . ?
 C243_a C242_a C241_a 120.0 . . ?
 C241_a C242_a H242_a 120.0 . . ?
 C242_a C243_a H243_a 120.0 . . ?
 C244_a C243_a C242_a 120.0 . . ?
 C244_a C243_a H243_a 120.0 . . ?
 C243_a C244_a H244_a 120.0 . . ?
 C243_a C244_a N7_a 120.0 . . ?
 N7_a C244_a H244_a 120.0 . . ?
 C244_a N7_a Co1 130.1(13) . . ?
 C244_a N7_a C240_a 120.0 . . ?
 C240_a N7_a Co1 109.9(13) . . ?
 N7_a C240_a C238 113.2(17) . . ?
 C241_a C240_a C238 126.5(17) . . ?
 C241_a C240_a N7_a 120.0 . . ?
 C242_a C241_a H241_a 120.0 . . ?
 C240_a C241_a C242_a 120.0 . . ?
 C240_a C241_a H241_a 120.0 . . ?
 C248_b C249_b H249_b 120.0 . . ?
 C248_b C249_b N3C_b 120.0 . . ?
 N3C_b C249_b H249_b 120.0 . . ?
 C249_b C248_b H248_b 120.0 . . ?
 C247_b C248_b C249_b 120.0 . . ?
 C247_b C248_b H248_b 120.0 . . ?
 C248_b C247_b H247_b 120.0 . . ?
 C248_b C247_b C246_b 120.0 . . ?
 C246_b C247_b H247_b 120.0 . . ?
 C247_b C246_b H246_b 120.0 . . ?
 C247_b C246_b C245_b 120.0 . . ?
 C245_b C246_b H246_b 120.0 . . ?
 C246_b C245_b C238 125.8(11) . . ?
 C246_b C245_b N3C_b 120.0 . . ?
 N3C_b C245_b C238 113.9(11) . . ?
 C249_b N3C_b Co1 125.9(9) . . ?
 C245_b N3C_b Co1 114.0(9) . . ?
 C245_b N3C_b C249_b 120.0 . . ?
 N5 C250 C239 113.2(7) . . ?
 C251 C250 N5 121.6(8) . . ?
 C251 C250 C239 125.1(7) . . ?
 C250 C251 H251 120.6 . . ?
 C250 C251 C252 118.8(9) . . ?
 C252 C251 H251 120.6 . . ?
 C251 C252 H252 120.4 . . ?
 C253 C252 C251 119.2(10) . . ?
 C253 C252 H252 120.4 . . ?
 C252 C253 H253 120.4 . . ?
 C254 C253 C252 119.1(9) . . ?
 C254 C253 H253 120.4 . . ?
 N5 C254 C253 122.8(10) . . ?
 N5 C254 H254 118.6 . . ?
 C253 C254 H254 118.6 . . ?
 H27D C275 H27E 109.5 . . ?
 H27D C275 H27F 109.5 . . ?
 H27E C275 H27F 109.5 . . ?
 C276 C275 H27D 109.5 . . ?
 C276 C275 H27E 109.5 . . ?
 C276 C275 H27F 109.5 . . ?
 C280 C281 H281 120.0 . . ?
 C280 C281 C276 120.0 . . ?
 C276 C281 H281 120.0 . . ?
 C281 C280 H280 120.0 . . ?
 C281 C280 C279 120.0 . . ?
 C279 C280 H280 120.0 . . ?
 C280 C279 H279 120.0 . . ?
 C278 C279 C280 120.0 . . ?
 C278 C279 H279 120.0 . . ?
 C279 C278 H278 120.0 . . ?
 C279 C278 C277 120.0 . . ?
 C277 C278 H278 120.0 . . ?
 C278 C277 H277 120.0 . . ?
 C276 C277 C278 120.0 . . ?
 C276 C277 H277 120.0 . . ?
 C281 C276 C275 120.2(11) . . ?
 C277 C276 C275 119.7(11) . . ?
 C277 C276 C281 120.0 . . ?
 H28D C289 H28E 109.5 . . ?
 H28D C289 H28F 109.5 . . ?
 H28E C289 H28F 109.5 . . ?
 C290 C289 H28D 109.5 . . ?
 C290 C289 H28E 109.5 . . ?
 C290 C289 H28F 109.5 . . ?
 C294 C295 H295 120.0 . . ?
 C294 C295 C290 120.0 . . ?
 C290 C295 H295 120.0 . . ?
 C295 C294 H294 120.0 . . ?
 C293 C294 C295 120.0 . . ?
 C293 C294 H294 120.0 . . ?
 C294 C293 H293 120.0 . . ?
 C292 C293 C294 120.0 . . ?
 C292 C293 H293 120.0 . . ?
 C293 C292 H292 120.0 . . ?
 C293 C292 C291 120.0 . . ?
 C291 C292 H292 120.0 . . ?
 C292 C291 H291 120.0 . . ?
 C292 C291 C290 120.0 . . ?
 C290 C291 H291 120.0 . . ?
 C295 C290 C289 118.5(12) . . ?
 C291 C290 C289 121.2(11) . . ?
 C291 C290 C295 120.0 . . ?
 H4D_a N4_a H4E_a 106.5 . . ?
 C127_a N4_a H4D_a 106.5 . . ?
 C127_a N4_a H4E_a 106.5 . . ?
 C130_a N4_a H4D_a 106.5 . . ?
 C130_a N4_a H4E_a 106.5 . . ?
 C130_a N4_a C127_a 123.5(16) . . ?
 N4_a C127_a H12D_a 110.2 . . ?
 N4_a C127_a H12E_a 110.2 . . ?
 H12D_a C127_a H12E_a 108.5 . . ?
 C128_a C127_a N4_a 107.7(18) . . ?
 C128_a C127_a H12D_a 110.2 . . ?
 C128_a C127_a H12E_a 110.2 . . ?
 C127_a C128_a H12F_a 112.6 . . ?
 C127_a C128_a H12G_a 112.6 . . ?
 C127_a C128_a C129_a 96(2) . . ?
 H12F_a C128_a H12G_a 110.1 . . ?
 C129_a C128_a H12F_a 112.6 . . ?
 C129_a C128_a H12G_a 112.6 . . ?
 C128_a C129_a H12H_a 109.5 . . ?
 C128_a C129_a H12I_a 109.5 . . ?
 C128_a C129_a H12J_a 109.5 . . ?
 H12H_a C129_a H12I_a 109.5 . . ?
 H12H_a C129_a H12J_a 109.5 . . ?
 H12I_a C129_a H12J_a 109.5 . . ?
 N4_a C130_a H13M_a 107.8 . . ?
 N4_a C130_a H13N_a 107.8 . . ?
 N4_a C130_a C131_a 118.2(17) . . ?
 H13M_a C130_a H13N_a 107.1 . . ?
 C131_a C130_a H13M_a 107.8 . . ?
 C131_a C130_a H13N_a 107.8 . . ?
 C130_a C131_a H13O_a 111.9 . . ?
 C130_a C131_a H13P_a 111.9 . . ?
 C130_a C131_a C132_a 99.3(18) . . ?
 H13O_a C131_a H13P_a 109.6 . . ?
 C132_a C131_a H13O_a 111.9 . . ?
 C132_a C131_a H13P_a 111.9 . . ?
 C131_a C132_a H13Q_a 109.5 . . ?
 C131_a C132_a H13R_a 109.5 . . ?
 C131_a C132_a H13S_a 109.5 . . ?
 H13Q_a C132_a H13R_a 109.5 . . ?
 H13Q_a C132_a H13S_a 109.5 . . ?
 H13R_a C132_a H13S_a 109.5 . . ?
 H28G C282 H28H 109.5 . . ?
 H28G C282 H28I 109.5 . . ?
 H28H C282 H28I 109.5 . . ?
 C283 C282 H28G 109.5 . . ?
 C283 C282 H28H 109.5 . . ?
 C283 C282 H28I 109.5 . . ?
 C284 C285 H285 120.0 . . ?
 C284 C285 C286 120.0 . . ?
 C286 C285 H285 120.0 . . ?
 C285 C284 H284 120.0 . . ?
 C285 C284 C283 120.0 . . ?
 C283 C284 H284 120.0 . . ?
 C284 C283 C282 116.7(12) . . ?
 C288 C283 C282 119.7(12) . . ?
 C288 C283 C284 120.0 . . ?
 C283 C288 H288 120.0 . . ?
 C283 C288 C287 120.0 . . ?
 C287 C288 H288 120.0 . . ?
 C288 C287 H287 120.0 . . ?
 C286 C287 C288 120.0 . . ?
 C286 C287 H287 120.0 . . ?
 C285 C286 H286 120.0 . . ?
 C287 C286 C285 120.0 . . ?
 C287 C286 H286 120.0 . . ?
 H8D_a N8_a H8E_a 106.2 . . ?
 C255_a N8_a H8D_a 105.8 . . ?
 C255_a N8_a H8E_a 105.8 . . ?
 C255_a N8_a C258_a 126(2) . . ?
 C258_a N8_a H8D_a 105.8 . . ?
 C258_a N8_a H8E_a 105.8 . . ?
 N8_a C255_a H25D_a 105.5 . . ?
 N8_a C255_a H25E_a 105.5 . . ?
 H25D_a C255_a H25E_a 106.1 . . ?
 C256_a C255_a N8_a 127(2) . . ?
 C256_a C255_a H25D_a 105.5 . . ?
 C256_a C255_a H25E_a 105.5 . . ?
 C255_a C256_a H25F_a 111.9 . . ?
 C255_a C256_a H25G_a 111.9 . . ?
 C255_a C256_a C257_a 99(2) . . ?
 H25F_a C256_a H25G_a 109.6 . . ?
 C257_a C256_a H25F_a 111.9 . . ?
 C257_a C256_a H25G_a 111.9 . . ?
 C256_a C257_a H25H_a 109.5 . . ?
 C256_a C257_a H25I_a 109.5 . . ?
 C256_a C257_a H25J_a 109.5 . . ?
 H25H_a C257_a H25I_a 109.5 . . ?
 H25H_a C257_a H25J_a 109.5 . . ?
 H25I_a C257_a H25J_a 109.5 . . ?
 N8_a C258_a H25K_a 109.6 . . ?
 N8_a C258_a H25L_a 109.6 . . ?
 H25K_a C258_a H25L_a 108.1 . . ?
 C259_a C258_a N8_a 110(2) . . ?
 C259_a C258_a H25K_a 109.6 . . ?
 C259_a C258_a H25L_a 109.6 . . ?
 C258_a C259_a H25M_a 113.9 . . ?
 C258_a C259_a H25N_a 113.9 . . ?
 H25M_a C259_a H25N_a 111.1 . . ?
 C260_a C259_a C258_a 89(2) . . ?
 C260_a C259_a H25M_a 113.9 . . ?
 C260_a C259_a H25N_a 113.9 . . ?
 C259_a C260_a H26D_a 109.5 . . ?
 C259_a C260_a H26E_a 109.5 . . ?
 C259_a C260_a H26F_a 109.5 . . ?
 H26D_a C260_a H26E_a 109.5 . . ?
 H26D_a C260_a H26F_a 109.5 . . ?
 H26E_a C260_a H26F_a 109.5 . . ?
 H26G C261 H26H 109.5 . . ?
 H26G C261 H26I 109.5 . . ?
 H26H C261 H26I 109.5 . . ?
 C262 C261 H26G 109.5 . . ?
 C262 C261 H26H 109.5 . . ?
 C262 C261 H26I 109.5 . . ?
 C267 C262 C261 118.7(12) . . ?
 C267 C262 C263 120.0 . . ?
 C263 C262 C261 120.6(12) . . ?
 C262 C267 H267 120.0 . . ?
 C266 C267 C262 120.0 . . ?
 C266 C267 H267 120.0 . . ?
 C267 C266 H266 120.0 . . ?
 C267 C266 C265 120.0 . . ?
 C265 C266 H266 120.0 . . ?
 C266 C265 H265 120.0 . . ?
 C264 C265 C266 120.0 . . ?
 C264 C265 H265 120.0 . . ?
 C265 C264 H264 120.0 . . ?
 C265 C264 C263 120.0 . . ?
 C263 C264 H264 120.0 . . ?
 C262 C263 H263 120.0 . . ?
 C264 C263 C262 120.0 . . ?
 C264 C263 H263 120.0 . . ?
 C274 C269 H269 120.0 . . ?
 C274 C269 C270 120.0 . . ?
 C270 C269 H269 120.0 . . ?
 C269 C274 C300 118.7(10) . . ?
 C273 C274 C269 120.0 . . ?
 C273 C274 C300 120.2(10) . . ?
 C274 C273 H273 120.0 . . ?
 C274 C273 C272 120.0 . . ?
 C272 C273 H273 120.0 . . ?
 C273 C272 H272 120.0 . . ?
 C271 C272 C273 120.0 . . ?
 C271 C272 H272 120.0 . . ?
 C272 C271 H271 120.0 . . ?
 C272 C271 C270 120.0 . . ?
 C270 C271 H271 120.0 . . ?
 C269 C270 H270 120.0 . . ?
 C271 C270 C269 120.0 . . ?
 C271 C270 H270 120.0 . . ?
 O1 Cl1 O2 108.8(8) . . ?
 O1 Cl1 O3 110.1(6) . . ?
 O1 Cl1 O4 110.6(5) . . ?
 O2 Cl1 O3 109.7(7) . . ?
 O2 Cl1 O4 110.3(5) . . ?
 O4 Cl1 O3 107.3(5) . . ?
 H29D C296 H29E 109.5 . . ?
 H29D C296 H29F 109.5 . . ?
 H29E C296 H29F 109.5 . . ?
 C297 C296 H29D 109.5 . . ?
 C297 C296 H29E 109.5 . . ?
 C297 C296 H29F 109.5 . . ?
 C296 C297 N9 170(3) . . ?
 H29G C298 H29H 109.5 . . ?
 H29G C298 H29I 109.5 . . ?
 H29H C298 H29I 109.5 . . ?
 C299 C298 H29G 109.5 . . ?
 C299 C298 H29H 109.5 . . ?
 C299 C298 H29I 109.5 . . ?
 N10 C299 C298 175(3) . . ?
 C274 C300 H30A 109.5 . . ?
 C274 C300 H30B 109.5 . . ?
 C274 C300 H30C 109.5 . . ?
 H30A C300 H30B 109.5 . . ?
 H30A C300 H30C 109.5 . . ?
 H30B C300 H30C 109.5 . . ?
 H40D_b C400_b H40E_b 109.5 . . ?
 H40D_b C400_b H40F_b 109.5 . . ?
 H40E_b C400_b H40F_b 109.5 . . ?
 C401_b C400_b H40D_b 109.5 . . ?
 C401_b C400_b H40E_b 109.5 . . ?
 C401_b C400_b H40F_b 109.5 . . ?
 C400_b C401_b H40G_b 111.0 . . ?
 C400_b C401_b H40H_b 111.0 . . ?
 H40G_b C401_b H40H_b 109.0 . . ?
 C402_b C401_b C400_b 103.7(18) . . ?
 C402_b C401_b H40G_b 111.0 . . ?
 C402_b C401_b H40H_b 111.0 . . ?
 C401_b C402_b H40I_b 110.2 . . ?
 C401_b C402_b H40J_b 110.2 . . ?
 H40I_b C402_b H40J_b 108.5 . . ?
 N403_b C402_b C401_b 107.4(18) . . ?
 N403_b C402_b H40I_b 110.2 . . ?
 N403_b C402_b H40J_b 110.2 . . ?
 C402_b N403_b H40K_b 110.0 . . ?
 C402_b N403_b H40L_b 110.0 . . ?
 H40K_b N403_b H40L_b 108.4 . . ?
 C404_b N403_b C402_b 108.6(17) . . ?
 C404_b N403_b H40K_b 110.0 . . ?
 C404_b N403_b H40L_b 110.0 . . ?
 N403_b C404_b H40M_b 109.7 . . ?
 N403_b C404_b H40N_b 109.7 . . ?
 H40M_b C404_b H40N_b 108.2 . . ?
 C405_b C404_b N403_b 109.7(16) . . ?
 C405_b C404_b H40M_b 109.7 . . ?
 C405_b C404_b H40N_b 109.7 . . ?
 C404_b C405_b H40O_b 109.7 . . ?
 C404_b C405_b H40P_b 109.7 . . ?
 C404_b C405_b C406_b 109.9(16) . . ?
 H40O_b C405_b H40P_b 108.2 . . ?
 C406_b C405_b H40O_b 109.7 . . ?
 C406_b C405_b H40P_b 109.7 . . ?
 C405_b C406_b H40Q_b 109.5 . . ?
 C405_b C406_b H40R_b 109.5 . . ?
 C405_b C406_b H40S_b 109.5 . . ?
 H40Q_b C406_b H40R_b 109.5 . . ?
 H40Q_b C406_b H40S_b 109.5 . . ?
 H40R_b C406_b H40S_b 109.5 . . ?
 C11S C12S H12S 120.0 . . ?
 C11S C12S C13S 120.0 . . ?
 C13S C12S H12S 120.0 . . ?
 C12S C11S C17S 121.4(9) . . ?
 C16S C11S C12S 120.0 . . ?
 C16S C11S C17S 118.6(9) . . ?
 C11S C16S H16Y 120.0 . . ?
 C11S C16S C15S 120.0 . . ?
 C15S C16S H16Y 120.0 . . ?
 C16S C15S H15V 120.0 . . ?
 C14S C15S C16S 120.0 . . ?
 C14S C15S H15V 120.0 . . ?
 C15S C14S H14Y 120.0 . . ?
 C15S C14S C13S 120.0 . . ?
 C13S C14S H14Y 120.0 . . ?
 C12S C13S H13T 120.0 . . ?
 C14S C13S C12S 120.0 . . ?
 C14S C13S H13T 120.0 . . ?
 C11S C17S H17V 109.5 . . ?
 C11S C17S H17W 109.5 . . ?
 C11S C17S H17X 109.5 . . ?
 H17V C17S H17W 109.5 . . ?
 H17V C17S H17X 109.5 . . ?
 H17W C17S H17X 109.5 . . ?
 H50D_b C501_b H50E_b 109.5 . . ?
 H50D_b C501_b H50F_b 109.5 . . ?
 H50E_b C501_b H50F_b 109.5 . . ?
 C502_b C501_b H50D_b 109.5 . . ?
 C502_b C501_b H50E_b 109.5 . . ?
 C502_b C501_b H50F_b 109.5 . . ?
 C501_b C502_b H50G_b 108.5 . . ?
 C501_b C502_b H50H_b 108.5 . . ?
 C501_b C502_b C503_b 114.9(18) . . ?
 H50G_b C502_b H50H_b 107.5 . . ?
 C503_b C502_b H50G_b 108.5 . . ?
 C503_b C502_b H50H_b 108.5 . . ?
 C502_b C503_b H50I_b 109.6 . . ?
 C502_b C503_b H50J_b 109.6 . . ?
 H50I_b C503_b H50J_b 108.1 . . ?
 N504_b C503_b C502_b 110.3(15) . . ?
 N504_b C503_b H50I_b 109.6 . . ?
 N504_b C503_b H50J_b 109.6 . . ?
 C503_b N504_b H50K_b 108.9 . . ?
 C503_b N504_b H50L_b 108.9 . . ?
 C503_b N504_b C505_b 113.4(15) . . ?
 H50K_b N504_b H50L_b 107.7 . . ?
 C505_b N504_b H50K_b 108.9 . . ?
 C505_b N504_b H50L_b 108.9 . . ?
 N504_b C505_b H50M_b 110.6 . . ?
 N504_b C505_b H50N_b 110.6 . . ?
 N504_b C505_b C506_b 105.5(17) . . ?
 H50M_b C505_b H50N_b 108.8 . . ?
 C506_b C505_b H50M_b 110.6 . . ?
 C506_b C505_b H50N_b 110.6 . . ?
 C505_b C506_b H50O_b 110.4 . . ?
 C505_b C506_b H50P_b 110.4 . . ?
 H50O_b C506_b H50P_b 108.6 . . ?
 C507_b C506_b C505_b 106.5(17) . . ?
 C507_b C506_b H50O_b 110.4 . . ?
 C507_b C506_b H50P_b 110.4 . . ?
 C506_b C507_b H50Q_b 109.5 . . ?
 C506_b C507_b H50R_b 109.5 . . ?
 C506_b C507_b H50S_b 109.5 . . ?
 H50Q_b C507_b H50R_b 109.5 . . ?
 H50Q_b C507_b H50S_b 109.5 . . ?
 H50R_b C507_b H50S_b 109.5 . . ?

loop_
  _geom_torsion_atom_site_label_1
  _geom_torsion_atom_site_label_2
  _geom_torsion_atom_site_label_3
  _geom_torsion_atom_site_label_4
  _geom_torsion
  _geom_torsion_site_symmetry_1
  _geom_torsion_site_symmetry_2
  _geom_torsion_site_symmetry_3
  _geom_torsion_site_symmetry_4
  _geom_torsion_publ_flag
 Co1 N1 C112 C111 -8.2(9) . . . . ?
 Co1 N1 C112 C113 166.5(7) . . . . ?
 Co1 N1 C116 C115 -168.7(9) . . . . ?
 Co1 N2 C110 C107 -172.3(8) . . . . ?
 Co1 N2 C110 C117_a 17(2) . . . . ?
 Co1 N2 C110 C122_b -4(2) . . . . ?
 Co1 N2 C111 C109 172.2(5) . . . . ?
 Co1 N2 C111 C112 -6.5(9) . . . . ?
 Co1 N5 C250 C239 -6.3(9) . . . . ?
 Co1 N5 C250 C251 176.0(8) . . . . ?
 Co1 N5 C254 C253 -175.4(9) . . . . ?
 Co1 N6 C238 C237 -170.5(7) . . . . ?
 Co1 N6 C238 C240_a 17.1(19) . . . . ?
 Co1 N6 C238 C245_b -4(2) . . . . ?
 Co1 N6 C239 C236 171.5(6) . . . . ?
 Co1 N6 C239 C250 -6.4(9) . . . . ?
 Co1 N3_a C117_a C110 10.8(19) . . . . ?
 Co1 N3_a C117_a C118_a -174.2(18) . . . . ?
 Co1 N11_b C126_b C125_b 178(3) . . . . ?
 Co1 N7_a C240_a C238 4.6(16) . . . . ?
 Co1 N7_a C240_a C241_a 178.7(19) . . . . ?
 Ni1A O26A C85 O25A 20.3(10) . . . . ?
 Ni1A O26A C85 C86 -158.9(6) . . . . ?
 Ni1A O28A C93 O27A 14.3(12) . . . . ?
 Ni1A O28A C93 C94 -166.3(5) . . . . ?
 Ni1A O29A C98 O30A -12.3(11) . . . . ?
 Ni1A O29A C98 C99 167.7(5) . . . . ?
 Ni1A O31A C106 O32A -27.6(10) . . . . ?
 Ni1A O31A C106 C108 149.1(5) . . . . ?
 Ni1B O26B C211 O25B 13.0(12) . . . . ?
 Ni1B O26B C211 C212 -164.1(6) . . . . ?
 Ni1B O28B C219 O27B 14.1(17) . . . . ?
 Ni1B O28B C219 C220_b 166.2(10) . . . . ?
 Ni1B O28B C219 C223_a -155.4(8) . . . . ?
 Ni1B O29B C229 O30B -3.5(11) . . . . ?
 Ni1B O29B C229 C230 178.3(5) . . . . ?
 Ni1B O31B C234 O32B -24.5(12) . . . . ?
 Ni1B O31B C234 C235 153.4(5) . . . . ?
 Cr1A O1A C1 O2A 20.7(13) . . . . ?
 Cr1A O1A C1 C2 -160.6(5) . . . . ?
 Cr1A O3A C9 O4A 20.8(12) . . . . ?
 Cr1A O3A C9 C10 -158.6(7) . . . . ?
 Cr1A O30A C98 O29A -19.3(11) . . . . ?
 Cr1A O30A C98 C99 160.7(5) . . . . ?
 Cr1A O32A C106 O31A 2.4(10) . . . . ?
 Cr1A O32A C106 C108 -174.3(5) . . . . ?
 Cr1B O1B C133 O2B 17.8(13) . . . . ?
 Cr1B O1B C133 C134 -162.8(6) . . . . ?
 Cr1B O3B C138 O4B 16.6(13) . . . . ?
 Cr1B O3B C138 C139_b -166.0(17) . . . . ?
 Cr1B O3B C138 C143_a -155.5(10) . . . . ?
 Cr1B O30B C229 O29B -23.0(12) . . . . ?
 Cr1B O30B C229 C230 155.1(6) . . . . ?
 Cr1B O32B C234 O31B 2.3(12) . . . . ?
 Cr1B O32B C234 C235 -175.6(5) . . . . ?
 Cr2A O2A C1 O1A 13.2(12) . . . . ?
 Cr2A O2A C1 C2 -165.5(5) . . . . ?
 Cr2A O4A C9 O3A 14.0(15) . . . . ?
 Cr2A O4A C9 C10 -166.6(7) . . . . ?
 Cr2A O5A C17 O6A -13.7(14) . . . . ?
 Cr2A O5A C17 C18 165.2(6) . . . . ?
 Cr2A O7A C22 O8A -13.1(17) . . . . ?
 Cr2A O7A C22 C23 168.1(7) . . . . ?
 Cr2B O2B C133 O1B 13.5(12) . . . . ?
 Cr2B O2B C133 C134 -165.9(6) . . . . ?
 Cr2B O4B C138 O3B 15.5(15) . . . . ?
 Cr2B O4B C138 C139_b -161.9(17) . . . . ?
 Cr2B O4B C138 C143_a -172.3(9) . . . . ?
 Cr2B O5B C147 O6B -10(2) . . . . ?
 Cr2B O5B C147 C148 163.6(10) . . . . ?
 Cr2B O7B C152 O8B -6.6(16) . . . . ?
 Cr2B O7B C152 C153 174.1(6) . . . . ?
 Cr3A O6A C17 O5A -17.2(15) . . . . ?
 Cr3A O6A C17 C18 164.0(7) . . . . ?
 Cr3A O8A C22 O7A -14.4(16) . . . . ?
 Cr3A O8A C22 C23 164.4(7) . . . . ?
 Cr3A O9A C30 O10A 10.3(15) . . . . ?
 Cr3A O9A C30 C31 -174.9(7) . . . . ?
 Cr3A O11A C38 O12A 6.5(16) . . . . ?
 Cr3A O11A C38 C39 -172.4(7) . . . . ?
 Cr3B O6B C147 O5B -22(2) . . . . ?
 Cr3B O6B C147 C148 163.5(10) . . . . ?
 Cr3B O8B C152 O7B -21.3(15) . . . . ?
 Cr3B O8B C152 C153 158.0(7) . . . . ?
 Cr3B O9B C157 O10B 25.7(16) . . . . ?
 Cr3B O9B C157 C158 -156.1(7) . . . . ?
 Cr3B O11B C161 O12B 18.8(15) . . . . ?
 Cr3B O11B C161 C162 -163.5(6) . . . . ?
 Cr4A O10A C30 O9A 18.2(13) . . . . ?
 Cr4A O10A C30 C31 -156.7(7) . . . . ?
 Cr4A O12A C38 O11A 22.0(17) . . . . ?
 Cr4A O12A C38 C39 -159.1(8) . . . . ?
 Cr4A O13A C43 O14A -11.0(15) . . . . ?
 Cr4A O13A C43 C44 167.7(8) . . . . ?
 Cr4A O15A C48 O16A -17.4(12) . . . . ?
 Cr4A O15A C48 C49 166.2(6) . . . . ?
 Cr4B O10B C157 O9B 3.8(13) . . . . ?
 Cr4B O10B C157 C158 -174.3(7) . . . . ?
 Cr4B O12B C161 O11B 11.6(16) . . . . ?
 Cr4B O12B C161 C162 -165.9(6) . . . . ?
 Cr4B O13B C169 O14B -20.8(14) . . . . ?
 Cr4B O13B C169 C170 155.7(7) . . . . ?
 Cr4B O15B C177 O16B -23.2(13) . . . . ?
 Cr4B O15B C177 C178 157.4(6) . . . . ?
 Cr5A O14A C43 O13A -21.2(15) . . . . ?
 Cr5A O14A C43 C44 160.1(8) . . . . ?
 Cr5A O16A C48 O15A -12.3(11) . . . . ?
 Cr5A O16A C48 C49 164.0(5) . . . . ?
 Cr5A O17A C53 O18A 17.4(12) . . . . ?
 Cr5A O17A C53 C54 -166.3(6) . . . . ?
 Cr5A O19A C61 O20A 11.7(11) . . . . ?
 Cr5A O19A C61 C62 -167.8(6) . . . . ?
 Cr5B O14B C169 O13B -15.8(15) . . . . ?
 Cr5B O14B C169 C170 167.5(6) . . . . ?
 Cr5B O16B C177 O15B -14.9(11) . . . . ?
 Cr5B O16B C177 C178 164.6(6) . . . . ?
 Cr5B O17B C182 O18B 24.8(15) . . . . ?
 Cr5B O17B C182 C183 -160.8(7) . . . . ?
 Cr5B O19B C190 O20B 21.6(14) . . . . ?
 Cr5B O19B C190 C191 -155.6(7) . . . . ?
 Cr6A O18A C53 O17A 12.0(12) . . . . ?
 Cr6A O18A C53 C54 -164.2(6) . . . . ?
 Cr6A O20A C61 O19A 23.1(12) . . . . ?
 Cr6A O20A C61 C62 -157.5(6) . . . . ?
 Cr6A O21A C69 O22A -10.6(11) . . . . ?
 Cr6A O21A C69 C70 169.2(5) . . . . ?
 Cr6A O23A C77 O24A -23.9(11) . . . . ?
 Cr6A O23A C77 C78 158.3(5) . . . . ?
 Cr6B O18B C182 O17B 10.3(16) . . . . ?
 Cr6B O18B C182 C183 -163.8(7) . . . . ?
 Cr6B O20B C190 O19B 17.6(15) . . . . ?
 Cr6B O20B C190 C191 -165.3(7) . . . . ?
 Cr6B O21B C198 O22B -10.4(16) . . . . ?
 Cr6B O21B C198 C199 167.0(7) . . . . ?
 Cr6B O23B C206 O24B -18.2(14) . . . . ?
 Cr6B O23B C206 C207 160.3(6) . . . . ?
 Cr7A O22A C69 O21A -22.1(11) . . . . ?
 Cr7A O22A C69 C70 158.1(5) . . . . ?
 Cr7A O24A C77 O23A -9.9(10) . . . . ?
 Cr7A O24A C77 C78 167.9(5) . . . . ?
 Cr7A O25A C85 O26A 11.6(11) . . . . ?
 Cr7A O25A C85 C86 -169.1(6) . . . . ?
 Cr7A O27A C93 O28A 20.2(11) . . . . ?
 Cr7A O27A C93 C94 -159.2(6) . . . . ?
 Cr7B O22B C198 O21B -19.5(17) . . . . ?
 Cr7B O22B C198 C199 163.1(7) . . . . ?
 Cr7B O24B C206 O23B -13.6(13) . . . . ?
 Cr7B O24B C206 C207 167.8(6) . . . . ?
 Cr7B O25B C211 O26B 15.9(14) . . . . ?
 Cr7B O25B C211 C212 -167.0(7) . . . . ?
 Cr7B O27B C219 O28B 19.5(16) . . . . ?
 Cr7B O27B C219 C220_b -124.9(14) . . . . ?
 Cr7B O27B C219 C223_a -171.1(8) . . . . ?
 F1B Ni1B F8B Cr7B 147.0(3) . . . . ?
 O1A C1 C2 C3_a 177.9(10) . . . . ?
 O1A C1 C2 C4_b 154.9(14) . . . . ?
 O1A C1 C2 C5_b 22.7(18) . . . . ?
 O1A C1 C2 C6_a 59.7(10) . . . . ?
 O1A C1 C2 C7_a -52.0(12) . . . . ?
 O1A C1 C2 C8_b -95.5(14) . . . . ?
 O1B C133 C134 C135 174.3(10) . . . . ?
 O1B C133 C134 C136 57.1(11) . . . . ?
 O1B C133 C134 C137 -62.0(11) . . . . ?
 O2A C1 C2 C3_a -3.3(13) . . . . ?
 O2A C1 C2 C4_b -26.3(15) . . . . ?
 O2A C1 C2 C5_b -158.5(16) . . . . ?
 O2A C1 C2 C6_a -121.5(9) . . . . ?
 O2A C1 C2 C7_a 126.8(10) . . . . ?
 O2A C1 C2 C8_b 83.2(14) . . . . ?
 O2B C133 C134 C135 -6.2(13) . . . . ?
 O2B C133 C134 C136 -123.5(10) . . . . ?
 O2B C133 C134 C137 117.5(10) . . . . ?
 O3A C9 C10 C11_a -18.9(14) . . . . ?
 O3A C9 C10 C12_b -91.5(12) . . . . ?
 O3A C9 C10 C13_a -152.8(12) . . . . ?
 O3A C9 C10 C14_b 157.6(12) . . . . ?
 O3A C9 C10 C15_a 92.7(12) . . . . ?
 O3A C9 C10 C16_b 23.0(15) . . . . ?
 O3B C138 C139_b C140_b 20(3) . . . . ?
 O3B C138 C139_b C141_b -100(2) . . . . ?
 O3B C138 C139_b C142_b 143.4(18) . . . . ?
 O3B C138 C143_a C144_a -158.7(11) . . . . ?
 O3B C138 C143_a C145_a 79.2(14) . . . . ?
 O3B C138 C143_a C146_a -38.5(15) . . . . ?
 O4A C9 C10 C11_a 161.6(12) . . . . ?
 O4A C9 C10 C12_b 89.1(12) . . . . ?
 O4A C9 C10 C13_a 27.8(15) . . . . ?
 O4A C9 C10 C14_b -21.9(15) . . . . ?
 O4A C9 C10 C15_a -86.8(12) . . . . ?
 O4A C9 C10 C16_b -156.5(12) . . . . ?
 O4B C138 C139_b C140_b -162.6(19) . . . . ?
 O4B C138 C139_b C141_b 78(2) . . . . ?
 O4B C138 C139_b C142_b -39(2) . . . . ?
 O4B C138 C143_a C144_a 28.5(17) . . . . ?
 O4B C138 C143_a C145_a -93.6(13) . . . . ?
 O4B C138 C143_a C146_a 148.7(12) . . . . ?
 O5A C17 C18 C19 55.4(12) . . . . ?
 O5A C17 C18 C20 -63.0(12) . . . . ?
 O5A C17 C18 C21 175.1(9) . . . . ?
 O5B C147 C148 C149 -51.0(17) . . . . ?
 O5B C147 C148 C150 -175.7(14) . . . . ?
 O5B C147 C148 C151 64.2(16) . . . . ?
 O6A C17 C18 C19 -125.6(10) . . . . ?
 O6A C17 C18 C20 116.0(11) . . . . ?
 O6A C17 C18 C21 -5.9(13) . . . . ?
 O6B C147 C148 C149 123.7(13) . . . . ?
 O6B C147 C148 C150 -1(2) . . . . ?
 O6B C147 C148 C151 -121.1(13) . . . . ?
 O7A C22 C23 C24_a 67.3(13) . . . . ?
 O7A C22 C23 C25_b 16(3) . . . . ?
 O7A C22 C23 C26_a -48.0(13) . . . . ?
 O7A C22 C23 C27_b -117(2) . . . . ?
 O7A C22 C23 C28_a -171.0(10) . . . . ?
 O7A C22 C23 C29_b 135(2) . . . . ?
 O7B C152 C153 C154 67.3(12) . . . . ?
 O7B C152 C153 C155 -49.2(11) . . . . ?
 O7B C152 C153 C156 -169.5(10) . . . . ?
 O8A C22 C23 C24_a -111.7(11) . . . . ?
 O8A C22 C23 C25_b -163(3) . . . . ?
 O8A C22 C23 C26_a 133.0(11) . . . . ?
 O8A C22 C23 C27_b 64(2) . . . . ?
 O8A C22 C23 C28_a 10.0(15) . . . . ?
 O8A C22 C23 C29_b -44(2) . . . . ?
 O8B C152 C153 C154 -112.0(11) . . . . ?
 O8B C152 C153 C155 131.5(11) . . . . ?
 O8B C152 C153 C156 11.2(14) . . . . ?
 O9A C30 C31 C32_a 158.9(11) . . . . ?
 O9A C30 C31 C33_b 95.6(17) . . . . ?
 O9A C30 C31 C34_a 30.6(14) . . . . ?
 O9A C30 C31 C35_b -18(2) . . . . ?
 O9A C30 C31 C36_a -83.8(11) . . . . ?
 O9A C30 C31 C37_b -152.4(19) . . . . ?
 O9B C157 C158 C159 178.7(11) . . . . ?
 O9B C157 C158 C160 -65.2(14) . . . . ?
 O9B C157 C158 C226 53.0(16) . . . . ?
 O10A C30 C31 C32_a -25.8(14) . . . . ?
 O10A C30 C31 C33_b -89.2(17) . . . . ?
 O10A C30 C31 C34_a -154.2(11) . . . . ?
 O10A C30 C31 C35_b 157.6(19) . . . . ?
 O10A C30 C31 C36_a 91.5(11) . . . . ?
 O10A C30 C31 C37_b 23(2) . . . . ?
 O10B C157 C158 C159 -3.1(15) . . . . ?
 O10B C157 C158 C160 113.1(14) . . . . ?
 O10B C157 C158 C226 -128.8(13) . . . . ?
 O11A C38 C39 C40 -18.8(18) . . . . ?
 O11A C38 C39 C41 -141.1(12) . . . . ?
 O11A C38 C39 C42 99.0(12) . . . . ?
 O11B C161 C162 C163_b -178.2(12) . . . . ?
 O11B C161 C162 C164_a 94.4(12) . . . . ?
 O11B C161 C162 C165_b 61.2(17) . . . . ?
 O11B C161 C162 C166_a -15.7(13) . . . . ?
 O11B C161 C162 C167_b -68.0(14) . . . . ?
 O11B C161 C162 C168_a -141.1(13) . . . . ?
 O12A C38 C39 C40 162.2(14) . . . . ?
 O12A C38 C39 C41 39.9(16) . . . . ?
 O12A C38 C39 C42 -80.0(12) . . . . ?
 O12B C161 C162 C163_b -0.2(14) . . . . ?
 O12B C161 C162 C164_a -87.7(12) . . . . ?
 O12B C161 C162 C165_b -120.9(15) . . . . ?
 O12B C161 C162 C166_a 162.2(11) . . . . ?
 O12B C161 C162 C167_b 109.9(14) . . . . ?
 O12B C161 C162 C168_a 36.8(16) . . . . ?
 O13A C43 C44 C45 -86.9(12) . . . . ?
 O13A C43 C44 C46 147.0(12) . . . . ?
 O13A C43 C44 C47 28.9(14) . . . . ?
 O13B C169 C170 C171_a -105.3(11) . . . . ?
 O13B C169 C170 C172_b -163.4(15) . . . . ?
 O13B C169 C170 C173_a 140.8(10) . . . . ?
 O13B C169 C170 C174_b 73.5(16) . . . . ?
 O13B C169 C170 C175_a 20.3(14) . . . . ?
 O13B C169 C170 C176_b -43.3(14) . . . . ?
 O14A C43 C44 C45 91.9(12) . . . . ?
 O14A C43 C44 C46 -34.2(16) . . . . ?
 O14A C43 C44 C47 -152.3(10) . . . . ?
 O14B C169 C170 C171_a 71.7(12) . . . . ?
 O14B C169 C170 C172_b 13.5(17) . . . . ?
 O14B C169 C170 C173_a -42.2(11) . . . . ?
 O14B C169 C170 C174_b -109.6(14) . . . . ?
 O14B C169 C170 C175_a -162.8(11) . . . . ?
 O14B C169 C170 C176_b 133.6(13) . . . . ?
 O15A C48 C49 C50 57.9(10) . . . . ?
 O15A C48 C49 C51 -56.5(10) . . . . ?
 O15A C48 C49 C52 -179.8(8) . . . . ?
 O15B C177 C178 C179 72.5(14) . . . . ?
 O15B C177 C178 C180 -55.3(12) . . . . ?
 O15B C177 C178 C181 -170.6(8) . . . . ?
 O16A C48 C49 C50 -118.8(9) . . . . ?
 O16A C48 C49 C51 126.9(9) . . . . ?
 O16A C48 C49 C52 3.6(11) . . . . ?
 O16B C177 C178 C179 -106.9(13) . . . . ?
 O16B C177 C178 C180 125.3(10) . . . . ?
 O16B C177 C178 C181 9.9(11) . . . . ?
 O17A C53 C54 C55_a -176.6(13) . . . . ?
 O17A C53 C54 C56_b -114.4(12) . . . . ?
 O17A C53 C54 C57_a 56.8(16) . . . . ?
 O17A C53 C54 C58_b 8.3(13) . . . . ?
 O17A C53 C54 C59_a -61.9(15) . . . . ?
 O17A C53 C54 C60_b 129.7(11) . . . . ?
 O17B C182 C183 C184_b 125.7(14) . . . . ?
 O17B C182 C183 C185_a 62.1(15) . . . . ?
 O17B C182 C183 C186_b 7.8(17) . . . . ?
 O17B C182 C183 C187_a -52.4(14) . . . . ?
 O17B C182 C183 C188_b -123.1(14) . . . . ?
 O17B C182 C183 C189_a -169.9(13) . . . . ?
 O18A C53 C54 C55_a 0.0(15) . . . . ?
 O18A C53 C54 C56_b 62.2(13) . . . . ?
 O18A C53 C54 C57_a -126.5(16) . . . . ?
 O18A C53 C54 C58_b -175.0(11) . . . . ?
 O18A C53 C54 C59_a 114.7(15) . . . . ?
 O18A C53 C54 C60_b -53.7(13) . . . . ?
 O18B C182 C183 C184_b -59.5(16) . . . . ?
 O18B C182 C183 C185_a -123.1(14) . . . . ?
 O18B C182 C183 C186_b -177.4(14) . . . . ?
 O18B C182 C183 C187_a 122.4(14) . . . . ?
 O18B C182 C183 C188_b 51.7(16) . . . . ?
 O18B C182 C183 C189_a 4.9(17) . . . . ?
 O19A C61 C62 C63_a 174.9(10) . . . . ?
 O19A C61 C62 C64_b 97.8(11) . . . . ?
 O19A C61 C62 C65_a 41.6(13) . . . . ?
 O19A C61 C62 C66_b -14.7(14) . . . . ?
 O19A C61 C62 C67_a -72.6(10) . . . . ?
 O19A C61 C62 C68_b -148.3(12) . . . . ?
 O19B C190 C191 C192_b 67.7(14) . . . . ?
 O19B C190 C191 C193_a 6.5(15) . . . . ?
 O19B C190 C191 C194_b -53.6(13) . . . . ?
 O19B C190 C191 C195_a -121.2(15) . . . . ?
 O19B C190 C191 C196_b -167.0(11) . . . . ?
 O19B C190 C191 C197_a 117.6(13) . . . . ?
 O20A C61 C62 C63_a -4.6(13) . . . . ?
 O20A C61 C62 C64_b -81.7(11) . . . . ?
 O20A C61 C62 C65_a -137.9(11) . . . . ?
 O20A C61 C62 C66_b 165.8(12) . . . . ?
 O20A C61 C62 C67_a 107.9(9) . . . . ?
 O20A C61 C62 C68_b 32.2(14) . . . . ?
 O20B C190 C191 C192_b -109.6(14) . . . . ?
 O20B C190 C191 C193_a -170.8(13) . . . . ?
 O20B C190 C191 C194_b 129.1(11) . . . . ?
 O20B C190 C191 C195_a 61.4(16) . . . . ?
 O20B C190 C191 C196_b 15.7(14) . . . . ?
 O20B C190 C191 C197_a -59.8(15) . . . . ?
 O21A C69 C70 C71_a -65.4(11) . . . . ?
 O21A C69 C70 C72_b -139.5(11) . . . . ?
 O21A C69 C70 C73_a 175.8(10) . . . . ?
 O21A C69 C70 C74_b 103.7(11) . . . . ?
 O21A C69 C70 C75_a 51.7(11) . . . . ?
 O21A C69 C70 C76_b -13.7(13) . . . . ?
 O21B C198 C199 C200_b 11(2) . . . . ?
 O21B C198 C199 C201_a -58.5(13) . . . . ?
 O21B C198 C199 C202_b -111.5(16) . . . . ?
 O21B C198 C199 C203_a 179.9(12) . . . . ?
 O21B C198 C199 C204_b 135.7(16) . . . . ?
 O21B C198 C199 C205_a 54.7(13) . . . . ?
 O22A C69 C70 C71_a 114.4(11) . . . . ?
 O22A C69 C70 C72_b 40.3(12) . . . . ?
 O22A C69 C70 C73_a -4.4(12) . . . . ?
 O22A C69 C70 C74_b -76.4(12) . . . . ?
 O22A C69 C70 C75_a -128.5(10) . . . . ?
 O22A C69 C70 C76_b 166.2(11) . . . . ?
 O22B C198 C199 C200_b -171.1(18) . . . . ?
 O22B C198 C199 C201_a 119.1(11) . . . . ?
 O22B C198 C199 C202_b 66.0(17) . . . . ?
 O22B C198 C199 C203_a -2.6(16) . . . . ?
 O22B C198 C199 C204_b -46.7(17) . . . . ?
 O22B C198 C199 C205_a -127.7(11) . . . . ?
 O23A C77 C78 C79_a 60.8(10) . . . . ?
 O23A C77 C78 C80_b -8.9(12) . . . . ?
 O23A C77 C78 C81_a -58.7(10) . . . . ?
 O23A C77 C78 C82_b -129.4(10) . . . . ?
 O23A C77 C78 C83_a 177.2(9) . . . . ?
 O23A C77 C78 C84_b 110.7(10) . . . . ?
 O23B C206 C207 C208 -11.8(13) . . . . ?
 O23B C206 C207 C209 -137.6(11) . . . . ?
 O23B C206 C207 C210 105.7(10) . . . . ?
 O24A C77 C78 C79_a -117.1(9) . . . . ?
 O24A C77 C78 C80_b 173.1(11) . . . . ?
 O24A C77 C78 C81_a 123.4(9) . . . . ?
 O24A C77 C78 C82_b 52.6(12) . . . . ?
 O24A C77 C78 C83_a -0.8(12) . . . . ?
 O24A C77 C78 C84_b -67.3(11) . . . . ?
 O24B C206 C207 C208 166.9(10) . . . . ?
 O24B C206 C207 C209 41.1(13) . . . . ?
 O24B C206 C207 C210 -75.6(10) . . . . ?
 O25A C85 C86 C87_a -52.2(14) . . . . ?
 O25A C85 C86 C88_b -117.6(18) . . . . ?
 O25A C85 C86 C89_a -180.0(8) . . . . ?
 O25A C85 C86 C90_b 123(2) . . . . ?
 O25A C85 C86 C91_a 66.5(11) . . . . ?
 O25A C85 C86 C92_b -5(2) . . . . ?
 O25B C211 C212 C213_b -49.2(14) . . . . ?
 O25B C211 C212 C214_a -81.9(15) . . . . ?
 O25B C211 C212 C215_a 171(2) . . . . ?
 O25B C211 C212 C216_b -169.3(12) . . . . ?
 O25B C211 C212 C217_b 71.3(13) . . . . ?
 O25B C211 C212 C218_a 8(3) . . . . ?
 O26A C85 C86 C87_a 127.1(13) . . . . ?
 O26A C85 C86 C88_b 61.8(19) . . . . ?
 O26A C85 C86 C89_a -0.6(12) . . . . ?
 O26A C85 C86 C90_b -58(2) . . . . ?
 O26A C85 C86 C91_a -114.1(10) . . . . ?
 O26A C85 C86 C92_b 174.3(19) . . . . ?
 O26B Ni1B F8B Cr7B 56.7(3) . . . . ?
 O26B C211 C212 C213_b 128.2(12) . . . . ?
 O26B C211 C212 C214_a 95.5(14) . . . . ?
 O26B C211 C212 C215_a -11(3) . . . . ?
 O26B C211 C212 C216_b 8.1(14) . . . . ?
 O26B C211 C212 C217_b -111.3(12) . . . . ?
 O26B C211 C212 C218_a -174(2) . . . . ?
 O27A C93 C94 C95 175.8(8) . . . . ?
 O27A C93 C94 C96 55.0(9) . . . . ?
 O27A C93 C94 C97 -65.1(9) . . . . ?
 O27B C219 C220_b C222_b 19(2) . . . . ?
 O27B C219 C220_b C225_b -97.7(18) . . . . ?
 O27B C219 C220_b C227_b 136.7(18) . . . . ?
 O27B C219 C223_a C221_a -9.7(15) . . . . ?
 O27B C219 C223_a C224_a 110.4(12) . . . . ?
 O27B C219 C223_a C228_a -130.7(11) . . . . ?
 O28A C93 C94 C95 -3.7(11) . . . . ?
 O28A C93 C94 C96 -124.5(8) . . . . ?
 O28A C93 C94 C97 115.4(8) . . . . ?
 O28B Ni1B F8B Cr7B -34.9(3) . . . . ?
 O28B C219 C220_b C222_b -133.0(14) . . . . ?
 O28B C219 C220_b C225_b 110.7(15) . . . . ?
 O28B C219 C220_b C227_b -14.8(17) . . . . ?
 O28B C219 C223_a C221_a 160.8(10) . . . . ?
 O28B C219 C223_a C224_a -79.1(12) . . . . ?
 O28B C219 C223_a C228_a 39.8(13) . . . . ?
 O29A C98 C99 C100_b 132.3(16) . . . . ?
 O29A C98 C99 C101_a 63.3(9) . . . . ?
 O29A C98 C99 C102_b 4.1(16) . . . . ?
 O29A C98 C99 C103_a -56.0(10) . . . . ?
 O29A C98 C99 C104_b -110.7(15) . . . . ?
 O29A C98 C99 C105_a 177.6(8) . . . . ?
 O29B C229 C230 C231 78.4(9) . . . . ?
 O29B C229 C230 C232 -36.7(11) . . . . ?
 O29B C229 C230 C233 -165.6(8) . . . . ?
 O30A C98 C99 C100_b -47.7(16) . . . . ?
 O30A C98 C99 C101_a -116.7(8) . . . . ?
 O30A C98 C99 C102_b -175.9(15) . . . . ?
 O30A C98 C99 C103_a 124.0(9) . . . . ?
 O30A C98 C99 C104_b 69.3(15) . . . . ?
 O30A C98 C99 C105_a -2.4(10) . . . . ?
 O30B C229 C230 C231 -99.9(9) . . . . ?
 O30B C229 C230 C232 145.0(8) . . . . ?
 O30B C229 C230 C233 16.1(11) . . . . ?
 O31A C106 C108 C107 169.5(8) . . . . ?
 O31A C106 C108 C109 -8.3(10) . . . . ?
 O31B Ni1B F8B Cr7B -122.3(3) . . . . ?
 O31B C234 C235 C236 -12.9(11) . . . . ?
 O31B C234 C235 C237 168.6(8) . . . . ?
 O32A C106 C108 C107 -13.5(11) . . . . ?
 O32A C106 C108 C109 168.7(6) . . . . ?
 O32B C234 C235 C236 165.2(7) . . . . ?
 O32B C234 C235 C237 -13.3(11) . . . . ?
 N1 C112 C113 C114 6.7(15) . . . . ?
 N2 C110 C117_a N3_a -18(2) . . . . ?
 N2 C110 C117_a C118_a 167.8(16) . . . . ?
 N2 C110 C122_b N11_b 4(2) . . . . ?
 N2 C110 C122_b C123_b -180(2) . . . . ?
 N2 C111 C112 N1 9.6(11) . . . . ?
 N2 C111 C112 C113 -164.9(8) . . . . ?
 N5 C250 C251 C252 2.5(16) . . . . ?
 N6 C238 C240_a N7_a -14(2) . . . . ?
 N6 C238 C240_a C241_a 172.8(16) . . . . ?
 N6 C238 C245_b C246_b -177.4(15) . . . . ?
 N6 C238 C245_b N3C_b 8(2) . . . . ?
 N6 C239 C250 N5 8.2(10) . . . . ?
 N6 C239 C250 C251 -174.2(9) . . . . ?
 C106 C108 C109 C111 -178.5(6) . . . . ?
 C107 C108 C109 C111 3.7(11) . . . . ?
 C107 C110 C117_a N3_a 171.5(13) . . . . ?
 C107 C110 C117_a C118_a -3(3) . . . . ?
 C107 C110 C122_b N11_b 170.7(14) . . . . ?
 C107 C110 C122_b C123_b -13(3) . . . . ?
 C108 C107 C110 N2 0.8(16) . . . . ?
 C108 C107 C110 C117_a 171(2) . . . . ?
 C108 C107 C110 C122_b -165(2) . . . . ?
 C108 C109 C111 N2 -0.4(11) . . . . ?
 C108 C109 C111 C112 178.1(8) . . . . ?
 C109 C111 C112 N1 -169.0(7) . . . . ?
 C109 C111 C112 C113 16.5(14) . . . . ?
 C110 N2 C111 C109 -2.8(12) . . . . ?
 C110 N2 C111 C112 178.5(9) . . . . ?
 C110 C107 C108 C106 178.3(8) . . . . ?
 C110 C107 C108 C109 -3.9(13) . . . . ?
 C110 C117_a C118_a C119_a 174(3) . . . . ?
 C110 C122_b N11_b Co1 -2(2) . . . . ?
 C110 C122_b N11_b C126_b 177(3) . . . . ?
 C110 C122_b C123_b C124_b -176(3) . . . . ?
 C111 N2 C110 C107 2.6(15) . . . . ?
 C111 N2 C110 C117_a -168(2) . . . . ?
 C111 N2 C110 C122_b 170.6(18) . . . . ?
 C111 C112 C113 C114 -179.2(10) . . . . ?
 C112 N1 C116 C115 0.0(16) . . . . ?
 C112 C113 C114 C115 -5.7(17) . . . . ?
 C113 C114 C115 C116 2.0(19) . . . . ?
 C114 C115 C116 N1 0.9(19) . . . . ?
 C116 N1 C112 C111 -178.5(8) . . . . ?
 C116 N1 C112 C113 -3.8(13) . . . . ?
 C121_a N3_a C117_a C110 -175(3) . . . . ?
 C121_a N3_a C117_a C118_a 0.0 . . . . ?
 N3_a C121_a C120_a C119_a 0.0 . . . . ?
 N3_a C117_a C118_a C119_a 0.0 . . . . ?
 C117_a C110 C122_b N11_b -111(6) . . . . ?
 C117_a C110 C122_b C123_b 65(4) . . . . ?
 C117_a C118_a C119_a C120_a 0.0 . . . . ?
 C118_a C119_a C120_a C121_a 0.0 . . . . ?
 C120_a C121_a N3_a Co1 173(2) . . . . ?
 C120_a C121_a N3_a C117_a 0.0 . . . . ?
 C122_b C110 C117_a N3_a 56(5) . . . . ?
 C122_b C110 C117_a C118_a -119(6) . . . . ?
 C122_b N11_b C126_b C125_b 0.0 . . . . ?
 N11_b C122_b C123_b C124_b 0.0 . . . . ?
 N11_b C126_b C125_b C124_b 0.0 . . . . ?
 C126_b C125_b C124_b C123_b 0.0 . . . . ?
 C125_b C124_b C123_b C122_b 0.0 . . . . ?
 C123_b C122_b N11_b Co1 -178(3) . . . . ?
 C123_b C122_b N11_b C126_b 0.0 . . . . ?
 C139_b C138 C143_a C144_a -62(8) . . . . ?
 C139_b C138 C143_a C145_a 176(9) . . . . ?
 C139_b C138 C143_a C146_a 58(9) . . . . ?
 C143_a C138 C139_b C140_b -68(9) . . . . ?
 C143_a C138 C139_b C141_b 172(9) . . . . ?
 C143_a C138 C139_b C142_b 55(8) . . . . ?
 C220_b C219 C223_a C221_a -127.3(18) . . . . ?
 C220_b C219 C223_a C224_a -7.2(14) . . . . ?
 C220_b C219 C223_a C228_a 111.7(16) . . . . ?
 C223_a C219 C220_b C222_b 106.6(19) . . . . ?
 C223_a C219 C220_b C225_b -9.7(16) . . . . ?
 C223_a C219 C220_b C227_b -135(2) . . . . ?
 C234 C235 C236 C239 -176.8(7) . . . . ?
 C234 C235 C237 C238 177.8(8) . . . . ?
 C235 C236 C239 N6 -0.1(12) . . . . ?
 C235 C236 C239 C250 177.5(8) . . . . ?
 C235 C237 C238 N6 -1.8(14) . . . . ?
 C235 C237 C238 C240_a 170.3(17) . . . . ?
 C235 C237 C238 C245_b -166(2) . . . . ?
 C236 C235 C237 C238 -0.7(13) . . . . ?
 C236 C239 C250 N5 -169.6(7) . . . . ?
 C236 C239 C250 C251 8.1(14) . . . . ?
 C237 C235 C236 C239 1.7(12) . . . . ?
 C237 C238 C240_a N7_a 174.1(12) . . . . ?
 C237 C238 C240_a C241_a 0(3) . . . . ?
 C237 C238 C245_b C246_b -12(3) . . . . ?
 C237 C238 C245_b N3C_b 174.1(12) . . . . ?
 C238 N6 C239 C236 -2.4(12) . . . . ?
 C238 N6 C239 C250 179.7(8) . . . . ?
 C238 C240_a C241_a C242_a 173(3) . . . . ?
 C238 C245_b N3C_b Co1 -9.0(18) . . . . ?
 C238 C245_b N3C_b C249_b 175(2) . . . . ?
 C239 N6 C238 C237 3.4(14) . . . . ?
 C239 N6 C238 C240_a -169.0(17) . . . . ?
 C239 N6 C238 C245_b 170(2) . . . . ?
 C239 C250 C251 C252 -175.0(10) . . . . ?
 C242_a C243_a C244_a N7_a 0.0 . . . . ?
 C243_a C242_a C241_a C240_a 0.0 . . . . ?
 C243_a C244_a N7_a Co1 -178(2) . . . . ?
 C243_a C244_a N7_a C240_a 0.0 . . . . ?
 C244_a N7_a C240_a C238 -174(2) . . . . ?
 C244_a N7_a C240_a C241_a 0.0 . . . . ?
 N7_a C240_a C241_a C242_a 0.0 . . . . ?
 C240_a C238 C245_b C246_b 70(5) . . . . ?
 C240_a C238 C245_b N3C_b -104(6) . . . . ?
 C241_a C242_a C243_a C244_a 0.0 . . . . ?
 C249_b C248_b C247_b C246_b 0.0 . . . . ?
 C248_b C249_b N3C_b Co1 -176(2) . . . . ?
 C248_b C249_b N3C_b C245_b 0.0 . . . . ?
 C248_b C247_b C246_b C245_b 0.0 . . . . ?
 C247_b C246_b C245_b C238 -174(2) . . . . ?
 C247_b C246_b C245_b N3C_b 0.0 . . . . ?
 C246_b C245_b N3C_b Co1 176.3(18) . . . . ?
 C246_b C245_b N3C_b C249_b 0.0 . . . . ?
 C245_b C238 C240_a N7_a 63(5) . . . . ?
 C245_b C238 C240_a C241_a -111(6) . . . . ?
 N3C_b C249_b C248_b C247_b 0.0 . . . . ?
 C250 N5 C254 C253 -0.5(15) . . . . ?
 C250 C251 C252 C253 -5.2(19) . . . . ?
 C251 C252 C253 C254 5(2) . . . . ?
 C252 C253 C254 N5 -2.2(19) . . . . ?
 C254 N5 C250 C239 178.1(8) . . . . ?
 C254 N5 C250 C251 0.3(14) . . . . ?
 C281 C280 C279 C278 0.0 . . . . ?
 C280 C281 C276 C275 -179(3) . . . . ?
 C280 C281 C276 C277 0.0 . . . . ?
 C280 C279 C278 C277 0.0 . . . . ?
 C279 C278 C277 C276 0.0 . . . . ?
 C278 C277 C276 C275 179(3) . . . . ?
 C278 C277 C276 C281 0.0 . . . . ?
 C276 C281 C280 C279 0.0 . . . . ?
 C295 C294 C293 C292 0.0 . . . . ?
 C294 C295 C290 C289 -174(3) . . . . ?
 C294 C295 C290 C291 0.0 . . . . ?
 C294 C293 C292 C291 0.0 . . . . ?
 C293 C292 C291 C290 0.0 . . . . ?
 C292 C291 C290 C289 174(3) . . . . ?
 C292 C291 C290 C295 0.0 . . . . ?
 C290 C295 C294 C293 0.0 . . . . ?
 N4_a C127_a C128_a C129_a 175(2) . . . . ?
 N4_a C130_a C131_a C132_a -172(2) . . . . ?
 C127_a N4_a C130_a C131_a -179.0(18) . . . . ?
 C130_a N4_a C127_a C128_a 173(2) . . . . ?
 C282 C283 C288 C287 -158(3) . . . . ?
 C285 C284 C283 C282 158(3) . . . . ?
 C285 C284 C283 C288 0.0 . . . . ?
 C284 C285 C286 C287 0.0 . . . . ?
 C284 C283 C288 C287 0.0 . . . . ?
 C283 C288 C287 C286 0.0 . . . . ?
 C288 C287 C286 C285 0.0 . . . . ?
 C286 C285 C284 C283 0.0 . . . . ?
 N8_a C255_a C256_a C257_a -178(3) . . . . ?
 N8_a C258_a C259_a C260_a 167(3) . . . . ?
 C255_a N8_a C258_a C259_a 178(3) . . . . ?
 C258_a N8_a C255_a C256_a 166(4) . . . . ?
 C261 C262 C267 C266 170(4) . . . . ?
 C261 C262 C263 C264 -170(4) . . . . ?
 C262 C267 C266 C265 0.0 . . . . ?
 C267 C262 C263 C264 0.0 . . . . ?
 C267 C266 C265 C264 0.0 . . . . ?
 C266 C265 C264 C263 0.0 . . . . ?
 C265 C264 C263 C262 0.0 . . . . ?
 C263 C262 C267 C266 0.0 . . . . ?
 C269 C274 C273 C272 0.0 . . . . ?
 C274 C269 C270 C271 0.0 . . . . ?
 C274 C273 C272 C271 0.0 . . . . ?
 C273 C272 C271 C270 0.0 . . . . ?
 C272 C271 C270 C269 0.0 . . . . ?
 C270 C269 C274 C273 0.0 . . . . ?
 C270 C269 C274 C300 168.3(14) . . . . ?
 C300 C274 C273 C272 -168.2(14) . . . . ?
 C400_b C401_b C402_b N403_b -165(4) . . . . ?
 C401_b C402_b N403_b C404_b 153(4) . . . . ?
 C402_b N403_b C404_b C405_b 174(4) . . . . ?
 N403_b C404_b C405_b C406_b 170(4) . . . . ?
 C12S C11S C16S C15S 0.0 . . . . ?
 C11S C12S C13S C14S 0.0 . . . . ?
 C11S C16S C15S C14S 0.0 . . . . ?
 C16S C15S C14S C13S 0.0 . . . . ?
 C15S C14S C13S C12S 0.0 . . . . ?
 C13S C12S C11S C16S 0.0 . . . . ?
 C13S C12S C11S C17S -179.4(6) . . . . ?
 C17S C11S C16S C15S 179.4(6) . . . . ?
 C501_b C502_b C503_b N504_b -156(3) . . . . ?
 C502_b C503_b N504_b C505_b -177(3) . . . . ?
 C503_b N504_b C505_b C506_b -172(3) . . . . ?
 N504_b C505_b C506_b C507_b -159(4) . . . . ?

_shelx_res_file
;
TITL Dia10_Em1-43_1C in P-1 #2
CELL 0.6889 19.383534 27.653828 29.176455 76.822 84.5616 89.7001
ZERR 2 0.000286 0.000431 0.000621 0.0016 0.0015 0.0013
LATT 1

SFAC C H Cl Co Cr F N Ni O
DISP C 0.003 0.001
DISP Cl 0.142 0.151
DISP Cr 0.317 0.581
DISP F 0.017 0.01
DISP N 0.006 0.003
DISP O 0.011 0.006
UNIT 432 694 4 2 28 32 18 4 144
DFIX 1.52 C130 C131 C131 C132
DFIX 1.52 C128 C127 C127 N4
DFIX 1.52 C127 N4 N4 C130
DFIX 1.52 N4 C130 C130 C131
DFIX 1.52 C130 C131 C131 C132
DFIX 1.54 C219 C223
DFIX 1.54 C224 C223
DFIX 1.52 C256 C255 C255 N8
DFIX 1.52 C259 C258 C258 N8
DFIX 1.52 C258 N8 N8 C255
DFIX 1.52 C260 C259 C259 C258
DFIX 1.52 C257 C256 C256 C255
DFIX 1.52 C256 C255 C255 N8
DFIX 1.52 C258 C259 C259 C260
DFIX 1.52 N8 C258 C258 C259
DFIX 1.52 C258 N8 N8 C255
DFIX 1.5 C261 C262
DFIX 2.4 C263 C261
DFIX 2.4 C261 C267
DFIX 1.5 C290 C289
DFIX 2.4 C289 C295
DFIX 2.4 C289 C291
DFIX 2.4 C288 C282
DFIX 2.4 C282 C284
DFIX 1.5 C283 C282
DFIX 1.52 C140 C139 C139 C138
DFIX 1.52 C299 C298
DFIX 1.54 C400 C401
DFIX 1.54 C401 C402
DFIX 1.54 C402 N403
DFIX 1.54 N403 C404
DFIX 1.54 C404 C405
DFIX 1.54 C405 C406
DFIX 2.4 C400 C402
DFIX 2.4 C401 N403
DFIX 2.4 C402 C404
DFIX 2.4 N403 C405
DFIX 2.4 C404 C406
DFIX 1.54 C300 C274
DFIX 2.4 C269 C300
DFIX 2.4 C300 C273
DFIX 1.52 C129 C128 C128 C127
DFIX 1.54 C507 C506
DFIX 1.54 C506 C505
DFIX 2.4 C505 C507
DFIX 2.4 C506 N504
DFIX 1.45 N504 C505
DFIX 1.45 N504 C503
DFIX 2.4 C503 C505
DFIX 2.4 N504 C502
DFIX 1.54 C503 C502
DFIX 1.54 C502 C501
DFIX 2.4 C501 C503
DFIX 1.5 C275 C276
DFIX 2.4 C275 C277
DFIX 2.4 C281 C275
DFIX 1.54 C11S C17S
DFIX 2.4 C17S C12S
DFIX 2.4 C16S C17S
SADI C139 C140 C139 C141 C139 C142 C143 C144 C143 C145 C143 C146
SADI C140 C141 C141 C142 C140 C142 C144 C145 C144 C146 C145 C146
SADI C220 C222 C220 C225 C220 C227 C223 C224 C223 C228 C223 C221
SADI C222 C225 C225 C227 C227 C222 C221 C224 C224 C228 C228 C221 C222 C219
SADI C62 C63 C62 C64 C62 C65 C62 C66 C62 C67 C62 C68
SADI C63 C65 C65 C67 C67 C63 C64 C66 C66 C68 C68 C64
SADI C191 C193 C191 C195 C191 C197 C191 C192 C191 C194 C191 C196
SADI C193 C195 C195 C197 C197 C193 C192 C194 C194 C196 C196 C192
SADI C70 C72 C70 C75 C70 C71 C70 C73 C70 C74 C70 C76
SADI C71 C73 C73 C75 C75 C71 C72 C74 C74 C76 C76 C72
SADI C170 C172 C170 C175 C170 C171 C170 C173 C170 C174 C170 C176
SADI C171 C173 C173 C175 C175 C171 C172 C174 C174 C176 C176 C172
SADI C162 C163 C162 C164 C162 C165 C162 C166 C162 C167 C162 C168
SADI C163 C165 C165 C167 C167 C163 C164 C166 C166 C168 C168 C164
SADI C199 C202 C199 C205 C199 C201 C199 C204 C199 C200 C199 C203
SADI C201 C205 C205 C203 C203 C201 C200 C204 C204 C202 C202 C200
SADI C23 C27 C23 C25 C23 C29 C23 C26 C23 C24 C23 C28
SADI C25 C27 C27 C29 C29 C25 C24 C26 C28 C24 C26 C28
SADI C78 C80 C78 C82 C78 C84 C86 C88 C86 C90 C86 C92
SADI C82 C80 C84 C82 C80 C84 C92 C88 C88 C90 C90 C92
SADI C183 C185 C183 C187 C183 C189 C183 C184 C183 C186 C183 C188
SADI C189 C185 C185 C187 C187 C189 C188 C184 C184 C186 C186 C188
SADI C153 C154 C153 C155 C153 C156
SADI C156 C154 C154 C155 C155 C156
SADI C212 C213 C212 C216 C212 C217
SADI C217 C213 C213 C216 C216 C217
SADI C54 C55 C54 C56 C54 C57 C54 C58 C54 C59 C54 C60
SADI C55 C59 C55 C57 C59 C57 C58 C56 C56 C60 C58 C60
SADI C31 C32 C31 C33 C31 C34 C31 C35 C31 C36 C31 C37
SADI C32 C34 C32 C36 C34 C36 C33 C35 C33 C37 C35 C37
SADI C2 C3 C2 C4 C2 C5 C2 C6 C2 C7 C2 C8
SADI C6 C3 C5 C4 C7 C6 C8 C5 C3 C7 C4 C8
SADI C10 C11 C10 C12 C10 C13 C10 C14 C10 C15 C10 C16
SADI C15 C11 C16 C12 C11 C13 C12 C14 C13 C15 C14 C16
SADI C99 C100 C99 C101 C99 C102 C99 C103 C99 C104 C99 C105
SADI C102 C100 C103 C101 C104 C102 C105 C103 C100 C104 C101 C105
FLAT C272 C273 C274 C300 C269 C270 C271
FLAT C12S C17S C11S C16S C15S C14S C13S
FLAT C17S C11S C12S C13S C14S C16S C15S
SIMU 0.04 0.08 1.7 C220 C222 C225 C227 C223 C224 C228 C221
SIMU 0.04 0.08 1.7 C128 C401 C129 C400
SIMU 0.04 0.08 1.7 C501 C260 C502 C259 C503 C258 N504 N8 C506 C505 C256 C257 =
 C507
RIGU C139 C140 C141 C142
RIGU C143 C144 C145 C146
RIGU C220 C222 C225 C227 C119
RIGU C223 C224 C228 C221 C119
RIGU C62 C63 C65 C67
RIGU C62 C64 C66 C68
RIGU C191 C192 C194 C196
RIGU C191 C193 C195 C197
RIGU C70 C73 C75 C71
RIGU C70 C74 C76 C72
RIGU C170 C173 C175 C171
RIGU C170 C174 C176 C172
RIGU C162 C163 C165 C167
RIGU C162 C164 C166 C168
RIGU C199 C201 C205 C203
RIGU C199 C202 C200 C204
RIGU C23 C26 C28 C24
RIGU C23 C27 C29 C25
RIGU C78 C80 C82 C84
RIGU C86 C88 C90 C92
RIGU C183 C185 C187 C189
RIGU C183 C184 C186 C188
RIGU C153 C154 C155 C156
RIGU C212 C213 C216 C217
RIGU C242 C243 C244 N7 C240 C241 C249 C248 C247 C246 C245 N3C C238
RIGU C293 C295 C294 C290 C291 C292 C289
RIGU C284 C285 C286 C283 C287 C288 C282
RIGU C110 C122 C123 C118 C119 C117 N3 N11 C125 C120 C126 C121 C124
RIGU C215 C212 C218 C217 C216 C213 C214
RIGU C57 C54 C59 C55
RIGU C58 C60 C56 C54
RIGU C36 C34 C32 C31
RIGU C37 C31 C35 C33
RIGU C5 C8 C4 C2
RIGU C3 C7 C6 C2
RIGU C10 C11 C13 C15
RIGU C10 C12 C14 C16
RIGU C99 C101 C103 C105
RIGU C99 C100 C102 C104
RIGU C261 C262 C263 C264 C265 C266 C267
RIGU C260 C259 C258 N8 C255 C256 C257
RIGU C400 C401 C402 N403 C404 C405 C406
RIGU C274 C269 C270 C273 C271 C272
RIGU C132 C131 C130 N4 C127 C128 C129
RIGU C275 C276 C277 C278 C279 C280 C281
RIGU C17S C11S C12S C13S C14S C15S C16S
EADP C142 C144
EADP C285 C286 C287 C288 C283 C284 C282 C300 C273 C272 C271 C270 C269 C274
EADP C12S C13S C14S C15S C16S C11S C17S
EADP C17S C11S C16S C12S C13S C14S C15S C290 C289 C291 C292 C293 C294 C295 =
 C275 C276 C277 C278 C279 C280 C281 C261 C262 C267 C266 C265 C264 C263 C282 =
 C283 C288 C287 C286 C285 C284 C300 C274 C273 C272 C271 C270 C269

L.S. 40
acta
PLAN  60
SIZE 0.1 0.1 0.1
TEMP 100
REM reset to P-1 #2
BOND $H
MORE -1
CONF
BUMP 0.1
fmap 2
SHEL 100 0.83
OMIT 2 -2 1
OMIT 3 -1 4
OMIT 3 4 1
OMIT -3 4 2
OMIT -2 4 2
REM <HKL>C:/crystal_structures/Eufemio%20Nat%20something/Inigos/nature%20somet
REM hing%20data/struct/olex2_Dia10_Em1-43_1C%20Original/Dia10_Em1-43_1C.hkl</H
REM KL>

WGHT    0.200000
FVAR       2.25402   0.36488   0.55593   0.43477   0.63094   0.62430   0.61150
FVAR       0.69112   0.74614   0.51332   0.40222   0.67660   0.42832   0.64624
FVAR       0.75615   0.50113   0.76861   0.56681   0.66563   0.52970   0.85040
FVAR       0.60130   0.50769
CO1   4    0.583086    0.225074   -0.025521    11.00000    0.08113    0.07979 =
         0.05209   -0.03234    0.00204   -0.01040
NI1A  8    0.526933    0.317934    0.237908    11.00000    0.05974    0.06341 =
         0.07290   -0.02777   -0.00399    0.00897
NI1B  8    0.616780    0.128958   -0.289659    11.00000    0.06582    0.07264 =
         0.07959   -0.03621   -0.01052    0.00838
CR1A  5    0.620126    0.417860    0.170989    11.00000    0.05177    0.04227 =
         0.05922   -0.01880   -0.00496    0.00387
CR1B  5    0.778609    0.101500   -0.255075    11.00000    0.04091    0.05367 =
         0.07299   -0.03125   -0.00403    0.00518
CR2A  5    0.790292    0.449801    0.160194    11.00000    0.04387    0.04134 =
         0.08073   -0.01006    0.00197    0.00231
CR2B  5    0.933050    0.162348   -0.283056    11.00000    0.03812    0.05303 =
         0.11573   -0.03990   -0.00523    0.00156
CR3A  5    0.936702    0.383466    0.170414    11.00000    0.04668    0.06128 =
         0.08167   -0.01071    0.00570    0.00363
CR3B  5    0.980041    0.282943   -0.320478    11.00000    0.05390    0.06076 =
         0.14063   -0.04698   -0.00896   -0.00130
CR4A  5    0.973781    0.268643    0.232968    11.00000    0.03892    0.05200 =
         0.10924   -0.01531    0.00058    0.00284
CR4B  5    0.905880    0.385540   -0.381908    11.00000    0.07179    0.06048 =
         0.08575   -0.03930    0.00413   -0.00680
CR5A  5    0.878193    0.163280    0.278174    11.00000    0.03656    0.04975 =
         0.07745   -0.01956    0.00132    0.00339
CR5B  5    0.737226    0.414940   -0.388168    11.00000    0.08194    0.05587 =
         0.06097   -0.02274   -0.01007    0.00643
CR6A  5    0.708512    0.139669    0.315679    11.00000    0.03600    0.05017 =
         0.06347   -0.01998   -0.00238    0.00264
CR6B  5    0.590640    0.350375   -0.388527    11.00000    0.06621    0.07390 =
         0.06413   -0.02150   -0.00902    0.01046
CR7A  5    0.562077    0.197495    0.280965    11.00000    0.03223    0.03852 =
         0.06774   -0.02023   -0.00196    0.00413
CR7B  5    0.534573    0.235793   -0.329748    11.00000    0.04693    0.05235 =
         0.08811   -0.02556   -0.00945    0.00819
F1A   6    0.608738    0.359680    0.222618    11.00000    0.04774    0.04467 =
         0.05835   -0.01882   -0.00629    0.00599
F1B   6    0.716677    0.137340   -0.297932    11.00000    0.04946    0.05449 =
         0.05943   -0.02526   -0.00256    0.00282
F2A   6    0.715159    0.400717    0.162742    11.00000    0.05486    0.04466 =
         0.07113   -0.01923    0.00303    0.00257
F2B   6    0.833278    0.160952   -0.265572    11.00000    0.04717    0.05094 =
         0.09447   -0.04011   -0.01347    0.00488
F3A   6    0.843921    0.395086    0.193453    11.00000    0.04808    0.05460 =
         0.08108   -0.01278    0.00738   -0.00137
F3B   6    0.922610    0.227874   -0.322760    11.00000    0.04834    0.05910 =
         0.10454   -0.03672   -0.00287   -0.00097
F4A   6    0.916250    0.312745    0.193396    11.00000    0.04446    0.05734 =
         0.08955   -0.01742    0.00453    0.00465
F4B   6    0.902570    0.324951   -0.333070    11.00000    0.05658    0.05911 =
         0.09333   -0.03908   -0.00593    0.00211
F5A   6    0.890582    0.234106    0.266191    11.00000    0.04105    0.04853 =
         0.08869   -0.02167   -0.00479    0.00136
F5B   6    0.812587    0.369743   -0.391727    11.00000    0.07402    0.05799 =
         0.07440   -0.03259   -0.00314   -0.00078
F6A   6    0.781994    0.173166    0.269904    11.00000    0.03917    0.05379 =
         0.06041   -0.02030   -0.00075    0.00345
F6B   6    0.676906    0.359174   -0.362506    11.00000    0.06405    0.05973 =
         0.06626   -0.02510   -0.01416    0.00931
F7A   6    0.655495    0.198651    0.301037    11.00000    0.04105    0.04877 =
         0.06678   -0.02368   -0.00465    0.00429
F7B   6    0.605866    0.280711   -0.370294    11.00000    0.06331    0.07250 =
         0.07968   -0.03769   -0.00835    0.01104
F8A   6    0.585549    0.261845    0.238985    11.00000    0.03873    0.04596 =
         0.06868   -0.02338   -0.00322    0.00527
F8B   6    0.610581    0.198985   -0.298908    11.00000    0.05440    0.05537 =
         0.07378   -0.02780   -0.00686    0.00380
O1A   9    0.637089    0.457168    0.215990    11.00000    0.04655    0.04521 =
         0.07965   -0.02915   -0.00533    0.00432
O1B   9    0.828602    0.079801   -0.307984    11.00000    0.04785    0.05162 =
         0.08384   -0.03366   -0.00240    0.00259
O2A   9    0.751115    0.460075    0.223267    11.00000    0.05476    0.06522 =
         0.09574   -0.03290   -0.01209    0.00366
O2B   9    0.917010    0.133550   -0.338086    11.00000    0.05298    0.06146 =
         0.11791   -0.04802    0.01650   -0.01115
O3A   9    0.630906    0.475307    0.117917    11.00000    0.06944    0.04614 =
         0.06912   -0.01244   -0.00821   -0.00079
O3B   9    0.840286    0.065508   -0.210976    11.00000    0.05123    0.06774 =
         0.08655   -0.02769   -0.01382    0.00954
O4A   9    0.735824    0.505748    0.127331    11.00000    0.06400    0.05647 =
         0.10631   -0.01117   -0.01272   -0.00232
O4B   9    0.945324    0.095730   -0.243239    11.00000    0.04579    0.06778 =
         0.14093   -0.03626   -0.01184    0.00747
O5A   9    0.866224    0.497400    0.158846    11.00000    0.05729    0.06375 =
         0.12745   -0.02306    0.00491   -0.00602
O5B   9    1.033045    0.163685   -0.302024    11.00000    0.04778    0.06326 =
         0.17891   -0.04742   -0.00180   -0.00175
O6A   9    0.960140    0.453204    0.148512    11.00000    0.05670    0.06512 =
         0.10144   -0.00801    0.00590    0.00278
O6B   9    1.061184    0.242578   -0.307898    11.00000    0.05313    0.07927 =
         0.23362   -0.06097   -0.01614   -0.00122
O7A   9    0.825248    0.438031    0.097702    11.00000    0.07174    0.07018 =
         0.07535   -0.00073    0.00007    0.00972
O7B   9    0.947222    0.190113   -0.228346    11.00000    0.06676    0.08084 =
         0.12256   -0.03419   -0.02639    0.00652
O8A   9    0.906699    0.380175    0.108336    11.00000    0.07774    0.08333 =
         0.08372   -0.02261    0.00294    0.02099
O8B   9    0.953862    0.272355   -0.251734    11.00000    0.09718    0.07308 =
         0.11140   -0.03746   -0.04002    0.01857
O9A   9    0.968713    0.387033    0.231297    11.00000    0.06257    0.05987 =
         0.10007   -0.01718   -0.01058   -0.00529
O9B   9    1.005888    0.291970   -0.388060    11.00000    0.07227    0.07886 =
         0.15169   -0.05574    0.02470   -0.00631
O10A  9    0.969539    0.311552    0.277864    11.00000    0.07488    0.05100 =
         0.11003   -0.00876   -0.02373   -0.00897
O10B  9    0.939363    0.348583   -0.429773    11.00000    0.09013    0.07346 =
         0.09107   -0.04492    0.01412   -0.01587
O11A  9    1.030524    0.368573    0.146661    11.00000    0.04810    0.07799 =
         0.11939   -0.00766    0.01806    0.00941
O11B  9    1.037407    0.339149   -0.316804    11.00000    0.06537    0.07165 =
         0.19055   -0.05222   -0.02527   -0.01135
O12A  9    1.057718    0.301172    0.199764    11.00000    0.04600    0.06056 =
         0.13924   -0.01207    0.00789   -0.00152
O12B  9    1.000284    0.402681   -0.373006    11.00000    0.06257    0.07728 =
         0.11543   -0.04958    0.00621   -0.01737
O13A  9    1.031419    0.223324    0.274802    11.00000    0.04245    0.06486 =
         0.15210   -0.01114   -0.01601    0.00273
O13B  9    0.904570    0.448845   -0.429231    11.00000    0.10033    0.07525 =
         0.08250   -0.03287    0.01856   -0.01071
O14A  9    0.975280    0.151068    0.287729    11.00000    0.03772    0.05468 =
         0.10793   -0.01793   -0.00390   -0.00052
O14B  9    0.796328    0.473521   -0.413714    11.00000    0.10177    0.06109 =
         0.06748   -0.02091   -0.00614   -0.00216
O15A  9    0.979746    0.225909    0.188070    11.00000    0.06140    0.06477 =
         0.09882   -0.02805    0.01600    0.00522
O15B  9    0.873945    0.420409   -0.332316    11.00000    0.07697    0.05883 =
         0.08319   -0.03732   -0.00982   -0.00041
O16A  9    0.897285    0.165711    0.210354    11.00000    0.04624    0.05795 =
         0.08291   -0.02269    0.01329   -0.00086
O16B  9    0.756888    0.417427   -0.323811    11.00000    0.08574    0.05487 =
         0.06212   -0.02700   -0.00766    0.01172
O17A  9    0.862357    0.162090    0.346327    11.00000    0.04061    0.06191 =
         0.07031   -0.01858   -0.00780    0.00206
O17B  9    0.721424    0.413789   -0.453476    11.00000    0.08895    0.08859 =
         0.05115   -0.02230   -0.01272   -0.00688
O18A  9    0.747899    0.164621    0.365672    11.00000    0.04511    0.07435 =
         0.06462   -0.02648   -0.00453    0.00495
O18B  9    0.643523    0.353551   -0.450890    11.00000    0.07599    0.10931 =
         0.06979   -0.03579    0.00003   -0.01281
O19A  9    0.864896    0.091476    0.289314    11.00000    0.04425    0.05502 =
         0.08324   -0.01887    0.00260    0.00582
O19B  9    0.661260    0.460497   -0.384941    11.00000    0.11214    0.05871 =
         0.08145   -0.02711   -0.02434    0.02283
O20A  9    0.762006    0.078678    0.331545    11.00000    0.04737    0.05162 =
         0.07887   -0.01232   -0.00801    0.00571
O20B  9    0.574833    0.421546   -0.407984    11.00000    0.08558    0.07783 =
         0.08061   -0.01510   -0.01386    0.01696
O21A  9    0.634245    0.106733    0.361089    11.00000    0.04715    0.06140 =
         0.07253   -0.01493   -0.00293    0.00029
O21B  9    0.504068    0.339614   -0.414354    11.00000    0.07001    0.11684 =
         0.07257   -0.02059   -0.01760    0.00680
O22A  9    0.539286    0.133300    0.325657    11.00000    0.03992    0.05223 =
         0.08239   -0.01441   -0.00443    0.00641
O22B  9    0.457511    0.272050   -0.362453    11.00000    0.05805    0.09686 =
         0.11775   -0.02676   -0.01460    0.01006
O23A  9    0.674314    0.113135    0.264969    11.00000    0.04916    0.04752 =
         0.06827   -0.02253   -0.00644    0.00515
O23B  9    0.542531    0.353382   -0.327226    11.00000    0.07001    0.06617 =
         0.07048   -0.02052   -0.00473    0.02036
O24A  9    0.596555    0.164672    0.230167    11.00000    0.05394    0.04824 =
         0.07698   -0.02298   -0.01505    0.00716
O24B  9    0.530714    0.276560   -0.281684    11.00000    0.09061    0.06085 =
         0.08761   -0.01188    0.01333    0.02287
O25A  9    0.528021    0.229609    0.332887    11.00000    0.05336    0.04557 =
         0.07055   -0.01995   -0.00003    0.00529
O25B  9    0.539981    0.193329   -0.377101    11.00000    0.07941    0.08588 =
         0.08524   -0.03579   -0.03512    0.00693
O26A  9    0.532382    0.312610    0.305592    11.00000    0.05549    0.05064 =
         0.05515   -0.02570   -0.00291    0.00229
O26B  9    0.615441    0.132294   -0.356552    11.00000    0.07036    0.07017 =
         0.06053   -0.03103   -0.01707    0.01613
O27A  9    0.467929    0.198347    0.260087    11.00000    0.04462    0.05089 =
         0.10877   -0.03583   -0.01048    0.00266
O27B  9    0.465454    0.190072   -0.286392    11.00000    0.05917    0.08215 =
         0.12639   -0.02760   -0.00645    0.01346
O28A  9    0.441877    0.278940    0.251625    11.00000    0.04557    0.04551 =
         0.06216   -0.02094   -0.00556    0.00386
O28B  9    0.517631    0.117016   -0.278717    11.00000    0.04856    0.06140 =
         0.07378   -0.02845   -0.01622    0.00103
O29A  9    0.468075    0.375511    0.236174    11.00000    0.05483    0.04721 =
         0.06648   -0.02337   -0.00151    0.01479
O29B  9    0.626669    0.056727   -0.279532    11.00000    0.06348    0.05336 =
         0.07760   -0.03629   -0.01282    0.00340
O30A  9    0.521447    0.434554    0.178108    11.00000    0.05460    0.04761 =
         0.07470   -0.01988   -0.00889    0.00397
O30B  9    0.723384    0.040335   -0.243347    11.00000    0.04766    0.05607 =
         0.08041   -0.02811   -0.00608    0.00257
O31A  9    0.522392    0.319557    0.170297    11.00000    0.04756    0.05893 =
         0.05396   -0.02599   -0.00214    0.00118
O31B  9    0.616318    0.127216   -0.220977    11.00000    0.04560    0.06623 =
         0.06113   -0.03481   -0.00494    0.00352
O32A  9    0.600410    0.375973    0.126775    11.00000    0.06779    0.05137 =
         0.05744   -0.01540   -0.00278   -0.00075
O32B  9    0.725801    0.122519   -0.201663    11.00000    0.05180    0.06916 =
         0.06902   -0.03369   -0.01173    0.01313
N1    7    0.527384    0.173934    0.026982    11.00000    0.09307    0.06527 =
         0.06454   -0.03023   -0.00499    0.00496
N2    7    0.568508    0.263065    0.022144    11.00000    0.08571    0.06345 =
         0.04447   -0.01952    0.00092   -0.01270
N5    7    0.494380    0.240024   -0.061514    11.00000    0.09053    0.06657 =
         0.06368   -0.02582    0.01266    0.01071
N6    7    0.603202    0.189730   -0.074769    11.00000    0.06411    0.07644 =
         0.06049   -0.03393   -0.00647    0.00200
C1    1    0.689931    0.465458    0.236354    11.00000    0.05241    0.04571 =
         0.09315   -0.02494   -0.00444    0.00455
C2    1    0.674302    0.484962    0.280703    11.00000    0.10180    0.09907 =
         0.09218   -0.05885   -0.02952    0.01603
PART 1
C3    1    0.736981    0.492378    0.304294   141.00000    0.11452    0.08653 =
         0.10506   -0.04226   -0.03147   -0.00169
AFIX  33
H3A   2    0.763612    0.462583    0.309076   141.00000   -1.50000
H3B   2    0.723085    0.499995    0.334289   141.00000   -1.50000
H3C   2    0.764656    0.519337    0.284725   141.00000   -1.50000
AFIX   0
PART 0
PART 2
C4    1    0.734521    0.470836    0.311435  -141.00000    0.11028    0.09649 =
         0.10537   -0.06079   -0.03210    0.00863
AFIX  33
H4A   2    0.777684    0.477062    0.291872  -141.00000   -1.50000
H4B   2    0.730616    0.436238    0.326857  -141.00000   -1.50000
H4C   2    0.732950    0.490368    0.334810  -141.00000   -1.50000
AFIX   0
C5    1    0.605614    0.476455    0.308219  -141.00000    0.11012    0.13492 =
         0.09214   -0.08112   -0.02739    0.00828
AFIX  33
H5A   2    0.605126    0.491321    0.334940  -141.00000   -1.50000
H5B   2    0.596608    0.441400    0.319030  -141.00000   -1.50000
H5C   2    0.570518    0.491121    0.288549  -141.00000   -1.50000
AFIX   0
PART 0
PART 1
C6    1    0.626984    0.442268    0.314057   141.00000    0.09362    0.10880 =
         0.10377   -0.05084   -0.02108    0.01521
AFIX  33
H6A   2    0.586550    0.437471    0.298881   141.00000   -1.50000
H6B   2    0.613187    0.451424    0.343367   141.00000   -1.50000
H6C   2    0.652491    0.411990    0.320173   141.00000   -1.50000
AFIX   0
C7    1    0.628389    0.529566    0.271411   141.00000    0.12636    0.09554 =
         0.08988   -0.05283   -0.00812    0.02701
AFIX  33
H7A   2    0.589243    0.522105    0.256227   141.00000   -1.50000
H7B   2    0.654110    0.557194    0.251259   141.00000   -1.50000
H7C   2    0.612551    0.537827    0.300824   141.00000   -1.50000
AFIX   0
PART 0
PART 2
C8    1    0.684373    0.542261    0.258167  -141.00000    0.11390    0.10688 =
         0.10668   -0.07075   -0.01836    0.02707
AFIX  33
H8A   2    0.728858    0.548235    0.240214  -141.00000   -1.50000
H8B   2    0.681769    0.560182    0.282834  -141.00000   -1.50000
H8C   2    0.648627    0.553259    0.237729  -141.00000   -1.50000
AFIX   0
PART 0
C9    1    0.677992    0.509302    0.110312    11.00000    0.08454    0.05814 =
         0.07224   -0.01155   -0.00091    0.00477
C10   1    0.662353    0.558023    0.078484    11.00000    0.12716    0.06108 =
         0.12428    0.00306   -0.04363    0.00212
PART 1
C11   1    0.603997    0.551949    0.048754   161.00000    0.12634    0.10023 =
         0.12900    0.00559   -0.04497    0.00075
AFIX  33
H11A  2    0.594760    0.583493    0.028669   161.00000   -1.50000
H11B  2    0.563007    0.539735    0.069173   161.00000   -1.50000
H11C  2    0.617400    0.528787    0.029662   161.00000   -1.50000
AFIX   0
PART 0
PART 2
C12   1    0.695154    0.545946    0.030049  -161.00000    0.17047    0.07268 =
         0.12956    0.00846   -0.03153    0.01129
AFIX  33
H12A  2    0.743332    0.538504    0.032204  -161.00000   -1.50000
H12B  2    0.690570    0.574213    0.004475  -161.00000   -1.50000
H12C  2    0.671260    0.517867    0.024382  -161.00000   -1.50000
AFIX   0
PART 0
PART 1
C13   1    0.722790    0.589314    0.051259   161.00000    0.13668    0.09433 =
         0.12363    0.01057   -0.03464   -0.01351
AFIX  33
H13A  2    0.705984    0.619325    0.032356   161.00000   -1.50000
H13B  2    0.748295    0.571102    0.031093   161.00000   -1.50000
H13C  2    0.752575    0.597440    0.072992   161.00000   -1.50000
AFIX   0
PART 0
PART 2
C14   1    0.705274    0.601177    0.086152  -161.00000    0.15334    0.05213 =
         0.15921    0.01190   -0.06480    0.00182
AFIX  33
H14A  2    0.752561    0.591282    0.088709  -161.00000   -1.50000
H14B  2    0.687016    0.610276    0.114711  -161.00000   -1.50000
H14C  2    0.703218    0.629093    0.059856  -161.00000   -1.50000
AFIX   0
PART 0
PART 1
C15   1    0.630538    0.585803    0.117598   161.00000    0.16943    0.07400 =
         0.14713   -0.01016   -0.02008   -0.00365
AFIX  33
H15A  2    0.617394    0.618697    0.102566   161.00000   -1.50000
H15B  2    0.664544    0.587792    0.139002   161.00000   -1.50000
H15C  2    0.590490    0.567672    0.134812   161.00000   -1.50000
AFIX   0
PART 0
PART 2
C16   1    0.587597    0.569698    0.073895  -161.00000    0.13428    0.06353 =
         0.12905    0.01143   -0.04598    0.01171
AFIX  33
H16A  2    0.583864    0.601585    0.052814  -161.00000   -1.50000
H16B  2    0.564635    0.570250    0.104401  -161.00000   -1.50000
H16C  2    0.566278    0.544757    0.061522  -161.00000   -1.50000
AFIX   0
PART 0
C17   1    0.929896    0.493315    0.150115    11.00000    0.05889    0.07500 =
         0.07095   -0.00759    0.00806   -0.00322
C18   1    0.973077    0.540886    0.139934    11.00000    0.07503    0.06614 =
         0.10413   -0.01981    0.00137   -0.01239
C19   1    0.957411    0.563931    0.181428    11.00000    0.12016    0.10908 =
         0.24066   -0.08657    0.02321   -0.02720
AFIX  33
H19A  2    0.908655    0.570082    0.185274    11.00000   -1.50000
H19B  2    0.982836    0.594720    0.176123    11.00000   -1.50000
H19C  2    0.970704    0.541761    0.209478    11.00000   -1.50000
AFIX   0
C20   1    0.950308    0.575520    0.094706    11.00000    0.14756    0.10142 =
         0.20474    0.05748   -0.03912   -0.04132
AFIX  33
H20A  2    0.901503    0.581342    0.098978    11.00000   -1.50000
H20B  2    0.959932    0.560203    0.068440    11.00000   -1.50000
H20C  2    0.975329    0.606553    0.088574    11.00000   -1.50000
AFIX   0
C21   1    1.047772    0.531457    0.134105    11.00000    0.08726    0.11793 =
         0.11665   -0.03594    0.00884   -0.03910
AFIX  33
H21A  2    1.057869    0.516718    0.107500    11.00000   -1.50000
H21B  2    1.061007    0.509260    0.162157    11.00000   -1.50000
H21C  2    1.073199    0.562239    0.128851    11.00000   -1.50000
AFIX   0
C22   1    0.865271    0.408467    0.084811    11.00000    0.09929    0.07530 =
         0.06868   -0.00837    0.00331    0.00950
C23   1    0.865489    0.406555    0.033544    11.00000    0.18435    0.13258 =
         0.09783   -0.02074   -0.00323    0.04056
PART 1
C24   1    0.896330    0.458003    0.003665   171.00000    0.22678    0.11674 =
         0.07796   -0.01437   -0.00055    0.02814
AFIX  33
H24A  2    0.897539    0.458551   -0.029419   171.00000   -1.50000
H24B  2    0.942483    0.462429    0.011570   171.00000   -1.50000
H24C  2    0.867747    0.484353    0.010653   171.00000   -1.50000
AFIX   0
PART 0
PART 2
C25   1    0.836866    0.443809   -0.008069  -171.00000    0.21057    0.14861 =
         0.13431   -0.01162   -0.03474    0.03076
AFIX  33
H25A  2    0.845177    0.431720   -0.036408  -171.00000   -1.50000
H25B  2    0.859728    0.475473   -0.012470  -171.00000   -1.50000
H25C  2    0.787937    0.447347   -0.001145  -171.00000   -1.50000
AFIX   0
PART 0
PART 1
C26   1    0.787806    0.402807    0.022517   171.00000    0.19267    0.14751 =
         0.12042   -0.02417   -0.02697    0.04523
AFIX  33
H26A  2    0.786620    0.401525   -0.010004   171.00000   -1.50000
H26B  2    0.763181    0.431360    0.028317   171.00000   -1.50000
H26C  2    0.766359    0.373255    0.042531   171.00000   -1.50000
AFIX   0
PART 0
PART 2
C27   1    0.839832    0.352527    0.034220  -171.00000    0.18609    0.14331 =
         0.11051   -0.03087    0.00313    0.04645
AFIX  33
H27A  2    0.838819    0.348866    0.002351  -171.00000   -1.50000
H27B  2    0.794118    0.346921    0.050436  -171.00000   -1.50000
H27C  2    0.870895    0.328809    0.050285  -171.00000   -1.50000
AFIX   0
PART 0
PART 1
C28   1    0.906995    0.364298    0.019158   171.00000    0.15780    0.10291 =
         0.06173   -0.01566   -0.01161    0.02271
AFIX  33
H28A  2    0.904273    0.365959   -0.013847   171.00000   -1.50000
H28B  2    0.888210    0.333003    0.037414   171.00000   -1.50000
H28C  2    0.954555    0.367405    0.024875   171.00000   -1.50000
AFIX   0
PART 0
PART 2
C29   1    0.947098    0.407047    0.025661  -171.00000    0.19142    0.18722 =
         0.06598   -0.00713   -0.00227    0.03682
AFIX  33
H29A  2    0.961362    0.405972   -0.006506  -171.00000   -1.50000
H29B  2    0.964539    0.378638    0.046576  -171.00000   -1.50000
H29C  2    0.965091    0.436831    0.032114  -171.00000   -1.50000
AFIX   0
PART 0
C30   1    0.975316    0.357727    0.270088    11.00000    0.07011    0.05841 =
         0.10391   -0.01413   -0.01334   -0.00668
C31   1    0.997558    0.379050    0.309565    11.00000    0.15674    0.08709 =
         0.11671   -0.03710   -0.04847   -0.01832
PART 1
C32   1    0.979482    0.346331    0.357242   121.00000    0.18401    0.11942 =
         0.12227   -0.02180   -0.04877   -0.03163
AFIX  33
H32A  2    0.995825    0.313437    0.357557   121.00000   -1.50000
H32B  2    0.930083    0.345211    0.364506   121.00000   -1.50000
H32C  2    1.000875    0.359231    0.380428   121.00000   -1.50000
AFIX   0
PART 0
PART 2
C33   1    0.924924    0.383569    0.332768  -121.00000    0.16402    0.11236 =
         0.16600   -0.06635   -0.04342   -0.02009
AFIX  33
H33A  2    0.927643    0.397140    0.360050  -121.00000   -1.50000
H33B  2    0.902987    0.351325    0.342233  -121.00000   -1.50000
H33C  2    0.898285    0.405096    0.310669  -121.00000   -1.50000
AFIX   0
PART 0
PART 1
C34   1    0.973576    0.430488    0.306905   121.00000    0.17902    0.09771 =
         0.11306   -0.05233   -0.03673    0.00319
AFIX  33
H34A  2    0.986184    0.450396    0.275719   121.00000   -1.50000
H34B  2    0.994889    0.444203    0.329613   121.00000   -1.50000
H34C  2    0.924115    0.430194    0.313659   121.00000   -1.50000
AFIX   0
PART 0
PART 2
C35   1    1.030581    0.430131    0.298953  -121.00000    0.18416    0.10273 =
         0.16519   -0.03334   -0.06971   -0.03004
AFIX  33
H35A  2    1.041504    0.437924    0.327894  -121.00000   -1.50000
H35B  2    0.998968    0.454140    0.283971  -121.00000   -1.50000
H35C  2    1.072298    0.430852    0.278238  -121.00000   -1.50000
AFIX   0
PART 0
PART 1
C36   1    1.076805    0.382143    0.299072   121.00000    0.14935    0.10200 =
         0.18608   -0.05238   -0.03817   -0.01728
AFIX  33
H36A  2    1.094560    0.349423    0.300442   121.00000   -1.50000
H36B  2    1.096562    0.396248    0.322133   121.00000   -1.50000
H36C  2    1.088804    0.402689    0.268086   121.00000   -1.50000
AFIX   0
PART 0
PART 2
C37   1    1.036696    0.345450    0.346650  -121.00000    0.16833    0.13446 =
         0.12387   -0.02703   -0.03553    0.00671
AFIX  33
H37A  2    1.047885    0.363255    0.369702  -121.00000   -1.50000
H37B  2    1.078630    0.334923    0.331793  -121.00000   -1.50000
H37C  2    1.008350    0.316900    0.361931  -121.00000   -1.50000
AFIX   0
PART 0
C38   1    1.071120    0.336129    0.163492    11.00000    0.04971    0.07133 =
         0.12697   -0.02717    0.00547    0.00187
C39   1    1.145953    0.338932    0.138375    11.00000    0.05250    0.08644 =
         0.14345   -0.00111    0.02174    0.01261
C40   1    1.148717    0.369168    0.091282    11.00000    0.08163    0.34515 =
         0.15117    0.05716    0.03944    0.07850
AFIX  33
H40A  2    1.120823    0.354048    0.072721    11.00000   -1.50000
H40B  2    1.195817    0.372187    0.077299    11.00000   -1.50000
H40C  2    1.131364    0.401528    0.092272    11.00000   -1.50000
AFIX   0
C41   1    1.168777    0.286299    0.138303    11.00000    0.11258    0.14672 =
         0.26734   -0.01748    0.08650    0.02626
AFIX  33
H41A  2    1.166366    0.266931    0.170236    11.00000   -1.50000
H41B  2    1.215571    0.287039    0.124011    11.00000   -1.50000
H41C  2    1.138816    0.271674    0.120616    11.00000   -1.50000
AFIX   0
C42   1    1.190311    0.363417    0.167102    11.00000    0.05687    0.15687 =
         0.29720   -0.10095    0.01259   -0.02122
AFIX  33
H42A  2    1.188902    0.343480    0.198772    11.00000   -1.50000
H42B  2    1.172826    0.395799    0.167854    11.00000   -1.50000
H42C  2    1.237275    0.366466    0.152859    11.00000   -1.50000
AFIX   0
C43   1    1.026025    0.176761    0.290677    11.00000    0.04908    0.04717 =
         0.11802   -0.00916   -0.00117    0.00211
C44   1    1.087629    0.151608    0.313929    11.00000    0.04386    0.06948 =
         0.20197   -0.03035   -0.03158    0.00552
C45   1    1.135699    0.139889    0.273966    11.00000    0.07748    0.24706 =
         0.31687   -0.20514   -0.07177    0.09122
AFIX  33
H45A  2    1.148927    0.170116    0.251234    11.00000   -1.50000
H45B  2    1.112296    0.118086    0.258967    11.00000   -1.50000
H45C  2    1.176330    0.124039    0.286378    11.00000   -1.50000
AFIX   0
C46   1    1.061069    0.108250    0.353438    11.00000    0.10058    0.11370 =
         0.39692    0.11455   -0.12174   -0.02825
AFIX  33
H46A  2    1.031331    0.120251    0.376504    11.00000   -1.50000
H46B  2    1.099540    0.091468    0.368135    11.00000   -1.50000
H46C  2    1.035505    0.085559    0.340710    11.00000   -1.50000
AFIX   0
C47   1    1.125712    0.187480    0.335408    11.00000    0.07062    0.11632 =
         0.13762   -0.03490   -0.01847    0.02424
AFIX  33
H47A  2    1.142981    0.215305    0.310911    11.00000   -1.50000
H47B  2    1.163760    0.170909    0.350826    11.00000   -1.50000
H47C  2    1.094499    0.198929    0.358083    11.00000   -1.50000
AFIX   0
C48   1    0.942665    0.190307    0.181193    11.00000    0.05265    0.05908 =
         0.09387   -0.02348    0.00342    0.02141
C49   1    0.960028    0.175790    0.133367    11.00000    0.08680    0.06968 =
         0.07711   -0.01502    0.01794    0.01709
C50   1    1.035737    0.161734    0.131161    11.00000    0.07344    0.15122 =
         0.14442   -0.07150    0.01392    0.02909
AFIX  33
H50A  2    1.063542    0.189180    0.134372    11.00000   -1.50000
H50B  2    1.049311    0.153611    0.101344    11.00000   -1.50000
H50C  2    1.042321    0.133506    0.156371    11.00000   -1.50000
AFIX   0
C51   1    0.953127    0.224083    0.094238    11.00000    0.14790    0.11470 =
         0.09615   -0.00460    0.01940    0.01553
AFIX  33
H51A  2    0.983512    0.249464    0.098927    11.00000   -1.50000
H51B  2    0.906146    0.235182    0.096022    11.00000   -1.50000
H51C  2    0.965481    0.217304    0.063700    11.00000   -1.50000
AFIX   0
C52   1    0.914152    0.134324    0.128535    11.00000    0.10183    0.12083 =
         0.09395   -0.04583    0.01972    0.00096
AFIX  33
H52A  2    0.866746    0.144549    0.130087    11.00000   -1.50000
H52B  2    0.919620    0.105841    0.153721    11.00000   -1.50000
H52C  2    0.926621    0.125947    0.098694    11.00000   -1.50000
AFIX   0
C53   1    0.809686    0.167585    0.373750    11.00000    0.05328    0.05559 =
         0.06211   -0.01236   -0.00345   -0.00180
C54   1    0.823643    0.175640    0.422238    11.00000    0.08664    0.14045 =
         0.07793   -0.04334   -0.01835   -0.00403
PART 1
C55   1    0.757945    0.178729    0.452934   131.00000    0.10257    0.12969 =
         0.08320   -0.04722   -0.01465   -0.01214
AFIX  33
H55A  2    0.727936    0.151163    0.453125   131.00000   -1.50000
H55B  2    0.735201    0.209236    0.440740   131.00000   -1.50000
H55C  2    0.768637    0.177767    0.484587   131.00000   -1.50000
AFIX   0
PART 0
PART 2
C56   1    0.794919    0.132452    0.458922  -131.00000    0.14152    0.17547 =
         0.10381   -0.02431   -0.02022   -0.02406
AFIX  33
H56A  2    0.746624    0.128217    0.455711  -131.00000   -1.50000
H56B  2    0.800224    0.138055    0.489691  -131.00000   -1.50000
H56C  2    0.819288    0.103087    0.455145  -131.00000   -1.50000
AFIX   0
PART 0
PART 1
C57   1    0.869617    0.218277    0.422336   131.00000    0.12373    0.17555 =
         0.14481   -0.05237   -0.02244   -0.02644
AFIX  33
H57A  2    0.911820    0.216557    0.402743   131.00000   -1.50000
H57B  2    0.880080    0.217134    0.454070   131.00000   -1.50000
H57C  2    0.846725    0.248751    0.410259   131.00000   -1.50000
AFIX   0
PART 0
PART 2
C58   1    0.897316    0.182843    0.426439  -131.00000    0.08753    0.12574 =
         0.11917   -0.06337   -0.02953   -0.00055
AFIX  33
H58A  2    0.915153    0.210941    0.402469  -131.00000   -1.50000
H58B  2    0.922101    0.153686    0.422516  -131.00000   -1.50000
H58C  2    0.903028    0.188626    0.457087  -131.00000   -1.50000
AFIX   0
PART 0
PART 1
C59   1    0.859068    0.129251    0.447132   131.00000    0.15256    0.18912 =
         0.16419   -0.02218   -0.01796    0.02992
AFIX  33
H59A  2    0.830901    0.100570    0.447915   131.00000   -1.50000
H59B  2    0.865279    0.131403    0.478866   131.00000   -1.50000
H59C  2    0.903424    0.126449    0.430357   131.00000   -1.50000
AFIX   0
PART 0
PART 2
C60   1    0.783356    0.220471    0.427949  -131.00000    0.12704    0.16781 =
         0.11278   -0.07062   -0.02691    0.01911
AFIX  33
H60A  2    0.735282    0.214874    0.425070  -131.00000   -1.50000
H60B  2    0.800540    0.248702    0.403895  -131.00000   -1.50000
H60C  2    0.788368    0.226630    0.458551  -131.00000   -1.50000
AFIX   0
PART 0
C61   1    0.817637    0.064173    0.313988    11.00000    0.04208    0.05498 =
         0.08003   -0.03037   -0.01225    0.01299
C62   1    0.829498    0.009165    0.323527    11.00000    0.06785    0.04720 =
         0.14426   -0.01822   -0.00116    0.00574
PART 1
C63   1    0.773171   -0.020087    0.356726   181.00000    0.09282    0.03980 =
         0.17476   -0.01842    0.01855    0.00650
AFIX  33
H63A  2    0.728930   -0.007394    0.347953   181.00000   -1.50000
H63B  2    0.778551   -0.017297    0.388398   181.00000   -1.50000
H63C  2    0.775873   -0.054349    0.355139   181.00000   -1.50000
AFIX   0
PART 0
PART 2
C64   1    0.855554    0.001313    0.373653  -181.00000    0.09154    0.05300 =
         0.15793   -0.02135   -0.01246    0.02023
AFIX  33
H64A  2    0.897258    0.020548    0.371699  -181.00000   -1.50000
H64B  2    0.864800   -0.033220    0.385332  -181.00000   -1.50000
H64C  2    0.820633    0.011780    0.394765  -181.00000   -1.50000
AFIX   0
PART 0
PART 1
C65   1    0.900263   -0.008362    0.334881   181.00000    0.07514    0.07385 =
         0.16837   -0.00603    0.00053    0.00599
AFIX  33
H65A  2    0.934406    0.011522    0.312624   181.00000   -1.50000
H65B  2    0.904591   -0.042485    0.333050   181.00000   -1.50000
H65C  2    0.907262   -0.005386    0.366263   181.00000   -1.50000
AFIX   0
PART 0
PART 2
C66   1    0.887448   -0.006072    0.292537  -181.00000    0.09420    0.06694 =
         0.17888   -0.03728    0.01374    0.01380
AFIX  33
H66A  2    0.927210    0.015023    0.290895  -181.00000   -1.50000
H66B  2    0.873318   -0.003106    0.261370  -181.00000   -1.50000
H66C  2    0.899043   -0.039922    0.305437  -181.00000   -1.50000
AFIX   0
PART 0
PART 1
C67   1    0.820740   -0.002174    0.273543   181.00000    0.09466    0.05493 =
         0.17314   -0.04231   -0.01031    0.01398
AFIX  33
H67A  2    0.775872    0.008265    0.264133   181.00000   -1.50000
H67B  2    0.825074   -0.037186    0.275613   181.00000   -1.50000
H67C  2    0.855968    0.015529    0.250595   181.00000   -1.50000
AFIX   0
PART 0
PART 2
C68   1    0.765190   -0.021316    0.328339  -181.00000    0.08037    0.06348 =
         0.14448   -0.02176   -0.00894    0.00052
AFIX  33
H68A  2    0.730169   -0.009613    0.348535  -181.00000   -1.50000
H68B  2    0.774715   -0.055423    0.341854  -181.00000   -1.50000
H68C  2    0.749139   -0.018604    0.297735  -181.00000   -1.50000
AFIX   0
PART 0
C69   1    0.569086    0.106271    0.357614    11.00000    0.04384    0.05119 =
         0.07345   -0.02405    0.00128   -0.00030
C70   1    0.525278    0.068868    0.396391    11.00000    0.06306    0.06380 =
         0.07620   -0.00714    0.00407   -0.01273
PART 1
C71   1    0.548023    0.017755    0.390581   201.00000    0.10485    0.06335 =
         0.12881   -0.00417    0.01406   -0.01561
AFIX  33
H71A  2    0.596608    0.014219    0.394280   201.00000   -1.50000
H71B  2    0.539538    0.014035    0.359670   201.00000   -1.50000
H71C  2    0.522291   -0.007276    0.414122   201.00000   -1.50000
AFIX   0
PART 0
PART 2
C72   1    0.469075    0.043987    0.377047  -201.00000    0.08612    0.08425 =
         0.09110   -0.01040   -0.00234   -0.01894
AFIX  33
H72A  2    0.442386    0.068826    0.358131  -201.00000   -1.50000
H72B  2    0.439343    0.024572    0.402782  -201.00000   -1.50000
H72C  2    0.489766    0.022744    0.357929  -201.00000   -1.50000
AFIX   0
PART 0
PART 1
C73   1    0.449852    0.074334    0.390612   201.00000    0.06805    0.09913 =
         0.09873    0.00271    0.00298   -0.01834
AFIX  33
H73A  2    0.441184    0.069499    0.360098   201.00000   -1.50000
H73B  2    0.435787    0.107014    0.393215   201.00000   -1.50000
H73C  2    0.424004    0.050010    0.414800   201.00000   -1.50000
AFIX   0
PART 0
PART 2
C74   1    0.490820    0.100394    0.427819  -201.00000    0.13648    0.09411 =
         0.10578   -0.02683    0.02067   -0.00241
AFIX  33
H74A  2    0.525669    0.116596    0.440548  -201.00000   -1.50000
H74B  2    0.462013    0.079649    0.453233  -201.00000   -1.50000
H74C  2    0.462914    0.124938    0.409617  -201.00000   -1.50000
AFIX   0
PART 0
PART 1
C75   1    0.542820    0.075953    0.443129   201.00000    0.09253    0.11268 =
         0.08223   -0.00846    0.00611   -0.03445
AFIX  33
H75A  2    0.591763    0.072100    0.445158   201.00000   -1.50000
H75B  2    0.518109    0.051661    0.467972   201.00000   -1.50000
H75C  2    0.529880    0.108659    0.446346   201.00000   -1.50000
AFIX   0
PART 0
PART 2
C76   1    0.567617    0.030120    0.426243  -201.00000    0.08366    0.07947 =
         0.08984    0.01325    0.00195   -0.00983
AFIX  33
H76A  2    0.603246    0.046197    0.438388  -201.00000   -1.50000
H76B  2    0.588453    0.008824    0.407231  -201.00000   -1.50000
H76C  2    0.538065    0.010708    0.452086  -201.00000   -1.50000
AFIX   0
PART 0
C77   1    0.638140    0.130099    0.231108    11.00000    0.04275    0.04191 =
         0.07588   -0.02230   -0.00957    0.00344
C78   1    0.645715    0.104494    0.190605    11.00000    0.07069    0.06515 =
         0.06973   -0.03203   -0.01210    0.01417
PART 1
C79   1    0.623431    0.050772    0.209847   191.00000    0.08250    0.06171 =
         0.09254   -0.03839    0.00375   -0.00832
AFIX  33
H79A  2    0.627734    0.033493    0.184697   191.00000   -1.50000
H79B  2    0.576048    0.049216    0.223170   191.00000   -1.50000
H79C  2    0.652371    0.035522    0.233884   191.00000   -1.50000
AFIX   0
PART 0
PART 2
C80   1    0.707922    0.065833    0.195646  -191.00000    0.07901    0.09023 =
         0.08861   -0.04191   -0.01292    0.02510
AFIX  33
H80A  2    0.711358    0.050186    0.169352  -191.00000   -1.50000
H80B  2    0.699076    0.041030    0.224563  -191.00000   -1.50000
H80C  2    0.750604    0.083118    0.196046  -191.00000   -1.50000
AFIX   0
PART 0
PART 1
C81   1    0.721959    0.109046    0.172073   191.00000    0.09751    0.10997 =
         0.06764   -0.03973    0.00530    0.01950
AFIX  33
H81A  2    0.729494    0.093178    0.146029   191.00000   -1.50000
H81B  2    0.749420    0.093320    0.196834   191.00000   -1.50000
H81C  2    0.735103    0.143514    0.161655   191.00000   -1.50000
AFIX   0
PART 0
PART 2
C82   1    0.660835    0.143649    0.140782  -191.00000    0.07666    0.08799 =
         0.08207   -0.02895   -0.01150    0.00877
AFIX  33
H82A  2    0.665380    0.126243    0.115728  -191.00000   -1.50000
H82B  2    0.703011    0.161751    0.140633  -191.00000   -1.50000
H82C  2    0.623155    0.166371    0.136186  -191.00000   -1.50000
AFIX   0
PART 0
PART 1
C83   1    0.595552    0.127477    0.152657   191.00000    0.11089    0.09884 =
         0.08750   -0.05908   -0.04809    0.02081
AFIX  33
H83A  2    0.600919    0.110819    0.127077   191.00000   -1.50000
H83B  2    0.606423    0.162173    0.140804   191.00000   -1.50000
H83C  2    0.548559    0.123530    0.166826   191.00000   -1.50000
AFIX   0
PART 0
PART 2
C84   1    0.575568    0.075204    0.190668  -191.00000    0.07989    0.07883 =
         0.07359   -0.03277   -0.01707    0.00509
AFIX  33
H84A  2    0.579380    0.058593    0.165035  -191.00000   -1.50000
H84B  2    0.538061    0.098145    0.186915  -191.00000   -1.50000
H84C  2    0.566803    0.051145    0.220091  -191.00000   -1.50000
AFIX   0
PART 0
C85   1    0.523529    0.274323    0.338319    11.00000    0.04647    0.06149 =
         0.05909   -0.01608   -0.00190    0.00651
C86   1    0.505390    0.280182    0.388084    11.00000    0.10223    0.06398 =
         0.06592   -0.02028    0.00267    0.00680
PART 1
C87   1    0.442239    0.250710    0.409638   211.00000    0.23551    0.14696 =
         0.14750   -0.10166    0.12975   -0.09719
AFIX  33
H87A  2    0.431303    0.254790    0.441307   211.00000   -1.50000
H87B  2    0.450145    0.216263    0.410333   211.00000   -1.50000
H87C  2    0.404293    0.261955    0.391258   211.00000   -1.50000
AFIX   0
PART 0
PART 2
C88   1    0.433385    0.308047    0.380147  -211.00000    0.10409    0.06621 =
         0.05180   -0.01632    0.00391    0.00340
AFIX  33
H88A  2    0.413772    0.314949    0.409404  -211.00000   -1.50000
H88B  2    0.401917    0.287252    0.369455  -211.00000   -1.50000
H88C  2    0.441299    0.338645    0.356825  -211.00000   -1.50000
AFIX   0
PART 0
PART 1
C89   1    0.501563    0.334718    0.389959   211.00000    0.14231    0.07159 =
         0.05697   -0.03217    0.01327    0.01077
AFIX  33
H89A  2    0.544070    0.351461    0.375404   211.00000   -1.50000
H89B  2    0.494588    0.337319    0.422320   211.00000   -1.50000
H89C  2    0.463619    0.349756    0.373335   211.00000   -1.50000
AFIX   0
PART 0
PART 2
C90   1    0.552387    0.310395    0.413549  -211.00000    0.13358    0.08329 =
         0.10733   -0.02690   -0.02592   -0.00280
AFIX  33
H90A  2    0.531384    0.309490    0.444889  -211.00000   -1.50000
H90B  2    0.556930    0.344236    0.395878  -211.00000   -1.50000
H90C  2    0.597385    0.295808    0.415343  -211.00000   -1.50000
AFIX   0
PART 0
PART 1
C91   1    0.569293    0.259558    0.415886   211.00000    0.24882    0.14009 =
         0.08978   -0.04851   -0.08961    0.08638
AFIX  33
H91A  2    0.610051    0.278855    0.401727   211.00000   -1.50000
H91B  2    0.576306    0.225490    0.414577   211.00000   -1.50000
H91C  2    0.560403    0.261782    0.448267   211.00000   -1.50000
AFIX   0
PART 0
PART 2
C92   1    0.490231    0.225701    0.419525  -211.00000    0.11186    0.07147 =
         0.06006   -0.01599   -0.01322   -0.00176
AFIX  33
H92A  2    0.478307    0.227271    0.451842  -211.00000   -1.50000
H92B  2    0.530796    0.205951    0.417483  -211.00000   -1.50000
H92C  2    0.452424    0.210943    0.408259  -211.00000   -1.50000
AFIX   0
PART 0
C93   1    0.425696    0.233712    0.255748    11.00000    0.04458    0.05693 =
         0.07512   -0.02677   -0.00822    0.01385
C94   1    0.350324    0.220179    0.256041    11.00000    0.04679    0.04919 =
         0.09420   -0.01354   -0.00281    0.00555
C95   1    0.304643    0.265761    0.254257    11.00000    0.04187    0.07009 =
         0.20127   -0.03179   -0.01609    0.01242
AFIX  33
H95A  2    0.257027    0.256259    0.254475    11.00000   -1.50000
H95B  2    0.318195    0.290390    0.225888    11.00000   -1.50000
H95C  2    0.310055    0.279222    0.281289    11.00000   -1.50000
AFIX   0
C96   1    0.331568    0.181262    0.301022    11.00000    0.05005    0.09017 =
         0.10191   -0.02410   -0.00039    0.00481
AFIX  33
H96A  2    0.283760    0.171566    0.302606    11.00000   -1.50000
H96B  2    0.338803    0.194684    0.327804    11.00000   -1.50000
H96C  2    0.360223    0.152806    0.301237    11.00000   -1.50000
AFIX   0
C97   1    0.343021    0.199891    0.211666    11.00000    0.06832    0.08764 =
         0.10770   -0.03187   -0.02162   -0.01287
AFIX  33
H97A  2    0.295452    0.190918    0.210845    11.00000   -1.50000
H97B  2    0.371324    0.171149    0.212647    11.00000   -1.50000
H97C  2    0.357739    0.224976    0.183882    11.00000   -1.50000
AFIX   0
C98   1    0.471384    0.417403    0.208023    11.00000    0.05464    0.04437 =
         0.06532   -0.02393   -0.01025    0.00417
C99   1    0.407745    0.449963    0.211127    11.00000    0.07092    0.06875 =
         0.10671   -0.01532    0.00530    0.03253
PART 2
C100  1    0.427436    0.501969    0.212818  -151.00000    0.08425    0.07261 =
         0.11993   -0.02390    0.01487    0.03149
AFIX  33
H10A  2    0.461600    0.515205    0.187017  -151.00000   -1.50000
H10B  2    0.446163    0.501556    0.242207  -151.00000   -1.50000
H10C  2    0.387125    0.522371    0.210312  -151.00000   -1.50000
AFIX   0
PART 0
PART 1
C101  1    0.404541    0.459454    0.262020   151.00000    0.11716    0.07715 =
         0.11118   -0.02661    0.00492    0.05043
AFIX  33
H10D  2    0.445958    0.476723    0.265328   151.00000   -1.50000
H10E  2    0.400744    0.428264    0.284818   151.00000   -1.50000
H10F  2    0.364950    0.479211    0.267206   151.00000   -1.50000
AFIX   0
PART 0
PART 2
C102  1    0.353543    0.426164    0.251055  -151.00000    0.06210    0.06385 =
         0.10900   -0.01842    0.00559    0.04082
AFIX  33
H10G  2    0.342784    0.393149    0.248329  -151.00000   -1.50000
H10H  2    0.312308    0.445616    0.249080  -151.00000   -1.50000
H10I  2    0.371372    0.424727    0.280924  -151.00000   -1.50000
AFIX   0
PART 0
PART 1
C103  1    0.344510    0.423266    0.204567   151.00000    0.07270    0.08587 =
         0.16612   -0.00911   -0.02142    0.02853
AFIX  33
H10J  2    0.305005    0.444023    0.206587   151.00000   -1.50000
H10K  2    0.338056    0.393223    0.228778   151.00000   -1.50000
H10L  2    0.349564    0.415282    0.174094   151.00000   -1.50000
AFIX   0
PART 0
PART 2
C104  1    0.380286    0.448823    0.163173  -151.00000    0.10032    0.10260 =
         0.11716   -0.02238   -0.00201    0.02856
AFIX  33
H10M  2    0.368091    0.415293    0.162907  -151.00000   -1.50000
H10N  2    0.415641    0.461236    0.137926  -151.00000   -1.50000
H10O  2    0.340121    0.469234    0.158991  -151.00000   -1.50000
AFIX   0
PART 0
PART 1
C105  1    0.420354    0.500522    0.176404   151.00000    0.07824    0.06720 =
         0.12613   -0.00361   -0.01157    0.03313
AFIX  33
H10P  2    0.461903    0.515607    0.182639   151.00000   -1.50000
H10Q  2    0.381776    0.521629    0.180226   151.00000   -1.50000
H10R  2    0.425277    0.495981    0.144610   151.00000   -1.50000
AFIX   0
PART 0
C106  1    0.560152    0.337827    0.133665    11.00000    0.05367    0.05191 =
         0.05932   -0.02236   -0.00919    0.00521
C107  1    0.593372    0.333018    0.049842    11.00000    0.11256    0.06834 =
         0.05658   -0.02808    0.00014   -0.02345
AFIX  43
H107  2    0.612723    0.364812    0.043757    11.00000   -1.20000
AFIX   0
C108  1    0.562028    0.311540    0.094309    11.00000    0.06086    0.05661 =
         0.05747   -0.02495   -0.00291   -0.00011
C109  1    0.530035    0.265548    0.101416    11.00000    0.06543    0.05124 =
         0.03945   -0.01240   -0.00046    0.00988
AFIX  43
H109  2    0.506217    0.250972    0.130439    11.00000   -1.20000
AFIX   0
C110  1    0.595878    0.307402    0.014778    11.00000    0.12087    0.07740 =
         0.05049   -0.02370    0.00705   -0.03746
C111  1    0.534186    0.241414    0.064170    11.00000    0.06379    0.05717 =
         0.05131   -0.01752   -0.00495   -0.00229
C112  1    0.505595    0.192387    0.065440    11.00000    0.09597    0.05405 =
         0.05384   -0.01986   -0.00595   -0.00534
C113  1    0.454836    0.166639    0.100439    11.00000    0.10643    0.05720 =
         0.06940   -0.02029    0.00773   -0.02255
AFIX  43
H113  2    0.436630    0.180883    0.124830    11.00000   -1.20000
AFIX   0
C114  1    0.432966    0.120458    0.097829    11.00000    0.14286    0.08194 =
         0.08674   -0.01674    0.01004   -0.02574
AFIX  43
H114  2    0.402743    0.101761    0.121949    11.00000   -1.20000
AFIX   0
C115  1    0.456271    0.101606    0.058787    11.00000    0.15815    0.05640 =
         0.12027   -0.03466   -0.01037   -0.02234
AFIX  43
H115  2    0.440877    0.070746    0.055883    11.00000   -1.20000
AFIX   0
C116  1    0.502815    0.129977    0.024550    11.00000    0.14947    0.04608 =
         0.08530   -0.03529    0.00022   -0.00246
AFIX  43
H116  2    0.517794    0.117580   -0.001699    11.00000   -1.20000
AFIX  66
PART 1
C121  1    0.654112    0.311415   -0.108397   101.00000    0.41100    0.12396 =
         0.06507   -0.05609    0.09126   -0.10948
AFIX  43
H121  2    0.659176    0.288227   -0.127039   101.00000   -1.20000
AFIX  65
N3    7    0.626858    0.296793   -0.061440   101.00000    0.13684    0.09837 =
         0.05226   -0.03164    0.00644   -0.05761
C117  1    0.619290    0.331449   -0.033576   101.00000    0.21992    0.09821 =
         0.04570   -0.02660    0.01160   -0.06016
C118  1    0.638976    0.380729   -0.052670   101.00000    0.23393    0.09495 =
         0.06126   -0.02612    0.01071   -0.07115
AFIX  43
H118  2    0.633912    0.403916   -0.034028   101.00000   -1.20000
AFIX  65
C119  1    0.666230    0.395352   -0.099628   101.00000    0.31174    0.12642 =
         0.06729   -0.03121    0.03029   -0.07613
AFIX  43
H119  2    0.679401    0.428323   -0.112403   101.00000   -1.20000
AFIX  65
C120  1    0.673799    0.360696   -0.127492   101.00000    0.37567    0.12709 =
         0.08385   -0.04419    0.06197   -0.10647
AFIX  43
H120  2    0.692033    0.370480   -0.158909   101.00000   -1.20000
AFIX  66
PART 0
PART 2
C122  1    0.640474    0.318494   -0.031602  -101.00000    0.15703    0.08414 =
         0.06400   -0.03611    0.03536   -0.04571
N11   7    0.640460    0.282330   -0.057785  -101.00000    0.22283    0.09451 =
         0.08542   -0.05159    0.06214   -0.07830
C126  1    0.677352    0.290418   -0.102164  -101.00000    0.17441    0.07599 =
         0.07254   -0.03436    0.03729   -0.04719
AFIX  43
H126  2    0.677342    0.266223   -0.119682  -101.00000   -1.20000
AFIX  65
C125  1    0.714258    0.334670   -0.120360  -101.00000    0.25643    0.09885 =
         0.10040   -0.05485    0.07904   -0.08884
AFIX  43
H125  2    0.738942    0.340082   -0.150053  -101.00000   -1.20000
AFIX  65
C124  1    0.714273    0.370834   -0.094178  -101.00000    0.39741    0.14650 =
         0.13515   -0.09342    0.16004   -0.15863
AFIX  43
H124  2    0.738966    0.400441   -0.106352  -101.00000   -1.20000
AFIX  65
C123  1    0.677381    0.362747   -0.049798  -101.00000    0.19382    0.09307 =
         0.07190   -0.04584    0.05558   -0.06900
AFIX  43
H123  2    0.677390    0.386943   -0.032280  -101.00000   -1.20000
AFIX   0
PART 0
C133  1    0.877140    0.098633   -0.339823    11.00000    0.05330    0.06288 =
         0.08966   -0.03567    0.00717    0.00991
C134  1    0.885176    0.075219   -0.381956    11.00000    0.08612    0.06935 =
         0.10272   -0.04965    0.01394   -0.00633
C135  1    0.939734    0.104162   -0.419858    11.00000    0.17903    0.14685 =
         0.14221   -0.08730    0.10085   -0.09751
AFIX  33
H13D  2    0.925984    0.138107   -0.429325    11.00000   -1.50000
H13E  2    0.943515    0.089487   -0.446789    11.00000   -1.50000
H13F  2    0.983758    0.102958   -0.407120    11.00000   -1.50000
AFIX   0
C136  1    0.815910    0.079144   -0.403187    11.00000    0.12848    0.18132 =
         0.11547   -0.07911    0.00458   -0.03232
AFIX  33
H13G  2    0.804695    0.113503   -0.413679    11.00000   -1.50000
H13H  2    0.780376    0.062775   -0.379689    11.00000   -1.50000
H13I  2    0.819036    0.063626   -0.429565    11.00000   -1.50000
AFIX   0
C137  1    0.903300    0.021635   -0.365401    11.00000    0.16801    0.06920 =
         0.13038   -0.04623    0.03122    0.01283
AFIX  33
H13J  2    0.908544    0.006354   -0.391926    11.00000   -1.50000
H13K  2    0.866984    0.004825   -0.342818    11.00000   -1.50000
H13L  2    0.945966    0.019453   -0.350869    11.00000   -1.50000
AFIX   0
C138  1    0.906666    0.064807   -0.214709    11.00000    0.04979    0.06614 =
         0.12345   -0.03622   -0.02124    0.01900
PART 2
C139  1    0.941739    0.024666   -0.180654   -91.00000    0.06651    0.09436 =
         0.14644    0.03506   -0.03865    0.03909
C140  1    0.895255   -0.020494   -0.156994   -91.00000    0.06795    0.09010 =
         0.13927    0.03327   -0.04374    0.04331
AFIX  33
H14D  2    0.921055   -0.044124   -0.136094   -91.00000   -1.50000
H14E  2    0.879624   -0.035591   -0.180792   -91.00000   -1.50000
H14F  2    0.855970   -0.010057   -0.139274   -91.00000   -1.50000
AFIX   0
C141  1    0.959375    0.055862   -0.146165   -91.00000    0.12881    0.11195 =
         0.16465    0.02014   -0.04788    0.02678
AFIX  33
H14G  2    0.982835    0.035700   -0.121241   -91.00000   -1.50000
H14H  2    0.917464    0.068146   -0.132943   -91.00000   -1.50000
H14I  2    0.988898    0.083328   -0.162655   -91.00000   -1.50000
AFIX   0
C142  1    1.005467    0.010397   -0.209566   -91.00000    0.07033    0.14439 =
         0.17713   -0.00598   -0.03618    0.02625
AFIX  33
H14J  2    1.030116   -0.015113   -0.189804   -91.00000   -1.50000
H14K  2    1.035245    0.039017   -0.221465   -91.00000   -1.50000
H14L  2    0.991016   -0.001662   -0.235563   -91.00000   -1.50000
AFIX   0
PART 0
PART 1
C143  1    0.940018    0.020544   -0.187141    91.00000    0.07182    0.15244 =
         0.21637    0.00407   -0.03960    0.01649
C144  1    1.015456    0.029655   -0.178561    91.00000    0.07033    0.14439 =
         0.17713   -0.00598   -0.03618    0.02625
AFIX  33
H14M  2    1.033546   -0.000401   -0.160598    91.00000   -1.50000
H14N  2    1.016963    0.055305   -0.161348    91.00000   -1.50000
H14O  2    1.042937    0.039746   -0.208381    91.00000   -1.50000
AFIX   0
C145  1    0.936466   -0.021095   -0.214937    91.00000    0.16562    0.14823 =
         0.25203   -0.00784   -0.06653    0.02192
AFIX  33
H14P  2    0.957582   -0.050526   -0.198198    91.00000   -1.50000
H14Q  2    0.960720   -0.010175   -0.245827    91.00000   -1.50000
H14R  2    0.888904   -0.028252   -0.217918    91.00000   -1.50000
AFIX   0
C146  1    0.894755    0.006400   -0.139156    91.00000    0.10777    0.27135 =
         0.21889    0.02901   -0.03484    0.02777
AFIX  33
H14S  2    0.913598   -0.022227   -0.119383    91.00000   -1.50000
H14T  2    0.848274   -0.001012   -0.144524    91.00000   -1.50000
H14U  2    0.894368    0.033681   -0.123849    91.00000   -1.50000
AFIX   0
PART 0
C147  1    1.075086    0.197457   -0.307341    11.00000    0.06474    0.07365 =
         0.18203   -0.05407    0.00469    0.00541
C148  1    1.151550    0.184601   -0.309079    11.00000    0.04658    0.08048 =
         0.24368   -0.04592    0.01760    0.00356
C149  1    1.163618    0.143384   -0.267062    11.00000    0.06505    0.11770 =
         0.21322   -0.03753   -0.02638    0.00068
AFIX  33
H14V  2    1.133904    0.115525   -0.266417    11.00000   -1.50000
H14W  2    1.153512    0.154878   -0.238528    11.00000   -1.50000
H14X  2    1.211125    0.133494   -0.269476    11.00000   -1.50000
AFIX   0
C150  1    1.195654    0.228357   -0.311990    11.00000    0.05017    0.10498 =
         0.40573   -0.08410   -0.00934    0.00006
AFIX  33
H15D  2    1.186470    0.253674   -0.339132    11.00000   -1.50000
H15E  2    1.243488    0.219309   -0.314832    11.00000   -1.50000
H15F  2    1.185865    0.240718   -0.283910    11.00000   -1.50000
AFIX   0
C151  1    1.163993    0.164043   -0.354102    11.00000    0.09932    0.11595 =
         0.25181   -0.04925    0.05187   -0.00400
AFIX  33
H15G  2    1.134464    0.135510   -0.351097    11.00000   -1.50000
H15H  2    1.211565    0.154690   -0.358089    11.00000   -1.50000
H15I  2    1.153685    0.189154   -0.381101    11.00000   -1.50000
AFIX   0
C152  1    0.951860    0.233898   -0.221556    11.00000    0.07332    0.09121 =
         0.12446   -0.05171   -0.03744    0.02661
C153  1    0.955855    0.233930   -0.168416    11.00000    0.13730    0.16393 =
         0.12621   -0.07533   -0.04584    0.05231
C154  1    1.022944    0.211735   -0.155251    11.00000    0.14522    0.20012 =
         0.16404   -0.08863   -0.07296    0.04432
AFIX  33
H15J  2    1.024639    0.178416   -0.159765    11.00000   -1.50000
H15K  2    1.027484    0.211225   -0.122665    11.00000   -1.50000
H15L  2    1.060188    0.231179   -0.174790    11.00000   -1.50000
AFIX   0
C155  1    0.898054    0.200650   -0.140061    11.00000    0.17647    0.21860 =
         0.16128   -0.05862   -0.02266    0.03206
AFIX  33
H15M  2    0.904477    0.167463   -0.144348    11.00000   -1.50000
H15N  2    0.854396    0.212703   -0.150610    11.00000   -1.50000
H15O  2    0.898496    0.200600   -0.107176    11.00000   -1.50000
AFIX   0
C156  1    0.947855    0.284971   -0.162752    11.00000    0.28558    0.18982 =
         0.15198   -0.10013   -0.07507    0.08209
AFIX  33
H15P  2    0.903445    0.296959   -0.171851    11.00000   -1.50000
H15Q  2    0.983784    0.305724   -0.182404    11.00000   -1.50000
H15R  2    0.951088    0.285702   -0.130286    11.00000   -1.50000
AFIX   0
C157  1    0.980823    0.312506   -0.426304    11.00000    0.07809    0.07051 =
         0.12016   -0.05089    0.04475   -0.02477
C158  1    1.003994    0.293220   -0.468680    11.00000    0.15750    0.06382 =
         0.13243   -0.04403    0.07488   -0.03309
C159  1    0.969644    0.319538   -0.511025    11.00000    0.21138    0.15553 =
         0.12154   -0.08389    0.04686   -0.01987
AFIX  33
H15S  2    0.985639    0.306275   -0.537741    11.00000   -1.50000
H15T  2    0.980937    0.354361   -0.517780    11.00000   -1.50000
H15U  2    0.920325    0.314859   -0.504714    11.00000   -1.50000
AFIX   0
C160  1    1.080805    0.304434   -0.480771    11.00000    0.18619    0.14777 =
         0.24852   -0.06712    0.16314   -0.02927
AFIX  33
H16D  2    1.096817    0.292225   -0.508116    11.00000   -1.50000
H16E  2    1.105483    0.288508   -0.454551    11.00000   -1.50000
H16F  2    1.088813    0.339678   -0.487314    11.00000   -1.50000
AFIX   0
C161  1    1.041768    0.382825   -0.344934    11.00000    0.05176    0.08232 =
         0.15572   -0.07251    0.00982   -0.02065
C162  1    1.107443    0.412348   -0.339374    11.00000    0.07238    0.09820 =
         0.13865   -0.04944   -0.00139   -0.02607
PART 2
C163  1    1.103137    0.464664   -0.374619   -61.00000    0.06009    0.08492 =
         0.13390   -0.06051   -0.01145   -0.03428
AFIX  33
H16G  2    1.058785    0.478876   -0.368800   -61.00000   -1.50000
H16H  2    1.108902    0.460664   -0.406583   -61.00000   -1.50000
H16I  2    1.139108    0.486254   -0.369899   -61.00000   -1.50000
AFIX   0
PART 0
PART 1
C164  1    1.160262    0.401440   -0.377667    61.00000    0.08549    0.09995 =
         0.14051   -0.02878    0.00233   -0.01223
AFIX  33
H16J  2    1.164864    0.366163   -0.373521    61.00000   -1.50000
H16K  2    1.204275    0.416042   -0.375409    61.00000   -1.50000
H16L  2    1.144931    0.415241   -0.408201    61.00000   -1.50000
AFIX   0
PART 0
PART 2
C165  1    1.175677    0.391676   -0.349515   -61.00000    0.07677    0.11011 =
         0.16156   -0.04836    0.00392   -0.01317
AFIX  33
H16M  2    1.179257    0.385595   -0.380754   -61.00000   -1.50000
H16N  2    1.181014    0.361052   -0.326861   -61.00000   -1.50000
H16O  2    1.211343    0.414874   -0.347557   -61.00000   -1.50000
AFIX   0
PART 0
PART 1
C166  1    1.139730    0.388076   -0.292317    61.00000    0.11080    0.14331 =
         0.15111   -0.05091   -0.01338   -0.01710
AFIX  33
H16P  2    1.146657    0.353350   -0.290694    61.00000   -1.50000
H16Q  2    1.108845    0.392039   -0.265744    61.00000   -1.50000
H16R  2    1.183428    0.404000   -0.291743    61.00000   -1.50000
AFIX   0
PART 0
PART 2
C167  1    1.095780    0.423381   -0.290777   -61.00000    0.04929    0.10188 =
         0.13479   -0.05000   -0.00319   -0.03723
AFIX  33
H16S  2    1.050365    0.436710   -0.286713   -61.00000   -1.50000
H16T  2    1.129974    0.447129   -0.287688   -61.00000   -1.50000
H16U  2    1.099603    0.393301   -0.267103   -61.00000   -1.50000
AFIX   0
PART 0
PART 1
C168  1    1.096427    0.465222   -0.342317    61.00000    0.12425    0.11491 =
         0.24699   -0.08227   -0.05041   -0.00625
AFIX  33
H16V  2    1.062641    0.469264   -0.317260    61.00000   -1.50000
H16W  2    1.080079    0.480227   -0.372259    61.00000   -1.50000
H16X  2    1.139321    0.480921   -0.339365    61.00000   -1.50000
AFIX   0
PART 0
C169  1    0.857087    0.480741   -0.431421    11.00000    0.12138    0.05953 =
         0.06405   -0.02887    0.01073   -0.00863
C170  1    0.873453    0.535074   -0.455622    11.00000    0.13623    0.07747 =
         0.10818   -0.02367    0.02323   -0.01557
PART 1
C171  1    0.875590    0.564914   -0.417856    71.00000    0.10591    0.05155 =
         0.10607   -0.01798    0.01971   -0.02270
AFIX  33
H17A  2    0.833070    0.559662   -0.397524    71.00000   -1.50000
H17B  2    0.881257    0.599579   -0.432719    71.00000   -1.50000
H17C  2    0.913789    0.554307   -0.399525    71.00000   -1.50000
AFIX   0
PART 0
PART 2
C172  1    0.819028    0.568514   -0.443036   -71.00000    0.18224    0.13206 =
         0.14212   -0.02621    0.01859    0.02930
AFIX  33
H17D  2    0.816121    0.566675   -0.409651   -71.00000   -1.50000
H17E  2    0.775305    0.558649   -0.451284   -71.00000   -1.50000
H17F  2    0.830224    0.601991   -0.459980   -71.00000   -1.50000
AFIX   0
PART 0
PART 1
C173  1    0.812656    0.557046   -0.484135    71.00000    0.12857    0.05822 =
         0.11215   -0.01122    0.01493   -0.01511
AFIX  33
H17G  2    0.770502    0.553253   -0.463444    71.00000   -1.50000
H17H  2    0.808046    0.539831   -0.508805    71.00000   -1.50000
H17I  2    0.821728    0.591674   -0.497832    71.00000   -1.50000
AFIX   0
PART 0
PART 2
C174  1    0.881957    0.535232   -0.506472   -71.00000    0.17437    0.14775 =
         0.11675   -0.02917    0.02234   -0.03024
AFIX  33
H17J  2    0.917866    0.512726   -0.512271   -71.00000   -1.50000
H17K  2    0.894333    0.568138   -0.524452   -71.00000   -1.50000
H17L  2    0.839203    0.524933   -0.515762   -71.00000   -1.50000
AFIX   0
PART 0
PART 1
C175  1    0.936994    0.541476   -0.488156    71.00000    0.14308    0.07409 =
         0.13158   -0.01625    0.03949   -0.01051
AFIX  33
H17M  2    0.933318    0.522043   -0.511231    71.00000   -1.50000
H17N  2    0.975988    0.530689   -0.470680    71.00000   -1.50000
H17O  2    0.943244    0.575883   -0.503839    71.00000   -1.50000
AFIX   0
PART 0
PART 2
C176  1    0.940378    0.542251   -0.436602   -71.00000    0.16035    0.06025 =
         0.11147   -0.00566    0.01823   -0.01503
AFIX  33
H17P  2    0.973837    0.519613   -0.445687   -71.00000   -1.50000
H17Q  2    0.933483    0.536007   -0.402732   -71.00000   -1.50000
H17R  2    0.956940    0.575756   -0.449129   -71.00000   -1.50000
AFIX   0
PART 0
C177  1    0.815875    0.424033   -0.309679    11.00000    0.07358    0.05073 =
         0.07308   -0.03290   -0.01003    0.00977
C178  1    0.817614    0.437836   -0.262178    11.00000    0.08888    0.08133 =
         0.08457   -0.03796   -0.01582    0.00322
C179  1    0.839097    0.492423   -0.274050    11.00000    0.45840    0.16654 =
         0.14419   -0.11507    0.10532   -0.20423
AFIX  33
H17S  2    0.806364    0.511500   -0.293175    11.00000   -1.50000
H17T  2    0.884315    0.496514   -0.291117    11.00000   -1.50000
H17U  2    0.840171    0.503713   -0.245351    11.00000   -1.50000
AFIX   0
C180  1    0.861981    0.400728   -0.232162    11.00000    0.14180    0.28140 =
         0.09338   -0.08714   -0.04431    0.11183
AFIX  33
H18A  2    0.842312    0.367990   -0.227574    11.00000   -1.50000
H18B  2    0.863835    0.408905   -0.202038    11.00000   -1.50000
H18C  2    0.907984    0.401714   -0.247804    11.00000   -1.50000
AFIX   0
C181  1    0.746053    0.432860   -0.234384    11.00000    0.12055    0.13276 =
         0.07861   -0.05185   -0.01492    0.03767
AFIX  33
H18D  2    0.714953    0.455611   -0.251631    11.00000   -1.50000
H18E  2    0.749633    0.440336   -0.204132    11.00000   -1.50000
H18F  2    0.728649    0.399511   -0.229942    11.00000   -1.50000
AFIX   0
C182  1    0.689394    0.382199   -0.471288    11.00000    0.07638    0.11542 =
         0.06670   -0.03666   -0.00617   -0.00950
C183  1    0.709114    0.386287   -0.524573    11.00000    0.14309    0.16582 =
         0.06532   -0.04712   -0.00324   -0.03058
PART 2
C184  1    0.731158    0.332437   -0.526740   -31.00000    0.19547    0.15861 =
         0.10542   -0.04869    0.00964   -0.01734
AFIX  33
H18G  2    0.693489    0.309692   -0.513205   -31.00000   -1.50000
H18H  2    0.770666    0.323587   -0.509261   -31.00000   -1.50000
H18I  2    0.742878    0.330906   -0.559087   -31.00000   -1.50000
AFIX   0
PART 0
PART 1
C185  1    0.784781    0.375724   -0.533234    31.00000    0.15064    0.19452 =
         0.09914   -0.06316   -0.00373   -0.04057
AFIX  33
H18J  2    0.811687    0.396544   -0.519219    31.00000   -1.50000
H18K  2    0.797963    0.382391   -0.566659    31.00000   -1.50000
H18L  2    0.793021    0.341490   -0.519356    31.00000   -1.50000
AFIX   0
PART 0
PART 2
C186  1    0.767033    0.420256   -0.545330   -31.00000    0.13409    0.15258 =
         0.05750   -0.03904   -0.00140   -0.02128
AFIX  33
H18M  2    0.805794    0.412000   -0.526992   -31.00000   -1.50000
H18N  2    0.753489    0.453726   -0.545466   -31.00000   -1.50000
H18O  2    0.779892    0.417373   -0.577179   -31.00000   -1.50000
AFIX   0
PART 0
PART 1
C187  1    0.699088    0.441628   -0.547291    31.00000    0.20680    0.18912 =
         0.10320   -0.03772   -0.03680   -0.03732
AFIX  33
H18P  2    0.728869    0.461638   -0.534360    31.00000   -1.50000
H18Q  2    0.651696    0.450224   -0.540789    31.00000   -1.50000
H18R  2    0.710457    0.447473   -0.580867    31.00000   -1.50000
AFIX   0
PART 0
PART 2
C188  1    0.644391    0.394817   -0.549607   -31.00000    0.14237    0.15936 =
         0.06448   -0.02423   -0.00948   -0.03895
AFIX  33
H18S  2    0.609435    0.370851   -0.533495   -31.00000   -1.50000
H18T  2    0.654345    0.391382   -0.581562   -31.00000   -1.50000
H18U  2    0.628017    0.427673   -0.549766   -31.00000   -1.50000
AFIX   0
PART 0
PART 1
C189  1    0.662834    0.355932   -0.544911    31.00000    0.16989    0.19363 =
         0.06054   -0.04280   -0.01420   -0.06123
AFIX  33
H18V  2    0.615504    0.364481   -0.538103    31.00000   -1.50000
H18W  2    0.669066    0.321359   -0.531263    31.00000   -1.50000
H18X  2    0.673959    0.362300   -0.578537    31.00000   -1.50000
AFIX   0
PART 0
C190  1    0.601866    0.458938   -0.400360    11.00000    0.09630    0.08671 =
         0.06354   -0.01370   -0.01723    0.03488
C191  1    0.564585    0.508240   -0.411871    11.00000    0.15399    0.07854 =
         0.13539   -0.02160   -0.04828    0.05291
PART 2
C192  1    0.600189    0.544104   -0.453406   -41.00000    0.17718    0.14223 =
         0.18690    0.02720   -0.02448    0.04583
AFIX  33
H19D  2    0.574911    0.574492   -0.459285   -41.00000   -1.50000
H19E  2    0.602163    0.530112   -0.480733   -41.00000   -1.50000
H19F  2    0.646386    0.550767   -0.446907   -41.00000   -1.50000
AFIX   0
PART 0
PART 1
C193  1    0.611929    0.552371   -0.407562    41.00000    0.15362    0.06761 =
         0.14823   -0.03808   -0.04249    0.06605
AFIX  33
H19G  2    0.656479    0.550480   -0.424440    41.00000   -1.50000
H19H  2    0.617458    0.550409   -0.374840    41.00000   -1.50000
H19I  2    0.590883    0.583284   -0.420763    41.00000   -1.50000
AFIX   0
PART 0
PART 2
C194  1    0.562707    0.528476   -0.366508   -41.00000    0.11071    0.05898 =
         0.15720   -0.01975   -0.02870    0.02181
AFIX  33
H19J  2    0.539586    0.504737   -0.340424   -41.00000   -1.50000
H19K  2    0.538159    0.559186   -0.371063   -41.00000   -1.50000
H19L  2    0.609210    0.534058   -0.359894   -41.00000   -1.50000
AFIX   0
PART 0
PART 1
C195  1    0.494808    0.510562   -0.385783    41.00000    0.16461    0.10809 =
         0.15641   -0.03848   -0.03995    0.05090
AFIX  33
H19M  2    0.476267    0.543120   -0.395778    41.00000   -1.50000
H19N  2    0.499150    0.503704   -0.352423    41.00000   -1.50000
H19O  2    0.464239    0.486352   -0.392410    41.00000   -1.50000
AFIX   0
PART 0
PART 2
C196  1    0.488054    0.498592   -0.418693   -41.00000    0.13898    0.09668 =
         0.12733   -0.03997   -0.04124    0.05777
AFIX  33
H19P  2    0.467096    0.475459   -0.391286   -41.00000   -1.50000
H19Q  2    0.486145    0.485059   -0.446073   -41.00000   -1.50000
H19R  2    0.463454    0.529273   -0.422953   -41.00000   -1.50000
AFIX   0
PART 0
PART 1
C197  1    0.557894    0.517352   -0.466363    41.00000    0.20926    0.06214 =
         0.13434   -0.01769   -0.06038    0.05975
AFIX  33
H19S  2    0.602856    0.515731   -0.482794    41.00000   -1.50000
H19T  2    0.538822    0.549548   -0.477415    41.00000   -1.50000
H19U  2    0.527910    0.492349   -0.472204    41.00000   -1.50000
AFIX   0
PART 0
C198  1    0.455902    0.309123   -0.398311    11.00000    0.06271    0.10324 =
         0.08695   -0.01731   -0.01101    0.01301
C199  1    0.389879    0.318012   -0.421847    11.00000    0.06252    0.16372 =
         0.11291   -0.00388   -0.01612    0.00185
PART 2
C200  1    0.387596    0.355950   -0.467995   -81.00000    0.06931    0.17546 =
         0.12091    0.00143   -0.03086   -0.00915
AFIX  33
H20D  2    0.341654    0.356722   -0.477845   -81.00000   -1.50000
H20E  2    0.419806    0.347108   -0.491700   -81.00000   -1.50000
H20F  2    0.399877    0.388128   -0.463764   -81.00000   -1.50000
AFIX   0
PART 0
PART 1
C201  1    0.367372    0.370350   -0.416474    81.00000    0.10055    0.17713 =
         0.12306   -0.00068    0.00088    0.02387
AFIX  33
H20G  2    0.404764    0.393696   -0.428863    81.00000   -1.50000
H20H  2    0.355642    0.369718   -0.383626    81.00000   -1.50000
H20I  2    0.327744    0.380111   -0.433598    81.00000   -1.50000
AFIX   0
PART 0
PART 2
C202  1    0.338945    0.332003   -0.384134   -81.00000    0.05062    0.15679 =
         0.12558   -0.00677   -0.01799    0.00200
AFIX  33
H20J  2    0.294567    0.338471   -0.396141   -81.00000   -1.50000
H20K  2    0.355701    0.361224   -0.375923   -81.00000   -1.50000
H20L  2    0.334459    0.305134   -0.356564   -81.00000   -1.50000
AFIX   0
PART 0
PART 1
C203  1    0.332681    0.281734   -0.402882    81.00000    0.09190    0.21666 =
         0.13494    0.01677   -0.01536   -0.02706
AFIX  33
H20M  2    0.293313    0.290941   -0.420423    81.00000   -1.50000
H20N  2    0.320217    0.281447   -0.370182    81.00000   -1.50000
H20O  2    0.347358    0.249250   -0.405724    81.00000   -1.50000
AFIX   0
PART 0
PART 2
C204  1    0.366054    0.267223   -0.428439   -81.00000    0.06932    0.16799 =
         0.12826   -0.01169   -0.01236    0.00134
AFIX  33
H20P  2    0.323748    0.270980   -0.443452   -81.00000   -1.50000
H20Q  2    0.358403    0.244487   -0.398137   -81.00000   -1.50000
H20R  2    0.401154    0.254527   -0.447838   -81.00000   -1.50000
AFIX   0
PART 0
PART 1
C205  1    0.409222    0.321657   -0.474618    81.00000    0.07386    0.17592 =
         0.10593   -0.00575   -0.02571   -0.00074
AFIX  33
H20S  2    0.446452    0.345401   -0.485888    81.00000   -1.50000
H20T  2    0.369722    0.332096   -0.491674    81.00000   -1.50000
H20U  2    0.423626    0.289760   -0.479398    81.00000   -1.50000
AFIX   0
PART 0
C206  1    0.529449    0.323059   -0.288695    11.00000    0.06279    0.06830 =
         0.07983   -0.02527   -0.00488    0.02433
C207  1    0.511246    0.345752   -0.244721    11.00000    0.10561    0.07959 =
         0.07078   -0.01742    0.01474    0.03154
C208  1    0.526823    0.398514   -0.255651    11.00000    0.24883    0.09171 =
         0.10705   -0.06044    0.02449   -0.01287
AFIX  33
H20V  2    0.503304    0.414761   -0.282338    11.00000   -1.50000
H20W  2    0.575906    0.403896   -0.263007    11.00000   -1.50000
H20X  2    0.511587    0.411871   -0.228856    11.00000   -1.50000
AFIX   0
C209  1    0.545690    0.318368   -0.203975    11.00000    0.20373    0.17981 =
         0.06952   -0.03909   -0.02979    0.07006
AFIX  33
H20Y  2    0.533916    0.283678   -0.198095    11.00000   -1.50000
H     2    0.530622    0.330753   -0.176568    11.00000   -1.50000
HA    2    0.594994    0.322814   -0.210690    11.00000   -1.50000
AFIX   0
C210  1    0.430815    0.336570   -0.234820    11.00000    0.11792    0.14762 =
         0.15232   -0.06069    0.04942    0.03572
AFIX  33
H21D  2    0.420899    0.301528   -0.227608    11.00000   -1.50000
H21E  2    0.408757    0.352494   -0.262301    11.00000   -1.50000
H21F  2    0.413597    0.350074   -0.208496    11.00000   -1.50000
AFIX   0
C211  1    0.577146    0.158059   -0.384990    11.00000    0.06460    0.06338 =
         0.07522   -0.03354   -0.00724   -0.01054
C212  1    0.573513    0.143559   -0.431804    11.00000    0.13909    0.11059 =
         0.07781   -0.03880   -0.03732    0.02362
PART 2
C213  1    0.497613    0.137850   -0.438639   -21.00000    0.14440    0.16911 =
         0.09646   -0.05696   -0.04510    0.02320
AFIX  33
H21G  2    0.493827    0.128650   -0.468114   -21.00000   -1.50000
H21H  2    0.474696    0.168769   -0.438969   -21.00000   -1.50000
H21I  2    0.476288    0.112518   -0.413159   -21.00000   -1.50000
AFIX   0
PART 0
PART 1
C214  1    0.494261    0.105107   -0.412627    21.00000    0.14244    0.12825 =
         0.09067   -0.03785   -0.05028    0.01069
AFIX  33
H21J  2    0.457505    0.125050   -0.402882    21.00000   -1.50000
H21K  2    0.502699    0.078206   -0.386597    21.00000   -1.50000
H21L  2    0.481236    0.092004   -0.438399    21.00000   -1.50000
AFIX   0
C215  1    0.621309    0.108842   -0.444563    21.00000    0.12529    0.09994 =
         0.07392   -0.03983   -0.04195    0.00952
AFIX  33
H21M  2    0.642276    0.091567   -0.417076    21.00000   -1.50000
H21N  2    0.656577    0.126014   -0.467813    21.00000   -1.50000
H21O  2    0.597464    0.085418   -0.457447    21.00000   -1.50000
AFIX   0
PART 0
PART 2
C216  1    0.610840    0.094004   -0.432464   -21.00000    0.14798    0.12533 =
         0.06056   -0.04614   -0.03214    0.02459
AFIX  33
H21P  2    0.607659    0.085839   -0.462467   -21.00000   -1.50000
H21Q  2    0.589281    0.068037   -0.407702   -21.00000   -1.50000
H21R  2    0.658708    0.097435   -0.427630   -21.00000   -1.50000
AFIX   0
C217  1    0.608931    0.183750   -0.472524   -21.00000    0.20251    0.14953 =
         0.08962   -0.02167   -0.02855   -0.00348
AFIX  33
H21S  2    0.606295    0.174154   -0.501934   -21.00000   -1.50000
H21T  2    0.656653    0.187399   -0.467444   -21.00000   -1.50000
H21U  2    0.585934    0.214761   -0.473590   -21.00000   -1.50000
AFIX   0
PART 0
PART 1
C218  1    0.535964    0.173990   -0.467561    21.00000    0.17220    0.11640 =
         0.09178   -0.04158   -0.05379    0.03261
AFIX  33
H21V  2    0.505757    0.195381   -0.453535    21.00000   -1.50000
H21W  2    0.508977    0.153169   -0.481523    21.00000   -1.50000
H21X  2    0.568067    0.193756   -0.491522    21.00000   -1.50000
AFIX   0
PART 0
C219  1    0.465841    0.143929   -0.275069    11.00000    0.04656    0.07854 =
         0.13025   -0.01835   -0.00419    0.00258
PART 2
C220  1    0.395062    0.099112   -0.280571   -51.00000    0.09021    0.13586 =
         0.24928   -0.03613   -0.02930    0.00557
PART 0
PART 1
C221  1    0.350595    0.154703   -0.230594    51.00000    0.05419    0.09361 =
         0.15471   -0.03969    0.00029   -0.00559
AFIX  33
H22A  2    0.372298    0.170535   -0.209492    51.00000   -1.50000
H22B  2    0.309141    0.137567   -0.214505    51.00000   -1.50000
H22C  2    0.339063    0.179337   -0.257591    51.00000   -1.50000
AFIX   0
PART 0
PART 2
C222  1    0.356447    0.135120   -0.316247   -51.00000    0.05105    0.11243 =
         0.24113   -0.03292   -0.01782   -0.02523
AFIX  33
H22D  2    0.384670    0.143798   -0.345882   -51.00000   -1.50000
H22E  2    0.346269    0.164551   -0.304835   -51.00000   -1.50000
H22F  2    0.313972    0.119791   -0.320594   -51.00000   -1.50000
AFIX   0
PART 0
PART 1
C223  1    0.400006    0.117854   -0.246692    51.00000    0.04757    0.06454 =
         0.19010   -0.04189    0.00934   -0.01343
C224  1    0.366653    0.091938   -0.280320    51.00000    0.08106    0.13732 =
         0.23765   -0.08638   -0.00295   -0.02556
AFIX  33
H22G  2    0.398645    0.068838   -0.290198    51.00000   -1.50000
H22H  2    0.355008    0.116260   -0.307507    51.00000   -1.50000
H22I  2    0.325375    0.074453   -0.264359    51.00000   -1.50000
AFIX   0
PART 0
PART 2
C225  1    0.353193    0.083700   -0.232489   -51.00000    0.13199    0.14888 =
         0.25478   -0.03716   -0.01149    0.00140
AFIX  33
H22J  2    0.379537    0.061016   -0.211122   -51.00000   -1.50000
H22K  2    0.310675    0.067801   -0.235892   -51.00000   -1.50000
H22L  2    0.342998    0.112577   -0.220173   -51.00000   -1.50000
AFIX   0
PART 0
C226  1    0.990744    0.234786   -0.454461    11.00000    0.28333    0.10907 =
         0.19192   -0.10747    0.09971   -0.07811
AFIX 137
H22M  2    1.023006    0.219060   -0.473251    11.00000   -1.50000
H22N  2    0.944290    0.227452   -0.459949    11.00000   -1.50000
H22O  2    0.996935    0.222564   -0.421599    11.00000   -1.50000
AFIX   0
PART 2
C227  1    0.419662    0.053770   -0.299512   -51.00000    0.13611    0.12855 =
         0.26313   -0.03254   -0.00841    0.00967
AFIX  33
H22P  2    0.443851    0.031809   -0.276165   -51.00000   -1.50000
H22Q  2    0.450182    0.064593   -0.327901   -51.00000   -1.50000
H22R  2    0.380309    0.036603   -0.306293   -51.00000   -1.50000
AFIX   0
PART 0
PART 1
C228  1    0.424523    0.080263   -0.203926    51.00000    0.08387    0.10757 =
         0.20950   -0.01966    0.00924   -0.01181
AFIX  33
H22S  2    0.455703    0.057349   -0.214920    51.00000   -1.50000
H22T  2    0.385182    0.062374   -0.185433    51.00000   -1.50000
H22U  2    0.447941    0.097669   -0.184808    51.00000   -1.50000
AFIX   0
PART 0
C229  1    0.671578    0.028057   -0.259703    11.00000    0.04341    0.05464 =
         0.07221   -0.02725    0.00148    0.00444
C230  1    0.660791   -0.028143   -0.257239    11.00000    0.05887    0.04770 =
         0.11446   -0.02101   -0.00617    0.00175
C231  1    0.686534   -0.034077   -0.307040    11.00000    0.09598    0.09418 =
         0.19129   -0.10221    0.02030   -0.02204
AFIX  33
H23A  2    0.657857   -0.015263   -0.329556    11.00000   -1.50000
H23B  2    0.684249   -0.068513   -0.307944    11.00000   -1.50000
H23C  2    0.733592   -0.022166   -0.314756    11.00000   -1.50000
AFIX   0
C232  1    0.586509   -0.042580   -0.249161    11.00000    0.06715    0.05695 =
         0.17950   -0.02634   -0.02528   -0.00121
AFIX  33
H23D  2    0.561704   -0.021721   -0.272898    11.00000   -1.50000
H23E  2    0.568230   -0.038780   -0.218454    11.00000   -1.50000
H23F  2    0.581370   -0.076610   -0.250887    11.00000   -1.50000
AFIX   0
C233  1    0.704693   -0.056814   -0.223747    11.00000    0.09327    0.05225 =
         0.21038   -0.01475   -0.04646   -0.00497
AFIX  33
H23G  2    0.751702   -0.044869   -0.231754    11.00000   -1.50000
H23H  2    0.702274   -0.091179   -0.224889    11.00000   -1.50000
H23I  2    0.689151   -0.053366   -0.192437    11.00000   -1.50000
AFIX   0
C234  1    0.662009    0.131295   -0.195142    11.00000    0.04862    0.06393 =
         0.05832   -0.03400   -0.00652    0.00551
C235  1    0.640553    0.150565   -0.151160    11.00000    0.05412    0.06864 =
         0.05910   -0.02970   -0.00983    0.00752
C236  1    0.576588    0.171702   -0.146740    11.00000    0.05397    0.06097 =
         0.05987   -0.03051   -0.01043    0.00700
AFIX  43
H236  2    0.545727    0.172816   -0.169484    11.00000   -1.20000
AFIX   0
C237  1    0.685424    0.147743   -0.117105    11.00000    0.05104    0.10331 =
         0.06195   -0.04019   -0.01629    0.01762
AFIX  43
H237  2    0.728457    0.133120   -0.119961    11.00000   -1.20000
AFIX   0
C238  1    0.664990    0.167273   -0.078238    11.00000    0.06002    0.12296 =
         0.06022   -0.03995   -0.01400    0.00645
C239  1    0.559149    0.191415   -0.107326    11.00000    0.05692    0.05850 =
         0.06201   -0.02742   -0.01135    0.00632
PART 1
AFIX  66
C242  1    0.802257    0.130983    0.005650   111.00000    0.08297    0.20422 =
         0.08299   -0.06865   -0.03954    0.02960
AFIX  43
H242  2    0.842850    0.112985    0.009063   111.00000   -1.20000
AFIX  65
C243  1    0.778439    0.157061    0.039325   111.00000    0.08988    0.17758 =
         0.07538   -0.05518   -0.02327    0.00243
AFIX  43
H243  2    0.803097    0.156510    0.065269   111.00000   -1.20000
AFIX  65
C244  1    0.717768    0.183961    0.034223   111.00000    0.08115    0.16320 =
         0.06553   -0.05631   -0.01398   -0.00502
AFIX  43
H244  2    0.701833    0.201408    0.056754   111.00000   -1.20000
AFIX  65
N7    7    0.680915    0.184784   -0.004554   111.00000    0.08025    0.10126 =
         0.05642   -0.02607   -0.00923   -0.02896
C240  1    0.704732    0.158707   -0.038229   111.00000    0.07459    0.11217 =
         0.05771   -0.02664   -0.01733   -0.01152
C241  1    0.765403    0.131807   -0.033128   111.00000    0.07272    0.11472 =
         0.06082   -0.02418   -0.01878   -0.01048
AFIX  43
H241  2    0.781338    0.114359   -0.055658   111.00000   -1.20000
AFIX  66
PART 0
PART 2
C249  1    0.712351    0.209174    0.026002  -111.00000    0.09917    0.28194 =
         0.10823   -0.12044   -0.04624    0.03912
AFIX  43
H249  2    0.690541    0.225287    0.047969  -111.00000   -1.20000
AFIX  65
C248  1    0.779988    0.193077    0.030277  -111.00000    0.11163    0.36969 =
         0.16988   -0.19038   -0.07485    0.08223
AFIX  43
H248  2    0.803431    0.198420    0.055103  -111.00000   -1.20000
AFIX  65
C247  1    0.812585    0.168996   -0.002555  -111.00000    0.10035    0.45611 =
         0.20869   -0.24823   -0.08975    0.10470
AFIX  43
H247  2    0.857839    0.158226    0.000304  -111.00000   -1.20000
AFIX  65
C246  1    0.777547    0.161011   -0.039662  -111.00000    0.07986    0.26941 =
         0.12766   -0.12798   -0.04185    0.03979
AFIX  43
H246  2    0.799357    0.144898   -0.061629  -111.00000   -1.20000
AFIX  65
C245  1    0.709910    0.177107   -0.043937  -111.00000    0.06601    0.18577 =
         0.07995   -0.07547   -0.01771    0.00756
N3C   7    0.677312    0.201189   -0.011105  -111.00000    0.07952    0.17315 =
         0.06777   -0.06225   -0.02045    0.00954
AFIX   0
PART 0
C250  1    0.493311    0.217389   -0.097900    11.00000    0.07428    0.06542 =
         0.06412   -0.03052    0.00178    0.01212
C251  1    0.438517    0.220401   -0.123175    11.00000    0.07741    0.12679 =
         0.09764   -0.05689   -0.01348    0.03865
AFIX  43
H251  2    0.437815    0.203570   -0.147328    11.00000   -1.20000
AFIX   0
C252  1    0.382234    0.249415   -0.112525    11.00000    0.07321    0.16086 =
         0.11425   -0.05457   -0.02753    0.05201
AFIX  43
H252  2    0.345317    0.254249   -0.131153    11.00000   -1.20000
AFIX   0
C253  1    0.382327    0.270171   -0.075006    11.00000    0.10959    0.13087 =
         0.10155   -0.04240    0.01833    0.05252
AFIX  43
H253  2    0.343955    0.287335   -0.065929    11.00000   -1.20000
AFIX   0
C254  1    0.438653    0.265743   -0.050846    11.00000    0.10373    0.08204 =
         0.09463   -0.03343    0.02496    0.01696
AFIX  43
H254  2    0.438970    0.281168   -0.025679    11.00000   -1.20000
AFIX   0

C275  1    1.058758    0.138209   -0.010491    10.50000    0.20906    0.21244 =
         0.26005   -0.03008    0.00301    0.00691
AFIX  33
H27D  2    1.014780    0.133361   -0.021542    10.50000   -1.50000
H27E  2    1.059905    0.118813    0.021217    10.50000   -1.50000
H27F  2    1.095148    0.127950   -0.030718    10.50000   -1.50000
AFIX  66
C281  1    1.018330    0.224255   -0.027290    10.50000    0.20906    0.21244 =
         0.26005   -0.03008    0.00301    0.00691
AFIX  43
H281  2    0.977891    0.213601   -0.037034    10.50000   -1.20000
AFIX  65
C280  1    1.028655    0.274335   -0.028875    10.50000    0.20906    0.21244 =
         0.26005   -0.03008    0.00301    0.00691
AFIX  43
H280  2    0.995124    0.297188   -0.039679    10.50000   -1.20000
AFIX  65
C279  1    1.089096    0.290259   -0.014312    10.50000    0.20906    0.21244 =
         0.26005   -0.03008    0.00301    0.00691
AFIX  43
H279  2    1.096004    0.323766   -0.015373    10.50000   -1.20000
AFIX  65
C278  1    1.139214    0.256103    0.001836    10.50000    0.20906    0.21244 =
         0.26005   -0.03008    0.00301    0.00691
AFIX  43
H278  2    1.179653    0.266758    0.011579    10.50000   -1.20000
AFIX  65
C277  1    1.128890    0.206023    0.003421    10.50000    0.20906    0.21244 =
         0.26005   -0.03008    0.00301    0.00691
AFIX  43
H277  2    1.162421    0.183171    0.014225    10.50000   -1.20000
AFIX  65
C276  1    1.068448    0.190099   -0.011142    10.50000    0.20906    0.21244 =
         0.26005   -0.03008    0.00301    0.00691
AFIX   0

C289  1    0.331657    0.145654    0.510945    10.50000    0.20906    0.21244 =
         0.26005   -0.03008    0.00301    0.00691
AFIX  33
H28D  2    0.329455    0.176886    0.488576    10.50000   -1.50000
H28E  2    0.377969    0.140818    0.520027    10.50000   -1.50000
H28F  2    0.300150    0.145651    0.538394    10.50000   -1.50000
AFIX  66
C295  1    0.289182    0.118827    0.445382    10.50000    0.20906    0.21244 =
         0.26005   -0.03008    0.00301    0.00691
AFIX  43
H295  2    0.289883    0.151786    0.428669    10.50000   -1.20000
AFIX  65
C294  1    0.264315    0.081813    0.425768    10.50000    0.20906    0.21244 =
         0.26005   -0.03008    0.00301    0.00691
AFIX  43
H294  2    0.248379    0.090007    0.395931    10.50000   -1.20000
AFIX  65
C293  1    0.263267    0.032553    0.450748    10.50000    0.20906    0.21244 =
         0.26005   -0.03008    0.00301    0.00691
AFIX  43
H293  2    0.246629    0.007789    0.437624    10.50000   -1.20000
AFIX  65
C292  1    0.287085    0.020306    0.495343    10.50000    0.20906    0.21244 =
         0.26005   -0.03008    0.00301    0.00691
AFIX  43
H292  2    0.286383   -0.012652    0.512056    10.50000   -1.20000
AFIX  65
C291  1    0.311952    0.057320    0.514958    10.50000    0.20906    0.21244 =
         0.26005   -0.03008    0.00301    0.00691
AFIX  43
H291  2    0.327888    0.049126    0.544796    10.50000   -1.20000
AFIX  65
C290  1    0.313001    0.106580    0.489978    10.50000    0.20906    0.21244 =
         0.26005   -0.03008    0.00301    0.00691
AFIX   0

PART 1
N4    7    0.765267    0.310388    0.222115   221.00000    0.13653    0.08037 =
         0.15761   -0.00813    0.01313   -0.03061
AFIX  23
H4D   2    0.751797    0.341003    0.209687   221.00000   -1.20000
H4E   2    0.811392    0.311311    0.219315   221.00000   -1.20000
AFIX   0
C127  1    0.742265    0.300192    0.274952   221.00000    0.06011    0.09526 =
         0.15420   -0.00267    0.01283    0.04960
AFIX  23
H12D  2    0.692626    0.304392    0.280034   221.00000   -1.20000
H12E  2    0.753146    0.266407    0.290159   221.00000   -1.20000
AFIX   0
C128  1    0.779880    0.336088    0.295060   221.00000    0.19685    0.20379 =
         0.18887   -0.05259    0.02257   -0.03552
AFIX  23
H12F  2    0.771560    0.370371    0.279920   221.00000   -1.20000
H12G  2    0.829299    0.330184    0.294373   221.00000   -1.20000
AFIX   0
C129  1    0.742425    0.320502    0.345304   221.00000    0.20747    0.19610 =
         0.18938   -0.03885    0.03525    0.00809
AFIX  33
H12H  2    0.759745    0.340233    0.364988   221.00000   -1.50000
H12I  2    0.750653    0.286053    0.358269   221.00000   -1.50000
H12J  2    0.693547    0.325511    0.343952   221.00000   -1.50000
AFIX   0
C130  1    0.744299    0.278304    0.190446   221.00000    0.02001    0.06201 =
         0.15781   -0.01385    0.01469    0.00511
AFIX  23
H13M  2    0.694081    0.277784    0.192123   221.00000   -1.20000
H13N  2    0.758518    0.244673    0.203434   221.00000   -1.20000
AFIX   0
C131  1    0.771623    0.291977    0.138917   221.00000    0.13602    0.09687 =
         0.16114   -0.01658    0.01915    0.01847
AFIX  23
H13O  2    0.821008    0.286432    0.134416   221.00000   -1.20000
H13P  2    0.761802    0.326140    0.124269   221.00000   -1.20000
AFIX   0
C132  1    0.729332    0.255222    0.120649   221.00000    0.19886    0.10077 =
         0.17928   -0.02714   -0.01218    0.01302
AFIX  33
H13Q  2    0.741085    0.259441    0.087248   221.00000   -1.50000
H13R  2    0.680834    0.261155    0.126650   221.00000   -1.50000
H13S  2    0.739468    0.221942    0.136556   221.00000   -1.50000
AFIX   0

PART 0
C282  1    0.328281    0.113918   -0.014216    10.50000    0.20906    0.21244 =
         0.26005   -0.03008    0.00301    0.00691
AFIX  33
H28G  2    0.309633    0.082363   -0.015951    10.50000   -1.50000
H28H  2    0.374367    0.109689   -0.004612    10.50000   -1.50000
H28I  2    0.329614    0.136369   -0.044708    10.50000   -1.50000
AFIX  66
C285  1    0.218987    0.112074    0.095299    10.50000    0.20906    0.21244 =
         0.26005   -0.03008    0.00301    0.00691
AFIX  43
H285  2    0.190993    0.089545    0.117866    10.50000   -1.20000
AFIX  65
C284  1    0.243755    0.100026    0.053081    10.50000    0.20906    0.21244 =
         0.26005   -0.03008    0.00301    0.00691
AFIX  43
H284  2    0.232332    0.069436    0.047402    10.50000   -1.20000
AFIX  65
C283  1    0.285595    0.133699    0.019351    10.50000    0.20906    0.21244 =
         0.26005   -0.03008    0.00301    0.00691
C288  1    0.302667    0.179419    0.027839    10.50000    0.20906    0.21244 =
         0.26005   -0.03008    0.00301    0.00691
AFIX  43
H288  2    0.330660    0.201948    0.005271    10.50000   -1.20000
AFIX  65
C287  1    0.277899    0.191467    0.070056    10.50000    0.20906    0.21244 =
         0.26005   -0.03008    0.00301    0.00691
AFIX  43
H287  2    0.289322    0.222057    0.075735    10.50000   -1.20000
AFIX  65
C286  1    0.236059    0.157796    0.103787    10.50000    0.20906    0.21244 =
         0.26005   -0.03008    0.00301    0.00691
AFIX  43
H286  2    0.219488    0.165857    0.132033    10.50000   -1.20000
AFIX   0

PART 1
N8    7    0.732146    0.260669   -0.340542   231.00000    0.12852    0.16610 =
         0.18092   -0.03865   -0.00899    0.02723
AFIX  23
H8D   2    0.696600    0.239175   -0.333272   231.00000   -1.20000
H8E   2    0.714490    0.290084   -0.352606   231.00000   -1.20000
AFIX   0
C255  1    0.775932    0.246447   -0.381067   231.00000    0.07646    0.06757 =
         0.15249   -0.00398   -0.01092    0.01424
AFIX  23
H25D  2    0.807685    0.274268   -0.393904   231.00000   -1.20000
H25E  2    0.804060    0.219144   -0.366520   231.00000   -1.20000
AFIX   0
C256  1    0.750978    0.231750   -0.423210   231.00000    0.10922    0.19756 =
         0.19053   -0.05682   -0.02301    0.00489
AFIX  23
H25F  2    0.727010    0.258554   -0.442622   231.00000   -1.20000
H25G  2    0.721216    0.202370   -0.414098   231.00000   -1.20000
AFIX   0
C257  1    0.820236    0.221429   -0.447679   231.00000    0.10844    0.23550 =
         0.20038   -0.07111   -0.02366    0.01705
AFIX  33
H25H  2    0.812900    0.211292   -0.476221   231.00000   -1.50000
H25I  2    0.842946    0.195451   -0.427060   231.00000   -1.50000
H25J  2    0.848696    0.251011   -0.455242   231.00000   -1.50000
AFIX   0
C258  1    0.757028    0.264721   -0.293511   231.00000    0.09694    0.10823 =
         0.16391   -0.01962    0.00122    0.02121
AFIX  23
H25K  2    0.773253    0.232696   -0.277319   231.00000   -1.20000
H25L  2    0.795442    0.288342   -0.299195   231.00000   -1.20000
AFIX   0
C259  1    0.699169    0.281376   -0.263054   231.00000    0.12180    0.13909 =
         0.18671   -0.04201    0.00109    0.02423
AFIX  23
H25M  2    0.689881    0.316592   -0.272219   231.00000   -1.20000
H25N  2    0.656854    0.261709   -0.259276   231.00000   -1.20000
AFIX   0
C260  1    0.742251    0.267614   -0.222077   231.00000    0.03307    0.10476 =
         0.14157   -0.01088    0.05476   -0.00738
AFIX  33
H26D  2    0.717191    0.274594   -0.194388   231.00000   -1.50000
H26E  2    0.784812    0.286596   -0.229185   231.00000   -1.50000
H26F  2    0.752322    0.232846   -0.216433   231.00000   -1.50000
AFIX   0

PART 0
C261  1    1.210880    0.173472   -0.118551    10.50000    0.20906    0.21244 =
         0.26005   -0.03008    0.00301    0.00691
AFIX  33
H26G  2    1.225780    0.154117   -0.141008    10.50000   -1.50000
H26H  2    1.165242    0.162689   -0.104253    10.50000   -1.50000
H26I  2    1.242434    0.169171   -0.094537    10.50000   -1.50000
AFIX  66
C262  1    1.209698    0.223438   -0.141555    10.50000    0.20906    0.21244 =
         0.26005   -0.03008    0.00301    0.00691
C267  1    1.189406    0.257966   -0.115185    10.50000    0.20906    0.21244 =
         0.26005   -0.03008    0.00301    0.00691
AFIX  43
H267  2    1.170410    0.247279   -0.084019    10.50000   -1.20000
AFIX  65
C266  1    1.197505    0.308469   -0.135395    10.50000    0.20906    0.21244 =
         0.26005   -0.03008    0.00301    0.00691
AFIX  43
H266  2    1.183928    0.331571   -0.117752    10.50000   -1.20000
AFIX  65
C265  1    1.225897    0.324444   -0.181976    10.50000    0.20906    0.21244 =
         0.26005   -0.03008    0.00301    0.00691
AFIX  43
H265  2    1.231317    0.358233   -0.195497    10.50000   -1.20000
AFIX  65
C264  1    1.246189    0.289916   -0.208347    10.50000    0.20906    0.21244 =
         0.26005   -0.03008    0.00301    0.00691
AFIX  43
H264  2    1.265185    0.300604   -0.239512    10.50000   -1.20000
AFIX  65
C263  1    1.238091    0.239413   -0.188137    10.50000    0.20906    0.21244 =
         0.26005   -0.03008    0.00301    0.00691
AFIX  43
H263  2    1.251668    0.216311   -0.205781    10.50000   -1.20000
AFIX  66

C269  1    0.594347    0.029146   -0.119763    11.00000    0.20906    0.21244 =
         0.26005   -0.03008    0.00301    0.00691
AFIX  43
H269  2    0.569738    0.028882   -0.145564    11.00000   -1.20000
AFIX  65
C274  1    0.559846    0.036158   -0.077849    11.00000    0.20906    0.21244 =
         0.26005   -0.03008    0.00301    0.00691
C273  1    0.596627    0.036552   -0.039286    11.00000    0.20906    0.21244 =
         0.26005   -0.03008    0.00301    0.00691
AFIX  43
H273  2    0.573544    0.041244   -0.011242    11.00000   -1.20000
AFIX  65
C272  1    0.667910    0.029934   -0.042636    11.00000    0.20906    0.21244 =
         0.26005   -0.03008    0.00301    0.00691
AFIX  43
H272  2    0.692519    0.030197   -0.016834    11.00000   -1.20000
AFIX  65
C271  1    0.702412    0.022921   -0.084550    11.00000    0.20906    0.21244 =
         0.26005   -0.03008    0.00301    0.00691
AFIX  43
H271  2    0.750105    0.018493   -0.086791    11.00000   -1.20000
AFIX  65
C270  1    0.665631    0.022527   -0.123113    11.00000    0.20906    0.21244 =
         0.26005   -0.03008    0.00301    0.00691
AFIX  43
H270  2    0.688715    0.017835   -0.151157    11.00000   -1.20000
AFIX   0

CL1   3    0.367213    0.318515    0.060649    11.00000    0.07064    0.11130 =
         0.08755   -0.00438    0.00613    0.01854
O1    9    0.375026    0.276027    0.096069    11.00000    0.09626    0.16692 =
         0.16716    0.07776   -0.02086   -0.00200
O2    9    0.343783    0.357026    0.081750    11.00000    0.15942    0.14476 =
         0.18475   -0.08501    0.06964    0.00824
O3    9    0.317383    0.308921    0.029337    11.00000    0.11018    0.17010 =
         0.13134   -0.02468   -0.04982    0.00338
O4    9    0.431397    0.332452    0.032427    11.00000    0.09077    0.09333 =
         0.08200   -0.02431    0.01442    0.02096
N9    7    0.578514    0.455573   -0.013317    10.50000    0.12877    0.30915 =
         0.15158   -0.11084   -0.02318    0.00646
C296  1    0.481076    0.442347    0.061264    10.50000    0.09007    0.06650 =
         0.08590   -0.03041   -0.03856    0.02792
AFIX  33
H29D  2    0.484556    0.411881    0.084500    10.50000   -1.50000
H29E  2    0.436888    0.443334    0.048773    10.50000   -1.50000
H29F  2    0.485495    0.469966    0.075682    10.50000   -1.50000
AFIX   0
C297  1    0.531180    0.444917    0.026525    10.50000    0.26109    0.04085 =
         0.21760    0.02180   -0.10877    0.02206

N10   7    0.779529    0.482849   -0.129895    10.50000    0.13809    0.15932 =
         0.19608   -0.10242   -0.06548    0.06138
C298  1    0.720155    0.524457   -0.064542    10.50000    0.14500    0.15887 =
         0.12847   -0.04633    0.02170    0.05371
AFIX 137
H29G  2    0.739738    0.510780   -0.035433    10.50000   -1.50000
H29H  2    0.671386    0.516872   -0.060787    10.50000   -1.50000
H29I  2    0.727223    0.559835   -0.072748    10.50000   -1.50000
AFIX   0
C299  1    0.754765    0.502372   -0.103127    10.50000    0.09143    0.07622 =
         0.20591    0.00279   -0.08762   -0.00997

C300  1    0.491190    0.051726   -0.077925    11.00000    0.20906    0.21244 =
         0.26005   -0.03008    0.00301    0.00691
AFIX  33
H30A  2    0.473641    0.049104   -0.106963    11.00000   -1.50000
H30B  2    0.489146    0.085639   -0.075130    11.00000   -1.50000
H30C  2    0.463590    0.031136   -0.051736    11.00000   -1.50000
AFIX   0

PART 2
C400  1    0.782474    0.351585    0.325297  -221.00000    0.23220    0.14819 =
         0.21265    0.02884   -0.06566    0.01881
AFIX  33
H40D  2    0.759308    0.369132    0.346991  -221.00000   -1.50000
H40E  2    0.809145    0.374680    0.300463  -221.00000   -1.50000
H40F  2    0.812712    0.327502    0.341775  -221.00000   -1.50000
AFIX   0
C401  1    0.727470    0.324597    0.303553  -221.00000    0.20750    0.24000 =
         0.22576   -0.03025   -0.02211   -0.00872
AFIX  23
H40G  2    0.699994    0.300868    0.327988  -221.00000   -1.20000
H40H  2    0.696796    0.348263    0.286167  -221.00000   -1.20000
AFIX   0
C402  1    0.770693    0.298690    0.270932  -221.00000    0.16207    0.18687 =
         0.21133    0.00101   -0.00920   -0.04802
AFIX  23
H40I  2    0.806927    0.320916    0.252583  -221.00000   -1.20000
H40J  2    0.792197    0.269719    0.289082  -221.00000   -1.20000
AFIX   0
N403  7    0.723024    0.283430    0.238673  -221.00000    0.11143    0.20538 =
         0.21203   -0.02286    0.01662   -0.03326
AFIX  23
H40K  2    0.703803    0.253852    0.252234  -221.00000   -1.20000
H40L  2    0.689329    0.305366    0.233075  -221.00000   -1.20000
AFIX   0
C404  1    0.764616    0.281068    0.193002  -221.00000    0.02590    0.07809 =
         0.18601    0.02119   -0.02032   -0.00026
AFIX  23
H40M  2    0.781886    0.314003    0.176878  -221.00000   -1.20000
H40N  2    0.804054    0.259714    0.199525  -221.00000   -1.20000
AFIX   0
C405  1    0.720743    0.261489    0.162652  -221.00000    0.06863    0.26134 =
         0.20721   -0.03949    0.00950   -0.07648
AFIX  23
H40O  2    0.677597    0.279428    0.160505  -221.00000   -1.20000
H40P  2    0.709853    0.226699    0.176372  -221.00000   -1.20000
AFIX   0
C406  1    0.758099    0.267093    0.113916  -221.00000    0.04445    0.07350 =
         0.19314   -0.00520   -0.01526   -0.04752
AFIX  33
H40Q  2    0.729672    0.253574    0.094514  -221.00000   -1.50000
H40R  2    0.801014    0.249617    0.116207  -221.00000   -1.50000
H40S  2    0.767382    0.301655    0.100013  -221.00000   -1.50000
AFIX  66

PART 0
C12S  1    0.797561    0.714068   -0.384386    11.00000    0.20906    0.21244 =
         0.26005   -0.03008    0.00301    0.00691
AFIX  43
H12S  2    0.814316    0.711819   -0.355154    11.00000   -1.20000
AFIX  65
C11S  1    0.752727    0.677545   -0.390649    11.00000    0.20906    0.21244 =
         0.26005   -0.03008    0.00301    0.00691
C16S  1    0.727685    0.680907   -0.434340    11.00000    0.20906    0.21244 =
         0.26005   -0.03008    0.00301    0.00691
AFIX  43
H16Y  2    0.697689    0.656471   -0.438530    11.00000   -1.20000
AFIX  65
C15S  1    0.747476    0.720791   -0.471770    11.00000    0.20906    0.21244 =
         0.26005   -0.03008    0.00301    0.00691
AFIX  43
H15V  2    0.730721    0.723039   -0.501003    11.00000   -1.20000
AFIX  65
C14S  1    0.792309    0.757313   -0.465509    11.00000    0.20906    0.21244 =
         0.26005   -0.03008    0.00301    0.00691
AFIX  43
H14Y  2    0.805550    0.783998   -0.490552    11.00000   -1.20000
AFIX  65
C13S  1    0.817352    0.753952   -0.421817    11.00000    0.20906    0.21244 =
         0.26005   -0.03008    0.00301    0.00691
AFIX  43
H13T  2    0.847348    0.778389   -0.417628    11.00000   -1.20000
AFIX   0
C17S  1    0.730576    0.635891   -0.352365    11.00000    0.20906    0.21244 =
         0.26005   -0.03008    0.00301    0.00691
AFIX  33
H17V  2    0.751788    0.638405   -0.324553    11.00000   -1.50000
H17W  2    0.744143    0.605516   -0.361072    11.00000   -1.50000
H17X  2    0.681075    0.636069   -0.346027    11.00000   -1.50000
AFIX   0

PART 2
C501  1    0.728920    0.268169   -0.196988  -231.00000    0.07759    0.20859 =
         0.11851   -0.09856    0.05598   -0.04705
AFIX  33
H50D  2    0.755906    0.271160   -0.171799  -231.00000   -1.50000
H50E  2    0.705494    0.236434   -0.189130  -231.00000   -1.50000
H50F  2    0.695378    0.294079   -0.201374  -231.00000   -1.50000
AFIX   0
C502  1    0.773770    0.272407   -0.239857  -231.00000    0.12760    0.11697 =
         0.15948   -0.05783   -0.02591    0.02173
AFIX  23
H50G  2    0.808315    0.246734   -0.234564  -231.00000   -1.20000
H50H  2    0.797960    0.304246   -0.246894  -231.00000   -1.20000
AFIX   0
C503  1    0.738866    0.268263   -0.281127  -231.00000    0.05466    0.07469 =
         0.13287   -0.04410   -0.02929    0.01635
AFIX  23
H50I  2    0.700804    0.244384   -0.271396  -231.00000   -1.20000
H50J  2    0.719941    0.300151   -0.295203  -231.00000   -1.20000
AFIX   0
N504  7    0.787396    0.252428   -0.315887  -231.00000    0.12371    0.15703 =
         0.18691   -0.04509   -0.05537   -0.01349
AFIX  23
H50K  2    0.803325    0.222685   -0.302958  -231.00000   -1.20000
H50L  2    0.823301    0.273604   -0.323329  -231.00000   -1.20000
AFIX   0
C505  1    0.756746    0.249629   -0.359289  -231.00000    0.12294    0.14329 =
         0.21641   -0.00706   -0.03079   -0.00065
AFIX  23
H50M  2    0.746248    0.282559   -0.376988  -231.00000   -1.20000
H50N  2    0.714359    0.229747   -0.351904  -231.00000   -1.20000
AFIX   0
C506  1    0.810490    0.225742   -0.387187  -231.00000    0.12009    0.20126 =
         0.23061   -0.04183   -0.02761   -0.03788
AFIX  23
H50O  2    0.856481    0.237918   -0.384624  -231.00000   -1.20000
H50P  2    0.808987    0.189957   -0.375514  -231.00000   -1.20000
AFIX   0
C507  1    0.793595    0.239320   -0.437448  -231.00000    0.08488    0.22684 =
         0.23944   -0.03900    0.03757    0.04065
AFIX  33
H50Q  2    0.826709    0.224752   -0.456691  -231.00000   -1.50000
H50R  2    0.795291    0.274796   -0.448498  -231.00000   -1.50000
H50S  2    0.747943    0.227126   -0.439412  -231.00000   -1.50000
AFIX   0
HKLF 4

REM  Dia10_Em1-43_1C in P-1 #2
REM R1 =  0.1050 for   31963 Fo > 4sig(Fo)  and  0.1586 for all   54261 data
REM   3559 parameters refined using   2007 restraints

END

WGHT      0.2000      0.0000

REM Highest difference peak  1.633,  deepest hole -1.349,  1-sigma level  0.123
Q1    1   0.5330  0.2331 -0.3576  11.00000  0.05    1.63
Q2    1   0.7802  0.4534  0.1318  11.00000  0.05    1.48
Q3    1   0.8537  0.1334 -0.1444  11.00000  0.05    1.19
Q4    1   0.9943  0.0372 -0.5238  11.00000  0.05    1.18
Q5    1   0.5560  0.2465 -0.3328  11.00000  0.05    1.16
Q6    1   0.2620  0.1788  0.0890  11.00000  0.05    1.11
Q7    1   0.9433  0.0110  0.4807  11.00000  0.05    1.04
Q8    1   0.5321  0.0332 -0.1141  11.00000  0.05    1.03
Q9    1   1.2041  0.0416 -0.1370  11.00000  0.05    1.03
Q10   1   0.5265  0.0477 -0.0723  11.00000  0.05    1.03
Q11   1   0.7786  0.4181 -0.3964  11.00000  0.05    1.02
Q12   1   1.0138  0.0009 -0.4928  11.00000  0.05    1.02
Q13   1   0.5843  0.0365 -0.0523  11.00000  0.05    1.00
Q14   1   0.7072  0.4293  0.0416  11.00000  0.05    0.99
Q15   1   0.9326  0.1589 -0.2552  11.00000  0.05    0.97
Q16   1   1.2156  0.2681 -0.1696  11.00000  0.05    0.94
Q17   1   1.2402  0.2744 -0.1941  11.00000  0.05    0.92
Q18   1   0.2449  0.1028  0.0713  11.00000  0.05    0.91
Q19   1   0.6830  0.0132  0.0785  11.00000  0.05    0.89
Q20   1   0.7173 -0.0161  0.1024  11.00000  0.05    0.86
Q21   1   1.2134  0.2264 -0.1556  11.00000  0.05    0.83
Q22   1   0.9039  0.0296 -0.0009  11.00000  0.05    0.80
Q23   1   0.4303  0.4801  0.0470  11.00000  0.05    0.80
Q24   1   0.2394  0.1437  0.0940  11.00000  0.05    0.78
Q25   1   0.9424  0.3822 -0.3799  11.00000  0.05    0.77
Q26   1   0.6322  0.3569 -0.3938  11.00000  0.05    0.73
Q27   1   0.9201  0.0300  0.0498  11.00000  0.05    0.72
Q28   1   1.1645  0.0058 -0.0868  11.00000  0.05    0.71
Q29   1   0.4584  0.1829 -0.3264  11.00000  0.05    0.69
Q30   1   0.4044  0.0604 -0.2447  11.00000  0.05    0.67
Q31   1   0.8777  0.1708  0.2450  11.00000  0.05    0.67
Q32   1   0.3063  0.0726  0.5057  11.00000  0.05    0.66
Q33   1   0.6237  0.2105 -0.0182  11.00000  0.05    0.66
Q34   1   0.4892  0.0482 -0.1384  11.00000  0.05    0.65
Q35   1   1.0258  0.2897 -0.1801  11.00000  0.05    0.63
Q36   1   0.5607  0.0770 -0.0606  11.00000  0.05    0.63
Q37   1   1.1925  0.2299 -0.1066  11.00000  0.05    0.62
Q38   1   0.5768  0.4310  0.1695  11.00000  0.05    0.61
Q39   1   0.9668  0.2762  0.1972  11.00000  0.05    0.61
Q40   1   0.6106  0.0223 -0.1340  11.00000  0.05    0.61
Q41   1   0.9373  0.0709 -0.0429  11.00000  0.05    0.59
Q42   1   0.4629  0.1922 -0.2184  11.00000  0.05    0.59
Q43   1   0.2697  0.0062  0.4745  11.00000  0.05    0.59
Q44   1   0.7807  0.0905 -0.2242  11.00000  0.05    0.58
Q45   1   0.2720  0.0384  0.4353  11.00000  0.05    0.57
Q46   1   1.1686  0.2813 -0.0335  11.00000  0.05    0.56
Q47   1   0.9973  0.0899 -0.0100  11.00000  0.05    0.56
Q48   1   0.5782  0.1899 -0.4711  11.00000  0.05    0.55
Q49   1   0.9872  0.5395 -0.4504  11.00000  0.05    0.55
Q50   1   0.9857  0.2825 -0.3506  11.00000  0.05    0.54
Q51   1   0.9113  0.4095  0.1712  11.00000  0.05    0.54
Q52   1   0.6730  0.4685 -0.5420  11.00000  0.05    0.53
Q53   1   0.3037  0.1279  0.5364  11.00000  0.05    0.53
Q54   1   0.2638  0.0687  0.4275  11.00000  0.05    0.53
Q55   1   1.0088  0.2391 -0.0323  11.00000  0.05    0.52
Q56   1   0.5566  0.1349 -0.2823  11.00000  0.05    0.52
Q57   1   0.7421  0.1229  0.3173  11.00000  0.05    0.52
Q58   1   0.6410  0.0856 -0.2861  11.00000  0.05    0.52
Q59   1   1.1833  0.2676 -0.0787  11.00000  0.05    0.52
Q60   1   0.6849  0.1338 -0.2957  11.00000  0.05    0.52
;
_shelx_res_checksum               47389
_shelx_hkl_file
;
   0   0   4 28312.2 1065.51   1
   0   0  -4 29845.4 1180.67   4
   0   0   5 41284.7 1342.69   1
   0   0  -5 45915.6 1620.93   4
   0   0   6 54506.1 1755.06   1
   0   0  -6 67284.9 2142.54   4
   0   0  -7 418044. 5705.62   4
   0   0   7 382553. 4760.83   1
   0   0   8 8612.86 774.760   1
   0   0  -8 11135.1 1118.81   4
   0   0   9 93682.7 2684.17   1
   0   0  -9 104501. 3269.27   4
   0   0  10 6524.09 818.169   1
   0   0 -10 6152.80 1031.81   4
   0   0  11 3767.60 738.359   1
   0   0 -11 4429.59 915.317   4
   0   0  12 11089.0 1118.61   1
   0   0 -12 14329.2 1523.18   4
   0   0 -13 43247.4 2630.59   4
   0   0  13 44689.6 2197.34   1
   0   0  14 76208.4 2963.86   1
   0   0 -14 86037.6 3788.07   4
   0   0  15 26255.1 1841.75   1
   0   0 -15 25065.6 2164.56   4
   0   0  16 14997.4 1511.40   1
   0   0  16 17214.5 1508.43   3
   0   0 -16 18650.6 1977.01   4
   0   0  17 15017.6 1454.86   1
   0   0  17 13611.3 1348.93   3
   0   0 -17 12129.6 1727.25   4
   0   0  18 52982.0 2676.71   1
   0   0 -18 51807.1 3407.20   4
   0   0  18 46209.4 2515.10   3
   0   0  19 11459.6 1369.82   3
   0   0 -19 10470.1 1628.35   4
   0   0  19 9284.82 1242.44   1
   0   0  20 66503.4 3221.54   1
   0   0  20 60955.8 2991.32   3
   0   0 -20 63795.4 3942.31   4
   0   0 -21 5890.20 1479.75   4
   0   0  21 6056.78 1190.11   3
   0   0  21 6728.83 1203.43   1
   0   0  22 11314.6 1509.94   3
   0   0 -22 11587.4 1894.74   4
   0   0  22 9225.00 1232.16   1
   0   0  23 14308.1 1686.02   3
   0   0  23 12480.9 1710.39   1
   0   0 -23 14966.2 2217.35   4
   0   0  24-464.268 734.617   1
   0   0 -24 2089.06 1437.87   4
   0   0  24-253.596 826.949   3
   0   0 -25-14.6039 1099.15   4
   0   0  25 75.9388 763.943   3
   0   0  26 1302.81 895.980   3
   0   0 -26 459.614 1040.23   4
   0   0  26 629.347 725.483   1
   0   0  27 18150.9 1993.64   3
   0   0  27 25124.4 2382.74   1
   0   0 -27 19775.4 2787.96   4
   0   0  28 2534.61 1005.86   3
   0   0  28 1568.69 927.117   1
   0   0 -28 3514.85 1501.30   4
   0   0 -29 2686.86 1430.44   4
   0   0  29 1069.41 797.817   1
   0   0  29 869.368 745.486   3
   0   0  30-138.440 737.873   3
   0   0  30-705.754 796.637   1
   0   0 -30-1028.74 1258.28   4
   0   0  31 4816.76 1209.02   3
   0   0  31 6838.54 1339.96   1
   0   0 -31 3930.20 1629.40   4
   0   0  32-1341.28 1006.38   3
   0   0  32 226.927 698.251   1
   0   0 -32 467.495 1217.16   4
   0   0  33-848.177 747.641   3
   0   0  33 54.8187 711.836   1
   0   0 -33-717.783 1374.93   4
   0   0 -34 1598.10 1384.10   4
   0   0  34 1909.25 978.545   1
   0   0  34-1176.82 886.053   3
   0   0  35-1196.79 920.329   3
   0   0  35 1155.18 913.916   1
   0   0 -35-1178.54 1250.90   4
   0   0 -36 344.529 1370.31   4
   0   0  36 1529.53 926.493   3
   0   0  36 963.484 869.910   1
   0   0  37 549.222 850.009   3
   0   0  37 460.786 747.106   1
   0   0 -37 1831.55 1470.45   4
   0   0  38 233.352 846.313   3
   0   0 -38-617.241 1365.04   4
   0   0  38-71.1225 671.305   1
   0   0  39 855.285 899.741   3
   0   0  39-802.707 876.022   1
   0   0  40 303.613 799.838   3
   0   0  40 170.056 729.596   1
   0   0  41 2565.31 1451.66   3
   0   0  41 14252.0 2072.75   1
   0  -1  40 1256.19 1129.44   3
   0  -1  40 869.742 945.841   1
   0  -1  39-1156.34 1114.55   3
   0  -1  39-1643.74 1037.24   1
   0  -1  38-35.7240 776.187   3
   0  -1  38-414.410 781.929   1
   0  -1  37 809.546 865.258   3
   0   1 -37-1595.78 1414.37   4
   0  -1  37-413.027 827.856   1
   0  -1  36 1335.53 913.953   1
   0   1 -36 374.120 1198.85   4
   0  -1  36 141.599 723.668   3
   0  -1  35-602.777 795.272   3
   0  -1  35-889.542 827.690   1
   0   1 -35 964.560 1436.61   4
   0   1 -34 1835.34 1418.27   4
   0  -1  34-56.8987 874.731   3
   0  -1  34 232.120 672.476   1
   0  -1  33 746.157 928.379   3
   0  -1  33 581.007 935.482   1
   0   1 -33 1159.06 1346.18   4
   0  -1  32 651.923 790.792   1
   0   1 -32 2205.33 1398.52   4
   0  -1  32 1261.21 843.862   3
   0   1 -31 779.120 1104.71   4
   0  -1  31-630.768 832.580   3
   0  -1  31 1346.30 919.912   1
   0  -1  30 2064.46 968.980   3
   0  -1  30 1781.89 819.650   1
   0   1 -30 1188.92 1232.64   4
   0  -1  29 8572.14 1485.37   1
   0  -1  29 7499.34 1446.85   3
   0   1 -28 1565.89 1282.93   4
   0  -1  28 1555.70 924.569   1
   0  -1  28 3229.04 1114.71   3
   0  -1  27 15446.2 1825.03   3
   0  -1  27 17195.0 1960.16   1
   0   1 -27 12532.7 2421.55   4
   0  -1  26 614.676 732.164   3
   0  -1  26 1405.83 849.148   1
   0   1 -26 220.986 1008.43   4
   0  -1  25 1322.34 889.862   1
   0   1 -25 441.401 1185.70   4
   0  -1  25-287.082 798.267   3
   0   1 -24 4056.53 1421.28   4
   0  -1  24 2630.66 1087.20   3
   0  -1  24 2236.81 926.516   1
   0  -1  23 7956.99 1345.28   1
   0  -1  23 8638.31 1366.13   3
   0   1 -23 6740.80 1779.28   4
   0   1 -22 1351.38 1156.53   4
   0  -1  22 1070.12 646.349   1
   0  -1  22 1058.91 753.458   3
   0  -1  21 5547.26 1050.14   3
   0  -1  21 7839.56 1295.98   1
   0   1 -21 6347.91 1518.38   4
   0  -1  20 14067.9 1482.79   3
   0   1 -20 11760.2 1820.55   4
   0  -1  20 16894.0 1707.13   1
   0   1 -19-597.826 1007.67   4
   0  -1  19 569.311 581.857   1
   0  -1  19 149.476 579.524   3
   0   1 -18 6179.03 1355.53   4
   0  -1  18 6835.11 1091.32   1
   0  -1  18 5656.51 1034.99   3
   0  -1  17 4022.41 943.326   1
   0   1 -17 4637.94 1163.25   4
   0  -1  17 4347.49 913.355   3
   0  -1  16 46667.0 2464.38   1
   0  -1  16 44865.8 2356.35   3
   0   1 -16 48489.4 3103.41   4
   0  -1  15 46295.5 2421.39   1
   0   1 -15 42249.5 2821.47   4
   0  -1  15 41707.0 2182.88   3
   0  -1  14 111842. 3576.27   1
   0   1 -14 124724. 4511.45   4
   0  -1  14 117703. 3487.23   3
   0  -1  13 78350.2 2889.61   1
   0   1 -13 85935.4 3580.17   4
   0   1 -12 3202.86 906.124   4
   0  -1  12 2065.72 649.155   1
   0   1 -11 26581.0 1824.46   4
   0  -1  11 21923.5 1494.41   1
   0   1 -10 368.813 612.911   4
   0  -1  10 407.143 454.597   1
   0  -1   9 50214.2 1987.31   1
   0   1  -9 49452.4 2247.85   4
   0  -1   8 5765.27 696.219   2
   0  -1   8 5083.63 713.182   1
   0  -1   7 13126.0 882.406   2
   0  -1   7 11007.7 921.856   1
   0  -1   6 33685.1 1391.86   2
   0  -1   6 38048.1 1468.13   1
   0  -1   5 214403. 2933.16   2
   0  -1   5 210718. 3150.64   1
   0  -1   4 285476. 3005.56   2
   0  -1   4 280710. 3263.48   1
   0   1  -4 281436. 3297.47   4
   0  -1   3 36747.6 935.122   2
   0  -1   3 34444.9 1003.52   1
   0  -1   2 224388. 2054.44   2
   0  -1  -6-158.219 546.235   4
   0   1   6 2361.14 469.377   1
   0  -1  -7 6641.64 863.703   4
   0   1   7 5565.92 702.332   1
   0  -1  -8 260.145 519.912   4
   0   1   8-234.311 369.951   1
   0  -1  -9 7920.52 1091.04   4
   0   1   9 7087.92 791.487   1
   0   1  10 22638.8 1400.79   1
   0  -1 -10 22512.3 1622.54   4
   0   1  11 244974. 4600.98   1
   0  -1 -11 244125. 5551.78   4
   0  -1 -12 141026. 4496.71   4
   0   1  12 137777. 3640.30   1
   0  -1 -13 181562. 5286.77   4
   0   1  13 202517. 4489.70   1
   0  -1 -14 99043.2 4154.99   4
   0   1  14 111167. 3488.51   1
   0  -1 -15-28.4110 846.129   4
   0   1  15-611.566 538.277   1
   0   1  16 78426.7 3062.07   1
   0  -1 -16 84452.7 4043.61   4
   0   1  17 372.232 602.097   1
   0   1  17-54.4978 687.900   3
   0  -1 -17 1044.89 825.852   4
   0   1  18 76722.8 3144.39   3
   0  -1 -18 81038.4 4207.87   4
   0   1  18 79353.9 3318.32   1
   0   1  19 1852.54 773.676   3
   0   1  19-838.762 815.139   1
   0  -1 -19-297.942 792.262   4
   0  -1 -20 981.280 974.910   4
   0   1  20 998.965 805.863   3
   0   1  20 327.971 653.492   1
   0   1  21 14567.7 1634.81   1
   0  -1 -21 14745.5 2151.84   4
   0   1  21 13982.1 1572.35   3
   0   1  22 1744.73 799.304   3
   0   1  22 1482.19 703.529   1
   0  -1 -22 296.045 977.800   4
   0   1  23 45381.0 2957.37   1
   0   1  23 48068.3 2890.41   3
   0  -1 -23 45274.0 3647.37   4
   0   1  24-374.678 647.271   1
   0  -1 -24-1624.34 1123.78   4
   0   1  24-499.205 775.801   3
   0   1  25-667.800 764.059   3
   0  -1 -25-689.445 1228.41   4
   0   1  25-311.702 709.685   1
   0  -1 -26 9699.34 2036.12   4
   0   1  26 14259.5 1705.14   3
   0   1  26 14992.7 1802.83   1
   0  -1 -27 3087.49 1447.04   4
   0   1  27 1084.12 734.195   1
   0   1  27 4202.43 1195.59   3
   0   1  28 16068.4 1990.30   3
   0   1  28 19769.8 2073.47   1
   0  -1 -28 14236.5 2458.25   4
   0   1  29 473.116 722.736   1
   0   1  29 1529.48 933.471   3
   0   1  30 9688.60 1622.62   3
   0   1  30 11387.6 1669.68   1
   0  -1 -30 7963.71 2154.01   4
   0   1  31 1908.41 929.896   3
   0   1  31 190.444 806.696   1
   0  -1 -31 2075.80 1395.78   4
   0   1  32 2697.16 1144.19   1
   0  -1 -32 3953.13 1663.17   4
   0   1  32 3571.81 1119.15   3
   0   1  33 2075.27 933.645   1
   0  -1 -33 3316.37 1657.92   4
   0   1  33 1439.40 926.320   3
   0   1  34 2097.32 917.574   1
   0  -1 -34 1471.89 1675.12   4
   0   1  34 659.295 715.903   3
   0  -1 -35 410.961 1226.65   4
   0   1  35 633.585 855.166   1
   0   1  35-289.840 749.294   3
   0   1  36 582.728 771.424   1
   0  -1 -36 2708.45 1743.16   4
   0   1  36 808.002 859.624   3
   0   1  37-160.902 822.767   3
   0   1  37 1208.04 972.744   1
   0  -1 -37 831.822 1276.18   4
   0   1  38-926.453 884.825   3
   0   1  38 1159.05 804.826   1
   0  -1 -38 1161.99 1273.17   4
   0  -1 -39-2804.13 1657.26   4
   0   1  39-503.800 900.191   3
   0   1  39-1073.81 800.136   1
   0   1  40-1180.42 964.548   3
   0   1  40-1030.97 821.212   1
   0   1  41 3930.71 1473.34   1
   0   1  41 4663.56 1543.25   3
   0  -2  40 1945.83 1263.97   1
   0  -2  40 3668.78 1273.29   3
   0  -2  39 151.476 739.520   1
   0  -2  38 1091.00 869.377   1
   0  -2  38 1608.18 1038.55   3
   0  -2  37 1089.43 802.005   1
   0  -2  37-504.527 777.558   3
   0  -2  36 1657.33 978.980   3
   0  -2  36 1256.92 805.541   1
   0   2 -36 83.1043 1151.03   4
   0   2 -35 793.280 1303.46   4
   0  -2  35-597.790 944.807   3
   0  -2  35-464.153 855.247   1
   0  -2  34 2923.04 1082.86   1
   0  -2  34 2318.58 1022.70   3
   0   2 -33-81.3603 1334.78   4
   0  -2  33 387.361 790.287   3
   0  -2  33 795.935 789.338   1
   0  -2  32 181.105 792.145   3
   0   2 -32 924.659 1406.48   4
   0  -2  32-1763.02 895.356   1
   0  -2  31 326.595 779.042   3
   0  -2  31-728.542 724.016   1
   0   2 -31-148.592 1192.35   4
   0  -2  30 571.415 866.910   1
   0  -2  30-47.5033 719.635   3
   0   2 -30 1334.06 1479.40   4
   0  -2  29 1883.80 820.951   3
   0   2 -29 2034.09 1324.52   4
   0  -2  29 3364.81 1077.84   1
   0  -2  28-582.130 856.279   3
   0   2 -28 316.941 1356.19   4
   0  -2  28 0.26380 643.632   1
   0   2 -27 1186.83 1100.08   4
   0  -2  27 3899.57 1108.14   1
   0  -2  27 2306.58 1020.06   3
   0  -2  26 1924.78 928.709   3
   0  -2  26 1821.51 907.345   1
   0   2 -26 2535.35 1246.09   4
   0   2 -25 3859.34 1492.26   4
   0  -2  25 2923.83 964.627   3
   0  -2  25 4429.24 1242.23   1
   0   2 -24 6199.27 1588.43   4
   0  -2  24 8773.64 1479.23   1
   0  -2  24 5848.92 1198.21   3
   0  -2  23 69811.3 3536.77   1
   0  -2  23 60146.4 3196.69   3
   0   2 -23 57171.6 4119.14   4
   0  -2  22 4436.97 1073.36   1
   0  -2  22 4433.21 1036.85   3
   0   2 -21 25334.4 2629.13   4
   0  -2  21 27959.7 2171.08   3
   0  -2  21 31388.1 2290.43   1
   0  -2  20 3762.82 974.700   3
   0   2 -20 2441.80 910.103   4
   0  -2  20 5057.31 1051.29   1
   0  -2  19 40159.9 2374.54   3
   0   2 -19 40200.4 3032.82   4
   0  -2  19 41933.8 2517.37   1
   0  -2  18 14682.8 1557.95   1
   0   2 -18 15603.4 2057.76   4
   0  -2  18 13660.5 1471.90   3
   0  -2  17-980.463 688.740   3
   0  -2  17 1102.29 605.319   1
   0   2 -17 164.982 767.594   4
   0  -2  16 127356. 3913.53   3
   0  -2  16 131407. 4125.47   1
   0   2 -16 130527. 4935.71   4
   0  -2  15 46604.0 2392.84   1
   0   2 -15 45099.5 2819.85   4
   0  -2  15 42333.5 2190.62   3
   0   2 -14 19640.1 1837.13   4
   0  -2  14 22188.1 1665.80   1
   0  -2  14 20865.5 1588.01   3
   0  -2  13 2121.11 805.028   1
   0   2 -13 2237.17 890.331   4
   0  -2  13 2728.11 778.703   3
   0  -2  12 2347.98 769.217   3
   0   2 -12 694.518 695.092   4
   0  -2  12 1058.27 549.421   1
   0  -2  11 39744.0 2036.99   1
   0   2 -11 44854.8 2425.96   4
   0  -2  11 41776.2 1899.17   2
   0  -2  10-293.862 420.098   2
   0  -2  10 284.371 458.705   1
   0   2 -10 386.539 530.192   4
   0  -2   9 45169.4 2008.91   1
   0  -2   9 47659.2 1891.50   2
   0   2  -8 8280.62 898.913   4
   0  -2   8 7727.24 791.931   2
   0  -2   8 7455.12 842.561   1
   0  -2   7 183299. 3146.74   2
   0   2  -7 179025. 3519.91   4
   0  -2   7 190544. 3579.03   1
   0  -2   6 69720.4 1953.85   2
   0  -2   6 68894.9 1993.05   1
   0   2  -5 8759.19 679.921   4
   0  -2   5 8552.41 706.340   2
   0  -2   5 8909.39 745.611   1
   0  -2   4 13940.5 791.723   1
   0  -2   4 14750.5 797.336   2
   0   2  -4 16642.2 794.174   4
   0   2  -3 36990.2 995.318   4
   0  -2   3 36369.6 1093.78   2
   0  -2   3 28209.4 974.627   3
   0  -2   3 30661.8 928.482   1
   0  -2   1 123060. 1519.20   2
   0  -2  -5 358197. 4779.57   4
   0   2   5 348841. 3545.51   1
   0   2   6 30371.6 1183.32   1
   0  -2  -6 32433.0 1638.00   4
   0  -2  -7 125604. 3317.40   4
   0   2   7 113459. 2478.72   1
   0  -2  -8 31750.1 1792.80   4
   0   2   8 26223.6 1284.49   1
   0   2   9 1803.80 505.589   1
   0  -2  -9 3271.41 890.502   4
   0  -2 -10 7520.93 1050.27   4
   0   2  10 5783.03 756.299   1
   0   2  11 22879.5 1454.49   1
   0  -2 -11 25593.2 1904.28   4
   0   2  12 29583.7 1651.78   1
   0  -2 -12 30221.5 2201.44   4
   0   2  13 22891.9 1556.14   1
   0  -2 -13 24572.8 2038.66   4
   0  -2 -14 69280.0 3480.70   4
   0   2  14 61025.8 2590.60   1
   0   2  15 71045.5 2881.00   1
   0  -2 -15 87862.1 4013.80   4
   0  -2 -16 70558.2 3709.11   4
   0   2  16 60689.5 2784.00   1
   0   2  17 593.006 600.392   1
   0  -2 -17 1268.47 1145.11   4
   0  -2 -18 55458.1 3534.23   4
   0   2  18 54285.5 2646.54   3
   0   2  19 1141.13 592.632   3
   0   2  19 647.696 610.529   1
   0  -2 -19 2492.22 1030.65   4
   0   2  20 29573.8 2090.77   3
   0   2  20 26390.4 2050.31   1
   0   2  21-230.961 661.808   1
   0   2  21 2380.15 926.040   3
   0  -2 -21 1371.28 914.648   4
   0   2  22 3170.58 1011.54   3
   0  -2 -22 2607.12 1035.86   4
   0   2  22 3986.52 1006.70   1
   0   2  23 9090.39 1449.29   3
   0   2  23 7627.40 1287.65   1
   0  -2 -23 8204.17 1892.53   4
   0   2  24 4901.37 1084.84   1
   0  -2 -24 6852.54 1617.84   4
   0   2  24 7553.76 1323.84   3
   0   2  25 7596.42 1364.14   1
   0  -2 -25 6487.06 1704.98   4
   0   2  25 8041.66 1365.61   3
   0   2  26 918.383 708.148   1
   0   2  26 802.446 945.701   3
   0  -2 -26-570.431 1141.56   4
   0  -2 -27 185.332 1067.76   4
   0   2  27 822.283 721.421   1
   0   2  27-80.1806 714.884   3
   0   2  28 1290.11 869.176   3
   0   2  28 402.738 734.490   1
   0  -2 -28-432.330 1092.84   4
   0  -2 -29 2758.72 1444.81   4
   0   2  29 4727.53 1197.59   1
   0   2  29 4780.67 1232.38   3
   0  -2 -30 1418.19 1057.24   4
   0   2  30-305.228 760.700   3
   0   2  30 517.518 790.556   1
   0   2  31-772.205 954.618   1
   0  -2 -31 310.839 1207.22   4
   0   2  31-987.321 766.984   3
   0   2  32 1151.20 901.612   1
   0  -2 -32 923.148 1174.63   4
   0   2  32 1766.76 935.965   3
   0  -2 -33 4133.85 1903.79   4
   0   2  33 1365.49 844.564   1
   0   2  33 2108.80 982.703   3
   0   2  34 5058.18 1312.96   1
   0   2  34 2333.95 1068.45   3
   0  -2 -34 844.334 1394.29   4
   0   2  35 1032.94 970.728   1
   0   2  35 405.992 806.809   3
   0  -2 -35-18.4736 1129.05   4
   0   2  36-1323.08 968.702   3
   0   2  36 686.258 772.653   1
   0  -2 -36 658.104 1449.84   4
   0   2  37-412.485 738.104   1
   0  -2 -37-1223.95 1374.60   4
   0   2  37 106.902 801.421   3
   0   2  38-1254.65 884.836   3
   0  -2 -38 2413.60 1725.51   4
   0   2  38 790.474 767.939   1
   0   2  39 86.7252 899.023   1
   0   2  39 504.202 919.848   3
   0  -2 -39 1695.24 1523.62   4
   0   2  40-1947.74 1047.98   3
   0   2  40 100.765 801.592   1
   0   2  41 490.136 864.708   3
   0   2  41 5222.62 1410.26   1
   0  -3  40 3442.47 1389.31   3
   0  -3  40 4316.21 1523.19   1
   0  -3  39-499.464 893.596   1
   0  -3  39-1694.20 1073.91   3
   0  -3  38-732.565 808.640   1
   0  -3  38 684.338 846.232   3
   0  -3  37-563.299 862.113   1
   0  -3  37-725.187 803.163   3
   0  -3  36 66.6573 778.033   3
   0  -3  36 923.884 856.367   1
   0  -3  35 221.545 741.857   1
   0  -3  35 1055.44 931.601   3
   0   3 -35 0.64357 1068.17   4
   0  -3  34-870.518 948.070   1
   0  -3  34 794.504 867.186   3
   0   3 -34 271.223 1067.96   4
   0  -3  33-1215.73 920.979   3
   0  -3  33 275.005 707.293   1
   0   3 -33 263.592 1040.86   4
   0  -3  32 3137.92 955.017   1
   0   3 -32 1938.72 1435.53   4
   0  -3  32 3191.14 1069.22   3
   0  -3  31-429.941 798.324   3
   0   3 -31 45.1691 1157.02   4
   0  -3  31-1036.34 804.306   1
   0  -3  30-823.496 894.812   3
   0  -3  30 0.27859 673.987   1
   0   3 -29-95.6322 1102.97   4
   0  -3  29-35.4531 744.653   3
   0  -3  29 0.27297 710.085   1
   0  -3  28 884.652 863.990   1
   0  -3  28 1114.82 825.212   3
   0   3 -28 2367.08 1267.33   4
   0   3 -27 5680.53 1899.26   4
   0  -3  27 9845.79 1537.62   1
   0  -3  27 7918.64 1390.86   3
   0  -3  26 0.24704 689.304   1
   0   3 -26 910.324 1173.38   4
   0  -3  26-1047.17 903.045   3
   0  -3  25 422.538 734.225   3
   0  -3  25-488.859 840.702   1
   0   3 -24 7959.58 1784.04   4
   0  -3  24 7466.10 1328.59   1
   0  -3  24 5688.47 1204.80   3
   0  -3  23 7625.73 1346.82   1
   0  -3  23 7505.58 1358.79   3
   0   3 -23 6161.12 1582.51   4
   0  -3  22 12996.8 1559.35   3
   0   3 -22 12163.7 2055.61   4
   0  -3  22 15925.8 1773.91   1
   0   3 -21 6583.10 1554.64   4
   0  -3  21 3649.49 978.668   1
   0  -3  21 4579.43 1131.78   3
   0   3 -20 58024.7 3761.66   4
   0  -3  20 66721.8 3276.28   1
   0  -3  20 62706.0 3109.93   3
   0  -3  19 3776.37 1005.85   3
   0  -3  19 1361.05 826.296   1
   0   3 -19 1085.36 876.357   4
   0  -3  18 4469.39 999.043   1
   0   3 -18 2191.62 887.683   4
   0  -3  18 2416.43 769.364   3
   0   3 -17-1057.31 953.098   4
   0  -3  17-513.083 626.632   1
   0  -3  17 104.475 570.352   3
   0  -3  16 10544.4 1225.50   3
   0  -3  16 8443.60 1193.27   1
   0   3 -16 10490.6 1537.17   4
   0  -3  15 3289.75 800.640   3
   0  -3  15 1702.06 660.009   1
   0   3 -15 3695.30 1129.38   4
   0   3 -14 37997.0 2545.27   4
   0  -3  14 34626.0 2082.08   1
   0  -3  14 37344.9 2021.56   3
   0  -3  13 115117. 3648.54   1
   0   3 -13 118410. 4208.45   4
   0  -3  13 118499. 3438.00   3
   0  -3  13 106303. 3383.25   2
   0  -3  12 29691.3 1711.50   2
   0   3 -12 33590.0 2215.49   4
   0  -3  12 29811.4 1738.97   3
   0  -3  12 26319.3 1753.83   1
   0  -3  11 83728.1 2893.15   1
   0   3 -11 87111.4 3228.95   4
   0  -3  11 84308.8 2677.12   3
   0  -3  11 82353.7 2695.96   2
   0  -3  10-83.5042 434.261   3
   0  -3  10 166.474 482.132   2
   0  -3  10 197.091 502.486   1
   0   3 -10-184.299 547.528   4
   0  -3   9 613.063 450.764   2
   0  -3   9 235.872 412.494   3
   0   3  -9-2.31086 518.096   4
   0  -3   9-33.2655 504.173   1
   0  -3   8 874.277 541.993   1
   0   3  -8 463.142 438.292   4
   0  -3   8 1114.87 463.013   3
   0  -3   8 992.261 442.778   2
   0  -3   7 61738.4 1897.49   3
   0  -3   7 60531.0 1957.27   2
   0  -3   7 57300.2 2020.55   1
   0  -3   6 53554.1 1733.07   2
   0  -3   6 59065.7 1715.26   3
   0   3  -6 50956.9 1687.18   4
   0  -3   6 57226.5 1876.07   1
   0  -3   5 4178.76 595.412   2
   0  -3   5 3776.75 535.828   3
   0  -3   5 2823.36 494.629   1
   0   3  -5 4587.12 535.670   4
   0   3  -4 297212. 3230.41   4
   0  -3   4 302102. 3318.07   3
   0  -3   3 23664.4 946.156   2
   0  -3   3 20990.1 841.075   1
   0   3  -3 22591.5 824.710   4
   0  -3   1 25320.6 615.702   1
   0  -3   1 31484.2 867.022   2
   0  -3   0 299937. 2457.60   2
   0  -3  -1 1695.54 270.454   4
   0  -3  -1 2686.13 228.096   2
   0  -3  -2 4884.20 473.992   4
   0  -3  -2 3692.01 270.737   2
   0  -3  -4 118618. 2606.42   4
   0   3   4 107078. 1673.97   1
   0   3   6 20732.8 999.462   1
   0  -3  -6 16955.2 1254.73   4
   0  -3  -8 85454.5 2995.34   4
   0   3   8 71519.1 2022.75   1
   0  -3  -9 25827.0 1770.86   4
   0   3   9 27246.8 1348.46   1
   0   3  10 100216. 2690.93   1
   0  -3 -10 113433. 3798.44   4
   0  -3 -11 45055.7 2490.93   4
   0   3  11 50763.2 2022.05   1
   0  -3 -12 103528. 3906.85   4
   0   3  12 99711.1 2965.37   1
   0  -3 -13 14494.2 1653.98   4
   0   3  13 22567.3 1530.45   1
   0  -3 -14 560886. 9713.62   4
   0   3  14 576609. 7611.68   1
   0  -3 -15 8319.47 1413.08   4
   0   3  15 10106.2 1210.55   1
   0   3  16 146197. 4188.85   1
   0  -3 -16 153382. 5563.15   4
   0  -3 -17 9325.52 1617.52   4
   0   3  17 8743.38 1188.48   1
   0   3  18 4139.45 899.823   1
   0  -3 -18 3877.59 1117.44   4
   0   3  19 24716.0 1953.72   1
   0   3  19 23871.4 1835.51   3
   0  -3 -19 26179.7 2522.49   4
   0   3  20 32960.9 2231.75   1
   0   3  20 26664.3 2000.27   3
   0  -3 -20 27791.0 2671.51   4
   0   3  21 56392.1 3034.93   1
   0  -3 -21 60414.9 3923.82   4
   0  -3 -22 5459.33 1502.02   4
   0   3  22 3490.28 732.738   1
   0   3  22 4144.24 1003.79   3
   0   3  23 470.020 670.035   1
   0  -3 -23 1421.18 1127.29   4
   0   3  23 224.429 748.445   3
   0   3  24 6056.53 1242.95   3
   0   3  24 9080.49 1416.02   1
   0  -3 -24 8170.27 1835.11   4
   0  -3 -25 729.376 1034.90   4
   0   3  25 848.334 698.384   1
   0   3  25 881.618 789.369   3
   0   3  26 201.696 650.189   1
   0   3  26 1853.65 854.419   3
   0  -3 -26 217.872 987.407   4
   0   3  27 421.675 751.403   3
   0   3  27 912.995 800.223   1
   0  -3 -27 32.3711 1159.99   4
   0  -3 -28 3552.94 1636.52   4
   0   3  28 1553.98 984.505   3
   0   3  28 2267.32 1099.27   1
   0   3  29 4322.73 1167.20   3
   0  -3 -29 6156.63 1788.33   4
   0   3  29 2919.84 1046.97   1
   0   3  30 2005.51 863.012   3
   0   3  30 1268.66 932.227   1
   0  -3 -30 1379.91 1313.60   4
   0  -3 -31-120.921 1333.25   4
   0   3  31 1164.12 854.204   1
   0   3  31 821.771 876.343   3
   0   3  32 821.790 857.109   3
   0  -3 -32-573.260 1122.74   4
   0   3  32 1079.32 932.021   1
   0  -3 -33 3250.83 1775.11   4
   0   3  33 1579.29 935.655   3
   0   3  33 1548.49 928.729   1
   0   3  34 1694.84 972.587   1
   0   3  34 1044.76 764.840   3
   0   3  35-431.696 782.423   1
   0   3  35-964.998 907.518   3
   0  -3 -36-1549.14 1444.47   4
   0   3  36 1324.36 879.028   1
   0   3  36-684.508 816.533   3
   0   3  37-24.8137 777.898   3
   0  -3 -37 264.021 1268.94   4
   0   3  37-989.861 901.710   1
   0  -3 -38 56.2620 1454.17   4
   0   3  38 357.459 814.401   3
   0   3  38 1266.89 957.435   1
   0   3  39 977.429 964.480   3
   0   3  39-505.984 761.868   1
   0  -3 -40-262.973 1266.38   4
   0   3  40-34.2775 832.870   1
   0   3  41 3325.16 1383.99   1
   0  -3 -41 1011.66 1507.12   4
   0   3  41 1269.99 1215.43   3
   0  -4  40 12429.0 1757.88   1
   0  -4  40 17358.1 2463.19   3
   0  -4  39 627.628 818.217   3
   0  -4  39 968.059 839.159   1
   0  -4  38 334.497 789.156   1
   0  -4  38 505.264 843.768   3
   0  -4  37 399.472 789.564   3
   0  -4  37-1098.42 746.591   1
   0  -4  36-395.436 733.939   1
   0  -4  36 120.674 742.517   3
   0  -4  35-334.761 826.382   3
   0  -4  35 798.405 879.643   1
   0  -4  34-1000.43 811.218   1
   0  -4  34-1053.83 883.598   3
   0  -4  33 684.233 811.242   1
   0  -4  33-1792.58 1104.52   3
   0   4 -33 638.215 1219.43   4
   0  -4  32-371.818 739.073   3
   0  -4  32 562.750 730.713   1
   0   4 -32 1425.86 1410.65   4
   0  -4  31 908.286 902.684   3
   0  -4  31-801.199 811.682   1
   0   4 -31-157.189 1008.32   4
   0  -4  30-305.535 748.425   1
   0   4 -30 132.466 1074.38   4
   0  -4  30-270.699 812.261   3
   0  -4  29 1252.83 964.707   1
   0  -4  29 555.757 767.953   3
   0   4 -29 1046.90 1265.88   4
   0  -4  28 993.309 722.807   1
   0  -4  28-641.177 787.443   3
   0   4 -28 728.772 1021.09   4
   0  -4  27 3066.73 1044.57   3
   0   4 -27 3774.61 1661.71   4
   0  -4  27 3796.95 1116.81   1
   0   4 -26 1230.43 1149.17   4
   0  -4  26 988.833 799.472   1
   0  -4  26 714.868 793.312   3
   0  -4  25 7285.90 1326.71   3
   0   4 -25 7879.45 1829.10   4
   0  -4  25 8150.21 1484.63   1
   0   4 -24 671.367 932.877   4
   0  -4  24-97.4356 675.727   3
   0  -4  24 33.6020 814.421   1
   0  -4  23 5954.27 1260.28   1
   0  -4  23 5971.71 1214.45   3
   0   4 -23 5103.77 1504.58   4
   0   4 -22 715.955 891.351   4
   0  -4  22 2593.50 927.012   3
   0  -4  22 3159.24 992.172   1
   0  -4  21 3066.13 1055.60   3
   0  -4  21 2261.67 879.185   1
   0   4 -21 1608.69 924.826   4
   0  -4  20 24470.6 2107.02   1
   0   4 -20 20079.0 2416.98   4
   0  -4  20 23496.2 1984.26   3
   0  -4  19-507.695 706.409   1
   0   4 -19 755.770 875.473   4
   0  -4  19 414.688 710.444   3
   0  -4  18 2057.15 863.503   1
   0  -4  18 1131.66 688.386   3
   0   4 -18 1135.70 1003.37   4
   0  -4  17 7291.75 1092.13   3
   0  -4  17 9532.68 1269.86   1
   0   4 -17 8410.50 1445.00   4
   0   4 -16 4036.35 1065.32   4
   0  -4  16 2025.93 726.911   3
   0  -4  16 2850.24 768.619   1
   0  -4  15-281.809 550.634   2
   0   4 -15 649.681 734.021   4
   0  -4  15 546.124 584.998   3
   0  -4  15-638.175 621.149   1
   0   4 -14 4389.95 1002.85   4
   0  -4  14 4890.36 890.872   1
   0  -4  14 4108.89 886.709   2
   0  -4  14 5298.94 955.777   3
   0   4 -13 14950.9 1594.07   4
   0  -4  13 14559.3 1350.43   3
   0  -4  13 13190.6 1353.51   1
   0  -4  13 13240.4 1291.44   2
   0  -4  12 4518.59 857.263   2
   0  -4  12 3918.21 910.805   1
   0   4 -12 4639.74 932.095   4
   0  -4  12 5702.89 958.506   3
   0  -4  11 15792.9 1421.52   1
   0  -4  11 12694.5 1212.27   3
   0  -4  11 14834.5 1276.88   2
   0   4 -11 13925.2 1425.32   4
   0  -4  10 12417.3 1154.11   1
   0  -4  10 13223.1 1116.16   3
   0  -4  10 13612.1 1130.40   2
   0   4 -10 13550.8 1230.56   4
   0  -4   9 163334. 3473.72   3
   0  -4   9 167667. 3565.43   2
   0   4  -9 172587. 3944.98   4
   0  -4   9 158262. 3719.99   1
   0  -4   8 5434.29 717.972   3
   0   4  -8 5034.02 710.203   4
   0  -4   8 4388.95 687.839   2
   0  -4   8 4613.34 753.160   1
   0  -4   7 46972.6 1789.55   2
   0   4  -7 53879.8 1844.16   4
   0  -4   7 54193.8 1817.64   3
   0  -4   7 44498.7 1828.95   1
   0  -4   6 29064.1 1327.83   2
   0   4  -6 28896.7 1266.44   4
   0  -4   6 28044.0 1266.58   3
   0  -4   5 1699.38 463.632   1
   0  -4   5 1275.97 385.951   3
   0   4  -5 482.417 350.838   4
   0  -4   5 1469.60 453.102   2
   0   4  -4 120165. 2147.40   4
   0  -4   4 127237. 2497.71   2
   0  -4   4 116412. 2241.74   1
   0  -4   4 129080. 2252.87   3
   0  -4   3 1360.31 334.614   3
   0  -4   3 1520.59 331.728   1
   0  -4   3 1531.32 415.868   2
   0  -4   2 30314.0 870.272   1
   0  -4   2 28902.3 866.598   3
   0  -4   2 28823.5 1076.11   2
   0  -4   1 28286.5 714.056   3
   0  -4   1 28318.0 963.926   2
   0  -4   0 329681. 3002.49   2
   0  -4  -2 417381. 4419.03   4
   0   4   3 234815. 2081.72   1
   0  -4  -3 235422. 3613.68   4
   0  -4  -4 28964.4 865.475   2
   0   4   4 28570.8 843.315   1
   0   4   5 579.646 309.608   1
   0  -4  -5 579.672 597.887   4
   0   4   6 117421. 2166.97   1
   0  -4  -6 134651. 3438.83   4
   0   4   7 24449.8 1134.70   1
   0  -4  -7 37356.3 1922.47   4
   0   4   8 30456.5 1358.11   1
   0  -4  -8 38900.2 2075.93   4
   0   4   9 15132.6 995.130   1
   0  -4  -9 12843.2 1321.13   4
   0   4  10 58115.4 2032.98   1
   0  -4 -10 62288.3 2846.58   4
   0   4  11 160745. 3510.32   1
   0  -4 -11 156823. 4702.56   4
   0  -4 -12 256371. 6200.14   4
   0   4  12 252298. 4672.07   1
   0  -4 -13 47852.2 2901.13   4
   0   4  13 39424.5 1973.98   1
   0   4  14 47958.4 2231.67   1
   0  -4 -14 47708.0 3002.37   4
   0   4  15 40345.0 2159.33   1
   0  -4 -15 41393.1 2885.15   4
   0   4  16 2924.55 714.795   1
   0  -4 -16 3012.14 1123.26   4
   0   4  17 22790.2 1704.22   1
   0  -4 -17 24013.6 2404.77   4
   0  -4 -18 63501.1 3815.27   4
   0   4  18 60951.3 2881.53   1
   0  -4 -19 11471.9 1880.49   4
   0   4  19 12189.8 1403.05   1
   0  -4 -20 26874.2 2645.42   4
   0   4  20 30825.7 2155.70   1
   0   4  20 26782.5 1960.16   3
   0  -4 -21 18815.8 2415.80   4
   0   4  21 19602.2 1838.01   3
   0   4  21 15244.1 1697.71   1
   0   4  22 7440.86 1174.79   1
   0   4  22 6176.96 1048.50   3
   0  -4 -22 7882.59 1616.50   4
   0  -4 -23 27789.8 2926.80   4
   0   4  23 29515.8 2316.43   1
   0   4  23 25653.4 2131.87   3
   0   4  24 4145.44 1027.92   1
   0  -4 -24 4466.35 1338.75   4
   0   4  24 3033.22 972.461   3
   0   4  25 1476.45 844.492   1
   0  -4 -25-595.747 1021.66   4
   0   4  25 516.885 767.082   3
   0   4  26 524.981 758.809   3
   0   4  26-827.836 686.863   1
   0  -4 -26-1879.76 1037.56   4
   0   4  27 491.758 881.263   1
   0   4  27 596.204 859.668   3
   0  -4 -27-534.224 1176.03   4
   0  -4 -28 1893.53 1150.46   4
   0   4  28 4612.90 1098.96   3
   0   4  28 4216.11 1154.54   1
   0  -4 -29-829.502 1221.82   4
   0   4  29 36.3505 686.234   1
   0   4  29 17.9749 716.899   3
   0   4  30 3424.46 1175.81   1
   0   4  30 2266.72 1031.76   3
   0  -4 -30 5471.05 1787.19   4
   0   4  31 4935.58 1238.23   1
   0  -4 -31 4850.66 1836.50   4
   0   4  31 2284.48 888.222   3
   0   4  32-320.086 731.863   3
   0  -4 -32-967.442 1278.41   4
   0   4  32 2433.67 961.981   1
   0   4  33 6055.46 1305.33   3
   0   4  33 9695.69 1703.84   1
   0  -4 -33 9973.83 2409.35   4
   0   4  34-939.866 815.975   1
   0   4  34 182.050 673.185   3
   0  -4 -34-740.128 1249.68   4
   0   4  35 739.158 852.696   3
   0  -4 -35 1251.06 1323.03   4
   0   4  35 1479.43 842.410   1
   0   4  36-18.1409 869.633   3
   0   4  36 0.30315 767.154   1
   0  -4 -37-257.976 1229.63   4
   0   4  37 1447.57 773.763   1
   0   4  37 1515.88 999.346   3
   0   4  38 217.050 823.223   3
   0   4  38 1793.65 1019.53   1
   0  -4 -38 777.856 1283.07   4
   0  -4 -39-1177.21 1531.84   4
   0   4  39-634.854 847.709   1
   0   4  39-253.230 871.727   3
   0  -4 -40 447.347 1465.04   4
   0   4  40-366.270 905.440   3
   0   4  41 457.656 938.167   3
   0   4  41 1155.15 867.481   1
   0  -4 -41 2971.92 1620.95   4
   0  -4 -42 178.333 1424.03   4
   0   4  42 5029.17 1649.11   3
   0  -5  39-577.543 839.370   1
   0  -5  39 781.963 963.712   3
   0  -5  38 638.691 794.124   1
   0  -5  38 1025.80 869.940   3
   0  -5  37-1331.07 983.586   1
   0  -5  37 1401.21 891.758   3
   0  -5  36 599.289 787.172   3
   0  -5  36 921.799 808.684   1
   0  -5  35 207.876 861.276   1
   0  -5  35-1909.99 1053.37   3
   0  -5  34-1083.21 857.707   1
   0  -5  34-124.412 806.851   3
   0  -5  33 533.220 749.248   1
   0  -5  33-747.675 826.735   3
   0   5 -32 319.194 1243.63   4
   0  -5  32-789.362 776.998   1
   0  -5  32-724.340 831.590   3
   0  -5  31-1655.72 929.842   1
   0  -5  31 354.178 758.835   3
   0   5 -31 409.282 1223.57   4
   0  -5  30 56.5227 829.400   3
   0  -5  30-1728.06 906.422   1
   0   5 -30 1238.13 1286.13   4
   0  -5  29 3882.04 1135.14   1
   0  -5  29 2128.19 889.146   3
   0   5 -29 2541.89 1429.94   4
   0   5 -28 3357.82 1684.63   4
   0  -5  28 1219.75 782.476   3
   0  -5  28 3383.11 1062.96   1
   0  -5  27 264.630 710.783   3
   0  -5  27 633.663 808.951   1
   0   5 -27 1472.12 1294.28   4
   0  -5  26-1611.28 1031.99   3
   0  -5  26-1079.62 794.820   1
   0   5 -26-1158.85 1251.75   4
   0  -5  25 0.24782 756.455   1
   0   5 -25 1106.73 1017.35   4
   0  -5  25 596.317 804.670   3
   0  -5  24 4945.00 1134.00   1
   0  -5  24 1980.71 772.690   3
   0   5 -24 2713.46 1079.58   4
   0  -5  23 2053.31 918.567   3
   0  -5  23 882.730 764.142   1
   0   5 -23 681.475 974.285   4
   0  -5  22-1002.16 764.731   3
   0  -5  22-1249.29 834.904   1
   0   5 -22 386.058 846.374   4
   0   5 -21 8253.81 1599.22   4
   0  -5  21 11566.9 1501.71   1
   0  -5  21 10175.7 1402.10   3
   0  -5  20 38422.9 2546.16   1
   0  -5  20 36398.6 2356.41   3
   0   5 -20 34638.0 2949.57   4
   0  -5  19 8098.49 1229.42   3
   0   5 -19 8678.49 1570.27   4
   0  -5  19 7196.02 1191.02   1
   0  -5  18 21400.5 1900.98   1
   0  -5  18 19432.8 1732.90   3
   0   5 -18 20983.8 2165.31   4
   0  -5  17 36889.4 2377.40   1
   0   5 -17 33271.3 2599.94   4
   0  -5  17 33395.5 2110.79   3
   0  -5  16 33743.1 2186.47   2
   0  -5  16 38832.1 2268.37   3
   0   5 -16 35113.8 2604.06   4
   0  -5  16 37704.1 2337.26   1
   0   5 -15 128.083 642.869   4
   0  -5  15-630.123 623.527   3
   0  -5  15-92.2165 589.626   1
   0  -5  15-159.326 564.510   2
   0  -5  14 2141.52 736.392   1
   0  -5  14 1575.04 654.154   2
   0   5 -14 1713.78 654.166   4
   0  -5  14 1997.55 688.090   3
   0  -5  13 6845.65 1018.05   2
   0  -5  13 5899.75 1025.72   1
   0  -5  13 6107.50 941.131   3
   0   5 -13 7652.74 1231.65   4
   0  -5  12 2627.18 716.962   2
   0   5 -12 3472.28 794.341   4
   0  -5  12 4463.92 877.306   1
   0  -5  12 4164.13 852.790   3
   0  -5  11 41688.7 2002.09   3
   0   5 -11 41277.2 2274.43   4
   0  -5  11 40482.0 2012.51   2
   0  -5  11 41117.2 2212.09   1
   0  -5  10 12402.1 1237.33   1
   0   5 -10 15178.5 1352.54   4
   0  -5  10 12680.2 1201.18   2
   0  -5  10 15576.3 1257.02   3
   0   5  -9 82543.4 2681.24   4
   0  -5   9 83749.6 2682.07   2
   0  -5   9 88718.0 2606.75   3
   0  -5   9 81633.3 2742.36   1
   0  -5   8 902.324 453.332   3
   0  -5   8 74.0117 489.207   1
   0   5  -8 200.372 385.620   4
   0  -5   8-552.213 465.340   2
   0  -5   7 19933.3 1265.01   1
   0  -5   7 19546.2 1208.20   2
   0  -5   7 17616.6 1152.07   3
   0   5  -7 16528.2 1086.66   4
   0   5  -6 53798.3 1747.19   4
   0  -5   6 61184.4 1834.51   3
   0  -5   6 56777.3 1973.04   2
   0  -5   6 56283.1 1912.89   1
   0  -5   5 6604.22 674.258   1
   0   5  -5 6170.81 620.905   4
   0  -5   5 6512.83 686.562   2
   0  -5   5 6844.57 647.983   3
   0  -5   4 959988. 7213.87   2
   0  -5   4 958491. 6265.15   3
   0  -5   3 12360.7 736.690   1
   0  -5   3 13769.5 698.061   3
   0  -5   2 12859.0 628.810   3
   0  -5   2 13771.1 832.862   2
   0  -5   1 1650.46 263.622   3
   0  -5   1 1524.83 268.210   1
   0  -5   1 1115.71 405.328   2
   0  -5   0 43457.4 1243.39   2
   0  -5   0 44269.5 852.654   1
   0  -5  -1 268214. 2879.46   2
   0  -5  -1 265886. 3444.70   4
   0  -5  -2 221031. 2533.99   2
   0  -5  -2 211365. 3367.51   4
   0  -5  -3 236363. 3867.19   4
   0   5   3 226793. 2132.26   1
   0   5   4 246713. 2482.34   1
   0  -5  -4 249255. 2691.39   2
   0   5   5 186178. 2409.05   1
   0  -5  -5 189013. 2396.48   2
   0   5   6 130494. 2214.22   1
   0  -5  -6 133957. 2131.43   2
   0  -5  -7 123467. 3499.58   4
   0   5   7 109168. 2218.78   1
   0   5   8 14137.2 926.771   1
   0  -5  -8 14426.5 1325.33   4
   0   5   9 9577.59 844.336   1
   0  -5  -9 8245.64 1135.19   4
   0  -5 -10 126261. 4108.14   4
   0   5  10 133175. 3034.86   1
   0   5  11 121267. 3029.73   1
   0  -5 -11 114806. 4067.31   4
   0  -5 -12 11097.1 1568.93   4
   0   5  12 6198.78 862.201   1
   0   5  13 40248.6 1990.43   1
   0  -5 -13 42518.6 2694.34   4
   0  -5 -14 36897.4 2739.03   4
   0   5  14 38821.8 1999.10   1
   0  -5 -15 19369.8 1959.59   4
   0   5  15 16779.3 1400.51   1
   0   5  16 1570.96 583.248   1
   0  -5 -16 924.860 797.889   4
   0   5  17 420.624 576.072   1
   0  -5 -17 731.752 804.304   4
   0   5  18 16070.0 1506.49   1
   0  -5 -18 12420.9 1771.10   4
   0  -5 -19-420.544 841.427   4
   0   5  19 404.715 600.750   1
   0   5  20 22966.6 1841.70   1
   0   5  20 20538.3 1709.69   3
   0  -5 -20 26068.2 2629.20   4
   0   5  21 56480.6 2920.59   1
   0   5  21 52670.5 2789.01   3
   0  -5 -21 56558.8 3855.95   4
   0  -5 -22 621.320 1089.45   4
   0   5  22 811.142 716.201   1
   0   5  22 202.545 631.456   3
   0  -5 -23 30081.1 3068.55   4
   0   5  23 29419.3 2288.60   1
   0   5  23 27587.8 2123.36   3
   0  -5 -24-832.525 1093.01   4
   0   5  24 225.811 652.733   1
   0   5  24 1817.42 1002.53   3
   0   5  25 7038.51 1191.09   3
   0   5  25 11048.7 1544.02   1
   0  -5 -25 7119.86 1690.05   4
   0   5  26 1146.18 796.482   1
   0  -5 -26 1522.09 1120.20   4
   0   5  26 1513.43 852.744   3
   0   5  27 606.328 792.982   3
   0  -5 -27-1187.88 1190.37   4
   0   5  27 1465.75 856.400   1
   0   5  28 3887.58 1118.00   3
   0   5  28 4724.51 1193.68   1
   0  -5 -28 2974.68 1404.78   4
   0   5  29-1965.17 920.192   1
   0  -5 -29-1428.99 1334.29   4
   0   5  29 95.8064 747.961   3
   0   5  30-274.913 773.081   1
   0   5  30 24.4454 736.471   3
   0  -5 -30-330.945 1144.86   4
   0  -5 -31-156.034 1152.20   4
   0   5  31 1494.54 773.801   3
   0  -5 -32 2421.77 1439.33   4
   0   5  32 524.402 757.346   3
   0   5  32 3397.95 1178.53   1
   0   5  33-1435.48 1062.63   3
   0   5  33 14.1366 716.010   1
   0   5  34 890.456 753.613   1
   0  -5 -34 0.56134 1409.19   4
   0   5  34 909.345 850.491   3
   0   5  35-1715.32 934.067   1
   0   5  35-1450.41 941.387   3
   0   5  36 904.264 793.412   3
   0  -5 -36-314.719 1182.26   4
   0   5  36-385.536 716.816   1
   0   5  37-1239.71 850.085   1
   0   5  37-2059.37 977.950   3
   0  -5 -37-541.681 1295.30   4
   0   5  38 27.2489 740.932   3
   0   5  38-744.206 795.928   1
   0  -5 -38 444.229 1302.66   4
   0   5  39-771.750 848.588   1
   0   5  39-318.355 819.650   3
   0  -5 -39 49.7875 1335.59   4
   0   5  40 1404.26 986.760   3
   0   5  40 1202.26 859.211   1
   0  -5 -40-1566.06 1556.55   4
   0   5  41 1034.92 863.220   1
   0  -5 -41-1337.70 1549.11   4
   0   5  41-1321.17 951.381   3
   0  -5 -42 2989.48 1914.32   4
   0   5  42 1509.91 1145.68   3
   0  -5 -43 931.062 1467.26   4
   0  -6  39 5463.99 1470.87   3
   0  -6  39-816.277 920.340   1
   0  -6  38 504.440 798.835   1
   0  -6  38 449.409 825.186   3
   0  -6  37 1247.54 878.846   3
   0  -6  37 111.866 768.342   1
   0  -6  36-1265.80 903.499   1
   0  -6  36 172.628 732.237   3
   0  -6  35-34.8790 820.272   1
   0  -6  35 274.757 833.317   3
   0  -6  34-825.279 820.446   1
   0  -6  34 972.002 858.822   3
   0  -6  33 1433.99 767.643   1
   0  -6  33 1095.51 919.743   3
   0  -6  32 230.246 804.411   3
   0  -6  32 37.9581 834.890   1
   0   6 -31 1315.60 1372.46   4
   0  -6  31-1395.38 962.132   1
   0  -6  31-706.049 903.493   3
   0  -6  30-1028.46 851.016   3
   0  -6  30 405.132 664.031   1
   0   6 -30-508.972 1051.43   4
[truncated: 6,500,712 more chars]
