# Supplementary material for: A modular design of molecular qubits to implement universal quantum gates
Source: Nat Commun. 2016 Apr 25;7:11377. doi: 10.1038/ncomms11377 (PMC4848482; doi:10.1038/ncomms11377)
Supplement: Supplementary Data 1 — Cif files for compounds 3 to 11 [file ncomms11377-s2.zip › Supplementary Datasets/SupplementaryDataset8.cif]

data_dia_06

_audit_update_record
;
2014-10-15 # Formatted by publCIF

;

# publcif _publ_body_element loop start
loop_
_publ_body_element
_publ_body_title
_publ_body_contents

 section 
;
Introduction
; 
;

;
 section 
;
Experimental
; 
;

;
 subsection 
;
Synthesis and crystallization
; 
;

;
 subsection 
;
Refinement
;
;
Crystal data, data collection and structure refinement details are summarized
in Table 1.
;

 section 
;
Results and discussion
; 
;

;
# publcif _publ_body_element loop end
_audit_creation_date              2014-09-04
_audit_creation_method
;
Olex2 1.2
(compiled 2014.05.21 svn.r2940 for OlexSys, GUI svn.r4846)
;
_shelxl_version_number            2014/6
_publ_contact_author_address      'School of chemstry, Manchester'
_publ_contact_author_email        'inigo.vitorica@manchester.ac.uk'
_publ_contact_author_name         'Inigo J. Vitorica-Yrezabal'
_publ_contact_author_phone        ?
_publ_section_references
;
Dolomanov, O. V., Bourhis, L. J., Gildea, R. J., Howard, J. A. K. & Puschmann,
H. (2009). <i>J. Appl. Cryst.</i> <b>42</b>, 339--341.

Sheldrick, G. M. (2008). <i>Acta Cryst.</i> A<b>64</b>, 112--122.
;
_chemical_name_common             ?
_chemical_name_systematic         ?
_chemical_formula_moiety
'2(C97 H149 Co0.5 Cr7 F8 N3 Ni O32), 2(C6 H16 N), 2(Cl O4)'
_chemical_formula_sum             'C206 H330 Cl2 Co Cr14 F16 N8 Ni2 O72'
_chemical_formula_weight          5350.01
_chemical_melting_point           ?
_chemical_oxdiff_formula          Co1Ni2Cr14C150N8O82F16Cl2H100
loop_
  _atom_type_symbol
  _atom_type_description
  _atom_type_scat_dispersion_real
  _atom_type_scat_dispersion_imag
  _atom_type_scat_source
 'C' 'C' 0.0030 0.0010 'International Tables Vol C Tables 4.2.6.8 and 6.1.1.4'
 'H' 'H' 0.0000 0.0000 'International Tables Vol C Tables 4.2.6.8 and 6.1.1.4'
 'Cl' 'Cl' 0.1484 0.1585 'International Tables Vol C Tables 4.2.6.8 and 6.1.1.4'
 'Co' 'Co' 0.3540 0.9120 'International Tables Vol C Tables 4.2.6.8 and 6.1.1.4'
 'Cr' 'Cr' 0.3170 0.5810 'International Tables Vol C Tables 4.2.6.8 and 6.1.1.4'
 'F' 'F' 0.0170 0.0100 'International Tables Vol C Tables 4.2.6.8 and 6.1.1.4'
 'N' 'N' 0.0060 0.0030 'International Tables Vol C Tables 4.2.6.8 and 6.1.1.4'
 'Ni' 'Ni' 0.3580 1.0630 'International Tables Vol C Tables 4.2.6.8 and 6.1.1.4'
 'O' 'O' 0.0110 0.0060 'International Tables Vol C Tables 4.2.6.8 and 6.1.1.4'

_shelx_space_group_comment
;
The symmetry employed for this shelxl refinement is uniquely defined
by the following loop, which should always be used as a source of
symmetry information in preference to the above space-group names.
They are only intended as comments.
;
_space_group_crystal_system       monoclinic
_space_group_IT_number            15
_space_group_name_H-M_alt         'C 1 2/c 1'
_space_group_name_Hall            '-C 2yc'
loop_
  _space_group_symop_operation_xyz
 'x, y, z'
 '-x, y, -z+1/2'
 'x+1/2, y+1/2, z'
 '-x+1/2, y+1/2, -z+1/2'
 '-x, -y, -z'
 'x, -y, z-1/2'
 '-x+1/2, -y+1/2, -z'
 'x+1/2, -y+1/2, z-1/2'

_cell_length_a                    56.308(3)
_cell_length_b                    16.4647(3)
_cell_length_c                    30.7417(9)
_cell_angle_alpha                 90
_cell_angle_beta                  93.238(3)
_cell_angle_gamma                 90
_cell_volume                      28454.9(16)
_cell_formula_units_Z             4
_cell_measurement_reflns_used     20977
_cell_measurement_temperature     100(2)
_cell_measurement_theta_max       25.7840
_cell_measurement_theta_min       1.8040
_shelx_estimated_absorpt_T_max    ?
_shelx_estimated_absorpt_T_min    ?
_exptl_absorpt_coefficient_mu     0.795
_exptl_absorpt_correction_T_max   1.00000
_exptl_absorpt_correction_T_min   0.37390
_exptl_absorpt_correction_type    multi-scan
_exptl_absorpt_process_details
;
CrysAlisPro, Agilent Technologies,
Version 1.171.37.33 (release 27-03-2014 CrysAlis171 .NET)
(compiled Mar 27 2014,17:12:48)
Empirical absorption correction using spherical harmonics,
 implemented in SCALE3 ABSPACK scaling algorithm.
;
_exptl_absorpt_special_details    ?
_exptl_crystal_colour             'clear greenish green'
_exptl_crystal_colour_lustre      clear
_exptl_crystal_colour_modifier    greenish
_exptl_crystal_colour_primary     green
_exptl_crystal_density_diffrn     1.249
_exptl_crystal_density_meas       ?
_exptl_crystal_density_method     ?
_exptl_crystal_description        block
_exptl_crystal_F_000              11180
_exptl_crystal_size_max           0.1
_exptl_crystal_size_mid           0.1
_exptl_crystal_size_min           0.1
_exptl_transmission_factor_max    ?
_exptl_transmission_factor_min    ?
_diffrn_reflns_av_R_equivalents   0.0874
_diffrn_reflns_av_unetI/netI      0.0650
_diffrn_reflns_Laue_measured_fraction_full 0.978
_diffrn_reflns_Laue_measured_fraction_max 0.978
_diffrn_reflns_limit_h_max        58
_diffrn_reflns_limit_h_min        -67
_diffrn_reflns_limit_k_max        19
_diffrn_reflns_limit_k_min        -19
_diffrn_reflns_limit_l_max        32
_diffrn_reflns_limit_l_min        -37
_diffrn_reflns_number             89423
_diffrn_reflns_point_group_measured_fraction_full 0.978
_diffrn_reflns_point_group_measured_fraction_max 0.978
_diffrn_reflns_theta_full         24.415
_diffrn_reflns_theta_max          24.519
_diffrn_reflns_theta_min          1.596
_diffrn_ambient_temperature       100.15
_diffrn_detector                  'CCD plate'
_diffrn_detector_area_resol_mean  ?
_diffrn_measured_fraction_theta_full 0.978
_diffrn_measured_fraction_theta_max 0.978
_diffrn_measurement_details
;
#__ type_ start__ end____ width___ exp.time_
  1 omega  -60.00  115.00   1.0000    1.0000
omega____ theta____ kappa____ phi______ frames
    -       30.0000    0.0000    0.0000 175

#__ type_ start__ end____ width___ exp.time_
  2 omega  -60.00   60.00   1.0000    1.0000
omega____ theta____ kappa____ phi______ frames
    -       30.0000  -50.0000    0.0000 120

#__ type_ start__ end____ width___ exp.time_
  3 omega  -60.00   60.00   1.0000    1.0000
omega____ theta____ kappa____ phi______ frames
    -       30.0000  -50.0000  120.0000 120
;
_diffrn_measurement_device        'abstract diffractometer'
_diffrn_measurement_device_type
'dtrek-CrysAlisPro-abstract goniometer imported rigaku-d*trek images'
_diffrn_measurement_method        '\w scans'
_diffrn_orient_matrix_UB_11       0.0023609000
_diffrn_orient_matrix_UB_12       -0.0381571000
_diffrn_orient_matrix_UB_13       0.0083319000
_diffrn_orient_matrix_UB_21       -0.0118435000
_diffrn_orient_matrix_UB_22       -0.0100759000
_diffrn_orient_matrix_UB_23       -0.0033664000
_diffrn_orient_matrix_UB_31       0.0021410000
_diffrn_orient_matrix_UB_32       -0.0138137000
_diffrn_orient_matrix_UB_33       -0.0205630000
_diffrn_radiation_monochromator   synchrotron
_diffrn_radiation_probe           x-ray
_diffrn_radiation_type            ?
_diffrn_radiation_wavelength      0.6889
_diffrn_source                    synchrotron
_reflns_Friedel_coverage          0.000
_reflns_Friedel_fraction_full     .
_reflns_Friedel_fraction_max      .
_reflns_number_gt                 12468
_reflns_number_total              25476
_reflns_odcompleteness_completeness 97.27
_reflns_odcompleteness_iscentric  1
_reflns_odcompleteness_theta      25.50
_reflns_special_details
;
 Reflections were merged by SHELXL according to the crystal
 class for the calculation of statistics and refinement.
 
 _reflns_Friedel_fraction is defined as the number of unique
 Friedel pairs measured divided by the number that would be
 possible theoretically, ignoring centric projections and
 systematic absences.
;
_reflns_threshold_expression      'I > 2\s(I)'
_computing_cell_refinement
;
CrysAlisPro, Agilent Technologies,
Version 1.171.37.33 (release 27-03-2014 CrysAlis171 .NET)
(compiled Mar 27 2014,17:12:48)
;
_computing_data_collection
;
CrysAlisPro, Agilent Technologies,
Version 1.171.37.33 (release 27-03-2014 CrysAlis171 .NET)
(compiled Mar 27 2014,17:12:48)
;
_computing_data_reduction
;
CrysAlisPro, Agilent Technologies,
Version 1.171.37.33 (release 27-03-2014 CrysAlis171 .NET)
(compiled Mar 27 2014,17:12:48)
;
_computing_molecular_graphics     'Olex2 (Dolomanov et al., 2009)'
_computing_publication_material   'Olex2 (Dolomanov et al., 2009)'
_computing_structure_refinement   'ShelXL (Sheldrick, 2008)'
_computing_structure_solution     'XS (Sheldrick, 2008)'
_refine_diff_density_max          1.234
_refine_diff_density_min          -0.636
_refine_diff_density_rms          0.100
_refine_ls_extinction_coef        .
_refine_ls_extinction_method      none
_refine_ls_goodness_of_fit_ref    1.301
_refine_ls_hydrogen_treatment     constr
_refine_ls_matrix_type            full
_refine_ls_number_parameters      1898
_refine_ls_number_reflns          25476
_refine_ls_number_restraints      5023
_refine_ls_R_factor_all           0.1752
_refine_ls_R_factor_gt            0.1272
_refine_ls_restrained_S_all       8.606
_refine_ls_shift/su_max           0.009
_refine_ls_shift/su_mean          0.000
_refine_ls_structure_factor_coef  Fsqd
_refine_ls_weighting_details
'w=1/[\s^2^(Fo^2^)+(0.2000P)^2^] where P=(Fo^2^+2Fc^2^)/3'
_refine_ls_weighting_scheme       calc
_refine_ls_wR_factor_gt           0.3574
_refine_ls_wR_factor_ref          0.4220
_refine_special_details           
;
The Chromium and the nickel atoms have been constrained with EADP and EXYZ
 commands to have the same displacement parameters and the same positions.
The Cobalt(Terpy)2 units were disordered over two positions due to the action
 of a crystallographic inversion centre. This moiety was modelled over two
 positions with a 50% of occupancy each. The Co-N and the Co-py angles were
 restrained using DFIX commands. The adps were also restrained using SIMU and
 RIGU commands.  As consequence of the above mentioned disorder, the ClO4
 anions were disordered too, occupying the free spaces created by the
 Co(terpy)2 units. The Cl-O and the O-O distances were restrained using DFIX
 commands. 
The pivalate ligands were also disordered and modelled over two positions. The
 C-C distances corresponding to the ter-buthyl groups were constrained to be
 the same using SADI command. The adps were also restrained using RIGU command.    
;
_olex2_refinement_description
;
1. Fixed Uiso
 At 1.2 times of:
  All C(H) groups, All C(H,H) groups, All N(H,H) groups
 At 1.5 times of:
  All C(H,H,H) groups
2. Shared sites
{Cr1, Ni1}
{Cr2, Ni2}
{Cr3, Ni3}
{Cr4, Ni4}
{Cr5, Ni5}
{Cr6, Ni6}
{Cr7, Ni7}
{Cr8, Ni8}
3. Restrained distances
 C195-C202
 2.5 with sigma of 0.01
 C165-C152
 2.5 with sigma of 0.001
 C166-C152
 1.5 with sigma of 0.0001
 Co2Z-N161
 1.8 with sigma of 0.001
 C196-Co2Z
 2.8 with sigma of 0.01
 C192-C182
 1.5 with sigma of 0.001
 C193-C183
 3.1 with sigma of 0.001
 C183-C193
 3.1 with sigma of 0.001
 C192-C182
 1.5 with sigma of 0.001
 N191-N201 = N161-N181
 2.6 with sigma of 0.001
 C182-C192
 2.5 with sigma of 0.01
 C3A-C4A
 1.54 with sigma of 0.02
 O301-Ni7
 2 with sigma of 0.02
 O302-Ni3
 2 with sigma of 0.02
 O301-Ni7
 2 with sigma of 0.02
 O301-O302
 2.23 with sigma of 0.02
 C33A-O31A
 1.28 with sigma of 0.02
 O31-O32
 2.23 with sigma of 0.02
 O31-Ni8
 2 with sigma of 0.02
 O32A-O31A
 2.2 with sigma of 0.02
 O31A-Ni8
 2 with sigma of 0.02
 O601-O602
 2.23 with sigma of 0.02
 O2A-F41
 2.8 with sigma of 0.02
 O31A-F9
 2.8 with sigma of 0.02
 O131-O122
 2.8 with sigma of 0.02
 C305-C307
 2.5 with sigma of 0.02
 C307-C306
 2.5 with sigma of 0.001
 O302-C303
 1.27 with sigma of 0.02
 C303-O301
 1.27 with sigma of 0.02
 C603-C214
 1.45 with sigma of 0.02
 O4-Cl6
 1.5 with sigma of 0.02
 C37-C35
 1.5 with sigma of 0.001
 C34-C33
 1.5 with sigma of 0.01
 C34-C36
 1.5 with sigma of 0.01
 C35-C34
 1.5 with sigma of 0.01
 C37-C34
 1.5 with sigma of 0.01
 C37-C36
 2.5 with sigma of 0.001
 C37-C35
 2.5 with sigma of 0.001
 C35-C36
 2.5 with sigma of 0.001
 O31-C33
 1.27 with sigma of 0.02
 C7-C6
 2.5 with sigma of 0.001
 C7-C5
 2.5 with sigma of 0.001
 C5-C6
 2.5 with sigma of 0.001
 C7-C4
 1.5 with sigma of 0.001
 C4-C5
 1.5 with sigma of 0.001
 C4-C6
 1.5 with sigma of 0.001
 C4-C3
 1.5 with sigma of 0.001
 C7-C3
 2.5 with sigma of 0.001
 C5-C3
 2.5 with sigma of 0.01
 C6-C3
 2.5 with sigma of 0.01
 O15-O15_$1
 2.5 with sigma of 0.02
 O15-O9
 2.5 with sigma of 0.02
 O15-O9_$1
 2.5 with sigma of 0.02
 O9_$1-O9
 2.5 with sigma of 0.02
 O9_$1-O15_$1
 2.5 with sigma of 0.02
 O15_$1-O9
 2.5 with sigma of 0.02
 O9-Cl1
 1.52 with sigma of 0.02
 Cl1-O9_$1
 1.52 with sigma of 0.02
 O15-Cl1
 1.52 with sigma of 0.02
 O15_$1-Cl1
 1.52 with sigma of 0.02
 O112-O122 = O2-O11
 2.8 with sigma of 0.02
 O101-O92 = O112-O131
 2.75 with sigma of 0.02
 O11-O2A
 2.75 with sigma of 0.02
 C166-N181 \\sim C166-N201
 with sigma of 0.02
 C164-N181 \\sim C164-N201
 with sigma of 0.02
 C144-C153 \\sim C144-C155
 with sigma of 0.02
 C905-C906 \\sim C906-C907 \\sim C905-C907
 with sigma of 0.02
 C904-C906 \\sim C904-C907 \\sim C905-C904
 with sigma of 0.02
 C133-C134 \\sim C134-C135 \\sim C134-C136 \\sim C134-C137
 with sigma of 0.02
 C133-C135 \\sim C133-C136 \\sim C133-C137 \\sim C136-C137 \\sim C135-C137
\\sim C135-C136
 with sigma of 0.02
 O4-O17 \\sim O17-O26 \\sim O26-O38 \\sim O38-O4 \\sim O4-O26 \\sim O17-O38
 with sigma of 0.02
 Cl6-O4 \\sim Cl6-O17 \\sim Cl6-O26 \\sim Cl6-O38
 with sigma of 0.02
 C303-C304 \\sim C304-C305 \\sim C304-C306 \\sim C304-C307
 with sigma of 0.02
 C303-C305 \\sim C303-C306 \\sim C303-C307 \\sim C305-C307 \\sim C306-C307
\\sim C306-C305
 with sigma of 0.02
 O301-C303 \\sim O302-C303
 with sigma of 0.02
 O31-C33 \\sim O32-C33
 with sigma of 0.02
4. Restrained planarity
 C204, H204, N201, C206, H206, C205, H205, N181, C182, C183, H183, C184, H184,
 C185, H185, C186, H186, N191, C192, C193, H193, C194, C195, C196, C202, C203,
 H203
 with sigma of 0.1
 C192, N191, C196, C193, C194, C195, N181, C182, C183, H183, C184, H184, C185,
 H185, C186, H186, C204, H204, C203, H203, C202, N201, C206, H206, C205, H205,
 H193
 with sigma of 0.1
 C175, C171, C172, H172, C173, H173, C174, N176, C154, C155, C156, C152, C153,
 H164, C165, H165, N151, C166, N161, C162, H162, C163, H163, C164
 with sigma of 0.1
5. Uiso/Uaniso restraints and constraints
C146 \\sim C145 \\sim C144 \\sim C143 \\sim C142 \\sim C141: within 1.7A with
sigma of 0.04 and sigma for terminal atoms of 0.08
O2A \\sim O2 \\sim O1 \\sim O1A: within 1.7A with sigma of 0.04 and sigma for
terminal atoms of 0.08
O31 \\sim O31A \\sim O32 \\sim O32A: within 1.7A with sigma of 0.04 and sigma
for terminal atoms of 0.08
C154 \\sim C155 \\sim C156 \\sim C152 \\sim N151 \\sim C175 \\sim C171 \\sim
N176 \\sim C166 \\sim C165 \\sim C164 \\sim C163 \\sim C162 \\sim N161 \\sim
N181 \\sim C186 \\sim C185 \\sim C184 \\sim C183 \\sim C182 \\sim C192 \\sim
N191 \\sim C196 \\sim C202 \\sim C203 \\sim C204 \\sim C205 \\sim C206 \\sim
C195 \\sim C194 \\sim C193: within 1.7A with sigma of 0.04 and sigma for
terminal atoms of 0.08
N201 \\sim C175 \\sim N191 \\sim N151 \\sim N161 \\sim N181: within 2A with
sigma of 0.001 and sigma for terminal atoms of 0.002
N191 \\sim N176 \\sim N161 \\sim N151 \\sim N201 \\sim N181: within 1.7A with
sigma of 0.04 and sigma for terminal atoms of 0.08
O402 \\sim O131: within 1.7A with sigma of 0.04 and sigma for terminal atoms of
0.08
O131 \\sim O401 \\sim O402 \\sim O132: within 1.7A with sigma of 0.04 and sigma
for terminal atoms of 0.08
C25A \\sim C24A \\sim C27A \\sim C26A \\sim C23: within 1.7A with sigma of 0.04
and sigma for terminal atoms of 0.08
O38 \\sim O17 \\sim O26 \\sim O4: within 1.7A with sigma of 0.04 and sigma for
terminal atoms of 0.08
C214 \\sim C215 \\sim C216 \\sim C211 \\sim C212 \\sim C213: within 1.7A with
sigma of 0.04 and sigma for terminal atoms of 0.08
Uanis(O131) \\sim Ueq, Uanis(O402) \\sim Ueq, Uanis(O401) \\sim Ueq,
Uanis(O132) \\sim Ueq: with sigma of 0.1 and sigma for terminal atoms of 0.2
Uanis(Cl1) \\sim Ueq, Uanis(O38) \\sim Ueq, Uanis(O17) \\sim Ueq, Uanis(O26)
\\sim Ueq, Uanis(Cl6) \\sim Ueq, Uanis(O4) \\sim Ueq: with sigma of 0.1 and
sigma for terminal atoms of 0.2
Uanis(Cl1) \\sim Ueq: with sigma of 0.1 and sigma for terminal atoms of 0.2
Uanis(Cl1) \\sim Ueq: with sigma of 0.1 and sigma for terminal atoms of 0.2
Uanis(Cr1) = Uanis(Ni1)
Uanis(Cr2) = Uanis(Ni2)
Uanis(Cr3) = Uanis(Ni3)
Uanis(Cr4) = Uanis(Ni4)
Uanis(Cr5) = Uanis(Ni5)
Uanis(Cr6) = Uanis(Ni6)
Uanis(Cr7) = Uanis(Ni7)
Uanis(Cr8) = Uanis(Ni8)
Uanis(C146) = Uanis(C145) = Uanis(C141)
Uanis(C85) = Uanis(C87) = Uanis(C86)
Uanis(O4) = Uanis(O26) = Uanis(O38) = Uanis(O17)
Uanis(O4) = Uanis(O17) = Uanis(O26) = Uanis(O38)
Uanis(Cl1) = Uanis(Cl6)
Uanis(O9) = Uanis(O15) = Uanis(O17) = Uanis(O38) = Uanis(O26) = Uanis(O4)
6. Rigid body (RIGU) restrains
 O41, C43, O42, C44, C47, C45, C46
 with sigma for 1-2 distances of 0.004 and sigma for 1-3 distances of 0.004
 C25, C24, C27, C26, C23
 with sigma for 1-2 distances of 0.004 and sigma for 1-3 distances of 0.004
 C85, C84, C87, C86, C83
 with sigma for 1-2 distances of 0.004 and sigma for 1-3 distances of 0.004
 C6A, C4A, C5A, C7A, C3A, O1A, O2A
 with sigma for 1-2 distances of 0.004 and sigma for 1-3 distances of 0.004
 O1
 with sigma for 1-2 distances of 0.004 and sigma for 1-3 distances of 0.004
 C505, C504, C507, C506, C103
 with sigma for 1-2 distances of 0.004 and sigma for 1-3 distances of 0.004
 C907, C904, C906, C905, C313
 with sigma for 1-2 distances of 0.004 and sigma for 1-3 distances of 0.004
 C57A, C54A, C55A, C56A, C53
 with sigma for 1-2 distances of 0.004 and sigma for 1-3 distances of 0.004
 C55, C54, C57, C56, C53
 with sigma for 1-2 distances of 0.004 and sigma for 1-3 distances of 0.004
 O131, O132, C133, C134, C135, C136, C137
 with sigma for 1-2 distances of 0.004 and sigma for 1-3 distances of 0.004
 O402, C203, C204, C205, C206, C405, O401
 with sigma for 1-2 distances of 0.004 and sigma for 1-3 distances of 0.004
 C403, O401, O402, C404, C407, C406, C405
 with sigma for 1-2 distances of 0.004 and sigma for 1-3 distances of 0.004
 O402, C403, O401, C404, C405, C406, C407
 with sigma for 1-2 distances of 0.004 and sigma for 1-3 distances of 0.004
 C27A, C24A, C25A, C26A, C23
 with sigma for 1-2 distances of 0.004 and sigma for 1-3 distances of 0.004
 Cl6, O17, O4, O38, O26
 with sigma for 1-2 distances of 0.004 and sigma for 1-3 distances of 0.004
 O4, Cl6, O17, O26, O38
 with sigma for 1-2 distances of 0.004 and sigma for 1-3 distances of 0.004
 C307, C304, C305, C306, C303
 with sigma for 1-2 distances of 0.004 and sigma for 1-3 distances of 0.004
 C214, C213, C212, C211, C216, C215, C603, O602, O601
 with sigma for 1-2 distances of 0.004 and sigma for 1-3 distances of 0.004
 C35, C34, C36, C37, C33
 with sigma for 1-2 distances of 0.004 and sigma for 1-3 distances of 0.004
 C173, C174, C172, N176, C171, C175, N151, C156, C155, C154, C153, C152, C166,
 N161, C162, C163, C164, C165, C144, C143, C142, C141, C35, C145
 with sigma for 1-2 distances of 0.004 and sigma for 1-3 distances of 0.004
 C3, O2, O1, C4, C7, C5, C6
 with sigma for 1-2 distances of 0.004 and sigma for 1-3 distances of 0.004
 C35, C37, C36, C34, C33, O31, O32
 with sigma for 1-2 distances of 0.004 and sigma for 1-3 distances of 0.004
 Cl1
 with sigma for 1-2 distances of 0.001 and sigma for 1-3 distances of 0.002
 Cl1
 with sigma for 1-2 distances of 0.004 and sigma for 1-3 distances of 0.004
 Cl1
 with sigma for 1-2 distances of 0.004 and sigma for 1-3 distances of 0.004
 Cl1
 with sigma for 1-2 distances of 0.004 and sigma for 1-3 distances of 0.004
 Cl1
 with sigma for 1-2 distances of 0.004 and sigma for 1-3 distances of 0.004
 Cl1
 with sigma for 1-2 distances of 0.004 and sigma for 1-3 distances of 0.004
 O9, Cl1, O15
 with sigma for 1-2 distances of 0.004 and sigma for 1-3 distances of 0.004
7. Same fragment restrains
{C3, C4, C5, C6, C7}
as
{C303, C3, C4, C5, C6}
{C3, C4, C5, C6, C7}
as
{C13, C14, C15, C16, C17}
{C3, C4, C5, C6, C7}
as
{C23, C24, C25, C26, C27}
{C3, C4, C5, C6, C7}
as
{C33, C34, C35, C36, C37}
{C3, C4, C5, C6, C7}
as
{C43, C44, C45, C46, C47}
{C3, C4, C5, C6, C7}
as
{C53, C54, C55, C56, C57}
{C3, C4, C5, C6, C7}
as
{C63, C64, C65, C66, C67}
{C3, C4, C5, C6, C7}
as
{C73, C74, C75, C76, C77}
{C3, C4, C5, C6, C7}
as
{C83, C84, C85, C86, C87}
{C3, C4, C5, C6, C7}
as
{C93, C94, C95, C96, C97}
{C3, C4, C5, C6, C7}
as
{C103, C104, C105, C106, C107}
{C3, C4, C5, C6, C7}
as
{C113, C114, C115, C116, C117}
{C3, C4, C5, C6, C7}
as
{C123, C124, C125, C126, C127}
{C3, C4, C5, C6, C7}
as
{C133, C134, C135, C136, C137}
{C4, C5, C6, C7}
as
{C314, C315, C316, C317}
{C3, C4, C5, C6, C7}
as
{C403, C404, C406, C407, C405}
{C4, C5, C6, C7}
as
{C24A, C25A, C26A, C27A}
{C4, C5, C6, C7}
as
{C54A, C55A, C56A, C57A}
{C4, C5, C6, C7}
as
{C504, C507, C506, C505}
8. Others
 Sof(O402)=Sof(C403)=Sof(C404)=Sof(C406)=Sof(H40A)=Sof(H40B)=Sof(H40C)=
 Sof(C407)=Sof(H40D)=Sof(H40E)=Sof(H40F)=Sof(C405)=Sof(H40G)=Sof(H40H)=
 Sof(H40I)=Sof(O401)=1-FVAR(1)
 Sof(O131)=Sof(O132)=Sof(C133)=Sof(C134)=Sof(C135)=Sof(H13A)=Sof(H13B)=
 Sof(H13C)=Sof(C136)=Sof(H13D)=Sof(H13E)=Sof(H13F)=Sof(C137)=Sof(H13G)=
 Sof(H13H)=Sof(H13I)=FVAR(1)
 Sof(O1A)=Sof(O2A)=Sof(C3A)=Sof(C4A)=Sof(C5A)=Sof(H5AA)=Sof(H5AB)=Sof(H5AC)=
 Sof(C6A)=Sof(H6AA)=Sof(H6AB)=Sof(H6AC)=Sof(C7A)=Sof(H7AA)=Sof(H7AB)=Sof(H7AC)=
 1-FVAR(2)
 Sof(O2)=Sof(O1)=Sof(C3)=Sof(C4)=Sof(C5)=Sof(H5A)=Sof(H5B)=Sof(H5C)=Sof(C6)=
 Sof(H6A)=Sof(H6B)=Sof(H6C)=Sof(C7)=Sof(H7A)=Sof(H7B)=Sof(H7C)=FVAR(2)
 Sof(C24A)=Sof(C25A)=Sof(H25D)=Sof(H25E)=Sof(H25F)=Sof(C26A)=Sof(H26D)=
 Sof(H26E)=Sof(H26F)=Sof(C27A)=Sof(H27D)=Sof(H27E)=Sof(H27F)=1-FVAR(3)
 Sof(C24)=Sof(C25)=Sof(H25A)=Sof(H25B)=Sof(H25C)=Sof(C26)=Sof(H26A)=Sof(H26B)=
 Sof(H26C)=Sof(C27)=Sof(H27A)=Sof(H27B)=Sof(H27C)=FVAR(3)
 Sof(C54A)=Sof(C55A)=Sof(H55D)=Sof(H55E)=Sof(H55F)=Sof(C56A)=Sof(H56D)=
 Sof(H56E)=Sof(H56F)=Sof(C57A)=Sof(H57D)=Sof(H57E)=Sof(H57F)=1-FVAR(4)
 Sof(C54)=Sof(C55)=Sof(H55A)=Sof(H55B)=Sof(H55C)=Sof(C56)=Sof(H56A)=Sof(H56B)=
 Sof(H56C)=Sof(C57)=Sof(H57A)=Sof(H57B)=Sof(H57C)=FVAR(4)
 Sof(C504)=Sof(C507)=Sof(H50A)=Sof(H50B)=Sof(H50C)=Sof(C506)=Sof(H50D)=
 Sof(H50E)=Sof(H50F)=Sof(C505)=Sof(H50G)=Sof(H50H)=Sof(H50I)=1-FVAR(5)
 Sof(C104)=Sof(C105)=Sof(H10A)=Sof(H10B)=Sof(H10C)=Sof(C106)=Sof(H10D)=
 Sof(H10E)=Sof(H10F)=Sof(C107)=Sof(H10G)=Sof(H10H)=Sof(H10I)=FVAR(5)
 Sof(C906)=Sof(H90A)=Sof(H90B)=Sof(H90C)=Sof(C907)=Sof(H90D)=Sof(H90E)=
 Sof(H90F)=Sof(C905)=Sof(H90G)=Sof(H90H)=Sof(H90I)=Sof(C904)=1-FVAR(6)
 Sof(C314)=Sof(C315)=Sof(H31A)=Sof(H31B)=Sof(H31C)=Sof(C316)=Sof(H31D)=
 Sof(H31E)=Sof(H31F)=Sof(C317)=Sof(H31G)=Sof(H31H)=Sof(H31I)=FVAR(6)
 Fixed Sof: Co2Z(0.5) Cr1(0.875) Cr2(0.875) Cr3(0.875) Cr4(0.875) Cr5(0.875)
 Cr6(0.875) Cr7(0.875) Cr8(0.875) Ni1(0.125) Ni2(0.125) Ni3(0.125) Ni4(0.125)
 Ni5(0.125) Ni6(0.125) Ni7(0.125) Ni8(0.125) O31(0.5) O32(0.5) O301(0.5)
 O302(0.5) N181(0.5) C182(0.5) C183(0.5) H183(0.5) C184(0.5) H184(0.5)
 C185(0.5) H185(0.5) C186(0.5) H186(0.5) N191(0.5) C192(0.5) C193(0.5)
 H193(0.5) C194(0.5) C195(0.5) H195(0.5) C196(0.5) C303(0.5) C33(0.5) C34(0.5)
 C35(0.5) H35A(0.5) H35B(0.5) H35C(0.5) C36(0.5) H36A(0.5) H36B(0.5) H36C(0.5)
 C37(0.5) H37A(0.5) H37B(0.5) H37C(0.5) C145(0.5) H145(0.5) C144(0.5) C143(0.5)
 H143(0.5) C142(0.5) H142(0.5) C141(0.5) C146(0.5) H146(0.5) C154(0.5)
 C155(0.5) H155(0.5) C156(0.5) N151(0.5) C152(0.5) C153(0.5) H153(0.5)
 C166(0.5) N161(0.5) C162(0.5) H162(0.5) C163(0.5) H163(0.5) C164(0.5)
 H164(0.5) C165(0.5) H165(0.5) C175(0.5) H175(0.5) C171(0.5) N176(0.5)
 C172(0.5) H172(0.5) C173(0.5) H173(0.5) C174(0.5) H174(0.5) C204(0.5)
 H204(0.5) C203(0.5) H203(0.5) C202(0.5) N201(0.5) C206(0.5) H206(0.5)
 C205(0.5) H205(0.5) C214(0.5) C213(0.5) H213(0.5) C212(0.5) H212(0.5)
 C211(0.5) C216(0.5) H216(0.5) C215(0.5) H215(0.5) C304(0.5) C305(0.5)
 H30A(0.5) H30B(0.5) H30C(0.5) C306(0.5) H30D(0.5) H30E(0.5) H30F(0.5)
 C307(0.5) H30G(0.5) H30H(0.5) H30I(0.5) O602(0.5) O601(0.5) O31A(0.5)
 C33A(0.5) O32A(0.5) O4(0.5) Cl6(0.5) O17(0.5) O26(0.5) O38(0.5) C603(0.5)
 Fixed X: Cl1(0.5)
 Fixed Y: Cl1(0.65363)
 Fixed Z: Cl1(0.25)
9.a Secondary CH2 refined with riding coordinates:
 C2P(H2PA,H2PB), C222(H22D,H22E), N224(H22F,H22G), C8(H8A,H8B), C9(H9A,H9B)
9.b Me refined with riding coordinates:
 C5(H5A,H5B,H5C), C6(H6A,H6B,H6C), C7(H7A,H7B,H7C), C15(H15A,H15B,H15C),
 C16(H16A,H16B,H16C), C17(H17A,H17B,H17C), C25(H25A,H25B,H25C), C26(H26A,H26B,
 H26C), C27(H27A,H27B,H27C), C35(H35A,H35B,H35C), C36(H36A,H36B,H36C), C37(H37A,
 H37B,H37C), C45(H45A,H45B,H45C), C46(H46A,H46B,H46C), C47(H47A,H47B,H47C),
 C55(H55A,H55B,H55C), C56(H56A,H56B,H56C), C57(H57A,H57B,H57C), C65(H65A,H65B,
 H65C), C66(H66A,H66B,H66C), C67(H67A,H67B,H67C), C75(H75A,H75B,H75C), C76(H76A,
 H76B,H76C), C77(H77A,H77B,H77C), C85(H85A,H85B,H85C), C86(H86A,H86B,H86C),
 C87(H87A,H87B,H87C), C95(H95A,H95B,H95C), C96(H96A,H96B,H96C), C97(H97A,H97B,
 H97C), C105(H10A,H10B,H10C), C106(H10D,H10E,H10F), C107(H10G,H10H,H10I),
 C115(H11A,H11B,H11C), C116(H11D,H11E,H11F), C117(H11G,H11H,H11I), C125(H12A,
 H12B,H12C), C126(H12D,H12E,H12F), C127(H12G,H12H,H12I), C135(H13A,H13B,H13C),
 C136(H13D,H13E,H13F), C137(H13G,H13H,H13I), C305(H30A,H30B,H30C), C306(H30D,
 H30E,H30F), C307(H30G,H30H,H30I), C315(H31A,H31B,H31C), C316(H31D,H31E,H31F),
 C317(H31G,H31H,H31I), C221(H22A,H22B,H22C), C226(H22H,H22I,H22J), C406(H40A,
 H40B,H40C), C407(H40D,H40E,H40F), C405(H40G,H40H,H40I), C5A(H5AA,H5AB,H5AC),
 C6A(H6AA,H6AB,H6AC), C7A(H7AA,H7AB,H7AC), C25A(H25D,H25E,H25F), C26A(H26D,H26E,
 H26F), C27A(H27D,H27E,H27F), C55A(H55D,H55E,H55F), C56A(H56D,H56E,H56F),
 C57A(H57D,H57E,H57F), C507(H50A,H50B,H50C), C506(H50D,H50E,H50F), C505(H50G,
 H50H,H50I), C906(H90A,H90B,H90C), C907(H90D,H90E,H90F), C905(H90G,H90H,H90I)
9.c Aromatic/amide H refined with riding coordinates:
 C183(H183), C184(H184), C185(H185), C186(H186), C193(H193), C195(H195),
 C145(H145), C143(H143), C142(H142), C146(H146), C155(H155), C153(H153),
 C162(H162), C163(H163), C164(H164), C165(H165), C175(H175), C172(H172),
 C173(H173), C174(H174), C204(H204), C203(H203), C206(H206), C205(H205),
 C213(H213), C212(H212), C216(H216), C215(H215)
9.d Fitted hexagon refined as free rotating group:
 N181(C182,C183,C184,C185,C186), N191(C192,C193,C194,C195,C196), C145(C144,
 C143,C142,C141,C146), C154(C155,C156,N151,C152,C153), C166(N161,C162,C163,C164,
 C165), C175(C171,N176,C172,C173,C174), C204(C203,C202,N201,C206,C205),
 C214(C213,C212,C211,C216,C215)
;
_atom_sites_solution_hydrogens    geom
_atom_sites_solution_primary      direct
_atom_sites_solution_secondary    ?
loop_
  _atom_site_label
  _atom_site_type_symbol
  _atom_site_fract_x
  _atom_site_fract_y
  _atom_site_fract_z
  _atom_site_U_iso_or_equiv
  _atom_site_adp_type
  _atom_site_occupancy
  _atom_site_site_symmetry_order
  _atom_site_calc_flag
  _atom_site_refinement_flags_posn
  _atom_site_refinement_flags_adp
  _atom_site_refinement_flags_occupancy
  _atom_site_disorder_assembly
  _atom_site_disorder_group
 Co2Z Co 0.50541(8) 0.5847(4) 0.03923(16) 0.260(3) Uani 0.5 1 d D . . A -1
 Cr1 Cr 0.68557(2) 0.60281(6) -0.13971(3) 0.1029(4) Uani 0.875 1 d . . . . .
 Cr2 Cr 0.67476(2) 0.53259(6) -0.24225(3) 0.1086(4) Uani 0.875 1 d . . . . .
 Cr3 Cr 0.63731(3) 0.59061(6) -0.32658(4) 0.1221(5) Uani 0.875 1 d . . . . .
 Cr4 Cr 0.67973(2) 0.78748(7) -0.09339(4) 0.1127(4) Uani 0.875 1 d . . . . .
 Cr5 Cr 0.58937(3) 0.92691(8) -0.29552(4) 0.1293(5) Uani 0.875 1 d . . . . .
 Cr6 Cr 0.64214(2) 0.94477(7) -0.11347(4) 0.1202(4) Uani 0.875 1 d . . . . .
 Cr7 Cr 0.60630(4) 0.76182(8) -0.35201(4) 0.1536(6) Uani 0.875 1 d . . . . .
 Cr8 Cr 0.61056(3) 1.01866(8) -0.20239(5) 0.1380(5) Uani 0.875 1 d . . . . .
 Ni1 Ni 0.68557(2) 0.60281(6) -0.13971(3) 0.1029(4) Uani 0.125 1 d . . . . .
 Ni2 Ni 0.67476(2) 0.53259(6) -0.24225(3) 0.1086(4) Uani 0.125 1 d . . . . .
 Ni3 Ni 0.63731(3) 0.59061(6) -0.32658(4) 0.1221(5) Uani 0.125 1 d D . . . .
 Ni4 Ni 0.67973(2) 0.78748(7) -0.09339(4) 0.1127(4) Uani 0.125 1 d . . . . .
 Ni5 Ni 0.58937(3) 0.92691(8) -0.29552(4) 0.1293(5) Uani 0.125 1 d . . . . .
 Ni6 Ni 0.64214(2) 0.94477(7) -0.11347(4) 0.1202(4) Uani 0.125 1 d . . . . .
 Ni7 Ni 0.60630(4) 0.76182(8) -0.35201(4) 0.1536(6) Uani 0.125 1 d D . . . .
 Ni8 Ni 0.61056(3) 1.01866(8) -0.20239(5) 0.1380(5) Uani 0.125 1 d D . . . .
 F9 F 0.62225(7) 0.9273(2) -0.16465(13) 0.1171(11) Uani 1 1 d D . . . .
 F11 F 0.67978(7) 0.6195(2) -0.20104(10) 0.1018(9) Uani 1 1 d . . . . .
 F12 F 0.64677(7) 0.58731(19) -0.26466(11) 0.1055(10) Uani 1 1 d . . . . .
 F13 F 0.66763(7) 0.6992(2) -0.12923(10) 0.1030(10) Uani 1 1 d . . . . .
 F22 F 0.66325(7) 0.8607(2) -0.13229(12) 0.1140(11) Uani 1 1 d . . . . .
 F32 F 0.63271(9) 0.7069(2) -0.32128(12) 0.1227(13) Uani 1 1 d . . . . .
 F35 F 0.61444(8) 0.9454(2) -0.25073(14) 0.1240(12) Uani 1 1 d . . . . .
 F41 F 0.60001(9) 0.8157(2) -0.29708(13) 0.1311(13) Uani 1 1 d D . . . .
 O2 O 0.6290(4) 0.851(4) -0.3612(9) 0.165(7) Uani 0.490(17) 1 d D . . B 1
 O1 O 0.6128(6) 0.9538(14) -0.3323(7) 0.132(6) Uani 0.490(17) 1 d . . . B 1
 O11 O 0.5815(2) 0.8175(5) -0.3845(2) 0.240(6) Uani 1 1 d D . . . .
 O12 O 0.56471(14) 0.9039(5) -0.3416(3) 0.173(3) Uani 1 1 d . . . . .
 O21 O 0.57737(14) 1.0390(4) -0.2943(2) 0.165(2) Uani 1 1 d . . . . .
 O22 O 0.59809(18) 1.1059(4) -0.2423(3) 0.185(3) Uani 1 1 d . . . . .
 O31 O 0.5806(3) 0.9612(12) -0.1936(8) 0.169(7) Uani 0.5 1 d D . . B -2
 O32 O 0.5655(6) 0.895(2) -0.2535(8) 0.186(10) Uani 0.5 1 d D . . B -2
 O41 O 0.60507(14) 1.0874(4) -0.1505(3) 0.172(3) Uani 1 1 d . . . . .
 O42 O 0.62071(12) 1.0242(4) -0.0922(2) 0.1400(18) Uani 1 1 d . . . . .
 O51 O 0.64262(17) 1.0574(4) -0.2090(3) 0.175(3) Uani 1 1 d . . . . .
 O52 O 0.66089(11) 1.0245(3) -0.1437(3) 0.144(2) Uani 1 1 d . . . . .
 O61 O 0.66300(12) 0.9670(3) -0.06212(18) 0.1284(16) Uani 1 1 d . . . . .
 O62 O 0.69286(10) 0.8780(3) -0.05848(17) 0.1308(17) Uani 1 1 d . . . . .
 O71 O 0.62441(9) 0.8646(4) -0.08148(18) 0.1221(15) Uani 1 1 d . . . . .
 O72 O 0.65269(11) 0.7773(3) -0.05678(15) 0.1181(14) Uani 1 1 d . . . . .
 O81 O 0.69653(10) 0.7144(3) -0.05262(16) 0.1178(14) Uani 1 1 d . . . . .
 O82 O 0.69150(9) 0.5872(3) -0.07744(15) 0.1141(13) Uani 1 1 d . . . . .
 O91 O 0.70825(9) 0.7953(3) -0.12846(16) 0.1163(14) Uani 1 1 d . . . . .
 O92 O 0.71514(8) 0.6646(3) -0.14218(14) 0.1061(12) Uani 1 1 d D . . . .
 O101 O 0.70452(9) 0.5056(3) -0.14769(15) 0.1106(13) Uani 1 1 d D . . . .
 O102 O 0.70399(11) 0.4798(3) -0.21935(17) 0.1269(16) Uani 1 1 d . . . . .
 O111 O 0.69441(10) 0.5895(3) -0.28314(17) 0.1221(15) Uani 1 1 d . . . . .
 O112 O 0.67010(13) 0.6091(3) -0.34126(17) 0.1303(18) Uani 1 1 d D . . . .
 O121 O 0.67021(11) 0.4422(3) -0.28287(16) 0.1246(16) Uani 1 1 d . . . . .
 O122 O 0.64132(13) 0.4722(3) -0.33132(19) 0.151(2) Uani 1 1 d D . . . .
 O131 O 0.6287(5) 0.5971(14) -0.3913(9) 0.152(8) Uani 0.39(2) 1 d D U . B 1
 O132 O 0.6219(4) 0.7205(10) -0.4072(5) 0.115(6) Uani 0.39(2) 1 d . U . B 1
 O301 O 0.5832(4) 0.6837(10) -0.3285(8) 0.243(18) Uani 0.5 1 d D . . B -2
 O302 O 0.6042(3) 0.5768(14) -0.3064(8) 0.125(6) Uani 0.5 1 d D . . B -2
 O311 O 0.65521(10) 0.4730(3) -0.20128(15) 0.1167(15) Uani 1 1 d . . . . .
 O312 O 0.65689(9) 0.5386(3) -0.13762(14) 0.1113(13) Uani 1 1 d . . . . .
 N181 N 0.4725(2) 0.5643(10) 0.0111(3) 0.285(12) Uani 0.5 1 d D . . A -1
 C182 C 0.4598(2) 0.5330(12) 0.0448(4) 0.330(13) Uani 0.5 1 d DG . . A -1
 C183 C 0.4361(2) 0.5104(15) 0.0371(4) 0.359(16) Uani 0.5 1 d DG . . A -1
 H183 H 0.4274 0.4891 0.0601 0.430 Uiso 0.5 1 calc R . . A -1
 C184 C 0.4252(3) 0.5191(16) -0.0044(5) 0.376(17) Uani 0.5 1 d G . . A -1
 H184 H 0.4090 0.5037 -0.0096 0.451 Uiso 0.5 1 calc R . . A -1
 C185 C 0.4379(3) 0.5503(16) -0.0380(4) 0.351(16) Uani 0.5 1 d G . . A -1
 H185 H 0.4304 0.5563 -0.0663 0.421 Uiso 0.5 1 calc R . . A -1
 C186 C 0.4615(2) 0.5729(13) -0.0303(3) 0.352(16) Uani 0.5 1 d G . . A -1
 H186 H 0.4702 0.5943 -0.0533 0.422 Uiso 0.5 1 calc R . . A -1
 N191 N 0.49282(18) 0.5324(7) 0.0884(2) 0.242(10) Uani 0.5 1 d D . . A -1
 C192 C 0.46905(18) 0.5105(9) 0.0900(3) 0.291(11) Uani 0.5 1 d DG . . A -1
 C193 C 0.4605(2) 0.4824(12) 0.1288(4) 0.315(14) Uani 0.5 1 d DG . . A -1
 H193 H 0.4442 0.4674 0.1299 0.377 Uiso 0.5 1 calc R . . A -1
 C194 C 0.4757(2) 0.4762(13) 0.1659(4) 0.265(12) Uani 0.5 1 d G . . A -1
 C195 C 0.4994(2) 0.4981(11) 0.1642(3) 0.236(11) Uani 0.5 1 d DG . . A -1
 H195 H 0.5098 0.4939 0.1896 0.283 Uiso 0.5 1 calc R . . A -1
 C196 C 0.50801(18) 0.5262(8) 0.1255(3) 0.227(9) Uani 0.5 1 d DG . . A -1
 C303 C 0.5881(3) 0.6104(11) -0.3291(7) 0.155(7) Uani 0.5 1 d D . . B -2
 C3 C 0.6254(3) 0.9210(9) -0.3655(5) 0.135(7) Uani 0.490(17) 1 d D . . B 1
 C4 C 0.6417(2) 0.9772(6) -0.3885(3) 0.159(6) Uani 0.490(17) 1 d D . . B 1
 C5 C 0.6329(3) 0.9731(9) -0.4356(3) 0.145(6) Uani 0.490(17) 1 d D . . B 1
 H5A H 0.6427 1.0085 -0.4529 0.218 Uiso 0.490(17) 1 calc R . . B 1
 H5B H 0.6340 0.9171 -0.4460 0.218 Uiso 0.490(17) 1 calc R . . B 1
 H5C H 0.6163 0.9911 -0.4385 0.218 Uiso 0.490(17) 1 calc R . . B 1
 C6 C 0.6658(2) 0.9390(11) -0.3810(6) 0.179(9) Uani 0.490(17) 1 d D . . B 1
 H6A H 0.6777 0.9721 -0.3951 0.269 Uiso 0.490(17) 1 calc R . . B 1
 H6B H 0.6700 0.9358 -0.3497 0.269 Uiso 0.490(17) 1 calc R . . B 1
 H6C H 0.6656 0.8842 -0.3935 0.269 Uiso 0.490(17) 1 calc R . . B 1
 C7 C 0.6410(4) 1.0625(6) -0.3709(5) 0.186(9) Uani 0.490(17) 1 d D . . B 1
 H7A H 0.6518 1.0969 -0.3867 0.280 Uiso 0.490(17) 1 calc R . . B 1
 H7B H 0.6248 1.0839 -0.3748 0.280 Uiso 0.490(17) 1 calc R . . B 1
 H7C H 0.6460 1.0623 -0.3399 0.280 Uiso 0.490(17) 1 calc R . . B 1
 C13 C 0.5664(2) 0.8665(8) -0.3775(4) 0.174(4) Uani 1 1 d . . . . .
 C14 C 0.5491(3) 0.8953(9) -0.4152(4) 0.228(7) Uani 1 1 d . . . . .
 C15 C 0.5461(4) 0.8253(10) -0.4484(4) 0.293(11) Uani 1 1 d . . . . .
 H15A H 0.5615 0.8126 -0.4600 0.440 Uiso 1 1 calc R . . . .
 H15B H 0.5400 0.7772 -0.4339 0.440 Uiso 1 1 calc R . . . .
 H15C H 0.5349 0.8416 -0.4723 0.440 Uiso 1 1 calc R . . . .
 C16 C 0.5612(4) 0.9690(12) -0.4367(6) 0.390(19) Uani 1 1 d . . . . .
 H16A H 0.5631 1.0134 -0.4156 0.585 Uiso 1 1 calc R . . . .
 H16B H 0.5768 0.9527 -0.4461 0.585 Uiso 1 1 calc R . . . .
 H16C H 0.5512 0.9873 -0.4620 0.585 Uiso 1 1 calc R . . . .
 C17 C 0.5252(3) 0.9175(12) -0.3960(5) 0.273(9) Uani 1 1 d . . . . .
 H17A H 0.5277 0.9621 -0.3751 0.410 Uiso 1 1 calc R . . . .
 H17B H 0.5138 0.9345 -0.4195 0.410 Uiso 1 1 calc R . . . .
 H17C H 0.5190 0.8701 -0.3812 0.410 Uiso 1 1 calc R . . . .
 C23 C 0.5831(2) 1.1044(6) -0.2725(4) 0.155(3) Uani 1 1 d . . . . .
 C24 C 0.5717(3) 1.1788(9) -0.2949(6) 0.179(6) Uani 0.59(2) 1 d . . . C 1
 C25 C 0.5788(5) 1.2527(10) -0.2671(8) 0.201(9) Uani 0.59(2) 1 d . . . C 1
 H25A H 0.5718 1.3017 -0.2805 0.301 Uiso 0.59(2) 1 calc R . . C 1
 H25B H 0.5731 1.2459 -0.2378 0.301 Uiso 0.59(2) 1 calc R . . C 1
 H25C H 0.5962 1.2579 -0.2652 0.301 Uiso 0.59(2) 1 calc R . . C 1
 C26 C 0.5829(5) 1.1898(12) -0.3393(6) 0.194(8) Uani 0.59(2) 1 d . . . C 1
 H26A H 0.5788 1.1434 -0.3582 0.291 Uiso 0.59(2) 1 calc R . . C 1
 H26B H 0.5769 1.2399 -0.3532 0.291 Uiso 0.59(2) 1 calc R . . C 1
 H26C H 0.6003 1.1931 -0.3347 0.291 Uiso 0.59(2) 1 calc R . . C 1
 C27 C 0.5446(3) 1.1678(11) -0.3016(9) 0.198(9) Uani 0.59(2) 1 d . . . C 1
 H27A H 0.5411 1.1196 -0.3196 0.296 Uiso 0.59(2) 1 calc R . . C 1
 H27B H 0.5377 1.1609 -0.2732 0.296 Uiso 0.59(2) 1 calc R . . C 1
 H27C H 0.5376 1.2158 -0.3162 0.296 Uiso 0.59(2) 1 calc R . . C 1
 C33 C 0.5626(4) 0.917(2) -0.2115(8) 0.224(12) Uani 0.5 1 d D . . B -2
 C34 C 0.5388(3) 0.9014(10) -0.1936(5) 0.260(10) Uani 0.5 1 d D . . B -2
 C35 C 0.5440(5) 0.8915(17) -0.1453(5) 0.283(13) Uani 0.5 1 d D . . B -2
 H35A H 0.5292 0.8807 -0.1312 0.425 Uiso 0.5 1 calc R . . B -2
 H35B H 0.5550 0.8459 -0.1401 0.425 Uiso 0.5 1 calc R . . B -2
 H35C H 0.5513 0.9413 -0.1334 0.425 Uiso 0.5 1 calc R . . B -2
 C36 C 0.5307(5) 0.8232(10) -0.2152(7) 0.270(12) Uani 0.5 1 d D . . B -2
 H36A H 0.5151 0.8082 -0.2051 0.405 Uiso 0.5 1 calc R . . B -2
 H36B H 0.5295 0.8305 -0.2468 0.405 Uiso 0.5 1 calc R . . B -2
 H36C H 0.5422 0.7801 -0.2075 0.405 Uiso 0.5 1 calc R . . B -2
 C37 C 0.5215(5) 0.9699(11) -0.2034(8) 0.283(13) Uani 0.5 1 d D . . B -2
 H37A H 0.5062 0.9572 -0.1912 0.425 Uiso 0.5 1 calc R . . B -2
 H37B H 0.5279 1.0202 -0.1903 0.425 Uiso 0.5 1 calc R . . B -2
 H37C H 0.5192 0.9769 -0.2350 0.425 Uiso 0.5 1 calc R . . B -2
 C43 C 0.6077(2) 1.0744(6) -0.1091(4) 0.154(3) Uani 1 1 d . . . . .
 C44 C 0.5932(2) 1.1266(7) -0.0777(4) 0.200(4) Uani 1 1 d . . . . .
 C45 C 0.5863(3) 1.2044(8) -0.1003(5) 0.256(7) Uani 1 1 d . . . . .
 H45A H 0.5800 1.1926 -0.1300 0.384 Uiso 1 1 calc R . . . .
 H45B H 0.5740 1.2318 -0.0842 0.384 Uiso 1 1 calc R . . . .
 H45C H 0.6003 1.2396 -0.1014 0.384 Uiso 1 1 calc R . . . .
 C46 C 0.5691(2) 1.0818(8) -0.0723(5) 0.238(6) Uani 1 1 d . . . . .
 H46A H 0.5721 1.0297 -0.0576 0.357 Uiso 1 1 calc R . . . .
 H46B H 0.5589 1.1154 -0.0548 0.357 Uiso 1 1 calc R . . . .
 H46C H 0.5612 1.0723 -0.1010 0.357 Uiso 1 1 calc R . . . .
 C47 C 0.6039(3) 1.1206(11) -0.0302(4) 0.287(8) Uani 1 1 d . . . . .
 H47A H 0.6069 1.0635 -0.0228 0.431 Uiso 1 1 calc R . . . .
 H47B H 0.6188 1.1511 -0.0274 0.431 Uiso 1 1 calc R . . . .
 H47C H 0.5926 1.1433 -0.0103 0.431 Uiso 1 1 calc R . . . .
 C53 C 0.6597(2) 1.0582(5) -0.1822(5) 0.155(4) Uani 1 1 d . . . . .
 C54 C 0.6763(5) 1.1153(14) -0.2062(9) 0.202(10) Uani 0.296(16) 1 d . . . D 1
 C55 C 0.6691(8) 1.2037(13) -0.1959(13) 0.205(14) Uani 0.296(16) 1 d . . . D 1
 H55A H 0.6525 1.2130 -0.2065 0.308 Uiso 0.296(16) 1 calc R . . D 1
 H55B H 0.6706 1.2126 -0.1643 0.308 Uiso 0.296(16) 1 calc R . . D 1
 H55C H 0.6795 1.2415 -0.2104 0.308 Uiso 0.296(16) 1 calc R . . D 1
 C56 C 0.6695(9) 1.095(2) -0.2548(9) 0.221(13) Uani 0.296(16) 1 d . . . D 1
 H56A H 0.6534 1.1147 -0.2625 0.332 Uiso 0.296(16) 1 calc R . . D 1
 H56B H 0.6808 1.1213 -0.2734 0.332 Uiso 0.296(16) 1 calc R . . D 1
 H56C H 0.6701 1.0360 -0.2590 0.332 Uiso 0.296(16) 1 calc R . . D 1
 C57 C 0.7015(5) 1.085(3) -0.1929(17) 0.222(14) Uani 0.296(16) 1 d . . . D 1
 H57A H 0.7132 1.1186 -0.2070 0.334 Uiso 0.296(16) 1 calc R . . D 1
 H57B H 0.7042 1.0888 -0.1612 0.334 Uiso 0.296(16) 1 calc R . . D 1
 H57C H 0.7032 1.0284 -0.2020 0.334 Uiso 0.296(16) 1 calc R . . D 1
 C63 C 0.68362(18) 0.9435(5) -0.0491(3) 0.130(3) Uani 1 1 d . . . . .
 C64 C 0.69848(16) 1.0001(5) -0.0183(3) 0.157(4) Uani 1 1 d . . . . .
 C65 C 0.6846(2) 1.0777(6) -0.0098(4) 0.194(5) Uani 1 1 d . . . . .
 H65A H 0.6942 1.1132 0.0098 0.292 Uiso 1 1 calc R . . . .
 H65B H 0.6809 1.1059 -0.0374 0.292 Uiso 1 1 calc R . . . .
 H65C H 0.6698 1.0638 0.0038 0.292 Uiso 1 1 calc R . . . .
 C66 C 0.7206(2) 1.0220(7) -0.0436(4) 0.200(5) Uani 1 1 d . . . . .
 H66A H 0.7296 0.9725 -0.0492 0.300 Uiso 1 1 calc R . . . .
 H66B H 0.7155 1.0476 -0.0714 0.300 Uiso 1 1 calc R . . . .
 H66C H 0.7307 1.0598 -0.0263 0.300 Uiso 1 1 calc R . . . .
 C67 C 0.7057(2) 0.9507(7) 0.0229(3) 0.185(5) Uani 1 1 d . . . . .
 H67A H 0.7145 0.9021 0.0148 0.277 Uiso 1 1 calc R . . . .
 H67B H 0.7158 0.9840 0.0428 0.277 Uiso 1 1 calc R . . . .
 H67C H 0.6914 0.9344 0.0374 0.277 Uiso 1 1 calc R . . . .
 C73 C 0.63202(17) 0.8055(5) -0.0578(2) 0.117(2) Uani 1 1 d . . . . .
 C74 C 0.61494(14) 0.7706(5) -0.0256(2) 0.131(3) Uani 1 1 d . . . . .
 C75 C 0.5901(2) 0.8031(14) -0.0359(6) 0.381(18) Uani 1 1 d . . . . .
 H75A H 0.5842 0.7832 -0.0645 0.571 Uiso 1 1 calc R . . . .
 H75B H 0.5796 0.7845 -0.0136 0.571 Uiso 1 1 calc R . . . .
 H75C H 0.5905 0.8626 -0.0361 0.571 Uiso 1 1 calc R . . . .
 C76 C 0.6238(2) 0.8017(11) 0.0185(3) 0.252(9) Uani 1 1 d . . . . .
 H76A H 0.6399 0.7810 0.0254 0.378 Uiso 1 1 calc R . . . .
 H76B H 0.6241 0.8612 0.0180 0.378 Uiso 1 1 calc R . . . .
 H76C H 0.6132 0.7831 0.0406 0.378 Uiso 1 1 calc R . . . .
 C77 C 0.6187(3) 0.6780(7) -0.0247(6) 0.275(9) Uani 1 1 d . . . . .
 H77A H 0.6132 0.6548 -0.0529 0.412 Uiso 1 1 calc R . . . .
 H77B H 0.6357 0.6661 -0.0192 0.412 Uiso 1 1 calc R . . . .
 H77C H 0.6097 0.6541 -0.0016 0.412 Uiso 1 1 calc R . . . .
 C83 C 0.69797(14) 0.6413(6) -0.0482(2) 0.119(2) Uani 1 1 d . . . . .
 C84 C 0.70792(17) 0.6056(5) -0.0044(2) 0.146(3) Uani 1 1 d . . . . .
 C85 C 0.6924(2) 0.6339(7) 0.0311(3) 0.173(2) Uani 1 1 d . . . . .
 H85A H 0.6905 0.6930 0.0294 0.259 Uiso 1 1 calc R . . . .
 H85B H 0.6768 0.6079 0.0273 0.259 Uiso 1 1 calc R . . . .
 H85C H 0.6998 0.6191 0.0595 0.259 Uiso 1 1 calc R . . . .
 C86 C 0.73211(19) 0.6512(7) 0.0064(3) 0.173(2) Uani 1 1 d . . . . .
 H86A H 0.7435 0.6366 -0.0151 0.259 Uiso 1 1 calc R . . . .
 H86B H 0.7294 0.7100 0.0056 0.259 Uiso 1 1 calc R . . . .
 H86C H 0.7385 0.6355 0.0355 0.259 Uiso 1 1 calc R . . . .
 C87 C 0.7125(2) 0.5143(6) -0.0059(3) 0.173(2) Uani 1 1 d . . . . .
 H87A H 0.7227 0.5020 -0.0299 0.259 Uiso 1 1 calc R . . . .
 H87B H 0.7204 0.4967 0.0217 0.259 Uiso 1 1 calc R . . . .
 H87C H 0.6973 0.4855 -0.0106 0.259 Uiso 1 1 calc R . . . .
 C93 C 0.72052(12) 0.7393(5) -0.1406(2) 0.1064(19) Uani 1 1 d . . . . .
 C94 C 0.74547(13) 0.7586(4) -0.1542(2) 0.117(2) Uani 1 1 d . . . . .
 C95 C 0.74985(15) 0.8500(4) -0.1552(3) 0.129(2) Uani 1 1 d . . . . .
 H95A H 0.7660 0.8605 -0.1641 0.193 Uiso 1 1 calc R . . . .
 H95B H 0.7383 0.8755 -0.1761 0.193 Uiso 1 1 calc R . . . .
 H95C H 0.7480 0.8728 -0.1261 0.193 Uiso 1 1 calc R . . . .
 C96 C 0.76316(17) 0.7178(6) -0.1200(3) 0.151(3) Uani 1 1 d . . . . .
 H96A H 0.7795 0.7289 -0.1276 0.227 Uiso 1 1 calc R . . . .
 H96B H 0.7606 0.7400 -0.0910 0.227 Uiso 1 1 calc R . . . .
 H96C H 0.7604 0.6591 -0.1199 0.227 Uiso 1 1 calc R . . . .
 C97 C 0.74988(16) 0.7194(5) -0.1987(2) 0.128(2) Uani 1 1 d . . . . .
 H97A H 0.7660 0.7325 -0.2069 0.191 Uiso 1 1 calc R . . . .
 H97B H 0.7481 0.6603 -0.1966 0.191 Uiso 1 1 calc R . . . .
 H97C H 0.7383 0.7405 -0.2209 0.191 Uiso 1 1 calc R . . . .
 C103 C 0.71234(14) 0.4716(4) -0.1802(3) 0.121(2) Uani 1 1 d . . . . .
 C104 C 0.7338(2) 0.4126(6) -0.1706(3) 0.115(4) Uani 0.670(17) 1 d . . . E 1
 C105 C 0.7548(2) 0.4682(8) -0.1564(8) 0.186(10) Uani 0.670(17) 1 d . . . E 1
 H10A H 0.7585 0.5036 -0.1807 0.279 Uiso 0.670(17) 1 calc R . . E 1
 H10B H 0.7504 0.5015 -0.1316 0.279 Uiso 0.670(17) 1 calc R . . E 1
 H10C H 0.7687 0.4350 -0.1478 0.279 Uiso 0.670(17) 1 calc R . . E 1
 C106 C 0.7271(3) 0.3563(8) -0.1343(4) 0.179(9) Uani 0.670(17) 1 d . . . E 1
 H10D H 0.7137 0.3220 -0.1446 0.269 Uiso 0.670(17) 1 calc R . . E 1
 H10E H 0.7408 0.3220 -0.1255 0.269 Uiso 0.670(17) 1 calc R . . E 1
 H10F H 0.7226 0.3886 -0.1093 0.269 Uiso 0.670(17) 1 calc R . . E 1
 C107 C 0.7383(4) 0.3643(10) -0.2124(5) 0.159(7) Uani 0.670(17) 1 d . . . E 1
 H10G H 0.7426 0.4019 -0.2354 0.238 Uiso 0.670(17) 1 calc R . . E 1
 H10H H 0.7514 0.3258 -0.2064 0.238 Uiso 0.670(17) 1 calc R . . E 1
 H10I H 0.7239 0.3345 -0.2220 0.238 Uiso 0.670(17) 1 calc R . . E 1
 C113 C 0.68952(17) 0.6097(4) -0.3225(3) 0.112(2) Uani 1 1 d . . . . .
 C114 C 0.71139(18) 0.6303(4) -0.3496(3) 0.142(3) Uani 1 1 d . . . . .
 C115 C 0.73395(19) 0.6379(9) -0.3195(4) 0.220(7) Uani 1 1 d . . . . .
 H11A H 0.7325 0.6847 -0.3002 0.329 Uiso 1 1 calc R . . . .
 H11B H 0.7360 0.5884 -0.3020 0.329 Uiso 1 1 calc R . . . .
 H11C H 0.7478 0.6454 -0.3371 0.329 Uiso 1 1 calc R . . . .
 C116 C 0.7144(2) 0.5578(6) -0.3788(4) 0.199(6) Uani 1 1 d . . . . .
 H11D H 0.7001 0.5516 -0.3985 0.298 Uiso 1 1 calc R . . . .
 H11E H 0.7283 0.5658 -0.3960 0.298 Uiso 1 1 calc R . . . .
 H11F H 0.7166 0.5088 -0.3610 0.298 Uiso 1 1 calc R . . . .
 C117 C 0.7058(3) 0.7112(6) -0.3740(4) 0.210(6) Uani 1 1 d . . . . .
 H11G H 0.7042 0.7549 -0.3527 0.315 Uiso 1 1 calc R . . . .
 H11H H 0.7188 0.7242 -0.3927 0.315 Uiso 1 1 calc R . . . .
 H11I H 0.6910 0.7056 -0.3919 0.315 Uiso 1 1 calc R . . . .
 C123 C 0.65493(17) 0.4247(4) -0.3138(3) 0.118(2) Uani 1 1 d . . . . .
 C124 C 0.65502(15) 0.3364(4) -0.3298(2) 0.126(2) Uani 1 1 d . . . . .
 C125 C 0.6795(2) 0.2988(7) -0.3247(6) 0.230(7) Uani 1 1 d . . . . .
 H12A H 0.6856 0.3041 -0.2944 0.345 Uiso 1 1 calc R . . . .
 H12B H 0.6785 0.2412 -0.3326 0.345 Uiso 1 1 calc R . . . .
 H12C H 0.6902 0.3268 -0.3438 0.345 Uiso 1 1 calc R . . . .
 C126 C 0.6391(2) 0.2890(6) -0.2985(5) 0.239(8) Uani 1 1 d . . . . .
 H12D H 0.6230 0.3113 -0.3007 0.359 Uiso 1 1 calc R . . . .
 H12E H 0.6387 0.2315 -0.3067 0.359 Uiso 1 1 calc R . . . .
 H12F H 0.6458 0.2944 -0.2685 0.359 Uiso 1 1 calc R . . . .
 C127 C 0.6431(3) 0.3328(7) -0.3754(4) 0.239(8) Uani 1 1 d . . . . .
 H12G H 0.6274 0.3586 -0.3754 0.359 Uiso 1 1 calc R . . . .
 H12H H 0.6530 0.3616 -0.3957 0.359 Uiso 1 1 calc R . . . .
 H12I H 0.6413 0.2760 -0.3845 0.359 Uiso 1 1 calc R . . . .
 C133 C 0.6277(6) 0.6513(14) -0.4189(6) 0.165(11) Uani 0.39(2) 1 d . . . B 1
 C134 C 0.6364(6) 0.6504(13) -0.4655(6) 0.198(11) Uani 0.39(2) 1 d . . . B 1
 C135 C 0.6546(6) 0.7194(17) -0.4704(9) 0.230(13) Uani 0.39(2) 1 d . . . B 1
 H13A H 0.6469 0.7717 -0.4652 0.345 Uiso 0.39(2) 1 calc R . . B 1
 H13B H 0.6680 0.7117 -0.4492 0.345 Uiso 0.39(2) 1 calc R . . B 1
 H13C H 0.6603 0.7185 -0.4999 0.345 Uiso 0.39(2) 1 calc R . . B 1
 C136 C 0.6477(7) 0.5677(15) -0.4735(6) 0.202(13) Uani 0.39(2) 1 d . . . B 1
 H13D H 0.6359 0.5248 -0.4702 0.303 Uiso 0.39(2) 1 calc R . . B 1
 H13E H 0.6534 0.5660 -0.5030 0.303 Uiso 0.39(2) 1 calc R . . B 1
 H13F H 0.6612 0.5592 -0.4523 0.303 Uiso 0.39(2) 1 calc R . . B 1
 C137 C 0.6148(7) 0.6634(19) -0.4985(8) 0.225(14) Uani 0.39(2) 1 d . . . B 1
 H13G H 0.6076 0.7165 -0.4933 0.338 Uiso 0.39(2) 1 calc R . . B 1
 H13H H 0.6202 0.6614 -0.5282 0.338 Uiso 0.39(2) 1 calc R . . B 1
 H13I H 0.6030 0.6205 -0.4946 0.338 Uiso 0.39(2) 1 calc R . . B 1
 C145 C 0.5432(3) 0.8566(9) -0.1069(4) 0.174(4) Uani 0.5 1 d . . . A -1
 H145 H 0.5437 0.8765 -0.0778 0.209 Uiso 0.5 1 calc R . . A -1
 C144 C 0.5318(2) 0.7836(8) -0.1171(4) 0.176(6) Uani 0.5 1 d G . . A -1
 C143 C 0.5310(2) 0.7545(8) -0.1596(5) 0.177(6) Uani 0.5 1 d G . . A -1
 H143 H 0.5232 0.7046 -0.1666 0.212 Uiso 0.5 1 calc R . . A -1
 C142 C 0.5417(3) 0.7984(10) -0.1919(3) 0.175(6) Uani 0.5 1 d G . . A -1
 H142 H 0.5411 0.7785 -0.2209 0.210 Uiso 0.5 1 calc R . . A -1
 C141 C 0.5531(3) 0.8714(10) -0.1817(4) 0.174(4) Uani 0.5 1 d G . . A -1
 C146 C 0.5538(3) 0.9005(8) -0.1392(5) 0.174(4) Uani 0.5 1 d G . . A -1
 H146 H 0.5616 0.9504 -0.1322 0.209 Uiso 0.5 1 calc R . . A -1
 C154 C 0.5272(2) 0.7428(2) -0.0796(3) 0.193(6) Uani 0.5 1 d . . . A -1
 C155 C 0.5203(2) 0.7826(3) -0.0425(3) 0.203(7) Uani 0.5 1 d G . . A -1
 H155 H 0.5195 0.8403 -0.0420 0.243 Uiso 0.5 1 calc R . . A -1
 C156 C 0.5145(2) 0.7382(5) -0.0061(3) 0.212(7) Uani 0.5 1 d G . . A -1
 N151 N 0.5157(2) 0.6538(5) -0.0069(3) 0.221(7) Uani 0.5 1 d G . . A -1
 C152 C 0.5225(2) 0.6140(3) -0.0440(4) 0.257(9) Uani 0.5 1 d DG . . A -1
 C153 C 0.5283(2) 0.6585(2) -0.0803(3) 0.210(8) Uani 0.5 1 d G . . A -1
 H153 H 0.5330 0.6312 -0.1057 0.253 Uiso 0.5 1 calc R . . A -1
 C166 C 0.5223(2) 0.5254(2) -0.0327(3) 0.326(11) Uani 0.5 1 d D . . A -1
 N161 N 0.5145(2) 0.4999(4) 0.0071(3) 0.331(14) Uani 0.5 1 d DG . . A -1
 C162 C 0.5146(3) 0.4178(5) 0.0176(4) 0.336(14) Uani 0.5 1 d G . . A -1
 H162 H 0.5092 0.4004 0.0449 0.403 Uiso 0.5 1 calc R . . A -1
 C163 C 0.5225(4) 0.3611(2) -0.0117(5) 0.353(15) Uani 0.5 1 d G . . A -1
 H163 H 0.5226 0.3050 -0.0046 0.423 Uiso 0.5 1 calc R . . A -1
 C164 C 0.5304(3) 0.3865(4) -0.0516(5) 0.369(15) Uani 0.5 1 d G . . A -1
 H164 H 0.5358 0.3478 -0.0717 0.442 Uiso 0.5 1 calc R . . A -1
 C165 C 0.5302(3) 0.4687(4) -0.0621(3) 0.348(14) Uani 0.5 1 d DG . . A -1
 H165 H 0.5356 0.4860 -0.0893 0.417 Uiso 0.5 1 calc R . . A -1
 C175 C 0.5016(2) 0.8454(14) 0.0472(6) 0.230(9) Uani 0.5 1 d . . . A -1
 H175 H 0.5048 0.8859 0.0263 0.276 Uiso 0.5 1 calc R . . A -1
 C171 C 0.50498(16) 0.7639(15) 0.0375(4) 0.222(7) Uani 0.5 1 d G . . A -1
 N176 N 0.5002(2) 0.7046(12) 0.0680(6) 0.245(9) Uani 0.5 1 d G . . A -1
 C172 C 0.4920(2) 0.7268(14) 0.1081(5) 0.225(9) Uani 0.5 1 d G . . A -1
 H172 H 0.4888 0.6862 0.1290 0.270 Uiso 0.5 1 calc R . . A -1
 C173 C 0.4886(2) 0.8083(16) 0.1178(5) 0.266(14) Uani 0.5 1 d G . . A -1
 H173 H 0.4830 0.8234 0.1452 0.320 Uiso 0.5 1 calc R . . A -1
 C174 C 0.4934(3) 0.8676(12) 0.0873(8) 0.259(12) Uani 0.5 1 d G . . A -1
 H174 H 0.4910 0.9233 0.0939 0.311 Uiso 0.5 1 calc R . . A -1
 C204 C 0.5695(3) 0.5720(8) 0.1414(5) 0.221(9) Uani 0.5 1 d . . . A -1
 H204 H 0.5811 0.5704 0.1652 0.265 Uiso 0.5 1 calc R . . A -1
 C203 C 0.5464(3) 0.5459(11) 0.1471(4) 0.247(11) Uani 0.5 1 d G . . A -1
 H203 H 0.5422 0.5264 0.1747 0.296 Uiso 0.5 1 calc R . . A -1
 C202 C 0.5295(2) 0.5483(11) 0.1123(5) 0.246(11) Uani 0.5 1 d DG . . A -1
 N201 N 0.53570(18) 0.5768(8) 0.0720(4) 0.37(3) Uani 0.5 1 d DG . . A -1
 C206 C 0.5588(2) 0.6029(11) 0.0663(4) 0.277(14) Uani 0.5 1 d G . . A -1
 H206 H 0.5630 0.6224 0.0387 0.332 Uiso 0.5 1 calc R . . A -1
 C205 C 0.57570(19) 0.6005(11) 0.1010(5) 0.226(10) Uani 0.5 1 d G . . A -1
 H205 H 0.5915 0.6183 0.0972 0.271 Uiso 0.5 1 calc R . . A -1
 C214 C 0.4340(3) 0.4186(11) 0.2723(5) 0.175(6) Uani 0.5 1 d D . . A -1
 C213 C 0.4280(3) 0.4858(10) 0.2466(6) 0.205(8) Uani 0.5 1 d G . . A -1
 H213 H 0.4146 0.5181 0.2527 0.246 Uiso 0.5 1 calc R . . A -1
 C212 C 0.4417(3) 0.5057(9) 0.2118(6) 0.220(9) Uani 0.5 1 d G . . A -1
 H212 H 0.4376 0.5516 0.1942 0.264 Uiso 0.5 1 calc R . . A -1
 C211 C 0.4613(3) 0.4584(10) 0.2029(5) 0.193(7) Uani 0.5 1 d G . . A -1
 C216 C 0.4672(2) 0.3912(9) 0.2286(6) 0.179(6) Uani 0.5 1 d G . . A -1
 H216 H 0.4806 0.3589 0.2225 0.215 Uiso 0.5 1 calc R . . A -1
 C215 C 0.4535(3) 0.3714(9) 0.2634(6) 0.178(7) Uani 0.5 1 d G . . A -1
 H215 H 0.4576 0.3255 0.2810 0.214 Uiso 0.5 1 calc R . . A -1
 C304 C 0.5642(3) 0.5804(11) -0.3144(6) 0.215(8) Uani 0.5 1 d . . . B -2
 C305 C 0.5444(4) 0.6048(17) -0.3477(8) 0.238(10) Uani 0.5 1 d D . . B -2
 H30A H 0.5291 0.5853 -0.3380 0.356 Uiso 0.5 1 calc R . . B -2
 H30B H 0.5439 0.6641 -0.3504 0.356 Uiso 0.5 1 calc R . . B -2
 H30C H 0.5473 0.5806 -0.3760 0.356 Uiso 0.5 1 calc R . . B -2
 C306 C 0.5654(4) 0.4880(10) -0.3106(9) 0.262(11) Uani 0.5 1 d D . . B -2
 H30D H 0.5781 0.4727 -0.2892 0.394 Uiso 0.5 1 calc R . . B -2
 H30E H 0.5501 0.4674 -0.3012 0.394 Uiso 0.5 1 calc R . . B -2
 H30F H 0.5685 0.4646 -0.3390 0.394 Uiso 0.5 1 calc R . . B -2
 C307 C 0.5596(5) 0.6176(15) -0.2701(7) 0.257(12) Uani 0.5 1 d D . . B -2
 H30G H 0.5724 0.6018 -0.2489 0.385 Uiso 0.5 1 calc R . . B -2
 H30H H 0.5591 0.6769 -0.2727 0.385 Uiso 0.5 1 calc R . . B -2
 H30I H 0.5444 0.5979 -0.2605 0.385 Uiso 0.5 1 calc R . . B -2
 C313 C 0.64920(15) 0.4824(4) -0.1632(3) 0.112(2) Uani 1 1 d . . . . .
 C314 C 0.6325(4) 0.4249(9) -0.1495(5) 0.138(8) Uani 0.57(3) 1 d . . . F 1
 C315 C 0.6446(5) 0.3385(12) -0.1455(14) 0.26(2) Uani 0.57(3) 1 d . . . F 1
 H31A H 0.6331 0.2987 -0.1360 0.387 Uiso 0.57(3) 1 calc R . . F 1
 H31B H 0.6502 0.3224 -0.1739 0.387 Uiso 0.57(3) 1 calc R . . F 1
 H31C H 0.6582 0.3410 -0.1241 0.387 Uiso 0.57(3) 1 calc R . . F 1
 C316 C 0.6218(5) 0.4440(16) -0.1050(5) 0.174(11) Uani 0.57(3) 1 d . . . F 1
 H31D H 0.6105 0.4013 -0.0982 0.261 Uiso 0.57(3) 1 calc R . . F 1
 H31E H 0.6346 0.4461 -0.0822 0.261 Uiso 0.57(3) 1 calc R . . F 1
 H31F H 0.6136 0.4964 -0.1068 0.261 Uiso 0.57(3) 1 calc R . . F 1
 C317 C 0.6100(4) 0.419(2) -0.1820(6) 0.178(9) Uani 0.57(3) 1 d . . . F 1
 H31G H 0.5989 0.3788 -0.1714 0.267 Uiso 0.57(3) 1 calc R . . F 1
 H31H H 0.6022 0.4722 -0.1842 0.267 Uiso 0.57(3) 1 calc R . . F 1
 H31I H 0.6149 0.4027 -0.2108 0.267 Uiso 0.57(3) 1 calc R . . F 1
 C2P C 0.6002(3) 0.7275(9) -0.1887(6) 0.204(5) Uani 1 1 d . . . . .
 H2PA H 0.5902 0.7294 -0.2163 0.245 Uiso 1 1 calc R . . . .
 H2PB H 0.5979 0.7798 -0.1736 0.245 Uiso 1 1 calc R . . . .
 C221 C 0.5908(2) 0.6637(8) -0.1619(4) 0.184(4) Uani 1 1 d . . . . .
 H22A H 0.5741 0.6747 -0.1571 0.276 Uiso 1 1 calc R . . . .
 H22B H 0.5922 0.6113 -0.1767 0.276 Uiso 1 1 calc R . . . .
 H22C H 0.5999 0.6620 -0.1338 0.276 Uiso 1 1 calc R . . . .
 C222 C 0.6228(2) 0.7241(6) -0.1992(3) 0.140(3) Uani 1 1 d . . . . .
 H22D H 0.6247 0.6725 -0.2151 0.168 Uiso 1 1 calc R . . . .
 H22E H 0.6325 0.7189 -0.1714 0.168 Uiso 1 1 calc R . . . .
 N224 N 0.6340(2) 0.7875(6) -0.2245(4) 0.190(4) Uani 1 1 d . . . . .
 H22F H 0.6259 0.7885 -0.2509 0.228 Uiso 1 1 calc R . . . .
 H22G H 0.6308 0.8353 -0.2112 0.228 Uiso 1 1 calc R . . . .
 C226 C 0.6936(2) 0.8488(7) -0.2654(4) 0.177(4) Uani 1 1 d . . . . .
 H22H H 0.6977 0.8948 -0.2838 0.265 Uiso 1 1 calc R . . . .
 H22I H 0.7025 0.8527 -0.2372 0.265 Uiso 1 1 calc R . . . .
 H22J H 0.6976 0.7979 -0.2797 0.265 Uiso 1 1 calc R . . . .
 C8 C 0.65862(18) 0.7904(6) -0.2333(3) 0.141(3) Uani 1 1 d . . . . .
 H8A H 0.6675 0.7912 -0.2046 0.169 Uiso 1 1 calc R . . . .
 H8B H 0.6622 0.7375 -0.2468 0.169 Uiso 1 1 calc R . . . .
 C9 C 0.6693(3) 0.8504(9) -0.2589(5) 0.216(6) Uani 1 1 d . . . . .
 H9A H 0.6609 0.8493 -0.2880 0.259 Uiso 1 1 calc R . . . .
 H9B H 0.6658 0.9037 -0.2458 0.259 Uiso 1 1 calc R . . . .
 Cl1 Cl 0.5000 0.6536 0.2500 1.06(2) Uani 1 2 d DS TU P G 2
 O402 O 0.6274(4) 0.5807(14) -0.3860(8) 0.165(6) Uani 0.61(2) 1 d . U . B 2
 C403 C 0.6178(6) 0.6353(16) -0.4126(5) 0.189(9) Uani 0.61(2) 1 d . . . B 2
 C404 C 0.6192(4) 0.6121(11) -0.4606(5) 0.210(8) Uani 0.61(2) 1 d . . . B 2
 C406 C 0.6400(5) 0.6634(17) -0.4772(7) 0.253(11) Uani 0.61(2) 1 d . . . B 2
 H40A H 0.6419 0.6514 -0.5080 0.379 Uiso 0.61(2) 1 calc R . . B 2
 H40B H 0.6365 0.7213 -0.4737 0.379 Uiso 0.61(2) 1 calc R . . B 2
 H40C H 0.6548 0.6498 -0.4602 0.379 Uiso 0.61(2) 1 calc R . . B 2
 C407 C 0.5947(5) 0.6356(14) -0.4818(7) 0.231(10) Uani 0.61(2) 1 d . . . B 2
 H40D H 0.5942 0.6224 -0.5129 0.347 Uiso 0.61(2) 1 calc R . . B 2
 H40E H 0.5822 0.6052 -0.4679 0.347 Uiso 0.61(2) 1 calc R . . B 2
 H40F H 0.5921 0.6939 -0.4781 0.347 Uiso 0.61(2) 1 calc R . . B 2
 C405 C 0.6232(6) 0.5196(11) -0.4655(6) 0.224(10) Uani 0.61(2) 1 d . . . B 2
 H40G H 0.6241 0.5061 -0.4964 0.337 Uiso 0.61(2) 1 calc R . . B 2
 H40H H 0.6382 0.5042 -0.4497 0.337 Uiso 0.61(2) 1 calc R . . B 2
 H40I H 0.6100 0.4900 -0.4534 0.337 Uiso 0.61(2) 1 calc R . . B 2
 O401 O 0.6071(5) 0.6961(10) -0.4063(5) 0.175(7) Uani 0.61(2) 1 d . U . B 2
 O1A O 0.6114(5) 0.9674(14) -0.3449(7) 0.129(5) Uani 0.510(17) 1 d . . . B 2
 O2A O 0.6285(3) 0.849(3) -0.3678(8) 0.178(8) Uani 0.510(17) 1 d D . . B 2
 C3A C 0.6281(5) 0.9324(13) -0.3548(9) 0.148(6) Uani 0.510(17) 1 d D . . B 2
 C4A C 0.6495(4) 0.9868(13) -0.3686(9) 0.179(7) Uani 0.510(17) 1 d D . . B 2
 C5A C 0.6369(5) 1.0386(18) -0.4060(11) 0.213(11) Uani 0.510(17) 1 d . . . B 2
 H5AA H 0.6484 1.0760 -0.4179 0.320 Uiso 0.510(17) 1 calc R . . B 2
 H5AB H 0.6305 1.0024 -0.4292 0.320 Uiso 0.510(17) 1 calc R . . B 2
 H5AC H 0.6238 1.0697 -0.3943 0.320 Uiso 0.510(17) 1 calc R . . B 2
 C6A C 0.6757(6) 0.945(2) -0.3798(11) 0.213(10) Uani 0.510(17) 1 d . . . B 2
 H6AA H 0.6821 0.9146 -0.3544 0.319 Uiso 0.510(17) 1 calc R . . B 2
 H6AB H 0.6735 0.9091 -0.4049 0.319 Uiso 0.510(17) 1 calc R . . B 2
 H6AC H 0.6869 0.9886 -0.3865 0.319 Uiso 0.510(17) 1 calc R . . B 2
 C7A C 0.6587(6) 1.0492(17) -0.3259(10) 0.230(10) Uani 0.510(17) 1 d . . . B 2
 H7AA H 0.6666 1.0165 -0.3026 0.345 Uiso 0.510(17) 1 calc R . . B 2
 H7AB H 0.6699 1.0897 -0.3360 0.345 Uiso 0.510(17) 1 calc R . . B 2
 H7AC H 0.6449 1.0768 -0.3146 0.345 Uiso 0.510(17) 1 calc R . . B 2
 C24A C 0.5665(5) 1.1745(14) -0.2720(9) 0.177(8) Uani 0.41(2) 1 d . . . C 2
 C25A C 0.5764(6) 1.2470(16) -0.2430(10) 0.177(9) Uani 0.41(2) 1 d . . . C 2
 H25D H 0.5647 1.2912 -0.2439 0.265 Uiso 0.41(2) 1 calc R . . C 2
 H25E H 0.5793 1.2285 -0.2129 0.265 Uiso 0.41(2) 1 calc R . . C 2
 H25F H 0.5913 1.2666 -0.2542 0.265 Uiso 0.41(2) 1 calc R . . C 2
 C26A C 0.5417(5) 1.1582(17) -0.2537(13) 0.205(11) Uani 0.41(2) 1 d . . . C 2
 H26D H 0.5323 1.2084 -0.2549 0.307 Uiso 0.41(2) 1 calc R . . C 2
 H26E H 0.5333 1.1163 -0.2714 0.307 Uiso 0.41(2) 1 calc R . . C 2
 H26F H 0.5437 1.1396 -0.2235 0.307 Uiso 0.41(2) 1 calc R . . C 2
 C27A C 0.5638(7) 1.1955(17) -0.3211(9) 0.199(11) Uani 0.41(2) 1 d . . . C 2
 H27D H 0.5530 1.2418 -0.3254 0.298 Uiso 0.41(2) 1 calc R . . C 2
 H27E H 0.5794 1.2093 -0.3316 0.298 Uiso 0.41(2) 1 calc R . . C 2
 H27F H 0.5572 1.1485 -0.3372 0.298 Uiso 0.41(2) 1 calc R . . C 2
 C54A C 0.6846(3) 1.0891(7) -0.1906(5) 0.182(5) Uani 0.704(16) 1 d . . . D 2
 C55A C 0.6853(3) 1.1114(13) -0.2401(6) 0.226(8) Uani 0.704(16) 1 d . . . D 2
 H55D H 0.7011 1.1314 -0.2461 0.340 Uiso 0.704(16) 1 calc R . . D 2
 H55E H 0.6816 1.0631 -0.2579 0.340 Uiso 0.704(16) 1 calc R . . D 2
 H55F H 0.6735 1.1538 -0.2474 0.340 Uiso 0.704(16) 1 calc R . . D 2
 C56A C 0.7046(2) 1.0248(8) -0.1853(6) 0.175(6) Uani 0.704(16) 1 d . . . D 2
 H56D H 0.7199 1.0499 -0.1913 0.263 Uiso 0.704(16) 1 calc R . . D 2
 H56E H 0.7054 1.0038 -0.1554 0.263 Uiso 0.704(16) 1 calc R . . D 2
 H56F H 0.7013 0.9801 -0.2057 0.263 Uiso 0.704(16) 1 calc R . . D 2
 C57A C 0.6922(4) 1.1522(10) -0.1553(7) 0.236(8) Uani 0.704(16) 1 d . . . D 2
 H57D H 0.7081 1.1723 -0.1606 0.354 Uiso 0.704(16) 1 calc R . . D 2
 H57E H 0.6809 1.1976 -0.1566 0.354 Uiso 0.704(16) 1 calc R . . D 2
 H57F H 0.6923 1.1266 -0.1265 0.354 Uiso 0.704(16) 1 calc R . . D 2
 C504 C 0.7352(5) 0.4314(19) -0.1803(9) 0.152(8) Uani 0.330(17) 1 d . . . E 2
 C507 C 0.7552(5) 0.4687(19) -0.2077(11) 0.164(10) Uani 0.330(17) 1 d . . . E
 2
 H50A H 0.7695 0.4349 -0.2045 0.246 Uiso 0.330(17) 1 calc R . . E 2
 H50B H 0.7496 0.4708 -0.2385 0.246 Uiso 0.330(17) 1 calc R . . E 2
 H50C H 0.7589 0.5238 -0.1973 0.246 Uiso 0.330(17) 1 calc R . . E 2
 C506 C 0.7309(8) 0.344(2) -0.1990(12) 0.153(11) Uani 0.330(17) 1 d . . . E 2
 H50D H 0.7461 0.3154 -0.1995 0.230 Uiso 0.330(17) 1 calc R . . E 2
 H50E H 0.7202 0.3147 -0.1805 0.230 Uiso 0.330(17) 1 calc R . . E 2
 H50F H 0.7237 0.3480 -0.2287 0.230 Uiso 0.330(17) 1 calc R . . E 2
 C505 C 0.7441(7) 0.423(3) -0.1316(9) 0.180(11) Uani 0.330(17) 1 d . . . E 2
 H50G H 0.7596 0.3956 -0.1298 0.269 Uiso 0.330(17) 1 calc R . . E 2
 H50H H 0.7455 0.4766 -0.1183 0.269 Uiso 0.330(17) 1 calc R . . E 2
 H50I H 0.7326 0.3901 -0.1162 0.269 Uiso 0.330(17) 1 calc R . . E 2
 O602 O 0.4153(4) 0.3319(12) 0.3426(9) 0.158(6) Uani 0.5 1 d D . . A -1
 O601 O 0.3955(4) 0.4372(16) 0.3171(10) 0.155(9) Uani 0.5 1 d D . . A -1
 O31A O 0.5770(2) 0.9851(9) -0.1981(7) 0.127(5) Uani 0.5 1 d D . . A -1
 C33A C 0.5676(3) 0.9181(9) -0.2122(7) 0.103(5) Uani 0.5 1 d D . . A -1
 O32A O 0.5699(5) 0.8886(12) -0.2495(7) 0.137(6) Uani 0.5 1 d D . . A -1
 C906 C 0.6150(5) 0.4650(17) -0.1192(10) 0.141(8) Uani 0.43(3) 1 d . . . F 2
 H90A H 0.6043 0.4921 -0.1409 0.212 Uiso 0.43(3) 1 calc R . . F 2
 H90B H 0.6057 0.4303 -0.1006 0.212 Uiso 0.43(3) 1 calc R . . F 2
 H90C H 0.6235 0.5060 -0.1012 0.212 Uiso 0.43(3) 1 calc R . . F 2
 C907 C 0.6219(6) 0.3659(15) -0.1783(6) 0.146(9) Uani 0.43(3) 1 d . . . F 2
 H90D H 0.6346 0.3348 -0.1912 0.218 Uiso 0.43(3) 1 calc R . . F 2
 H90E H 0.6100 0.3284 -0.1677 0.218 Uiso 0.43(3) 1 calc R . . F 2
 H90F H 0.6143 0.4018 -0.2005 0.218 Uiso 0.43(3) 1 calc R . . F 2
 C905 C 0.6496(5) 0.3709(15) -0.1127(7) 0.151(8) Uani 0.43(3) 1 d . . . F 2
 H90G H 0.6602 0.3396 -0.1305 0.227 Uiso 0.43(3) 1 calc R . . F 2
 H90H H 0.6589 0.4096 -0.0946 0.227 Uiso 0.43(3) 1 calc R . . F 2
 H90I H 0.6411 0.3338 -0.0939 0.227 Uiso 0.43(3) 1 calc R . . F 2
 C904 C 0.6321(5) 0.415(2) -0.1414(8) 0.138(7) Uani 0.43(3) 1 d . . . F 2
 O4 O 0.5053(19) 0.941(8) 0.026(4) 1.06(2) Uani 0.5 1 d D U . H -2
 Cl6 Cl 0.5250(7) 0.961(3) -0.0037(18) 1.06(2) Uani 0.5 1 d D U . H -2
 O17 O 0.5474(18) 0.988(10) 0.023(4) 1.06(2) Uani 0.5 1 d . U . H -2
 O26 O 0.531(3) 0.886(5) -0.030(4) 1.06(2) Uani 0.5 1 d . U . H -2
 O38 O 0.517(2) 1.030(7) -0.035(4) 1.06(2) Uani 0.5 1 d . U . H -2
 C603 C 0.4163(3) 0.3888(13) 0.3050(7) 0.137(5) Uani 0.5 1 d D . . A -1
 O9 O 0.5147(11) 0.7069(13) 0.2823(16) 1.06(2) Uani 1 1 d D . . . .
 O15 O 0.5166(10) 0.6008(13) 0.224(2) 1.06(2) Uani 1 1 d D . . . .

loop_
  _atom_site_aniso_label
  _atom_site_aniso_U_11
  _atom_site_aniso_U_22
  _atom_site_aniso_U_33
  _atom_site_aniso_U_23
  _atom_site_aniso_U_13
  _atom_site_aniso_U_12
 Co2Z 0.185(3) 0.377(7) 0.218(5) 0.125(5) 0.023(3) -0.050(4)
 Cr1 0.1349(9) 0.1024(6) 0.0719(6) -0.0041(5) 0.0109(5) -0.0015(5)
 Cr2 0.1578(10) 0.0980(6) 0.0707(6) -0.0028(5) 0.0139(6) 0.0002(6)
 Cr3 0.1953(13) 0.0939(7) 0.0759(7) -0.0028(5) -0.0031(7) 0.0110(6)
 Cr4 0.1399(10) 0.1158(7) 0.0835(7) -0.0219(5) 0.0159(6) 0.0021(6)
 Cr5 0.1701(12) 0.1213(8) 0.0972(9) 0.0084(6) 0.0132(8) 0.0296(7)
 Cr6 0.1460(10) 0.1121(8) 0.1039(9) -0.0236(6) 0.0185(7) 0.0025(6)
 Cr7 0.2591(19) 0.1185(9) 0.0810(8) 0.0008(6) -0.0100(9) 0.0448(10)
 Cr8 0.1774(14) 0.1078(8) 0.1289(11) -0.0091(7) 0.0085(9) 0.0266(7)
 Ni1 0.1349(9) 0.1024(6) 0.0719(6) -0.0041(5) 0.0109(5) -0.0015(5)
 Ni2 0.1578(10) 0.0980(6) 0.0707(6) -0.0028(5) 0.0139(6) 0.0002(6)
 Ni3 0.1953(13) 0.0939(7) 0.0759(7) -0.0028(5) -0.0031(7) 0.0110(6)
 Ni4 0.1399(10) 0.1158(7) 0.0835(7) -0.0219(5) 0.0159(6) 0.0021(6)
 Ni5 0.1701(12) 0.1213(8) 0.0972(9) 0.0084(6) 0.0132(8) 0.0296(7)
 Ni6 0.1460(10) 0.1121(8) 0.1039(9) -0.0236(6) 0.0185(7) 0.0025(6)
 Ni7 0.2591(19) 0.1185(9) 0.0810(8) 0.0008(6) -0.0100(9) 0.0448(10)
 Ni8 0.1774(14) 0.1078(8) 0.1289(11) -0.0091(7) 0.0085(9) 0.0266(7)
 F9 0.139(3) 0.111(2) 0.102(3) -0.019(2) 0.013(2) 0.000(2)
 F11 0.133(3) 0.100(2) 0.073(2) -0.0019(16) 0.0162(18) -0.0053(18)
 F12 0.155(3) 0.095(2) 0.068(2) 0.0053(15) 0.0156(19) -0.0058(18)
 F13 0.132(3) 0.109(2) 0.0681(19) -0.0098(16) 0.0071(17) 0.0011(18)
 F22 0.142(3) 0.113(2) 0.089(2) -0.0229(18) 0.023(2) -0.003(2)
 F32 0.199(4) 0.092(2) 0.078(2) 0.0094(17) 0.008(2) 0.004(2)
 F35 0.162(4) 0.106(2) 0.104(3) 0.004(2) 0.012(2) 0.014(2)
 F41 0.185(4) 0.117(3) 0.091(3) 0.008(2) 0.006(2) 0.006(3)
 O2 0.282(17) 0.128(9) 0.091(10) 0.026(7) 0.069(11) 0.039(9)
 O1 0.237(13) 0.086(8) 0.076(10) 0.048(6) 0.040(10) 0.039(7)
 O11 0.420(15) 0.171(6) 0.120(5) -0.013(4) -0.069(7) 0.130(9)
 O12 0.177(6) 0.203(7) 0.137(6) -0.009(5) -0.003(4) 0.049(5)
 O21 0.218(7) 0.146(5) 0.130(5) 0.011(4) 0.012(4) 0.063(5)
 O22 0.248(9) 0.124(4) 0.180(7) 0.005(4) -0.004(6) 0.036(5)
 O31 0.272(14) 0.132(13) 0.106(10) -0.007(9) 0.031(9) 0.099(10)
 O32 0.170(16) 0.25(2) 0.139(12) -0.066(12) 0.032(10) 0.006(13)
 O41 0.219(7) 0.123(4) 0.173(5) -0.030(4) 0.004(5) 0.036(4)
 O42 0.162(5) 0.133(4) 0.127(4) -0.034(3) 0.027(3) 0.018(3)
 O51 0.204(7) 0.110(4) 0.211(8) 0.013(4) 0.012(6) -0.015(4)
 O52 0.161(5) 0.103(3) 0.170(6) -0.023(4) 0.035(4) -0.012(3)
 O61 0.146(4) 0.135(4) 0.105(4) -0.049(3) 0.019(3) 0.012(3)
 O62 0.155(4) 0.128(4) 0.110(4) -0.042(3) 0.005(3) -0.002(3)
 O71 0.121(4) 0.145(4) 0.102(4) -0.003(3) 0.024(3) 0.007(3)
 O72 0.140(4) 0.139(4) 0.077(3) -0.009(2) 0.020(3) 0.002(3)
 O81 0.144(4) 0.119(3) 0.090(3) -0.021(3) 0.002(3) 0.015(3)
 O82 0.143(4) 0.123(3) 0.077(3) -0.007(2) 0.011(2) 0.005(3)
 O91 0.135(4) 0.111(3) 0.106(3) -0.024(3) 0.024(3) -0.005(3)
 O92 0.126(3) 0.104(3) 0.090(3) -0.016(2) 0.018(2) -0.002(2)
 O101 0.147(4) 0.106(3) 0.079(3) -0.007(2) 0.002(3) 0.008(2)
 O102 0.175(5) 0.116(3) 0.090(3) -0.014(2) 0.001(3) 0.024(3)
 O111 0.157(4) 0.130(3) 0.081(3) -0.010(3) 0.022(3) -0.022(3)
 O112 0.192(6) 0.119(3) 0.081(3) 0.007(3) 0.019(4) 0.010(4)
 O121 0.187(5) 0.103(3) 0.083(3) -0.011(2) 0.004(3) 0.015(3)
 O122 0.241(7) 0.098(3) 0.108(4) -0.018(3) -0.041(4) 0.015(4)
 O131 0.29(2) 0.094(8) 0.064(10) -0.011(6) -0.012(11) 0.055(10)
 O132 0.192(16) 0.093(7) 0.059(6) -0.001(5) -0.005(9) 0.032(8)
 O301 0.30(3) 0.102(9) 0.30(3) -0.037(15) -0.21(3) 0.021(12)
 O302 0.166(15) 0.103(9) 0.104(10) -0.005(8) -0.011(8) -0.020(8)
 O311 0.180(5) 0.093(3) 0.078(3) 0.012(2) 0.014(3) -0.021(3)
 O312 0.151(4) 0.114(3) 0.071(3) 0.003(2) 0.017(2) -0.015(3)
 N181 0.26(2) 0.41(3) 0.18(2) 0.08(2) 0.001(18) -0.14(2)
 C182 0.25(2) 0.50(3) 0.24(2) 0.08(2) 0.00(2) -0.18(2)
 C183 0.18(2) 0.59(4) 0.30(3) 0.06(3) -0.05(2) -0.11(3)
 C184 0.19(2) 0.59(4) 0.34(4) 0.02(3) -0.03(2) -0.17(3)
 C185 0.19(2) 0.55(4) 0.30(3) 0.01(3) -0.03(2) -0.17(3)
 C186 0.26(3) 0.51(4) 0.28(3) 0.04(3) -0.01(3) -0.09(3)
 N191 0.210(17) 0.36(2) 0.152(15) 0.044(16) -0.029(13) -0.109(17)
 C192 0.26(2) 0.44(3) 0.177(18) 0.07(2) -0.038(17) -0.214(19)
 C193 0.30(3) 0.45(3) 0.20(2) 0.08(2) 0.00(2) -0.20(2)
 C194 0.23(2) 0.42(3) 0.136(16) 0.142(19) 0.003(16) -0.07(2)
 C195 0.158(16) 0.37(3) 0.176(18) 0.121(19) -0.008(14) -0.082(18)
 C196 0.142(15) 0.34(2) 0.200(19) 0.101(18) -0.015(14) -0.068(16)
 C303 0.154(14) 0.19(2) 0.123(16) 0.016(15) -0.008(12) -0.021(13)
 C3 0.200(13) 0.129(9) 0.079(10) 0.018(6) 0.027(9) 0.023(8)
 C4 0.219(13) 0.169(11) 0.091(9) 0.047(7) 0.034(8) 0.021(9)
 C5 0.212(15) 0.130(11) 0.098(8) 0.041(7) 0.044(8) 0.041(10)
 C6 0.208(13) 0.199(17) 0.135(16) 0.088(12) 0.054(10) 0.014(10)
 C7 0.27(2) 0.163(11) 0.130(14) 0.031(9) 0.040(14) 0.005(10)
 C13 0.226(12) 0.164(9) 0.128(9) 0.003(8) -0.031(8) 0.020(8)
 C14 0.262(17) 0.268(17) 0.150(12) -0.002(11) -0.015(11) 0.089(14)
 C15 0.42(3) 0.33(2) 0.115(9) -0.037(12) -0.085(13) 0.08(2)
 C16 0.49(4) 0.36(3) 0.29(2) 0.22(2) -0.18(3) -0.07(3)
 C17 0.253(18) 0.35(2) 0.212(16) -0.058(15) -0.065(14) 0.091(17)
 C23 0.204(9) 0.115(5) 0.145(8) 0.020(5) 0.011(7) 0.034(5)
 C24 0.245(13) 0.126(8) 0.166(13) 0.032(8) 0.004(11) 0.039(9)
 C25 0.29(2) 0.114(8) 0.193(17) 0.035(9) -0.013(14) 0.040(9)
 C26 0.28(2) 0.137(12) 0.170(12) 0.033(9) 0.011(11) 0.016(12)
 C27 0.236(13) 0.123(10) 0.23(2) 0.033(12) 0.000(11) 0.048(9)
 C33 0.279(16) 0.25(2) 0.152(14) -0.062(14) 0.052(11) 0.049(14)
 C34 0.290(17) 0.29(2) 0.209(16) -0.061(15) 0.084(13) 0.027(13)
 C35 0.31(3) 0.33(3) 0.218(16) -0.048(16) 0.080(14) 0.02(2)
 C36 0.26(2) 0.28(2) 0.27(3) -0.073(18) 0.049(18) 0.056(16)
 C37 0.29(2) 0.30(2) 0.27(2) -0.041(19) 0.096(18) 0.038(18)
 C43 0.183(8) 0.134(6) 0.144(6) -0.037(5) 0.008(5) 0.024(5)
 C44 0.229(10) 0.174(7) 0.200(8) -0.072(7) 0.040(7) 0.047(7)
 C45 0.289(15) 0.186(9) 0.306(15) -0.014(9) 0.127(12) 0.068(9)
 C46 0.264(11) 0.221(11) 0.237(14) -0.074(9) 0.085(10) 0.026(8)
 C47 0.365(18) 0.278(16) 0.219(10) -0.094(10) 0.019(10) 0.053(13)
 C53 0.189(8) 0.075(4) 0.208(11) -0.001(6) 0.066(7) -0.013(5)
 C54 0.253(18) 0.127(14) 0.231(19) 0.012(13) 0.071(15) -0.066(13)
 C55 0.27(3) 0.122(12) 0.22(3) 0.006(12) 0.02(2) -0.062(13)
 C56 0.30(3) 0.14(2) 0.229(18) 0.007(13) 0.054(15) -0.07(2)
 C57 0.250(18) 0.18(3) 0.25(3) 0.02(2) 0.068(16) -0.050(14)
 C63 0.149(7) 0.133(6) 0.110(6) -0.042(5) 0.020(5) -0.009(5)
 C64 0.138(7) 0.160(7) 0.172(9) -0.087(7) 0.006(6) 0.017(6)
 C65 0.253(13) 0.176(9) 0.153(9) -0.097(8) -0.007(8) 0.022(8)
 C66 0.180(10) 0.201(11) 0.220(13) -0.090(10) 0.007(9) -0.045(8)
 C67 0.223(12) 0.193(10) 0.132(8) -0.050(8) -0.038(8) 0.011(8)
 C73 0.134(7) 0.134(6) 0.084(5) -0.021(4) 0.011(5) -0.022(5)
 C74 0.135(6) 0.171(7) 0.089(5) 0.009(5) 0.023(4) -0.015(5)
 C75 0.165(12) 0.65(4) 0.34(2) 0.32(3) 0.134(14) 0.095(18)
 C76 0.230(14) 0.45(3) 0.084(7) -0.041(10) 0.055(8) -0.078(15)
 C77 0.34(2) 0.186(13) 0.31(2) 0.023(13) 0.150(18) -0.080(13)
 C83 0.130(5) 0.155(6) 0.075(4) -0.011(4) 0.017(3) 0.005(5)
 C84 0.197(7) 0.160(6) 0.081(4) -0.007(4) -0.003(4) 0.019(5)
 C85 0.219(6) 0.177(5) 0.120(4) 0.002(3) -0.013(4) 0.019(4)
 C86 0.219(6) 0.177(5) 0.120(4) 0.002(3) -0.013(4) 0.019(4)
 C87 0.219(6) 0.177(5) 0.120(4) 0.002(3) -0.013(4) 0.019(4)
 C93 0.125(5) 0.117(5) 0.078(4) -0.019(3) 0.018(4) 0.000(4)
 C94 0.134(6) 0.110(4) 0.106(5) -0.019(4) 0.014(4) -0.010(4)
 C95 0.148(6) 0.118(5) 0.121(6) -0.018(4) 0.018(5) -0.027(4)
 C96 0.157(8) 0.163(7) 0.130(7) 0.002(6) -0.015(6) -0.002(6)
 C97 0.155(7) 0.135(6) 0.096(5) -0.013(4) 0.035(5) -0.013(5)
 C103 0.157(6) 0.107(4) 0.098(6) -0.011(4) 0.001(5) -0.005(4)
 C104 0.162(11) 0.100(7) 0.084(8) -0.001(6) 0.005(7) 0.038(7)
 C105 0.118(10) 0.139(11) 0.29(3) -0.038(13) -0.039(13) 0.025(8)
 C106 0.28(2) 0.133(11) 0.122(11) 0.003(8) 0.022(11) 0.083(13)
 C107 0.23(2) 0.145(12) 0.107(11) -0.001(9) 0.052(11) 0.064(12)
 C113 0.178(8) 0.084(4) 0.078(5) -0.012(3) 0.031(5) -0.018(4)
 C114 0.205(9) 0.120(5) 0.108(6) -0.003(4) 0.060(6) -0.020(6)
 C115 0.208(12) 0.279(16) 0.181(11) -0.075(11) 0.090(10) -0.105(11)
 C116 0.261(13) 0.172(8) 0.175(10) -0.098(8) 0.109(9) -0.053(8)
 C117 0.297(17) 0.163(9) 0.178(11) 0.047(8) 0.083(11) 0.001(9)
 C123 0.177(7) 0.091(4) 0.085(5) -0.005(4) 0.009(5) -0.004(4)
 C124 0.158(7) 0.106(4) 0.116(6) -0.022(4) 0.034(5) -0.012(4)
 C125 0.210(13) 0.132(8) 0.35(2) -0.076(10) 0.005(12) 0.018(8)
 C126 0.261(15) 0.090(5) 0.38(2) 0.008(8) 0.122(15) -0.003(7)
 C127 0.42(2) 0.129(7) 0.162(10) -0.064(7) -0.056(12) 0.006(10)
 C133 0.33(3) 0.099(8) 0.063(8) -0.006(6) -0.001(10) 0.071(11)
 C134 0.36(3) 0.162(14) 0.071(9) -0.002(8) 0.016(11) 0.080(14)
 C135 0.39(3) 0.187(17) 0.113(17) -0.015(12) 0.035(15) 0.052(17)
 C136 0.36(3) 0.178(15) 0.062(11) -0.028(10) -0.029(14) 0.098(17)
 C137 0.38(3) 0.20(2) 0.093(14) 0.005(13) -0.008(14) 0.080(18)
 C145 0.145(8) 0.250(10) 0.130(7) 0.053(7) 0.026(7) 0.011(7)
 C144 0.128(11) 0.254(12) 0.148(9) 0.055(8) 0.031(8) 0.004(9)
 C143 0.136(11) 0.240(13) 0.157(9) 0.052(9) 0.034(8) 0.014(10)
 C142 0.145(13) 0.239(13) 0.143(11) 0.056(9) 0.028(9) 0.015(10)
 C141 0.145(8) 0.250(10) 0.130(7) 0.053(7) 0.026(7) 0.011(7)
 C146 0.145(8) 0.250(10) 0.130(7) 0.053(7) 0.026(7) 0.011(7)
 C154 0.123(13) 0.292(12) 0.168(10) 0.067(8) 0.038(8) -0.002(10)
 C155 0.146(14) 0.297(14) 0.168(10) 0.064(9) 0.038(9) -0.004(11)
 C156 0.171(14) 0.301(13) 0.169(10) 0.059(9) 0.042(9) -0.022(12)
 N151 0.174(14) 0.307(13) 0.185(12) 0.060(9) 0.032(10) -0.019(11)
 C152 0.29(2) 0.300(13) 0.189(13) 0.067(9) 0.079(13) -0.030(12)
 C153 0.152(17) 0.298(13) 0.186(13) 0.076(9) 0.050(12) -0.012(11)
 C166 0.46(3) 0.303(13) 0.226(17) 0.064(11) 0.094(18) -0.033(13)
 N161 0.53(4) 0.260(17) 0.209(17) 0.051(13) 0.11(2) -0.068(19)
 C162 0.49(4) 0.266(18) 0.26(2) 0.048(14) 0.06(2) -0.08(2)
 C163 0.48(4) 0.302(19) 0.28(3) 0.021(16) 0.05(3) -0.07(2)
 C164 0.50(4) 0.320(18) 0.29(3) 0.045(15) 0.06(3) -0.030(19)
 C165 0.48(3) 0.323(17) 0.25(2) 0.042(14) 0.09(2) -0.025(18)
 C175 0.181(19) 0.328(17) 0.185(15) 0.032(11) 0.044(13) -0.016(13)
 C171 0.177(15) 0.324(16) 0.168(11) 0.046(10) 0.037(10) -0.018(13)
 N176 0.24(2) 0.320(17) 0.178(13) 0.044(11) 0.077(13) -0.006(13)
 C172 0.149(18) 0.35(2) 0.174(14) 0.027(13) 0.035(12) -0.015(16)
 C173 0.24(3) 0.36(2) 0.210(18) 0.017(14) 0.070(18) -0.017(18)
 C174 0.22(3) 0.35(2) 0.207(17) 0.016(13) 0.067(17) -0.026(16)
 C204 0.177(15) 0.25(2) 0.24(2) 0.083(16) 0.038(13) 0.004(14)
 C203 0.181(16) 0.30(2) 0.26(2) 0.11(2) 0.034(15) -0.018(16)
 C202 0.165(19) 0.34(3) 0.23(2) 0.09(2) 0.014(18) -0.01(2)
 N201 0.111(15) 0.61(7) 0.38(5) 0.07(4) 0.02(2) -0.15(3)
 C206 0.21(2) 0.38(3) 0.25(2) 0.12(2) 0.028(15) -0.04(2)
 C205 0.187(17) 0.27(2) 0.23(2) 0.086(18) 0.038(13) -0.006(16)
 C214 0.140(10) 0.171(12) 0.213(13) 0.042(10) -0.005(10) -0.012(8)
 C213 0.164(13) 0.200(13) 0.251(17) 0.085(12) 0.027(12) -0.003(10)
 C212 0.172(14) 0.221(15) 0.269(17) 0.096(13) 0.046(13) 0.011(11)
 C211 0.143(12) 0.183(13) 0.252(16) 0.056(12) 0.003(11) -0.024(9)
 C216 0.132(10) 0.174(12) 0.229(15) 0.049(10) -0.007(9) -0.032(9)
 C215 0.127(10) 0.178(12) 0.227(15) 0.044(10) -0.001(9) -0.020(8)
 C304 0.171(14) 0.263(19) 0.212(18) 0.040(16) 0.016(12) -0.032(13)
 C305 0.190(16) 0.27(2) 0.25(2) 0.012(18) -0.009(14) -0.015(15)
 C306 0.20(2) 0.266(18) 0.32(3) 0.042(16) 0.026(19) -0.026(14)
 C307 0.23(2) 0.32(3) 0.229(19) 0.018(17) 0.034(15) -0.02(2)
 C313 0.154(6) 0.104(4) 0.078(4) 0.014(3) 0.012(4) -0.018(4)
 C314 0.24(2) 0.088(8) 0.090(12) 0.014(8) 0.031(12) -0.045(10)
 C315 0.32(4) 0.141(18) 0.33(5) 0.11(3) 0.11(4) 0.00(2)
 C316 0.21(2) 0.24(2) 0.069(11) 0.059(12) 0.013(13) -0.099(19)
 C317 0.155(17) 0.22(3) 0.159(19) 0.028(16) 0.041(14) -0.013(15)
 C2P 0.186(13) 0.201(12) 0.223(15) 0.024(11) -0.008(11) 0.002(10)
 C221 0.195(11) 0.182(10) 0.174(10) 0.027(8) 0.005(8) -0.027(8)
 C222 0.177(9) 0.155(7) 0.087(5) 0.002(5) 0.008(5) 0.009(6)
 N224 0.217(11) 0.181(8) 0.172(9) 0.032(7) 0.008(7) -0.018(7)
 C226 0.175(10) 0.179(9) 0.179(11) 0.002(8) 0.042(8) 0.022(7)
 C8 0.143(8) 0.169(8) 0.111(6) -0.034(6) 0.009(5) 0.010(6)
 C9 0.231(15) 0.191(11) 0.230(15) 0.086(11) 0.038(12) -0.025(10)
 Cl1 1.03(4) 1.10(4) 1.09(5) 0.000 0.40(3) 0.000
 O402 0.274(14) 0.142(11) 0.079(8) -0.004(7) -0.012(8) 0.024(9)
 C403 0.32(2) 0.154(11) 0.089(8) 0.006(7) 0.002(9) 0.053(12)
 C404 0.38(2) 0.165(11) 0.086(8) 0.011(7) 0.006(8) 0.040(12)
 C406 0.43(3) 0.229(19) 0.105(14) -0.033(12) 0.051(14) -0.013(16)
 C407 0.38(2) 0.210(18) 0.097(12) 0.000(11) 0.004(11) 0.035(14)
 C405 0.38(3) 0.179(11) 0.117(12) -0.012(9) 0.033(15) 0.041(14)
 O401 0.291(18) 0.140(9) 0.090(7) 0.017(6) -0.010(10) 0.030(10)
 O1A 0.215(10) 0.098(9) 0.077(11) 0.052(7) 0.036(9) 0.043(7)
 O2A 0.292(17) 0.116(8) 0.136(16) 0.043(10) 0.090(13) 0.048(8)
 C3A 0.235(12) 0.122(9) 0.092(11) 0.046(7) 0.041(9) 0.065(7)
 C4A 0.243(12) 0.146(11) 0.153(15) 0.074(8) 0.053(10) 0.061(8)
 C5A 0.251(18) 0.193(18) 0.200(18) 0.117(14) 0.039(14) 0.032(13)
 C6A 0.251(15) 0.23(2) 0.162(19) 0.069(15) 0.040(13) 0.075(13)
 C7A 0.31(2) 0.189(15) 0.194(17) 0.050(11) 0.042(14) 0.029(13)
 C24A 0.229(14) 0.124(10) 0.176(16) 0.021(9) 0.003(11) 0.049(10)
 C25A 0.229(19) 0.121(11) 0.18(2) 0.024(12) 0.024(15) 0.046(11)
 C26A 0.225(15) 0.161(17) 0.23(2) 0.026(15) 0.018(14) 0.050(12)
 C27A 0.27(2) 0.139(16) 0.185(16) 0.034(11) 0.001(13) 0.084(16)
 C54A 0.174(9) 0.101(7) 0.277(14) 0.058(7) 0.069(8) -0.008(6)
 C55A 0.180(14) 0.213(15) 0.295(14) 0.094(10) 0.090(10) -0.032(11)
 C56A 0.177(10) 0.117(8) 0.238(15) 0.030(8) 0.068(9) -0.009(6)
 C57A 0.206(15) 0.156(11) 0.351(18) -0.011(11) 0.059(12) -0.020(10)
 C504 0.173(11) 0.151(14) 0.135(15) 0.019(11) 0.020(9) 0.024(9)
 C507 0.182(15) 0.178(19) 0.133(19) 0.030(14) 0.019(13) 0.014(13)
 C506 0.19(2) 0.148(13) 0.13(2) 0.024(12) 0.021(15) 0.029(11)
 C505 0.20(2) 0.20(2) 0.141(14) 0.027(12) 0.003(11) 0.029(16)
 O602 0.182(13) 0.131(12) 0.154(11) -0.030(8) -0.053(9) -0.018(8)
 O601 0.151(12) 0.128(12) 0.18(2) 0.008(11) -0.026(10) -0.020(8)
 O31A 0.163(10) 0.092(9) 0.126(10) -0.018(8) 0.003(8) 0.037(8)
 C33A 0.115(11) 0.094(10) 0.104(13) 0.006(9) 0.035(9) 0.003(8)
 O32A 0.141(13) 0.114(8) 0.151(13) 0.015(9) -0.020(10) -0.018(8)
 C906 0.168(13) 0.179(15) 0.073(13) 0.021(11) -0.021(9) -0.065(10)
 C907 0.202(19) 0.151(14) 0.081(9) 0.038(8) -0.015(9) -0.076(12)
 C905 0.204(15) 0.148(13) 0.098(12) 0.040(10) -0.018(10) -0.052(11)
 C904 0.181(13) 0.150(13) 0.080(10) 0.039(8) -0.010(8) -0.062(9)
 O4 1.03(4) 1.10(4) 1.08(5) -0.012(12) 0.41(4) -0.003(12)
 Cl6 1.03(4) 1.10(4) 1.09(5) 0.000 0.40(3) 0.000
 O17 1.03(4) 1.10(4) 1.08(5) -0.012(12) 0.41(4) -0.003(12)
 O26 1.03(4) 1.10(4) 1.08(5) -0.012(12) 0.41(4) -0.003(12)
 O38 1.03(4) 1.10(4) 1.08(5) -0.012(12) 0.41(4) -0.003(12)
 C603 0.120(10) 0.128(10) 0.157(11) -0.010(8) -0.044(7) -0.035(7)
 O9 1.03(4) 1.10(4) 1.08(5) -0.012(12) 0.41(4) -0.003(12)
 O15 1.03(4) 1.10(4) 1.08(5) -0.012(12) 0.41(4) -0.003(12)

_geom_special_details
;
 All esds (except the esd in the dihedral angle between two l.s. planes)
 are estimated using the full covariance matrix.  The cell esds are taken
 into account individually in the estimation of esds in distances, angles
 and torsion angles; correlations between esds in cell parameters are only
 used when they are defined by crystal symmetry.  An approximate (isotropic)
 treatment of cell esds is used for estimating esds involving l.s. planes.
;
loop_
  _geom_bond_atom_site_label_1
  _geom_bond_atom_site_label_2
  _geom_bond_distance
  _geom_bond_site_symmetry_2
  _geom_bond_publ_flag
 Co2Z N181 2.030(13) . ?
 Co2Z N191 1.910(8) . ?
 Co2Z N151 1.931(8) . ?
 Co2Z N161 1.8001(10) . ?
 Co2Z N176 2.19(2) . ?
 Co2Z N201 1.935(12) . ?
 Cr1 F11 1.915(3) . ?
 Cr1 F13 1.919(4) . ?
 Cr1 O82 1.942(5) . ?
 Cr1 O92 1.956(5) . ?
 Cr1 O101 1.946(5) . ?
 Cr1 O312 1.934(5) . ?
 Cr2 F11 1.921(3) . ?
 Cr2 F12 1.910(4) . ?
 Cr2 O102 1.956(6) . ?
 Cr2 O111 1.959(5) . ?
 Cr2 O121 1.950(5) . ?
 Cr2 O311 1.979(5) . ?
 Cr3 F12 1.948(3) . ?
 Cr3 F32 1.940(4) . ?
 Cr3 O112 1.949(7) . ?
 Cr3 O122 1.968(5) . ?
 Cr3 O131 2.02(2) . ?
 Cr3 O302 2.010(18) . ?
 Cr3 O402 1.89(2) . ?
 Cr4 F13 1.925(3) . ?
 Cr4 F22 1.902(4) . ?
 Cr4 O62 1.956(5) . ?
 Cr4 O72 1.951(6) . ?
 Cr4 O81 1.944(6) . ?
 Cr4 O91 1.989(5) . ?
 Cr5 F35 1.940(5) . ?
 Cr5 F41 1.929(4) . ?
 Cr5 O1 1.84(2) . ?
 Cr5 O12 1.965(8) . ?
 Cr5 O21 1.966(6) . ?
 Cr5 O32 1.99(3) . ?
 Cr5 O1A 2.12(2) . ?
 Cr5 O32A 1.94(3) . ?
 Cr6 F9 1.901(4) . ?
 Cr6 F22 1.935(4) . ?
 Cr6 O42 1.918(6) . ?
 Cr6 O52 1.954(7) . ?
 Cr6 O61 1.949(6) . ?
 Cr6 O71 1.954(6) . ?
 Cr7 F32 1.940(5) . ?
 Cr7 F41 1.957(4) . ?
 Cr7 O2 1.97(4) . ?
 Cr7 O11 1.905(8) . ?
 Cr7 O132 2.070(17) . ?
 Cr7 O301 1.994(14) . ?
 Cr7 O401 1.992(17) . ?
 Cr7 O2A 1.99(3) . ?
 Cr8 F9 1.989(4) . ?
 Cr8 F35 1.936(4) . ?
 Cr8 O22 1.991(8) . ?
 Cr8 O31 1.967(16) . ?
 Cr8 O41 1.993(7) . ?
 Cr8 O51 1.936(9) . ?
 Cr8 O31A 1.982(13) . ?
 O2 C3 1.18(7) . ?
 O1 C3 1.39(3) . ?
 O11 C13 1.201(14) . ?
 O12 C13 1.270(13) . ?
 O21 C23 1.300(13) . ?
 O22 C23 1.219(12) . ?
 O31 C33 1.335(13) . ?
 O32 C33 1.360(18) . ?
 O41 C43 1.291(12) . ?
 O42 C43 1.203(12) . ?
 O51 C53 1.231(14) . ?
 O52 C53 1.303(14) . ?
 O61 C63 1.267(10) . ?
 O62 C63 1.240(10) . ?
 O71 C73 1.275(10) . ?
 O72 C73 1.252(10) . ?
 O81 C83 1.215(9) . ?
 O82 C83 1.303(9) . ?
 O91 C93 1.223(8) . ?
 O92 C93 1.267(8) . ?
 O101 C103 1.248(9) . ?
 O102 C103 1.274(9) . ?
 O111 C113 1.269(9) . ?
 O112 C113 1.208(9) . ?
 O121 C123 1.279(9) . ?
 O122 C123 1.201(9) . ?
 O131 C133 1.23(3) . ?
 O132 C133 1.24(2) . ?
 O301 C303 1.239(14) . ?
 O302 C303 1.242(14) . ?
 O311 C313 1.246(8) . ?
 O312 C313 1.274(8) . ?
 N181 C182 1.3900 . ?
 N181 C186 1.3900 . ?
 C182 C183 1.3900 . ?
 C182 C192 1.5047 . ?
 C183 H183 0.9500 . ?
 C183 C184 1.3900 . ?
 C184 H184 0.9500 . ?
 C184 C185 1.3900 . ?
 C185 H185 0.9500 . ?
 C185 C186 1.3900 . ?
 C186 H186 0.9500 . ?
 N191 C192 1.3900 . ?
 N191 C196 1.3900 . ?
 C192 C193 1.3900 . ?
 C193 H193 0.9500 . ?
 C193 C194 1.3900 . ?
 C194 C195 1.3900 . ?
 C194 C211 1.462(15) . ?
 C195 H195 0.9500 . ?
 C195 C196 1.3900 . ?
 C196 C202 1.348(8) . ?
 C303 C304 1.526(14) . ?
 C3 C4 1.5039(10) . ?
 C4 C5 1.5046(10) . ?
 C4 C6 1.5056(10) . ?
 C4 C7 1.5062(10) . ?
 C5 H5A 0.9800 . ?
 C5 H5B 0.9800 . ?
 C5 H5C 0.9800 . ?
 C6 H6A 0.9800 . ?
 C6 H6B 0.9800 . ?
 C6 H6C 0.9800 . ?
 C7 H7A 0.9800 . ?
 C7 H7B 0.9800 . ?
 C7 H7C 0.9800 . ?
 C13 C14 1.547(11) . ?
 C14 C15 1.542(12) . ?
 C14 C16 1.555(12) . ?
 C14 C17 1.544(12) . ?
 C15 H15A 0.9800 . ?
 C15 H15B 0.9800 . ?
 C15 H15C 0.9800 . ?
 C16 H16A 0.9800 . ?
 C16 H16B 0.9800 . ?
 C16 H16C 0.9800 . ?
 C17 H17A 0.9800 . ?
 C17 H17B 0.9800 . ?
 C17 H17C 0.9800 . ?
 C23 C24 1.530(12) . ?
 C23 C24A 1.49(3) . ?
 C24 C25 1.527(13) . ?
 C24 C26 1.548(13) . ?
 C24 C27 1.539(13) . ?
 C25 H25A 0.9800 . ?
 C25 H25B 0.9800 . ?
 C25 H25C 0.9800 . ?
 C26 H26A 0.9800 . ?
 C26 H26B 0.9800 . ?
 C26 H26C 0.9800 . ?
 C27 H27A 0.9800 . ?
 C27 H27B 0.9800 . ?
 C27 H27C 0.9800 . ?
 C33 C34 1.504(2) . ?
 C34 C35 1.506(2) . ?
 C34 C36 1.506(2) . ?
 C34 C37 1.507(2) . ?
 C35 H35A 0.9800 . ?
 C35 H35B 0.9800 . ?
 C35 H35C 0.9800 . ?
 C36 H36A 0.9800 . ?
 C36 H36B 0.9800 . ?
 C36 H36C 0.9800 . ?
 C37 H37A 0.9800 . ?
 C37 H37B 0.9800 . ?
 C37 H37C 0.9800 . ?
 C43 C44 1.558(10) . ?
 C44 C45 1.497(11) . ?
 C44 C46 1.563(11) . ?
 C44 C47 1.551(11) . ?
 C45 H45A 0.9800 . ?
 C45 H45B 0.9800 . ?
 C45 H45C 0.9800 . ?
 C46 H46A 0.9800 . ?
 C46 H46B 0.9800 . ?
 C46 H46C 0.9800 . ?
 C47 H47A 0.9800 . ?
 C47 H47B 0.9800 . ?
 C47 H47C 0.9800 . ?
 C53 C54 1.540(14) . ?
 C53 C54A 1.524(18) . ?
 C54 C55 1.549(13) . ?
 C54 C56 1.557(14) . ?
 C54 C57 1.539(13) . ?
 C55 H55A 0.9800 . ?
 C55 H55B 0.9800 . ?
 C55 H55C 0.9800 . ?
 C56 H56A 0.9800 . ?
 C56 H56B 0.9800 . ?
 C56 H56C 0.9800 . ?
 C57 H57A 0.9800 . ?
 C57 H57B 0.9800 . ?
 C57 H57C 0.9800 . ?
 C63 C64 1.540(9) . ?
 C64 C65 1.527(9) . ?
 C64 C66 1.549(10) . ?
 C64 C67 1.542(10) . ?
 C65 H65A 0.9800 . ?
 C65 H65B 0.9800 . ?
 C65 H65C 0.9800 . ?
 C66 H66A 0.9800 . ?
 C66 H66B 0.9800 . ?
 C66 H66C 0.9800 . ?
 C67 H67A 0.9800 . ?
 C67 H67B 0.9800 . ?
 C67 H67C 0.9800 . ?
 C73 C74 1.530(9) . ?
 C74 C75 1.514(10) . ?
 C74 C76 1.507(10) . ?
 C74 C77 1.539(11) . ?
 C75 H75A 0.9800 . ?
 C75 H75B 0.9800 . ?
 C75 H75C 0.9800 . ?
 C76 H76A 0.9800 . ?
 C76 H76B 0.9800 . ?
 C76 H76C 0.9800 . ?
 C77 H77A 0.9800 . ?
 C77 H77B 0.9800 . ?
 C77 H77C 0.9800 . ?
 C83 C84 1.545(9) . ?
 C84 C85 1.509(10) . ?
 C84 C86 1.575(10) . ?
 C84 C87 1.527(10) . ?
 C85 H85A 0.9800 . ?
 C85 H85B 0.9800 . ?
 C85 H85C 0.9800 . ?
 C86 H86A 0.9800 . ?
 C86 H86B 0.9800 . ?
 C86 H86C 0.9800 . ?
 C87 H87A 0.9800 . ?
 C87 H87B 0.9800 . ?
 C87 H87C 0.9800 . ?
 C93 C94 1.522(8) . ?
 C94 C95 1.526(8) . ?
 C94 C96 1.559(9) . ?
 C94 C97 1.545(8) . ?
 C95 H95A 0.9800 . ?
 C95 H95B 0.9800 . ?
 C95 H95C 0.9800 . ?
 C96 H96A 0.9800 . ?
 C96 H96B 0.9800 . ?
 C96 H96C 0.9800 . ?
 C97 H97A 0.9800 . ?
 C97 H97B 0.9800 . ?
 C97 H97C 0.9800 . ?
 C103 C104 1.565(10) . ?
 C103 C504 1.45(3) . ?
 C104 C105 1.537(11) . ?
 C104 C106 1.514(11) . ?
 C104 C107 1.547(11) . ?
 C105 H10A 0.9800 . ?
 C105 H10B 0.9800 . ?
 C105 H10C 0.9800 . ?
 C106 H10D 0.9800 . ?
 C106 H10E 0.9800 . ?
 C106 H10F 0.9800 . ?
 C107 H10G 0.9800 . ?
 C107 H10H 0.9800 . ?
 C107 H10I 0.9800 . ?
 C113 C114 1.564(9) . ?
 C114 C115 1.535(11) . ?
 C114 C116 1.509(9) . ?
 C114 C117 1.550(10) . ?
 C115 H11A 0.9800 . ?
 C115 H11B 0.9800 . ?
 C115 H11C 0.9800 . ?
 C116 H11D 0.9800 . ?
 C116 H11E 0.9800 . ?
 C116 H11F 0.9800 . ?
 C117 H11G 0.9800 . ?
 C117 H11H 0.9800 . ?
 C117 H11I 0.9800 . ?
 C123 C124 1.535(8) . ?
 C124 C125 1.510(10) . ?
 C124 C126 1.559(10) . ?
 C124 C127 1.521(10) . ?
 C125 H12A 0.9800 . ?
 C125 H12B 0.9800 . ?
 C125 H12C 0.9800 . ?
 C126 H12D 0.9800 . ?
 C126 H12E 0.9800 . ?
 C126 H12F 0.9800 . ?
 C127 H12G 0.9800 . ?
 C127 H12H 0.9800 . ?
 C127 H12I 0.9800 . ?
 C133 C134 1.542(13) . ?
 C134 C135 1.539(13) . ?
 C134 C136 1.529(13) . ?
 C134 C137 1.554(13) . ?
 C135 H13A 0.9800 . ?
 C135 H13B 0.9800 . ?
 C135 H13C 0.9800 . ?
 C136 H13D 0.9800 . ?
 C136 H13E 0.9800 . ?
 C136 H13F 0.9800 . ?
 C137 H13G 0.9800 . ?
 C137 H13H 0.9800 . ?
 C137 H13I 0.9800 . ?
 C145 H145 0.9500 . ?
 C145 C144 1.3900 . ?
 C145 C146 1.3900 . ?
 C144 C143 1.3900 . ?
 C144 C154 1.373(12) . ?
 C143 H143 0.9500 . ?
 C143 C142 1.3900 . ?
 C142 H142 0.9500 . ?
 C142 C141 1.3900 . ?
 C141 C146 1.3900 . ?
 C141 C33A 1.493(18) . ?
 C146 H146 0.9500 . ?
 C154 C155 1.3900 . ?
 C154 C153 1.3900 . ?
 C155 H155 0.9500 . ?
 C155 C156 1.3900 . ?
 C156 N151 1.3900 . ?
 C156 C171 1.533(17) . ?
 N151 C152 1.3900 . ?
 C152 C153 1.3900 . ?
 C152 C166 1.5000 . ?
 C153 H153 0.9500 . ?
 C166 N161 1.3900 . ?
 C166 C165 1.3900 . ?
 N161 C162 1.3900 . ?
 C162 H162 0.9500 . ?
 C162 C163 1.3900 . ?
 C163 H163 0.9500 . ?
 C163 C164 1.3900 . ?
 C164 H164 0.9500 . ?
 C164 C165 1.3900 . ?
 C165 H165 0.9500 . ?
 C175 H175 0.9500 . ?
 C175 C171 1.3900 . ?
 C175 C174 1.3900 . ?
 C171 N176 1.3900 . ?
 N176 C172 1.3900 . ?
 C172 H172 0.9500 . ?
 C172 C173 1.3900 . ?
 C173 H173 0.9500 . ?
 C173 C174 1.3900 . ?
 C174 H174 0.9500 . ?
 C204 H204 0.9500 . ?
 C204 C203 1.3900 . ?
 C204 C205 1.3900 . ?
 C203 H203 0.9500 . ?
 C203 C202 1.3900 . ?
 C202 N201 1.3900 . ?
 N201 C206 1.3900 . ?
 C206 H206 0.9500 . ?
 C206 C205 1.3900 . ?
 C205 H205 0.9500 . ?
 C214 C213 1.3900 . ?
 C214 C215 1.3900 . ?
 C214 C603 1.534(17) . ?
 C213 H213 0.9500 . ?
 C213 C212 1.3900 . ?
 C212 H212 0.9500 . ?
 C212 C211 1.3900 . ?
 C211 C216 1.3900 . ?
 C216 H216 0.9500 . ?
 C216 C215 1.3900 . ?
 C215 H215 0.9500 . ?
 C304 C305 1.526(13) . ?
 C304 C306 1.527(13) . ?
 C304 C307 1.527(13) . ?
 C305 H30A 0.9800 . ?
 C305 H30B 0.9800 . ?
 C305 H30C 0.9800 . ?
 C306 H30D 0.9800 . ?
 C306 H30E 0.9800 . ?
 C306 H30F 0.9800 . ?
 C307 H30G 0.9800 . ?
 C307 H30H 0.9800 . ?
 C307 H30I 0.9800 . ?
 C313 C314 1.42(2) . ?
 C313 C904 1.63(4) . ?
 C314 C315 1.581(13) . ?
 C314 C316 1.555(13) . ?
 C314 C317 1.569(13) . ?
 C315 H31A 0.9800 . ?
 C315 H31B 0.9800 . ?
 C315 H31C 0.9800 . ?
 C316 H31D 0.9800 . ?
 C316 H31E 0.9800 . ?
 C316 H31F 0.9800 . ?
 C317 H31G 0.9800 . ?
 C317 H31H 0.9800 . ?
 C317 H31I 0.9800 . ?
 C2P H2PA 0.9900 . ?
 C2P H2PB 0.9900 . ?
 C2P C221 1.453(17) . ?
 C2P C222 1.335(16) . ?
 C221 H22A 0.9800 . ?
 C221 H22B 0.9800 . ?
 C221 H22C 0.9800 . ?
 C222 H22D 0.9900 . ?
 C222 H22E 0.9900 . ?
 C222 N224 1.466(13) . ?
 N224 H22F 0.9100 . ?
 N224 H22G 0.9100 . ?
 N224 C8 1.426(13) . ?
 C226 H22H 0.9800 . ?
 C226 H22I 0.9800 . ?
 C226 H22J 0.9800 . ?
 C226 C9 1.393(16) . ?
 C8 H8A 0.9900 . ?
 C8 H8B 0.9900 . ?
 C8 C9 1.417(15) . ?
 C9 H9A 0.9900 . ?
 C9 H9B 0.9900 . ?
 Cl1 O9 1.532(11) . ?
 Cl1 O9 1.532(11) 2_655 ?
 Cl1 O15 1.526(11) . ?
 Cl1 O15 1.526(11) 2_655 ?
 O402 C403 1.31(3) . ?
 C403 C404 1.530(12) . ?
 C403 O401 1.19(3) . ?
 C404 C406 1.555(13) . ?
 C404 C407 1.540(13) . ?
 C404 C405 1.549(12) . ?
 C406 H40A 0.9800 . ?
 C406 H40B 0.9800 . ?
 C406 H40C 0.9800 . ?
 C407 H40D 0.9800 . ?
 C407 H40E 0.9800 . ?
 C407 H40F 0.9800 . ?
 C405 H40G 0.9800 . ?
 C405 H40H 0.9800 . ?
 C405 H40I 0.9800 . ?
 O1A C3A 1.15(3) . ?
 O2A C3A 1.43(6) . ?
 C3A C4A 1.579(18) . ?
 C4A C5A 1.57(3) . ?
 C4A C6A 1.68(3) . ?
 C4A C7A 1.73(4) . ?
 C5A H5AA 0.9800 . ?
 C5A H5AB 0.9800 . ?
 C5A H5AC 0.9800 . ?
 C6A H6AA 0.9800 . ?
 C6A H6AB 0.9800 . ?
 C6A H6AC 0.9800 . ?
 C7A H7AA 0.9800 . ?
 C7A H7AB 0.9800 . ?
 C7A H7AC 0.9800 . ?
 C24A C25A 1.571(14) . ?
 C24A C26A 1.560(14) . ?
 C24A C27A 1.547(13) . ?
 C25A H25D 0.9800 . ?
 C25A H25E 0.9800 . ?
 C25A H25F 0.9800 . ?
 C26A H26D 0.9800 . ?
 C26A H26E 0.9800 . ?
 C26A H26F 0.9800 . ?
 C27A H27D 0.9800 . ?
 C27A H27E 0.9800 . ?
 C27A H27F 0.9800 . ?
 C54A C55A 1.569(12) . ?
 C54A C56A 1.549(12) . ?
 C54A C57A 1.544(12) . ?
 C55A H55D 0.9800 . ?
 C55A H55E 0.9800 . ?
 C55A H55F 0.9800 . ?
 C56A H56D 0.9800 . ?
 C56A H56E 0.9800 . ?
 C56A H56F 0.9800 . ?
 C57A H57D 0.9800 . ?
 C57A H57E 0.9800 . ?
 C57A H57F 0.9800 . ?
 C504 C507 1.565(14) . ?
 C504 C506 1.559(14) . ?
 C504 C505 1.558(14) . ?
 C507 H50A 0.9800 . ?
 C507 H50B 0.9800 . ?
 C507 H50C 0.9800 . ?
 C506 H50D 0.9800 . ?
 C506 H50E 0.9800 . ?
 C506 H50F 0.9800 . ?
 C505 H50G 0.9800 . ?
 C505 H50H 0.9800 . ?
 C505 H50I 0.9800 . ?
 O602 C603 1.49(3) . ?
 O601 C603 1.48(3) . ?
 O31A C33A 1.289(15) . ?
 C33A O32A 1.26(2) . ?
 C906 H90A 0.9800 . ?
 C906 H90B 0.9800 . ?
 C906 H90C 0.9800 . ?
 C906 C904 1.46(2) . ?
 C907 H90D 0.9800 . ?
 C907 H90E 0.9800 . ?
 C907 H90F 0.9800 . ?
 C907 C904 1.49(2) . ?
 C905 H90G 0.9800 . ?
 C905 H90H 0.9800 . ?
 C905 H90I 0.9800 . ?
 C905 C904 1.48(2) . ?
 O4 Cl6 1.52(2) . ?
 Cl6 O17 1.53(3) . ?
 Cl6 O26 1.53(3) . ?
 Cl6 O38 1.53(3) . ?

loop_
  _geom_angle_atom_site_label_1
  _geom_angle_atom_site_label_2
  _geom_angle_atom_site_label_3
  _geom_angle
  _geom_angle_site_symmetry_1
  _geom_angle_site_symmetry_3
  _geom_angle_publ_flag
 N181 Co2Z N176 100.5(6) . . ?
 N191 Co2Z N181 83.7(4) . . ?
 N191 Co2Z N151 170.4(7) . . ?
 N191 Co2Z N176 91.3(7) . . ?
 N191 Co2Z N201 85.1(3) . . ?
 N151 Co2Z N181 95.1(5) . . ?
 N151 Co2Z N176 79.5(7) . . ?
 N151 Co2Z N201 97.5(6) . . ?
 N161 Co2Z N181 85.3(4) . . ?
 N161 Co2Z N191 102.3(5) . . ?
 N161 Co2Z N151 87.1(6) . . ?
 N161 Co2Z N176 165.8(6) . . ?
 N161 Co2Z N201 87.9(7) . . ?
 N201 Co2Z N181 165.4(6) . . ?
 N201 Co2Z N176 89.1(5) . . ?
 F11 Cr1 F13 89.13(15) . . ?
 F11 Cr1 O82 179.4(2) . . ?
 F11 Cr1 O92 89.17(18) . . ?
 F11 Cr1 O101 93.31(17) . . ?
 F11 Cr1 O312 90.85(17) . . ?
 F13 Cr1 O82 90.41(18) . . ?
 F13 Cr1 O92 91.93(17) . . ?
 F13 Cr1 O101 177.35(18) . . ?
 F13 Cr1 O312 89.91(19) . . ?
 O82 Cr1 O92 90.4(2) . . ?
 O82 Cr1 O101 87.1(2) . . ?
 O101 Cr1 O92 87.1(2) . . ?
 O312 Cr1 O82 89.6(2) . . ?
 O312 Cr1 O92 178.2(2) . . ?
 O312 Cr1 O101 91.1(2) . . ?
 F11 Cr2 O102 90.22(19) . . ?
 F11 Cr2 O111 90.01(18) . . ?
 F11 Cr2 O121 178.3(2) . . ?
 F11 Cr2 O311 90.89(17) . . ?
 F12 Cr2 F11 88.53(16) . . ?
 F12 Cr2 O102 178.2(2) . . ?
 F12 Cr2 O111 91.6(2) . . ?
 F12 Cr2 O121 93.0(2) . . ?
 F12 Cr2 O311 89.19(19) . . ?
 O102 Cr2 O111 87.1(2) . . ?
 O102 Cr2 O311 92.2(2) . . ?
 O111 Cr2 O311 178.8(2) . . ?
 O121 Cr2 O102 88.2(2) . . ?
 O121 Cr2 O111 90.7(2) . . ?
 O121 Cr2 O311 88.4(2) . . ?
 F12 Cr3 O112 91.2(2) . . ?
 F12 Cr3 O122 91.06(19) . . ?
 F12 Cr3 O131 177.5(8) . . ?
 F12 Cr3 O302 84.4(7) . . ?
 F32 Cr3 F12 88.63(15) . . ?
 F32 Cr3 O112 89.9(2) . . ?
 F32 Cr3 O122 178.7(3) . . ?
 F32 Cr3 O131 90.3(7) . . ?
 F32 Cr3 O302 87.4(7) . . ?
 O112 Cr3 O122 91.3(3) . . ?
 O112 Cr3 O131 86.6(9) . . ?
 O112 Cr3 O302 174.8(8) . . ?
 O122 Cr3 O131 90.1(7) . . ?
 O122 Cr3 O302 91.3(7) . . ?
 O402 Cr3 F12 173.3(7) . . ?
 O402 Cr3 F32 97.6(7) . . ?
 O402 Cr3 O112 91.2(9) . . ?
 O402 Cr3 O122 82.6(7) . . ?
 O402 Cr3 O302 93.5(11) . . ?
 F13 Cr4 O62 178.0(2) . . ?
 F13 Cr4 O72 90.18(19) . . ?
 F13 Cr4 O81 92.62(19) . . ?
 F13 Cr4 O91 90.51(18) . . ?
 F22 Cr4 F13 88.50(16) . . ?
 F22 Cr4 O62 91.1(2) . . ?
 F22 Cr4 O72 92.8(2) . . ?
 F22 Cr4 O81 178.76(18) . . ?
 F22 Cr4 O91 89.9(2) . . ?
 O62 Cr4 O91 87.5(2) . . ?
 O72 Cr4 O62 91.8(2) . . ?
 O72 Cr4 O91 177.3(2) . . ?
 O81 Cr4 O62 87.8(2) . . ?
 O81 Cr4 O72 86.7(2) . . ?
 O81 Cr4 O91 90.6(2) . . ?
 F35 Cr5 O12 177.5(3) . . ?
 F35 Cr5 O21 94.4(3) . . ?
 F35 Cr5 O32 94.2(8) . . ?
 F35 Cr5 O1A 91.5(9) . . ?
 F41 Cr5 F35 87.26(18) . . ?
 F41 Cr5 O12 90.4(3) . . ?
 F41 Cr5 O21 178.0(3) . . ?
 F41 Cr5 O32 89.4(10) . . ?
 F41 Cr5 O1A 94.9(6) . . ?
 F41 Cr5 O32A 84.2(7) . . ?
 O1 Cr5 F35 83.2(10) . . ?
 O1 Cr5 F41 88.8(7) . . ?
 O1 Cr5 O12 96.0(10) . . ?
 O1 Cr5 O21 92.6(7) . . ?
 O1 Cr5 O32A 168.3(11) . . ?
 O12 Cr5 O32 86.6(8) . . ?
 O12 Cr5 O1A 87.9(9) . . ?
 O21 Cr5 O12 88.0(3) . . ?
 O21 Cr5 O32 89.3(10) . . ?
 O21 Cr5 O1A 86.2(6) . . ?
 O32 Cr5 O1A 173.0(12) . . ?
 O32A Cr5 F35 87.2(7) . . ?
 O32A Cr5 O12 93.4(7) . . ?
 O32A Cr5 O21 94.7(7) . . ?
 F9 Cr6 F22 89.26(17) . . ?
 F9 Cr6 O42 91.9(2) . . ?
 F9 Cr6 O52 90.9(3) . . ?
 F9 Cr6 O61 177.5(2) . . ?
 F9 Cr6 O71 91.2(2) . . ?
 F22 Cr6 O52 88.9(2) . . ?
 F22 Cr6 O61 91.4(2) . . ?
 F22 Cr6 O71 90.4(2) . . ?
 O42 Cr6 F22 176.8(2) . . ?
 O42 Cr6 O52 94.1(3) . . ?
 O42 Cr6 O61 87.6(3) . . ?
 O42 Cr6 O71 86.6(3) . . ?
 O52 Cr6 O71 177.8(3) . . ?
 O61 Cr6 O52 86.7(3) . . ?
 O61 Cr6 O71 91.2(3) . . ?
 F32 Cr7 F41 87.83(18) . . ?
 F32 Cr7 O2 86.1(13) . . ?
 F32 Cr7 O132 84.1(5) . . ?
 F32 Cr7 O301 91.2(6) . . ?
 F32 Cr7 O401 95.8(6) . . ?
 F41 Cr7 O2 86.5(10) . . ?
 F41 Cr7 O132 164.2(7) . . ?
 F41 Cr7 O301 79.9(8) . . ?
 F41 Cr7 O401 169.4(8) . . ?
 O2 Cr7 O132 79.5(12) . . ?
 O11 Cr7 F32 176.9(4) . . ?
 O11 Cr7 F41 94.1(3) . . ?
 O11 Cr7 O2 91.7(13) . . ?
 O11 Cr7 O132 93.5(6) . . ?
 O11 Cr7 O301 91.5(7) . . ?
 O11 Cr7 O401 82.7(6) . . ?
 O11 Cr7 O2A 88.6(11) . . ?
 O401 Cr7 O301 90.0(10) . . ?
 O2A Cr7 F32 88.9(11) . . ?
 O2A Cr7 F41 91.7(11) . . ?
 O2A Cr7 O301 171.7(13) . . ?
 O2A Cr7 O401 98.3(12) . . ?
 F9 Cr8 O41 91.4(2) . . ?
 F35 Cr8 F9 85.91(16) . . ?
 F35 Cr8 O22 91.6(3) . . ?
 F35 Cr8 O31 86.6(7) . . ?
 F35 Cr8 O41 175.6(3) . . ?
 F35 Cr8 O51 88.8(3) . . ?
 F35 Cr8 O31A 91.5(6) . . ?
 O22 Cr8 F9 177.0(3) . . ?
 O22 Cr8 O41 91.0(3) . . ?
 O31 Cr8 F9 79.3(7) . . ?
 O31 Cr8 O22 99.0(7) . . ?
 O31 Cr8 O41 89.4(7) . . ?
 O51 Cr8 F9 91.8(3) . . ?
 O51 Cr8 O22 89.8(4) . . ?
 O51 Cr8 O31 170.2(7) . . ?
 O51 Cr8 O41 94.8(4) . . ?
 O51 Cr8 O31A 176.2(6) . . ?
 O31A Cr8 F9 92.1(5) . . ?
 O31A Cr8 O22 86.4(6) . . ?
 O31A Cr8 O41 85.0(6) . . ?
 Cr6 F9 Cr8 121.9(2) . . ?
 Cr1 F11 Cr2 123.60(18) . . ?
 Cr2 F12 Cr3 122.69(19) . . ?
 Cr1 F13 Cr4 123.2(2) . . ?
 Cr4 F22 Cr6 123.5(2) . . ?
 Cr7 F32 Cr3 121.4(2) . . ?
 Cr8 F35 Cr5 122.3(2) . . ?
 Cr5 F41 Cr7 121.5(2) . . ?
 C3 O2 Cr7 129(2) . . ?
 C3 O1 Cr5 141(2) . . ?
 C13 O11 Cr7 137.2(8) . . ?
 C13 O12 Cr5 129.3(8) . . ?
 C23 O21 Cr5 135.3(7) . . ?
 C23 O22 Cr8 131.2(8) . . ?
 C33 O31 Cr8 146.9(17) . . ?
 C33 O32 Cr5 131.8(19) . . ?
 C43 O41 Cr8 132.9(6) . . ?
 C43 O42 Cr6 134.5(6) . . ?
 C53 O51 Cr8 129.3(8) . . ?
 C53 O52 Cr6 135.8(7) . . ?
 C63 O61 Cr6 134.3(4) . . ?
 C63 O62 Cr4 129.8(6) . . ?
 C73 O71 Cr6 129.7(5) . . ?
 C73 O72 Cr4 135.2(5) . . ?
 C83 O81 Cr4 135.5(5) . . ?
 C83 O82 Cr1 128.0(5) . . ?
 C93 O91 Cr4 127.2(5) . . ?
 C93 O92 Cr1 134.9(4) . . ?
 C103 O101 Cr1 133.7(5) . . ?
 C103 O102 Cr2 130.2(5) . . ?
 C113 O111 Cr2 129.5(5) . . ?
 C113 O112 Cr3 137.3(5) . . ?
 C123 O121 Cr2 135.0(5) . . ?
 C123 O122 Cr3 133.2(5) . . ?
 C133 O131 Cr3 136(2) . . ?
 C133 O132 Cr7 131.9(14) . . ?
 C303 O301 Cr7 118.1(16) . . ?
 C303 O302 Cr3 115.8(16) . . ?
 C313 O311 Cr2 136.6(4) . . ?
 C313 O312 Cr1 129.2(5) . . ?
 C182 N181 Co2Z 103.9(3) . . ?
 C182 N181 C186 120.0 . . ?
 C186 N181 Co2Z 136.1(3) . . ?
 N181 C182 C183 120.0 . . ?
 N181 C182 C192 127.8(7) . . ?
 C183 C182 C192 111.8(6) . . ?
 C182 C183 H183 120.0 . . ?
 C184 C183 C182 120.0 . . ?
 C184 C183 H183 120.0 . . ?
 C183 C184 H184 120.0 . . ?
 C185 C184 C183 120.0 . . ?
 C185 C184 H184 120.0 . . ?
 C184 C185 H185 120.0 . . ?
 C184 C185 C186 120.0 . . ?
 C186 C185 H185 120.0 . . ?
 N181 C186 H186 120.0 . . ?
 C185 C186 N181 120.0 . . ?
 C185 C186 H186 120.0 . . ?
 C192 N191 Co2Z 123.2(4) . . ?
 C192 N191 C196 120.0 . . ?
 C196 N191 Co2Z 116.3(4) . . ?
 N191 C192 C182 100.8(7) . . ?
 N191 C192 C193 120.0 . . ?
 C193 C192 C182 139.0(7) . . ?
 C192 C193 H193 120.0 . . ?
 C194 C193 C192 120.0 . . ?
 C194 C193 H193 120.0 . . ?
 C193 C194 C195 120.0 . . ?
 C193 C194 C211 108.1(10) . . ?
 C195 C194 C211 131.1(10) . . ?
 C194 C195 H195 120.0 . . ?
 C196 C195 C194 120.0 . . ?
 C196 C195 H195 120.0 . . ?
 C195 C196 N191 120.0 . . ?
 C202 C196 N191 104.8(8) . . ?
 C202 C196 C195 135.1(8) . . ?
 O301 C303 O302 126(2) . . ?
 O301 C303 C304 96.2(13) . . ?
 O302 C303 C304 108.5(16) . . ?
 O2 C3 O1 113.0(17) . . ?
 O2 C3 C4 123.4(16) . . ?
 O1 C3 C4 117.2(14) . . ?
 C3 C4 C5 104.4(4) . . ?
 C3 C4 C6 104.0(4) . . ?
 C3 C4 C7 112.19(11) . . ?
 C5 C4 C6 111.87(10) . . ?
 C5 C4 C7 111.84(10) . . ?
 C6 C4 C7 112.09(10) . . ?
 C4 C5 H5A 109.5 . . ?
 C4 C5 H5B 109.5 . . ?
 C4 C5 H5C 109.5 . . ?
 H5A C5 H5B 109.5 . . ?
 H5A C5 H5C 109.5 . . ?
 H5B C5 H5C 109.5 . . ?
 C4 C6 H6A 109.5 . . ?
 C4 C6 H6B 109.5 . . ?
 C4 C6 H6C 109.5 . . ?
 H6A C6 H6B 109.5 . . ?
 H6A C6 H6C 109.5 . . ?
 H6B C6 H6C 109.5 . . ?
 C4 C7 H7A 109.5 . . ?
 C4 C7 H7B 109.5 . . ?
 C4 C7 H7C 109.5 . . ?
 H7A C7 H7B 109.5 . . ?
 H7A C7 H7C 109.5 . . ?
 H7B C7 H7C 109.5 . . ?
 O11 C13 O12 124.9(9) . . ?
 O11 C13 C14 119.5(11) . . ?
 O12 C13 C14 115.3(11) . . ?
 C13 C14 C16 106.7(10) . . ?
 C15 C14 C13 108.0(10) . . ?
 C15 C14 C16 109.7(12) . . ?
 C15 C14 C17 111.3(12) . . ?
 C17 C14 C13 108.1(11) . . ?
 C17 C14 C16 112.9(13) . . ?
 C14 C15 H15A 109.5 . . ?
 C14 C15 H15B 109.5 . . ?
 C14 C15 H15C 109.5 . . ?
 H15A C15 H15B 109.5 . . ?
 H15A C15 H15C 109.5 . . ?
 H15B C15 H15C 109.5 . . ?
 C14 C16 H16A 109.5 . . ?
 C14 C16 H16B 109.5 . . ?
 C14 C16 H16C 109.5 . . ?
 H16A C16 H16B 109.5 . . ?
 H16A C16 H16C 109.5 . . ?
 H16B C16 H16C 109.5 . . ?
 C14 C17 H17A 109.5 . . ?
 C14 C17 H17B 109.5 . . ?
 C14 C17 H17C 109.5 . . ?
 H17A C17 H17B 109.5 . . ?
 H17A C17 H17C 109.5 . . ?
 H17B C17 H17C 109.5 . . ?
 O21 C23 C24 110.2(11) . . ?
 O21 C23 C24A 120.7(14) . . ?
 O22 C23 O21 123.5(8) . . ?
 O22 C23 C24 125.6(12) . . ?
 O22 C23 C24A 112.5(14) . . ?
 C23 C24 C26 107.8(12) . . ?
 C23 C24 C27 110.8(12) . . ?
 C25 C24 C23 107.2(12) . . ?
 C25 C24 C26 107.0(13) . . ?
 C25 C24 C27 113.3(14) . . ?
 C27 C24 C26 110.4(14) . . ?
 C24 C25 H25A 109.5 . . ?
 C24 C25 H25B 109.5 . . ?
 C24 C25 H25C 109.5 . . ?
 H25A C25 H25B 109.5 . . ?
 H25A C25 H25C 109.5 . . ?
 H25B C25 H25C 109.5 . . ?
 C24 C26 H26A 109.5 . . ?
 C24 C26 H26B 109.5 . . ?
 C24 C26 H26C 109.5 . . ?
 H26A C26 H26B 109.5 . . ?
 H26A C26 H26C 109.5 . . ?
 H26B C26 H26C 109.5 . . ?
 C24 C27 H27A 109.5 . . ?
 C24 C27 H27B 109.5 . . ?
 C24 C27 H27C 109.5 . . ?
 H27A C27 H27B 109.5 . . ?
 H27A C27 H27C 109.5 . . ?
 H27B C27 H27C 109.5 . . ?
 O31 C33 O32 114.3(18) . . ?
 O31 C33 C34 127.9(16) . . ?
 O32 C33 C34 117.1(18) . . ?
 C33 C34 C35 104.5(12) . . ?
 C33 C34 C36 104.1(12) . . ?
 C33 C34 C37 112.0(14) . . ?
 C35 C34 C36 112.19(19) . . ?
 C35 C34 C37 111.46(19) . . ?
 C36 C34 C37 112.10(19) . . ?
 C34 C35 H35A 109.5 . . ?
 C34 C35 H35B 109.5 . . ?
 C34 C35 H35C 109.5 . . ?
 H35A C35 H35B 109.5 . . ?
 H35A C35 H35C 109.5 . . ?
 H35B C35 H35C 109.5 . . ?
 C34 C36 H36A 109.5 . . ?
 C34 C36 H36B 109.5 . . ?
 C34 C36 H36C 109.5 . . ?
 H36A C36 H36B 109.5 . . ?
 H36A C36 H36C 109.5 . . ?
 H36B C36 H36C 109.5 . . ?
 C34 C37 H37A 109.5 . . ?
 C34 C37 H37B 109.5 . . ?
 C34 C37 H37C 109.5 . . ?
 H37A C37 H37B 109.5 . . ?
 H37A C37 H37C 109.5 . . ?
 H37B C37 H37C 109.5 . . ?
 O41 C43 C44 119.1(10) . . ?
 O42 C43 O41 124.9(8) . . ?
 O42 C43 C44 116.0(10) . . ?
 C43 C44 C46 107.0(9) . . ?
 C45 C44 C43 108.5(9) . . ?
 C45 C44 C46 104.3(11) . . ?
 C45 C44 C47 124.6(11) . . ?
 C47 C44 C43 111.1(10) . . ?
 C47 C44 C46 99.3(11) . . ?
 C44 C45 H45A 109.5 . . ?
 C44 C45 H45B 109.5 . . ?
 C44 C45 H45C 109.5 . . ?
 H45A C45 H45B 109.5 . . ?
 H45A C45 H45C 109.5 . . ?
 H45B C45 H45C 109.5 . . ?
 C44 C46 H46A 109.5 . . ?
 C44 C46 H46B 109.5 . . ?
 C44 C46 H46C 109.5 . . ?
 H46A C46 H46B 109.5 . . ?
 H46A C46 H46C 109.5 . . ?
 H46B C46 H46C 109.5 . . ?
 C44 C47 H47A 109.5 . . ?
 C44 C47 H47B 109.5 . . ?
 C44 C47 H47C 109.5 . . ?
 H47A C47 H47B 109.5 . . ?
 H47A C47 H47C 109.5 . . ?
 H47B C47 H47C 109.5 . . ?
 O51 C53 O52 126.8(10) . . ?
 O51 C53 C54 99.1(15) . . ?
 O51 C53 C54A 125.5(13) . . ?
 O52 C53 C54 133.9(16) . . ?
 O52 C53 C54A 107.3(13) . . ?
 C53 C54 C55 107.7(15) . . ?
 C53 C54 C56 101.9(16) . . ?
 C55 C54 C56 110.2(17) . . ?
 C57 C54 C53 104.4(16) . . ?
 C57 C54 C55 119.9(18) . . ?
 C57 C54 C56 110.9(18) . . ?
 C54 C55 H55A 109.5 . . ?
 C54 C55 H55B 109.5 . . ?
 C54 C55 H55C 109.5 . . ?
 H55A C55 H55B 109.5 . . ?
 H55A C55 H55C 109.5 . . ?
 H55B C55 H55C 109.5 . . ?
 C54 C56 H56A 109.5 . . ?
 C54 C56 H56B 109.5 . . ?
 C54 C56 H56C 109.5 . . ?
 H56A C56 H56B 109.5 . . ?
 H56A C56 H56C 109.5 . . ?
 H56B C56 H56C 109.5 . . ?
 C54 C57 H57A 109.5 . . ?
 C54 C57 H57B 109.5 . . ?
 C54 C57 H57C 109.5 . . ?
 H57A C57 H57B 109.5 . . ?
 H57A C57 H57C 109.5 . . ?
 H57B C57 H57C 109.5 . . ?
 O61 C63 C64 117.7(7) . . ?
 O62 C63 O61 125.5(7) . . ?
 O62 C63 C64 116.7(8) . . ?
 C63 C64 C66 104.9(7) . . ?
 C63 C64 C67 107.1(8) . . ?
 C65 C64 C63 110.2(8) . . ?
 C65 C64 C66 109.0(9) . . ?
 C65 C64 C67 114.4(8) . . ?
 C67 C64 C66 110.7(9) . . ?
 C64 C65 H65A 109.5 . . ?
 C64 C65 H65B 109.5 . . ?
 C64 C65 H65C 109.5 . . ?
 H65A C65 H65B 109.5 . . ?
 H65A C65 H65C 109.5 . . ?
 H65B C65 H65C 109.5 . . ?
 C64 C66 H66A 109.5 . . ?
 C64 C66 H66B 109.5 . . ?
 C64 C66 H66C 109.5 . . ?
 H66A C66 H66B 109.5 . . ?
 H66A C66 H66C 109.5 . . ?
 H66B C66 H66C 109.5 . . ?
 C64 C67 H67A 109.5 . . ?
 C64 C67 H67B 109.5 . . ?
 C64 C67 H67C 109.5 . . ?
 H67A C67 H67B 109.5 . . ?
 H67A C67 H67C 109.5 . . ?
 H67B C67 H67C 109.5 . . ?
 O71 C73 C74 116.9(8) . . ?
 O72 C73 O71 125.3(7) . . ?
 O72 C73 C74 117.6(8) . . ?
 C73 C74 C77 107.1(7) . . ?
 C75 C74 C73 109.8(8) . . ?
 C75 C74 C77 118.6(11) . . ?
 C76 C74 C73 105.4(7) . . ?
 C76 C74 C75 108.8(11) . . ?
 C76 C74 C77 106.4(10) . . ?
 C74 C75 H75A 109.5 . . ?
 C74 C75 H75B 109.5 . . ?
 C74 C75 H75C 109.5 . . ?
 H75A C75 H75B 109.5 . . ?
 H75A C75 H75C 109.5 . . ?
 H75B C75 H75C 109.5 . . ?
 C74 C76 H76A 109.5 . . ?
 C74 C76 H76B 109.5 . . ?
 C74 C76 H76C 109.5 . . ?
 H76A C76 H76B 109.5 . . ?
 H76A C76 H76C 109.5 . . ?
 H76B C76 H76C 109.5 . . ?
 C74 C77 H77A 109.5 . . ?
 C74 C77 H77B 109.5 . . ?
 C74 C77 H77C 109.5 . . ?
 H77A C77 H77B 109.5 . . ?
 H77A C77 H77C 109.5 . . ?
 H77B C77 H77C 109.5 . . ?
 O81 C83 O82 125.9(6) . . ?
 O81 C83 C84 119.6(7) . . ?
 O82 C83 C84 114.5(7) . . ?
 C83 C84 C86 105.6(7) . . ?
 C85 C84 C83 108.4(7) . . ?
 C85 C84 C86 103.3(7) . . ?
 C85 C84 C87 115.6(8) . . ?
 C87 C84 C83 113.7(7) . . ?
 C87 C84 C86 109.3(8) . . ?
 C84 C85 H85A 109.5 . . ?
 C84 C85 H85B 109.5 . . ?
 C84 C85 H85C 109.5 . . ?
 H85A C85 H85B 109.5 . . ?
 H85A C85 H85C 109.5 . . ?
 H85B C85 H85C 109.5 . . ?
 C84 C86 H86A 109.5 . . ?
 C84 C86 H86B 109.5 . . ?
 C84 C86 H86C 109.5 . . ?
 H86A C86 H86B 109.5 . . ?
 H86A C86 H86C 109.5 . . ?
 H86B C86 H86C 109.5 . . ?
 C84 C87 H87A 109.5 . . ?
 C84 C87 H87B 109.5 . . ?
 C84 C87 H87C 109.5 . . ?
 H87A C87 H87B 109.5 . . ?
 H87A C87 H87C 109.5 . . ?
 H87B C87 H87C 109.5 . . ?
 O91 C93 O92 127.2(6) . . ?
 O91 C93 C94 118.2(6) . . ?
 O92 C93 C94 114.5(6) . . ?
 C93 C94 C95 111.4(6) . . ?
 C93 C94 C96 106.8(6) . . ?
 C93 C94 C97 110.7(6) . . ?
 C95 C94 C96 109.9(6) . . ?
 C95 C94 C97 111.1(6) . . ?
 C97 C94 C96 106.8(7) . . ?
 C94 C95 H95A 109.5 . . ?
 C94 C95 H95B 109.5 . . ?
 C94 C95 H95C 109.5 . . ?
 H95A C95 H95B 109.5 . . ?
 H95A C95 H95C 109.5 . . ?
 H95B C95 H95C 109.5 . . ?
 C94 C96 H96A 109.5 . . ?
 C94 C96 H96B 109.5 . . ?
 C94 C96 H96C 109.5 . . ?
 H96A C96 H96B 109.5 . . ?
 H96A C96 H96C 109.5 . . ?
 H96B C96 H96C 109.5 . . ?
 C94 C97 H97A 109.5 . . ?
 C94 C97 H97B 109.5 . . ?
 C94 C97 H97C 109.5 . . ?
 H97A C97 H97B 109.5 . . ?
 H97A C97 H97C 109.5 . . ?
 H97B C97 H97C 109.5 . . ?
 O101 C103 O102 125.5(7) . . ?
 O101 C103 C104 115.5(7) . . ?
 O101 C103 C504 124.2(14) . . ?
 O102 C103 C104 119.0(7) . . ?
 O102 C103 C504 109.1(13) . . ?
 C105 C104 C103 104.9(8) . . ?
 C105 C104 C107 112.4(12) . . ?
 C106 C104 C103 107.4(9) . . ?
 C106 C104 C105 112.0(12) . . ?
 C106 C104 C107 110.9(10) . . ?
 C107 C104 C103 108.9(10) . . ?
 C104 C105 H10A 109.5 . . ?
 C104 C105 H10B 109.5 . . ?
 C104 C105 H10C 109.5 . . ?
 H10A C105 H10B 109.5 . . ?
 H10A C105 H10C 109.5 . . ?
 H10B C105 H10C 109.5 . . ?
 C104 C106 H10D 109.5 . . ?
 C104 C106 H10E 109.5 . . ?
 C104 C106 H10F 109.5 . . ?
 H10D C106 H10E 109.5 . . ?
 H10D C106 H10F 109.5 . . ?
 H10E C106 H10F 109.5 . . ?
 C104 C107 H10G 109.5 . . ?
 C104 C107 H10H 109.5 . . ?
 C104 C107 H10I 109.5 . . ?
 H10G C107 H10H 109.5 . . ?
 H10G C107 H10I 109.5 . . ?
 H10H C107 H10I 109.5 . . ?
 O111 C113 C114 115.5(8) . . ?
 O112 C113 O111 126.6(7) . . ?
 O112 C113 C114 117.7(8) . . ?
 C115 C114 C113 110.1(7) . . ?
 C115 C114 C117 111.1(9) . . ?
 C116 C114 C113 105.2(6) . . ?
 C116 C114 C115 107.9(9) . . ?
 C116 C114 C117 114.8(9) . . ?
 C117 C114 C113 107.5(7) . . ?
 C114 C115 H11A 109.5 . . ?
 C114 C115 H11B 109.5 . . ?
 C114 C115 H11C 109.5 . . ?
 H11A C115 H11B 109.5 . . ?
 H11A C115 H11C 109.5 . . ?
 H11B C115 H11C 109.5 . . ?
 C114 C116 H11D 109.5 . . ?
 C114 C116 H11E 109.5 . . ?
 C114 C116 H11F 109.5 . . ?
 H11D C116 H11E 109.5 . . ?
 H11D C116 H11F 109.5 . . ?
 H11E C116 H11F 109.5 . . ?
 C114 C117 H11G 109.5 . . ?
 C114 C117 H11H 109.5 . . ?
 C114 C117 H11I 109.5 . . ?
 H11G C117 H11H 109.5 . . ?
 H11G C117 H11I 109.5 . . ?
 H11H C117 H11I 109.5 . . ?
 O121 C123 C124 115.9(7) . . ?
 O122 C123 O121 124.9(6) . . ?
 O122 C123 C124 119.2(7) . . ?
 C123 C124 C126 105.3(6) . . ?
 C125 C124 C123 112.0(7) . . ?
 C125 C124 C126 106.4(9) . . ?
 C125 C124 C127 115.5(9) . . ?
 C127 C124 C123 108.8(7) . . ?
 C127 C124 C126 108.1(10) . . ?
 C124 C125 H12A 109.5 . . ?
 C124 C125 H12B 109.5 . . ?
 C124 C125 H12C 109.5 . . ?
 H12A C125 H12B 109.5 . . ?
 H12A C125 H12C 109.5 . . ?
 H12B C125 H12C 109.5 . . ?
 C124 C126 H12D 109.5 . . ?
 C124 C126 H12E 109.5 . . ?
 C124 C126 H12F 109.5 . . ?
 H12D C126 H12E 109.5 . . ?
 H12D C126 H12F 109.5 . . ?
 H12E C126 H12F 109.5 . . ?
 C124 C127 H12G 109.5 . . ?
 C124 C127 H12H 109.5 . . ?
 C124 C127 H12I 109.5 . . ?
 H12G C127 H12H 109.5 . . ?
 H12G C127 H12I 109.5 . . ?
 H12H C127 H12I 109.5 . . ?
 O131 C133 O132 118(2) . . ?
 O131 C133 C134 129(2) . . ?
 O132 C133 C134 112.3(16) . . ?
 C133 C134 C137 109.0(10) . . ?
 C135 C134 C133 109.4(10) . . ?
 C135 C134 C137 109.6(10) . . ?
 C136 C134 C133 108.3(10) . . ?
 C136 C134 C135 110.9(11) . . ?
 C136 C134 C137 109.6(10) . . ?
 C134 C135 H13A 109.5 . . ?
 C134 C135 H13B 109.5 . . ?
 C134 C135 H13C 109.5 . . ?
 H13A C135 H13B 109.5 . . ?
 H13A C135 H13C 109.5 . . ?
 H13B C135 H13C 109.5 . . ?
 C134 C136 H13D 109.5 . . ?
 C134 C136 H13E 109.5 . . ?
 C134 C136 H13F 109.5 . . ?
 H13D C136 H13E 109.5 . . ?
 H13D C136 H13F 109.5 . . ?
 H13E C136 H13F 109.5 . . ?
 C134 C137 H13G 109.5 . . ?
 C134 C137 H13H 109.5 . . ?
 C134 C137 H13I 109.5 . . ?
 H13G C137 H13H 109.5 . . ?
 H13G C137 H13I 109.5 . . ?
 H13H C137 H13I 109.5 . . ?
 C144 C145 H145 120.0 . . ?
 C144 C145 C146 120.0 . . ?
 C146 C145 H145 120.0 . . ?
 C145 C144 C143 120.0 . . ?
 C154 C144 C145 109.9(10) . . ?
 C154 C144 C143 128.6(10) . . ?
 C144 C143 H143 120.0 . . ?
 C142 C143 C144 120.0 . . ?
 C142 C143 H143 120.0 . . ?
 C143 C142 H142 120.0 . . ?
 C141 C142 C143 120.0 . . ?
 C141 C142 H142 120.0 . . ?
 C142 C141 C33A 124.4(13) . . ?
 C146 C141 C142 120.0 . . ?
 C146 C141 C33A 115.2(13) . . ?
 C145 C146 H146 120.0 . . ?
 C141 C146 C145 120.0 . . ?
 C141 C146 H146 120.0 . . ?
 C144 C154 C155 122.2(6) . . ?
 C144 C154 C153 117.7(6) . . ?
 C155 C154 C153 120.0 . . ?
 C154 C155 H155 120.0 . . ?
 C156 C155 C154 120.0 . . ?
 C156 C155 H155 120.0 . . ?
 C155 C156 C171 131.9(11) . . ?
 N151 C156 C155 120.0 . . ?
 N151 C156 C171 108.0(11) . . ?
 C156 N151 Co2Z 124.1(6) . . ?
 C152 N151 Co2Z 115.7(6) . . ?
 C152 N151 C156 120.0 . . ?
 N151 C152 C153 120.0 . . ?
 N151 C152 C166 105.3(5) . . ?
 C153 C152 C166 134.7(5) . . ?
 C154 C153 H153 120.0 . . ?
 C152 C153 C154 120.0 . . ?
 C152 C153 H153 120.0 . . ?
 N161 C166 C152 120.26(8) . . ?
 N161 C166 C165 120.0 . . ?
 C165 C166 C152 119.74(8) . . ?
 C166 N161 Co2Z 111.3(4) . . ?
 C162 N161 Co2Z 128.7(4) . . ?
 C162 N161 C166 120.0 . . ?
 N161 C162 H162 120.0 . . ?
 N161 C162 C163 120.0 . . ?
 C163 C162 H162 120.0 . . ?
 C162 C163 H163 120.0 . . ?
 C164 C163 C162 120.0 . . ?
 C164 C163 H163 120.0 . . ?
 C163 C164 H164 120.0 . . ?
 C163 C164 C165 120.0 . . ?
 C165 C164 H164 120.0 . . ?
 C166 C165 H165 120.0 . . ?
 C164 C165 C166 120.0 . . ?
 C164 C165 H165 120.0 . . ?
 C171 C175 H175 120.0 . . ?
 C171 C175 C174 120.0 . . ?
 C174 C175 H175 120.0 . . ?
 C175 C171 C156 120.9(16) . . ?
 N176 C171 C156 119.1(16) . . ?
 N176 C171 C175 120.0 . . ?
 C171 N176 Co2Z 109.0(12) . . ?
 C172 N176 Co2Z 130.9(12) . . ?
 C172 N176 C171 120.0 . . ?
 N176 C172 H172 120.0 . . ?
 N176 C172 C173 120.0 . . ?
 C173 C172 H172 120.0 . . ?
 C172 C173 H173 120.0 . . ?
 C174 C173 C172 120.0 . . ?
 C174 C173 H173 120.0 . . ?
 C175 C174 H174 120.0 . . ?
 C173 C174 C175 120.0 . . ?
 C173 C174 H174 120.0 . . ?
 C203 C204 H204 120.0 . . ?
 C203 C204 C205 120.0 . . ?
 C205 C204 H204 120.0 . . ?
 C204 C203 H203 120.0 . . ?
 C204 C203 C202 120.0 . . ?
 C202 C203 H203 120.0 . . ?
 C196 C202 C203 110.5(11) . . ?
 C196 C202 N201 129.3(11) . . ?
 C203 C202 N201 120.0 . . ?
 C202 N201 Co2Z 103.2(7) . . ?
 C202 N201 C206 120.0 . . ?
 C206 N201 Co2Z 135.9(7) . . ?
 N201 C206 H206 120.0 . . ?
 C205 C206 N201 120.0 . . ?
 C205 C206 H206 120.0 . . ?
 C204 C205 H205 120.0 . . ?
 C206 C205 C204 120.0 . . ?
 C206 C205 H205 120.0 . . ?
 C213 C214 C215 120.0 . . ?
 C213 C214 C603 119.0(14) . . ?
 C215 C214 C603 120.1(14) . . ?
 C214 C213 H213 120.0 . . ?
 C212 C213 C214 120.0 . . ?
 C212 C213 H213 120.0 . . ?
 C213 C212 H212 120.0 . . ?
 C211 C212 C213 120.0 . . ?
 C211 C212 H212 120.0 . . ?
 C212 C211 C194 121.5(14) . . ?
 C212 C211 C216 120.0 . . ?
 C216 C211 C194 118.5(14) . . ?
 C211 C216 H216 120.0 . . ?
 C215 C216 C211 120.0 . . ?
 C215 C216 H216 120.0 . . ?
 C214 C215 H215 120.0 . . ?
 C216 C215 C214 120.0 . . ?
 C216 C215 H215 120.0 . . ?
 C303 C304 C306 108.1(10) . . ?
 C303 C304 C307 109.3(11) . . ?
 C305 C304 C303 110.0(11) . . ?
 C305 C304 C306 109.8(11) . . ?
 C305 C304 C307 109.7(10) . . ?
 C306 C304 C307 109.9(10) . . ?
 C304 C305 H30A 109.5 . . ?
 C304 C305 H30B 109.5 . . ?
 C304 C305 H30C 109.5 . . ?
 H30A C305 H30B 109.5 . . ?
 H30A C305 H30C 109.5 . . ?
 H30B C305 H30C 109.5 . . ?
 C304 C306 H30D 109.5 . . ?
 C304 C306 H30E 109.5 . . ?
 C304 C306 H30F 109.5 . . ?
 H30D C306 H30E 109.5 . . ?
 H30D C306 H30F 109.5 . . ?
 H30E C306 H30F 109.5 . . ?
 C304 C307 H30G 109.5 . . ?
 C304 C307 H30H 109.5 . . ?
 C304 C307 H30I 109.5 . . ?
 H30G C307 H30H 109.5 . . ?
 H30G C307 H30I 109.5 . . ?
 H30H C307 H30I 109.5 . . ?
 O311 C313 O312 124.7(6) . . ?
 O311 C313 C314 114.6(9) . . ?
 O311 C313 C904 119.9(9) . . ?
 O312 C313 C314 120.7(9) . . ?
 O312 C313 C904 115.1(9) . . ?
 C313 C314 C315 109.4(15) . . ?
 C313 C314 C316 115.0(14) . . ?
 C313 C314 C317 112.1(13) . . ?
 C316 C314 C315 107.5(14) . . ?
 C316 C314 C317 103.6(15) . . ?
 C317 C314 C315 109.0(15) . . ?
 C314 C315 H31A 109.5 . . ?
 C314 C315 H31B 109.5 . . ?
 C314 C315 H31C 109.5 . . ?
 H31A C315 H31B 109.5 . . ?
 H31A C315 H31C 109.5 . . ?
 H31B C315 H31C 109.5 . . ?
 C314 C316 H31D 109.5 . . ?
 C314 C316 H31E 109.5 . . ?
 C314 C316 H31F 109.5 . . ?
 H31D C316 H31E 109.5 . . ?
 H31D C316 H31F 109.5 . . ?
 H31E C316 H31F 109.5 . . ?
 C314 C317 H31G 109.5 . . ?
 C314 C317 H31H 109.5 . . ?
 C314 C317 H31I 109.5 . . ?
 H31G C317 H31H 109.5 . . ?
 H31G C317 H31I 109.5 . . ?
 H31H C317 H31I 109.5 . . ?
 H2PA C2P H2PB 107.0 . . ?
 C221 C2P H2PA 107.5 . . ?
 C221 C2P H2PB 107.5 . . ?
 C222 C2P H2PA 107.5 . . ?
 C222 C2P H2PB 107.5 . . ?
 C222 C2P C221 119.1(13) . . ?
 C2P C221 H22A 109.5 . . ?
 C2P C221 H22B 109.5 . . ?
 C2P C221 H22C 109.5 . . ?
 H22A C221 H22B 109.5 . . ?
 H22A C221 H22C 109.5 . . ?
 H22B C221 H22C 109.5 . . ?
 C2P C222 H22D 106.6 . . ?
 C2P C222 H22E 106.6 . . ?
 C2P C222 N224 123.0(11) . . ?
 H22D C222 H22E 106.6 . . ?
 N224 C222 H22D 106.6 . . ?
 N224 C222 H22E 106.6 . . ?
 C222 N224 H22F 106.0 . . ?
 C222 N224 H22G 106.0 . . ?
 H22F N224 H22G 106.3 . . ?
 C8 N224 C222 125.3(10) . . ?
 C8 N224 H22F 106.0 . . ?
 C8 N224 H22G 106.0 . . ?
 H22H C226 H22I 109.5 . . ?
 H22H C226 H22J 109.5 . . ?
 H22I C226 H22J 109.5 . . ?
 C9 C226 H22H 109.5 . . ?
 C9 C226 H22I 109.5 . . ?
 C9 C226 H22J 109.5 . . ?
 N224 C8 H8A 106.0 . . ?
 N224 C8 H8B 106.0 . . ?
 H8A C8 H8B 106.3 . . ?
 C9 C8 N224 125.1(11) . . ?
 C9 C8 H8A 106.0 . . ?
 C9 C8 H8B 106.0 . . ?
 C226 C9 C8 121.1(13) . . ?
 C226 C9 H9A 107.0 . . ?
 C226 C9 H9B 107.0 . . ?
 C8 C9 H9A 107.0 . . ?
 C8 C9 H9B 107.0 . . ?
 H9A C9 H9B 106.8 . . ?
 O9 Cl1 O9 110.2(16) . 2_655 ?
 O15 Cl1 O9 109.7(8) 2_655 2_655 ?
 O15 Cl1 O9 108.4(8) . 2_655 ?
 O15 Cl1 O9 109.7(8) . . ?
 O15 Cl1 O9 108.4(8) 2_655 . ?
 O15 Cl1 O15 110.5(16) 2_655 . ?
 C403 O402 Cr3 129.3(19) . . ?
 O402 C403 C404 113(2) . . ?
 O401 C403 O402 132.2(19) . . ?
 O401 C403 C404 114.8(19) . . ?
 C403 C404 C406 105.2(14) . . ?
 C403 C404 C407 104.7(14) . . ?
 C403 C404 C405 110.8(13) . . ?
 C407 C404 C406 113.5(14) . . ?
 C407 C404 C405 109.7(14) . . ?
 C405 C404 C406 112.6(15) . . ?
 C404 C406 H40A 109.5 . . ?
 C404 C406 H40B 109.5 . . ?
 C404 C406 H40C 109.5 . . ?
 H40A C406 H40B 109.5 . . ?
 H40A C406 H40C 109.5 . . ?
 H40B C406 H40C 109.5 . . ?
 C404 C407 H40D 109.5 . . ?
 C404 C407 H40E 109.5 . . ?
 C404 C407 H40F 109.5 . . ?
 H40D C407 H40E 109.5 . . ?
 H40D C407 H40F 109.5 . . ?
 H40E C407 H40F 109.5 . . ?
 C404 C405 H40G 109.5 . . ?
 C404 C405 H40H 109.5 . . ?
 C404 C405 H40I 109.5 . . ?
 H40G C405 H40H 109.5 . . ?
 H40G C405 H40I 109.5 . . ?
 H40H C405 H40I 109.5 . . ?
 C403 O401 Cr7 129.0(16) . . ?
 C3A O1A Cr5 123.2(15) . . ?
 C3A O2A Cr7 127.3(19) . . ?
 O1A C3A O2A 125(3) . . ?
 O1A C3A C4A 116(2) . . ?
 O2A C3A C4A 116.3(19) . . ?
 C3A C4A C6A 121.3(19) . . ?
 C3A C4A C7A 109(2) . . ?
 C5A C4A C3A 100.6(19) . . ?
 C5A C4A C6A 116(2) . . ?
 C5A C4A C7A 110(2) . . ?
 C6A C4A C7A 100(2) . . ?
 C4A C5A H5AA 109.5 . . ?
 C4A C5A H5AB 109.5 . . ?
 C4A C5A H5AC 109.5 . . ?
 H5AA C5A H5AB 109.5 . . ?
 H5AA C5A H5AC 109.5 . . ?
 H5AB C5A H5AC 109.5 . . ?
 C4A C6A H6AA 109.5 . . ?
 C4A C6A H6AB 109.5 . . ?
 C4A C6A H6AC 109.5 . . ?
 H6AA C6A H6AB 109.5 . . ?
 H6AA C6A H6AC 109.5 . . ?
 H6AB C6A H6AC 109.5 . . ?
 C4A C7A H7AA 109.5 . . ?
 C4A C7A H7AB 109.5 . . ?
 C4A C7A H7AC 109.5 . . ?
 H7AA C7A H7AB 109.5 . . ?
 H7AA C7A H7AC 109.5 . . ?
 H7AB C7A H7AC 109.5 . . ?
 C23 C24A C25A 113.3(19) . . ?
 C23 C24A C26A 116.7(19) . . ?
 C23 C24A C27A 100.9(17) . . ?
 C26A C24A C25A 102.9(16) . . ?
 C27A C24A C25A 113.3(17) . . ?
 C27A C24A C26A 110.3(17) . . ?
 C24A C25A H25D 109.5 . . ?
 C24A C25A H25E 109.5 . . ?
 C24A C25A H25F 109.5 . . ?
 H25D C25A H25E 109.5 . . ?
 H25D C25A H25F 109.5 . . ?
 H25E C25A H25F 109.5 . . ?
 C24A C26A H26D 109.5 . . ?
 C24A C26A H26E 109.5 . . ?
 C24A C26A H26F 109.5 . . ?
 H26D C26A H26E 109.5 . . ?
 H26D C26A H26F 109.5 . . ?
 H26E C26A H26F 109.5 . . ?
 C24A C27A H27D 109.5 . . ?
 C24A C27A H27E 109.5 . . ?
 C24A C27A H27F 109.5 . . ?
 H27D C27A H27E 109.5 . . ?
 H27D C27A H27F 109.5 . . ?
 H27E C27A H27F 109.5 . . ?
 C53 C54A C55A 108.5(12) . . ?
 C53 C54A C56A 115.1(10) . . ?
 C53 C54A C57A 109.0(13) . . ?
 C56A C54A C55A 101.8(12) . . ?
 C57A C54A C55A 120.2(12) . . ?
 C57A C54A C56A 102.3(12) . . ?
 C54A C55A H55D 109.5 . . ?
 C54A C55A H55E 109.5 . . ?
 C54A C55A H55F 109.5 . . ?
 H55D C55A H55E 109.5 . . ?
 H55D C55A H55F 109.5 . . ?
 H55E C55A H55F 109.5 . . ?
 C54A C56A H56D 109.5 . . ?
 C54A C56A H56E 109.5 . . ?
 C54A C56A H56F 109.5 . . ?
 H56D C56A H56E 109.5 . . ?
 H56D C56A H56F 109.5 . . ?
 H56E C56A H56F 109.5 . . ?
 C54A C57A H57D 109.5 . . ?
 C54A C57A H57E 109.5 . . ?
 C54A C57A H57F 109.5 . . ?
 H57D C57A H57E 109.5 . . ?
 H57D C57A H57F 109.5 . . ?
 H57E C57A H57F 109.5 . . ?
 C103 C504 C507 119(2) . . ?
 C103 C504 C506 107(3) . . ?
 C103 C504 C505 106(2) . . ?
 C506 C504 C507 105.4(18) . . ?
 C505 C504 C507 110.7(19) . . ?
 C505 C504 C506 107.6(19) . . ?
 C504 C507 H50A 109.5 . . ?
 C504 C507 H50B 109.5 . . ?
 C504 C507 H50C 109.5 . . ?
 H50A C507 H50B 109.5 . . ?
 H50A C507 H50C 109.5 . . ?
 H50B C507 H50C 109.5 . . ?
 C504 C506 H50D 109.5 . . ?
 C504 C506 H50E 109.5 . . ?
 C504 C506 H50F 109.5 . . ?
 H50D C506 H50E 109.5 . . ?
 H50D C506 H50F 109.5 . . ?
 H50E C506 H50F 109.5 . . ?
 C504 C505 H50G 109.5 . . ?
 C504 C505 H50H 109.5 . . ?
 C504 C505 H50I 109.5 . . ?
 H50G C505 H50H 109.5 . . ?
 H50G C505 H50I 109.5 . . ?
 H50H C505 H50I 109.5 . . ?
 C33A O31A Cr8 126.3(13) . . ?
 O31A C33A C141 117.3(17) . . ?
 O32A C33A C141 117.8(16) . . ?
 O32A C33A O31A 125.0(17) . . ?
 C33A O32A Cr5 129.2(14) . . ?
 H90A C906 H90B 109.5 . . ?
 H90A C906 H90C 109.5 . . ?
 H90B C906 H90C 109.5 . . ?
 C904 C906 H90A 109.5 . . ?
 C904 C906 H90B 109.5 . . ?
 C904 C906 H90C 109.5 . . ?
 H90D C907 H90E 109.5 . . ?
 H90D C907 H90F 109.5 . . ?
 H90E C907 H90F 109.5 . . ?
 C904 C907 H90D 109.5 . . ?
 C904 C907 H90E 109.5 . . ?
 C904 C907 H90F 109.5 . . ?
 H90G C905 H90H 109.5 . . ?
 H90G C905 H90I 109.5 . . ?
 H90H C905 H90I 109.5 . . ?
 C904 C905 H90G 109.5 . . ?
 C904 C905 H90H 109.5 . . ?
 C904 C905 H90I 109.5 . . ?
 C906 C904 C313 104(2) . . ?
 C906 C904 C907 115.1(17) . . ?
 C906 C904 C905 115.6(17) . . ?
 C907 C904 C313 105.7(19) . . ?
 C905 C904 C313 101(2) . . ?
 C905 C904 C907 113.5(16) . . ?
 O4 Cl6 O17 110.0(12) . . ?
 O4 Cl6 O26 109.2(12) . . ?
 O4 Cl6 O38 109.9(12) . . ?
 O26 Cl6 O17 108.8(12) . . ?
 O38 Cl6 O17 109.0(12) . . ?
 O38 Cl6 O26 110.0(12) . . ?
 O602 C603 C214 140(2) . . ?
 O601 C603 C214 123(2) . . ?
 O601 C603 O602 94.6(17) . . ?

loop_
  _geom_torsion_atom_site_label_1
  _geom_torsion_atom_site_label_2
  _geom_torsion_atom_site_label_3
  _geom_torsion_atom_site_label_4
  _geom_torsion
  _geom_torsion_site_symmetry_1
  _geom_torsion_site_symmetry_2
  _geom_torsion_site_symmetry_3
  _geom_torsion_site_symmetry_4
  _geom_torsion_publ_flag
 Co2Z N181 C182 C183 -179.0(9) . . . . ?
 Co2Z N181 C182 C192 -6.4(14) . . . . ?
 Co2Z N181 C186 C185 178.6(13) . . . . ?
 Co2Z N191 C192 C182 4.4(9) . . . . ?
 Co2Z N191 C192 C193 -171.6(7) . . . . ?
 Co2Z N191 C196 C195 172.1(6) . . . . ?
 Co2Z N191 C196 C202 -10.5(9) . . . . ?
 Co2Z N151 C152 C153 174.6(8) . . . . ?
 Co2Z N151 C152 C166 -6.7(9) . . . . ?
 Co2Z N161 C162 C163 -179.4(9) . . . . ?
 Co2Z N176 C172 C173 -175.2(5) . . . . ?
 Co2Z N201 C206 C205 167.0(7) . . . . ?
 Cr1 O82 C83 O81 17.2(11) . . . . ?
 Cr1 O82 C83 C84 -163.6(5) . . . . ?
 Cr1 O92 C93 O91 15.5(11) . . . . ?
 Cr1 O92 C93 C94 -166.7(4) . . . . ?
 Cr1 O101 C103 O102 -22.1(12) . . . . ?
 Cr1 O101 C103 C104 159.6(6) . . . . ?
 Cr1 O101 C103 C504 143.6(15) . . . . ?
 Cr1 O312 C313 O311 -21.1(11) . . . . ?
 Cr1 O312 C313 C314 159.3(9) . . . . ?
 Cr1 O312 C313 C904 153.4(9) . . . . ?
 Cr2 O102 C103 O101 -9.5(12) . . . . ?
 Cr2 O102 C103 C104 168.8(6) . . . . ?
 Cr2 O102 C103 C504 -177.0(13) . . . . ?
 Cr2 O111 C113 O112 12.5(11) . . . . ?
 Cr2 O111 C113 C114 -162.2(5) . . . . ?
 Cr2 O121 C123 O122 16.3(13) . . . . ?
 Cr2 O121 C123 C124 -165.5(5) . . . . ?
 Cr2 O311 C313 O312 -5.8(13) . . . . ?
 Cr2 O311 C313 C314 173.8(9) . . . . ?
 Cr2 O311 C313 C904 179.9(10) . . . . ?
 Cr3 O112 C113 O111 6.6(13) . . . . ?
 Cr3 O112 C113 C114 -178.8(5) . . . . ?
 Cr3 O122 C123 O121 5.9(14) . . . . ?
 Cr3 O122 C123 C124 -172.2(6) . . . . ?
 Cr3 O131 C133 O132 -33(5) . . . . ?
 Cr3 O131 C133 C134 136(3) . . . . ?
 Cr3 O302 C303 O301 -78(3) . . . . ?
 Cr3 O302 C303 C304 169.2(13) . . . . ?
 Cr3 O402 C403 C404 162.7(19) . . . . ?
 Cr3 O402 C403 O401 -22(5) . . . . ?
 Cr4 O62 C63 O61 -2.6(14) . . . . ?
 Cr4 O62 C63 C64 176.4(6) . . . . ?
 Cr4 O72 C73 O71 -14.3(12) . . . . ?
 Cr4 O72 C73 C74 170.5(5) . . . . ?
 Cr4 O81 C83 O82 15.7(13) . . . . ?
 Cr4 O81 C83 C84 -163.5(6) . . . . ?
 Cr4 O91 C93 O92 16.9(11) . . . . ?
 Cr4 O91 C93 C94 -160.9(5) . . . . ?
 Cr5 O1 C3 O2 -34(4) . . . . ?
 Cr5 O1 C3 C4 173(2) . . . . ?
 Cr5 O12 C13 O11 24(2) . . . . ?
 Cr5 O12 C13 C14 -149.3(9) . . . . ?
 Cr5 O21 C23 O22 -6.8(19) . . . . ?
 Cr5 O21 C23 C24 164.1(10) . . . . ?
 Cr5 O21 C23 C24A -164.7(14) . . . . ?
 Cr5 O32 C33 O31 -9(5) . . . . ?
 Cr5 O32 C33 C34 162(2) . . . . ?
 Cr5 O1A C3A O2A 54(5) . . . . ?
 Cr5 O1A C3A C4A -145(2) . . . . ?
 Cr6 O42 C43 O41 -0.3(18) . . . . ?
 Cr6 O42 C43 C44 179.9(7) . . . . ?
 Cr6 O52 C53 O51 14.2(16) . . . . ?
 Cr6 O52 C53 C54 -173.3(15) . . . . ?
 Cr6 O52 C53 C54A -158.3(7) . . . . ?
 Cr6 O61 C63 O62 -27.3(15) . . . . ?
 Cr6 O61 C63 C64 153.7(7) . . . . ?
 Cr6 O71 C73 O72 -14.5(11) . . . . ?
 Cr6 O71 C73 C74 160.7(5) . . . . ?
 Cr7 O2 C3 O1 53(4) . . . . ?
 Cr7 O2 C3 C4 -156.1(15) . . . . ?
 Cr7 O11 C13 O12 8(2) . . . . ?
 Cr7 O11 C13 C14 -179.3(10) . . . . ?
 Cr7 O132 C133 O131 -15(5) . . . . ?
 Cr7 O132 C133 C134 174.0(14) . . . . ?
 Cr7 O301 C303 O302 69(3) . . . . ?
 Cr7 O301 C303 C304 -172.6(15) . . . . ?
 Cr7 O2A C3A O1A -26(4) . . . . ?
 Cr7 O2A C3A C4A 174.3(18) . . . . ?
 Cr8 O22 C23 O21 -23(2) . . . . ?
 Cr8 O22 C23 C24 167.2(11) . . . . ?
 Cr8 O22 C23 C24A 136.2(14) . . . . ?
 Cr8 O31 C33 O32 7(6) . . . . ?
 Cr8 O31 C33 C34 -163(2) . . . . ?
 Cr8 O41 C43 O42 23.2(18) . . . . ?
 Cr8 O41 C43 C44 -157.0(8) . . . . ?
 Cr8 O51 C53 O52 7.9(16) . . . . ?
 Cr8 O51 C53 C54 -166.6(11) . . . . ?
 Cr8 O51 C53 C54A 179.1(7) . . . . ?
 Cr8 O31A C33A C141 131.2(17) . . . . ?
 Cr8 O31A C33A O32A -48(3) . . . . ?
 F32 Cr3 O402 C403 -7(3) . . . . ?
 F35 Cr5 O1 C3 118(3) . . . . ?
 F41 Cr5 O1 C3 30(3) . . . . ?
 O2 C3 C4 C5 88(2) . . . . ?
 O2 C3 C4 C6 -29(2) . . . . ?
 O2 C3 C4 C7 -151(2) . . . . ?
 O1 C3 C4 C5 -122.2(19) . . . . ?
 O1 C3 C4 C6 120.5(19) . . . . ?
 O1 C3 C4 C7 -1(2) . . . . ?
 O11 C13 C14 C15 29.4(18) . . . . ?
 O11 C13 C14 C16 -88.4(17) . . . . ?
 O11 C13 C14 C17 150.0(14) . . . . ?
 O12 Cr5 O1 C3 -60(3) . . . . ?
 O12 C13 C14 C15 -157.2(13) . . . . ?
 O12 C13 C14 C16 85.0(16) . . . . ?
 O12 C13 C14 C17 -36.7(16) . . . . ?
 O21 Cr5 O1 C3 -148(3) . . . . ?
 O21 C23 C24 C25 178.9(13) . . . . ?
 O21 C23 C24 C26 -66.2(15) . . . . ?
 O21 C23 C24 C27 54.8(16) . . . . ?
 O21 C23 C24A C25A 178.6(15) . . . . ?
 O21 C23 C24A C26A 59(2) . . . . ?
 O21 C23 C24A C27A -60(2) . . . . ?
 O22 C23 C24 C25 -10(2) . . . . ?
 O22 C23 C24 C26 104.4(17) . . . . ?
 O22 C23 C24 C27 -134.6(16) . . . . ?
 O22 C23 C24A C25A 18(2) . . . . ?
 O22 C23 C24A C26A -101(2) . . . . ?
 O22 C23 C24A C27A 139.9(17) . . . . ?
 O31 C33 C34 C35 -38(4) . . . . ?
 O31 C33 C34 C36 -155(3) . . . . ?
 O31 C33 C34 C37 83(4) . . . . ?
 O32 C33 C34 C35 153(3) . . . . ?
 O32 C33 C34 C36 35(3) . . . . ?
 O32 C33 C34 C37 -87(3) . . . . ?
 O41 C43 C44 C45 -22.8(16) . . . . ?
 O41 C43 C44 C46 89.3(13) . . . . ?
 O41 C43 C44 C47 -163.3(12) . . . . ?
 O42 C43 C44 C45 157.1(12) . . . . ?
 O42 C43 C44 C46 -90.9(13) . . . . ?
 O42 C43 C44 C47 16.6(16) . . . . ?
 O51 C53 C54 C55 83.6(19) . . . . ?
 O51 C53 C54 C56 -32.4(19) . . . . ?
 O51 C53 C54 C57 -148.0(19) . . . . ?
 O51 C53 C54A C55A -5.5(16) . . . . ?
 O51 C53 C54A C56A -118.8(13) . . . . ?
 O51 C53 C54A C57A 126.9(13) . . . . ?
 O52 C53 C54 C55 -90(2) . . . . ?
 O52 C53 C54 C56 153.7(19) . . . . ?
 O52 C53 C54 C57 38(2) . . . . ?
 O52 C53 C54A C55A 167.0(11) . . . . ?
 O52 C53 C54A C56A 53.7(15) . . . . ?
 O52 C53 C54A C57A -60.5(12) . . . . ?
 O61 C63 C64 C65 -0.6(13) . . . . ?
 O61 C63 C64 C66 -117.8(10) . . . . ?
 O61 C63 C64 C67 124.5(9) . . . . ?
 O62 C63 C64 C65 -179.7(9) . . . . ?
 O62 C63 C64 C66 63.1(11) . . . . ?
 O62 C63 C64 C67 -54.6(11) . . . . ?
 O71 C73 C74 C75 12.3(14) . . . . ?
 O71 C73 C74 C76 -104.7(10) . . . . ?
 O71 C73 C74 C77 142.3(10) . . . . ?
 O72 C73 C74 C75 -172.0(12) . . . . ?
 O72 C73 C74 C76 71.0(11) . . . . ?
 O72 C73 C74 C77 -42.0(11) . . . . ?
 O81 C83 C84 C85 59.6(10) . . . . ?
 O81 C83 C84 C86 -50.6(10) . . . . ?
 O81 C83 C84 C87 -170.4(8) . . . . ?
 O82 C83 C84 C85 -119.7(8) . . . . ?
 O82 C83 C84 C86 130.1(7) . . . . ?
 O82 C83 C84 C87 10.3(11) . . . . ?
 O91 C93 C94 C95 -6.8(9) . . . . ?
 O91 C93 C94 C96 113.2(8) . . . . ?
 O91 C93 C94 C97 -131.0(7) . . . . ?
 O92 C93 C94 C95 175.2(6) . . . . ?
 O92 C93 C94 C96 -64.9(7) . . . . ?
 O92 C93 C94 C97 51.0(8) . . . . ?
 O101 C103 C104 C105 -69.6(13) . . . . ?
 O101 C103 C104 C106 49.7(12) . . . . ?
 O101 C103 C104 C107 169.9(10) . . . . ?
 O101 C103 C504 C507 -113(2) . . . . ?
 O101 C103 C504 C506 127.9(17) . . . . ?
 O101 C103 C504 C505 13(2) . . . . ?
 O102 C103 C104 C105 112.0(12) . . . . ?
 O102 C103 C104 C106 -128.8(10) . . . . ?
 O102 C103 C104 C107 -8.6(14) . . . . ?
 O102 C103 C504 C507 55(3) . . . . ?
 O102 C103 C504 C506 -64(2) . . . . ?
 O102 C103 C504 C505 -179.3(17) . . . . ?
 O111 C113 C114 C115 -11.4(9) . . . . ?
 O111 C113 C114 C116 104.6(9) . . . . ?
 O111 C113 C114 C117 -132.6(8) . . . . ?
 O112 Cr3 O402 C403 -97(3) . . . . ?
 O112 C113 C114 C115 173.4(8) . . . . ?
 O112 C113 C114 C116 -70.5(10) . . . . ?
 O112 C113 C114 C117 52.3(10) . . . . ?
 O121 C123 C124 C125 -30.3(11) . . . . ?
 O121 C123 C124 C126 85.0(10) . . . . ?
 O121 C123 C124 C127 -159.3(9) . . . . ?
 O122 Cr3 O402 C403 171(3) . . . . ?
 O122 C123 C124 C125 147.9(10) . . . . ?
 O122 C123 C124 C126 -96.8(11) . . . . ?
 O122 C123 C124 C127 18.9(12) . . . . ?
 O131 C133 C134 C135 -122(3) . . . . ?
 O131 C133 C134 C136 -1(3) . . . . ?
 O131 C133 C134 C137 118(3) . . . . ?
 O132 C133 C134 C135 48(3) . . . . ?
 O132 C133 C134 C136 169(2) . . . . ?
 O132 C133 C134 C137 -72(3) . . . . ?
 O301 C303 C304 C305 62(2) . . . . ?
 O301 C303 C304 C306 -178.2(19) . . . . ?
 O301 C303 C304 C307 -58.6(19) . . . . ?
 O302 Cr3 O402 C403 81(3) . . . . ?
 O302 C303 C304 C305 -167(2) . . . . ?
 O302 C303 C304 C306 -47(2) . . . . ?
 O302 C303 C304 C307 72(2) . . . . ?
 O311 C313 C314 C315 68.4(19) . . . . ?
 O311 C313 C314 C316 -170.7(15) . . . . ?
 O311 C313 C314 C317 -52.7(18) . . . . ?
 O311 C313 C904 C906 -136.7(13) . . . . ?
 O311 C313 C904 C907 -15.3(17) . . . . ?
 O311 C313 C904 C905 103.3(14) . . . . ?
 O312 C313 C314 C315 -112.0(17) . . . . ?
 O312 C313 C314 C316 9(2) . . . . ?
 O312 C313 C314 C317 127.0(16) . . . . ?
 O312 C313 C904 C906 48.6(15) . . . . ?
 O312 C313 C904 C907 170.0(13) . . . . ?
 O312 C313 C904 C905 -71.5(16) . . . . ?
 N181 Co2Z N161 C166 92.0(6) . . . . ?
 N181 Co2Z N161 C162 -88.6(7) . . . . ?
 N181 C182 C183 C184 0.0 . . . . ?
 N181 C182 C192 N191 2.1(14) . . . . ?
 N181 C182 C192 C193 176.7(8) . . . . ?
 C182 N181 C186 C185 0.0 . . . . ?
 C182 C183 C184 C185 0.0 . . . . ?
 C182 C192 C193 C194 -173.9(13) . . . . ?
 C183 C182 C192 N191 175.2(7) . . . . ?
 C183 C182 C192 C193 -10.2(16) . . . . ?
 C183 C184 C185 C186 0.0 . . . . ?
 C184 C185 C186 N181 0.0 . . . . ?
 C186 N181 C182 C183 0.0 . . . . ?
 C186 N181 C182 C192 172.6(17) . . . . ?
 N191 Co2Z N161 C166 174.5(6) . . . . ?
 N191 Co2Z N161 C162 -6.1(8) . . . . ?
 N191 C192 C193 C194 0.0 . . . . ?
 N191 C196 C202 C203 179.0(4) . . . . ?
 N191 C196 C202 N201 4.1(15) . . . . ?
 C192 C182 C183 C184 -173.7(15) . . . . ?
 C192 N191 C196 C195 0.0 . . . . ?
 C192 N191 C196 C202 177.4(9) . . . . ?
 C192 C193 C194 C195 0.0 . . . . ?
 C192 C193 C194 C211 170.8(15) . . . . ?
 C193 C194 C195 C196 0.0 . . . . ?
 C193 C194 C211 C212 -52.0(14) . . . . ?
 C193 C194 C211 C216 126.3(10) . . . . ?
 C194 C195 C196 N191 0.0 . . . . ?
 C194 C195 C196 C202 -176.5(13) . . . . ?
 C194 C211 C216 C215 -178.4(16) . . . . ?
 C195 C194 C211 C212 117.4(13) . . . . ?
 C195 C194 C211 C216 -64.3(19) . . . . ?
 C195 C196 C202 C203 -4.1(13) . . . . ?
 C195 C196 C202 N201 -179.1(7) . . . . ?
 C196 N191 C192 C182 175.9(9) . . . . ?
 C196 N191 C192 C193 0.0 . . . . ?
 C196 C202 N201 Co2Z 3.8(15) . . . . ?
 C196 C202 N201 C206 174.6(17) . . . . ?
 C145 C144 C143 C142 0.0 . . . . ?
 C145 C144 C154 C155 37.8(13) . . . . ?
 C145 C144 C154 C153 -145.7(8) . . . . ?
 C144 C145 C146 C141 0.0 . . . . ?
 C144 C143 C142 C141 0.0 . . . . ?
 C144 C154 C155 C156 176.4(13) . . . . ?
 C144 C154 C153 C152 -176.5(12) . . . . ?
 C143 C144 C154 C155 -156.5(8) . . . . ?
 C143 C144 C154 C153 19.9(15) . . . . ?
 C143 C142 C141 C146 0.0 . . . . ?
 C143 C142 C141 C33A 172.1(15) . . . . ?
 C142 C141 C146 C145 0.0 . . . . ?
 C142 C141 C33A O31A 179.7(13) . . . . ?
 C142 C141 C33A O32A -1(3) . . . . ?
 C141 C33A O32A Cr5 -174.4(15) . . . . ?
 C146 C145 C144 C143 0.0 . . . . ?
 C146 C145 C144 C154 167.1(11) . . . . ?
 C146 C141 C33A O31A -8(2) . . . . ?
 C146 C141 C33A O32A 171(2) . . . . ?
 C154 C144 C143 C142 -164.4(15) . . . . ?
 C154 C155 C156 N151 0.0 . . . . ?
 C154 C155 C156 C171 -175.5(12) . . . . ?
 C155 C154 C153 C152 0.0 . . . . ?
 C155 C156 N151 Co2Z -174.1(9) . . . . ?
 C155 C156 N151 C152 0.0 . . . . ?
 C155 C156 C171 C175 -3.0(11) . . . . ?
 C155 C156 C171 N176 178.3(7) . . . . ?
 C156 N151 C152 C153 0.0 . . . . ?
 C156 N151 C152 C166 178.7(10) . . . . ?
 C156 C171 N176 Co2Z -5.2(7) . . . . ?
 C156 C171 N176 C172 178.7(6) . . . . ?
 N151 Co2Z N161 C166 -3.4(7) . . . . ?
 N151 Co2Z N161 C162 176.0(8) . . . . ?
 N151 C156 C171 C175 -178.9(4) . . . . ?
 N151 C156 C171 N176 2.4(8) . . . . ?
 N151 C152 C153 C154 0.0 . . . . ?
 N151 C152 C166 N161 4.2(10) . . . . ?
 N151 C152 C166 C165 -174.9(6) . . . . ?
 C152 C166 N161 Co2Z 0.4(10) . . . . ?
 C152 C166 N161 C162 -179.1(10) . . . . ?
 C152 C166 C165 C164 179.1(10) . . . . ?
 C153 C154 C155 C156 0.0 . . . . ?
 C153 C152 C166 N161 -177.4(8) . . . . ?
 C153 C152 C166 C165 3.5(14) . . . . ?
 C166 C152 C153 C154 -178.2(13) . . . . ?
 C166 N161 C162 C163 0.0 . . . . ?
 N161 C166 C165 C164 0.0 . . . . ?
 N161 C162 C163 C164 0.0 . . . . ?
 C162 C163 C164 C165 0.0 . . . . ?
 C163 C164 C165 C166 0.0 . . . . ?
 C165 C166 N161 Co2Z 179.5(7) . . . . ?
 C165 C166 N161 C162 0.0 . . . . ?
 C175 C171 N176 Co2Z 176.2(4) . . . . ?
 C175 C171 N176 C172 0.0 . . . . ?
 C171 C156 N151 Co2Z 2.4(9) . . . . ?
 C171 C156 N151 C152 176.5(10) . . . . ?
 C171 C175 C174 C173 0.0 . . . . ?
 C171 N176 C172 C173 0.0 . . . . ?
 N176 Co2Z N161 C166 -23(3) . . . . ?
 N176 Co2Z N161 C162 157(3) . . . . ?
 N176 C172 C173 C174 0.0 . . . . ?
 C172 C173 C174 C175 0.0 . . . . ?
 C174 C175 C171 C156 -178.6(6) . . . . ?
 C174 C175 C171 N176 0.0 . . . . ?
 C204 C203 C202 C196 -175.5(14) . . . . ?
 C204 C203 C202 N201 0.0 . . . . ?
 C203 C204 C205 C206 0.0 . . . . ?
 C203 C202 N201 Co2Z -170.7(5) . . . . ?
 C203 C202 N201 C206 0.0 . . . . ?
 C202 N201 C206 C205 0.0 . . . . ?
 N201 Co2Z N161 C166 -101.0(6) . . . . ?
 N201 Co2Z N161 C162 78.4(7) . . . . ?
 N201 C206 C205 C204 0.0 . . . . ?
 C205 C204 C203 C202 0.0 . . . . ?
 C214 C213 C212 C211 0.0 . . . . ?
 C213 C214 C215 C216 0.0 . . . . ?
 C213 C214 C603 O602 -168(2) . . . . ?
 C213 C214 C603 O601 -13(2) . . . . ?
 C213 C212 C211 C194 178.3(16) . . . . ?
 C213 C212 C211 C216 0.0 . . . . ?
 C212 C211 C216 C215 0.0 . . . . ?
 C211 C194 C195 C196 -168.3(19) . . . . ?
 C211 C216 C215 C214 0.0 . . . . ?
 C215 C214 C213 C212 0.0 . . . . ?
 C215 C214 C603 O602 23(3) . . . . ?
 C215 C214 C603 O601 178.0(17) . . . . ?
 C2P C222 N224 C8 174.4(13) . . . . ?
 C221 C2P C222 N224 -177.3(12) . . . . ?
 C222 N224 C8 C9 178.0(13) . . . . ?
 N224 C8 C9 C226 179.2(13) . . . . ?
 O402 C403 C404 C406 -102(2) . . . . ?
 O402 C403 C404 C407 138(2) . . . . ?
 O402 C403 C404 C405 20(3) . . . . ?
 O402 C403 O401 Cr7 19(5) . . . . ?
 C404 C403 O401 Cr7 -165.8(15) . . . . ?
 O401 C403 C404 C406 82(3) . . . . ?
 O401 C403 C404 C407 -37(3) . . . . ?
 O401 C403 C404 C405 -156(3) . . . . ?
 O1A C3A C4A C5A -56(3) . . . . ?
 O1A C3A C4A C6A 175(3) . . . . ?
 O1A C3A C4A C7A 60(3) . . . . ?
 O2A C3A C4A C5A 106(3) . . . . ?
 O2A C3A C4A C6A -23(4) . . . . ?
 O2A C3A C4A C7A -138(2) . . . . ?
 O31A C33A O32A Cr5 5(4) . . . . ?
 C33A C141 C146 C145 -172.8(14) . . . . ?
 O32A Cr5 O1 C3 83(7) . . . . ?
 C603 C214 C213 C212 -169.1(16) . . . . ?
 C603 C214 C215 C216 168.9(16) . . . . ?

_shelx_res_file
;
TITL
CELL 0.6889 56.307888 16.464677 30.741683 90 93.2376 90
ZERR 4 0.002572 0.000306 0.000906 0 0.0031 0
LATT 7
SYMM -X,+Y,0.5-Z

SFAC C H Cl Co Cr F N Ni O
DISP C 0.003 0.001
DISP Co 0.354 0.912
DISP Cr 0.317 0.581
DISP F 0.017 0.01
DISP H -0 0
DISP N 0.006 0.003
DISP Ni 0.358 1.063
DISP O 0.011 0.006
UNIT 824 1320 8 4 56 64 32 8 288
EQIV $1 1-X,+Y,0.5-Z
DFIX 2.5 0.01 C195 C202
DFIX 2.5 0.001 C165 C152
DFIX 1.5 0.0001 C166 C152
DFIX 1.8 0.001 Co2Z N161
DFIX 2.8 0.01 C196 Co2Z
DFIX 1.5 0.001 C192 C182
DFIX 3.1 0.001 C193 C183
DFIX 3.1 0.001 C183 C193
DFIX 1.5 0.001 C192 C182
DFIX 2.6 0.001 N191 N201 N161 N181
DFIX 2.5 0.01 C182 C192
DFIX 1.54 C3A C4A
DFIX 2 O301 Ni7
DFIX 2 O302 Ni3
DFIX 2 O301 Ni7
DFIX 2.23 O301 O302
DFIX 1.28 C33A O31A
DFIX 2.23 O31 O32
DFIX 2 O31 Ni8
DFIX 2.2 O32A O31A
DFIX 2 O31A Ni8
DFIX 2.23 O601 O602
DFIX 2.8 O2A F41
DFIX 2.8 O31A F9
DFIX 2.8 O131 O122
DFIX 2.5 C305 C307
DFIX 2.5 0.001 C307 C306
DFIX 1.27 O302 C303
DFIX 1.27 C303 O301
DFIX 1.45 C603 C214
DFIX 1.5 O4 Cl6
DFIX 1.5 0.001 C37 C35
DFIX 1.5 0.01 C34 C33
DFIX 1.5 0.01 C34 C36
DFIX 1.5 0.01 C35 C34
DFIX 1.5 0.01 C37 C34
DFIX 2.5 0.001 C37 C36
DFIX 2.5 0.001 C37 C35
DFIX 2.5 0.001 C35 C36
DFIX 1.27 O31 C33
DFIX 2.5 0.001 C7 C6
DFIX 2.5 0.001 C7 C5
DFIX 2.5 0.001 C5 C6
DFIX 1.5 0.001 C7 C4
DFIX 1.5 0.001 C4 C5
DFIX 1.5 0.001 C4 C6
DFIX 1.5 0.001 C4 C3
DFIX 2.5 0.001 C7 C3
DFIX 2.5 0.01 C5 C3
DFIX 2.5 0.01 C6 C3
DFIX 2.5 O15 O15_$1
DFIX 2.5 O15 O9
DFIX 2.5 O15 O9_$1
DFIX 2.5 O9_$1 O9
DFIX 2.5 O9_$1 O15_$1
DFIX 2.5 O15_$1 O9
DFIX 1.52 O9 Cl1
DFIX 1.52 Cl1 O9_$1
DFIX 1.52 O15 Cl1
DFIX 1.52 O15_$1 Cl1
DFIX 2.8 O112 O122 O2 O11
DFIX 2.75 O101 O92 O112 O131
DFIX 2.75 O11 O2A
SADI C166 N181 C166 N201
SADI C164 N181 C164 N201
SADI C144 C153 C144 C155
SADI C905 C906 C906 C907 C905 C907
SADI C904 C906 C904 C907 C905 C904
SADI C133 C134 C134 C135 C134 C136 C134 C137
SADI C133 C135 C133 C136 C133 C137 C136 C137 C135 C137 C135 C136
SADI O4 O17 O17 O26 O26 O38 O38 O4 O4 O26 O17 O38
SADI Cl6 O4 Cl6 O17 Cl6 O26 Cl6 O38
SADI C303 C304 C304 C305 C304 C306 C304 C307
SADI C303 C305 C303 C306 C303 C307 C305 C307 C306 C307 C306 C305
SADI O301 C303 O302 C303
SADI O31 C33 O32 C33
FLAT C204 H204 N201 C206 H206 C205 H205 N181 C182 C183 H183 C184 H184 C185 =
 H185 C186 H186 N191 C192 C193 H193 C194 C195 C196 C202 C203 H203
FLAT C192 N191 C196 C193 C194 C195 N181 C182 C183 H183 C184 H184 C185 H185 =
 C186 H186 C204 H204 C203 H203 C202 N201 C206 H206 C205 H205 H193
FLAT C175 C171 C172 H172 C173 H173 C174 N176 C154 C155 C156 C152 C153 H164 =
 C165 H165 N151 C166 N161 C162 H162 C163 H163 C164
SIMU 0.04 0.08 1.7 C146 C145 C144 C143 C142 C141
SIMU 0.04 0.08 1.7 O2A O2 O1 O1A
SIMU 0.04 0.08 1.7 O31 O31A O32 O32A
SIMU 0.04 0.08 1.7 C154 C155 C156 C152 N151 C175 C171 N176 C166 C165 C164 =
 C163 C162 N161 N181 C186 C185 C184 C183 C182 C192 N191 C196 C202 C203 C204 =
 C205 C206 C195 C194 C193
SIMU 0.001 0.002 2 N201 C175 N191 N151 N161 N181
SIMU 0.04 0.08 1.7 N191 N176 N161 N151 N201 N181
SIMU 0.04 0.08 1.7 O402 O131
SIMU 0.04 0.08 1.7 O131 O401 O402 O132
SIMU 0.04 0.08 1.7 C25A C24A C27A C26A C23
SIMU 0.04 0.08 1.7 O38 O17 O26 O4
SIMU 0.04 0.08 1.7 C214 C215 C216 C211 C212 C213
RIGU O41 C43 O42 C44 C47 C45 C46
RIGU C25 C24 C27 C26 C23
RIGU C85 C84 C87 C86 C83
RIGU C6A C4A C5A C7A C3A O1A O2A
RIGU O1
RIGU C505 C504 C507 C506 C103
RIGU C907 C904 C906 C905 C313
RIGU C57A C54A C55A C56A C53
RIGU C55 C54 C57 C56 C53
RIGU O131 O132 C133 C134 C135 C136 C137
RIGU O402 C203 C204 C205 C206 C405 O401
RIGU C403 O401 O402 C404 C407 C406 C405
RIGU O402 C403 O401 C404 C405 C406 C407
RIGU C27A C24A C25A C26A C23
RIGU Cl6 O17 O4 O38 O26
RIGU O4 Cl6 O17 O26 O38
RIGU C307 C304 C305 C306 C303
RIGU C214 C213 C212 C211 C216 C215 C603 O602 O601
RIGU C35 C34 C36 C37 C33
RIGU C173 C174 C172 N176 C171 C175 N151 C156 C155 C154 C153 C152 C166 N161 =
 C162 C163 C164 C165 C144 C143 C142 C141 C35 C145
RIGU C3 O2 O1 C4 C7 C5 C6
RIGU C35 C37 C36 C34 C33 O31 O32
RIGU 0.001 0.002 Cl1
RIGU Cl1
RIGU Cl1
RIGU Cl1
RIGU Cl1
RIGU Cl1
RIGU O9 Cl1 O15
ISOR O131 O402 O401 O132
ISOR Cl1 O38 O17 O26 Cl6 O4
ISOR Cl1
ISOR Cl1
EADP Cr1 Ni1
EADP Cr2 Ni2
EADP Cr3 Ni3
EADP Cr4 Ni4
EADP Cr5 Ni5
EADP Cr6 Ni6
EADP Cr7 Ni7
EADP Cr8 Ni8
EADP C146 C145 C141
EADP C85 C87 C86
EADP O4 O26 O38 O17
EADP O4 O17 O26 O38
EADP Cl1 Cl6
EADP O9 O15 O17 O38 O26 O4
EXYZ Cr1 Ni1
EXYZ Cr2 Ni2
EXYZ Cr3 Ni3
EXYZ Cr4 Ni4
EXYZ Cr5 Ni5
EXYZ Cr6 Ni6
EXYZ Cr7 Ni7
EXYZ Cr8 Ni8

L.S. 50
PLAN  50
TEMP -173
MORE -1
BOND $H
CONF
fmap 2
acta
SHEL 100 0.83
REM <HKL>C:/crystal_structures/Diamond/MT8977-1_24_10_13/DIA_06/Images/struct/
REM tmp/DIA_06.hkl</HKL>

WGHT    0.200000
FVAR       1.86533   0.39420   0.49041   0.58829   0.29644   0.67037   0.57323
PART -1
CO2Z  4    0.505411    0.584739    0.039232    10.50000    0.18471    0.37662 =
         0.21845    0.12485    0.02253   -0.05003
PART 0
CR1   5    0.685570    0.602808   -0.139713    10.87500    0.13490    0.10239 =
         0.07193   -0.00406    0.01095   -0.00147
CR2   5    0.674764    0.532591   -0.242251    10.87500    0.15783    0.09799 =
         0.07070   -0.00284    0.01387    0.00022
CR3   5    0.637312    0.590609   -0.326579    10.87500    0.19531    0.09395 =
         0.07588   -0.00285   -0.00307    0.01103
CR4   5    0.679727    0.787484   -0.093386    10.87500    0.13994    0.11585 =
         0.08345   -0.02193    0.01589    0.00207
CR5   5    0.589372    0.926907   -0.295524    10.87500    0.17009    0.12130 =
         0.09723    0.00844    0.01317    0.02960
CR6   5    0.642136    0.944766   -0.113466    10.87500    0.14601    0.11209 =
         0.10392   -0.02361    0.01851    0.00253
CR7   5    0.606300    0.761820   -0.352014    10.87500    0.25907    0.11847 =
         0.08100    0.00082   -0.01001    0.04476
CR8   5    0.610564    1.018660   -0.202394    10.87500    0.17740    0.10784 =
         0.12887   -0.00906    0.00852    0.02658
NI1   8    0.685570    0.602808   -0.139713    10.12500    0.13490    0.10239 =
         0.07193   -0.00406    0.01095   -0.00147
NI2   8    0.674764    0.532591   -0.242251    10.12500    0.15783    0.09799 =
         0.07070   -0.00284    0.01387    0.00022
NI3   8    0.637312    0.590609   -0.326579    10.12500    0.19531    0.09395 =
         0.07588   -0.00285   -0.00307    0.01103
NI4   8    0.679727    0.787484   -0.093386    10.12500    0.13994    0.11585 =
         0.08345   -0.02193    0.01589    0.00207
NI5   8    0.589372    0.926907   -0.295524    10.12500    0.17009    0.12130 =
         0.09723    0.00844    0.01317    0.02960
NI6   8    0.642136    0.944766   -0.113466    10.12500    0.14601    0.11209 =
         0.10392   -0.02361    0.01851    0.00253
NI7   8    0.606300    0.761820   -0.352014    10.12500    0.25907    0.11847 =
         0.08100    0.00082   -0.01001    0.04476
NI8   8    0.610564    1.018660   -0.202394    10.12500    0.17740    0.10784 =
         0.12887   -0.00906    0.00852    0.02658
F9    6    0.622245    0.927272   -0.164649    11.00000    0.13890    0.11085 =
         0.10235   -0.01852    0.01300    0.00047
F11   6    0.679776    0.619455   -0.201036    11.00000    0.13333    0.10043 =
         0.07272   -0.00185    0.01622   -0.00532
F12   6    0.646770    0.587305   -0.264665    11.00000    0.15515    0.09474 =
         0.06755    0.00529    0.01558   -0.00578
F13   6    0.667627    0.699220   -0.129234    11.00000    0.13191    0.10912 =
         0.06812   -0.00982    0.00712    0.00108
F22   6    0.663246    0.860666   -0.132294    11.00000    0.14177    0.11287 =
         0.08909   -0.02290    0.02283   -0.00345
F32   6    0.632710    0.706886   -0.321283    11.00000    0.19860    0.09155 =
         0.07815    0.00936    0.00835    0.00376
F35   6    0.614444    0.945419   -0.250729    11.00000    0.16215    0.10598 =
         0.10449    0.00437    0.01177    0.01377
F41   6    0.600008    0.815655   -0.297080    11.00000    0.18520    0.11682 =
         0.09102    0.00827    0.00590    0.00590
PART 1
O2    9    0.628980    0.850708   -0.361232    31.00000    0.28242    0.12773 =
         0.09141    0.02555    0.06865    0.03894
O1    9    0.612772    0.953785   -0.332338    31.00000    0.23739    0.08622 =
         0.07611    0.04839    0.03954    0.03859
PART 0
O11   9    0.581506    0.817452   -0.384501    11.00000    0.41999    0.17111 =
         0.12026   -0.01331   -0.06949    0.12956
O12   9    0.564705    0.903905   -0.341637    11.00000    0.17709    0.20255 =
         0.13746   -0.00939   -0.00283    0.04914
O21   9    0.577367    1.038957   -0.294339    11.00000    0.21751    0.14602 =
         0.13026    0.01127    0.01155    0.06253
O22   9    0.598090    1.105930   -0.242281    11.00000    0.24758    0.12423 =
         0.18004    0.00499   -0.00443    0.03568
PART -2
O31   9    0.580591    0.961167   -0.193564    10.50000    0.27191    0.13177 =
         0.10587   -0.00668    0.03104    0.09888
O32   9    0.565481    0.895179   -0.253537    10.50000    0.17000    0.25070 =
         0.13918   -0.06551    0.03192    0.00626
PART 0
O41   9    0.605067    1.087392   -0.150549    11.00000    0.21945    0.12261 =
         0.17346   -0.03040    0.00424    0.03627
O42   9    0.620711    1.024207   -0.092246    11.00000    0.16165    0.13346 =
         0.12688   -0.03441    0.02696    0.01777
O51   9    0.642622    1.057432   -0.208956    11.00000    0.20366    0.10972 =
         0.21095    0.01280    0.01221   -0.01537
O52   9    0.660888    1.024547   -0.143741    11.00000    0.16140    0.10331 =
         0.16953   -0.02280    0.03524   -0.01169
O61   9    0.663004    0.967039   -0.062124    11.00000    0.14614    0.13498 =
         0.10540   -0.04919    0.01863    0.01168
O62   9    0.692860    0.877954   -0.058483    11.00000    0.15524    0.12751 =
         0.10951   -0.04165    0.00503   -0.00159
O71   9    0.624412    0.864571   -0.081485    11.00000    0.12097    0.14533 =
         0.10199   -0.00339    0.02353    0.00670
O72   9    0.652692    0.777345   -0.056782    11.00000    0.13992    0.13880 =
         0.07700   -0.00854    0.01972    0.00207
O81   9    0.696534    0.714432   -0.052622    11.00000    0.14406    0.11920 =
         0.08970   -0.02140    0.00238    0.01498
O82   9    0.691504    0.587171   -0.077443    11.00000    0.14279    0.12293 =
         0.07713   -0.00685    0.01138    0.00505
O91   9    0.708253    0.795286   -0.128458    11.00000    0.13472    0.11061 =
         0.10551   -0.02423    0.02379   -0.00525
O92   9    0.715138    0.664591   -0.142177    11.00000    0.12558    0.10405 =
         0.08986   -0.01563    0.01759   -0.00193
O101  9    0.704517    0.505617   -0.147693    11.00000    0.14671    0.10562 =
         0.07912   -0.00688    0.00205    0.00750
O102  9    0.703985    0.479838   -0.219346    11.00000    0.17464    0.11556 =
         0.08986   -0.01359    0.00065    0.02384
O111  9    0.694408    0.589464   -0.283141    11.00000    0.15743    0.13004 =
         0.08058   -0.00955    0.02233   -0.02226
O112  9    0.670096    0.609092   -0.341258    11.00000    0.19192    0.11877 =
         0.08141    0.00700    0.01880    0.01010
O121  9    0.670209    0.442223   -0.282868    11.00000    0.18713    0.10313 =
         0.08329   -0.01107    0.00429    0.01452
O122  9    0.641319    0.472239   -0.331318    11.00000    0.24134    0.09767 =
         0.10816   -0.01845   -0.04070    0.01515
PART 1
O131  9    0.628730    0.597105   -0.391283    21.00000    0.29468    0.09366 =
         0.06379   -0.01094   -0.01188    0.05491
O132  9    0.621902    0.720465   -0.407243    21.00000    0.19204    0.09303 =
         0.05909   -0.00066   -0.00488    0.03224
PART 0
PART -2
O301  9    0.583191    0.683700   -0.328467    10.50000    0.29944    0.10168 =
         0.30193   -0.03698   -0.21175    0.02078
O302  9    0.604221    0.576751   -0.306353    10.50000    0.16556    0.10348 =
         0.10405   -0.00520   -0.01066   -0.02018
PART 0
O311  9    0.655211    0.473023   -0.201281    11.00000    0.17962    0.09313 =
         0.07820    0.01185    0.01398   -0.02092
O312  9    0.656894    0.538565   -0.137625    11.00000    0.15064    0.11373 =
         0.07089    0.00292    0.01722   -0.01488
PART -1
AFIX  66
N181  7    0.472473    0.564260    0.011113    10.50000    0.26468    0.40840 =
         0.17922    0.07782    0.00126   -0.14013
C182  1    0.459766    0.533015    0.044790    10.50000    0.24524    0.49970 =
         0.24220    0.07549    0.00141   -0.17980
C183  1    0.436118    0.510431    0.037053    10.50000    0.18307    0.58902 =
         0.29706    0.05954   -0.04841   -0.10820
AFIX  43
H183  2    0.427434    0.489076    0.060070    10.50000   -1.20000
AFIX  65
C184  1    0.425178    0.519092   -0.004360    10.50000    0.18700    0.59157 =
         0.34329    0.02132   -0.02612   -0.16662
AFIX  43
H184  2    0.409015    0.503657   -0.009647    10.50000   -1.20000
AFIX  65
C185  1    0.437884    0.550336   -0.038037    10.50000    0.19267    0.55209 =
         0.30403    0.01341   -0.02922   -0.17401
AFIX  43
H185  2    0.430407    0.556255   -0.066341    10.50000   -1.20000
AFIX  65
C186  1    0.461532    0.572921   -0.030301    10.50000    0.25982    0.50809 =
         0.28422    0.03953   -0.01227   -0.09350
AFIX  43
H186  2    0.470217    0.594275   -0.053318    10.50000   -1.20000
AFIX  66
N191  7    0.492817    0.532389    0.088379    10.50000    0.20998    0.36006 =
         0.15169    0.04411   -0.02901   -0.10890
C192  1    0.469045    0.510487    0.090045    10.50000    0.25514    0.43575 =
         0.17655    0.06899   -0.03841   -0.21371
C193  1    0.460465    0.482391    0.128803    10.50000    0.29590    0.45041 =
         0.19598    0.08044    0.00246   -0.19585
AFIX  43
H193  2    0.444218    0.467422    0.129942    10.50000   -1.20000
AFIX  65
C194  1    0.475656    0.476196    0.165895    10.50000    0.23470    0.42298 =
         0.13558    0.14244    0.00347   -0.07126
C195  1    0.499427    0.498098    0.164229    10.50000    0.15755    0.37130 =
         0.17605    0.12078   -0.00826   -0.08234
AFIX  43
H195  2    0.509810    0.493865    0.189579    10.50000   -1.20000
AFIX  65
C196  1    0.508008    0.526195    0.125471    10.50000    0.14187    0.33736 =
         0.19995    0.10063   -0.01547   -0.06801
AFIX   0
SAME 0.02 0.04 C3 C4 C5 C6 C7
PART 0
PART -2
C303  1    0.588131    0.610378   -0.329074    10.50000    0.15438    0.18655 =
         0.12259    0.01624   -0.00850   -0.02137
PART 0
PART 1
C3    1    0.625396    0.921031   -0.365540    31.00000    0.19985    0.12867 =
         0.07940    0.01780    0.02680    0.02277
C4    1    0.641654    0.977173   -0.388460    31.00000    0.21915    0.16858 =
         0.09075    0.04728    0.03383    0.02121
C5    1    0.632884    0.973101   -0.435559    31.00000    0.21174    0.13021 =
         0.09801    0.04052    0.04362    0.04125
AFIX  33
H5A   2    0.642670    1.008462   -0.452913    31.00000   -1.50000
H5B   2    0.633987    0.917056   -0.445987    31.00000   -1.50000
H5C   2    0.616284    0.991135   -0.438451    31.00000   -1.50000
AFIX   0
C6    1    0.665841    0.938998   -0.381020    31.00000    0.20786    0.19925 =
         0.13514    0.08775    0.05355    0.01417
AFIX  33
H6A   2    0.677687    0.972091   -0.395054    31.00000   -1.50000
H6B   2    0.669959    0.935842   -0.349664    31.00000   -1.50000
H6C   2    0.665619    0.884215   -0.393500    31.00000   -1.50000
AFIX   0
C7    1    0.640980    1.062527   -0.370949    31.00000    0.26930    0.16309 =
         0.13020    0.03145    0.04004    0.00524
AFIX  33
H7A   2    0.651790    1.096930   -0.386742    31.00000   -1.50000
H7B   2    0.624752    1.083876   -0.374828    31.00000   -1.50000
H7C   2    0.645959    1.062313   -0.339884    31.00000   -1.50000
AFIX   0
SAME 0.02 0.04 C3 > C7
PART 0
C13   1    0.566418    0.866527   -0.377452    11.00000    0.22581    0.16418 =
         0.12839    0.00272   -0.03061    0.01953
C14   1    0.549130    0.895343   -0.415236    11.00000    0.26174    0.26847 =
         0.14966   -0.00157   -0.01527    0.08910
C15   1    0.546106    0.825334   -0.448381    11.00000    0.42199    0.33092 =
         0.11505   -0.03670   -0.08495    0.08257
AFIX  33
H15A  2    0.561528    0.812630   -0.459996    11.00000   -1.50000
H15B  2    0.540001    0.777216   -0.433930    11.00000   -1.50000
H15C  2    0.534865    0.841648   -0.472289    11.00000   -1.50000
AFIX   0
C16   1    0.561183    0.968981   -0.436737    11.00000    0.49481    0.35833 =
         0.29412    0.21978   -0.17975   -0.07234
AFIX  33
H16A  2    0.563080    1.013371   -0.415589    11.00000   -1.50000
H16B  2    0.576832    0.952704   -0.446133    11.00000   -1.50000
H16C  2    0.551233    0.987274   -0.462040    11.00000   -1.50000
AFIX   0
C17   1    0.525224    0.917548   -0.396004    11.00000    0.25291    0.34580 =
         0.21157   -0.05841   -0.06517    0.09077
AFIX  33
H17A  2    0.527702    0.962106   -0.375103    11.00000   -1.50000
H17B  2    0.513832    0.934531   -0.419533    11.00000   -1.50000
H17C  2    0.518969    0.870099   -0.381174    11.00000   -1.50000
AFIX   0
SAME 0.02 0.04 C3 > C7
C23   1    0.583146    1.104377   -0.272548    11.00000    0.20438    0.11478 =
         0.14489    0.02040    0.01130    0.03404
PART 1
C24   1    0.571683    1.178820   -0.294913    41.00000    0.24501    0.12584 =
         0.16552    0.03158    0.00354    0.03854
C25   1    0.578810    1.252725   -0.267128    41.00000    0.29170    0.11418 =
         0.19339    0.03470   -0.01282    0.03987
AFIX  33
H25A  2    0.571752    1.301734   -0.280533    41.00000   -1.50000
H25B  2    0.573076    1.245945   -0.237837    41.00000   -1.50000
H25C  2    0.596176    1.257917   -0.265187    41.00000   -1.50000
AFIX   0
C26   1    0.582949    1.189801   -0.339305    41.00000    0.27629    0.13656 =
         0.16951    0.03254    0.01057    0.01595
AFIX  33
H26A  2    0.578763    1.143364   -0.358153    41.00000   -1.50000
H26B  2    0.576932    1.239882   -0.353183    41.00000   -1.50000
H26C  2    0.600286    1.193109   -0.334687    41.00000   -1.50000
AFIX   0
C27   1    0.544581    1.167811   -0.301576    41.00000    0.23639    0.12313 =
         0.23190    0.03307    0.00023    0.04827
AFIX  33
H27A  2    0.541142    1.119641   -0.319569    41.00000   -1.50000
H27B  2    0.537714    1.160940   -0.273218    41.00000   -1.50000
H27C  2    0.537630    1.215842   -0.316184    41.00000   -1.50000
AFIX   0
SAME 0.002 0.04 C3 > C7
PART 0
PART -2
C33   1    0.562636    0.917499   -0.211546    10.50000    0.27926    0.24555 =
         0.15209   -0.06214    0.05229    0.04890
C34   1    0.538773    0.901415   -0.193620    10.50000    0.29014    0.29068 =
         0.20850   -0.06078    0.08359    0.02744
C35   1    0.544012    0.891456   -0.145343    10.50000    0.31003    0.32809 =
         0.21838   -0.04765    0.08006    0.01827
AFIX  33
H35A  2    0.529174    0.880675   -0.131174    10.50000   -1.50000
H35B  2    0.554992    0.845877   -0.140062    10.50000   -1.50000
H35C  2    0.551281    0.941336   -0.133371    10.50000   -1.50000
AFIX   0
C36   1    0.530675    0.823230   -0.215152    10.50000    0.26369    0.28188 =
         0.26759   -0.07342    0.04852    0.05559
AFIX  33
H36A  2    0.515055    0.808152   -0.205145    10.50000   -1.50000
H36B  2    0.529532    0.830523   -0.246839    10.50000   -1.50000
H36C  2    0.542169    0.780150   -0.207479    10.50000   -1.50000
AFIX   0
C37   1    0.521524    0.969905   -0.203380    10.50000    0.29312    0.29520 =
         0.27002   -0.04142    0.09648    0.03766
AFIX  33
H37A  2    0.506247    0.957153   -0.191208    10.50000   -1.50000
H37B  2    0.527901    1.020199   -0.190284    10.50000   -1.50000
H37C  2    0.519209    0.976891   -0.234993    10.50000   -1.50000
AFIX   0
SAME 0.02 0.04 C3 > C7
PART 0
C43   1    0.607681    1.074394   -0.109133    11.00000    0.18307    0.13386 =
         0.14368   -0.03704    0.00752    0.02372
C44   1    0.593220    1.126642   -0.077693    11.00000    0.22940    0.17408 =
         0.19988   -0.07204    0.03957    0.04706
C45   1    0.586287    1.204364   -0.100251    11.00000    0.28853    0.18601 =
         0.30630   -0.01443    0.12742    0.06829
AFIX  33
H45A  2    0.580008    1.192571   -0.129961    11.00000   -1.50000
H45B  2    0.574049    1.231797   -0.084211    11.00000   -1.50000
H45C  2    0.600265    1.239612   -0.101352    11.00000   -1.50000
AFIX   0
C46   1    0.569099    1.081821   -0.072285    11.00000    0.26378    0.22120 =
         0.23691   -0.07418    0.08503    0.02647
AFIX  33
H46A  2    0.572118    1.029703   -0.057599    11.00000   -1.50000
H46B  2    0.558868    1.115382   -0.054820    11.00000   -1.50000
H46C  2    0.561187    1.072274   -0.101045    11.00000   -1.50000
AFIX   0
C47   1    0.603883    1.120566   -0.030189    11.00000    0.36485    0.27845 =
         0.21852   -0.09398    0.01946    0.05328
AFIX  33
H47A  2    0.606940    1.063468   -0.022817    11.00000   -1.50000
H47B  2    0.618831    1.151103   -0.027433    11.00000   -1.50000
H47C  2    0.592616    1.143288   -0.010293    11.00000   -1.50000
AFIX   0
SAME 0.02 0.04 C3 > C7
C53   1    0.659734    1.058204   -0.182181    11.00000    0.18941    0.07454 =
         0.20811   -0.00061    0.06556   -0.01330
PART 1
C54   1    0.676260    1.115279   -0.206170    51.00000    0.25291    0.12679 =
         0.23135    0.01223    0.07055   -0.06647
C55   1    0.669064    1.203717   -0.195897    51.00000    0.27472    0.12199 =
         0.21985    0.00618    0.02170   -0.06189
AFIX  33
H55A  2    0.652542    1.212996   -0.206472    51.00000   -1.50000
H55B  2    0.670587    1.212628   -0.164344    51.00000   -1.50000
H55C  2    0.679511    1.241486   -0.210376    51.00000   -1.50000
AFIX   0
C56   1    0.669505    1.094934   -0.254776    51.00000    0.30254    0.13697 =
         0.22910    0.00669    0.05442   -0.06515
AFIX  33
H56A  2    0.653404    1.114742   -0.262499    51.00000   -1.50000
H56B  2    0.680799    1.121264   -0.273378    51.00000   -1.50000
H56C  2    0.670062    1.035992   -0.259038    51.00000   -1.50000
AFIX   0
C57   1    0.701496    1.084994   -0.192859    51.00000    0.24995    0.17667 =
         0.24681    0.02058    0.06798   -0.04992
AFIX  33
H57A  2    0.713201    1.118600   -0.206951    51.00000   -1.50000
H57B  2    0.704203    1.088751   -0.161152    51.00000   -1.50000
H57C  2    0.703151    1.028350   -0.202001    51.00000   -1.50000
AFIX   0
SAME 0.02 0.04 C3 > C7
PART 0
C63   1    0.683619    0.943524   -0.049059    11.00000    0.14936    0.13267 =
         0.10960   -0.04202    0.01971   -0.00945
C64   1    0.698475    1.000133   -0.018313    11.00000    0.13848    0.15976 =
         0.17196   -0.08689    0.00593    0.01664
C65   1    0.684604    1.077682   -0.009772    11.00000    0.25275    0.17565 =
         0.15273   -0.09749   -0.00663    0.02231
AFIX  33
H65A  2    0.694231    1.113157    0.009806    11.00000   -1.50000
H65B  2    0.680890    1.105885   -0.037396    11.00000   -1.50000
H65C  2    0.669789    1.063767    0.003753    11.00000   -1.50000
AFIX   0
C66   1    0.720621    1.022002   -0.043630    11.00000    0.17963    0.20059 =
         0.21985   -0.08974    0.00737   -0.04545
AFIX  33
H66A  2    0.729613    0.972487   -0.049226    11.00000   -1.50000
H66B  2    0.715532    1.047592   -0.071392    11.00000   -1.50000
H66C  2    0.730729    1.059762   -0.026286    11.00000   -1.50000
AFIX   0
C67   1    0.705685    0.950657    0.022926    11.00000    0.22349    0.19284 =
         0.13223   -0.05030   -0.03766    0.01115
AFIX  33
H67A  2    0.714467    0.902116    0.014755    11.00000   -1.50000
H67B  2    0.715796    0.984029    0.042810    11.00000   -1.50000
H67C  2    0.691374    0.934380    0.037424    11.00000   -1.50000
AFIX   0
SAME 0.02 0.04 C3 > C7
C73   1    0.632016    0.805497   -0.057782    11.00000    0.13388    0.13387 =
         0.08401   -0.02140    0.01144   -0.02195
C74   1    0.614938    0.770553   -0.025632    11.00000    0.13450    0.17113 =
         0.08911    0.00866    0.02264   -0.01525
C75   1    0.590110    0.803071   -0.035880    11.00000    0.16514    0.64839 =
         0.34179    0.31548    0.13369    0.09485
AFIX  33
H75A  2    0.584168    0.783201   -0.064511    11.00000   -1.50000
H75B  2    0.579563    0.784496   -0.013620    11.00000   -1.50000
H75C  2    0.590522    0.862573   -0.036144    11.00000   -1.50000
AFIX   0
C76   1    0.623796    0.801664    0.018458    11.00000    0.23031    0.44657 =
         0.08352   -0.04054    0.05529   -0.07809
AFIX  33
H76A  2    0.639879    0.780958    0.025435    11.00000   -1.50000
H76B  2    0.624114    0.861170    0.018041    11.00000   -1.50000
H76C  2    0.613155    0.783092    0.040565    11.00000   -1.50000
AFIX   0
C77   1    0.618702    0.677976   -0.024726    11.00000    0.34084    0.18628 =
         0.31265    0.02321    0.14972   -0.08046
AFIX  33
H77A  2    0.613177    0.654789   -0.052865    11.00000   -1.50000
H77B  2    0.635654    0.666054   -0.019170    11.00000   -1.50000
H77C  2    0.609673    0.654133   -0.001567    11.00000   -1.50000
AFIX   0
SAME 0.02 0.04 C3 > C7
C83   1    0.697966    0.641263   -0.048188    11.00000    0.13000    0.15453 =
         0.07518   -0.01142    0.01675    0.00537
C84   1    0.707922    0.605575   -0.004409    11.00000    0.19691    0.15968 =
         0.08098   -0.00724   -0.00284    0.01924
C85   1    0.692396    0.633852    0.031056    11.00000    0.21946    0.17674 =
         0.12013    0.00217   -0.01294    0.01946
AFIX  33
H85A  2    0.690509    0.692957    0.029357    11.00000   -1.50000
H85B  2    0.676758    0.607860    0.027293    11.00000   -1.50000
H85C  2    0.699839    0.619101    0.059549    11.00000   -1.50000
AFIX   0
C86   1    0.732110    0.651229    0.006421    11.00000    0.21946    0.17674 =
         0.12013    0.00217   -0.01294    0.01946
AFIX  33
H86A  2    0.743549    0.636599   -0.015139    11.00000   -1.50000
H86B  2    0.729379    0.710007    0.005594    11.00000   -1.50000
H86C  2    0.738455    0.635494    0.035548    11.00000   -1.50000
AFIX   0
C87   1    0.712511    0.514266   -0.005934    11.00000    0.21946    0.17674 =
         0.12013    0.00217   -0.01294    0.01946
AFIX  33
H87A  2    0.722702    0.501999   -0.029893    11.00000   -1.50000
H87B  2    0.720428    0.496712    0.021685    11.00000   -1.50000
H87C  2    0.697347    0.485470   -0.010572    11.00000   -1.50000
AFIX   0
SAME 0.02 0.04 C3 > C7
C93   1    0.720521    0.739291   -0.140621    11.00000    0.12540    0.11682 =
         0.07828   -0.01918    0.01758    0.00046
C94   1    0.745470    0.758607   -0.154221    11.00000    0.13432    0.11039 =
         0.10590   -0.01855    0.01361   -0.01039
C95   1    0.749850    0.850030   -0.155207    11.00000    0.14767    0.11768 =
         0.12147   -0.01838    0.01818   -0.02694
AFIX  33
H95A  2    0.766015    0.860537   -0.164052    11.00000   -1.50000
H95B  2    0.738337    0.875493   -0.176071    11.00000   -1.50000
H95C  2    0.748009    0.872776   -0.126131    11.00000   -1.50000
AFIX   0
C96   1    0.763162    0.717846   -0.120000    11.00000    0.15727    0.16274 =
         0.13041    0.00236   -0.01484   -0.00224
AFIX  33
H96A  2    0.779525    0.728854   -0.127583    11.00000   -1.50000
H96B  2    0.760647    0.740001   -0.091031    11.00000   -1.50000
H96C  2    0.760432    0.659064   -0.119876    11.00000   -1.50000
AFIX   0
C97   1    0.749883    0.719394   -0.198709    11.00000    0.15525    0.13512 =
         0.09574   -0.01296    0.03462   -0.01328
AFIX  33
H97A  2    0.766011    0.732484   -0.206904    11.00000   -1.50000
H97B  2    0.748140    0.660331   -0.196563    11.00000   -1.50000
H97C  2    0.738298    0.740496   -0.220876    11.00000   -1.50000
AFIX   0
SAME 0.02 0.04 C3 > C7
C103  1    0.712339    0.471589   -0.180214    11.00000    0.15678    0.10654 =
         0.09772   -0.01080    0.00056   -0.00524
PART 1
C104  1    0.733789    0.412644   -0.170565    61.00000    0.16234    0.09967 =
         0.08412   -0.00065    0.00467    0.03751
C105  1    0.754757    0.468221   -0.156397    61.00000    0.11787    0.13881 =
         0.29488   -0.03846   -0.03879    0.02462
AFIX  33
H10A  2    0.758512    0.503617   -0.180701    61.00000   -1.50000
H10B  2    0.750448    0.501521   -0.131622    61.00000   -1.50000
H10C  2    0.768679    0.434957   -0.147837    61.00000   -1.50000
AFIX   0
C106  1    0.727132    0.356342   -0.134284    61.00000    0.28430    0.13269 =
         0.12212    0.00273    0.02189    0.08260
AFIX  33
H10D  2    0.713744    0.322031   -0.144567    61.00000   -1.50000
H10E  2    0.740786    0.321989   -0.125504    61.00000   -1.50000
H10F  2    0.722555    0.388553   -0.109290    61.00000   -1.50000
AFIX   0
C107  1    0.738326    0.364282   -0.212442    61.00000    0.22950    0.14475 =
         0.10651   -0.00100    0.05244    0.06442
AFIX  33
H10G  2    0.742598    0.401919   -0.235428    61.00000   -1.50000
H10H  2    0.751369    0.325763   -0.206430    61.00000   -1.50000
H10I  2    0.723885    0.334531   -0.221993    61.00000   -1.50000
AFIX   0
SAME 0.02 0.04 C3 > C7
PART 0
C113  1    0.689520    0.609672   -0.322457    11.00000    0.17783    0.08374 =
         0.07800   -0.01216    0.03107   -0.01787
C114  1    0.711387    0.630347   -0.349648    11.00000    0.20477    0.11979 =
         0.10820   -0.00318    0.05990   -0.01957
C115  1    0.733950    0.637875   -0.319488    11.00000    0.20768    0.27948 =
         0.18063   -0.07541    0.08985   -0.10523
AFIX  33
H11A  2    0.732456    0.684706   -0.300157    11.00000   -1.50000
H11B  2    0.736025    0.588363   -0.301992    11.00000   -1.50000
H11C  2    0.747774    0.645361   -0.337059    11.00000   -1.50000
AFIX   0
C116  1    0.714360    0.557759   -0.378830    11.00000    0.26090    0.17180 =
         0.17495   -0.09772    0.10900   -0.05260
AFIX  33
H11D  2    0.700145    0.551628   -0.398457    11.00000   -1.50000
H11E  2    0.728307    0.565758   -0.396024    11.00000   -1.50000
H11F  2    0.716559    0.508761   -0.360956    11.00000   -1.50000
AFIX   0
C117  1    0.705834    0.711211   -0.373979    11.00000    0.29702    0.16327 =
         0.17832    0.04671    0.08289    0.00111
AFIX  33
H11G  2    0.704188    0.754934   -0.352729    11.00000   -1.50000
H11H  2    0.718837    0.724176   -0.392697    11.00000   -1.50000
H11I  2    0.690966    0.705641   -0.391891    11.00000   -1.50000
AFIX   0
SAME 0.02 0.04 C3 > C7
C123  1    0.654927    0.424729   -0.313816    11.00000    0.17713    0.09064 =
         0.08518   -0.00461    0.00881   -0.00439
C124  1    0.655017    0.336407   -0.329801    11.00000    0.15764    0.10569 =
         0.11641   -0.02154    0.03352   -0.01210
C125  1    0.679477    0.298823   -0.324714    11.00000    0.21015    0.13197 =
         0.34725   -0.07573    0.00549    0.01820
AFIX  33
H12A  2    0.685624    0.304098   -0.294381    11.00000   -1.50000
H12B  2    0.678508    0.241206   -0.332614    11.00000   -1.50000
H12C  2    0.690174    0.326772   -0.343843    11.00000   -1.50000
AFIX   0
C126  1    0.639137    0.289010   -0.298532    11.00000    0.26070    0.09040 =
         0.37779    0.00806    0.12204   -0.00265
AFIX  33
H12D  2    0.622979    0.311329   -0.300685    11.00000   -1.50000
H12E  2    0.638664    0.231491   -0.306735    11.00000   -1.50000
H12F  2    0.645785    0.294409   -0.268517    11.00000   -1.50000
AFIX   0
C127  1    0.643119    0.332821   -0.375436    11.00000    0.42015    0.12852 =
         0.16157   -0.06441   -0.05568    0.00643
AFIX  33
H12G  2    0.627429    0.358582   -0.375439    11.00000   -1.50000
H12H  2    0.652965    0.361569   -0.395748    11.00000   -1.50000
H12I  2    0.641299    0.276002   -0.384519    11.00000   -1.50000
AFIX   0
SAME 0.02 0.04 C3 > C7
PART 1
C133  1    0.627701    0.651303   -0.418879    21.00000    0.33044    0.09864 =
         0.06313   -0.00587   -0.00065    0.07079
C134  1    0.636438    0.650445   -0.465535    21.00000    0.36057    0.16150 =
         0.07139   -0.00162    0.01609    0.08047
C135  1    0.654568    0.719358   -0.470411    21.00000    0.39277    0.18697 =
         0.11255   -0.01549    0.03523    0.05168
AFIX  33
H13A  2    0.646947    0.771701   -0.465190    21.00000   -1.50000
H13B  2    0.668038    0.711729   -0.449198    21.00000   -1.50000
H13C  2    0.660263    0.718520   -0.499948    21.00000   -1.50000
AFIX   0
C136  1    0.647740    0.567705   -0.473477    21.00000    0.36044    0.17784 =
         0.06247   -0.02777   -0.02887    0.09772
AFIX  33
H13D  2    0.635896    0.524848   -0.470207    21.00000   -1.50000
H13E  2    0.653397    0.566014   -0.503031    21.00000   -1.50000
H13F  2    0.661172    0.559224   -0.452281    21.00000   -1.50000
AFIX   0
C137  1    0.614821    0.663405   -0.498476    21.00000    0.37905    0.20171 =
         0.09287    0.00456   -0.00788    0.08038
AFIX  33
H13G  2    0.607613    0.716465   -0.493315    21.00000   -1.50000
H13H  2    0.620169    0.661385   -0.528246    21.00000   -1.50000
H13I  2    0.603046    0.620540   -0.494648    21.00000   -1.50000
AFIX  66
PART 0
PART -1
C145  1    0.543154    0.856636   -0.106893    10.50000    0.14520    0.25029 =
         0.12954    0.05342    0.02597    0.01095
AFIX  43
H145  2    0.543665    0.876529   -0.077847    10.50000   -1.20000
AFIX  65
C144  1    0.531762    0.783643   -0.117131    10.50000    0.12820    0.25437 =
         0.14757    0.05516    0.03123    0.00402
C143  1    0.531015    0.754536   -0.159629    10.50000    0.13587    0.24017 =
         0.15676    0.05187    0.03420    0.01409
AFIX  43
H143  2    0.523229    0.704649   -0.166626    10.50000   -1.20000
AFIX  65
C142  1    0.541660    0.798422   -0.191890    10.50000    0.14480    0.23895 =
         0.14310    0.05649    0.02751    0.01471
AFIX  43
H142  2    0.541149    0.778529   -0.220935    10.50000   -1.20000
AFIX  65
C141  1    0.553052    0.871415   -0.181652    10.50000    0.14520    0.25029 =
         0.12954    0.05342    0.02597    0.01095
C146  1    0.553800    0.900522   -0.139154    10.50000    0.14520    0.25029 =
         0.12954    0.05342    0.02597    0.01095
AFIX  43
H146  2    0.561586    0.950410   -0.132157    10.50000   -1.20000
AFIX  66
C154  1    0.527166    0.742772   -0.079606    10.50000    0.12325    0.29174 =
         0.16755    0.06681    0.03780   -0.00158
C155  1    0.520277    0.782626   -0.042502    10.50000    0.14600    0.29668 =
         0.16816    0.06396    0.03832   -0.00367
AFIX  43
H155  2    0.519501    0.840254   -0.042002    10.50000   -1.20000
AFIX  65
C156  1    0.514525    0.738161   -0.006129    10.50000    0.17106    0.30078 =
         0.16919    0.05851    0.04219   -0.02211
N151  7    0.515661    0.653843   -0.006860    10.50000    0.17408    0.30704 =
         0.18490    0.06036    0.03177   -0.01851
C152  1    0.522549    0.613988   -0.043964    10.50000    0.29108    0.29975 =
         0.18871    0.06651    0.07945   -0.03004
C153  1    0.528302    0.658452   -0.080337    10.50000    0.15246    0.29756 =
         0.18604    0.07605    0.05012   -0.01197
AFIX  43
H153  2    0.533011    0.631213   -0.105696    10.50000   -1.20000
AFIX  66
C166  1    0.522297    0.525352   -0.032719    10.50000    0.45698    0.30338 =
         0.22622    0.06378    0.09434   -0.03270
N161  7    0.514471    0.499920    0.007141    10.50000    0.53319    0.26018 =
         0.20901    0.05078    0.11314   -0.06797
C162  1    0.514592    0.417798    0.017636    10.50000    0.48665    0.26631 =
         0.25918    0.04775    0.05700   -0.07861
AFIX  43
H162  2    0.509243    0.400417    0.044879    10.50000   -1.20000
AFIX  65
C163  1    0.522539    0.361108   -0.011730    10.50000    0.47728    0.30223 =
         0.28132    0.02113    0.04654   -0.06637
AFIX  43
H163  2    0.522621    0.304981   -0.004558    10.50000   -1.20000
AFIX  65
C164  1    0.530365    0.386538   -0.051591    10.50000    0.49599    0.32028 =
         0.29405    0.04530    0.06230   -0.02952
AFIX  43
H164  2    0.535796    0.347793   -0.071661    10.50000   -1.20000
AFIX  65
C165  1    0.530244    0.468660   -0.062086    10.50000    0.47977    0.32314 =
         0.24763    0.04198    0.09093   -0.02531
AFIX  43
H165  2    0.535593    0.486041   -0.089329    10.50000   -1.20000
AFIX  66
C175  1    0.501554    0.845366    0.047153    10.50000    0.18062    0.32761 =
         0.18525    0.03225    0.04396   -0.01581
AFIX  43
H175  2    0.504811    0.885896    0.026317    10.50000   -1.20000
AFIX  65
C171  1    0.504981    0.763866    0.037517    10.50000    0.17706    0.32403 =
         0.16767    0.04582    0.03706   -0.01780
N176  7    0.500216    0.704564    0.068003    10.50000    0.24417    0.32023 =
         0.17831    0.04381    0.07670   -0.00569
C172  1    0.492024    0.726762    0.108127    10.50000    0.14872    0.35443 =
         0.17436    0.02685    0.03501   -0.01529
AFIX  43
H172  2    0.488767    0.686232    0.128963    10.50000   -1.20000
AFIX  65
C173  1    0.488597    0.808262    0.117764    10.50000    0.23875    0.35669 =
         0.21033    0.01743    0.06966   -0.01739
AFIX  43
H173  2    0.482998    0.823434    0.145187    10.50000   -1.20000
AFIX  65
C174  1    0.493362    0.867564    0.087278    10.50000    0.22293    0.35395 =
         0.20682    0.01590    0.06658   -0.02581
AFIX  43
H174  2    0.491020    0.923266    0.093865    10.50000   -1.20000
AFIX  66
C204  1    0.569501    0.572006    0.141422    10.50000    0.17660    0.25173 =
         0.23810    0.08284    0.03768    0.00404
AFIX  43
H204  2    0.581051    0.570352    0.165157    10.50000   -1.20000
AFIX  65
C203  1    0.546401    0.545922    0.147072    10.50000    0.18073    0.30473 =
         0.25764    0.10759    0.03365   -0.01806
AFIX  43
H203  2    0.542162    0.526440    0.174670    10.50000   -1.20000
AFIX  65
C202  1    0.529502    0.548342    0.112343    10.50000    0.16536    0.33974 =
         0.23197    0.08810    0.01352   -0.01038
N201  7    0.535704    0.576847    0.071964    10.50000    0.11090    0.61381 =
         0.38377    0.06747    0.01992   -0.15072
C206  1    0.558804    0.602931    0.066313    10.50000    0.20846    0.37829 =
         0.24601    0.12055    0.02766   -0.04110
AFIX  43
H206  2    0.563043    0.622413    0.038715    10.50000   -1.20000
AFIX  65
C205  1    0.575703    0.600511    0.101041    10.50000    0.18658    0.26581 =
         0.22856    0.08562    0.03801   -0.00638
AFIX  43
H205  2    0.591492    0.618339    0.097179    10.50000   -1.20000
AFIX  66
C214  1    0.433956    0.418634    0.272335    10.50000    0.14027    0.17116 =
         0.21282    0.04184   -0.00513   -0.01192
C213  1    0.428031    0.485784    0.246551    10.50000    0.16449    0.20041 =
         0.25087    0.08454    0.02667   -0.00269
AFIX  43
H213  2    0.414644    0.518090    0.252671    10.50000   -1.20000
AFIX  65
C212  1    0.441693    0.505665    0.211814    10.50000    0.17244    0.22069 =
         0.26939    0.09612    0.04578    0.01121
AFIX  43
H212  2    0.437643    0.551559    0.194192    10.50000   -1.20000
AFIX  65
C211  1    0.461279    0.458397    0.202861    10.50000    0.14332    0.18266 =
         0.25213    0.05565    0.00324   -0.02389
C216  1    0.467204    0.391247    0.228644    10.50000    0.13160    0.17388 =
         0.22928    0.04871   -0.00656   -0.03166
AFIX  43
H216  2    0.480591    0.358941    0.222525    10.50000   -1.20000
AFIX  65
C215  1    0.453543    0.371364    0.263382    10.50000    0.12744    0.17812 =
         0.22727    0.04423   -0.00123   -0.01989
AFIX  43
H215  2    0.457592    0.325470    0.281004    10.50000   -1.20000
AFIX   0
PART 0
PART -2
C304  1    0.564212    0.580434   -0.314392    10.50000    0.17066    0.26305 =
         0.21187    0.03958    0.01585   -0.03205
C305  1    0.544364    0.604771   -0.347696    10.50000    0.18974    0.26717 =
         0.25324    0.01155   -0.00947   -0.01511
AFIX  33
H30A  2    0.529078    0.585331   -0.338032    10.50000   -1.50000
H30B  2    0.543928    0.664059   -0.350448    10.50000   -1.50000
H30C  2    0.547339    0.580554   -0.375996    10.50000   -1.50000
AFIX   0
C306  1    0.565359    0.488032   -0.310612    10.50000    0.20231    0.26576 =
         0.32033    0.04237    0.02640   -0.02556
AFIX  33
H30D  2    0.578128    0.472744   -0.289194    10.50000   -1.50000
H30E  2    0.550145    0.467434   -0.301210    10.50000   -1.50000
H30F  2    0.568540    0.464612   -0.339008    10.50000   -1.50000
AFIX   0
C307  1    0.559610    0.617594   -0.270130    10.50000    0.22595    0.31699 =
         0.22910    0.01784    0.03412   -0.01511
AFIX  33
H30G  2    0.572394    0.601814   -0.248850    10.50000   -1.50000
H30H  2    0.559132    0.676910   -0.272676    10.50000   -1.50000
H30I  2    0.544352    0.597900   -0.260463    10.50000   -1.50000
AFIX   0
PART 0
C313  1    0.649200    0.482443   -0.163219    11.00000    0.15396    0.10415 =
         0.07771    0.01383    0.01168   -0.01770
SAME 0.02 0.04 C4 > C7
PART 1
C314  1    0.632457    0.424901   -0.149507    71.00000    0.23836    0.08785 =
         0.08976    0.01431    0.03145   -0.04474
C315  1    0.644650    0.338527   -0.145482    71.00000    0.31787    0.14110 =
         0.32560    0.11198    0.11392   -0.00309
AFIX  33
H31A  2    0.633099    0.298651   -0.136003    71.00000   -1.50000
H31B  2    0.650201    0.322375   -0.173862    71.00000   -1.50000
H31C  2    0.658207    0.341013   -0.124085    71.00000   -1.50000
AFIX   0
C316  1    0.621806    0.443959   -0.105044    71.00000    0.21135    0.24245 =
         0.06941    0.05853    0.01345   -0.09873
AFIX  33
H31D  2    0.610476    0.401300   -0.098156    71.00000   -1.50000
H31E  2    0.634630    0.446139   -0.082155    71.00000   -1.50000
H31F  2    0.613601    0.496447   -0.106806    71.00000   -1.50000
AFIX   0
C317  1    0.610015    0.419121   -0.182013    71.00000    0.15526    0.22223 =
         0.15911    0.02780    0.04062   -0.01299
AFIX  33
H31G  2    0.598932    0.378812   -0.171354    71.00000   -1.50000
H31H  2    0.602163    0.472201   -0.184185    71.00000   -1.50000
H31I  2    0.614934    0.402739   -0.210802    71.00000   -1.50000
AFIX   0

PART 0
C2P   1    0.600151    0.727550   -0.188742    11.00000    0.18649    0.20092 =
         0.22264    0.02447   -0.00846    0.00244
AFIX  23
H2PA  2    0.590160    0.729391   -0.216276    11.00000   -1.20000
H2PB  2    0.597860    0.779796   -0.173600    11.00000   -1.20000
AFIX   0
C221  1    0.590831    0.663674   -0.161923    11.00000    0.19547    0.18154 =
         0.17427    0.02727    0.00501   -0.02683
AFIX  33
H22A  2    0.574072    0.674654   -0.157144    11.00000   -1.50000
H22B  2    0.592196    0.611298   -0.176720    11.00000   -1.50000
H22C  2    0.599937    0.661975   -0.133813    11.00000   -1.50000
AFIX   0
C222  1    0.622820    0.724118   -0.199150    11.00000    0.17652    0.15546 =
         0.08706    0.00247    0.00792    0.00883
AFIX  23
H22D  2    0.624692    0.672534   -0.215146    11.00000   -1.20000
H22E  2    0.632516    0.718930   -0.171408    11.00000   -1.20000
AFIX   0
N224  7    0.634041    0.787465   -0.224467    11.00000    0.21673    0.18091 =
         0.17224    0.03193    0.00767   -0.01810
AFIX  23
H22F  2    0.625877    0.788510   -0.250866    11.00000   -1.20000
H22G  2    0.630837    0.835321   -0.211198    11.00000   -1.20000
AFIX   0
C226  1    0.693572    0.848802   -0.265369    11.00000    0.17526    0.17934 =
         0.17933    0.00219    0.04189    0.02181
AFIX  33
H22H  2    0.697669    0.894770   -0.283759    11.00000   -1.50000
H22I  2    0.702543    0.852677   -0.237186    11.00000   -1.50000
H22J  2    0.697585    0.797867   -0.279724    11.00000   -1.50000
AFIX   0
C8    1    0.658616    0.790358   -0.233329    11.00000    0.14279    0.16891 =
         0.11147   -0.03380    0.00933    0.00977
AFIX  23
H8A   2    0.667489    0.791218   -0.204597    11.00000   -1.20000
H8B   2    0.662247    0.737526   -0.246822    11.00000   -1.20000
AFIX   0
C9    1    0.669288    0.850356   -0.258882    11.00000    0.23076    0.19100 =
         0.22966    0.08595    0.03773   -0.02536
AFIX  23
H9A   2    0.660880    0.849253   -0.288041    11.00000   -1.20000
H9B   2    0.665803    0.903683   -0.245799    11.00000   -1.20000
AFIX   0

PART 2
CL1   3   10.500000   10.653630   10.250000    10.50000    1.02854    1.10161 =
         1.08785    0.00000    0.40450    0.00000
O402  9    0.627417    0.580745   -0.385982   -21.00000    0.27367    0.14177 =
         0.07855   -0.00396   -0.01171    0.02395
SAME 0.02 0.04 C3 > C7
C403  1    0.617793    0.635332   -0.412554   -21.00000    0.32362    0.15363 =
         0.08933    0.00615    0.00217    0.05340
C404  1    0.619184    0.612137   -0.460552   -21.00000    0.37664    0.16503 =
         0.08614    0.01142    0.00584    0.04009
C406  1    0.640024    0.663413   -0.477151   -21.00000    0.42740    0.22926 =
         0.10531   -0.03332    0.05084   -0.01325
AFIX  33
H40A  2    0.641916    0.651418   -0.507987   -21.00000   -1.50000
H40B  2    0.636538    0.721301   -0.473725   -21.00000   -1.50000
H40C  2    0.654752    0.649836   -0.460202   -21.00000   -1.50000
AFIX   0
C407  1    0.594715    0.635555   -0.481802   -21.00000    0.38489    0.21045 =
         0.09695    0.00024    0.00361    0.03488
AFIX  33
H40D  2    0.594235    0.622370   -0.512926   -21.00000   -1.50000
H40E  2    0.582237    0.605250   -0.467858   -21.00000   -1.50000
H40F  2    0.592104    0.693945   -0.478142   -21.00000   -1.50000
AFIX   0
C405  1    0.623216    0.519629   -0.465461   -21.00000    0.37913    0.17931 =
         0.11714   -0.01218    0.03349    0.04082
AFIX  33
H40G  2    0.624051    0.506105   -0.496381   -21.00000   -1.50000
H40H  2    0.638154    0.504196   -0.449714   -21.00000   -1.50000
H40I  2    0.609994    0.490043   -0.453393   -21.00000   -1.50000
AFIX   0
O401  9    0.607114    0.696101   -0.406299   -21.00000    0.29129    0.13992 =
         0.09030    0.01680   -0.00980    0.03018
O1A   9    0.611434    0.967368   -0.344939   -31.00000    0.21540    0.09793 =
         0.07675    0.05218    0.03595    0.04345
O2A   9    0.628509    0.849266   -0.367840   -31.00000    0.29168    0.11558 =
         0.13647    0.04326    0.09050    0.04808
C3A   1    0.628084    0.932442   -0.354783   -31.00000    0.23491    0.12189 =
         0.09215    0.04601    0.04143    0.06534
C4A   1    0.649493    0.986799   -0.368649   -31.00000    0.24305    0.14623 =
         0.15343    0.07444    0.05295    0.06123
C5A   1    0.636862    1.038581   -0.406016   -31.00000    0.25115    0.19259 =
         0.19958    0.11651    0.03910    0.03172
AFIX  33
H5AA  2    0.648370    1.076005   -0.417925   -31.00000   -1.50000
H5AB  2    0.630498    1.002405   -0.429155   -31.00000   -1.50000
H5AC  2    0.623825    1.069689   -0.394314   -31.00000   -1.50000
AFIX   0
C6A   1    0.675721    0.945478   -0.379773   -31.00000    0.25127    0.22822 =
         0.16175    0.06944    0.03987    0.07533
AFIX  33
H6AA  2    0.682055    0.914597   -0.354449   -31.00000   -1.50000
H6AB  2    0.673491    0.909075   -0.404893   -31.00000   -1.50000
H6AC  2    0.686929    0.988640   -0.386471   -31.00000   -1.50000
AFIX   0
C7A   1    0.658724    1.049169   -0.325867   -31.00000    0.31078    0.18863 =
         0.19370    0.05027    0.04193    0.02919
AFIX  33
H7AA  2    0.666599    1.016500   -0.302632   -31.00000   -1.50000
H7AB  2    0.669903    1.089664   -0.336024   -31.00000   -1.50000
H7AC  2    0.644914    1.076769   -0.314649   -31.00000   -1.50000
AFIX   0
SAME 0.02 0.04 C4 > C7
C24A  1    0.566517    1.174512   -0.271963   -41.00000    0.22876    0.12424 =
         0.17567    0.02093    0.00280    0.04869
C25A  1    0.576355    1.247027   -0.243046   -41.00000    0.22922    0.12095 =
         0.18083    0.02442    0.02393    0.04646
AFIX  33
H25D  2    0.564671    1.291195   -0.243947   -41.00000   -1.50000
H25E  2    0.579260    1.228523   -0.212916   -41.00000   -1.50000
H25F  2    0.591273    1.266607   -0.254233   -41.00000   -1.50000
AFIX   0
C26A  1    0.541666    1.158186   -0.253749   -41.00000    0.22501    0.16060 =
         0.22902    0.02628    0.01778    0.05032
AFIX  33
H26D  2    0.532295    1.208372   -0.254946   -41.00000   -1.50000
H26E  2    0.533348    1.116281   -0.271376   -41.00000   -1.50000
H26F  2    0.543741    1.139645   -0.223480   -41.00000   -1.50000
AFIX   0
C27A  1    0.563767    1.195464   -0.321052   -41.00000    0.27175    0.13867 =
         0.18495    0.03412    0.00052    0.08392
AFIX  33
H27D  2    0.552983    1.241842   -0.325382   -41.00000   -1.50000
H27E  2    0.579355    1.209314   -0.331630   -41.00000   -1.50000
H27F  2    0.557221    1.148508   -0.337236   -41.00000   -1.50000
AFIX   0
SAME 0.02 0.04 C4 > C7
C54A  1    0.684563    1.089081   -0.190630   -51.00000    0.17437    0.10083 =
         0.27660    0.05790    0.06861   -0.00847
C55A  1    0.685258    1.111430   -0.240144   -51.00000    0.18031    0.21324 =
         0.29465    0.09449    0.09044   -0.03247
AFIX  33
H55D  2    0.701142    1.131425   -0.246105   -51.00000   -1.50000
H55E  2    0.681617    1.063077   -0.257877   -51.00000   -1.50000
H55F  2    0.673450    1.153750   -0.247383   -51.00000   -1.50000
AFIX   0
C56A  1    0.704605    1.024830   -0.185278   -51.00000    0.17655    0.11728 =
         0.23774    0.02966    0.06834   -0.00901
AFIX  33
H56D  2    0.719859    1.049904   -0.191302   -51.00000   -1.50000
H56E  2    0.705364    1.003843   -0.155401   -51.00000   -1.50000
H56F  2    0.701274    0.980089   -0.205746   -51.00000   -1.50000
AFIX   0
C57A  1    0.692154    1.152163   -0.155349   -51.00000    0.20646    0.15650 =
         0.35061   -0.01130    0.05853   -0.01999
AFIX  33
H57D  2    0.708120    1.172339   -0.160555   -51.00000   -1.50000
H57E  2    0.680882    1.197567   -0.156560   -51.00000   -1.50000
H57F  2    0.692277    1.126609   -0.126546   -51.00000   -1.50000
AFIX   0
SAME 0.02 0.04 C4 > C7
C504  1    0.735248    0.431402   -0.180340   -61.00000    0.17349    0.15062 =
         0.13460    0.01948    0.01954    0.02384
C507  1    0.755165    0.468719   -0.207719   -61.00000    0.18163    0.17814 =
         0.13333    0.03013    0.01931    0.01351
AFIX  33
H50A  2    0.769482    0.434913   -0.204517   -61.00000   -1.50000
H50B  2    0.749604    0.470838   -0.238485   -61.00000   -1.50000
H50C  2    0.758879    0.523770   -0.197294   -61.00000   -1.50000
AFIX   0
C506  1    0.730913    0.344306   -0.198996   -61.00000    0.18602    0.14794 =
         0.12680    0.02400    0.02148    0.02916
AFIX  33
H50D  2    0.746116    0.315445   -0.199512   -61.00000   -1.50000
H50E  2    0.720230    0.314681   -0.180535   -61.00000   -1.50000
H50F  2    0.723668    0.348028   -0.228672   -61.00000   -1.50000
AFIX   0
C505  1    0.744079    0.422619   -0.131631   -61.00000    0.19883    0.19862 =
         0.14056    0.02750    0.00276    0.02943
AFIX  33
H50G  2    0.759616    0.395631   -0.129782   -61.00000   -1.50000
H50H  2    0.745535    0.476562   -0.118272   -61.00000   -1.50000
H50I  2    0.732643    0.390140   -0.116194   -61.00000   -1.50000
AFIX   0
PART 0
PART -1
O602  9    0.415323    0.331945    0.342582    10.50000    0.18228    0.13134 =
         0.15355   -0.02952   -0.05262   -0.01764
O601  9    0.395542    0.437151    0.317104    10.50000    0.15120    0.12818 =
         0.18126    0.00846   -0.02553   -0.01960
O31A  9    0.576974    0.985150   -0.198129    10.50000    0.16340    0.09190 =
         0.12555   -0.01776    0.00305    0.03661
C33A  1    0.567565    0.918070   -0.212240    10.50000    0.11507    0.09363 =
         0.10431    0.00568    0.03532    0.00289
O32A  9    0.569950    0.888641   -0.249525    10.50000    0.14142    0.11442 =
         0.15096    0.01507   -0.02000   -0.01785
PART 0
PART 2
C906  1    0.615004    0.465045   -0.119211   -71.00000    0.16834    0.17890 =
         0.07306    0.02150   -0.02056   -0.06469
AFIX  33
H90A  2    0.604279    0.492053   -0.140872   -71.00000   -1.50000
H90B  2    0.605736    0.430257   -0.100627   -71.00000   -1.50000
H90C  2    0.623511    0.506042   -0.101240   -71.00000   -1.50000
AFIX   0
C907  1    0.621863    0.365887   -0.178346   -71.00000    0.20232    0.15128 =
         0.08053    0.03845   -0.01546   -0.07582
AFIX  33
H90D  2    0.634553    0.334843   -0.191218   -71.00000   -1.50000
H90E  2    0.609992    0.328391   -0.167670   -71.00000   -1.50000
H90F  2    0.614281    0.401765   -0.200455   -71.00000   -1.50000
AFIX   0
C905  1    0.649571    0.370859   -0.112683   -71.00000    0.20450    0.14820 =
         0.09808    0.03963   -0.01820   -0.05243
AFIX  33
H90G  2    0.660214    0.339625   -0.130490   -71.00000   -1.50000
H90H  2    0.658914    0.409578   -0.094561   -71.00000   -1.50000
H90I  2    0.641139    0.333793   -0.093948   -71.00000   -1.50000
AFIX   0
C904  1    0.632135    0.415499   -0.141426   -71.00000    0.18125    0.14990 =
         0.07964    0.03878   -0.00969   -0.06153
PART 0
PART -2
O4    9    0.505279    0.941241    0.026419    10.50000    1.02948    1.10397 =
         1.08472   -0.01157    0.40976   -0.00273
CL6   3    0.525039    0.961299   -0.003656    10.50000    1.02854    1.10161 =
         1.08785    0.00000    0.40450    0.00000
O17   9    0.547424    0.988093    0.023259    10.50000    1.02948    1.10397 =
         1.08472   -0.01157    0.40976   -0.00273
O26   9    0.530917    0.885521   -0.029801    10.50000    1.02948    1.10397 =
         1.08472   -0.01157    0.40976   -0.00273
O38   9    0.517113    1.030015   -0.034559    10.50000    1.02948    1.10397 =
         1.08472   -0.01157    0.40976   -0.00273
PART 0
PART -1
C603  1    0.416281    0.388816    0.305020    10.50000    0.12003    0.12785 =
         0.15704   -0.00981   -0.04396   -0.03531
PART 0
O9    9    0.514704    0.706854    0.282286    11.00000    1.02948    1.10397 =
         1.08472   -0.01157    0.40976   -0.00273
O15   9    0.516560    0.600826    0.224376    11.00000    1.02948    1.10397 =
         1.08472   -0.01157    0.40976   -0.00273
HKLF 4

REM
REM R1 =  0.1272 for   12468 Fo > 4sig(Fo)  and  0.1752 for all   25476 data
REM   1898 parameters refined using   5023 restraints

END

WGHT      0.2000      0.0000

REM Highest difference peak  1.234,  deepest hole -0.636,  1-sigma level  0.100
Q1    1   0.5000  0.5000  0.0000  10.50000  0.05    0.94
Q2    1   0.5988  0.9877 -0.1856  11.00000  0.05    0.83
Q3    1   0.6183  1.1880 -0.0596  11.00000  0.05    0.77
Q4    1   0.4903  0.9355 -0.2256  11.00000  0.05    0.62
Q5    1   0.6377  0.9917 -0.1286  11.00000  0.05    0.53
Q6    1   0.4815  0.4877  0.1916  11.00000  0.05    0.51
Q7    1   0.5003  0.9182  0.0257  11.00000  0.05    0.47
Q8    1   0.6885  1.1726 -0.1921  11.00000  0.05    0.45
Q9    1   0.6218  0.9281 -0.0999  11.00000  0.05    0.42
Q10   1   0.5807  1.0805 -0.2241  11.00000  0.05    0.42
Q11   1   0.5950  0.7231 -0.0474  11.00000  0.05    0.41
Q12   1   0.7031  0.7939 -0.1205  11.00000  0.05    0.41
Q13   1   0.5248  0.7138 -0.0669  11.00000  0.05    0.41
Q14   1   0.6797  0.5507  0.0136  11.00000  0.05    0.39
Q15   1   0.6753  0.3572 -0.3739  11.00000  0.05    0.39
Q16   1   0.7127  0.6741 -0.1513  11.00000  0.05    0.39
Q17   1   0.5378  0.6392 -0.3890  11.00000  0.05    0.39
Q18   1   0.5050  0.7136  0.2878  11.00000  0.05    0.38
Q19   1   0.6959  0.6447 -0.4068  11.00000  0.05    0.38
Q20   1   0.6372  0.7189 -0.4927  11.00000  0.05    0.38
Q21   1   0.5839  1.0951 -0.0494  11.00000  0.05    0.38
Q22   1   0.7496  0.2708 -0.0296  11.00000  0.05    0.37
Q23   1   0.6953  0.7135  0.0326  11.00000  0.05    0.37
Q24   1   0.6149  0.8385 -0.3683  11.00000  0.05    0.36
Q25   1   0.6645  0.4973 -0.2295  11.00000  0.05    0.36
Q26   1   0.4855  0.7570  0.1520  11.00000  0.05    0.35
Q27   1   0.5353  0.5866  0.0827  11.00000  0.05    0.35
Q28   1   0.5227  0.6059  0.2476  11.00000  0.05    0.35
Q29   1   0.7540  0.5747 -0.0159  11.00000  0.05    0.34
Q30   1   0.7466  0.7278 -0.4588  11.00000  0.05    0.34
Q31   1   0.5867  1.0401 -0.1340  11.00000  0.05    0.33
Q32   1   0.7502  0.5680 -0.0280  11.00000  0.05    0.33
Q33   1   0.6668  0.7807 -0.0646  11.00000  0.05    0.33
Q34   1   0.6769  0.4080 -0.0900  11.00000  0.05    0.33
Q35   1   0.5020  0.3809  0.0498  11.00000  0.05    0.33
Q36   1   0.6269  0.9155 -0.1687  11.00000  0.05    0.33
Q37   1   0.6095  0.8974 -0.1524  11.00000  0.05    0.32
Q38   1   0.5597  0.4251 -0.0859  11.00000  0.05    0.32
Q39   1   0.5512  1.1235 -0.1870  11.00000  0.05    0.32
Q40   1   0.6893  1.0664  0.0000  11.00000  0.05    0.32
Q41   1   0.6648  1.0928 -0.1777  11.00000  0.05    0.31
Q42   1   0.6825  0.7942 -0.2535  11.00000  0.05    0.31
Q43   1   0.5000  0.4982  0.2500  10.50000  0.05    0.30
Q44   1   0.6549  0.4206 -0.2710  11.00000  0.05    0.30
Q45   1   0.5054  0.6817 -0.0742  11.00000  0.05    0.30
Q46   1   0.5170  1.0011 -0.0305  11.00000  0.05    0.29
Q47   1   0.4080  0.3862  0.3047  11.00000  0.05    0.29
Q48   1   0.5630  0.8186 -0.3687  11.00000  0.05    0.29
Q49   1   0.6016  0.8589 -0.0062  11.00000  0.05    0.29
Q50   1   0.4639  0.6187  0.1891  11.00000  0.05    0.29
;
_shelx_res_checksum               15941
_shelx_hkl_file
;
   0   0  -3 12.9155 63.9628   3
   0   0  -5 322.913 262.458   3
   0   0  -5 165.780 141.701   2
   0   0  -7 525.408 237.063   2
   0   0  -7 115.201 53.0281   1
   0   0  -7 420.140 356.408   3
   0   0  -8 23390.2 1290.91   1
   0   0  -8 24883.6 2374.26   3
   0   0  -8 24886.9 1450.56   2
   0   0  -9-447.837 480.131   3
   0   0  -9-72.4670 136.634   2
   0   0  -9 3.11505 73.0282   1
   0   0 -10 69737.7 4474.94   3
   0   0 -10 60723.8 2360.92   1
   0   0 -11-284.350 358.958   3
   0   0 -11-24.7269 28.2007   1
   0   0 -12 157387. 4137.94   1
   0   0 -12 148172. 7181.17   3
   0   0 -13 2.75916 99.3643   1
   0   0 -13-526.532 652.145   3
   0   0 -14 16567.4 1433.61   1
   0   0 -14 21232.9 2867.80   3
   0   0 -15 166.080 180.654   1
   0   0 -15-294.170 399.427   3
   0   0 -16 1591.01 1087.18   3
   0   0 -16 1461.16 481.209   1
   0   0 -17-150.172 366.668   3
   0   0 -17-55.4612 83.8815   1
   0   0 -18 132406. 4526.18   1
   0   0 -18 137415. 8542.04   3
   0   0 -19-175.360 190.823   1
   0   0 -19 655.388 545.390   3
   0   0 -20 175230. 10168.6   3
   0   0 -20 154406. 5072.64   1
   0   0 -21-166.627 600.976   3
   0   0 -21-238.994 271.607   1
   0   0 -22 3071.32 784.477   1
   0   0 -22 5040.04 2150.73   3
   0   0 -23-483.907 577.678   3
   0   0 -24 10495.2 2673.40   3
   0   0 -25-288.940 632.788   3
   0   0 -26 26959.4 4498.09   3
   0   0 -27 98.0690 618.208   3
   0   0 -28 1885.86 1116.86   3
   0   0 -29 80.4648 324.452   3
   0   0 -30 489.388 606.742   3
   0   0 -31 589.032 863.974   3
   0   0 -32 8850.67 2863.93   3
   0   0 -33 473.970 762.192   3
   0   0 -34 8055.02 2854.52   3
   0   0 -35 1222.55 1139.83   3
   0   0 -36 499.284 763.129   3
   0   0 -37-800.851 752.047   3
   0   0 -38 848.521 1139.91   3
   0   0 -39-769.268 877.550   3
   0   0 -40 8291.57 3254.15   3
   0  -2   1 25341.4 1103.87   2
   0  -2  -1 25150.7 1051.78   2
   0   2   1 28524.8 1359.45   1
   0   2  -1 28691.4 1533.35   1
   0  -2  -5 15315.4 1064.92   3
   0   2  -5 9678.66 1060.10   1
   0  -2  -5 9878.25 792.906   2
   0   2  -5 16054.4 1808.68   3
   0   2  -6 82206.7 3219.22   1
   0   2  -6 81500.1 4412.96   3
   0  -2  -6 81028.5 2907.82   3
   0   2  -8 21183.6 1748.09   1
   0   2  -8 17852.0 2268.58   3
   0  -2  -8 18105.2 1334.54   2
   0  -2  -8 18735.3 1728.08   3
   0   2  -9 43029.7 3733.18   3
   0  -2  -9 38817.9 2090.22   2
   0  -2  -9 44277.9 2902.35   3
   0   2  -9 41338.9 2536.87   1
   0   2 -10 152645. 7411.26   3
   0  -2 -10 147901. 5731.91   3
   0  -2 -10 138518. 4148.87   2
   0   2 -10 148270. 4956.28   1
   0  -2 -11 123811. 5583.58   3
   0   2 -11 133022. 7238.95   3
   0   2 -11 105322. 4293.80   1
   0  -2 -11 110646. 3895.33   2
   0   2 -12 2181.31 630.800   1
   0   2 -12 1083.92 664.013   3
   0  -2 -12 1207.56 421.044   2
   0  -2 -12 2048.96 331.435   1
   0  -2 -12 1019.30 512.630   3
   0  -2 -13 140650. 2957.07   1
   0  -2 -13 143773. 4849.69   2
   0   2 -13 137822. 5126.08   1
   0  -2 -13 138276. 6489.12   3
   0   2 -13 153826. 8318.73   3
   0   2 -14 16936.2 1824.05   1
   0  -2 -14 18112.8 1775.78   2
   0   2 -14 19171.8 2936.10   3
   0  -2 -14 17582.7 2371.89   3
   0  -2 -14 16436.5 1034.88   1
   0  -2 -15 35298.7 1573.12   1
   0   2 -15 39531.8 2852.41   1
   0  -2 -15 42228.3 2842.01   2
   0   2 -15 46560.8 4981.85   3
   0  -2 -15 39568.4 3789.75   3
   0   2 -16 57648.0 3506.57   1
   0   2 -16 65969.6 5964.62   3
   0  -2 -16 61975.6 3554.31   2
   0  -2 -16 54898.6 2023.76   1
   0  -2 -16 57450.1 4724.92   3
   0   2 -17 29446.1 2569.87   1
   0   2 -17 27875.1 4020.97   3
   0  -2 -17 26119.0 1409.66   1
   0  -2 -17 30425.5 2628.43   2
   0  -2 -17 25880.5 3347.86   3
   0  -2 -18 4827.63 1065.24   2
   0   2 -18 4012.05 973.725   1
   0   2 -18 4900.97 1489.91   3
   0  -2 -18 4524.76 1424.84   3
   0  -2 -18 3329.17 505.547   1
   0  -2 -19 480.553 195.967   1
   0   2 -19 907.629 712.561   3
   0  -2 -19 575.530 420.813   2
   0   2 -19 345.496 263.413   1
   0  -2 -19 665.728 605.975   3
   0  -2 -20-308.968 510.565   3
   0  -2 -20-40.3795 90.5751   1
   0   2 -20 43.6480 242.707   3
   0  -2 -20 155.832 244.630   2
   0   2 -20 13.2682 59.1039   1
   0   2 -21 54595.0 3843.26   1
   0  -2 -21 47772.2 5162.44   3
   0   2 -21 54462.7 6192.48   3
   0  -2 -21 53170.7 3927.04   2
   0  -2 -22 103354. 5586.13   2
   0  -2 -22 88894.7 7216.12   3
   0   2 -22 92586.4 8203.28   3
   0   2 -22 90114.3 4963.95   1
   0   2 -23 20002.6 3936.79   3
   0  -2 -23 18464.8 3390.43   3
   0  -2 -23 21463.1 2628.47   2
   0   2 -23 19819.2 2357.13   1
   0   2 -24 27458.7 2850.55   1
   0  -2 -24 23515.8 3890.82   3
   0   2 -24 28275.7 4750.92   3
   0   2 -25-559.256 697.023   3
   0  -2 -25-1019.48 839.790   3
   0   2 -26 67.9695 360.105   3
   0  -2 -26 289.928 496.990   3
   0   2 -27 3404.58 1644.22   3
   0  -2 -27 2485.80 1342.17   3
   0   2 -28 9404.81 2808.29   3
   0  -2 -28 7178.01 2309.26   3
   0   2 -29 1755.31 1242.15   3
   0  -2 -29 1356.15 1057.46   3
   0  -2 -30 950.422 745.396   3
   0   2 -30 1599.94 1332.31   3
   0  -2 -31 6018.04 2260.43   3
   0   2 -31 6713.12 2443.90   3
   0   2 -32 5628.51 2379.41   3
   0  -2 -32 3619.47 1767.10   3
   0   2 -33 1615.36 1307.23   3
   0  -2 -33 2474.72 1554.58   3
   0  -2 -34-763.397 847.219   3
   0   2 -34 879.535 991.048   3
   0   2 -35 784.994 910.623   3
   0  -2 -35 937.904 937.035   3
   0   2 -36 596.564 794.637   3
   0   2 -37 1257.18 1294.02   3
   0   2 -38 362.605 817.818   3
   0   2 -39 1.61851 48.3235   3
   0   2 -40 672.357 1136.68   3
   0   2 -41-167.340 399.969   3
   0   2 -42 690.436 1175.59   3
   0   2 -43-776.751 927.991   3
   0   2 -44-730.270 1050.43   3
   0  -4   0 17982.6 1278.80   2
   0   4   0 18649.2 1693.06   1
   0   4  -1 130650. 4517.81   1
   0  -4  -1 118724. 3281.49   2
   0   4   1 130311. 4260.14   1
   0  -4   1 120536. 3369.82   2
   0   4   1 133101. 3806.83   3
   0   4  -1 138082. 4751.87   3
   0   4  -2 862.405 345.821   3
   0  -4   2 646.137 279.330   2
   0   4  -2 425.556 253.688   1
   0   4   2 1210.88 311.499   3
   0  -4  -2 554.910 210.034   2
   0  -4   3 126934. 3622.32   2
   0  -4  -3 123332. 3432.06   2
   0  -4   4 36861.7 2025.64   2
   0  -4  -4 37827.2 1908.68   2
   0   4  -4 40933.4 2735.46   1
   0   4  -5 118478. 4726.96   1
   0  -4  -5 109530. 3384.62   2
   0  -4   5 108750. 3629.71   2
   0  -4  -5 83009.4 1999.39   1
   0   4  -5 142411. 6409.71   3
   0  -4  -6 14006.0 1255.82   2
   0  -4  -6 11972.7 741.010   1
   0   4  -6 14907.4 1730.64   1
   0   4  -7 143802. 5441.67   1
   0  -4  -7 131039. 3909.59   2
   0  -4  -8 29237.5 1683.61   3
   0   4  -8 30218.4 3424.70   3
   0  -4  -8 23378.3 1028.81   1
   0  -4  -8 28150.7 1855.21   2
   0   4  -8 30935.9 2572.00   1
   0  -4  -9 71899.2 2996.14   3
   0  -4  -9 68263.5 2983.22   2
   0  -4  -9 68291.2 1725.41   1
   0   4  -9 73536.2 4046.93   1
   0  -4 -10 61207.6 3049.93   3
   0  -4 -10 51207.1 1766.70   1
   0   4 -10 61002.0 3762.59   1
   0  -4 -10 58048.8 2881.87   2
   0  -4 -11 33423.7 2267.27   2
   0  -4 -11 37398.8 2598.18   3
   0  -4 -11 28799.6 1361.64   1
   0   4 -11 37124.1 3015.04   1
   0   4 -11 43752.6 4430.33   3
   0  -4 -12 21750.3 1926.66   2
   0  -4 -12 21597.1 1228.09   1
   0  -4 -12 16839.5 1870.82   3
   0   4 -12 20352.0 3173.36   3
   0   4 -12 25284.5 2546.80   1
   0  -4 -13 11217.7 1603.72   3
   0  -4 -13 10236.8 873.648   1
   0   4 -13 13461.3 1871.39   1
   0  -4 -13 12470.7 1520.53   2
   0   4 -13 13231.2 2656.45   3
   0  -4 -14 24187.8 2476.12   3
   0  -4 -14 20378.5 1225.98   1
   0  -4 -14 22703.4 2084.72   2
   0   4 -14 23509.6 2492.18   1
   0   4 -14 28813.8 4045.92   3
   0  -4 -15 10207.9 831.541   1
   0  -4 -15 7603.62 1458.03   3
   0   4 -15 9276.13 2294.49   3
   0  -4 -15 10274.4 1447.65   2
   0   4 -15 10936.6 1731.90   1
   0  -4 -16 8065.96 728.279   1
   0  -4 -16 5758.26 1341.04   3
   0   4 -16 9690.16 1696.02   1
   0  -4 -16 7947.60 1326.88   2
   0   4 -16 8094.67 2270.65   3
   0   4 -17 29850.2 3100.44   1
   0  -4 -17 29537.7 2652.00   2
   0  -4 -17 22519.1 2827.41   3
   0   4 -17 25915.7 4142.00   3
   0  -4 -18 11794.2 1715.66   2
   0   4 -18 12791.0 2992.36   3
   0  -4 -18 9278.06 1874.04   3
   0   4 -18 11524.6 1948.06   1
   0   4 -19 26907.9 4381.06   3
   0  -4 -19 26953.8 2689.97   2
   0  -4 -19 21958.7 3011.22   3
   0   4 -19 26892.9 2997.20   1
   0  -4 -20 54445.4 4958.08   3
   0   4 -20 67963.5 4837.58   1
   0  -4 -20 72551.1 4539.32   2
   0   4 -20 69631.8 7254.34   3
   0   4 -21 16630.1 3566.65   3
   0  -4 -21 13195.8 2533.76   3
   0   4 -21 16806.3 2441.52   1
   0  -4 -21 17443.2 2285.15   2
   0  -4 -22 13044.1 2539.46   3
   0   4 -22 15409.1 3496.97   3
   0  -4 -22 17517.6 2373.17   2
   0   4 -22 17536.9 2502.30   1
   0   4 -23 13569.4 2277.55   1
   0  -4 -23 14415.1 2203.44   2
   0  -4 -23 9562.60 2260.37   3
   0   4 -23 13446.9 3304.54   3
   0   4 -24 2809.65 1535.89   3
   0  -4 -24 2820.78 990.475   2
   0   4 -24 2316.24 970.734   1
   0  -4 -24 955.525 660.805   3
   0  -4 -25 266.642 342.899   2
   0   4 -25 59.5884 143.463   1
   0   4 -25-527.700 742.000   3
   0  -4 -25 294.995 468.794   3
   0   4 -26-469.546 869.179   3
   0   4 -26 940.122 672.399   1
   0  -4 -26 718.213 441.016   2
   0  -4 -26 503.701 570.740   3
   0  -4 -27 5769.19 1531.02   2
   0   4 -27 3690.94 1755.28   3
   0  -4 -27 3567.61 1563.20   3
   0   4 -28 9153.58 2901.29   3
   0  -4 -28 4919.07 1807.90   3
   0  -4 -28 9279.81 2001.76   2
   0  -4 -29 1439.22 1022.88   3
   0  -4 -29 3321.34 1247.15   2
   0   4 -29 2893.04 1704.52   3
   0   4 -30 2253.06 1712.65   3
   0   4 -31 1153.32 1231.36   3
   0   4 -32 5811.75 2535.59   3
   0   4 -33 1422.55 1302.44   3
   0   4 -34-520.638 1034.02   3
   0   4 -35 500.373 792.168   3
   0   4 -36 548.710 817.375   3
   0   4 -37-1073.94 1376.52   3
   0   4 -38 574.964 817.038   3
   0   4 -39 168.657 342.099   3
   0   4 -40 787.562 1081.95   3
   0   4 -41 467.055 1307.62   3
   0   4 -42 792.602 1418.13   3
   0   4 -43 176.192 497.498   3
   0   4 -44 435.305 968.190   3
   0   4 -45 605.540 939.379   3
   0   6  -1 251667. 7780.86   3
   0  -6  -1 198589. 5178.35   2
   0   6   1 242585. 6546.72   3
   0   6  -1 230440. 7412.93   1
   0  -6   1 201145. 5301.49   2
   0   6   1 215952. 6759.76   1
   0   6  -2 170137. 6817.08   3
   0  -6  -2 163295. 4761.89   2
   0   6  -2 122721. 5497.76   1
   0   6   2 161625. 4884.80   3
   0  -6   2 129355. 4286.42   2
   0   6  -3 26726.8 2795.69   3
   0  -6   3 24638.3 1882.39   2
   0   6   3 23927.9 1690.20   3
   0  -6  -3 23536.4 1832.56   2
   0   6  -3 25196.4 2515.33   1
   0  -6   4 59660.4 2967.79   2
   0   6  -4 60281.7 3937.16   1
   0  -6  -4 59411.9 2940.66   2
   0   6  -4 55978.8 4312.07   3
   0  -6  -5 28003.8 2004.45   2
   0   6  -5 31502.1 2859.27   1
   0  -6  -5 20958.4 1268.70   1
   0  -6   5 28629.1 2114.89   2
   0   6  -5 38446.1 3662.82   3
   0  -6  -6 4392.74 570.989   1
   0  -6  -6 6104.98 974.118   2
   0   6  -6 6164.01 1569.56   3
   0  -6   6 5461.84 935.429   2
   0   6  -6 6946.52 1384.91   1
   0   6  -7 32818.0 3038.58   1
   0  -6  -7 21944.6 1298.69   1
   0  -6  -7 28373.2 2055.26   2
   0   6  -7 35079.9 3826.40   3
   0  -6   7 27672.4 2198.36   2
   0  -6  -8 4679.48 604.608   1
   0  -6   8 4161.04 874.614   2
   0   6  -8 3052.05 1179.95   3
   0   6  -8 4197.72 1142.05   1
   0  -6  -8 3672.77 761.800   2
   0  -6  -9 28963.4 1513.77   1
   0   6  -9 37060.6 3367.79   1
   0  -6  -9 35607.3 2420.73   2
   0  -6   9 32995.0 2532.98   2
   0   6  -9 40425.5 4389.13   3
   0  -6 -10 15812.1 1092.10   3
   0  -6 -10 23334.7 2031.64   2
   0  -6 -10 20057.5 1209.76   1
   0  -6  10 24177.7 2210.92   2
   0   6 -10 29853.9 3867.10   3
   0   6 -10 26076.4 2893.44   1
   0  -6 -11 259.446 135.496   1
   0   6 -11 958.208 592.997   1
   0  -6 -11 606.763 232.797   3
   0  -6 -11 438.852 309.149   2
   0  -6 -12 11601.9 1231.38   3
   0   6 -12 15477.9 2288.43   1
   0  -6 -12 13569.1 1001.55   1
   0   6 -12 16500.2 3097.15   3
   0  -6 -12 13361.5 1602.88   2
   0  -6 -13-20.8564 44.2032   2
   0   6 -13 647.504 765.709   3
   0  -6 -13 119.772 149.235   3
   0  -6 -13 180.935 133.358   1
   0   6 -13-60.2999 344.383   1
   0   6 -14 6016.16 1459.14   1
   0  -6 -14 4226.31 882.208   3
   0   6 -14 5910.76 1886.57   3
   0  -6 -14 6345.04 793.533   1
   0  -6 -14 6080.98 1125.34   2
   0  -6 -15 18918.5 1385.01   1
   0  -6 -15 21837.9 2184.15   2
   0   6 -15 27924.4 4161.04   3
   0  -6 -15 19106.7 2032.96   3
   0   6 -15 24483.1 3007.40   1
   0  -6 -16 16600.3 1960.90   2
   0   6 -16 19326.2 2704.44   1
   0   6 -16 18871.2 3592.04   3
   0  -6 -16 15585.0 1305.70   1
   0  -6 -16 13459.0 1813.15   3
   0   6 -17 97929.3 8435.65   3
   0  -6 -17 94186.1 4885.78   2
   0   6 -17 96502.6 6120.48   1
   0  -6 -17 84627.3 3083.40   1
   0   6 -18 3526.86 1181.10   1
   0  -6 -18 4109.32 671.946   1
   0  -6 -18 2373.05 836.044   3
   0  -6 -18 3288.35 931.116   2
   0   6 -18 2097.19 1204.95   3
   0  -6 -19 3929.30 1132.62   3
   0   6 -19 6445.13 1627.73   1
   0   6 -19 6061.76 2230.93   3
   0  -6 -19 6683.81 1357.94   2
   0  -6 -20 99.2493 241.709   2
   0   6 -20 423.479 501.512   1
   0  -6 -20 375.323 427.337   3
   0   6 -21 6539.84 2186.45   3
   0   6 -21 8023.51 1862.66   1
   0  -6 -21 7415.47 1516.99   2
   0  -6 -21 3226.22 1107.61   3
   0  -6 -22 1345.16 689.016   2
   0  -6 -22 668.337 492.846   3
   0   6 -22 2928.81 1605.66   3
   0   6 -22 1398.78 829.361   1
   0   6 -23 2319.84 1048.62   1
   0  -6 -23 2068.33 871.103   2
   0   6 -23 1422.95 1010.30   3
   0  -6 -24 6674.89 1572.13   2
   0   6 -24 6388.62 1769.58   1
   0   6 -24 7283.75 2568.54   3
   0   6 -25 2189.25 1073.10   1
   0   6 -25 1901.37 1306.55   3
   0  -6 -25 1627.21 755.271   2
   0   6 -26 924.953 777.176   3
   0   6 -26-222.823 455.129   1
   0  -6 -26 186.345 214.327   2
   0  -6 -27 69.4667 157.737   2
   0   6 -27-937.640 1151.55   3
   0   6 -27-1.50840 286.188   1
   0  -6 -28 9422.16 2099.12   2
   0   6 -28 9583.33 3193.18   3
   0   6 -29 1114.69 1235.66   3
   0  -6 -29-177.181 271.041   2
   0   6 -30-76.0079 275.423   3
   0  -6 -30 954.924 677.454   2
   0   6 -31-626.842 763.003   3
   0  -6 -31-486.343 437.921   2
   0   6 -32 3415.42 2021.06   3
   0   6 -33 1568.01 1669.07   3
   0   6 -34 2777.36 1990.96   3
   0   6 -35 1821.74 1464.71   3
   0   6 -36 763.337 981.741   3
   0   6 -37 795.999 1297.81   3
   0   6 -38-794.354 1018.31   3
   0   6 -39 752.287 1012.47   3
   0   6 -40 550.674 1001.56   3
   0   6 -41 0.30821 213.839   3
   0   6 -42-718.087 1019.14   3
   0   6 -43 932.468 1260.43   3
   0   6 -44 1397.10 1625.05   3
   0  -8   0 33123.5 2420.37   2
   0   8   0 22288.5 2466.98   3
   0   8  -1 90468.5 5376.24   3
   0  -8   1 84146.2 3918.55   2
   0   8   1 90122.2 4699.44   3
   0  -8  -1 86006.8 3965.79   2
   0   8  -1 97804.2 5432.87   1
   0   8  -2 28462.3 3161.31   3
   0   8  -2 36122.9 3373.14   1
   0  -8  -2 33990.7 2512.17   2
   0   8   2 27885.5 2461.22   3
   0  -8   2 32326.0 2427.04   2
   0   8   3 4972.34 974.581   3
   0   8  -3 5597.55 1439.97   3
   0  -8   3 8489.57 1268.86   2
   0   8  -3 8340.31 1676.20   1
   0  -8  -3 8056.25 1258.75   2
   0   8  -4 4313.73 1319.40   1
   0  -8  -4 4626.22 1004.34   2
   0  -8   4 5369.39 1057.51   2
   0   8  -4 2300.95 1032.22   3
   0   8  -5 157200. 8293.23   3
   0  -8  -5 157410. 5466.27   2
   0  -8   5 169337. 5751.40   2
   0   8  -5 177385. 7865.72   1
   0  -8  -5 149103. 4134.76   1
   0  -8  -6 19285.0 1482.41   1
   0  -8  -6 29099.2 2368.81   2
   0   8  -6 32352.3 3554.54   1
   0   8  -6 30895.3 3911.64   3
   0  -8   6 27348.3 2384.50   2
   0  -8  -7 27248.0 2323.90   2
   0  -8  -7 22994.5 1579.29   1
   0  -8   7 26455.9 2289.05   2
   0   8  -7 28917.1 3786.99   3
   0   8  -7 30416.8 3319.77   1
   0   8  -8 460.521 555.902   1
   0   8  -8 4.91323 342.859   3
   0  -8  -8 857.435 301.556   1
   0  -8  -8 396.268 390.066   2
   0  -8   8 469.014 328.999   2
   0  -8  -9 481.590 205.737   1
   0   8  -9-6.12779 288.778   3
   0  -8   9 406.405 276.194   2
   0  -8  -9 49.7746 241.452   2
   0   8  -9 499.739 106.167   1
   0  -8  10 157442. 6085.24   2
   0   8 -10 153650. 9546.44   3
   0  -8 -10 144485. 5535.28   2
   0   8 -10 169914. 8169.60   1
   0  -8 -10 150196. 4239.96   1
   0  -8 -11 441.690 212.527   1
   0   8 -11 1497.97 882.331   1
   0  -8  11 601.448 373.240   2
   0  -8 -11 386.671 380.431   2
   0   8 -11 1394.28 1064.74   3
   0   8 -12 34361.2 4672.67   3
   0  -8  12 36869.6 3052.98   2
   0  -8 -12 34233.3 2796.18   2
   0   8 -12 38456.1 3980.60   1
   0  -8 -12 35376.0 1924.58   1
   0   8 -13 1298.12 823.489   3
   0  -8  13 996.886 465.048   2
   0  -8 -13 1055.95 339.396   1
   0  -8 -13 1545.16 608.357   2
   0   8 -13 1255.31 689.737   1
   0  -8  14 83438.6 4812.76   2
   0  -8 -14 67520.0 2630.20   1
   0  -8 -14 74126.3 4264.32   2
   0   8 -14 74954.6 7183.59   3
   0   8 -14 84889.2 6078.78   1
   0  -8 -15 47631.6 2543.30   1
   0   8 -15 66907.7 5550.53   1
   0   8 -15 61438.7 6681.83   3
   0  -8 -15 55396.6 3744.26   2
   0  -8  15 59047.0 4168.42   2
   0   8 -16 9116.50 2095.83   1
   0  -8 -16 7798.47 1043.98   1
   0   8 -16 6403.06 2183.24   3
   0  -8  16 7626.02 1438.03   2
   0  -8 -16 7613.97 1402.43   2
   0  -8  17 4244.76 1212.48   2
   0   8 -17 2017.34 1242.91   3
   0  -8 -17 3415.56 991.106   2
   0   8 -17 3427.84 1255.15   1
   0  -8 -17 4297.08 798.522   1
   0   8 -18 49712.5 4960.14   1
   0   8 -18 40689.1 5766.90   3
   0  -8 -18 42825.2 3521.09   2
   0   8 -19 142729. 8526.99   1
   0  -8 -19 123078. 6138.50   2
   0   8 -19 130039. 10582.4   3
   0   8 -20 4418.66 1530.56   1
   0  -8 -20 3670.76 1043.99   2
   0   8 -20 2890.04 1645.42   3
   0  -8 -21 20837.3 2650.85   2
   0   8 -21 20068.2 4342.19   3
   0   8 -21 19516.6 3210.35   1
   0  -8 -22 4807.62 1311.36   2
   0   8 -22 5883.55 1780.62   1
   0   8 -22 4131.44 2065.50   3
   0   8 -23 285.504 491.254   3
   0   8 -23 161.009 241.231   1
   0  -8 -23-288.042 320.934   2
   0  -8 -24 2389.61 958.589   2
   0   8 -24 2066.22 1265.33   3
   0   8 -24 2125.61 1020.55   1
   0   8 -25 158.552 183.250   3
   0   8 -25 87.6275 373.184   1
   0  -8 -25-37.7434 82.0611   2
   0   8 -26 1521.57 1196.38   3
   0  -8 -26 1249.70 763.324   2
   0  -8 -27 1402.89 801.136   2
   0   8 -27 1354.98 994.464   3
   0   8 -28-284.591 1013.71   3
   0  -8 -28-524.905 548.161   2
   0   8 -29 1247.75 1189.83   3
   0  -8 -29 596.377 538.465   2
   0  -8 -30-725.179 716.673   2
   0   8 -30-567.352 963.417   3
   0  -8 -31 2749.64 1236.12   2
   0   8 -31 4597.95 2400.39   3
   0   8 -32-512.263 1002.23   3
   0   8 -33 232.276 172.832   3
   0   8 -34-920.594 1093.55   3
   0   8 -35 101.622 858.753   3
   0   8 -36 396.471 986.129   3
   0   8 -37 244.527 1037.66   3
   0   8 -38 0.30443 327.219   3
   0   8 -39-1419.71 1425.70   3
   0   8 -40 0.31525 791.509   3
   0   8 -41 0.32184 428.138   3
   0   8 -42-0.32928 599.899   3
   0 -10   0 46617.3 3193.91   2
   0  10   0 29454.5 3220.37   3
   0 -10  -1 21208.6 2132.80   2
   0 -10   1 22719.7 2201.21   2
   0  10   1 20162.2 2520.62   3
   0  10  -1 21262.8 2865.84   3
   0  10   2 2084.96 788.842   3
   0  10  -2 1982.43 889.186   3
   0 -10   2 3203.75 777.881   2
   0 -10  -2 2687.25 737.006   2
   0 -10  -3 61577.7 3694.81   2
   0  10   3 42556.6 3322.55   3
   0  10  -3 50146.7 4835.25   3
   0 -10   3 63788.0 3783.34   2
   0 -10  -3 66395.1 3186.22   1
   0  10  -4 1242.52 647.102   1
   0 -10  -4 490.175 256.063   1
   0 -10  -4 506.065 300.096   2
   0 -10   4 770.371 372.433   2
   0  10  -4 345.352 399.467   3
   0  10  -5 5070.82 1423.83   1
   0 -10   5 5522.31 1115.72   2
   0  10  -5 3193.01 1331.91   3
   0 -10  -5 5638.73 900.120   1
   0 -10  -5 4965.78 1063.67   2
   0  10  -6 7833.56 2059.14   3
   0 -10   6 7934.43 1358.14   2
   0 -10  -6 7574.50 1298.03   2
   0  10  -6 8753.41 1921.22   1
   0 -10  -6 8210.90 1090.59   1
   0 -10  -7 1352.55 545.432   2
   0  10  -7 1792.01 884.933   1
   0  10  -7 700.970 661.008   3
   0 -10   7 853.791 472.827   2
   0 -10  -7 1529.50 462.828   1
   0 -10  -8 45989.6 2583.91   1
   0  10  -8 51387.4 4751.59   1
   0 -10   8 46425.5 3387.88   2
   0 -10  -8 44532.0 3319.96   2
   0  10  -8 42311.4 5105.83   3
   0 -10   9 996.017 561.629   2
   0 -10  -9 770.515 353.931   1
   0  10  -9 583.967 543.690   1
   0 -10  -9 909.457 530.252   2
   0  10  -9 218.708 448.934   3
   0 -10  10 11005.9 1673.31   2
   0  10 -10 10673.8 2179.27   1
   0  10 -10 8175.29 2286.69   3
   0 -10 -10 10406.0 1610.04   2
   0 -10 -10 12430.2 1493.40   1
   0  10 -11 22993.3 4019.38   3
   0  10 -11 30336.5 3808.11   1
   0 -10  11 27631.7 2679.36   2
   0 -10 -11 29166.6 2120.62   1
   0 -10 -11 25789.1 2574.22   2
   0 -10  12 7809.01 1481.41   2
   0  10 -12 8293.50 2041.19   1
   0 -10 -12 5583.35 896.495   1
   0  10 -12 5725.63 1983.15   3
   0 -10 -12 6869.80 1354.73   2
   0 -10 -13 8519.81 1092.97   1
   0  10 -13 8627.53 2067.29   1
   0  10 -13 6165.77 2147.34   3
   0 -10  13 8214.38 1551.21   2
   0 -10 -13 7318.36 1428.66   2
   0 -10 -14-17.0609 74.3065   1
   0  10 -14 167.082 335.203   1
   0 -10 -14-58.8718 303.437   2
   0 -10  14 120.168 276.944   2
   0 -10  15 3572.56 1047.32   2
   0 -10 -15 3664.58 702.901   1
   0  10 -15 3613.56 1736.36   3
   0 -10 -15 2730.23 898.416   2
   0  10 -15 4335.75 1527.79   1
   0  10 -16 2391.82 1311.77   1
   0 -10 -16 1394.23 474.310   1
   0  10 -16 3030.25 1795.76   3
   0 -10 -16 2265.54 834.071   2
   0 -10  16 2165.98 948.161   2
   0 -10 -17 3583.30 1041.40   2
   0  10 -17 3256.18 1699.92   3
   0 -10  17 4393.70 1192.66   2
   0  10 -17 3819.08 1321.37   1
   0  10 -18-867.508 1109.68   3
   0 -10  18 1226.60 727.632   2
   0 -10 -18 904.482 601.969   2
   0  10 -18 1125.10 737.713   1
   0  10 -19 26038.8 3860.25   1
   0 -10 -19 22109.6 2717.13   2
   0  10 -19 21379.5 4539.64   3
   0 -10  19 27488.8 3150.79   2
   0  10 -20 4298.06 2103.90   3
   0  10 -20 3805.54 1459.37   1
   0 -10 -20 3196.72 1075.08   2
   0 -10  20 2968.77 1087.85   2
   0  10 -21 10273.9 2387.56   1
   0 -10 -21 9216.44 1862.01   2
   0  10 -21 7175.77 2626.88   3
   0 -10  21 10351.4 1995.97   2
   0 -10  22 11696.0 2193.52   2
   0  10 -22 11036.6 3429.85   3
   0 -10 -22 10842.5 2032.90   2
   0  10 -22 12441.9 2724.66   1
   0 -10 -23 3908.18 1290.82   2
   0  10 -23 5853.80 2518.00   3
   0 -10  23 4850.90 1423.99   2
   0 -10 -24 574.357 444.448   2
   0 -10  24-111.720 263.801   2
   0 -10 -25 71.6664 257.661   2
   0  10 -25 916.896 1099.83   3
   0 -10  25 290.935 310.171   2
   0  10 -26 2018.04 1477.22   3
   0 -10 -26 3024.72 1144.05   2
   0 -10  26 2936.01 1161.88   2
   0 -10 -27 52.0894 224.047   2
   0 -10  27 448.574 466.782   2
   0  10 -27-156.946 748.718   3
   0 -10 -28 55.1875 217.361   2
   0  10 -28 794.560 864.987   3
   0 -10  28 426.066 448.062   2
   0 -10  29 159.872 239.254   2
   0  10 -29 1270.68 1365.28   3
   0 -10 -29 702.969 684.679   2
   0  10 -30 1487.82 1818.22   3
   0 -10  30 4264.59 1515.31   2
   0 -10 -30 4005.34 1470.82   2
   0 -10 -31 1549.21 926.607   2
   0  10 -31-29.9200 91.6568   3
   0 -10  31 2504.30 1223.19   2
   0 -10  32 774.057 528.008   1
   0  10 -32 793.535 1107.20   3
   0 -10  32 55.3948 361.331   2
   0  10 -33 529.481 843.368   3
   0  10 -34 504.896 828.886   3
   0  10 -35 569.089 887.945   3
   0  10 -36-326.704 678.792   3
   0  10 -37 0.31608 444.821   3
   0  10 -38 0.32296 737.673   3
   0  10 -39-1443.42 1574.02   3
   0  10 -40 293.566 669.672   3
   0  12   0 5367.46 1525.44   3
   0 -12   0 6628.85 1313.18   2
   0  12   1 98762.3 6289.07   3
   0 -12  -1 164620. 6596.84   2
   0 -12  -1 200075. 6154.02   1
   0  12  -1 108574. 7106.60   3
   0 -12   1 166447. 6625.63   2
   0 -12  -2 10457.0 1401.45   1
   0 -12  -2 8536.18 1535.55   2
   0 -12   2 7447.85 1443.43   2
   0  12   2 2813.86 987.703   3
   0  12  -2 1758.21 857.080   3
   0 -12  -3 208.804 28.6921   1
   0  12  -3 261.356 297.667   3
   0 -12   3-285.976 325.207   2
   0 -12  -3-194.909 452.793   2
   0 -12  -4 343.904 283.293   1
   0 -12  -4 17.5150 200.986   2
   0 -12   4-282.412 325.232   2
   0  12  -4 151.977 371.079   3
   0 -12  -5 10691.2 1413.89   1
   0  12  -5 7996.23 2143.58   3
   0 -12  -5 12803.1 1844.67   2
   0 -12   5 12613.9 1837.04   2
   0 -12  -6 64740.7 4190.32   2
   0 -12   6 62460.4 4165.48   2
   0 -12  -7 7539.89 1166.78   1
   0  12  -7 3226.32 1541.83   3
   0 -12  -7 5317.92 1218.35   2
   0 -12   7 5371.38 1204.31   2
   0  12  -8 2292.34 1350.61   3
   0 -12  -8 3701.24 1026.96   2
   0 -12  -8 1379.05 479.825   1
   0 -12   8 1724.17 652.647   2
   0 -12   9 36646.7 3277.52   2
   0 -12  -9 36276.9 2634.19   1
   0 -12  -9 34115.2 3138.96   2
   0 -12 -10 1556.27 717.537   2
   0 -12 -10 2104.03 668.257   1
   0 -12  10 1274.96 622.174   2
   0  12 -10-466.956 719.088   3
   0  12 -11 960.122 576.381   3
   0 -12 -11 647.914 367.300   1
   0 -12 -11 532.111 337.992   2
   0 -12  11 949.625 558.484   2
   0 -12  12 997.317 566.124   2
   0  12 -12 1239.02 885.593   3
   0 -12 -12 905.430 504.777   2
   0 -12 -12 1099.51 443.049   1
   0 -12 -13 242.181 268.352   2
   0  12 -13-333.149 382.717   3
   0 -12 -13 265.746 237.528   1
   0 -12  13 586.727 439.435   2
   0  12 -14 5593.17 2235.50   3
   0 -12  14 9487.08 1773.04   2
   0 -12 -14 9348.02 1296.41   1
   0 -12 -14 8254.06 1596.75   2
   0  12 -15 1823.60 1156.44   3
   0 -12  15 3444.21 1077.30   2
   0 -12 -15 2790.89 716.218   1
   0 -12 -15 3568.62 1082.90   2
   0 -12  16 4054.61 1178.52   2
   0  12 -16 2320.34 1563.94   3
   0 -12 -16 3602.28 1117.50   2
   0 -12 -17 56.2801 284.500   2
   0 -12  17 188.121 41.0036   2
   0  12 -17-450.171 703.181   3
   0  12 -18 238.843 335.735   3
   0 -12  18-99.7699 168.423   2
   0 -12 -18 456.433 429.615   2
   0 -12 -19 5128.67 1378.38   2
   0  12 -19 4953.82 2289.64   3
   0 -12  19 7144.57 1639.34   2
   0 -12 -20 107.460 339.274   2
   0 -12  20 300.205 319.477   2
   0  12 -20 1118.42 1211.72   3
   0 -12  21 440.480 475.320   2
   0 -12 -21 151.817 182.939   2
   0  12 -21 189.080 492.243   3
   0 -12  22 585.741 462.178   2
   0  12 -22-738.329 435.700   3
   0 -12 -22 387.849 386.440   2
   0 -12  23 104.145 189.792   2
   0 -12 -23 474.578 450.089   2
   0  12 -23-148.531 344.951   3
   0 -12 -24 240.818 346.754   2
   0 -12  24 954.183 675.893   2
   0  12 -24 1067.26 1158.13   3
   0 -12 -25 105.050 131.426   2
   0 -12  25 506.193 481.781   2
   0  12 -26 110.179 546.281   3
   0 -12 -26 1699.86 901.524   2
   0 -12  26 2184.84 1045.01   2
   0 -12 -27 919.071 733.830   2
   0  12 -27 381.510 857.611   3
   0 -12  27 179.367 394.803   2
   0  12 -28-4.79023 333.198   3
   0 -12  28 1133.43 732.215   2
   0 -12 -28 374.489 412.687   2
   0 -12  29 1177.30 609.713   1
   0 -12 -29 37.1026 194.212   2
   0  12 -29 1774.09 1754.53   3
   0 -12  29 1201.11 796.041   2
   0 -12  30-339.651 391.692   1
   0 -12 -30-247.592 419.107   2
   0 -12  30 115.401 245.682   2
   0  12 -30-556.370 867.208   3
   0 -12  31 732.398 662.983   2
   0 -12  31 115.937 230.764   1
   0 -12 -31-847.222 771.055   2
   0  12 -31-1164.52 1263.23   3
   0 -12  32 2720.08 1257.20   2
   0 -12  32 3546.96 1125.91   1
   0  12 -32 1251.85 1318.62   3
   0  12 -33 526.552 866.991   3
   0 -12  33 2724.35 1002.97   1
   0  12 -34 0.31527 650.992   3
   0  12 -35 0.32254 763.740   3
   0  12 -36-511.268 874.498   3
   0  12 -37 1545.38 1537.10   3
   0  12 -38-0.33625 346.778   3
   0  14   0 120.827 122.153   3
   0 -14   0 430.548 408.004   2
   0 -14   0 354.123 239.940   1
   0 -14   1 21272.7 2208.64   1
   0 -14   1 12379.9 1937.71   2
   0 -14  -1 14162.0 2087.24   2
   0  14   1 6409.66 1767.10   3
   0 -14  -1 19650.9 2102.52   1
   0  14  -1 7572.93 2019.93   3
   0 -14   2 9011.32 1682.85   2
   0 -14  -2 9527.26 1708.25   2
   0 -14   2 10963.2 1587.65   1
   0 -14  -2 10618.2 1517.78   1
   0 -14  -3-258.653 290.937   2
   0 -14  -3 441.278 306.726   1
   0 -14   3 213.297 234.142   2
   0 -14   3 252.408 195.683   1
   0  14  -3 211.291 484.399   3
   0 -14  -4 1713.44 606.741   1
   0  14  -4 545.894 750.747   3
   0 -14  -4 400.518 311.222   2
   0 -14   4 880.172 459.523   2
   0 -14  -5 2049.07 656.359   1
   0 -14   5 1816.01 740.891   2
   0 -14  -5 1830.88 735.863   2
   0  14  -5 1678.61 1040.09   3
   0 -14  -6 2136.44 687.928   1
   0 -14  -6 1112.36 583.769   2
   0  14  -6 813.125 920.878   3
   0 -14   6 1177.30 566.795   2
   0 -14  -7 7206.04 1258.34   1
   0 -14   7 5609.37 1285.31   2
   0  14  -7 3844.09 1713.76   3
   0 -14  -7 6172.21 1417.30   2
   0  14  -8 1727.97 1164.51   3
   0 -14  -8 3725.36 1122.10   2
   0 -14  -8 3960.47 931.256   1
   0 -14   8 3967.66 1114.15   2
   0 -14  -9-147.406 215.277   2
   0 -14  -9 533.715 376.963   1
   0 -14   9 312.509 412.661   2
   0 -14 -10 32856.7 3024.43   1
   0 -14  10 26084.9 2959.89   2
   0 -14 -10 24625.0 2870.91   2
   0 -14 -11 1126.84 546.026   1
   0 -14 -11 877.557 537.365   2
   0  14 -11 157.649 393.843   3
   0 -14  12 2062.31 850.739   2
   0 -14 -12 2638.12 776.260   1
   0 -14 -12 1841.94 796.169   2
   0  14 -12 259.958 829.911   3
   0 -14 -13 405.664 414.960   2
   0 -14 -13 18.1881 132.404   1
   0 -14  13-482.349 474.982   2
   0 -14  14 288.961 330.787   2
   0  14 -14 1261.27 1262.63   3
   0 -14 -14 214.939 320.401   2
   0 -14 -14 280.368 245.045   1
   0  14 -15 2370.49 1584.46   3
   0 -14 -15 2666.09 1007.98   2
   0 -14  15 2470.21 997.557   2
   0 -14 -16 415.988 368.727   2
   0  14 -16 425.724 543.959   3
   0 -14  16 970.523 682.674   2
   0  14 -17-349.441 570.899   3
   0 -14 -17 441.632 374.979   2
   0 -14  17 3.08016 159.626   2
   0  14 -18 170.456 594.144   3
   0 -14  18 656.633 450.358   2
   0 -14 -18 460.312 397.454   2
   0 -14  19 239.229 186.688   2
   0  14 -19 169.145 439.185   3
   0 -14 -19 216.863 354.576   2
   0 -14 -20 340.937 421.936   2
   0  14 -20 102.986 287.316   3
   0 -14  20-185.878 211.874   2
   0 -14  21-142.433 183.434   2
   0 -14 -21 501.656 526.040   2
   0  14 -21 399.551 352.341   3
   0 -14 -22 510.049 538.479   2
   0  14 -22 147.777 707.283   3
   0 -14  22 551.811 528.409   2
   0  14 -23 823.116 1132.02   3
   0 -14  23 329.116 433.835   2
   0 -14 -23 68.3012 284.279   2
   0 -14 -24-74.5812 231.805   2
   0 -14  24-261.074 339.571   2
   0  14 -24 0.27960 477.799   3
   0 -14  25-595.626 569.565   2
   0 -14 -25-813.939 668.022   2
   0  14 -25 712.402 1045.28   3
   0  14 -26 1096.87 1344.32   3
   0 -14  26 346.880 343.167   1
   0 -14 -26 383.020 423.118   2
   0 -14  26 517.971 453.426   2
   0  14 -27 445.469 776.716   3
   0 -14  27 353.814 473.723   2
   0 -14  27 2264.27 925.967   1
   0 -14 -27 387.918 516.190   2
   0 -14  28 635.245 492.312   1
   0 -14  28 1079.08 754.842   2
   0  14 -28 582.592 984.667   3
   0 -14 -28 871.517 729.593   2
   0  14 -29-0.30794 451.062   3
   0 -14  29 63.1075 187.701   1
   0 -14 -29-126.377 365.291   2
   0 -14  29-235.227 292.853   2
   0  14 -30-0.31221 285.972   3
   0 -14 -30 129.575 323.271   2
   0 -14  30 434.753 431.019   1
   0 -14  30-116.540 398.691   2
   0 -14  31 46.0616 117.709   1
   0 -14  31-335.626 443.838   2
   0  14 -31 924.431 1407.30   3
   0 -14 -31 691.800 776.115   2
   0  14 -32-774.035 1073.60   3
   0 -14  32-168.262 270.967   1
   0 -14  33 464.733 452.437   1
   0  14 -33-1672.41 1587.03   3
   0  14 -34-2101.33 1785.33   3
   0 -14  34 53.2029 148.557   1
   0  14 -35 574.457 1246.23   3
   0  14 -36 2788.69 2388.71   3
   0 -16   0 19041.9 2211.15   1
   0 -16   0 10688.2 1920.61   2
   0 -16  -1 1473.58 607.275   1
   0 -16   1 1322.23 614.609   1
   0 -16  -1 1848.53 753.542   2
   0 -16   1 1603.12 782.740   2
   0 -16  -2 2727.69 951.210   2
   0 -16   2 2524.46 945.673   2
   0  16  -2 764.882 624.085   3
   0 -16   2 4192.01 1045.64   1
   0 -16  -2 4398.35 1058.93   1
   0 -16   3 1095.13 540.468   1
   0 -16  -3 993.520 552.549   2
   0 -16   3 189.292 223.356   2
   0 -16  -3 711.552 422.962   1
   0  16  -3-463.524 587.657   3
   0  16  -4 192.988 432.973   3
   0 -16  -4 409.236 348.738   2
   0 -16   4-913.337 577.107   2
   0 -16  -4-192.216 308.114   1
   0 -16   4-533.651 452.941   1
   0 -16  -5 407.105 405.681   2
   0 -16   5-204.936 142.113   1
   0  16  -5-166.489 378.266   3
   0 -16  -5 497.643 407.212   1
   0 -16   5 520.322 518.056   2
   0 -16   6-550.844 474.819   2
   0 -16  -6 91.8847 152.698   1
   0  16  -6-7.93123 252.023   3
   0 -16   6-664.148 396.789   1
   0 -16  -6 579.614 491.062   2
   0 -16  -7 287.423 346.177   2
   0 -16  -7-4.11623 136.421   1
   0 -16   7 230.971 193.036   1
   0  16  -7-88.3881 190.357   3
   0 -16   7-209.093 184.799   2
   0 -16   8-11.7375 88.7608   2
   0 -16   8-519.004 446.032   1
   0 -16  -8-254.922 285.806   1
   0 -16  -8 702.998 533.836   2
   0  16  -8 919.438 914.441   3
   0 -16  -9 178.552 188.502   1
   0  16  -9-353.167 656.193   3
   0 -16   9 235.401 238.166   1
   0 -16  -9-214.535 404.446   2
   0 -16   9 83.1582 145.612   2
   0  16 -10 336.240 478.654   3
   0 -16  10 2362.45 833.653   1
   0 -16  10 1148.65 614.048   2
   0 -16 -10 1393.71 710.213   2
   0 -16 -10 1601.90 660.521   1
   0 -16  11 356.774 278.405   1
   0 -16  11-456.093 459.414   2
   0 -16 -11 149.323 169.310   1
   0 -16 -11 213.397 281.690   2
   0  16 -12 2103.35 1510.44   3
   0 -16  12 5837.20 1352.85   1
   0 -16 -12 3041.51 1074.34   2
   0 -16 -12 4381.54 1077.89   1
   0 -16  12 4781.34 1363.23   2
   0  16 -13-754.583 954.401   3
   0 -16 -13 912.340 641.866   2
   0 -16  13 217.922 240.977   1
   0 -16  13-160.726 137.429   2
   0 -16  14 708.378 522.829   2
   0 -16 -14-2.62594 120.718   2
   0 -16 -15 776.152 578.457   2
   0  16 -15 806.722 1029.18   3
   0 -16  15 201.088 337.344   2
   0 -16  15 1278.21 645.745   1
   0 -16  16 831.094 623.193   2
   0 -16  16 1089.80 561.765   1
   0 -16 -16 390.835 485.960   2
   0  16 -16 306.647 725.753   3
   0 -16  17 462.207 431.375   2
   0 -16  17-224.303 334.952   1
   0 -16 -17-30.0279 111.750   2
   0  16 -17 0.25275 266.776   3
   0  16 -18-268.370 765.940   3
   0 -16 -18 123.578 182.006   2
   0 -16  18 39.8719 189.291   2
   0  16 -19 654.034 871.022   3
   0 -16 -19 541.212 540.770   2
   0 -16  19 398.313 434.422   1
   0 -16  19 82.5346 209.479   2
   0 -16 -20 198.427 295.584   2
   0 -16  20 219.629 344.641   2
   0 -16  20 759.141 586.275   1
   0 -16 -21-635.175 503.156   2
   0 -16  21-135.921 226.754   1
   0 -16  22 879.170 630.279   2
   0  16 -22 181.011 484.839   3
   0 -16 -22 1508.17 905.966   2
   0 -16  23 918.942 607.330   1
   0 -16 -23 547.568 529.372   2
   0 -16  23 135.713 233.973   2
   0  16 -23-547.010 881.499   3
   0 -16  24 137.412 259.345   1
   0 -16  24 999.276 708.296   2
   0 -16 -24 301.696 418.467   2
   0  16 -24 0.29538 435.421   3
   0 -16  25 126.926 217.657   1
   0 -16  25 354.998 465.680   2
   0  16 -25-57.7219 283.521   3
   0 -16 -25-611.274 545.959   2
   0 -16  26 1705.96 987.561   2
   0  16 -26 748.257 1259.90   3
   0 -16  26 2882.64 1063.62   1
   0 -16 -26 2095.38 1132.21   2
   0 -16  27 547.958 570.208   2
   0 -16 -27 103.255 225.180   2
   0 -16  27 760.405 535.673   1
   0  16 -27-511.621 852.289   3
   0  16 -28-958.346 1177.65   3
   0 -16  28-137.603 239.566   1
   0 -16 -28 254.838 547.597   2
   0 -16  28-16.2971 232.848   2
   0 -16 -29 290.438 521.958   2
   0 -16  29 749.439 570.026   1
   0 -16  29-305.442 423.275   2
   0  16 -29 0.31998 464.166   3
   0 -16 -30 175.448 326.351   2
   0  16 -30 472.469 1493.45   3
   0 -16  30 265.961 303.936   1
   0 -16  30-74.0020 174.512   2
   0  16 -31 982.665 1214.56   3
   0 -16  31 626.631 496.463   1
   0 -16  32 96.6149 186.342   1
   0  16 -32 1024.45 1248.24   3
   0 -16  33 304.409 423.624   1
   0  16 -33 800.383 1108.99   3
   0 -16  34 650.380 552.642   1
   0 -18   0 760.346 648.724   2
   0 -18   0 2691.19 917.825   1
   0 -18  -1 2116.75 782.766   1
   0 -18   1 2525.21 886.546   1
   0 -18  -1 2868.95 1034.15   2
   0 -18   1 2200.68 949.378   2
   0 -18   2 2941.50 979.561   1
   0 -18  -2 1183.20 710.665   2
   0 -18   2 1108.51 640.041   2
   0 -18  -2 2217.88 795.909   1
   0 -18  -3-154.026 248.511   2
   0 -18   3-313.015 290.928   1
   0 -18   3-240.719 289.530   2
   0 -18  -3 10.1279 89.7905   1
   0 -18  -4 539.230 450.129   1
   0 -18   4-42.5568 235.355   1
   0 -18  -4 501.688 455.824   2
   0 -18   4 517.853 447.565   2
   0 -18  -5 316.488 239.335   1
   0 -18   5 779.001 492.622   1
   0 -18   5 89.8565 12.8344   2
   0 -18  -5 468.003 461.013   2
   0 -18  -6 159.759 266.481   1
   0 -18  -6 91.7948 139.071   2
   0 -18   6 148.529 270.726   1
   0 -18  -7 104.173 271.170   1
   0 -18   7 387.640 446.266   1
   0 -18   7-36.7229 258.325   2
   0 -18  -7 23.6952 153.360   2
   0 -18  -8-30.6195 125.569   1
   0 -18   8 364.540 411.482   1
   0  18  -8-356.520 479.366   3
   0 -18  -8 226.063 247.878   2
   0 -18   8-1.55781 55.8993   2
   0  18  -9 781.651 918.753   3
   0 -18   9 1032.40 676.392   2
   0 -18   9 1693.77 753.861   1
   0 -18  -9 1675.42 828.801   2
   0 -18  -9 1352.27 679.822   1
   0 -18 -10 515.368 379.887   1
   0  18 -10-150.636 396.703   3
   0 -18  10 823.051 495.938   1
   0 -18 -10 429.079 397.803   2
   0 -18  10 243.245 338.960   2
   0 -18 -11 298.555 348.220   2
   0 -18  11 584.563 482.071   2
   0  18 -11 293.227 643.440   3
   0 -18  11 1388.51 728.436   1
   0 -18 -11 471.579 400.715   1
   0 -18  12 419.065 409.824   2
   0 -18  12-201.379 336.210   1
   0 -18 -12-240.833 315.578   2
   0  18 -12-584.296 797.131   3
   0 -18  13 74.3587 236.799   1
   0  18 -13-543.833 842.376   3
   0 -18 -13-231.099 406.059   2
   0 -18  13-804.985 593.411   2
   0 -18 -14 0.09270 31.3825   2
   0  18 -14-343.189 594.952   3
   0 -18  14-123.072 205.021   1
   0 -18  14-0.09105 107.846   2
   0 -18  15-398.447 367.492   1
   0 -18 -15 826.402 619.292   2
   0 -18  15-105.737 211.854   2
   0  18 -15-223.512 436.925   3
   0 -18  16 439.541 428.261   1
   0 -18  16 129.181 77.9893   2
   0  18 -16-213.977 527.596   3
   0 -18 -16 50.9805 75.8160   2
   0 -18  17 55.4194 230.881   1
   0 -18 -17-262.986 342.559   2
   0 -18  17 279.376 352.055   2
   0  18 -17-508.597 793.372   3
   0 -18 -18 48.3966 147.583   2
   0 -18  18 99.0518 233.842   1
   0 -18  18-672.729 568.789   2
   0  18 -18-825.889 1018.58   3
   0 -18 -19-357.222 404.298   2
   0 -18  19-72.4750 102.429   1
   0 -18  19-19.6397 95.4715   2
   0  18 -19-823.578 903.301   3
   0 -18  20-185.647 182.984   2
   0 -18  20-179.744 239.049   1
   0  18 -20 370.144 695.353   3
   0 -18 -20 351.353 410.860   2
   0 -18  21-169.447 345.113   2
   0 -18  21-155.629 242.256   1
   0 -18 -21 231.368 333.841   2
   0  18 -21-864.138 1016.78   3
   0  18 -22 561.117 1150.86   3
   0 -18 -22 532.109 610.565   2
   0 -18  22-694.538 592.992   2
   0 -18  22-0.08326 111.193   1
   0  18 -23-265.983 688.332   3
   0 -18 -23-140.622 267.703   2
   0 -18  23-451.605 451.057   2
   0 -18  23 0.08431 226.983   1
   0 -18  24 152.864 260.570   1
   0  18 -24-587.804 1159.55   3
   0 -18 -24-145.553 275.354   2
   0 -18  24-494.306 552.281   2
   0 -18 -25-607.601 568.110   2
   0 -18  25-662.758 660.974   2
   0  18 -25-1340.34 1386.22   3
   0 -18  25 388.457 449.814   1
   0  18 -26 1102.60 1270.65   3
   0 -18 -26-309.882 414.606   2
   0 -18  26-114.534 315.512   2
   0 -18  26 131.443 230.871   1
   0 -18  27 456.115 443.416   1
   0 -18  27 390.049 553.062   2
   0  18 -27 408.206 903.085   3
   0 -18 -27-346.028 446.047   2
   0 -18  28-232.837 288.730   1
   0 -18 -28 213.366 354.048   2
   0 -18  28-122.552 261.209   2
   0  18 -28 1022.43 1219.98   3
   0  18 -29 1164.68 1388.50   3
   0 -18  29 284.752 444.415   2
   0 -18  29 259.125 330.536   1
   0 -18 -29-75.0451 214.148   2
   0 -18 -30 1189.66 1068.96   2
   0 -18  30 413.685 449.124   1
   0  18 -30 1030.13 1416.45   3
   0 -18  30-347.185 844.191   2
   0 -18  31-191.080 274.786   1
   0 -18  32-352.381 401.636   1
   0 -20   0-314.893 321.719   1
   0 -20   0-184.408 259.501   2
   0 -20   1 149.620 351.112   2
   0 -20  -1-672.072 527.811   2
   0 -20   1 183.812 198.205   1
   0 -20  -1 0.07290 217.236   1
   0 -20   2 93.4466 203.632   1
   0 -20  -2-0.09074 89.6683   2
   0 -20   2 281.614 355.072   2
   0 -20  -2 133.537 215.582   1
   0 -20   3-500.856 449.904   1
   0 -20  -3-266.423 477.996   2
   0 -20  -3-413.446 353.948   1
   0 -20   3-228.913 343.902   2
   0 -20  -4 226.473 311.455   2
   0 -20  -4 584.281 440.977   1
   0 -20   4 560.045 486.950   2
   0 -20   4 941.393 630.744   1
   0 -20   5 603.858 543.626   2
   0 -20  -5 717.684 616.011   1
   0 -20  -5-144.691 248.201   2
   0 -20   5 763.341 544.852   1
   0 -20  -6 0.08017 97.8558   1
   0 -20   6 78.2291 171.200   2
   0 -20   6 205.811 364.010   1
   0 -20  -6-0.09294 161.173   2
   0 -20  -7 1667.22 810.531   1
   0 -20  -7 1665.35 880.636   2
   0 -20   7 758.095 578.121   1
   0 -20   7 941.767 704.985   2
   0 -20  -8 1169.74 628.023   1
   0 -20  -8 1233.01 953.456   2
   0 -20   8 1350.35 709.988   1
   0 -20   8 606.969 640.558   2
   0 -20  -9 241.010 320.684   1
   0 -20  -9 0.09481 27.9816   2
   0 -20   9 222.138 276.846   2
   0 -20   9 0.07489 224.957   1
   0 -20  10 152.454 410.239   2
   0 -20  10 610.051 460.577   1
   0 -20 -10-169.831 272.172   2
   0 -20  11-314.546 374.507   2
   0 -20  11-31.6557 105.724   1
   0 -20 -11 134.276 408.762   2
   0 -20  12 227.700 228.705   1
   0 -20 -12 333.114 533.934   2
   0 -20  12-164.569 272.505   2
   0 -20  13 265.420 347.991   2
   0 -20  13 791.369 562.628   1
   0 -20 -13 352.408 528.516   2
   0 -20 -14 443.165 614.202   2
   0 -20  14 53.9167 291.089   2
   0 -20  14-179.663 256.284   1
   0 -20  15 520.083 560.529   1
   0  20 -15 178.384 568.398   3
   0 -20  15 452.284 500.964   2
   0 -20 -15 329.635 569.064   2
   0 -20 -16 279.600 422.357   2
   0 -20  16 130.112 268.939   1
   0  20 -16 0.28706 146.744   3
   0 -20  16 0.10308 99.6839   2
   0 -20 -17-311.877 386.312   2
   0 -20  17-135.700 277.648   1
   0  20 -17-681.836 1161.35   3
   0 -20  17 133.218 252.315   2
   0 -20  18 320.262 436.214   1
   0 -20  18 596.234 590.681   2
   0 -20 -18 169.798 285.113   2
   0  20 -18-582.766 795.689   3
   0 -20  19 333.306 398.732   1
   0  20 -19-745.922 904.555   3
   0 -20  19 127.727 232.242   2
   0 -20 -19 477.724 482.081   2
   0 -20  20-0.75993 177.481   2
   0 -20  20 500.050 498.405   1
   0  20 -20-300.603 654.523   3
   0 -20 -20-334.205 410.144   2
   0 -20  21 100.807 200.835   1
   0 -20 -21-281.305 379.422   2
   0  20 -21-208.852 331.740   3
   0 -20  21 150.093 251.636   2
   0 -20 -22-207.248 330.474   2
   0  20 -22 247.623 605.393   3
   0 -20  22-0.11257 195.361   2
   0 -20  22 1018.94 691.127   1
   0 -20  23-181.602 270.919   1
   0  20 -23 0.32365 428.298   3
   0 -20  23-292.342 393.598   2
   0 -20 -23 529.741 704.115   2
   0 -20  24-338.343 493.769   2
   0 -20  24 415.110 418.013   1
   0 -20 -24-501.380 525.707   2
   0  20 -24 882.290 1281.79   3
   0 -20  25-172.939 332.468   1
   0 -20  25-189.804 374.597   2
   0 -20 -25-0.12213 245.437   2
   0  20 -25-962.937 1203.33   3
   0 -20 -26 0.12717 286.616   2
   0  20 -26-302.988 634.222   3
   0 -20  26-369.241 449.050   2
   0 -20  26-1037.33 545.852   1
   0 -20 -27 512.962 553.960   2
   0 -20  27-17.3199 115.896   2
   0  20 -27-0.34200 272.024   3
   0 -22   0 0.09881 289.788   2
   0 -22   0-27.4879 105.538   1
   0 -22  -1-0.09923 232.845   2
   0 -22   1 0.09834 396.007   2
   0 -22   1 225.769 304.153   1
   0 -22  -1 0.09637 148.794   1
   0 -22   2-263.198 344.111   2
   0 -22  -2-0.10007 236.665   2
   0 -22   2 407.561 464.403   1
   0 -22  -2 0.08898 202.784   1
   0 -22  -3-547.623 500.063   2
   0 -22   3-362.624 374.733   1
   0 -22   3 0.09884 188.923   2
   0 -22  -3-0.08822 177.095   1
   0 -22  -4 26.5018 138.867   1
   0 -22   4 0.09963 185.477   2
   0 -22  -4 0.09944 288.801   2
   0 -22   4-0.08120 176.958   1
   0 -22   5 0.08206 20.0322   1
   0 -22  -5 239.123 330.354   2
   0 -22  -5-0.08324 126.781   1
   0 -22  -6 0.08173 211.736   1
   0 -22   6-158.098 269.560   2
   0 -22   6-376.071 372.811   1
   0 -22  -6 0.09940 211.762   2
   0 -22  -7-426.183 442.376   2
   0 -22  -7 105.605 198.852   1
   0 -22   7-681.011 562.114   2
   0 -22   7 258.765 410.976   1
   0 -22   8 0.10184 58.1017   2
   0 -22   8-258.473 312.416   1
   0 -22  -8 0.10069 276.169   2
   0 -22  -9 786.637 711.259   2
   0 -22   9 415.412 439.915   2
   0 -22   9 459.224 416.025   1
   0 -22  10-0.10251 195.826   2
   0 -22  10-42.9754 127.850   1
   0 -22 -10 472.647 470.980   2
   0 -22  11 191.261 301.736   2
   0 -22  11-422.281 403.387   1
   0 -22 -11 20.7236 177.294   2
   0 -22  12 0.10499 153.950   2
   0 -22  12-525.938 452.767   1
   0 -22 -12-0.10370 157.010   2
   0 -22  13-308.682 388.045   2
   0 -22 -13 108.168 311.658   2
   0 -22  13-225.259 346.716   1
   0 -22  14-574.084 461.595   1
   0 -22  14 348.779 416.555   2
   0 -22 -14 259.992 356.817   2
   0 -22  15-215.209 440.413   2
   0 -22 -15 0.10819 204.594   2
   0 -22  16-935.213 719.129   2
   0 -22 -16-105.529 229.300   2
   0 -22  17-213.115 360.727   2
   0 -22 -17 334.540 410.555   2
   0 -22 -18 0.11103 82.6964   2
   0 -22  18-116.032 203.035   2
   0 -22  19-231.403 340.063   2
   0 -22 -19-258.399 365.131   2
   0 -22  20 133.535 240.360   2
   0 -22  21 1189.49 810.140   2
   0  22 -24-0.34910 132.475   3
   0 -24   0 293.321 351.525   1
   0 -24   1-666.810 532.085   1
   0 -24  -1 281.249 341.035   1
   0 -24   2 430.988 436.082   1
   0 -24  -2 236.251 311.563   1
   0 -24  -3-159.833 254.163   1
   0 -24   3 0.09693 183.299   1
   0 -24  -4 277.507 380.685   1
   0 -24   4-109.431 229.427   1
   0 -24   5 684.339 640.092   1
   0 -24  -5 439.390 528.782   1
   0 -24   6-1801.19 652.196   1
   1   1 -42 4714.07 2598.92   3
   1   1 -41 279.681 634.121   3
   1   1 -40-529.175 816.213   3
   1   1 -39 977.406 1142.82   3
   1   1 -38-1247.85 1154.77   3
   1   1 -37 1456.09 1305.47   3
   1  -1 -37 647.300 768.897   3
   1   1 -36 411.341 747.508   3
   1  -1 -36 28.2112 335.073   3
   1   1 -35 784.766 873.733   3
   1  -1 -35 351.699 584.115   3
   1  -1 -34 162.966 239.185   3
   1   1 -34 1465.76 1355.82   3
   1   1 -33 2022.27 1365.43   3
   1  -1 -33 2551.33 1549.58   3
   1   1 -32-136.086 474.489   3
   1  -1 -32-558.731 735.002   3
   1   1 -31 4091.17 1965.30   3
   1  -1 -31 1308.94 1064.74   3
   1  -1 -30 5453.34 2119.69   3
   1   1 -30 6274.28 2368.08   3
   1   1 -29 806.950 941.893   3
   1  -1 -29-25.0333 353.207   3
   1  -1 -28 12959.3 3084.05   3
   1   1 -28 14756.5 3525.67   3
   1  -1 -27 13860.8 3220.58   3
   1   1 -27 15109.6 3523.61   3
   1  -1 -26 5383.50 1941.39   3
   1   1 -26 5566.78 2078.07   3
   1  -1 -25 133.780 230.587   3
   1   1 -25 186.040 389.163   3
   1  -1 -24 2256.54 1217.96   3
   1   1 -24 1953.02 1238.34   3
   1   1 -23 14334.8 3191.20   3
   1  -1 -23 11134.8 2648.01   3
   1   1 -23 11886.1 1663.67   1
   1   1 -22 1727.32 1112.47   3
   1  -1 -22 2604.99 1243.06   3
   1   1 -22 3307.06 864.939   1
   1  -1 -21 52975.6 5553.23   3
   1   1 -21 55164.3 6023.32   3
   1  -1 -21 42360.7 2234.68   1
   1   1 -21 50866.7 3264.27   1
   1   1 -20 711.721 688.426   3
   1  -1 -20 488.928 597.750   3
   1   1 -20 151.566 176.884   1
   1  -1 -20 91.4180 120.171   1
   1   1 -19 51057.6 3201.38   1
   1  -1 -19 52026.2 5239.44   3
   1   1 -19 56011.6 5744.59   3
   1  -1 -19 42043.3 2109.38   1
   1  -1 -18 12095.9 1658.87   2
   1   1 -18 10932.6 1444.69   1
   1  -1 -18 12814.5 2522.38   3
   1   1 -18 11912.5 2511.94   3
   1  -1 -18 9552.37 973.907   1
   1   1 -17 84.1686 167.720   3
   1   1 -17-86.4937 152.681   1
   1  -1 -17 62.2315 43.2278   1
   1  -1 -17-110.550 164.194   3
   1  -1 -17 146.648 180.967   2
   1   1 -16 309411. 7248.94   1
   1  -1 -16 344022. 8254.87   2
   1  -1 -16 327916. 11990.0   3
   1   1 -16 352620. 13363.6   3
   1  -1 -15 155146. 5358.70   2
   1  -1 -15 153502. 7826.08   3
   1   1 -15 144230. 4802.91   1
   1   1 -15 158638. 8664.83   3
   1  -1 -15 146459. 3564.29   1
   1   1 -14 60211.8 5120.35   3
   1  -1 -14 57724.5 4586.25   3
   1  -1 -14 60383.0 2196.04   1
   1   1 -14 60699.1 3017.08   1
   1  -1 -14 62086.5 3254.96   2
   1  -1 -13 8826.05 1141.12   2
   1  -1 -13 8856.17 1704.12   3
   1   1 -13 8870.65 1117.07   1
   1   1 -13 8436.21 1808.72   3
   1  -1 -13 9326.08 809.424   1
   1  -1 -11 311888. 9290.45   3
   1   1 -11 328502. 10773.1   3
   1  -1  -9 149233. 3898.04   2
   1   1  -9 180976. 7280.69   3
   1   1  -9 150639. 4058.00   1
   1  -1  -9 173295. 6130.58   3
   1   1  -8 14230.6 1173.09   1
   1  -1  -8 16882.2 1773.23   3
   1  -1  -8 14956.4 1135.93   2
   1   1  -8 17304.4 2071.58   3
   1  -1  -7 16298.4 1616.93   3
   1   1  -7 15674.1 1929.05   3
   1   1  -7 11091.1 991.362   1
   1  -1  -7 13137.5 997.569   2
   1   1  -4 182121. 5182.85   3
   1  -1  -4 170040. 3598.40   3
  -1  -1  -2 19530.0 800.620   2
  -1   1  -2 21306.6 1093.15   1
  -1   1  -3 16542.7 1395.95   3
  -1   1  -3 15322.5 995.645   1
  -1  -1  -3 13331.5 740.678   2
  -1   1  -4 75.1910 82.1433   1
  -1  -1  -4-26.9401 93.5966   3
  -1  -1  -4-45.0327 37.9000   2
  -1  -1  -5 5416.05 762.879   3
  -1   1  -5 5625.78 997.344   3
  -1   1  -5 4512.81 607.703   1
  -1  -1  -5 4090.16 511.834   2
  -1   1  -6 42622.6 3029.62   3
  -1   1  -6 31267.6 1725.67   1
  -1  -1  -6 32670.4 1569.61   2
  -1  -1  -6 42955.6 2439.30   3
  -1   1  -7 74318.0 4183.93   3
  -1   1  -7 57228.2 2446.87   1
  -1  -1  -7 51268.4 2136.62   2
  -1  -1  -7 72981.2 3501.87   3
  -1  -1  -8 9084.44 1312.86   3
  -1   1  -8 5566.66 773.433   1
  -1   1  -8 10139.4 1629.79   3
  -1  -1  -8 5239.42 525.308   1
  -1  -1  -8 6764.69 829.593   2
  -1  -1  -9 3860.92 630.703   2
  -1  -1  -9 4039.57 938.783   3
  -1  -1  -9 4996.47 551.941   1
  -1   1  -9 4902.74 754.334   1
  -1   1  -9 4329.58 1119.07   3
  -1   1 -10 951.948 384.883   1
  -1  -1 -10 1053.00 288.317   1
  -1  -1 -10 1045.32 589.226   3
  -1   1 -10 991.797 597.241   3
  -1  -1 -10 1247.37 485.217   2
  -1  -1 -11 115581. 4003.99   2
  -1  -1 -11 123250. 5942.13   3
  -1   1 -11 115178. 4025.65   1
  -1   1 -11 125426. 6726.76   3
  -1  -1 -11 115843. 3068.20   1
  -1  -1 -12 26504.5 1534.55   1
  -1  -1 -12 23625.3 1933.98   2
  -1  -1 -12 23436.7 2779.31   3
  -1   1 -12 24720.0 1936.54   1
  -1   1 -12 22916.7 2973.84   3
  -1   1 -13 3718.85 1277.80   3
  -1  -1 -13 2925.17 978.217   3
  -1   1 -13 4099.13 810.655   1
  -1  -1 -13 3984.93 609.416   1
  -1  -1 -13 3718.55 797.299   2
  -1  -1 -14 184632. 4367.78   1
  -1   1 -14 200859. 9364.30   3
  -1  -1 -14 189423. 8427.68   3
  -1  -1 -14 184132. 5853.79   2
  -1   1 -14 184350. 5607.40   1
  -1  -1 -15 79497.2 3958.03   2
  -1  -1 -15 80662.7 3033.97   1
  -1  -1 -15 76210.6 5474.25   3
  -1   1 -15 76845.4 3728.64   1
  -1   1 -15 77629.9 5971.00   3
  -1   1 -16 228139. 6619.15   1
  -1  -1 -16 217971. 9644.59   3
  -1   1 -16 222537. 10537.4   3
  -1  -1 -16 223942. 5211.45   1
  -1  -1 -16 224302. 6886.77   2
  -1   1 -17 5516.16 1050.83   1
  -1  -1 -17 6453.06 1201.00   2
  -1   1 -17 6578.55 1866.02   3
  -1  -1 -17 5600.74 1574.78   3
  -1  -1 -17 5295.62 807.072   1
  -1  -1 -18 72.9679 54.6623   1
  -1  -1 -18 384.210 377.104   2
  -1   1 -18 300.304 591.295   3
  -1   1 -18 86.6852 157.555   1
  -1  -1 -18-567.115 643.525   3
  -1  -1 -19 10580.4 1211.29   1
  -1   1 -19 11787.4 2609.04   3
  -1   1 -19 11099.1 1531.23   1
  -1  -1 -19 10716.6 2370.15   3
  -1   1 -20 228723. 11970.2   3
  -1  -1 -20 225242. 5709.71   1
  -1   1 -20 222318. 6977.78   1
  -1  -1 -20 228627. 11301.1   3
  -1   1 -21 12266.0 2710.49   3
  -1   1 -21 11045.2 1556.98   1
  -1  -1 -21 9601.98 1156.75   1
  -1  -1 -21 11606.0 2507.21   3
  -1  -1 -22 173169. 10406.2   3
  -1   1 -22 176257. 6464.21   1
  -1   1 -22 174782. 10995.8   3
  -1   1 -23 84.8371 166.292   1
  -1  -1 -23 61.1680 292.765   3
  -1   1 -23-124.557 575.928   3
  -1   1 -24 2732.12 1328.70   3
  -1  -1 -24 3473.17 1590.15   3
  -1   1 -25 5302.41 2095.96   3
  -1  -1 -25 4817.82 1787.37   3
  -1   1 -26 1789.75 1144.70   3
  -1  -1 -26 2230.46 1339.66   3
  -1   1 -27 8224.98 2553.49   3
  -1  -1 -27 7408.81 2379.94   3
  -1   1 -28 243.852 382.083   3
  -1  -1 -28-94.1739 246.480   3
  -1  -1 -29 247.945 295.240   3
  -1   1 -29 51.4546 185.911   3
  -1   1 -30 9421.11 2899.78   3
  -1  -1 -30 7282.37 2474.98   3
  -1  -1 -31 1903.66 1242.09   3
  -1   1 -31 2161.45 1516.77   3
  -1  -1 -32-848.904 940.597   3
  -1   1 -32 1265.13 1108.46   3
  -1   1 -33 927.537 923.794   3
  -1  -1 -33 1359.40 1177.81   3
  -1  -1 -34-705.095 954.737   3
  -1   1 -34-578.189 882.318   3
  -1  -1 -35 488.518 544.413   3
  -1   1 -35 850.756 1112.67   3
  -1  -1 -36-364.957 773.065   3
  -1   1 -36 530.347 897.560   3
  -1   1 -37-958.408 1154.84   3
  -1  -1 -37 1062.98 1084.15   3
  -1   1 -38 166.635 443.566   3
  -1   1 -39 318.839 830.969   3
  -1   1 -40 552.185 944.833   3
  -1   1 -41 103.442 363.137   3
  -1   1 -42 162.332 734.603   3
   1   3 -46-0.31645 120.085   3
   1   3 -45-801.758 1154.63   3
   1   3 -44 285.497 633.524   3
   1   3 -43-254.377 597.479   3
   1   3 -42-422.691 759.493   3
   1   3 -41 303.007 756.480   3
   1   3 -40 1032.38 1345.72   3
   1   3 -39 54.5232 442.928   3
   1   3 -38 417.759 695.288   3
   1   3 -37 2620.46 1791.47   3
   1   3 -36 705.823 1059.36   3
   1   3 -35 1336.03 1286.11   3
   1   3 -34 3015.72 1876.15   3
   1   3 -33 3168.41 1862.55   3
   1  -3 -32 1166.01 1013.71   3
   1   3 -32 870.517 837.053   3
   1  -3 -31 159.092 565.413   3
   1   3 -31-300.243 632.287   3
   1  -3 -30-608.525 805.977   3
   1   3 -30 116.938 632.910   3
   1  -3 -29 2281.92 1316.15   3
   1   3 -29 1622.39 1452.31   3
   1  -3 -28 1446.65 1004.28   3
   1   3 -28 3312.56 1701.95   3
   1  -3 -27 3889.08 1706.07   3
   1   3 -27 6733.97 2488.38   3
   1  -3 -26 1075.53 943.639   3
   1  -3 -26 1324.70 710.670   2
   1   3 -26 777.311 895.746   3
   1   3 -25 4889.13 1299.52   1
   1  -3 -25 4750.98 1317.95   2
   1  -3 -25 3741.84 1591.23   3
   1   3 -25 3309.17 1563.94   3
   1  -3 -24 1282.55 851.097   3
   1   3 -24 2349.73 861.441   1
   1   3 -24 1485.77 1004.81   3
   1  -3 -24 2497.60 937.485   2
   1  -3 -23 53510.9 5532.46   3
   1  -3 -23 68787.1 4777.60   2
   1   3 -23 63166.9 4563.28   1
   1   3 -23 65059.2 7236.42   3
   1  -3 -22 1206.94 712.029   3
   1   3 -22 1748.47 717.447   1
   1  -3 -22 1975.07 771.126   2
   1   3 -22 2031.59 1260.25   3
   1   3 -21 27165.6 2864.52   1
   1   3 -21 29410.3 4638.99   3
   1  -3 -21 30273.4 2973.30   2
   1  -3 -21 22834.4 3421.66   3
   1  -3 -20 6693.97 1770.45   3
   1   3 -20 9179.61 2504.21   3
   1   3 -20 7989.47 1537.10   1
   1  -3 -20 9595.28 1602.72   2
   1  -3 -19 1229.61 549.725   2
   1   3 -19 1075.68 491.544   1
   1  -3 -19 980.845 617.814   3
   1   3 -19 1903.73 1328.87   3
   1  -3 -18 18555.9 2078.11   2
   1   3 -18 18499.0 2225.81   1
   1  -3 -18 16185.6 2607.64   3
   1   3 -18 18103.8 3415.24   3
   1   3 -17 1060.99 522.779   1
   1   3 -17 544.894 575.607   3
   1  -3 -17 778.961 381.652   2
   1  -3 -17 356.212 358.700   3
   1   3 -16 62781.0 4064.58   1
   1  -3 -16 68456.6 3750.28   2
   1  -3 -16 58955.9 4575.32   3
   1   3 -16 68465.6 6282.58   3
   1   3 -15 2.77510 522.018   3
   1  -3 -15 525.748 533.802   3
   1   3 -15 725.369 514.190   1
   1  -3 -15 1445.15 583.672   2
   1   3 -14 454983. 15438.4   3
   1  -3 -14 428556. 8767.43   2
   1   3 -14 449456. 10233.2   1
   1  -3 -13 142806. 4875.68   2
   1   3 -13 141682. 5617.67   1
   1  -3 -13 135789. 6014.09   3
   1   3 -12 6721.26 1196.28   1
   1  -3 -12 4703.19 1029.16   3
   1  -3 -12 6069.72 964.765   2
   1   3 -12 5617.58 1573.41   3
   1  -3 -11 143389. 5435.24   3
   1  -3 -11 137476. 4373.36   2
   1   3 -11 146907. 5459.47   1
   1  -3 -10 1041.52 428.071   2
   1   3 -10 1137.86 735.592   3
   1  -3 -10 1188.60 471.179   3
   1  -3 -10 674.453 167.692   1
   1   3 -10 751.050 442.430   1
   1   3  -9 2066.89 641.173   1
   1  -3  -9 1450.03 461.209   3
   1  -3  -9 2330.80 295.719   1
   1   3  -9 1803.40 782.724   3
   1  -3  -9 1972.58 487.512   2
   1   3  -8 165058. 5385.70   1
   1  -3  -8 184365. 4739.72   3
   1  -3  -7 133824. 3565.69   3
   1   3  -7 144085. 6663.61   3
   1   3  -7 111723. 4290.11   1
   1  -3  -7 102292. 3106.86   2
   1   3  -6 158325. 5070.27   1
   1  -3  -6 149811. 3608.60   2
   1  -3  -4 5309.38 641.797   2
  -1  -3   4 4057.60 606.510   2
   1   3  -4 5014.10 844.540   1
  -1   3   1 34547.7 1869.75   1
   1  -3  -1 29355.7 1403.11   2
   1   3  -1 35479.0 2171.81   3
  -1  -3   1 33219.3 1524.08   2
   1   3  -1 33701.8 2002.83   1
   1   3   0 580.375 257.120   1
  -1   3   0 2553.85 514.671   3
  -1   3   0 706.932 294.613   1
   1   3   0 2540.62 498.488   3
   1  -3   0 853.350 231.345   2
  -1  -3   0 569.929 191.818   2
  -1  -3  -4 60626.8 2222.08   2
  -1   3  -4 62532.9 3011.74   1
  -1   3  -6 270653. 6744.76   1
  -1   3  -6 294694. 9028.47   3
  -1   3  -8 283211. 9757.20   3
  -1   3  -8 267408. 7128.31   1
  -1  -3  -8 279368. 6146.24   3
  -1  -3  -9 5630.06 555.795   1
  -1   3  -9 6499.38 1151.74   1
  -1   3  -9 6751.49 1541.46   3
  -1  -3  -9 5659.75 946.818   3
  -1  -3  -9 5639.77 827.692   2
  -1  -3 -10 469316. 9450.69   3
  -1   3 -10 490636. 10172.1   1
  -1   3 -10 504697. 14116.1   3
  -1  -3 -11 80567.5 4190.49   3
  -1  -3 -11 80288.5 2353.36   1
  -1   3 -11 82973.8 5922.04   3
  -1   3 -11 83980.1 4285.03   1
  -1  -3 -11 72566.2 3316.89   2
  -1   3 -12 3413.09 888.263   1
  -1  -3 -12 3102.33 721.281   2
  -1   3 -12 4224.53 1276.30   3
  -1  -3 -12 4526.93 1035.09   3
  -1  -3 -12 2765.31 433.505   1
  -1  -3 -13 7819.06 750.629   1
  -1  -3 -13 9139.86 1611.45   3
  -1   3 -13 8717.03 1435.38   1
  -1  -3 -13 8500.24 1232.94   2
  -1   3 -13 10334.2 2212.60   3
  -1   3 -14 361922. 9413.29   1
  -1  -3 -14 346865. 8094.10   2
  -1  -3 -14 341378. 10271.3   3
  -1  -3 -15 331033. 8202.50   2
  -1   3 -15 331741. 9161.52   1
  -1   3 -15 335607. 13595.2   3
  -1  -3 -16 72115.5 3958.16   2
  -1  -3 -16 66706.3 2277.27   1
  -1   3 -16 71768.8 4306.02   1
  -1  -3 -16 65985.0 4862.08   3
  -1   3 -16 75124.4 6542.32   3
  -1  -3 -17 19444.0 2126.21   2
  -1   3 -17 18824.6 2240.99   1
  -1  -3 -17 14918.1 2393.83   3
  -1  -3 -17 17325.6 1165.84   1
  -1   3 -17 19801.1 3454.27   3
  -1  -3 -18 8742.17 1457.94   2
  -1  -3 -18 6997.00 1664.56   3
  -1  -3 -18 7733.11 765.161   1
  -1   3 -18 8827.17 1543.90   1
  -1   3 -18 8263.53 2317.68   3
  -1  -3 -19 47369.1 4606.17   3
  -1   3 -19 62256.8 4284.56   1
  -1  -3 -19 62859.7 4099.30   2
  -1  -3 -19 46090.5 1851.37   1
  -1   3 -19 61655.1 6419.50   3
  -1   3 -20 7217.08 1485.35   1
  -1  -3 -20 5165.46 1550.82   3
  -1   3 -20 5631.83 1987.46   3
  -1  -3 -20 6647.43 1372.56   2
  -1   3 -21 8650.99 2556.79   3
  -1  -3 -21 7697.82 1969.19   3
  -1  -3 -21 7766.80 1555.31   2
  -1   3 -21 8355.42 1639.07   1
  -1   3 -22 1944.58 792.099   1
  -1  -3 -22 1368.60 844.717   3
  -1  -3 -22 2204.00 822.896   2
  -1   3 -22 2175.76 1291.14   3
  -1   3 -23 2593.65 1416.25   3
  -1   3 -23 2280.49 913.373   1
  -1  -3 -23 2424.59 962.206   2
  -1  -3 -23 1082.50 850.048   3
  -1   3 -24 71.6418 127.594   1
  -1  -3 -24 490.648 492.186   2
  -1  -3 -24 712.487 553.532   3
  -1   3 -24-193.336 736.190   3
  -1   3 -25 5115.35 1345.93   1
  -1  -3 -25 3989.86 1604.50   3
  -1   3 -25 6250.30 2329.08   3
  -1  -3 -25 5492.81 1420.37   2
  -1   3 -26 1890.07 1351.82   3
  -1  -3 -26 494.717 534.658   3
  -1  -3 -26 675.549 427.809   2
  -1   3 -27 26648.3 4837.75   3
  -1  -3 -27 19223.4 3686.50   3
  -1   3 -28 5889.97 2294.30   3
  -1  -3 -28 5448.21 1982.63   3
  -1  -3 -29 0.32768 180.247   3
  -1   3 -29-106.587 754.474   3
  -1  -3 -30-137.461 284.267   3
  -1   3 -30 496.668 605.160   3
  -1   3 -31 14923.1 3911.92   3
  -1  -3 -31 11492.5 3076.92   3
  -1   3 -32-384.412 1082.66   3
  -1  -3 -32-67.5805 464.859   3
  -1   3 -33-978.726 929.225   3
  -1   3 -34 2524.06 1628.51   3
  -1   3 -35-1119.70 1163.22   3
  -1   3 -36-643.929 821.832   3
  -1   3 -37 1085.87 1107.53   3
  -1   3 -38 0.26984 494.324   3
  -1   3 -39 1198.78 1330.60   3
  -1   3 -40 42.1777 234.725   3
  -1   3 -41-658.273 934.255   3
  -1   3 -42 966.522 1152.69   3
  -1   3 -43 207.865 535.410   3
  -1   3 -44-818.732 1092.10   3
  -1   3 -45 0.31589 362.974   3
  -1   3 -46-0.31799 120.667   3
   1   5 -45 7094.78 3452.88   3
   1   5 -44-1394.63 1397.23   3
   1   5 -43-653.462 973.892   3
   1   5 -42 658.599 978.779   3
   1   5 -41-974.744 1168.17   3
   1   5 -40 419.562 1041.92   3
   1   5 -39 966.453 1310.28   3
   1   5 -38 2073.61 1728.18   3
   1   5 -37 1131.17 1326.39   3
   1   5 -36 684.420 1099.17   3
   1   5 -35 810.014 882.967   3
   1   5 -34 1045.07 1243.50   3
   1   5 -33-591.611 822.287   3
   1   5 -32 4238.86 2197.73   3
   1  -5 -31 6865.21 1930.27   2
   1   5 -31 1187.02 978.378   3
   1   5 -30 2051.70 1558.43   3
   1  -5 -30 1765.73 913.862   2
   1  -5 -29-252.173 302.878   2
   1   5 -29 566.191 965.262   3
   1  -5 -28 1089.56 648.669   2
   1   5 -28 2130.81 1521.40   3
   1  -5 -27 2152.29 982.986   2
   1   5 -27 3511.68 1994.98   3
   1   5 -26-346.068 608.691   3
   1  -5 -26-114.187 108.517   2
   1   5 -25-463.697 524.828   1
   1   5 -25-187.195 299.979   3
   1  -5 -25 435.591 409.713   2
   1  -5 -25 416.078 444.840   3
   1  -5 -24 18987.3 3200.30   3
   1  -5 -24 29799.8 3261.51   2
   1   5 -24 27884.0 3455.68   1
   1   5 -24 27662.3 4934.07   3
   1   5 -23 2019.60 1144.42   3
   1   5 -23 3335.34 1209.77   1
   1  -5 -23 3599.94 1098.63   2
   1  -5 -23 1760.17 899.132   3
   1   5 -22 778.574 560.542   1
   1  -5 -22 1498.77 680.233   2
   1   5 -22 1415.50 1034.22   3
   1  -5 -22 582.949 500.919   3
   1  -5 -21 8982.99 1945.07   3
   1  -5 -21 12651.5 1949.30   2
   1   5 -21 12953.3 3178.65   3
   1   5 -21 12364.0 2226.38   1
   1   5 -20 15389.2 3420.37   3
   1   5 -20 18261.6 2694.48   1
   1  -5 -20 17786.5 2270.16   2
   1  -5 -20 12171.7 2233.16   3
   1   5 -19 21755.4 3929.21   3
   1   5 -19 18220.4 2588.38   1
   1  -5 -19 17938.9 2210.58   2
   1  -5 -19 14193.6 2282.42   3
   1   5 -18 36087.3 3612.80   1
   1  -5 -18 36186.1 3026.51   2
   1  -5 -18 24918.9 2911.91   3
   1   5 -18 35735.9 5024.60   3
   1   5 -17 55862.2 6246.84   3
   1  -5 -17 39088.5 3488.29   3
   1  -5 -17 52933.2 3532.83   2
   1   5 -17 52726.4 4339.52   1
   1  -5 -17 44096.0 1673.84   1
   1   5 -16 195066. 11406.6   3
   1   5 -16 176831. 7728.13   1
   1  -5 -16 140564. 6315.04   3
   1  -5 -16 175912. 6275.94   2
   1  -5 -16 159771. 3508.81   1
   1  -5 -15 123693. 5110.13   2
   1  -5 -15 114828. 3055.33   1
   1   5 -15 127251. 6434.40   1
   1  -5 -14 5663.51 1103.80   3
   1   5 -14 8109.21 2158.82   3
   1  -5 -14 6489.85 698.900   1
   1  -5 -14 7201.24 1203.87   2
   1   5 -14 6781.50 1435.61   1
   1  -5 -13 7137.39 722.899   1
   1  -5 -13 6628.64 1123.80   3
   1  -5 -13 7352.95 1185.59   2
   1   5 -13 8705.83 2242.05   3
   1   5 -13 8045.01 1608.88   1
   1  -5 -12 101437. 2699.37   1
   1   5 -12 113620. 5803.95   1
   1  -5 -12 101718. 4223.72   2
   1   5 -12 107230. 7703.01   3
   1  -5 -11 83662.4 3380.85   3
   1  -5 -11 84541.6 2084.33   1
   1  -5 -10 14977.6 1268.18   3
   1  -5 -10 16999.0 967.124   1
   1   5 -10 18980.1 2990.21   3
   1   5 -10 19715.4 2291.25   1
   1  -5 -10 19026.2 1697.65   2
   1  -5  -9 121248. 3082.45   3
   1   5  -9 171828. 8823.52   3
   1  -5  -9 121560. 2674.68   1
   1  -5  -9 137857. 4485.66   2
   1   5  -9 156544. 6439.22   1
  -1  -5   8 2371.17 621.624   2
   1  -5  -8 2737.06 636.291   2
   1   5  -8 2377.01 856.454   1
   1   5  -8 1123.34 676.337   3
   1  -5  -7 57999.7 2789.20   2
   1  -5  -7 46861.9 1651.70   1
   1   5  -7 63782.9 3952.67   1
  -1  -5   7 60179.2 3039.30   2
   1   5  -7 73615.1 5305.85   3
   1  -5  -6 55735.0 2685.45   2
   1  -5  -6 45725.7 1658.02   1
   1   5  -6 69203.2 4894.39   3
   1   5  -6 61465.0 3841.01   1
  -1  -5   6 56399.7 2836.76   2
   1   5  -5 102218. 4827.38   1
   1   5  -5 106408. 5832.26   3
  -1  -5   5 99604.7 3638.64   2
   1  -5  -5 95770.6 3418.31   2
   1   5  -4 352397. 8849.44   1
   1   5  -4 406217. 10911.1   3
  -1   5   3 52081.3 2046.57   3
  -1   5   3 50079.0 2826.14   1
  -1  -5   3 53705.0 2537.21   2
   1  -5  -3 49908.9 2420.27   2
   1   5  -3 55630.5 3433.96   1
   1   5  -3 61084.1 4009.77   3
   1   5  -2 17313.3 2000.00   3
  -1  -5   2 16735.9 1392.55   2
   1  -5  -2 15370.5 1321.84   2
   1   5  -2 17784.2 1896.67   1
  -1   5   2 16482.3 1685.69   1
  -1   5   2 16088.3 1313.79   3
   1   5  -1 53360.2 3322.65   3
  -1  -5   1 45617.6 2272.74   2
   1   5  -1 46555.4 2979.86   1
   1  -5  -1 43338.7 2182.09   2
  -1   5   1 51354.4 2678.48   3
  -1   5   1 47937.6 2961.54   1
   1   5   0 104891. 4304.87   3
   1  -5   0 83636.2 3083.84   2
  -1   5   0 105365. 4210.39   3
   1   5   0 84039.3 3904.99   1
  -1  -5   0 76979.9 2929.05   2
  -1   5   0 90560.7 4090.99   1
   1   5   1 132100. 4417.74   3
  -1  -5  -1 114632. 3625.31   2
  -1   5  -1 127788. 4957.90   1
  -1   5  -1 138014. 5223.87   3
   1  -5   1 120596. 3756.47   2
  -1   5  -2 1063.26 451.636   3
  -1  -5  -2 1351.29 409.744   2
   1   5   2 562.016 261.679   3
  -1   5  -2 1474.91 508.232   1
   1  -5   2 1698.46 437.552   2
   1  -5   3 96379.6 3480.09   2
  -1  -5  -3 96865.6 3404.36   2
  -1   5  -3 105720. 4769.74   1
  -1  -5  -4 137852. 4106.18   2
  -1   5  -4 152254. 5775.24   1
   1  -5   4 140207. 4315.06   2
  -1  -5  -5 64954.9 2905.95   2
  -1  -5  -5 58841.7 1968.86   1
  -1   5  -5 68124.5 3941.65   1
   1  -5   5 68295.5 3135.03   2
  -1   5  -6 21770.4 2741.82   3
  -1   5  -6 18328.1 2052.17   1
  -1  -5  -6 17466.3 1521.59   2
   1  -5   6 17259.8 1599.72   2
  -1  -5  -6 12584.3 895.752   1
  -1  -5  -7 24459.5 1827.13   2
  -1   5  -7 28468.6 3280.88   3
  -1   5  -7 26734.5 2557.20   1
   1  -5   7 22994.3 1901.70   2
  -1  -5  -7 22859.8 1265.36   1
  -1  -5  -8 355565. 5372.97   3
  -1  -5  -8 334061. 6999.98   2
  -1  -5  -9 1298.59 365.193   3
  -1  -5  -9 265.339 148.421   1
  -1   5  -9 788.091 428.278   1
  -1  -5  -9 835.535 348.453   2
  -1   5  -9 1348.36 686.217   3
  -1  -5 -10 12322.6 1397.70   2
  -1   5 -10 13304.3 1895.56   1
  -1   5 -10 13981.8 2540.18   3
  -1  -5 -10 12528.9 861.022   1
  -1  -5 -10 11361.3 1192.99   3
  -1  -5 -11 62177.6 3075.11   3
  -1   5 -11 55581.8 3969.78   1
  -1  -5 -11 52270.8 2996.22   2
  -1   5 -12 11078.8 2490.29   3
  -1  -5 -12 8965.78 1275.77   3
  -1   5 -12 11037.0 1801.43   1
  -1  -5 -12 10094.7 1362.08   2
  -1  -5 -12 10954.0 976.944   1
  -1  -5 -13 25.3833 46.8432   1
  -1   5 -13-83.0653 85.7162   1
  -1   5 -13-24.1958 68.5763   3
  -1  -5 -14 23967.3 2236.84   2
  -1   5 -14 26259.8 2883.12   1
  -1  -5 -14 21135.2 1443.11   1
  -1  -5 -14 21639.2 2239.95   3
  -1  -5 -15 9489.07 1548.83   3
  -1  -5 -15 11148.7 1547.43   2
  -1   5 -15 12326.2 2005.62   1
  -1   5 -15 14251.7 2931.02   3
  -1  -5 -15 9758.48 1014.87   1
  -1   5 -16 108241. 6109.15   1
  -1  -5 -16 96809.4 3171.34   1
  -1  -5 -16 102153. 4892.66   2
  -1   5 -16 112024. 8583.17   3
  -1  -5 -17 66154.0 4055.74   2
  -1  -5 -17 60290.5 2448.94   1
  -1   5 -17 69365.8 7056.06   3
  -1   5 -17 73346.1 5223.89   1
  -1   5 -18 31941.7 4787.77   3
  -1   5 -18 36401.3 3696.10   1
  -1  -5 -18 33525.9 2960.29   2
  -1  -5 -18 32179.1 1729.50   1
  -1  -5 -18 25365.9 2964.60   3
  -1   5 -19 5520.93 1456.26   1
  -1   5 -19 3273.68 1513.58   3
  -1  -5 -19 5087.70 1199.68   2
  -1  -5 -19 3342.31 1100.91   3
  -1   5 -20 24966.1 4347.13   3
  -1  -5 -20 26621.7 2804.74   2
  -1   5 -20 26095.0 3190.19   1
  -1  -5 -20 20412.8 2868.83   3
  -1  -5 -21 7923.59 1591.02   2
  -1  -5 -21 5878.41 1602.57   3
  -1   5 -21 7590.30 1743.45   1
  -1   5 -21 6130.50 2173.84   3
  -1  -5 -22 10503.2 1864.76   2
  -1   5 -22 9918.54 1995.41   1
  -1  -5 -22 7395.79 1863.43   3
  -1   5 -22 10591.0 2925.96   3
  -1   5 -23 187.169 12.6477   3
  -1  -5 -23-243.633 344.177   2
  -1   5 -23 49.1192 242.490   1
  -1  -5 -23 352.946 332.922   3
  -1   5 -24 1340.96 988.945   3
  -1  -5 -24 1942.13 874.024   2
  -1  -5 -24 1345.40 837.465   3
  -1   5 -24 1823.67 883.335   1
  -1  -5 -25 4206.40 1552.03   3
  -1   5 -25 7100.82 2481.49   3
  -1   5 -25 5637.02 1599.46   1
  -1  -5 -25 6922.26 1635.81   2
  -1  -5 -26 261.290 312.665   2
  -1   5 -26-493.838 873.949   3
  -1   5 -26 419.880 424.803   1
  -1  -5 -26-263.333 475.931   3
  -1   5 -27 193.147 318.548   3
  -1  -5 -27-506.683 486.871   2
  -1   5 -27 635.423 582.468   1
  -1  -5 -28 1758.06 889.688   2
  -1   5 -28 965.310 1066.43   3
  -1  -5 -29 905.621 696.833   2
  -1   5 -29-468.833 858.466   3
  -1   5 -30 1035.27 979.279   3
  -1  -5 -30 1338.82 811.640   2
  -1   5 -31-216.010 301.639   3
  -1  -5 -31-266.243 368.675   2
  -1   5 -32-906.930 1039.49   3
  -1  -5 -32 5166.06 1663.19   2
  -1   5 -33 1302.42 1234.90   3
  -1   5 -34-509.625 749.793   3
  -1   5 -35 306.620 78.6909   3
  -1   5 -36 1102.89 1378.77   3
  -1   5 -37 908.304 1092.31   3
  -1   5 -38 1850.74 1604.31   3
  -1   5 -39-740.823 990.413   3
  -1   5 -40 0.29206 330.899   3
  -1   5 -41 167.204 755.062   3
  -1   5 -42-210.083 543.488   3
  -1   5 -43-1170.26 1450.53   3
  -1   5 -44 157.428 483.012   3
  -1   5 -45 12062.6 4397.69   3
   1   7 -43-1114.83 1288.30   3
   1   7 -42-1878.65 1668.51   3
   1   7 -41 879.155 1127.97   3
   1   7 -40 995.182 1304.70   3
   1   7 -39-954.812 1021.20   3
   1   7 -38-1153.89 1255.25   3
   1   7 -37 754.358 1009.10   3
   1   7 -36 2.00480 384.916   3
   1   7 -35 472.145 1116.60   3
   1   7 -34 252.034 622.161   3
   1   7 -33 4384.35 2334.37   3
   1   7 -32 65.1014 684.101   3
   1  -7 -31 7370.96 1997.27   2
   1   7 -31 4394.79 2295.77   3
   1  -7 -30-856.840 761.509   2
   1   7 -30-1192.98 1540.45   3
   1  -7 -29 734.254 572.653   2
   1   7 -29 341.158 475.295   3
   1   7 -28-382.577 661.519   3
   1  -7 -28 653.611 536.840   2
   1  -7 -27 395.298 464.933   2
   1   7 -27-1301.09 1345.05   3
   1   7 -26 1561.44 1279.78   3
   1  -7 -26 673.153 556.596   2
   1   7 -25-1090.73 1116.55   3
   1  -7 -25 525.858 463.972   2
   1  -7 -24 4795.67 1361.87   2
   1   7 -24 3900.66 1368.70   1
   1   7 -24 4767.99 2228.90   3
   1   7 -23 7395.48 2522.26   3
   1  -7 -23 7693.62 1662.32   2
   1   7 -23 7975.30 2045.68   1
   1   7 -22 18979.5 3027.97   1
   1   7 -22 18851.6 4092.94   3
   1  -7 -22 18658.5 2536.50   2
   1  -7 -21-126.780 280.629   2
   1   7 -21 233.949 282.396   1
   1   7 -21-51.5549 566.466   3
   1   7 -20 23612.7 3342.76   1
   1   7 -20 22545.8 4401.99   3
   1  -7 -20 20502.1 2518.66   2
   1   7 -19-779.097 1162.30   3
   1   7 -19 248.499 327.168   1
   1  -7 -19 282.510 285.145   2
   1   7 -18 848.345 607.482   1
   1  -7 -18 768.704 549.390   2
   1  -7 -18-11.0074 90.1970   3
   1   7 -18 18.1192 256.785   3
   1  -7 -17 104364. 5193.39   2
   1  -7 -17 83623.7 3114.65   1
   1   7 -17 72852.3 7560.76   3
   1   7 -17 117544. 7172.57   1
   1  -7 -17 65842.5 3850.19   3
   1  -7 -16 29325.2 1845.09   1
   1   7 -16 29737.9 4723.13   3
   1  -7 -16 36417.7 3073.09   2
   1   7 -16 37999.5 4038.74   1
   1   7 -15 352587. 15625.8   3
   1  -7 -15 340719. 8951.16   2
   1  -7 -14 12648.8 1112.30   1
   1   7 -14 14984.8 3054.24   3
   1  -7 -14 14019.8 1734.79   2
   1  -7 -14 7591.85 974.401   3
   1   7 -14 16062.2 2472.86   1
  -1  -7  14 14692.2 1888.72   2
  -1  -7  13 37967.7 2987.80   2
   1   7 -13 39037.9 3846.43   1
   1  -7 -13 35855.5 1742.88   1
   1   7 -13 32583.3 4484.19   3
   1  -7 -13 33656.4 2681.80   2
   1   7 -12 32339.2 3458.62   1
  -1  -7  12 32313.0 2730.14   2
   1  -7 -12 25785.3 1492.63   1
   1  -7 -12 28692.7 2434.68   2
   1   7 -12 29232.5 4169.02   3
   1  -7 -11 16.0516 38.6555   2
   1   7 -11-160.710 484.096   1
   1   7 -11 289.301 259.165   3
  -1  -7  11 278.885 230.689   2
   1  -7 -11 275.488 121.661   1
  -1  -7  10 2349.37 661.610   2
   1  -7 -10 2032.67 597.901   2
   1   7 -10 2764.55 1001.80   1
   1  -7 -10 4483.46 653.634   1
   1   7 -10 1607.41 862.111   3
   1  -7  -9 27746.8 2291.01   2
  -1  -7   9 25961.5 2288.21   2
   1   7  -9 27604.8 3793.14   3
   1   7  -9 30185.5 3268.66   1
   1  -7  -9 25506.3 1506.01   1
   1  -7  -8 231736. 6456.92   2
   1   7  -8 253668. 9349.36   1
   1   7  -8 238161. 10923.7   3
  -1  -7   8 232353. 6714.39   2
  -1  -7   7 20330.1 2009.09   2
   1  -7  -7 22062.3 2016.07   2
   1   7  -7 23168.2 2839.34   1
   1   7  -7 17912.5 2995.58   3
   1  -7  -7 17373.6 1245.45   1
   1   7  -6 3721.80 1056.66   1
   1   7  -6 3946.47 1287.43   3
   1  -7  -6 3882.69 808.261   2
  -1  -7   6 3365.43 768.643   2
   1  -7  -6 3092.40 520.856   1
   1   7  -5 157870. 7025.78   1
  -1  -7   5 152546. 5081.13   2
   1   7  -5 152808. 7902.19   3
   1  -7  -5 138757. 4796.70   2
   1  -7  -4 7071.10 1056.70   2
   1   7  -4 4175.05 1249.09   3
   1   7  -4 6478.61 1378.73   1
  -1  -7   4 7035.30 1063.45   2
  -1   7   3 786.766 355.897   3
   1  -7  -3 622.042 311.069   2
  -1  -7   3 635.022 436.872   2
   1   7  -3 1305.73 622.278   3
   1   7  -3 316.861 208.501   1
  -1  -7   2 94361.4 3931.00   2
   1   7  -2 98234.9 5555.60   3
   1  -7  -2 91569.6 3790.95   2
  -1   7   2 94780.5 4778.95   1
   1   7  -2 95174.5 5094.53   1
  -1   7   2 91065.5 4010.60   3
  -1   7   1 94199.6 4871.90   1
   1  -7  -1 95244.3 3805.69   2
  -1   7   1 87497.6 4328.34   3
  -1  -7   1 94171.6 3851.95   2
   1   7  -1 89175.3 5026.42   3
  -1   7   0 117978. 5353.48   3
  -1  -7   0 105010. 4033.39   2
   1   7   0 119359. 5414.34   3
  -1   7   0 116956. 5579.19   1
   1  -7   1 141788. 4791.21   2
   1   7   1 148708. 5712.36   3
  -1   7  -1 161907. 6692.80   1
  -1   7  -1 162277. 6693.22   3
  -1  -7  -1 139398. 4688.36   2
   1  -7   2 79769.4 3629.01   2
  -1   7  -2 65744.0 4484.12   3
  -1   7  -2 85251.8 4868.19   1
  -1  -7  -2 76755.5 3496.00   2
   1   7   2 60658.1 3425.83   3
  -1  -7  -3 26185.3 2042.54   2
  -1   7  -3 30183.5 3169.00   3
   1  -7   3 26180.8 2051.00   2
  -1  -7  -3 22588.2 1503.99   1
  -1   7  -3 30887.5 2950.39   1
  -1  -7  -4 22332.0 1928.14   2
  -1  -7  -4 16958.5 1296.31   1
   1  -7   4 22275.0 1922.14   2
  -1   7  -4 24196.1 2955.79   3
  -1   7  -4 24909.9 2665.98   1
   1  -7   5 203804. 5944.38   2
  -1   7  -5 200333. 7778.15   1
  -1   7  -5 186985. 8577.48   3
  -1  -7  -5 191971. 5661.26   2
   1  -7   6 1184.62 423.194   2
  -1  -7  -6 1048.75 377.083   2
  -1   7  -6 1022.18 492.068   1
  -1  -7  -6 440.713 166.785   1
  -1   7  -6 1961.32 856.512   3
  -1   7  -7 301884. 9942.78   1
  -1  -7  -7 295049. 7283.82   2
   1  -7   7 282244. 7385.06   2
  -1   7  -7 314706. 12055.0   3
   1  -7   8 27362.0 2349.30   2
  -1  -7  -8 22713.3 1548.41   1
  -1   7  -8 30923.0 3260.76   1
  -1  -7  -8 29061.1 2345.94   2
  -1   7  -8 35516.5 4201.08   3
   1  -7   9 52591.3 3338.01   2
  -1  -7  -9 51950.6 2261.47   1
  -1   7  -9 53080.9 5248.01   3
  -1   7  -9 57920.6 4530.01   1
  -1  -7  -9 53695.7 3204.65   2
   1  -7  10-86.8917 113.661   2
  -1  -7 -10-128.436 276.441   2
  -1   7 -10 141.152 272.059   1
  -1   7 -10-58.6644 385.853   3
  -1  -7 -10 74.1254 96.0403   1
   1  -7  11-23.4876 122.333   2
  -1   7 -11-211.599 351.231   1
  -1  -7 -11-108.390 240.659   2
  -1  -7 -11 60.6139 91.5963   1
  -1  -7 -11 159.842 104.628   3
  -1  -7 -12 16264.3 1213.77   1
  -1  -7 -12 13243.8 1138.37   3
  -1  -7 -12 19968.4 2047.35   2
  -1   7 -12 24735.2 3831.30   3
  -1   7 -12 23313.1 2932.09   1
   1  -7  12 19689.7 2153.44   2
  -1  -7 -13 1390.50 595.420   2
  -1   7 -13 1050.95 734.279   3
  -1  -7 -13 1704.89 413.370   1
  -1   7 -13 1791.53 774.405   1
  -1  -7 -13 920.242 338.893   3
  -1   7 -14 38515.8 3859.16   1
  -1   7 -14 40188.4 5066.92   3
  -1  -7 -14 33795.4 2735.40   2
  -1  -7 -14 30781.4 1935.63   1
  -1  -7 -15 6673.71 1101.73   3
  -1  -7 -15 10965.5 1666.43   2
  -1   7 -15 13957.1 2417.72   1
  -1   7 -15 12670.3 3049.11   3
  -1  -7 -15 6140.60 885.290   1
  -1   7 -16 244391. 13392.2   3
  -1   7 -16 254503. 10353.8   1
  -1  -7 -16 213536. 5321.50   1
  -1  -7 -16 218130. 7434.22   2
  -1  -7 -17 64016.1 4177.83   2
  -1   7 -17 68525.7 5435.82   1
  -1   7 -17 70413.5 7422.51   3
  -1  -7 -17 52431.1 2691.44   1
  -1  -7 -18 15182.0 2078.52   2
  -1  -7 -18 8064.87 1472.32   3
  -1   7 -18 13948.0 3223.20   3
  -1   7 -18 16374.9 2671.51   1
  -1   7 -19 8098.90 1948.15   1
  -1   7 -19 6591.26 2196.55   3
  -1  -7 -19 8512.92 1597.59   2
  -1  -7 -19 6476.81 1452.87   3
  -1  -7 -20 35716.3 3342.07   2
  -1   7 -20 36998.7 5675.87   3
  -1   7 -20 37006.8 4181.97   1
  -1   7 -21 2543.51 1071.78   1
  -1   7 -21 1528.49 868.871   3
  -1  -7 -21 1641.82 690.471   2
  -1   7 -22 11885.6 2472.00   1
  -1  -7 -22 12536.7 2097.30   2
  -1   7 -22 11195.4 3061.16   3
  -1  -7 -23-173.105 347.129   2
  -1   7 -23 2.91214 86.4680   1
  -1   7 -23 239.148 410.764   3
  -1   7 -24 6084.55 2384.04   3
  -1  -7 -24 8081.31 1782.90   2
  -1   7 -24 8290.29 2119.59   1
  -1  -7 -25 1995.55 919.177   2
  -1   7 -25 2145.42 1052.30   1
  -1   7 -25 2612.96 1749.39   3
  -1   7 -26 540.780 553.899   1
  -1  -7 -26 414.952 386.871   2
  -1   7 -26-69.2638 681.167   3
  -1   7 -27 2195.36 1472.42   3
  -1   7 -27 1569.12 896.624   1
  -1  -7 -27 2161.79 993.770   2
  -1   7 -28-271.989 823.523   3
  -1   7 -28 13.2976 59.0238   1
  -1  -7 -28 33.1776 127.178   2
  -1   7 -29 1335.66 1257.42   3
  -1  -7 -29 794.685 666.581   2
  -1   7 -30 90.4413 397.400   3
  -1  -7 -30 320.847 414.312   2
  -1  -7 -31 685.009 613.082   2
  -1   7 -31-133.901 566.832   3
  -1  -7 -32 6193.95 1825.50   2
  -1   7 -32 700.167 1116.91   3
  -1   7 -33 794.203 1176.48   3
  -1   7 -34 0.27451 750.184   3
  -1   7 -35 1050.49 1381.24   3
  -1   7 -36 507.632 815.592   3
  -1   7 -37 268.963 598.134   3
  -1   7 -38 1722.05 1529.56   3
  -1   7 -39-810.844 1054.04   3
  -1   7 -40 438.375 786.289   3
  -1   7 -41 992.736 1388.14   3
  -1   7 -42 279.344 644.189   3
  -1   7 -43-0.32351 568.251   3
   1   9 -41 0.33005 116.118   3
   1   9 -40-842.251 1124.48   3
   1   9 -39-2079.57 1746.34   3
   1   9 -38 466.390 823.356   3
   1   9 -37-827.545 1090.25   3
   1   9 -36 314.535 1077.37   3
   1   9 -35 722.908 993.558   3
   1   9 -34 608.173 899.236   3
   1   9 -33 2229.62 1908.54   3
   1   9 -32 3265.87 2258.94   3
  -1  -9  32 6004.40 1406.67   1
  -1  -9  31 12382.0 1951.32   1
   1  -9 -31 7505.87 2051.72   2
   1   9 -31 5089.24 2938.21   3
   1  -9 -30 1292.80 862.346   2
   1   9 -30 815.565 946.891   3
   1  -9 -29 4719.03 1550.88   2
   1   9 -29 3333.94 1931.75   3
   1  -9 -28 1040.19 772.768   2
   1   9 -28 1677.50 1491.66   3
  -1  -9  27 663.519 605.904   2
   1   9 -27 1013.11 1172.65   3
   1  -9 -27 719.697 654.367   2
  -1  -9  26 940.725 665.796   2
   1   9 -26 816.877 1023.45   3
   1  -9 -26 2135.60 1005.82   2
   1   9 -25-1047.60 1097.88   3
  -1  -9  25 96.0308 215.353   2
   1  -9 -25-557.489 431.459   2
   1   9 -24 3055.71 1813.81   3
  -1  -9  24 842.256 592.151   2
   1  -9 -24 1850.48 819.479   2
  -1  -9  23-218.631 260.438   2
   1  -9 -23 114.497 85.3826   2
   1   9 -23-882.334 1044.90   3
   1  -9 -22 2836.95 1010.94   2
   1   9 -22 3476.37 1356.62   1
  -1  -9  22 2759.78 975.127   2
   1   9 -22 2529.11 1491.17   3
   1  -9 -21 561.790 427.489   2
   1   9 -21 39.0263 154.024   1
   1   9 -21-486.411 790.733   3
  -1  -9  21-13.5356 258.956   2
   1   9 -20 803.454 631.525   1
  -1  -9  20 1175.18 630.028   2
   1   9 -20 564.164 1044.76   3
   1  -9 -20 721.878 507.218   2
   1   9 -19 6426.79 1798.12   1
   1   9 -19 6165.39 2299.33   3
  -1  -9  19 6720.43 1494.68   2
   1  -9 -19 5420.43 1313.99   2
  -1  -9  18 12105.4 2013.81   2
   1   9 -18 14361.3 3599.84   3
   1  -9 -18 11807.8 1887.42   2
   1   9 -18 13237.2 2591.51   1
   1   9 -17 59248.8 5484.69   1
   1   9 -17 64565.3 7357.57   3
   1  -9 -17 64802.3 4320.44   2
  -1  -9  17 74041.9 4883.47   2
  -1  -9  16 243.286 176.737   2
   1   9 -16 179.057 310.865   3
   1   9 -16 413.742 228.935   1
   1  -9 -16 111.162 217.046   2
   1   9 -15 4788.72 1947.30   3
   1  -9 -15 5270.10 759.068   1
   1   9 -15 5619.28 1613.63   1
   1  -9 -15 3805.39 967.062   2
  -1  -9  15 4572.15 1155.46   2
   1  -9 -14 6529.26 1319.72   2
   1   9 -14 6686.26 1734.38   1
   1   9 -14 5757.87 2091.40   3
  -1  -9  14 7460.00 1483.61   2
   1  -9 -14 7007.50 919.784   1
   1   9 -13-25.2925 292.001   3
  -1  -9  13-205.299 340.348   2
   1  -9 -13-127.320 283.774   2
   1  -9 -13 134.431 147.654   1
   1   9 -13 96.9947 467.015   1
   1   9 -12-239.822 387.032   3
   1  -9 -12 496.201 352.511   2
   1  -9 -12 985.531 343.430   1
  -1  -9  12 592.345 351.196   2
   1   9 -12 550.758 469.745   1
   1  -9 -11 25869.0 2461.14   2
   1   9 -11 29989.0 3680.81   1
  -1  -9  11 26601.7 2626.02   2
   1  -9 -11 30673.6 2047.22   1
   1   9 -11 24734.3 4025.14   3
   1  -9 -10 729.658 293.052   1
   1   9 -10 1110.92 700.324   3
   1   9 -10 705.971 446.589   1
  -1  -9  10 975.989 537.106   2
   1  -9 -10 1183.60 539.698   2
  -1  -9   9 69858.0 4055.71   2
   1  -9  -9 71703.9 4021.81   2
   1  -9  -9 72175.7 3001.78   1
   1   9  -9 76409.6 5694.61   1
   1   9  -9 63980.6 6217.68   3
   1   9  -8 21951.8 3572.75   3
   1  -9  -8 16844.1 1453.65   1
   1   9  -8 22355.3 2995.71   1
   1  -9  -8 20292.4 2120.53   2
  -1  -9   8 20094.9 2141.04   2
   1   9  -7 15565.8 2893.63   3
   1  -9  -7 18387.6 1976.17   2
  -1  -9   7 17699.4 1983.05   2
   1  -9  -7 20226.1 1597.14   1
   1   9  -7 18828.8 2713.52   1
  -1  -9   6 65354.3 3804.15   2
   1   9  -6 67211.5 5885.15   3
   1  -9  -6 54266.0 2664.19   1
   1   9  -6 71258.8 5200.55   1
   1  -9  -6 60176.4 3522.92   2
   1  -9  -5 57432.3 2740.69   1
   1  -9  -5 58563.5 3451.21   2
   1   9  -5 58819.1 4656.99   1
   1   9  -5 48917.7 4856.03   3
  -1  -9   5 58782.7 3586.26   2
   1   9  -4 756.675 533.752   3
   1  -9  -4-366.039 328.874   2
  -1  -9   4-315.643 458.292   2
   1   9  -4-210.865 462.204   1
   1   9  -3 8920.93 1945.74   3
  -1   9   3 9326.87 1417.48   3
  -1  -9   3 14558.6 1727.42   2
   1  -9  -3 14741.2 1725.64   2
  -1   9   2 9430.09 1524.43   3
  -1  -9   2 9658.92 1393.95   2
   1   9  -2 10950.4 2084.83   3
   1  -9  -2 10284.4 1423.77   2
   1   9  -1 58971.8 4595.25   3
   1  -9  -1 77036.1 3930.32   2
  -1  -9   1 70321.4 3787.47   2
  -1   9   1 57228.8 4008.19   3
  -1  -9   0 21254.1 2088.01   2
  -1   9   0 23814.0 2770.03   3
  -1   9   0 23730.1 2801.12   1
   1  -9   0 20662.2 2001.90   2
   1   9   0 22415.9 2691.69   3
  -1   9  -1 49685.1 4231.87   3
  -1  -9  -1 57013.0 3403.22   2
  -1   9  -1 61135.3 4593.34   1
   1   9   1 44591.5 3592.72   3
   1  -9   1 59426.7 3446.75   2
   1   9   2 7885.27 1445.05   3
  -1  -9  -2 8444.34 1297.59   2
   1  -9   2 7753.05 1255.54   2
  -1   9  -2 10492.5 1870.26   1
  -1   9  -2 8717.83 1841.66   3
   1   9   3 17283.7 1996.28   3
  -1  -9  -3 21271.5 1705.37   1
   1  -9   3 19719.1 2015.83   2
  -1   9  -3 19206.9 2815.36   3
  -1  -9  -3 20544.3 2043.08   2
  -1   9  -3 22470.8 2835.25   1
  -1  -9  -4 10700.7 1197.55   1
  -1   9  -4 7080.86 1799.48   3
  -1  -9  -4 8565.38 1338.28   2
  -1   9  -4 7256.69 1600.92   1
   1  -9   4 8972.92 1386.89   2
  -1   9  -5 24767.3 3087.37   1
  -1  -9  -5 22279.1 1716.41   1
  -1   9  -5 19016.3 3068.98   3
   1  -9   5 22903.0 2239.93   2
  -1  -9  -5 21919.2 2111.35   2
  -1  -9  -6 13448.9 1328.26   1
  -1   9  -6 15554.8 2537.31   1
  -1   9  -6 10097.0 2230.18   3
  -1  -9  -6 13250.6 1705.92   2
   1  -9   6 12529.1 1697.67   2
  -1   9  -7 9792.51 2021.43   1
   1  -9   7 8474.03 1438.92   2
  -1  -9  -7 8153.04 1357.08   2
  -1  -9  -7 6026.73 902.017   1
  -1   9  -7 7851.84 2078.05   3
   1  -9   8 2448.40 729.759   2
  -1   9  -8 2578.78 980.171   1
  -1  -9  -8 3877.16 712.666   1
  -1  -9  -8 3002.09 840.378   2
  -1   9  -8 1734.83 948.092   3
  -1  -9  -9 129005. 5437.91   2
  -1  -9  -9 147051. 4815.78   1
  -1   9  -9 145001. 7837.18   1
  -1   9  -9 121756. 8555.54   3
   1  -9   9 135523. 5750.77   2
  -1  -9 -10 58209.5 3697.89   2
  -1   9 -10 62565.8 6205.41   3
  -1   9 -10 69939.5 5457.57   1
  -1  -9 -10 48841.3 2583.80   1
   1  -9  10 59447.2 3837.24   2
  -1   9 -11 71858.3 5632.18   1
   1  -9  11 69485.3 4232.23   2
  -1  -9 -11 64673.2 3954.98   2
  -1  -9 -11 70951.3 3028.63   1
  -1   9 -11 59058.2 6199.78   3
  -1  -9 -12 36161.6 2995.78   2
  -1  -9 -12 33185.5 2049.37   1
  -1   9 -12 40040.0 4244.38   1
  -1   9 -12 36993.6 5009.79   3
   1  -9  12 38282.4 3176.82   2
  -1  -9 -13 1740.91 464.192   1
   1  -9  13 2087.59 721.470   2
  -1   9 -13 3310.99 1476.53   3
  -1   9 -13 2317.33 966.409   1
  -1  -9 -13 1656.40 635.899   2
   1  -9  14 44446.6 3606.84   2
  -1   9 -14 48738.7 4801.57   1
  -1   9 -14 47920.5 5942.21   3
  -1  -9 -14 40480.1 3279.93   2
  -1  -9 -14 39653.4 2194.94   1
  -1   9 -15 9589.91 2094.38   1
  -1   9 -15 5358.57 1893.50   3
  -1  -9 -15 7742.80 1452.20   2
  -1  -9 -15 8786.07 1088.10   1
   1  -9  15 7924.11 1551.48   2
  -1  -9 -16 11235.6 1777.02   2
  -1  -9 -16 10258.3 1310.14   1
  -1   9 -16 12130.8 3097.19   3
  -1   9 -16 13468.7 2586.60   1
   1  -9  16 12926.9 1978.61   2
  -1   9 -17 12560.6 3385.28   3
  -1   9 -17 18427.4 3097.76   1
  -1  -9 -17 15241.2 2118.64   2
   1  -9  17 17527.6 2417.87   2
  -1  -9 -17 16376.9 1673.02   1
  -1  -9 -18 7879.21 1566.23   2
  -1   9 -18 7601.89 2505.15   3
  -1   9 -18 8867.11 2168.77   1
   1  -9  18 8950.56 1729.59   2
  -1   9 -19-671.191 740.478   1
   1  -9  19 235.183 360.957   2
  -1  -9 -19-260.945 283.082   2
  -1   9 -20 2044.63 1144.15   3
   1  -9  20 2723.86 986.384   2
  -1   9 -20 2789.37 1239.94   1
  -1  -9 -20 2478.78 884.340   2
  -1  -9 -21 64.8990 338.496   2
  -1   9 -21-599.968 1120.94   3
   1  -9  21 27.1019 390.753   2
  -1   9 -21-493.424 688.311   1
  -1   9 -22 225.822 255.117   1
  -1   9 -22-439.271 605.965   3
  -1  -9 -22 375.928 331.316   2
  -1   9 -23 3940.81 1467.75   1
  -1  -9 -23 3680.00 1187.04   2
  -1   9 -23 1785.42 1391.88   3
  -1   9 -24 1855.77 1636.75   3
  -1  -9 -24-28.0531 126.400   2
  -1   9 -24 563.609 754.875   1
  -1  -9 -25 10519.2 2128.61   2
  -1   9 -25 9751.21 3285.71   3
  -1   9 -25 9697.61 2449.89   1
  -1   9 -26 3503.85 1486.39   1
  -1  -9 -26 2664.55 1085.61   2
  -1   9 -26 3551.76 1809.73   3
  -1  -9 -27 4322.90 1442.52   2
  -1   9 -27 4341.17 2303.74   3
  -1   9 -28 3993.17 2167.55   3
  -1  -9 -28 6816.93 1851.40   2
  -1  -9 -29-509.834 532.209   2
  -1   9 -29 509.847 780.750   3
  -1  -9 -30 2475.40 1150.54   2
  -1   9 -30 2525.09 1989.62   3
  -1  -9 -31 2074.94 1111.84   2
  -1   9 -31 335.364 649.040   3
  -1   9 -32 1603.08 1428.56   3
  -1  -9 -32 3210.26 1463.72   2
  -1   9 -33-526.304 829.854   3
  -1   9 -34 176.240 668.116   3
  -1   9 -35 213.588 536.727   3
  -1   9 -36 817.078 1086.35   3
  -1   9 -37-924.919 1044.21   3
  -1   9 -38 0.31071 488.425   3
  -1   9 -39 0.31859 1037.22   3
  -1   9 -40-0.32117 2103.89   3
  -1   9 -41 0.32758 186.894   3
   1  11 -39 435.964 815.257   3
   1  11 -38-1162.96 1328.72   3
   1  11 -37-1652.07 1576.74   3
   1  11 -36 0.32003 270.640   3
   1  11 -35 1454.10 1453.22   3
   1  11 -34-0.30935 277.085   3
  -1 -11  33 6664.79 1595.17   1
   1  11 -33 698.112 988.843   3
   1  11 -32-0.29687 511.285   3
  -1 -11  32 5.57338 192.174   1
   1  11 -31 1643.79 1923.56   3
  -1 -11  31-359.261 393.425   2
   1 -11 -31 1525.73 1028.28   2
  -1 -11  31 576.262 447.322   1
  -1 -11  30-4.86256 94.6504   1
  -1 -11  30 233.783 345.702   2
   1 -11 -30-306.206 374.795   2
   1  11 -30-839.191 1303.90   3
   1  11 -29 0.27975 784.649   3
  -1 -11  29 183.847 228.698   1
  -1 -11  29 1425.87 820.203   2
   1 -11 -29-366.029 458.668   2
  -1 -11  28 150.522 305.660   2
   1 -11 -28-583.811 584.141   2
  -1 -11  27 4868.79 1524.81   2
   1  11 -27 5055.10 2590.38   3
   1 -11 -27 4503.42 1468.55   2
   1 -11 -26-172.313 272.681   2
  -1 -11  26 182.277 264.289   2
   1  11 -26 870.009 1138.73   3
   1  11 -25 881.541 1280.38   3
  -1 -11  25 18.5437 295.218   2
   1 -11 -25 2.97698 132.460   2
  -1 -11  24 1558.30 849.959   2
   1  11 -24 1314.18 1463.41   3
   1 -11 -24 1193.60 704.578   2
   1 -11 -23 420.358 451.372   2
  -1 -11  23 963.893 611.504   2
   1  11 -23-171.461 624.978   3
   1 -11 -22 4412.23 1329.54   2
   1  11 -22 5290.46 2464.99   3
  -1 -11  22 4426.94 1344.75   2
   1 -11 -21 3351.79 1130.62   2
   1  11 -21 4864.28 2314.38   3
  -1 -11  21 3817.59 1248.45   2
   1 -11 -20 990.348 605.932   2
  -1 -11  20 204.793 326.757   2
   1  11 -20-623.290 652.442   3
  -1 -11  19 1138.66 590.730   2
   1 -11 -19 796.605 549.723   2
   1  11 -19 467.159 634.433   3
  -1 -11  18 8226.00 1739.97   2
   1  11 -18 6456.40 2529.22   3
   1 -11 -18 7150.03 1556.67   2
   1 -11 -17-87.6189 161.455   2
  -1 -11  17 356.566 426.658   2
   1  11 -17 1036.23 1177.91   3
   1  11 -16 9735.15 2985.35   3
   1 -11 -16 9476.05 1181.17   1
  -1 -11  16 12185.2 1986.31   2
   1 -11 -16 10412.0 1796.23   2
   1  11 -15 461.147 503.089   3
  -1 -11  15 392.448 371.643   2
   1 -11 -15-54.9598 108.961   1
   1 -11 -15 239.143 295.413   2
   1  11 -14 376.573 93.5641   3
  -1 -11  14-37.4117 309.835   2
   1 -11 -14 138.512 157.703   1
   1 -11 -14-263.869 334.459   2
   1  11 -13 13855.8 3390.10   3
   1 -11 -13 16758.9 2209.74   2
  -1 -11  13 18249.5 2364.98   2
   1 -11 -13 16325.9 1607.79   1
   1  11 -12 7137.58 2499.62   3
   1 -11 -12 8366.97 1552.48   2
  -1 -11  12 9064.69 1649.22   2
   1 -11 -12 10422.0 1344.19   1
   1 -11 -11 39265.9 2764.79   1
   1  11 -11 32116.2 4948.26   3
   1 -11 -11 31869.5 2966.75   2
  -1 -11  11 36328.1 3208.45   2
  -1 -11  10 17257.1 2176.70   2
   1 -11 -10 20024.9 1839.25   1
   1 -11 -10 15479.8 2025.97   2
   1 -11  -9 24864.0 2002.85   1
  -1 -11   9 28132.3 2809.71   2
   1  11  -9 24482.8 4205.69   3
   1 -11  -9 27270.2 2685.62   2
   1 -11  -8 8913.33 1179.43   1
   1 -11  -8 7470.65 1368.42   2
   1  11  -8 5529.49 1910.75   3
  -1 -11   8 8735.29 1550.35   2
  -1 -11   7 2241.77 787.980   2
   1 -11  -7 2186.74 739.244   2
   1  11  -7 644.404 597.218   3
   1  11  -6 29132.9 4215.46   3
   1 -11  -6 34479.0 2918.10   2
   1 -11  -6 38978.8 2497.38   1
  -1 -11   6 36237.3 3045.94   2
   1 -11  -5 1686.32 664.880   2
   1 -11  -5 74.0324 163.877   1
   1  11  -5 1114.06 647.327   3
  -1 -11   5 1296.01 581.343   2
   1 -11  -4 133499. 5714.84   2
  -1 -11   4 134481. 5772.33   2
   1 -11  -4 143536. 4905.97   1
  -1  11   3 2863.20 884.528   3
   1 -11  -3 4261.59 1028.72   2
  -1 -11   3 4285.01 1002.61   2
   1  11  -3 3473.83 1267.64   3
  -1 -11   2 857.989 424.941   2
  -1  11   2 900.230 495.289   3
   1  11  -2 1388.84 815.772   3
   1 -11  -2 1213.04 424.221   2
  -1  11   1-8.42310 233.878   3
  -1 -11   1 101.879 193.041   2
   1  11  -1 145.725 259.745   3
   1 -11  -1 398.214 292.875   2
  -1  11   0 20837.5 2832.00   3
   1  11   0 20021.8 2812.64   3
   1 -11   0 35277.3 2904.06   2
  -1 -11   0 30496.0 2710.07   2
  -1 -11  -1 15537.4 1892.34   2
   1 -11   1 17797.9 2012.12   2
  -1  11  -1 9769.02 2001.28   3
  -1 -11  -1 21805.8 1920.63   1
   1  11   1 10245.9 1920.32   3
  -1 -11  -2 7074.96 1290.03   2
   1 -11   2 6460.76 1226.59   2
   1  11   2 3394.72 1050.50   3
  -1  11  -2 5075.46 1524.26   3
   1 -11   3 2107.33 699.246   2
  -1 -11  -3 1846.94 671.900   2
  -1  11  -3 1810.09 944.197   3
  -1 -11  -3 1978.65 537.943   1
  -1 -11  -4 2779.26 785.425   1
  -1  11  -4 4113.19 1499.59   1
  -1 -11  -4 3129.23 913.160   2
   1 -11   4 3179.33 984.843   2
  -1  11  -4 1283.48 781.917   3
  -1 -11  -5 8685.67 1441.71   2
   1 -11   5 9644.51 1570.49   2
  -1  11  -5 10481.4 2112.83   1
  -1 -11  -5 9103.65 1214.06   1
  -1  11  -5 7400.87 2055.17   3
   1 -11   6 4080.74 997.967   2
  -1 -11  -6 4839.77 889.642   1
  -1  11  -6 2507.68 1250.18   3
  -1  11  -6 4594.99 1488.79   1
  -1 -11  -6 3159.86 859.934   2
   1 -11   7 3499.46 905.064   2
  -1  11  -7 2400.88 1183.99   3
  -1  11  -7 3482.49 1163.68   1
  -1 -11  -7 3896.96 793.425   1
  -1 -11  -7 3065.31 821.810   2
   1 -11   8 1139.15 621.335   2
  -1 -11  -8 301.859 220.012   1
  -1 -11  -8 646.491 511.704   2
  -1  11  -8-111.914 192.735   1
  -1  11  -8 181.097 472.582   3
  -1  11  -9-217.404 420.150   1
   1 -11   9-24.9492 78.5083   2
  -1 -11  -9 363.398 235.588   1
  -1 -11  -9-329.811 314.726   2
  -1 -11 -10 2363.71 795.151   2
   1 -11  10 3342.03 1021.17   2
  -1 -11 -10 3549.14 811.503   1
  -1  11 -10 3182.08 1204.30   1
  -1  11 -10 3407.93 1492.50   3
  -1 -11 -11 146.849 314.441   2
  -1  11 -11 167.392 537.188   1
  -1  11 -11 783.440 817.055   3
   1 -11  11 463.096 448.936   2
  -1 -11 -11 219.574 208.239   1
  -1 -11 -12 2974.04 687.783   1
  -1 -11 -12 3241.16 969.079   2
  -1  11 -12 2763.88 1054.97   1
   1 -11  12 4101.95 1094.53   2
  -1  11 -12 2714.66 1423.07   3
  -1 -11 -13 220.608 171.237   1
  -1  11 -13 870.343 659.350   1
  -1  11 -13 133.093 209.677   3
   1 -11  13 328.178 321.636   2
  -1 -11 -13 609.308 455.180   2
  -1  11 -14 3098.37 1658.06   3
  -1 -11 -14 3635.08 789.887   1
  -1 -11 -14 3438.80 1034.94   2
   1 -11  14 3111.52 972.251   2
  -1  11 -14 3807.22 1358.83   1
  -1 -11 -15 19753.7 1815.61   1
  -1 -11 -15 18525.4 2406.69   2
  -1  11 -15 15105.4 3580.08   3
  -1  11 -15 24023.2 3620.89   1
   1 -11  15 21503.2 2622.70   2
  -1  11 -16 4221.41 1518.67   1
   1 -11  16 5493.36 1374.27   2
  -1 -11 -16 6880.04 1080.13   1
  -1  11 -16 3945.56 1908.31   3
  -1 -11 -16 4372.38 1193.90   2
  -1  11 -17 1829.61 1040.04   1
  -1  11 -17 1166.14 995.063   3
  -1 -11 -17 1329.44 681.567   2
   1 -11  17 1850.59 774.828   2
  -1  11 -18 676.705 646.793   1
  -1 -11 -18-316.970 285.802   2
   1 -11  18 399.539 324.367   2
  -1  11 -18 981.500 1052.57   3
  -1 -11 -19 2259.49 902.096   2
  -1  11 -19 3221.82 1305.29   1
   1 -11  19 3516.12 1132.26   2
  -1  11 -19 3693.29 1972.99   3
   1 -11  20 2199.56 923.725   2
  -1 -11 -20 2461.61 966.339   2
  -1  11 -20 1539.69 937.760   1
  -1  11 -20 784.764 774.677   3
  -1  11 -21 23078.6 4989.60   3
  -1 -11 -21 25715.2 3142.00   2
   1 -11  21 30475.4 3510.38   2
  -1  11 -21 29799.5 4296.02   1
   1 -11  22 377.408 363.842   2
  -1  11 -22 782.215 1214.33   3
  -1  11 -22 920.358 868.680   1
  -1 -11 -22 933.083 633.050   2
  -1 -11 -23 3607.70 1222.18   2
   1 -11  23 4410.00 1367.55   2
  -1  11 -23 2243.20 1503.40   3
   1 -11  24 445.160 464.705   2
  -1  11 -24 469.752 841.740   3
  -1 -11 -24 639.488 524.490   2
  -1 -11 -25 150.071 281.464   2
   1 -11  25-101.348 290.044   2
  -1 -11 -26 147.336 316.459   2
   1 -11  26-134.773 294.580   2
  -1  11 -26 182.838 468.915   3
  -1 -11 -27 1834.56 954.773   2
   1 -11  27 1630.44 890.356   2
  -1  11 -27 0.26638 561.744   3
  -1 -11 -28 1201.05 779.052   2
   1 -11  28 1475.51 857.430   2
  -1  11 -28 2447.18 1856.67   3
   1 -11  29 1032.66 748.507   2
  -1 -11 -29 1502.60 899.631   2
  -1  11 -29 138.566 512.818   3
  -1 -11 -30 1174.97 785.971   2
  -1  11 -30 757.707 1038.78   3
   1 -11  30 2697.44 1219.03   2
   1 -11  31 314.999 439.542   2
  -1 -11 -31-488.394 507.136   2
   1 -11  32-68.1924 220.463   1
  -1  11 -32 927.091 1597.32   3
  -1 -11 -32 2470.89 1283.36   2
   1 -11  32 459.732 515.722   2
   1 -11  33 731.170 581.116   1
  -1  11 -33 240.939 1076.93   3
  -1  11 -34 828.087 1080.45   3
  -1  11 -35-941.357 1157.92   3
  -1  11 -36 1353.11 1406.67   3
  -1  11 -37-1018.87 1226.25   3
  -1  11 -38 0.32856 726.674   3
  -1  11 -39 1276.58 1391.96   3
   1  13 -37-209.795 566.834   3
   1  13 -36-1362.73 1440.47   3
   1  13 -35 810.461 1106.62   3
  -1 -13  34-38.9574 746.731   1
   1  13 -34-1024.19 1238.73   3
   1  13 -33 603.487 748.621   3
  -1 -13  33-196.816 282.617   1
  -1 -13  32-56.9610 181.304   1
   1  13 -32-183.424 516.561   3
   1  13 -31 553.573 887.656   3
   1 -13 -31-495.525 446.456   2
  -1 -13  31-47.3407 157.983   1
  -1 -13  31-977.327 702.486   2
   1  13 -30-1.53220 526.544   3
  -1 -13  30-185.901 383.579   2
   1 -13 -30 202.098 389.309   2
  -1 -13  30 298.655 328.535   1
   1 -13 -29 818.161 708.158   2
  -1 -13  29 1197.86 776.062   2
   1  13 -29 1856.21 1704.29   3
  -1 -13  29 2227.08 902.361   1
   1 -13 -28 715.567 611.134   2
  -1 -13  28 412.902 401.406   2
  -1 -13  28 530.397 443.140   1
  -1 -13  27 16.7477 151.440   1
   1  13 -27-497.664 913.532   3
   1 -13 -27 207.185 252.550   2
  -1 -13  27-331.248 432.016   2
   1  13 -26 2374.06 1931.76   3
   1 -13 -26 684.060 601.673   2
  -1 -13  26 3233.43 1067.96   1
  -1 -13  26 1814.16 968.907   2
   1 -13 -25-101.788 155.033   2
   1  13 -25-157.001 728.037   3
  -1 -13  25 440.048 486.329   2
  -1 -13  24-196.408 335.626   2
   1 -13 -24 345.752 441.900   2
   1  13 -24 1247.57 1344.86   3
  -1 -13  23-11.5572 369.580   2
   1  13 -23-418.624 692.998   3
   1 -13 -23-161.833 213.672   2
  -1 -13  22-353.158 414.229   2
   1  13 -22 464.605 779.911   3
   1 -13 -22 333.244 410.774   2
   1 -13 -21 287.718 389.547   2
  -1 -13  21-59.0028 172.503   2
   1  13 -21-670.844 768.171   3
  -1 -13  20 5239.09 1459.20   2
   1 -13 -20 4588.53 1394.64   2
   1  13 -20 2289.22 1630.59   3
  -1 -13  19 1523.24 891.579   2
   1  13 -19 701.000 1059.15   3
   1 -13 -19 966.167 640.524   2
   1 -13 -18 6971.65 1638.60   2
  -1 -13  18 7500.18 1713.23   2
   1  13 -18 5636.13 2470.93   3
   1  13 -17 847.254 1028.20   3
   1 -13 -17-251.115 377.388   2
  -1 -13  17-196.728 331.195   2
   1 -13 -16 1.45404 112.216   2
  -1 -13  16-96.6712 235.227   2
  -1 -13  15 7385.01 1640.69   2
   1  13 -15 3807.93 2100.50   3
   1 -13 -15 5689.06 1401.89   2
   1 -13 -14-17.1635 69.1717   2
  -1 -13  14-119.383 168.282   2
   1 -13 -14-125.059 167.830   1
   1 -13 -13 10765.4 1464.93   1
   1 -13 -13 9409.86 1746.87   2
  -1 -13  13 10989.9 1954.67   2
   1  13 -13 7822.38 2762.87   3
   1 -13 -12 5741.38 1096.69   1
   1 -13 -12 3047.82 953.259   2
   1  13 -12 1908.51 1525.20   3
  -1 -13  12 4962.77 1295.01   2
   1 -13 -11 12888.3 1989.91   2
   1 -13 -11 16930.8 1996.19   1
  -1 -13  11 14255.5 2171.41   2
   1  13 -11 9124.79 2798.21   3
  -1 -13  10 2053.43 785.450   2
   1 -13 -10 2684.44 902.905   2
   1  13 -10 282.352 476.620   3
   1 -13 -10 2008.27 659.763   1
   1 -13  -9 585.154 359.681   2
   1 -13  -9 1065.80 430.816   1
   1  13  -9 90.1015 458.547   3
  -1 -13   9 908.798 558.057   2
   1 -13  -8 3861.43 1070.39   2
  -1 -13   8 4157.43 1131.76   2
   1 -13  -8 5225.25 1011.07   1
   1  13  -8 3050.20 1571.62   3
   1 -13  -7 25003.7 2688.51   2
   1  13  -7 16657.9 3478.88   3
   1 -13  -7 26711.3 2324.61   1
  -1 -13   7 23826.8 2664.28   2
   1  13  -6-105.420 326.695   3
   1 -13  -6 85.5129 56.3278   2
  -1 -13   6-111.076 197.903   2
   1 -13  -6-154.555 166.483   1
   1 -13  -5 7510.35 1219.22   1
   1 -13  -5 6181.80 1331.74   2
  -1 -13   5 6763.65 1401.24   2
   1  13  -5 3914.87 1605.25   3
   1  13  -4-783.257 729.139   3
   1 -13  -4-235.448 313.348   1
   1 -13  -4-356.257 417.174   2
  -1 -13   4-214.461 333.222   2
   1 -13  -3 5110.82 1219.90   2
   1 -13  -3 6793.06 1193.15   1
   1  13  -3 3273.61 1366.15   3
  -1 -13   3 6355.95 1366.79   2
   1 -13  -2 2046.23 786.661   2
   1  13  -2 649.909 599.727   3
  -1 -13   2 2063.29 614.930   1
   1 -13  -2 2320.10 702.617   1
  -1  13   2 758.162 556.470   3
  -1 -13   2 835.187 485.834   2
   1  13  -1 14890.8 2770.90   3
  -1 -13   1 29472.7 2902.07   2
   1 -13  -1 27524.1 2765.75   2
  -1 -13   1 38995.8 2889.55   1
  -1  13   1 14225.0 2480.04   3
   1 -13  -1 39028.5 2824.14   1
  -1 -13   0 2411.31 827.813   2
   1 -13   0 2429.49 773.479   2
  -1  13   0 1260.32 810.792   3
   1  13   0 1207.57 745.166   3
  -1 -13   0 3528.51 916.338   1
  -1 -13  -1 7007.30 1218.16   1
   1  13   1 2113.94 964.981   3
  -1  13  -1 3377.20 1314.04   3
  -1 -13  -1 6363.28 1338.83   2
   1 -13   1 4480.14 1157.33   2
  -1  13  -2 640.889 630.749   3
  -1 -13  -2 1827.38 731.058   2
   1 -13   2 1285.25 599.866   2
  -1 -13  -2 953.997 432.342   1
   1 -13   3 13772.0 1986.38   2
  -1 -13  -3 16241.3 1807.29   1
  -1 -13  -3 14278.3 2022.87   2
  -1 -13  -4 1556.40 620.476   2
  -1  13  -4 1460.91 980.659   3
  -1 -13  -4 3007.34 768.992   1
   1 -13   4 2491.96 834.759   2
  -1 -13  -5 1558.52 559.174   1
  -1 -13  -5 1545.42 658.204   2
   1 -13   5 1520.01 657.665   2
  -1  13  -5 33.5566 256.808   3
  -1 -13  -6 2943.23 938.799   2
  -1  13  -6 2080.34 1278.05   3
  -1 -13  -6 3120.35 782.033   1
   1 -13   6 2328.70 811.398   2
  -1 -13  -7 4341.75 1118.78   2
  -1 -13  -7 4219.01 916.508   1
  -1  13  -7 2582.38 1350.23   3
   1 -13   7 4121.78 1068.92   2
   1 -13   8 103.704 167.731   2
  -1 -13  -8 237.483 197.309   1
  -1 -13  -8-96.9635 257.336   2
  -1  13  -8-17.0248 390.158   3
  -1  13  -9 1354.22 1041.79   3
   1 -13   9 3545.45 1044.73   2
  -1 -13  -9 4785.30 1080.86   1
  -1 -13  -9 3701.38 1050.09   2
  -1  13 -10 164.065 328.726   3
   1 -13  10 263.595 173.199   2
  -1 -13 -10 210.820 219.013   1
  -1 -13 -10-14.2220 57.4517   2
   1 -13  11 296.304 317.527   2
  -1 -13 -11 111.428 112.677   2
  -1 -13 -11 11.1352 112.608   1
   1 -13  12 57.9508 239.828   2
  -1 -13 -12 130.961 206.158   2
  -1 -13 -12-160.826 210.871   1
   1 -13  13 5612.98 1409.88   2
  -1 -13 -13 4899.67 1005.18   1
  -1  13 -13 3400.05 1683.58   3
  -1 -13 -13 4547.09 1212.67   2
  -1 -13 -14 8365.74 1306.19   1
  -1  13 -14 4405.69 2058.14   3
  -1 -13 -14 7026.85 1544.80   2
   1 -13  14 7613.71 1606.88   2
  -1 -13 -15 4849.87 1063.52   1
  -1  13 -15 2042.89 1412.87   3
   1 -13  15 3426.07 1089.34   2
  -1 -13 -15 3357.83 1084.06   2
   1 -13  16 2398.13 934.475   2
  -1 -13 -16 2294.67 927.632   2
  -1  13 -16 1514.62 1201.90   3
  -1  13 -17 163.809 222.900   3
  -1 -13 -17 636.070 473.536   2
   1 -13  17 273.079 272.849   2
   1 -13  18 321.538 494.342   2
  -1 -13 -18-33.5891 166.991   2
  -1  13 -18-711.956 1024.88   3
  -1  13 -19 5027.42 2446.02   3
  -1 -13 -19 4996.73 1405.28   2
   1 -13  19 5368.76 1437.33   2
  -1 -13 -20 521.017 510.399   2
   1 -13  20 479.994 468.782   2
  -1  13 -20 1489.88 1302.73   3
   1 -13  21 4449.97 1391.31   2
  -1  13 -21 2449.89 1737.71   3
  -1 -13 -21 3273.83 1218.25   2
   1 -13  22-63.4816 293.874   2
  -1  13 -22-249.776 679.599   3
  -1 -13 -22-283.761 297.911   2
   1 -13  23 1567.50 861.586   2
  -1  13 -23 269.850 643.769   3
  -1 -13 -23 1227.65 724.982   2
   1 -13  24 254.400 378.559   2
  -1  13 -24 257.916 306.270   3
  -1 -13 -24 505.051 516.971   2
   1 -13  25-142.341 328.722   2
  -1 -13 -25-474.413 402.742   2
  -1 -13 -26 268.211 409.430   2
  -1  13 -26 780.005 1076.28   3
   1 -13  26 1436.60 833.717   2
  -1  13 -27 334.946 887.169   3
   1 -13  27 2411.10 1111.87   2
  -1 -13 -27 1477.61 899.502   2
  -1  13 -28-741.761 989.547   3
  -1 -13 -28-117.015 248.688   2
   1 -13  28-69.9426 290.720   2
   1 -13  29-101.176 232.934   1
   1 -13  29 61.9437 168.785   2
  -1 -13 -29 304.501 456.083   2
  -1  13 -30 1296.25 1597.95   3
   1 -13  30-271.325 335.445   1
   1 -13  30 226.873 273.821   2
  -1 -13 -30-120.202 261.050   2
  -1 -13 -31 0.12764 209.394   2
   1 -13  31 1159.71 658.107   1
   1 -13  31 751.040 670.047   2
  -1  13 -31 379.981 734.188   3
   1 -13  32 311.164 351.516   1
  -1  13 -32 907.024 1142.39   3
   1 -13  32-641.858 646.361   2
   1 -13  33 92.3102 214.701   1
  -1  13 -33 646.052 1260.68   3
   1 -13  34 1181.32 708.443   1
  -1  13 -34 873.647 1400.48   3
  -1  13 -35-1513.80 1508.46   3
  -1  13 -36 1718.21 1626.99   3
  -1  13 -37-0.33851 831.141   3
   1  15 -35 16770.4 5160.14   3
   1  15 -34 0.33417 777.236   3
  -1 -15  34 111.508 279.013   1
   1  15 -33-0.33037 107.278   3
  -1 -15  33 263.027 329.619   1
  -1 -15  32 848.631 607.057   1
   1  15 -32 336.636 709.865   3
  -1 -15  31 839.448 595.603   1
   1  15 -31 1232.43 1822.18   3
   1 -15 -30 247.798 382.111   2
  -1 -15  30-440.668 388.795   1
  -1 -15  30-91.4739 270.030   2
   1  15 -30 0.31835 349.568   3
  -1 -15  29 808.649 544.201   1
  -1 -15  29 854.378 678.191   2
   1 -15 -29 282.133 500.423   2
  -1 -15  28 880.772 552.509   1
  -1 -15  28 777.599 657.200   2
   1 -15 -28-0.12017 240.816   2
   1  15 -28-365.014 721.910   3
   1  15 -27 279.253 932.086   3
  -1 -15  27 124.286 250.063   2
   1 -15 -27 7.49237 301.565   2
  -1 -15  27 369.940 394.607   1
   1 -15 -26 265.134 494.166   2
  -1 -15  26 252.516 370.409   2
  -1 -15  26 241.698 410.343   1
   1  15 -26-784.215 963.377   3
  -1 -15  25 698.817 510.746   1
  -1 -15  25 729.865 634.654   2
   1  15 -25-519.150 838.596   3
   1 -15 -25 214.823 428.880   2
  -1 -15  24 437.525 515.010   2
  -1 -15  24-88.4896 177.921   1
   1 -15 -24 191.475 341.470   2
   1  15 -23 0.28451 372.548   3
   1 -15 -23 363.543 443.896   2
  -1 -15  23 533.695 421.406   1
  -1 -15  23 601.302 550.647   2
  -1 -15  22 2019.12 960.464   2
   1  15 -22 862.011 1193.52   3
   1 -15 -22 1789.86 970.976   2
  -1 -15  22 3627.02 1134.56   1
  -1 -15  21-1.44794 73.0733   2
   1  15 -21 217.984 856.650   3
  -1 -15  21 813.598 565.477   1
   1 -15 -21 170.802 337.850   2
  -1 -15  20 925.303 696.843   2
   1 -15 -20 477.075 477.526   2
  -1 -15  20 2506.09 936.046   1
   1  15 -20 571.391 944.788   3
   1 -15 -19-191.371 220.575   2
   1  15 -19-615.193 942.710   3
  -1 -15  19 3.51511 156.794   1
  -1 -15  19-587.440 532.325   2
  -1 -15  18 430.010 511.242   2
   1 -15 -18-740.875 601.622   2
   1  15 -18-370.108 456.423   3
   1 -15 -17-140.149 295.272   2
   1  15 -17 946.820 1015.32   3
  -1 -15  17 238.559 311.375   2
   1  15 -16-404.405 677.449   3
   1 -15 -16-254.948 318.725   2
  -1 -15  16 300.924 286.489   2
  -1 -15  15 21.6645 99.6806   2
   1 -15 -15 490.772 428.705   2
   1  15 -15-270.423 826.571   3
   1  15 -14 496.565 188.990   3
  -1 -15  14 1510.63 716.477   2
   1 -15 -14 958.691 642.528   2
   1 -15 -13 3657.52 931.505   1
  -1 -15  13 4649.55 1352.85   2
   1 -15 -13 3276.59 1098.08   2
   1  15 -13 1506.99 1379.50   3
   1 -15 -12 935.163 614.823   2
   1 -15 -12 1261.15 540.268   1
   1  15 -12 403.614 350.087   3
  -1 -15  12 1199.98 619.423   2
   1 -15 -11 78.1951 132.559   1
  -1 -15  11 82.0732 135.013   2
   1  15 -11-330.920 643.288   3
   1 -15 -11 345.793 275.499   2
   1  15 -10 800.475 818.339   3
   1 -15 -10 2126.88 766.968   1
  -1 -15  10 1244.95 655.989   2
   1 -15 -10 1304.63 639.307   2
   1 -15  -9 1985.35 686.525   1
  -1 -15   9 2007.82 702.267   1
  -1 -15   9 1437.49 705.705   2
   1 -15  -9 913.273 579.768   2
   1  15  -9 843.962 819.974   3
  -1 -15   8 1356.95 621.256   1
   1 -15  -8 880.061 443.557   1
   1 -15  -8 313.315 359.344   2
  -1 -15   8 631.896 459.814   2
   1  15  -8-90.6462 232.712   3
   1  15  -7 129.585 465.934   3
  -1 -15   7-95.5708 194.405   1
   1 -15  -7 122.858 75.5610   1
  -1 -15   7 605.799 486.242   2
   1 -15  -7 153.169 160.871   2
   1 -15  -6 1833.97 648.575   1
   1 -15  -6 1360.10 652.241   2
   1  15  -6 81.9866 279.347   3
  -1 -15   6 645.612 500.377   2
  -1 -15   6 2007.55 710.367   1
  -1 -15   5 129.308 212.019   2
   1 -15  -5 578.684 350.539   1
   1 -15  -5 132.321 318.206   2
   1  15  -5 132.403 328.644   3
  -1 -15   5 789.422 406.683   1
   1  15  -4-57.3592 249.748   3
   1 -15  -4 105.871 139.055   1
  -1 -15   4 442.561 382.600   2
  -1 -15   4 295.022 330.450   1
   1 -15  -4-539.783 453.215   2
   1  15  -3 1590.76 1038.73   3
   1 -15  -3 2414.08 869.175   2
  -1 -15   3 3848.28 1019.06   1
  -1 -15   3 3269.77 1047.73   2
   1 -15  -3 3213.50 866.013   1
   1 -15  -2 11558.9 1932.25   2
  -1 -15   2 15525.1 1977.40   1
   1 -15  -2 14547.4 1854.25   1
  -1 -15   2 10140.8 1817.54   2
  -1 -15   1 312.319 241.990   1
   1 -15  -1 1000.10 484.750   1
  -1 -15   1-128.283 292.289   2
   1 -15  -1 744.133 474.947   2
   1  15  -1 281.012 400.283   3
   1  15   0 1521.14 966.789   3
  -1 -15   0 6557.87 1290.90   1
   1 -15   0 6261.39 1248.82   1
   1 -15   0 4156.21 1168.83   2
  -1  15   0 1232.34 746.022   3
  -1 -15   0 4829.76 1259.06   2
   1 -15   1-125.312 359.883   2
  -1 -15  -1-279.619 346.953   2
  -1 -15  -1-119.507 186.604   1
   1 -15   1 0.85848 260.127   1
  -1  15  -1-294.968 499.640   3
   1 -15   2 3109.94 879.126   1
  -1  15  -2 1808.13 1157.81   3
  -1 -15  -2 2713.56 842.225   1
   1 -15   2 1437.95 690.284   2
  -1 -15  -2 2536.17 953.991   2
   1 -15   3 7975.08 1402.84   1
  -1 -15  -3 7375.81 1314.96   1
   1 -15   3 4813.27 1239.88   2
  -1 -15  -3 4845.65 1278.83   2
  -1  15  -3 2008.78 1144.90   3
  -1 -15  -4 522.674 401.840   1
  -1  15  -4 41.3527 333.639   3
   1 -15   4 162.665 131.867   2
   1 -15   5 5846.72 1377.70   2
  -1 -15  -5 7892.16 1380.21   1
  -1 -15  -5 6019.91 1425.53   2
  -1 -15  -6 3362.30 909.975   1
   1 -15   6 2154.52 825.870   2
  -1 -15  -6 2822.02 991.054   2
  -1  15  -6 1473.30 1148.34   3
  -1 -15  -7-203.799 356.081   2
   1 -15   7-72.7158 228.308   2
  -1  15  -7-327.985 660.765   3
  -1 -15  -7 38.2026 129.544   1
  -1 -15  -8 151.005 197.686   1
  -1  15  -8-394.217 562.753   3
   1 -15   8-549.194 437.494   2
  -1 -15  -8 45.8682 169.194   2
  -1  15  -9 831.610 872.963   3
  -1 -15  -9 329.925 242.005   2
  -1 -15  -9 272.722 240.221   1
   1 -15   9-697.661 535.944   2
  -1  15 -10 1634.35 1236.09   3
  -1 -15 -10 3498.02 1124.74   2
  -1 -15 -10 3665.16 951.397   1
   1 -15  10 3167.70 1076.12   2
   1 -15  11 1709.93 835.335   2
  -1 -15 -11 1651.79 775.470   2
  -1  15 -11 1316.45 1016.08   3
  -1 -15 -11 2228.58 736.762   1
   1 -15  12 383.858 281.145   2
  -1 -15 -12 318.548 306.385   1
  -1  15 -12-26.7170 237.216   3
  -1 -15 -12 147.347 238.479   2
  -1 -15 -13 419.334 406.404   2
   1 -15  13-189.557 210.379   2
  -1 -15 -13 254.319 237.755   1
  -1  15 -14-603.265 703.356   3
   1 -15  14 835.036 593.939   2
  -1 -15 -14 1240.50 698.537   2
  -1 -15 -15 184.320 157.822   2
  -1  15 -15-160.872 539.374   3
   1 -15  15 475.867 454.010   2
   1 -15  16 723.198 535.311   2
  -1  15 -16 481.702 750.355   3
  -1 -15 -16 256.852 110.503   2
  -1 -15 -17-62.8325 175.302   2
  -1  15 -17 183.841 748.747   3
   1 -15  17-186.163 389.984   2
  -1  15 -18 241.832 302.593   3
  -1 -15 -18-139.864 327.624   2
   1 -15  18 420.940 416.531   2
  -1  15 -19 267.904 791.283   3
  -1 -15 -19 536.843 456.253   2
   1 -15  19 1045.15 655.024   2
   1 -15  20 1727.00 893.569   2
  -1  15 -20 1254.36 1330.44   3
  -1 -15 -20 1442.47 807.389   2
  -1 -15 -21 2466.76 1091.09   2
  -1  15 -21 2215.47 1791.32   3
   1 -15  21 3141.02 1229.12   2
  -1 -15 -22 1445.95 871.060   2
  -1  15 -22 280.184 938.464   3
   1 -15  22 1042.78 698.694   2
   1 -15  23 172.184 234.548   2
  -1 -15 -23-677.474 555.463   2
  -1  15 -23-169.615 465.748   3
   1 -15  24 568.693 508.490   2
  -1  15 -24-486.411 803.276   3
  -1 -15 -24-239.871 345.141   2
   1 -15  25 115.798 203.257   1
  -1 -15 -25 174.083 278.692   2
  -1  15 -25-0.29463 417.984   3
   1 -15  25-370.613 443.070   2
   1 -15  26 747.224 567.255   2
  -1  15 -26 168.119 754.860   3
   1 -15  26 880.268 580.660   1
  -1 -15 -26 832.781 765.691   2
   1 -15  27 243.502 361.791   1
   1 -15  27 494.535 515.247   2
  -1 -15 -27-34.3639 162.791   2
  -1 -15 -28-489.960 581.888   2
   1 -15  28-386.581 461.285   1
   1 -15  28 489.765 465.534   2
   1 -15  29-235.723 334.781   1
  -1  15 -29-904.940 1149.15   3
   1 -15  29 585.876 621.183   2
  -1 -15 -29-657.309 627.624   2
  -1 -15 -30 88.7729 295.666   2
   1 -15  30 1083.28 820.810   2
  -1  15 -30-47.7078 381.798   3
   1 -15  30 1562.47 808.071   1
   1 -15  31 793.640 586.841   1
  -1  15 -31 695.596 1296.80   3
  -1 -15 -31-445.874 522.847   2
   1 -15  31 70.3773 216.557   2
   1 -15  32 690.879 545.729   1
  -1  15 -32-1662.09 1583.31   3
  -1  15 -33-1553.73 1538.29   3
   1 -15  33-35.2649 131.417   1
  -1  15 -34 1305.55 1416.76   3
   1 -15  34-38.0101 190.697   1
  -1  15 -35 5127.18 3520.60   3
  -1 -17  35-0.10407 39.4935   1
  -1 -17  34 2901.80 1153.02   1
  -1 -17  33 580.873 544.266   1
  -1 -17  32 55.9476 222.031   1
   1  17 -32 3689.01 2544.56   3
   1  17 -31-2321.09 1887.46   3
  -1 -17  31 169.059 159.519   1
  -1 -17  30 391.706 434.176   1
   1 -17 -30 686.899 863.859   2
   1  17 -30-898.865 1139.21   3
  -1 -17  29 89.1119 324.465   2
   1 -17 -29 0.12999 311.173   2
   1  17 -29 1152.70 1336.44   3
  -1 -17  29 1.81406 135.390   1
  -1 -17  28 249.570 339.633   1
   1  17 -28-704.122 1017.36   3
  -1 -17  28-80.3405 239.785   2
   1 -17 -28-394.119 475.388   2
   1  17 -27 759.698 1048.89   3
  -1 -17  27-47.3430 254.434   2
  -1 -17  27 113.845 272.270   1
   1 -17 -27 185.794 322.456   2
  -1 -17  26 0.08665 225.326   1
  -1 -17  26 321.739 462.850   2
   1 -17 -26-232.245 353.394   2
   1  17 -26 583.277 913.270   3
  -1 -17  25 59.4202 216.362   2
   1  17 -25 847.624 1091.05   3
   1 -17 -25 446.694 611.387   2
  -1 -17  25-18.3895 130.120   1
   1 -17 -24 90.5612 213.479   2
  -1 -17  24 156.274 243.971   1
  -1 -17  24 304.057 356.079   2
   1  17 -24 1519.45 1577.14   3
  -1 -17  23-32.0415 227.268   2
  -1 -17  23 97.6220 252.802   1
   1  17 -23-790.678 1053.35   3
   1 -17 -23-56.0129 166.475   2
  -1 -17  22 285.560 407.662   1
   1 -17 -22-96.6841 102.154   2
  -1 -17  22 348.678 340.175   2
   1  17 -22 0.29014 330.477   3
  -1 -17  21 476.036 403.480   1
   1  17 -21 1565.91 1513.47   3
   1 -17 -21-65.3414 212.519   2
  -1 -17  21 741.803 608.766   2
  -1 -17  20 26.4697 182.377   2
   1  17 -20 331.536 811.532   3
   1 -17 -20 0.09774 258.945   2
  -1 -17  20 250.557 422.644   1
  -1 -17  19-490.326 555.888   2
   1  17 -19 398.194 688.845   3
   1 -17 -19-454.498 450.712   2
  -1 -17  19 0.07759 77.5711   1
   1 -17 -18-0.09493 135.587   2
  -1 -17  18-315.687 381.664   2
  -1 -17  18-319.534 391.626   1
   1  17 -18-0.26526 386.464   3
  -1 -17  17 337.049 361.733   1
  -1 -17  17 619.781 496.076   2
   1 -17 -17 345.283 542.517   2
   1  17 -17 139.930 760.934   3
   1 -17 -16 304.259 472.486   2
  -1 -17  16 2442.86 890.194   1
  -1 -17  16 1108.51 712.873   2
   1  17 -16 711.694 995.101   3
   1 -17 -15 803.622 601.392   2
  -1 -17  15 1863.69 814.809   1
  -1 -17  15 447.077 431.465   2
  -1 -17  14 601.221 531.303   2
  -1 -17  14 670.404 534.881   1
   1  17 -14 1294.52 1191.44   3
   1 -17 -14 162.501 162.887   2
   1  17 -13 453.959 958.234   3
  -1 -17  13-27.6255 205.501   2
   1 -17 -13 304.948 378.022   2
  -1 -17  13-404.542 355.605   1
   1 -17 -12 213.234 318.629   2
   1  17 -12-298.332 594.478   3
   1 -17 -12 590.428 404.263   1
  -1 -17  12 91.5304 189.195   2
   1 -17 -11 562.306 473.628   2
   1  17 -11 409.048 640.538   3
   1 -17 -11 545.159 418.964   1
  -1 -17  11 1214.86 647.034   1
  -1 -17  11 855.937 606.092   2
   1 -17 -10 2547.98 872.277   1
   1 -17 -10 1978.31 905.602   2
  -1 -17  10 3768.66 1076.10   1
  -1 -17  10 1283.67 694.961   2
   1 -17  -9 2454.68 917.391   1
   1  17  -9 107.128 175.808   3
  -1 -17   9 1900.71 758.803   1
   1 -17  -9 1254.03 720.271   2
  -1 -17   9 1426.89 770.428   2
   1  17  -8 65.2951 391.433   3
  -1 -17   8 709.989 519.984   1
  -1 -17   8 531.725 474.952   2
   1 -17  -8 290.022 309.036   1
   1 -17  -8-8.23775 194.980   2
  -1 -17   7 159.087 237.940   2
   1 -17  -7-231.354 289.245   1
  -1 -17   7 479.310 399.276   1
   1 -17  -7 380.535 427.302   2
   1  17  -7-20.7859 134.137   3
   1 -17  -6-676.253 496.216   2
   1 -17  -6-259.440 321.277   1
  -1 -17   6 275.455 297.776   2
  -1 -17   6-331.625 337.926   1
   1  17  -6 254.621 530.164   3
  -1 -17   5 103.598 113.600   1
  -1 -17   5-314.524 305.820   2
   1  17  -5 87.7102 220.978   3
   1 -17  -5-70.8843 154.920   1
   1 -17  -5 205.576 343.642   2
   1 -17  -4 262.699 337.849   2
  -1 -17   4 600.310 297.637   1
  -1 -17   4 1008.60 600.250   2
   1 -17  -4 223.285 250.313   1
  -1 -17   3 898.059 511.601   1
   1 -17  -3 678.989 458.643   1
   1 -17  -3 290.848 260.581   2
  -1 -17   3 869.372 573.394   2
  -1 -17   2 428.697 380.222   2
  -1 -17   2 139.657 237.467   1
   1 -17  -2-237.908 228.301   1
   1 -17  -2-167.085 294.195   2
  -1 -17   1 3597.15 1031.60   1
  -1 -17   1 3204.02 1124.51   2
   1 -17  -1 1733.59 795.660   2
   1 -17  -1 2623.27 846.269   1
  -1 -17   0 2913.25 923.786   1
   1 -17   0 2715.18 1020.08   2
  -1 -17   0 1333.37 707.092   2
   1 -17   0 2932.93 890.113   1
  -1 -17  -1 797.570 540.674   2
   1 -17   1 945.627 546.188   1
  -1 -17  -1 566.404 376.707   1
   1 -17   1 892.680 604.560   2
  -1 -17  -2 2986.45 1063.58   2
  -1 -17  -2 4036.39 1063.66   1
   1 -17   2 3528.13 992.883   1
   1 -17   2 2633.43 979.361   2
   1 -17   3 246.276 384.469   2
  -1 -17  -3 3268.01 959.152   1
   1 -17   3 4150.40 1090.17   1
  -1 -17  -3 2546.83 969.761   2
  -1 -17  -4 932.538 505.959   1
   1 -17   4 1072.37 611.320   2
   1 -17   4 1751.34 718.642   1
  -1 -17  -4 669.381 522.672   2
  -1  17  -5 645.810 793.908   3
   1 -17   5 32.6974 115.696   1
   1 -17   5-14.3786 278.818   2
  -1 -17  -5-160.315 232.605   1
  -1 -17  -5 121.892 213.308   2
   1 -17   6-159.132 283.883   1
  -1  17  -6-109.573 260.779   3
  -1 -17  -6-254.137 342.336   2
   1 -17   6-382.103 414.735   2
  -1 -17  -6-58.2359 146.603   1
  -1 -17  -7-38.7324 310.891   1
   1 -17   7 207.308 383.443   2
  -1 -17  -7-345.824 466.544   2
   1 -17   7-158.908 20.9589   1
  -1  17  -7-517.141 646.213   3
   1 -17   8 385.725 393.701   1
  -1 -17  -8 503.293 481.156   2
  -1  17  -8 331.398 667.812   3
   1 -17   8-8.75212 159.312   2
  -1 -17  -8 128.047 241.064   1
  -1 -17  -9 1169.88 712.897   2
  -1 -17  -9 658.651 435.846   1
   1 -17   9 1374.17 636.495   1
   1 -17   9 620.367 496.472   2
  -1  17  -9-95.9521 341.736   3
   1 -17  10 32.9373 57.8109   1
  -1 -17 -10 235.174 303.273   1
   1 -17  10-380.677 466.627   2
  -1  17 -10-34.0754 181.833   3
  -1 -17 -10 263.701 306.205   2
  -1  17 -11-935.031 1143.66   3
   1 -17  11-211.129 300.865   1
  -1 -17 -11-234.090 307.851   1
  -1 -17 -11 87.6744 185.149   2
   1 -17  11 37.3867 140.296   2
   1 -17  12-54.2377 210.422   1
  -1 -17 -12-100.698 170.035   1
  -1 -17 -12 111.344 228.864   2
   1 -17  12 456.348 461.103   2
  -1  17 -13 185.677 68.7578   3
  -1 -17 -13 646.009 513.472   2
   1 -17  13-86.1282 184.597   2
   1 -17  13 185.430 313.267   1
  -1  17 -14 167.433 697.363   3
  -1 -17 -14 1315.33 738.789   2
   1 -17  14 1085.12 701.678   2
   1 -17  14 3014.86 1030.75   1
  -1  17 -15 387.732 417.378   3
  -1 -17 -15 1414.43 855.551   2
   1 -17  15 925.664 635.665   2
   1 -17  15 1737.63 843.356   1
   1 -17  16-380.763 427.704   2
  -1 -17 -16 150.212 269.731   2
  -1  17 -16 1.51980 190.210   3
   1 -17  16-130.561 269.175   1
  -1  17 -17 1634.34 1551.10   3
   1 -17  17 1654.31 771.316   1
   1 -17  17 1791.65 892.479   2
  -1 -17 -17 823.116 660.770   2
   1 -17  18 440.793 388.854   2
  -1 -17 -18-224.876 312.828   2
   1 -17  18 491.697 411.352   1
  -1  17 -18 1083.01 1454.73   3
   1 -17  19-336.667 390.306   2
  -1  17 -19-826.202 1081.40   3
   1 -17  19 0.07663 147.848   1
  -1 -17 -19-367.473 456.382   2
  -1 -17 -20-256.400 328.694   2
   1 -17  20-108.611 209.556   1
   1 -17  20-131.160 287.871   2
   1 -17  21 741.808 545.269   1
   1 -17  21 874.629 644.382   2
  -1 -17 -21 261.935 356.894   2
  -1  17 -21 630.824 1107.39   3
  -1  17 -22-415.198 744.459   3
   1 -17  22 366.809 397.535   2
   1 -17  22 9.33670 240.780   1
  -1 -17 -22 277.209 434.511   2
  -1  17 -23 0.29650 228.018   3
   1 -17  23-248.796 304.777   1
   1 -17  23 150.198 379.325   2
  -1 -17 -23 106.160 276.927   2
  -1  17 -24 741.255 990.857   3
  -1 -17 -24 69.7583 144.280   2
   1 -17  24 679.851 582.776   1
   1 -17  24 746.765 630.035   2
  -1  17 -25 663.800 1076.51   3
  -1 -17 -25-170.104 298.078   2
   1 -17  25 318.702 462.186   2
   1 -17  25-212.808 295.267   1
  -1 -17 -26-357.908 441.779   2
   1 -17  26 703.028 533.414   1
   1 -17  26 403.748 479.400   2
  -1  17 -26 273.382 880.926   3
  -1  17 -27 402.358 934.798   3
  -1 -17 -27-617.497 621.943   2
   1 -17  27-229.390 373.434   2
   1 -17  27 295.785 369.005   1
   1 -17  28 131.608 251.691   1
   1 -17  28 89.8876 283.504   2
  -1 -17 -28 29.2248 381.914   2
  -1 -17 -29 0.13103 328.990   2
   1 -17  29-276.448 380.384   2
  -1  17 -29 1165.77 1518.84   3
   1 -17  29-160.815 220.091   1
   1 -17  30-40.7160 138.035   1
   1 -17  30-108.056 268.867   2
  -1  17 -30 296.885 562.908   3
  -1 -17 -30 428.392 515.096   2
  -1 -17 -31 857.068 1222.58   2
   1 -17  31-269.925 323.270   1
  -1  17 -31 0.33276 675.177   3
   1 -17  32 264.529 381.316   1
  -1  17 -32 13684.4 4735.46   3
   1 -17  33-14.6312 60.5729   1
   1 -17  34 3060.96 1194.89   1
   1 -17  35-0.10229 38.8149   1
  -1 -19  29-507.365 464.413   1
   1 -19 -29-1100.21 824.509   2
   1 -19 -28 194.755 566.773   2
  -1 -19  28 124.060 212.191   2
   1  19 -28-934.693 1148.86   3
  -1 -19  28-216.647 361.611   1
  -1 -19  27 79.0530 316.807   2
  -1 -19  27 256.700 302.792   1
   1 -19 -27-408.902 488.970   2
   1  19 -26 317.137 628.348   3
  -1 -19  26 123.704 253.777   1
   1 -19 -26 226.095 355.823   2
  -1 -19  26-643.755 578.224   2
   1  19 -25-910.120 1108.81   3
   1 -19 -25-0.11923 256.185   2
  -1 -19  25-272.050 425.287   2
  -1 -19  25 434.253 417.070   1
  -1 -19  24-181.153 357.672   2
  -1 -19  24 77.4075 271.071   1
   1  19 -24-1.26673 113.461   3
   1 -19 -24 0.11695 117.181   2
   1  19 -23 1177.28 1336.90   3
   1 -19 -23 199.111 323.847   2
  -1 -19  23 720.615 605.081   2
  -1 -19  23-617.746 497.516   1
   1 -19 -22 225.044 460.601   2
  -1 -19  22 65.3331 119.821   2
  -1 -19  22 60.1005 297.725   1
  -1 -19  21-185.038 199.594   1
   1 -19 -21 212.419 476.330   2
  -1 -19  21 273.657 306.500   2
   1  19 -21 810.098 1018.25   3
   1 -19 -20 153.724 396.181   2
  -1 -19  20 1050.45 669.370   1
   1  19 -20 1120.81 1265.65   3
  -1 -19  20 266.999 390.528   2
  -1 -19  19 618.348 531.741   2
   1 -19 -19 52.2287 219.132   2
  -1 -19  19 48.9441 188.122   1
  -1 -19  18-436.886 451.212   2
   1 -19 -18-132.315 248.475   2
  -1 -19  18-526.639 359.380   1
   1  19 -18 59.2740 280.303   3
  -1 -19  17-273.974 249.279   1
  -1 -19  17-84.4098 196.962   2
   1  19 -17-288.320 577.495   3
   1 -19 -17 314.368 558.051   2
  -1 -19  16 732.731 579.461   1
  -1 -19  16 812.597 702.145   2
   1 -19 -16 932.258 746.672   2
   1  19 -16 130.514 560.602   3
  -1 -19  15 280.359 387.697   1
  -1 -19  15-335.332 388.020   2
   1  19 -15 959.812 1076.67   3
   1 -19 -15 336.996 386.683   2
  -1 -19  14 1167.63 813.411   2
   1  19 -14 1263.52 1327.54   3
  -1 -19  14 3132.44 1129.11   1
   1 -19 -14 1890.42 1006.16   2
   1  19 -13-88.5461 534.059   3
  -1 -19  13 73.9774 262.983   1
   1 -19 -13-88.5978 241.754   2
  -1 -19  13 336.636 385.994   2
   1 -19 -12 396.029 411.851   2
   1  19 -12 675.293 997.646   3
  -1 -19  12 173.699 355.258   2
  -1 -19  12-34.8765 120.436   1
  -1 -19  11 648.384 607.148   2
   1 -19 -11 976.354 659.687   2
  -1 -19  11 1232.82 758.183   1
   1  19 -11 911.578 1173.01   3
  -1 -19  10-636.118 444.826   1
   1 -19 -10 188.031 282.676   1
  -1 -19  10 639.571 573.184   2
   1 -19 -10-845.205 611.116   2
   1 -19  -9 73.3860 96.3548   2
   1 -19  -9 324.700 372.683   1
  -1 -19   9 65.3252 252.084   2
  -1 -19   9 495.275 405.317   1
   1 -19  -8 1174.61 778.728   2
  -1 -19   8 2908.15 1041.30   1
  -1 -19   8 1001.47 706.438   2
   1 -19  -8 1730.54 805.042   1
   1 -19  -7 557.974 554.280   2
   1 -19  -7 306.783 373.479   1
  -1 -19   7 234.870 365.159   2
  -1 -19   7 221.033 215.886   1
   1 -19  -6 1417.34 712.917   1
  -1 -19   6 1616.28 841.157   2
   1 -19  -6 1454.68 815.190   2
  -1 -19   6 1476.82 769.655   1
  -1 -19   5 252.372 268.169   1
  -1 -19   5 334.673 433.704   2
   1 -19  -5-139.730 237.941   2
   1 -19  -5 379.089 359.217   1
  -1 -19   4 499.650 453.821   2
   1 -19  -4 166.721 290.987   1
  -1 -19   4 132.482 79.4453   1
   1 -19  -4 643.048 557.748   2
  -1 -19   3 32.8188 56.0358   2
  -1 -19   3-97.6861 241.696   1
   1 -19  -3 0.08689 133.259   2
   1 -19  -3 194.478 151.347   1
  -1 -19   2 1.54035 197.522   1
   1 -19  -2-198.580 375.887   2
   1 -19  -2 540.320 434.081   1
  -1 -19   2 692.871 544.915   2
   1 -19  -1 195.226 304.354   1
  -1 -19   1 370.565 498.119   2
  -1 -19   1 312.950 317.594   1
   1 -19  -1 677.058 502.813   2
   1 -19   0 515.277 452.911   2
   1 -19   0-445.103 371.840   1
  -1 -19   0-221.969 278.246   2
  -1 -19   0-336.338 310.410   1
   1 -19   1 419.476 449.566   2
  -1 -19  -1 0.08745 198.692   2
   1 -19   1 1120.54 600.288   1
  -1 -19  -1 1013.48 598.026   1
   1 -19   2 250.682 375.189   2
  -1 -19  -2 95.6269 204.796   1
   1 -19   2 104.462 176.270   1
  -1 -19  -2 250.343 318.011   2
  -1 -19  -3 77.7755 279.853   2
  -1 -19  -3-526.503 427.939   1
   1 -19   3 215.913 381.303   2
   1 -19   3 248.439 307.692   1
  -1 -19  -4 74.3617 79.4076   1
   1 -19   4 99.8048 185.789   1
   1 -19   4 483.972 457.135   2
  -1 -19  -4 0.08894 240.743   2
   1 -19   5 0.06890 125.181   1
   1 -19   5-252.651 339.512   2
  -1 -19  -5-81.1024 175.864   1
  -1 -19  -5 63.4659 278.595   2
  -1 -19  -6 484.177 450.576   1
   1 -19   6 101.987 203.541   2
   1 -19   6 459.286 413.922   1
  -1 -19  -6-407.588 437.931   2
   1 -19   7 29.8615 188.810   2
   1 -19   7 20.9627 121.119   1
  -1 -19  -7 78.2630 179.656   2
  -1 -19  -7-2.49908 30.2724   1
   1 -19   8 68.7690 168.789   2
  -1 -19  -8 170.012 196.021   1
  -1 -19  -8-275.754 337.802   2
   1 -19   8 603.503 527.268   1
   1 -19   9 65.7819 155.054   2
   1 -19   9 64.9296 230.733   1
  -1 -19  -9 100.893 76.4117   1
   1 -19  10-41.8952 118.297   1
  -1 -19 -10-414.974 355.399   1
  -1 -19 -10-400.271 410.965   2
   1 -19  10 3.85518 40.7545   2
  -1 -19 -11-119.525 225.411   2
   1 -19  11 536.783 432.588   1
   1 -19  11-350.522 437.353   2
   1 -19  12 2197.03 894.736   1
   1 -19  12 720.089 676.567   2
  -1  19 -12 611.542 987.507   3
  -1 -19 -12 305.399 470.209   2
  -1  19 -13-377.439 755.835   3
   1 -19  13 60.1155 283.712   2
   1 -19  13-204.542 266.530   1
  -1 -19 -13 177.733 278.435   2
   1 -19  14 961.940 717.975   1
  -1  19 -14 2.89362 588.041   3
  -1 -19 -14 762.309 681.299   2
   1 -19  14 1087.96 732.699   2
  -1 -19 -15 158.287 267.102   2
  -1  19 -15 1001.46 1199.61   3
   1 -19  15 447.840 471.161   2
   1 -19  15 726.444 634.211   1
  -1  19 -16 419.550 963.182   3
  -1 -19 -16-0.09981 240.278   2
   1 -19  16 509.963 429.304   1
   1 -19  16-206.506 303.175   2
  -1 -19 -17-619.469 536.592   2
   1 -19  17 366.411 400.259   1
  -1  19 -17 302.699 736.457   3
   1 -19  17 0.09874 165.125   2
   1 -19  18 237.516 420.171   2
  -1 -19 -18-148.821 263.444   2
   1 -19  18-0.08089 145.947   1
  -1  19 -18 376.264 949.711   3
  -1  19 -19 1051.92 1142.44   3
   1 -19  19 409.879 392.047   1
   1 -19  19-285.264 313.653   2
  -1 -19 -19 831.765 692.813   2
   1 -19  20 57.1105 282.331   2
  -1  19 -20 784.231 1087.24   3
   1 -19  20-93.1609 188.230   1
  -1 -19 -20-540.783 514.238   2
   1 -19  21 294.788 326.964   1
  -1  19 -21 394.635 872.181   3
   1 -19  21-234.636 378.227   2
  -1 -19 -21-221.297 333.301   2
  -1  19 -22 804.948 1258.26   3
  -1 -19 -22 185.232 308.105   2
   1 -19  22-35.8740 201.867   1
   1 -19  22-248.594 304.299   2
  -1  19 -23 822.541 1190.57   3
   1 -19  23 677.077 528.543   1
   1 -19  23 412.455 467.944   2
  -1 -19 -23-135.692 268.371   2
  -1 -19 -24 117.269 306.394   2
  -1  19 -24-615.470 944.914   3
   1 -19  24 242.161 335.506   1
   1 -19  24-349.138 496.243   2
   1 -19  25 626.702 575.216   2
  -1  19 -25-317.856 666.115   3
   1 -19  25 491.905 410.002   1
  -1 -19 -25 488.676 699.997   2
   1 -19  26-89.0675 193.234   1
   1 -19  26 369.514 512.589   2
  -1 -19 -26 514.937 540.962   2
  -1 -19 -27-0.12855 143.024   2
   1 -19  27 0.09228 93.3047   1
  -1  19 -27-458.376 744.971   3
   1 -19  27 472.227 555.090   2
   1 -19  28 119.228 167.555   2
  -1 -19 -28 209.116 354.307   2
  -1  19 -28 542.231 951.474   3
   1 -19  28-185.678 338.481   1
  -1 -19 -29 237.015 499.522   2
   1 -19  29 612.570 629.164   2
   1 -19  29 1508.44 811.579   1
  -1 -21  25-420.202 491.566   2
   1  21 -25 209.583 546.657   3
   1  21 -24-316.823 719.655   3
  -1 -21  24 0.12294 167.724   2
  -1 -21  23-459.559 505.637   2
   1  21 -23-871.661 1183.19   3
   1 -21 -23 0.12054 269.091   2
   1  21 -22 290.245 745.166   3
  -1 -21  22-219.559 345.909   2
   1 -21 -22-402.582 463.808   2
   1 -21 -21 0.11440 243.589   2
  -1 -21  21-347.880 448.026   2
   1  21 -21-661.332 986.623   3
  -1 -21  21 473.567 507.558   1
  -1 -21  20 611.679 548.225   1
   1  21 -20 0.32201 633.027   3
   1 -21 -20-247.076 357.156   2
  -1 -21  20 0.11572 275.240   2
  -1 -21  19 0.08926 98.3840   1
   1  21 -19-414.883 871.035   3
   1 -21 -19-354.901 421.124   2
  -1 -21  19-356.931 421.139   2
  -1 -21  18-296.066 422.832   2
  -1 -21  18-299.249 405.652   1
   1 -21 -18 189.205 253.968   2
   1 -21 -17 248.169 349.612   2
  -1 -21  17-320.770 418.794   1
  -1 -21  17-44.7351 109.377   2
  -1 -21  16 187.977 294.478   1
   1 -21 -16 157.297 391.706   2
  -1 -21  16-46.5052 33.7142   2
   1 -21 -15 183.402 296.338   2
  -1 -21  15-46.2761 134.463   1
  -1 -21  15-237.072 319.295   2
  -1 -21  14-10.7805 134.949   1
   1 -21 -14 161.209 274.342   2
  -1 -21  13 193.092 315.982   1
  -1 -21  13-1004.40 725.942   2
   1 -21 -13-369.534 413.693   2
  -1 -21  12-11.8431 67.2858   1
  -1 -21  12-592.262 529.071   2
   1 -21 -12-660.855 551.199   2
  -1 -21  11-130.629 245.971   2
  -1 -21  11 0.08127 36.9121   1
   1 -21 -11-267.549 349.214   2
   1 -21 -10 0.09782 236.309   2
  -1 -21  10 0.08150 121.026   1
  -1 -21  10 721.394 663.369   2
   1 -21  -9-594.689 520.649   2
  -1 -21   9-386.473 418.428   2
  -1 -21   9-261.572 310.667   1
   1 -21  -8-825.153 564.348   1
   1 -21  -8-228.717 319.048   2
  -1 -21   8 239.004 525.008   2
  -1 -21   8-0.07958 93.0166   1
  -1 -21   7-199.833 268.364   1
   1 -21  -7-0.09616 228.063   2
   1 -21  -7 22.6380 119.779   1
  -1 -21   7 150.819 260.813   2
   1 -21  -6-464.866 415.666   1
  -1 -21   6 126.844 213.977   1
  -1 -21   6 32.4812 147.237   2
  -1 -21   5 726.706 632.651   2
   1 -21  -5-228.857 353.606   2
  -1 -21   5 335.935 378.303   1
   1 -21  -5 0.08428 87.1051   1
  -1 -21   4-342.997 389.562   2
   1 -21  -4-102.348 146.159   1
   1 -21  -4-843.326 609.457   2
  -1 -21   4 126.628 251.209   1
   1 -21  -3-228.243 294.740   1
   1 -21  -3-256.851 477.251   2
  -1 -21   3-749.239 575.069   2
  -1 -21   3-0.07826 136.653   1
   1 -21  -2 44.7387 140.405   1
  -1 -21   2 236.974 369.196   1
  -1 -21   2-28.6625 134.611   2
   1 -21  -2-71.2019 163.104   2
  -1 -21   1 70.5597 177.861   1
   1 -21  -1-110.512 289.629   2
   1 -21  -1-195.226 309.732   1
  -1 -21   1 269.831 342.589   2
   1 -21   0-28.9465 136.776   2
  -1 -21   0 53.0018 245.676   2
   1 -21   0-191.513 241.792   1
  -1 -21   0 0.08578 90.1696   1
  -1 -21  -1 940.154 642.571   1
   1 -21   1 507.272 457.151   1
   1 -21   1 151.066 420.971   2
  -1 -21  -1 279.139 529.778   2
   1 -21   2 141.916 221.969   1
  -1 -21  -2-280.470 430.857   2
   1 -21   2-163.260 297.307   2
  -1 -21  -2-12.8539 71.6642   1
   1 -21   3 350.893 450.807   1
   1 -21   3 647.238 530.817   2
  -1 -21  -3 598.227 497.821   1
  -1 -21  -3 752.018 578.244   2
  -1 -21  -4 406.850 518.990   2
   1 -21   4 201.767 396.485   1
  -1 -21  -4 105.809 266.460   1
   1 -21   4 19.9813 194.877   2
  -1 -21  -5 511.050 431.797   1
   1 -21   5 565.976 444.609   1
   1 -21   5-0.09551 87.9597   2
  -1 -21  -5-239.954 325.919   2
  -1 -21  -6 857.918 616.743   2
   1 -21   6 666.126 515.930   1
   1 -21   6-406.966 400.378   2
  -1 -21  -6 475.369 465.897   1
   1 -21   7 638.346 609.663   1
  -1 -21  -7 207.746 295.783   1
   1 -21   7 376.080 466.945   2
  -1 -21  -7 134.155 310.857   2
  -1 -21  -8 211.861 324.569   1
   1 -21   8-213.742 318.616   2
   1 -21   8 355.090 355.226   1
  -1 -21  -8-153.849 285.668   2
   1 -21   9 0.09776 256.795   2
  -1 -21  -9-316.451 377.007   2
   1 -21   9-68.2911 156.765   1
   1 -21  10 0.07934 127.472   1
  -1 -21 -10-208.673 307.442   2
   1 -21  10-152.852 279.402   2
  -1 -21 -11 300.962 412.549   2
   1 -21  11 34.0454 126.805   1
   1 -21  12-212.083 312.592   1
   1 -21  12 551.541 553.329   2
  -1 -21 -12-37.4182 132.068   2
   1 -21  13-237.719 334.746   2
   1 -21  13 371.183 460.704   1
  -1 -21 -13 661.415 675.416   2
   1 -21  14 123.401 242.413   2
   1 -21  14 138.626 229.959   1
  -1 -21 -14 587.633 526.450   2
   1 -21  15 314.715 389.567   2
   1 -21  15 0.08419 103.244   1
  -1 -21 -15-164.085 281.740   2
   1 -21  16 112.360 209.555   1
   1 -21  16 493.256 558.484   2
  -1 -21 -16-334.520 404.463   2
  -1 -21 -17 0.10739 241.276   2
   1 -21  17 108.155 288.243   2
   1 -21  18-964.525 601.172   1
  -1 -21 -18 115.513 396.707   2
   1 -21  18-405.225 420.278   2
   1 -21  19-146.329 335.931   2
   1 -21  19 351.993 432.582   1
  -1 -21 -19 166.877 407.019   2
   1 -21  20 429.274 439.387   1
  -1 -21 -20-329.999 415.057   2
  -1  21 -20-806.269 1061.08   3
   1 -21  20-415.147 462.361   2
   1 -21  21 0.11427 145.162   2
   1 -21  21 66.9044 38.6123   1
  -1 -21 -21-0.11564 138.748   2
  -1  21 -21-279.063 809.447   3
  -1 -21 -22 0.11759 347.332   2
  -1  21 -22-319.199 761.678   3
   1 -21  22-642.363 583.758   2
  -1 -21 -23 165.985 304.415   2
   1 -21  23-375.733 449.094   2
  -1  21 -23 72.7754 451.874   3
  -1  21 -24 327.821 990.087   3
   1 -21  24 181.238 464.081   2
   1 -21  25 2159.51 1136.30   2
  -1  21 -25 209.459 480.879   3
  -1 -23  15 865.434 858.606   2
  -1 -23  14 0.11149 303.747   2
   1 -23 -13 1212.42 773.761   2
  -1 -23  13-70.9265 189.386   2
  -1 -23  12 269.842 369.274   2
   1 -23 -12-134.983 256.361   2
  -1 -23  11 96.8910 397.020   2
   1 -23 -11-105.544 225.985   2
   1 -23 -10-0.10468 76.6692   2
  -1 -23  10 491.171 493.463   2
  -1 -23  10 771.764 646.321   1
  -1 -23   9-209.347 295.819   1
   1 -23  -9-0.10362 98.9710   2
  -1 -23   9-360.670 420.170   2
   1 -23  -8-0.10332 209.745   2
  -1 -23   8-187.467 278.584   1
  -1 -23   8 0.10632 77.2010   2
  -1 -23   7 0.10576 186.325   2
   1 -23  -7-76.8271 190.454   2
  -1 -23   6 0.09536 310.182   1
   1 -23  -6 0.10283 301.499   2
   1 -23  -6-206.406 282.288   1
  -1 -23   6 623.151 546.761   2
  -1 -23   5 0.09443 77.2596   1
  -1 -23   5 0.10372 201.722   2
   1 -23  -5 314.775 383.972   2
   1 -23  -5 212.598 287.838   1
  -1 -23   4-401.657 414.924   1
   1 -23  -4-226.037 299.975   1
  -1 -23   4 0.10290 332.739   2
   1 -23  -4 0.10224 319.564   2
  -1 -23   3-101.577 217.926   1
   1 -23  -3 115.229 216.140   1
  -1 -23   3 388.184 530.582   2
   1 -23  -3 213.641 367.021   2
  -1 -23   2 595.703 712.907   2
  -1 -23   2 0.10107 114.302   1
   1 -23  -2 0.09156 156.709   1
   1 -23  -2-287.930 367.772   2
   1 -23  -1 0.09226 263.418   1
  -1 -23   1-8.95949 62.5562   1
  -1 -23   1-474.968 475.873   2
   1 -23  -1 0.10298 189.167   2
   1 -23   0 0.09985 147.341   1
  -1 -23   0-428.018 426.231   1
   1 -23   0-772.804 601.603   2
  -1 -23   0 303.376 380.851   2
  -1 -23  -1-294.434 391.719   2
  -1 -23  -1-0.08911 172.137   1
   1 -23   1-322.561 387.968   2
   1 -23   1-430.130 424.676   1
   1 -23   2 596.218 526.143   2
   1 -23   2-0.09230 245.967   1
  -1 -23  -2 144.252 240.450   1
   1 -23   3-494.226 442.498   1
  -1 -23  -3-698.814 527.035   1
   1 -23   3 196.758 331.930   2
  -1 -23  -3 0.10330 219.293   2
  -1 -23  -4-323.565 355.351   1
   1 -23   4 0.08722 79.2347   1
   1 -23   4 408.977 437.074   2
   1 -23   5-473.683 472.421   2
  -1 -23  -5-494.205 439.075   1
   1 -23   5-686.044 526.261   1
  -1 -23  -5 0.10372 238.670   2
  -1 -23  -6-80.8543 196.272   2
   1 -23   6 0.08459 159.656   1
   1 -23   6 0.10376 288.546   2
  -1 -23  -6 174.742 342.072   1
  -1 -23  -7 0.10402 29.0399   2
  -1 -23  -7 523.490 450.769   1
   1 -23   7-255.863 316.558   1
   1 -23   7 456.037 466.881   2
   1 -23   8-172.989 288.002   2
  -1 -23  -8-0.10423 145.154   2
   1 -23   8 0.08629 305.935   1
   1 -23   9 0.10521 386.582   2
  -1 -23  -9-191.070 303.501   2
   1 -23   9-139.517 202.257   1
   1 -23  10 205.066 316.382   2
  -1 -23 -10 678.791 573.740   2
   1 -23  10 747.978 561.350   1
  -1 -23 -11 0.10638 89.6781   2
   1 -23  11-464.933 475.934   2
   1 -23  11 552.388 568.139   1
  -1 -23 -12 0.10720 236.866   2
   1 -23  12 236.881 416.780   2
  -1 -23 -13 2991.76 1339.32   2
   1 -23  13 196.615 313.172   2
   1 -23  14 204.112 320.792   2
   1 -23  15 1243.78 1008.76   2
   2   0 -39 414.372 607.155   3
   2   0 -38 3120.06 1946.25   3
   2   0 -37-720.521 923.270   3
   2   0 -36-452.810 810.139   3
   2   0 -35-227.250 491.013   3
   2   0 -34-343.110 595.290   3
   2   0 -33 279.975 586.629   3
   2   0 -32 960.666 993.127   3
   2   0 -31 891.810 954.187   3
   2   0 -30-18.6007 575.748   3
   2   0 -29-856.414 718.647   3
   2   0 -28 2487.15 1380.82   3
   2   0 -27 1335.17 1007.88   3
   2   0 -26 3290.44 1634.30   3
   2   0 -25 235.120 251.085   3
   2   0 -24 1757.94 1099.25   3
   2   0 -23-450.091 615.035   3
   2   0 -22 229979. 12263.2   3
   2   0 -21-91.8810 149.871   1
   2   0 -21-724.188 745.905   3
   2   0 -20 52674.0 2804.05   1
   2   0 -20 59722.6 5938.63   3
   2   0 -19-128.135 519.127   3
   2   0 -19 36.6412 46.5191   1
   2   0 -18 4633.67 796.157   1
   2   0 -18 4433.14 1487.21   3
   2   0 -17-3.28547 73.1687   1
   2   0 -17 62.4105 249.654   3
   2   0 -16 240026. 10702.0   3
   2   0 -16 220723. 5178.68   1
   2   0 -15-780.694 745.644   3
   2   0 -15-48.1712 71.4984   1
   2   0 -14 91819.4 3160.20   1
   2   0 -14 105795. 6569.54   3
   2   0 -13 203.505 239.107   3
   2   0 -13-66.5416 84.0848   1
   2   0 -12 218384. 8770.35   3
   2   0 -12 195421. 4188.08   1
   2   0 -11-67.1265 70.5886   1
   2   0 -11-100.563 150.875   3
   2   0 -10 59102.1 4105.65   3
   2   0 -10 56385.9 2021.13   1
   2   0  -9-60.3219 179.590   3
   2   0  -9 60.2488 86.3116   1
   2   0  -8 3440.30 867.929   3
   2   0  -8 4252.22 589.999   2
   2   0  -7-8.28249 57.8205   1
   2   0  -7-227.048 191.471   3
   2   0  -5 173.929 182.203   3
   2   0  -5 125.050 81.3618   2
   2   0  -3 270.591 180.541   3
  -2   0  -3 479.613 182.433   2
  -2   0  -3 312.543 198.839   3
  -2   0  -5 290.244 131.583   2
  -2   0  -5-55.2685 168.187   3
  -2   0  -7-3.60423 55.4146   3
  -2   0  -7 359.634 218.407   2
  -2   0  -7 136.589 152.410   1
  -2   0  -9 244.800 75.5726   2
  -2   0  -9 89.9540 78.5504   1
  -2   0 -11 272.964 385.617   3
  -2   0 -11 114.150 101.606   1
  -2   0 -12 136328. 6977.65   3
  -2   0 -12 114143. 3769.68   1
  -2   0 -13-116.640 181.077   1
  -2   0 -13-116.282 257.774   3
  -2   0 -15-185.602 175.910   1
  -2   0 -15 426.315 451.705   3
  -2   0 -16 45183.2 2721.22   1
  -2   0 -16 48607.2 4747.50   3
  -2   0 -17 117.500 128.780   1
  -2   0 -17-476.643 525.067   3
  -2   0 -18 3597.93 1311.79   3
  -2   0 -18 3208.49 745.388   1
  -2   0 -19-104.619 216.220   1
  -2   0 -19 238.122 539.044   3
  -2   0 -20 51087.5 3171.96   1
  -2   0 -20 61167.5 5877.96   3
  -2   0 -21 14.9835 226.949   3
  -2   0 -21-142.405 212.242   1
  -2   0 -22 3061.36 1302.34   3
  -2   0 -22 3337.16 815.711   1
  -2   0 -23 1565.09 571.361   1
  -2   0 -23-332.182 634.732   3
  -2   0 -24 5007.57 1880.27   3
  -2   0 -25-98.1339 397.659   3
  -2   0 -26 51743.0 6343.83   3
  -2   0 -27 947.304 1179.28   3
  -2   0 -28 9565.05 2790.70   3
  -2   0 -29-143.189 450.173   3
  -2   0 -30 1839.31 1395.85   3
  -2   0 -31-492.596 713.172   3
  -2   0 -32 1152.18 1023.56   3
  -2   0 -33 373.206 607.767   3
  -2   0 -34 858.676 936.050   3
  -2   0 -35-2178.31 1577.96   3
  -2   0 -36 3372.69 1883.21   3
  -2   0 -37-52.2118 138.862   3
  -2   0 -38 1560.07 1455.81   3
  -2   0 -39-505.524 774.130   3
  -2   0 -40 1481.15 1422.39   3
   2   2 -44 3491.82 2311.06   3
   2   2 -43-324.870 503.353   3
   2   2 -42 37.7883 628.624   3
   2   2 -41-1044.55 1032.86   3
   2   2 -40 1738.87 1454.81   3
   2   2 -39-431.757 846.908   3
   2   2 -38 2202.66 1698.05   3
   2   2 -37-740.887 820.254   3
   2   2 -36 57.6113 177.067   3
   2   2 -35 247.644 511.599   3
   2  -2 -35 8563.56 3111.12   3
   2   2 -34-159.553 653.837   3
   2  -2 -34 148.327 609.065   3
   2  -2 -33 839.584 1008.26   3
   2   2 -33-936.076 1035.81   3
   2   2 -32 3368.84 1788.31   3
   2  -2 -32 2301.13 1452.66   3
   2   2 -31 1614.69 1152.16   3
   2  -2 -31 873.818 712.922   3
   2   2 -30 2412.89 1375.92   3
   2  -2 -30 3086.32 1514.01   3
   2  -2 -29-367.131 613.250   3
   2   2 -29 1712.57 1278.13   3
   2  -2 -28 15656.5 3532.91   3
   2   2 -28 20645.2 4254.89   3
   2   2 -27 1107.44 971.188   3
   2  -2 -27-841.143 828.633   3
   2   2 -26 515.389 751.215   3
   2  -2 -26 877.558 791.995   3
   2   2 -25 2951.89 1524.18   3
   2  -2 -25 1876.85 1065.86   3
   2   2 -24 59561.1 6809.60   3
   2  -2 -24 49392.5 5623.62   3
   2  -2 -23 7397.83 2108.10   3
   2   2 -23 6534.85 1311.68   1
   2   2 -23 8531.24 2597.13   3
   2  -2 -23 6783.19 1441.69   2
   2   2 -22 32093.4 4810.78   3
   2  -2 -22 34442.9 3190.99   2
   2   2 -22 29426.3 2744.16   1
   2  -2 -22 29007.6 4068.46   3
   2  -2 -21 22623.7 2502.54   2
   2   2 -21 19414.2 2216.37   1
   2  -2 -21 19318.4 3211.00   3
   2   2 -21 22714.8 4013.48   3
   2  -2 -20 10639.0 1669.44   2
   2  -2 -20 10042.6 2246.41   3
   2   2 -20 9307.90 1521.37   1
   2   2 -20 10824.6 2632.68   3
   2   2 -19 47197.2 3337.90   1
   2   2 -19 49751.8 5638.11   3
   2  -2 -19 42146.9 4545.54   3
   2  -2 -19 54689.7 3691.22   2
   2   2 -18 1226.97 771.924   3
   2  -2 -18 366.931 176.542   3
   2   2 -18 934.822 472.903   1
   2  -2 -18 820.775 411.099   2
   2   2 -17 427669. 9589.37   1
   2  -2 -17 490065. 10223.1   2
   2  -2 -17 432373. 13598.8   3
   2   2 -17 467741. 16514.3   3
   2   2 -16 118367. 4940.17   1
   2   2 -16 120503. 8101.56   3
   2  -2 -16 113656. 6739.50   3
   2  -2 -16 120737. 4841.93   2
   2  -2 -15 520916. 13857.5   3
   2   2 -15 571724. 17248.8   3
   2   2 -14 780.585 491.912   3
   2  -2 -14 1835.11 553.187   2
   2  -2 -14 1175.15 637.233   3
   2   2 -14 1786.27 585.594   1
   2   2 -13 82099.4 3919.45   1
   2  -2 -13 85773.9 3617.98   2
   2  -2 -13 84090.9 5062.40   3
   2   2 -13 93076.2 6499.39   3
   2  -2 -12 44086.1 3459.41   3
   2  -2 -12 41063.6 2380.82   2
   2   2 -12 40730.4 2678.67   1
   2   2 -12 49757.0 4597.65   3
   2  -2 -11 484513. 10954.4   3
   2   2 -10 3162.26 688.730   1
   2  -2 -10 3552.86 846.835   3
   2   2 -10 4031.46 1220.28   3
   2  -2 -10 3232.93 597.550   2
   2   2  -9 8110.74 1605.13   3
   2   2  -9 7852.06 1066.85   1
   2  -2  -9 7932.85 1201.56   3
   2  -2  -9 7514.40 860.436   2
   2   2  -8 83434.6 3385.76   1
   2  -2  -8 98676.3 3913.04   3
   2  -2  -8 74870.9 2539.96   2
   2   2  -8 105858. 5661.39   3
   2  -2  -7 17211.6 1130.39   2
   2  -2  -7 27657.8 1859.78   3
   2   2  -7 16831.5 1445.98   1
   2   2  -7 28181.1 2793.98   3
   2   2  -6 53702.1 3616.78   3
   2  -2  -6 39911.5 1606.36   2
   2   2  -6 41412.3 2203.19   1
   2  -2  -6 51889.9 2252.82   3
   2  -2  -5 56084.0 1818.09   2
   2   2  -5 57630.1 2536.02   1
  -2   2   3 73078.4 1923.58   1
  -2  -2   3 72942.0 2021.16   2
   2  -2  -3 68633.8 1835.49   2
   2   2  -3 73132.2 2620.74   1
  -2   2   0 2013.27 375.398   1
   2  -2   0 1768.47 295.192   2
  -2  -2   0 2122.71 316.647   2
  -2  -2   0 961.064 183.324   1
  -2   2  -3 1966.62 457.816   1
  -2  -2  -3 2423.84 354.189   2
  -2   2  -5 68326.1 3813.72   3
  -2  -2  -5 42399.7 1306.82   1
  -2  -2  -5 71450.1 2539.16   3
  -2  -2  -5 46472.7 1886.19   2
  -2   2  -5 54377.0 2604.26   1
  -2   2  -6 272424. 8178.34   3
  -2  -2  -6 282308. 5799.74   3
  -2  -2  -7 71064.9 2633.67   2
  -2  -2  -7 53738.1 1716.35   1
  -2   2  -7 92364.3 5050.34   3
  -2  -2  -7 91693.5 3613.62   3
  -2   2  -7 69084.1 3152.50   1
  -2  -2  -8 18955.8 1072.94   1
  -2  -2  -8 20876.0 1831.07   3
  -2   2  -8 20815.1 1775.52   1
  -2   2  -8 20729.4 2511.74   3
  -2  -2  -8 21291.8 1520.70   2
  -2  -2  -9 225617. 5280.69   2
  -2   2  -9 231197. 6138.62   1
  -2  -2  -9 270040. 7313.83   3
  -2   2  -9 279521. 9762.06   3
  -2  -2 -10 319583. 8544.20   3
  -2   2 -10 326509. 10980.3   3
  -2   2 -10 302729. 7219.73   1
  -2   2 -11 573179. 15143.2   3
  -2  -2 -12 72131.9 3420.40   2
  -2   2 -12 75327.9 5622.96   3
  -2  -2 -12 77134.5 2542.30   1
  -2  -2 -12 70912.3 4482.35   3
  -2   2 -12 73767.4 3769.98   1
  -2   2 -13 18121.5 2821.12   3
  -2  -2 -13 14976.6 1599.39   2
  -2   2 -13 14051.3 1686.74   1
  -2  -2 -13 14098.1 1122.42   1
  -2  -2 -13 15794.1 2234.11   3
  -2  -2 -14 515.270 462.128   3
  -2  -2 -14 241.404 72.0390   2
  -2   2 -14-265.320 272.129   1
  -2  -2 -14 136.492 127.479   1
  -2   2 -14 356.124 397.363   3
  -2  -2 -15 633703. 15388.6   3
  -2   2 -15 702908. 18915.9   3
  -2  -2 -16 36695.6 3828.05   3
  -2  -2 -16 40891.2 2104.43   1
  -2   2 -16 39960.6 4538.01   3
  -2  -2 -16 40849.4 2967.42   2
  -2   2 -16 42478.9 3162.07   1
  -2  -2 -17 105659. 4997.27   2
  -2  -2 -17 98809.3 3326.99   1
  -2   2 -17 107334. 7713.64   3
  -2  -2 -17 98533.1 6505.72   3
  -2   2 -17 102400. 5029.94   1
  -2  -2 -18 18207.6 2862.33   3
  -2  -2 -18 19760.4 1515.59   1
  -2  -2 -18 21482.5 2340.47   2
  -2   2 -18 19518.4 3335.88   3
  -2   2 -18 22867.1 2429.64   1
  -2   2 -19 42416.3 5149.64   3
  -2  -2 -19 35309.4 2080.66   1
  -2  -2 -19 43710.8 3451.21   2
  -2   2 -19 40352.2 3267.05   1
  -2  -2 -19 35258.5 4126.76   3
  -2  -2 -20 239.151 336.762   3
  -2   2 -20-30.8735 200.834   1
  -2  -2 -20 147.599 137.774   1
  -2  -2 -20-591.405 514.768   2
  -2   2 -20-955.944 1149.37   3
  -2  -2 -21 46699.1 5049.04   3
  -2  -2 -21 40943.6 2265.22   1
  -2   2 -21 49652.9 3696.05   1
  -2  -2 -21 53797.3 4015.25   2
  -2   2 -21 50900.5 6009.89   3
  -2  -2 -22 86387.3 5191.34   2
  -2   2 -22 81725.2 4814.43   1
  -2   2 -22 82877.0 7711.05   3
  -2  -2 -22 74969.4 6578.84   3
  -2   2 -23 12947.3 1944.45   1
  -2  -2 -23 10758.9 2576.81   3
  -2  -2 -23 14382.0 2193.51   2
  -2   2 -23 11432.1 2939.83   3
  -2  -2 -24 17424.4 3349.74   3
  -2   2 -24 19866.3 2505.26   1
  -2   2 -24 19445.5 3903.46   3
  -2   2 -25 11076.0 3117.53   3
  -2  -2 -25 9482.04 2490.43   3
  -2   2 -26 4524.74 1934.49   3
  -2  -2 -26 2787.91 1463.85   3
  -2   2 -27 1827.60 1240.80   3
  -2  -2 -27 843.250 761.938   3
  -2  -2 -28 1558.67 1140.09   3
  -2   2 -28 2532.75 1510.11   3
  -2  -2 -29 7933.91 2523.69   3
  -2   2 -29 9045.70 2823.06   3
  -2   2 -30 19789.2 4340.99   3
  -2  -2 -30 15096.3 3496.76   3
  -2  -2 -31 1236.00 1080.21   3
  -2   2 -31 1416.54 1167.22   3
  -2   2 -32-306.600 526.425   3
  -2  -2 -32 768.822 783.378   3
  -2   2 -33 1688.61 1361.04   3
  -2  -2 -33 1224.16 1046.97   3
  -2   2 -34-690.125 834.570   3
  -2  -2 -34 688.230 828.852   3
  -2   2 -35 320.565 324.356   3
  -2  -2 -35 1236.66 1106.12   3
  -2   2 -36 498.256 742.931   3
  -2   2 -37 914.021 1059.92   3
  -2   2 -38-2.09498 295.636   3
  -2   2 -39-125.630 673.909   3
  -2   2 -40 79.8811 96.5780   3
  -2   2 -41-1060.47 1115.69   3
  -2   2 -42 272.308 600.412   3
  -2   2 -43-760.360 984.698   3
  -2   2 -44 858.909 1193.40   3
   2   4 -45 134.870 668.465   3
   2   4 -44 668.891 978.566   3
   2   4 -43 418.389 1143.01   3
   2   4 -42-63.4124 296.979   3
   2   4 -41 1340.65 1554.50   3
   2   4 -40 525.708 1155.21   3
   2   4 -39 194.377 562.088   3
   2   4 -38-602.954 793.481   3
   2   4 -37 375.462 1002.18   3
   2   4 -36-406.298 613.868   3
   2   4 -35 1622.01 1386.29   3
   2   4 -34 103.979 373.973   3
   2   4 -33 335.948 649.077   3
   2   4 -32 1267.40 1201.41   3
   2   4 -31 510.083 1073.22   3
   2   4 -30 2286.63 1597.91   3
   2  -4 -29 2583.93 1054.91   2
   2  -4 -29 2112.49 1264.64   3
   2   4 -29 3358.12 1825.88   3
   2  -4 -28 24269.8 3190.35   2
   2   4 -28 22204.4 4699.31   3
   2  -4 -28 14205.3 3190.41   3
   2  -4 -27 2731.70 1363.00   3
   2   4 -27 5002.01 2168.80   3
   2  -4 -27 5309.46 1455.58   2
   2  -4 -26 16303.1 3190.46   3
   2   4 -26 23894.8 4612.32   3
   2  -4 -26 23843.2 3058.24   2
   2   4 -25 9571.37 2903.00   3
   2  -4 -25 11543.1 2058.67   2
   2  -4 -25 7553.59 2094.63   3
   2  -4 -24 368.180 463.772   3
   2   4 -24 887.845 607.273   1
   2   4 -24 1759.81 1506.61   3
   2  -4 -24 735.045 510.141   2
   2   4 -23 114.365 234.597   1
   2   4 -23-238.009 485.856   3
   2  -4 -23 126.257 172.581   2
   2  -4 -23 57.7468 327.929   3
   2   4 -22 1568.84 932.632   3
   2  -4 -22 1543.82 716.973   2
   2  -4 -22 1374.81 855.391   3
   2   4 -22 1366.38 721.497   1
   2  -4 -21 47364.0 4718.17   3
   2  -4 -21 64989.6 4346.54   2
   2   4 -21 64130.1 7005.81   3
   2   4 -21 62227.7 4657.00   1
   2  -4 -20 2025.61 821.385   2
   2   4 -20 2289.88 1349.24   3
   2   4 -20 1952.65 845.192   1
   2  -4 -20 649.829 506.897   3
   2  -4 -19 3334.75 1127.32   3
   2   4 -19 5299.40 1928.31   3
   2  -4 -19 6402.35 1319.67   2
   2   4 -19 6174.82 1436.25   1
   2   4 -18 10203.2 1791.67   1
   2  -4 -18 10399.9 1588.20   2
   2   4 -18 11075.0 2721.41   3
   2  -4 -18 9014.91 1842.58   3
   2   4 -17 228669. 12163.8   3
   2   4 -17 232388. 8460.71   1
   2  -4 -17 218205. 7043.35   2
   2  -4 -16 71526.5 4752.26   3
   2  -4 -16 85682.6 4231.71   2
   2   4 -16 86283.9 5022.86   1
   2   4 -16 89082.6 7378.75   3
   2   4 -15 4245.94 1588.87   3
   2   4 -15 4389.43 1099.10   1
   2  -4 -15 4941.68 969.972   2
   2  -4 -15 4120.16 1054.69   3
   2  -4 -14 41246.3 2707.48   2
   2  -4 -14 36443.3 3063.94   3
   2   4 -14 43903.1 3444.92   1
   2   4 -14 42928.6 4936.93   3
   2  -4 -13 18510.2 1734.61   2
   2   4 -13 18892.4 2199.10   1
   2  -4 -13 21351.9 1049.77   1
   2   4 -13 16000.0 2904.30   3
   2  -4 -13 14161.2 1785.97   3
   2  -4 -12 152847. 4882.42   2
   2  -4 -12 149193. 5462.56   3
   2   4 -12 164505. 6432.66   1
   2   4 -11 42619.2 4435.49   3
   2  -4 -11 35910.6 2266.45   2
   2   4 -11 38868.4 3055.25   1
   2  -4 -11 34189.6 1278.83   1
   2  -4 -11 34343.4 2411.52   3
   2  -4 -10 9043.21 1091.26   2
   2   4 -10 10709.8 1564.34   1
   2  -4 -10 9693.40 1164.15   3
   2   4 -10 10512.6 2159.62   3
   2  -4 -10 9068.11 552.094   1
   2  -4  -9 331.739 177.481   3
   2  -4  -9 426.425 267.446   2
   2  -4  -9 120.307 79.5390   1
   2   4  -9 136.134 45.5221   1
   2   4  -9 356.705 209.826   3
   2  -4  -8 169029. 3705.65   3
   2  -4  -8 162576. 4364.67   2
   2   4  -7 20836.9 2082.64   1
   2  -4  -7 18289.3 1411.82   2
  -2  -4   7 19044.6 1572.56   2
  -2  -4   6 57904.9 2653.67   2
   2   4  -6 59111.8 3431.56   1
   2  -4  -6 54076.0 2380.35   2
   2   4  -6 60269.8 4348.93   3
  -2  -4   5 543.400 320.610   2
   2   4  -5 284.139 409.947   3
   2   4  -5 511.950 336.101   1
   2  -4  -5 537.776 253.804   2
  -2   4   4 36393.8 2067.21   1
   2   4  -4 41239.5 2713.43   1
   2  -4  -4 37467.3 1872.26   2
  -2  -4   4 37787.1 1966.52   2
   2  -4  -3 67539.8 2479.14   2
  -2  -4   3 69396.0 2598.70   2
  -2   4   3 66016.4 2886.66   1
   2   4  -3 68106.0 3399.26   1
  -2   4   1 293700. 5592.24   3
  -2   4   1 266924. 6217.62   1
  -2   4   0 21295.2 1787.21   1
   2  -4   0 22919.8 1453.29   2
  -2  -4   0 21794.0 1413.55   2
  -2   4   0 18550.9 1581.93   3
   2  -4   2 106767. 3318.61   2
  -2   4  -2 106721. 4189.51   1
  -2  -4  -2 105377. 3182.50   2
  -2  -4  -3 43589.7 1565.12   1
  -2  -4  -3 58483.2 2392.59   2
  -2   4  -3 77312.8 4110.68   3
  -2   4  -3 67070.4 3423.22   1
   2  -4   3 58178.2 2568.73   2
  -2   4  -4 344953. 9337.25   3
  -2  -4  -5 33953.3 1422.76   1
  -2   4  -5 72222.3 4513.48   3
  -2  -4  -5 49259.0 2331.15   2
  -2   4  -5 55916.8 3335.59   1
  -2  -4  -5 72261.7 1987.48   3
  -2   4  -7 267634. 9581.54   3
  -2  -4  -7 275961. 5090.08   3
  -2   4  -8 554896. 14461.5   3
  -2   4  -8 528599. 11034.2   1
  -2  -4  -9 71120.3 3143.26   3
  -2   4  -9 79237.9 5650.11   3
  -2   4  -9 68283.7 4052.70   1
  -2  -4 -10 17130.1 1154.99   1
  -2   4 -10 17585.4 2734.93   3
  -2   4 -10 19127.6 2204.74   1
  -2  -4 -10 16256.0 1577.92   2
  -2  -4 -10 14192.5 1533.68   3
  -2  -4 -11 4865.45 901.294   2
  -2   4 -11 4300.59 1054.90   1
  -2  -4 -11 4697.75 621.049   1
  -2  -4 -11 3548.84 819.668   3
  -2   4 -11 4229.11 1504.40   3
  -2  -4 -12 69949.8 3546.02   2
  -2  -4 -12 73109.3 3990.01   3
  -2  -4 -12 65811.8 2461.51   1
  -2   4 -12 79145.3 4629.27   1
  -2   4 -12 80537.1 6264.78   3
  -2  -4 -13 407496. 9990.71   3
  -2   4 -13 471568. 15690.2   3
  -2   4 -13 452111. 11224.2   1
  -2  -4 -13 417386. 8930.42   2
  -2   4 -14 53461.8 5402.12   3
  -2  -4 -14 43990.9 2087.27   1
  -2  -4 -14 44309.0 3474.79   3
  -2  -4 -14 45812.7 3066.85   2
  -2   4 -14 48759.3 3742.53   1
  -2   4 -15 127252. 8545.74   3
  -2  -4 -15 116254. 3408.20   1
  -2  -4 -15 118228. 5064.66   2
  -2   4 -15 125205. 6086.00   1
  -2  -4 -15 104978. 5624.97   3
  -2  -4 -16 74713.3 4991.39   3
  -2  -4 -16 79196.6 4283.21   2
  -2  -4 -16 68014.3 2604.18   1
  -2   4 -16 88179.1 7340.93   3
  -2   4 -16 80486.7 4954.53   1
  -2   4 -17 86624.8 5225.90   1
  -2  -4 -17 83091.6 2869.38   1
  -2   4 -17 84837.9 7433.95   3
  -2  -4 -17 85408.6 4591.39   2
  -2  -4 -18 5416.27 1401.70   3
  -2   4 -18 4327.55 1180.49   1
  -2  -4 -18 3659.56 595.857   1
  -2  -4 -18 4847.92 1117.28   2
  -2   4 -18 5775.58 1971.37   3
  -2  -4 -19 44770.6 3522.94   2
  -2  -4 -19 36583.2 3890.33   3
  -2   4 -19 45043.7 3888.67   1
  -2  -4 -19 37086.1 1845.88   1
  -2   4 -19 45365.8 5622.36   3
  -2  -4 -20 386.108 436.199   3
  -2   4 -20 344.200 407.199   3
  -2  -4 -20 798.063 545.343   2
  -2   4 -20 122.642 235.333   1
  -2   4 -21 39356.3 3795.08   1
  -2   4 -21 34466.3 5066.59   3
  -2  -4 -21 31064.5 3889.75   3
  -2  -4 -21 41821.3 3599.40   2
  -2  -4 -22-74.1620 158.244   2
  -2   4 -22 196.981 289.497   1
  -2  -4 -22-149.479 317.043   3
  -2   4 -22-17.6668 401.110   3
  -2   4 -23 361.541 645.547   3
  -2  -4 -23 193.824 63.2059   2
  -2  -4 -23 639.602 596.504   3
  -2   4 -23 179.097 254.393   1
  -2   4 -24 5542.81 1481.38   1
  -2   4 -24 5373.08 2125.42   3
  -2  -4 -24 6139.12 1502.06   2
  -2  -4 -24 4798.09 1696.89   3
  -2   4 -25 1100.66 554.269   1
  -2   4 -25 1026.91 679.117   3
  -2  -4 -25 206.829 369.721   3
  -2  -4 -25 827.604 590.748   2
  -2   4 -26 24605.9 4748.74   3
  -2  -4 -26 17611.1 3377.64   3
  -2   4 -26 24253.4 3267.00   1
  -2  -4 -26 25761.5 3252.41   2
  -2  -4 -27 9851.04 2568.30   3
  -2   4 -27 16074.1 3910.97   3
  -2  -4 -27 15100.0 2556.24   2
  -2  -4 -28 572.000 521.285   3
  -2   4 -28 335.828 542.200   3
  -2  -4 -28 2021.00 940.804   2
  -2  -4 -29-167.931 314.429   3
  -2   4 -29-328.996 688.912   3
  -2  -4 -29 252.046 470.761   2
  -2   4 -30-1188.12 1279.23   3
  -2  -4 -30 366.830 119.564   3
  -2   4 -31 2342.41 1516.52   3
  -2   4 -32 1084.31 901.953   3
  -2   4 -33 59.0627 265.715   3
  -2   4 -34-18.3754 299.523   3
  -2   4 -35 1176.48 1303.63   3
  -2   4 -36-362.001 851.064   3
  -2   4 -37-688.350 823.701   3
  -2   4 -38 523.576 866.233   3
  -2   4 -39 379.283 950.190   3
  -2   4 -40-440.122 759.377   3
  -2   4 -41 605.019 1029.25   3
  -2   4 -42-271.658 610.414   3
  -2   4 -43 160.335 474.703   3
  -2   4 -44-710.463 1012.11   3
  -2   4 -45 91.5453 365.873   3
   2   6 -44 1436.02 1587.43   3
   2   6 -43 542.275 1193.46   3
   2   6 -42 0.31693 232.115   3
   2   6 -41 0.31386 778.779   3
   2   6 -40-337.736 441.349   3
   2   6 -39 0.29882 502.982   3
   2   6 -38 1209.93 1564.67   3
   2   6 -37 358.680 924.445   3
   2   6 -36 336.084 712.375   3
   2   6 -35 471.374 1173.86   3
   2   6 -34 399.924 745.053   3
   2   6 -33-319.011 252.457   3
   2   6 -32 1305.16 1261.42   3
   2   6 -31 2144.74 1518.80   3
   2   6 -30 278.126 743.323   3
   2  -6 -30-357.000 387.716   2
   2   6 -29 2902.53 1846.35   3
   2  -6 -29 3557.07 1271.73   2
   2   6 -28 1896.23 1520.23   3
   2  -6 -28 1446.63 795.309   2
   2  -6 -27 1568.82 800.582   2
   2   6 -27 1250.00 1020.38   3
   2  -6 -26 1520.17 766.308   2
   2   6 -26 2668.98 1577.21   3
   2   6 -25 13398.9 3647.02   3
   2  -6 -25 14326.9 2334.84   2
   2   6 -24-662.322 1184.05   3
   2  -6 -24 192.068 269.270   2
   2  -6 -23 394.079 362.727   2
   2   6 -23 230.365 655.636   3
   2   6 -23 874.464 634.846   1
   2   6 -22-798.973 858.641   3
   2  -6 -22-97.7881 283.526   3
   2   6 -22-191.834 299.569   1
   2  -6 -22 14.6503 189.788   2
   2   6 -21 113.962 436.652   3
   2  -6 -21 547.958 341.674   2
   2  -6 -21 197.972 333.845   3
   2   6 -21 451.849 405.820   1
   2  -6 -20 934.367 602.576   3
   2   6 -20 680.211 644.960   3
   2   6 -20 1110.22 701.000   1
   2  -6 -20 1201.34 594.334   2
   2  -6 -19 1276.58 554.034   2
   2   6 -19 1608.52 717.951   1
   2  -6 -19 870.710 479.887   3
   2   6 -19 1432.75 934.806   3
   2   6 -18 10939.8 2139.15   1
   2  -6 -18 5331.09 1258.08   3
   2   6 -18 8566.75 2613.54   3
   2  -6 -18 11243.9 1712.85   2
   2  -6 -17 25850.4 1509.90   1
   2   6 -17 29769.6 3418.24   1
   2   6 -17 25400.9 4251.08   3
   2  -6 -17 26332.6 2541.00   2
   2   6 -16 1275.17 1208.90   3
   2   6 -16 784.325 563.733   1
   2  -6 -16 1114.13 528.732   2
   2  -6 -16 564.361 346.185   3
   2  -6 -16 209.902 145.236   1
   2  -6 -15 46691.7 3180.70   2
   2  -6 -15 47446.7 2026.11   1
   2   6 -15 52909.6 4452.82   1
   2   6 -15 46030.3 5427.12   3
   2  -6 -14 947.867 398.895   3
   2   6 -14 1491.98 669.179   1
   2  -6 -14 1501.11 553.781   2
   2  -6 -14 1372.37 344.753   1
   2   6 -14 955.827 661.889   3
   2  -6 -13 64111.6 3536.85   2
   2   6 -13 67455.5 6445.84   3
   2   6 -13 70411.3 5016.98   1
   2  -6 -13 67318.7 2092.66   1
   2   6 -12 3641.04 1486.59   3
   2   6 -12 3924.69 1149.66   1
   2  -6 -12 4021.84 884.621   2
   2  -6 -12 3550.67 493.735   1
   2  -6 -12 2552.11 530.065   3
   2   6 -11 13386.6 2669.81   3
   2   6 -11 15605.1 2270.94   1
   2  -6 -11 12892.3 1511.66   2
  -2  -6  11 14629.1 1719.93   2
   2  -6 -11 12340.0 905.052   1
   2  -6 -11 8375.56 809.261   3
  -2  -6  10 52859.5 3203.98   2
   2  -6 -10 61557.6 2254.35   1
   2   6 -10 49381.4 5010.59   3
   2   6 -10 54625.3 4199.07   1
   2  -6 -10 51602.2 2940.49   2
   2  -6  -9 194571. 5612.44   2
   2   6  -9 223600. 8393.93   1
   2   6  -9 222126. 10416.3   3
  -2  -6   9 202292. 6152.40   2
   2   6  -8 2865.25 1156.91   3
   2  -6  -8 3791.57 505.351   1
   2   6  -8 2834.98 946.887   1
   2  -6  -8 2868.37 615.662   2
  -2  -6   8 2875.74 698.409   2
   2   6  -7 5431.78 1176.65   1
  -2  -6   7 5244.96 886.620   2
   2   6  -7 6583.51 1671.04   3
   2  -6  -7 5528.99 899.270   2
   2  -6  -7 4768.58 566.511   1
   2   6  -6 255063. 10009.1   3
  -2  -6   6 227338. 5951.17   2
   2   6  -6 243090. 8229.38   1
   2  -6  -6 213615. 5563.73   2
   2  -6  -5 53640.0 2735.40   2
  -2  -6   5 50431.2 2737.60   2
   2   6  -4 351555. 9513.52   1
   2   6  -4 368960. 11200.4   3
  -2  -6   4 335863. 7003.37   2
   2  -6  -4 314263. 6628.88   2
  -2   6   3 118521. 4862.59   1
   2   6  -3 125599. 5556.73   1
   2   6  -3 125895. 6210.51   3
  -2   6   3 110826. 3440.25   3
  -2  -6   3 118951. 4154.07   2
   2  -6  -3 110136. 3891.48   2
   2   6  -2 80247.4 4730.57   3
  -2   6   2 83877.7 4209.94   1
  -2   6   2 71203.7 3197.61   3
   2  -6  -2 68161.1 3034.93   2
  -2  -6   2 74611.1 3248.03   2
   2   6  -1 1034.80 566.816   3
  -2   6   1 545.991 387.989   3
  -2   6   1 33.8279 256.223   1
  -2  -6   1 557.035 330.816   2
   2  -6  -1 645.784 323.969   2
  -2  -6   0 9535.11 1177.02   2
  -2   6   0 10676.1 1548.56   1
   2   6   0 11582.9 1598.46   3
   2  -6   0 11082.5 1304.49   2
  -2   6   0 11819.0 1551.35   3
  -2   6  -1 32454.5 2712.25   3
  -2   6  -1 37428.5 2949.23   1
  -2  -6  -1 33311.8 2131.83   2
   2  -6   1 34821.7 2213.13   2
   2   6   1 30062.6 2373.32   3
   2  -6   2 195793. 5318.31   2
   2   6   2 211529. 5923.36   3
  -2   6  -2 218306. 7656.03   3
  -2   6  -2 205908. 7219.47   1
  -2  -6  -2 184481. 5084.69   2
  -2   6  -3 371390. 10580.0   3
  -2   6  -3 345452. 9437.62   1
   2  -6   3 250512. 6052.36   2
  -2  -6  -3 296758. 6567.00   2
  -2   6  -5 486890. 13393.7   3
  -2   6  -5 452822. 10974.3   1
   2  -6   6 83736.4 3839.21   2
  -2   6  -6 90014.1 4954.15   1
  -2  -6  -6 82927.1 3576.08   2
  -2  -6  -6 76274.6 2588.39   1
  -2  -6  -7 1192.67 270.736   3
  -2  -6  -7 528.413 181.562   2
   2  -6   7 618.256 292.419   2
  -2   6  -7 1415.32 725.769   3
  -2  -6  -7 474.731 234.322   1
  -2   6  -7 711.381 359.800   1
  -2  -6  -8 38715.0 1704.75   3
  -2   6  -8 46468.7 3703.75   1
  -2  -6  -8 40512.4 2580.88   2
  -2  -6  -8 34844.8 1706.96   1
  -2   6  -8 46744.3 4596.51   3
   2  -6   8 43992.8 2873.61   2
  -2   6  -9 22806.7 2584.37   1
  -2  -6  -9 19289.6 1842.10   2
  -2  -6  -9 15984.2 1145.72   1
  -2   6  -9 24138.6 3364.79   3
  -2  -6  -9 18734.7 1313.32   3
  -2   6 -10 60512.0 4356.41   1
  -2   6 -10 65021.2 5729.25   3
  -2  -6 -10 53924.9 3153.02   2
  -2   6 -11 22792.6 3491.60   3
  -2  -6 -11 17642.4 1517.45   3
  -2  -6 -11 18869.4 1897.00   2
  -2   6 -11 19692.2 2522.83   1
  -2  -6 -11 17575.9 1186.61   1
  -2  -6 -12 429.902 287.320   2
  -2  -6 -12 392.648 185.735   1
  -2  -6 -12 127.051 140.787   3
  -2   6 -12 353.123 566.109   3
  -2   6 -12-94.4431 432.729   1
  -2   6 -13 37144.8 4669.46   3
  -2  -6 -13 26612.8 1719.26   1
  -2   6 -13 36472.9 3563.20   1
  -2  -6 -13 27515.8 2246.04   3
  -2  -6 -13 32027.7 2589.92   2
  -2  -6 -14 964.806 333.718   1
  -2  -6 -14 974.260 442.150   2
  -2   6 -14-113.416 486.883   3
  -2   6 -14 547.130 442.632   1
  -2  -6 -14 154.299 164.583   3
  -2   6 -15 1542.69 698.901   3
  -2   6 -15 422.998 339.805   1
  -2  -6 -15 364.141 208.492   1
  -2  -6 -15 1439.55 574.372   3
  -2  -6 -15 1497.38 622.875   2
  -2  -6 -16 10633.7 1587.40   2
  -2  -6 -16 7747.38 1389.69   3
  -2   6 -16 10172.1 2640.23   3
  -2   6 -16 11752.3 2083.91   1
  -2  -6 -16 10732.4 1205.71   1
  -2  -6 -17 10837.3 1219.96   1
  -2   6 -17 12563.1 2218.08   1
  -2  -6 -17 11801.6 1751.85   2
  -2   6 -17 10992.3 2753.90   3
  -2  -6 -17 9307.53 1626.54   3
  -2  -6 -18-290.529 394.553   3
  -2  -6 -18 75.3086 97.1997   1
  -2   6 -18 232.909 335.329   1
  -2   6 -18-485.649 611.406   3
  -2  -6 -18 64.2004 142.364   2
  -2  -6 -19 80.5645 233.415   2
  -2   6 -19 733.735 1137.36   3
  -2   6 -19 722.169 621.824   1
  -2  -6 -19-68.4489 264.839   3
  -2   6 -20 7407.46 2413.37   3
  -2   6 -20 9093.64 1971.39   1
  -2  -6 -20 9728.78 1736.05   2
  -2  -6 -20 5746.39 1470.09   3
  -2  -6 -21 856.509 623.142   3
  -2   6 -21 1928.40 945.971   1
  -2   6 -21 2904.61 1474.76   3
  -2  -6 -21 2095.48 832.793   2
  -2   6 -22 5061.92 1559.68   1
  -2   6 -22 6046.45 2268.59   3
  -2  -6 -22 3493.03 1238.40   3
  -2  -6 -22 6165.23 1447.35   2
  -2   6 -23 6765.15 2236.07   3
  -2   6 -23 8615.96 2029.10   1
  -2  -6 -23 7545.53 1661.16   2
  -2  -6 -23 5678.78 1692.21   3
  -2  -6 -24 517.256 225.589   2
  -2   6 -24 678.882 850.648   3
  -2   6 -24 715.175 536.424   1
  -2   6 -25 3787.17 1343.21   1
  -2  -6 -25 4341.39 1305.58   2
  -2   6 -25 4626.11 2044.20   3
  -2  -6 -26-142.360 110.017   2
  -2   6 -26-244.808 223.713   3
  -2   6 -26 335.502 543.404   1
  -2   6 -27 434.239 444.873   1
  -2   6 -27 1167.93 1143.29   3
  -2  -6 -27 411.560 399.248   2
  -2   6 -28 655.769 610.858   3
  -2   6 -28 1630.58 1101.40   1
  -2  -6 -28 1041.34 672.176   2
  -2  -6 -29 2325.66 1071.84   2
  -2   6 -29 789.251 928.563   3
  -2  -6 -30 93.0413 248.629   2
  -2   6 -30-245.688 327.743   3
  -2   6 -31-561.965 1051.48   3
  -2  -6 -31 741.451 615.193   2
  -2   6 -32 2320.58 1536.59   3
  -2  -6 -32 721.551 645.181   2
  -2   6 -33-1040.10 1201.69   3
  -2   6 -34 1428.24 1241.89   3
  -2   6 -35 593.250 827.688   3
  -2   6 -36 427.548 747.687   3
  -2   6 -37-243.598 563.412   3
  -2   6 -38 562.002 960.157   3
  -2   6 -39 293.336 753.229   3
  -2   6 -40 424.749 762.118   3
  -2   6 -41 2024.56 1746.64   3
  -2   6 -42 1197.16 1576.13   3
  -2   6 -43 607.499 938.730   3
  -2   6 -44 234.332 588.043   3
   2   8 -42-878.934 1145.51   3
   2   8 -41-1606.08 1542.69   3
   2   8 -40 189.533 606.302   3
   2   8 -39-0.31341 500.378   3
   2   8 -38 0.31024 307.287   3
   2   8 -37 545.853 870.166   3
   2   8 -36 633.072 1198.83   3
   2   8 -35 77.7152 389.698   3
   2   8 -34-1617.64 1650.11   3
   2   8 -33 2282.14 1973.69   3
   2   8 -32 0.27199 994.458   3
   2   8 -31-1431.23 1325.13   3
  -2  -8  31 934.838 469.622   1
  -2  -8  30 752.190 468.853   1
   2   8 -30 948.109 1005.56   3
   2  -8 -30-214.602 365.931   2
   2  -8 -29 4577.12 1487.94   2
   2   8 -29 5546.26 2512.89   3
   2   8 -28-1467.82 1424.07   3
   2  -8 -28 2397.79 1033.67   2
   2  -8 -27 11379.1 2259.69   2
   2   8 -27 12559.5 3855.45   3
   2  -8 -26 2077.63 949.438   2
   2   8 -26 509.368 1156.72   3
   2  -8 -25 419.696 402.209   2
   2   8 -25-1040.25 1080.91   3
   2  -8 -24 123.494 246.054   2
   2   8 -24 391.821 579.919   3
   2   8 -23 804.224 834.205   3
   2  -8 -23 681.534 448.492   2
   2  -8 -22 3077.76 1054.77   2
   2   8 -22 2824.60 1664.32   3
   2   8 -21-274.449 807.606   3
   2  -8 -21 164.289 331.154   2
   2   8 -21 290.903 182.774   1
   2   8 -20-381.010 760.072   3
   2   8 -20-246.708 350.245   1
   2  -8 -20 345.362 381.374   2
  -2  -8  20-180.305 419.128   2
   2  -8 -19 2622.60 943.836   2
   2   8 -19 999.242 815.986   1
   2   8 -19 3255.12 2107.38   3
  -2  -8  19 353.285 390.113   2
   2  -8 -18 2683.08 855.968   2
   2   8 -18 3079.11 1497.70   3
  -2  -8  18 3131.92 1002.23   2
   2   8 -18 3232.85 1327.52   1
  -2  -8  17 47687.0 3756.55   2
   2  -8 -17 43098.4 3401.58   2
   2   8 -17 48181.8 4709.25   1
   2   8 -17 43594.2 5842.19   3
   2  -8 -17 39125.4 2212.28   1
   2  -8 -16 24924.0 1747.86   1
   2  -8 -16 31683.6 2846.18   2
  -2  -8  16 33758.3 3108.05   2
   2   8 -16 36686.0 4063.70   1
   2   8 -16 35005.0 5173.40   3
   2   8 -15 137516. 7853.27   1
  -2  -8  15 129372. 5997.08   2
   2   8 -15 122752. 9470.64   3
   2  -8 -15 116344. 5347.66   2
   2  -8 -15 112503. 3240.76   1
   2  -8 -14-44.5995 56.0588   1
  -2  -8  14-39.0060 202.621   2
   2   8 -14-162.096 340.028   1
   2   8 -14 79.4114 341.726   3
   2  -8 -13 11452.7 1613.17   2
  -2  -8  13 13880.2 1861.64   2
   2   8 -13 11504.1 2715.07   3
   2   8 -13 13796.3 2382.46   1
   2  -8 -13 13819.7 1161.77   1
   2  -8 -12 496.293 243.738   1
  -2  -8  12 877.518 481.045   2
   2   8 -12 674.069 801.527   3
   2  -8 -12 526.627 401.476   2
   2   8 -12 1136.40 755.552   1
   2   8 -11 66030.3 6411.00   3
   2   8 -11 73171.0 5402.19   1
   2  -8 -11 65200.6 3724.77   2
   2  -8 -11 67565.4 2880.70   1
  -2  -8  11 67565.9 3947.85   2
   2   8 -10 8833.52 2358.45   3
   2   8 -10 12264.1 2208.56   1
  -2  -8  10 10420.0 1551.88   2
   2  -8 -10 8549.61 928.799   1
   2  -8 -10 10059.3 1486.55   2
  -2  -8   9 4080.56 916.506   2
   2  -8  -9 4193.96 902.826   2
   2   8  -9 4152.41 1560.95   3
   2  -8  -9 3322.09 575.319   1
   2   8  -9 4079.28 1135.71   1
   2  -8  -8 59290.2 2489.55   1
   2   8  -8 72025.6 5061.29   1
  -2  -8   8 65106.8 3635.72   2
   2   8  -8 68835.0 6097.45   3
   2  -8  -8 62527.0 3519.14   2
   2  -8  -7 5788.43 1055.28   2
   2   8  -7 3821.68 1365.19   3
   2   8  -7 5173.22 1360.23   1
  -2  -8   7 7189.73 1193.68   2
   2   8  -6 511729. 15722.7   3
  -2  -8   6 510276. 10006.8   2
   2  -8  -6 472548. 9471.36   2
   2  -8  -5 1951.37 692.143   2
  -2  -8   5 2159.38 761.273   2
   2   8  -5 1547.35 809.176   1
   2   8  -5 1015.17 733.223   3
   2  -8  -4 136548. 5015.21   2
  -2  -8   4 143248. 5215.09   2
   2   8  -4 141364. 7688.73   3
   2   8  -3 85112.0 5791.08   3
  -2   8   3 73560.6 3591.86   3
   2  -8  -3 78986.3 3819.74   2
  -2  -8   3 84037.5 3997.18   2
  -2  -8   2 2573.90 696.981   2
  -2   8   2 1444.15 645.087   1
   2  -8  -2 2431.41 736.477   2
   2   8  -2 917.537 643.785   3
  -2   8   2 555.604 282.521   3
   2   8  -1 148765. 6912.77   3
  -2   8   1 175175. 7218.79   1
  -2   8   1 149698. 6077.41   3
   2  -8  -1 166939. 5432.03   2
  -2  -8   1 164759. 5480.83   2
  -2  -8   0 18230.6 1886.08   2
   2  -8   0 18319.8 1812.89   2
  -2   8   0 19140.1 2410.80   1
  -2   8   0 18778.3 2287.91   3
   2   8   0 18486.9 2301.20   3
   2  -8   1 8535.98 1303.03   2
  -2  -8  -1 8004.01 1221.47   2
   2   8   1 5245.96 1145.05   3
  -2   8  -1 5830.94 1330.77   3
  -2   8  -1 8670.82 1647.18   1
   2   8   2 13045.9 1737.00   3
  -2  -8  -2 15116.6 1364.39   1
  -2   8  -2 13429.0 2156.49   3
  -2  -8  -2 14795.6 1655.09   2
  -2   8  -2 15554.2 2213.60   1
   2  -8   2 15463.5 1701.07   2
  -2  -8  -3 43961.7 2306.01   1
  -2  -8  -3 54424.3 3219.08   2
   2  -8   3 48438.4 3007.53   2
  -2   8  -3 63557.5 4553.72   1
  -2   8  -3 64306.7 4881.81   3
   2  -8   4 141528. 5204.03   2
  -2  -8  -4 143644. 4154.95   1
  -2   8  -4 152353. 7211.43   1
  -2  -8  -4 137098. 5141.92   2
  -2   8  -5 91252.8 5561.40   1
  -2   8  -5 93272.5 6339.23   3
   2  -8   5 86566.4 4149.36   2
  -2  -8  -5 81881.7 3962.33   2
  -2  -8  -6 99461.3 4473.64   2
  -2   8  -6 105576. 6118.91   1
  -2   8  -6 95569.3 6685.58   3
  -2  -8  -6 95146.6 3333.40   1
   2  -8   6 99607.0 4491.60   2
   2  -8   7 98136.8 4546.90   2
  -2  -8  -7 101027. 4512.72   2
  -2   8  -7 109285. 6290.21   1
  -2   8  -7 106514. 7230.88   3
  -2  -8  -7 85231.5 3235.58   1
   2  -8   8 8069.74 1312.56   2
  -2   8  -8 9135.66 2107.89   3
  -2  -8  -8 8916.91 1332.94   2
  -2  -8  -8 10190.1 1168.52   1
  -2   8  -8 9262.23 1825.72   1
  -2   8  -9-279.139 540.884   1
  -2  -8  -9-208.156 243.461   2
  -2  -8  -9 416.079 208.694   1
  -2   8  -9-107.678 303.464   3
   2  -8   9 365.593 380.301   2
  -2   8 -10 2167.75 1144.61   3
  -2  -8 -10 1241.19 386.751   1
  -2  -8 -10 1869.11 676.705   2
  -2   8 -10 1676.45 833.936   1
   2  -8  10 1490.99 679.261   2
  -2  -8 -11 739.632 379.557   2
   2  -8  11 310.883 296.887   2
  -2   8 -11 483.684 277.652   1
  -2  -8 -11 511.744 224.139   1
  -2   8 -11 1031.15 814.733   3
  -2  -8 -12 16862.9 1415.51   1
  -2   8 -12 15921.1 3161.71   3
   2  -8  12 16545.0 2075.19   2
  -2  -8 -12 15312.1 1883.03   2
  -2   8 -12 19112.7 2780.75   1
  -2   8 -13 109378. 8545.92   3
   2  -8  13 102500. 5324.75   2
  -2  -8 -13 93022.1 4752.95   2
  -2  -8 -13 96986.2 3268.80   1
  -2   8 -13 112753. 6875.53   1
  -2   8 -14 82673.0 7645.50   3
  -2   8 -14 81079.4 5926.21   1
  -2  -8 -14 72140.9 4228.12   2
   2  -8  14 71790.2 4503.14   2
  -2  -8 -15 219038. 7629.44   2
  -2   8 -15 236683. 13219.2   3
  -2   8 -15 246532. 10509.2   1
  -2   8 -16 83436.7 8012.85   3
  -2  -8 -16 70380.2 4396.69   2
  -2   8 -16 82999.1 6200.26   1
  -2   8 -17 47653.0 6163.46   3
  -2   8 -17 49459.1 4814.40   1
  -2  -8 -17 46259.8 3606.81   2
  -2  -8 -17 43189.1 2650.93   1
  -2   8 -18 1563.46 939.457   1
  -2   8 -18 1158.65 915.703   3
  -2  -8 -18 2175.04 830.439   2
  -2   8 -19 12943.0 3548.55   3
  -2   8 -19 9426.71 2318.19   1
  -2  -8 -19 10703.5 1926.32   2
  -2   8 -20 10578.6 2386.43   1
  -2   8 -20 9827.88 2996.66   3
  -2  -8 -20 8814.63 1712.37   2
  -2   8 -21 378.020 483.317   3
  -2   8 -21 202.145 335.242   1
  -2  -8 -21 971.947 619.066   2
  -2   8 -22-873.816 622.135   3
  -2   8 -22 148.293 303.003   1
  -2  -8 -22-429.109 393.881   2
  -2   8 -23 3842.67 1823.71   3
  -2  -8 -23 6866.38 1628.36   2
  -2   8 -23 7156.37 2059.14   1
  -2   8 -24 501.324 287.055   1
  -2  -8 -24-79.6705 225.185   2
  -2   8 -24 917.019 1175.78   3
  -2  -8 -25 850.863 543.811   2
  -2   8 -25 367.902 268.598   3
  -2   8 -25 308.478 410.677   1
  -2   8 -26 3641.50 1476.64   1
  -2   8 -26 2258.48 1430.16   3
  -2  -8 -26 3039.72 1127.40   2
  -2   8 -27 6547.28 1991.62   1
  -2  -8 -27 6144.44 1701.68   2
  -2   8 -27 5760.37 2453.28   3
  -2  -8 -28 3003.19 1179.96   2
  -2   8 -28 2223.56 1152.60   1
  -2   8 -28 4195.96 2515.56   3
  -2  -8 -29 467.909 533.362   2
  -2   8 -29 670.321 898.309   3
  -2   8 -30-712.045 1377.92   3
  -2  -8 -30 218.602 334.831   2
  -2  -8 -31 1063.92 751.418   2
  -2   8 -31 2282.87 1686.66   3
  -2   8 -32-1427.38 1449.08   3
  -2  -8 -32-784.092 756.873   2
  -2   8 -33 2294.27 1809.56   3
  -2   8 -34 685.758 1019.59   3
  -2   8 -35 1042.80 1175.97   3
  -2   8 -36 997.108 1556.38   3
  -2   8 -37-784.700 941.466   3
  -2   8 -38-1813.95 1586.93   3
  -2   8 -39 0.30557 308.271   3
  -2   8 -40 881.059 1124.37   3
  -2   8 -41 0.32050 260.411   3
  -2   8 -42 2213.49 1810.17   3
   2  10 -40 420.250 1202.03   3
   2  10 -39-469.158 838.569   3
   2  10 -38-885.268 1149.09   3
   2  10 -37 0.32200 340.561   3
   2  10 -36-1730.64 1434.27   3
   2  10 -35 259.341 806.822   3
   2  10 -34 0.30289 96.1924   3
   2  10 -33 0.29419 635.245   3
  -2 -10  32 74.0189 820.384   2
   2  10 -32 1130.82 1400.09   3
  -2 -10  32 369.353 373.976   1
   2  10 -31 3470.01 2094.70   3
  -2 -10  31 3796.13 1110.77   1
  -2 -10  31 2028.09 1050.44   2
   2  10 -30 1058.96 1160.25   3
  -2 -10  30 254.848 323.511   1
  -2 -10  30 243.474 270.631   2
   2 -10 -30 726.863 642.672   2
  -2 -10  29 804.613 522.023   1
   2  10 -29 803.417 861.951   3
   2 -10 -29 666.351 627.784   2
  -2 -10  29 460.663 577.313   2
  -2 -10  28-139.338 259.969   2
   2 -10 -28-160.937 175.067   2
   2  10 -28-295.480 612.460   3
  -2 -10  27 422.197 475.339   2
   2 -10 -27-260.449 432.665   2
   2  10 -27 1667.82 1517.63   3
   2  10 -26 872.470 828.450   3
  -2 -10  26 2619.01 1069.65   2
   2 -10 -26 1525.33 830.832   2
   2  10 -25 879.750 976.753   3
  -2 -10  25 2246.35 1001.72   2
   2 -10 -25 1684.20 793.393   2
   2 -10 -24 93.9246 213.143   2
  -2 -10  24 251.614 306.543   2
   2  10 -24 1338.99 1259.89   3
   2  10 -23 7042.82 2867.58   3
  -2 -10  23 10139.5 2050.85   2
   2 -10 -23 9358.38 1944.64   2
   2  10 -22 10192.3 3337.22   3
   2 -10 -22 12411.6 2183.00   2
  -2 -10  22 13264.4 2303.43   2
   2 -10 -21 213.926 423.305   2
   2  10 -21 48.5027 231.915   3
  -2 -10  21 802.755 542.722   2
  -2 -10  20 3678.77 1146.89   2
   2  10 -20 4160.39 1993.42   3
   2 -10 -20 3270.19 1087.39   2
   2  10 -19-27.7148 340.299   3
   2 -10 -19 441.512 398.012   2
  -2 -10  19 34.2659 218.191   2
   2 -10 -18 26703.2 2892.20   2
   2  10 -18 25536.0 4852.33   3
  -2 -10  18 30823.4 3221.18   2
   2  10 -17-48.9854 340.124   3
  -2 -10  17 189.426 113.239   2
   2 -10 -16 49877.9 2519.39   1
  -2 -10  16 58383.9 4255.28   2
   2 -10 -16 52072.3 3906.20   2
   2  10 -16 53895.4 6801.35   3
   2 -10 -15 1697.54 484.967   1
  -2 -10  15 1454.31 651.661   2
   2  10 -15 2258.31 1407.53   3
   2 -10 -15 1576.39 678.211   2
  -2 -10  14 5907.50 1297.03   2
   2 -10 -14 5138.91 822.500   1
   2 -10 -14 5888.63 1265.48   2
   2  10 -14 4686.73 1973.47   3
   2  10 -13 3646.68 1527.89   3
   2 -10 -13 1964.07 516.536   1
   2 -10 -13 2734.11 859.281   2
  -2 -10  13 2611.14 851.420   2
  -2 -10  12 26438.0 2683.02   2
   2 -10 -12 28976.7 2096.19   1
   2  10 -12 21419.3 3945.44   3
   2 -10 -12 23306.0 2452.49   2
   2 -10 -11 602.056 280.603   1
   2 -10 -11 1.54867 256.002   2
   2  10 -11 593.025 695.149   3
  -2 -10  11-0.92444 62.5925   2
   2 -10 -10 14115.3 1841.78   2
   2 -10 -10 12727.9 1340.77   1
  -2 -10  10 16317.1 2031.63   2
   2  10 -10 14157.5 3057.86   3
  -2 -10   9 44187.2 3330.36   2
   2 -10  -9 43085.3 2455.52   1
   2 -10  -9 40288.2 3132.20   2
   2  10  -9 34114.9 4710.83   3
  -2 -10   8 5254.13 1173.90   2
   2 -10  -8 7217.66 998.268   1
   2 -10  -8 5990.08 1209.99   2
   2 -10  -7 22084.4 2232.98   2
  -2 -10   7 23539.4 2432.75   2
   2 -10  -7 23010.6 1816.00   1
   2  10  -7 20475.0 3532.43   3
   2  10  -6 449.555 626.230   3
  -2 -10   6-251.853 293.458   2
   2 -10  -6 104.393 230.426   2
   2 -10  -6 102.826 126.680   1
   2 -10  -5 19579.9 2095.88   2
  -2 -10   5 18323.3 2064.05   2
   2  10  -5 16218.5 3019.14   3
  -2 -10   4 781.729 305.131   2
   2  10  -4 714.281 590.452   3
   2 -10  -4 1076.77 434.274   2
  -2  10   4 787.491 338.030   3
   2  10  -3 14397.1 2538.79   3
   2 -10  -3 18760.3 1998.50   2
  -2  10   3 13008.0 1781.69   3
  -2 -10   3 17920.2 1940.01   2
   2 -10  -2 3489.22 858.536   2
  -2 -10   2 3269.65 829.181   2
  -2  10   2 2187.80 789.446   3
   2  10  -2 2572.67 1033.86   3
   2 -10  -1 176.079 77.6345   2
   2  10  -1-79.7363 170.522   3
  -2 -10   1 126.235 167.616   2
  -2  10   1 205.816 208.479   3
  -2  10   0 2068.40 872.468   1
   2  10   0 1681.40 782.246   3
  -2  10   0 1651.86 774.522   3
  -2 -10   0 1486.70 521.632   1
  -2 -10   0 1670.89 612.332   2
   2 -10   0 1504.72 566.682   2
   2  10   1 162.751 210.705   3
  -2 -10  -1-411.163 312.665   1
  -2  10  -1 96.1180 194.690   3
  -2 -10  -1 111.508 53.9626   2
  -2  10  -1 153.638 307.927   1
   2 -10   1-189.383 220.467   2
  -2  10  -2 285.378 207.139   1
   2 -10   2 331.548 352.268   2
  -2 -10  -2 396.308 356.625   2
   2  10   2 359.373 203.779   3
  -2 -10  -2 0.76061 92.6358   1
  -2  10  -2 7.30738 195.674   3
  -2 -10  -3 51609.3 2823.50   1
  -2 -10  -3 47537.1 3318.03   2
  -2  10  -3 47820.1 4309.51   1
   2 -10   3 45833.2 3264.22   2
  -2  10  -4 20370.8 3168.82   3
  -2 -10  -4 22239.6 2249.64   2
  -2 -10  -4 20943.3 1800.26   1
  -2  10  -4 26529.5 3297.52   1
   2 -10   4 23260.4 2346.27   2
  -2  10  -5-145.229 282.829   1
  -2 -10  -5-264.176 321.133   2
  -2  10  -5 391.084 332.590   3
  -2 -10  -5 132.990 57.2132   1
   2 -10   5-430.131 398.381   2
   2 -10   6 9976.70 1550.09   2
  -2  10  -6 7500.56 1996.19   3
  -2 -10  -6 9952.44 1535.28   2
  -2 -10  -6 11781.6 1326.87   1
  -2  10  -6 11532.8 2215.18   1
  -2  10  -7 21777.1 3098.16   1
  -2 -10  -7 18897.6 2167.97   2
   2 -10   7 21501.1 2293.30   2
  -2  10  -7 16924.7 3083.86   3
  -2 -10  -7 19888.9 1751.52   1
   2 -10   8 1424.51 646.839   2
  -2  10  -8 587.831 307.148   3
  -2 -10  -8 1702.00 683.478   2
  -2 -10  -8 1421.20 495.661   1
  -2  10  -8 793.168 541.487   1
  -2 -10  -9 10097.1 1619.43   2
  -2  10  -9 11650.2 2371.38   1
   2 -10   9 10097.6 1586.12   2
  -2  10  -9 10121.9 2526.06   3
  -2 -10  -9 9785.86 1273.91   1
  -2 -10 -10 9214.67 1211.15   1
   2 -10  10 9633.34 1614.89   2
  -2 -10 -10 8733.88 1519.62   2
  -2  10 -10 7938.37 2338.89   3
  -2  10 -10 9426.83 2077.49   1
  -2  10 -11 31892.0 3901.48   1
  -2 -10 -11 27779.3 2733.71   2
  -2  10 -11 28507.0 4497.81   3
  -2 -10 -11 20757.0 1768.23   1
   2 -10  11 27742.5 2764.87   2
  -2  10 -12 34373.8 4933.27   3
   2 -10  12 46293.6 3606.62   2
  -2  10 -12 48082.3 4827.88   1
  -2 -10 -12 43093.4 2548.34   1
  -2 -10 -12 40267.4 3285.32   2
   2 -10  13 10373.7 1714.54   2
  -2  10 -13 9356.73 2612.21   3
  -2 -10 -13 8368.72 1515.57   2
  -2  10 -13 10786.6 2265.49   1
  -2 -10 -13 8224.27 1126.31   1
  -2  10 -14 732.239 407.746   3
  -2  10 -14 1311.88 741.118   1
  -2 -10 -14 1977.32 728.972   2
  -2 -10 -14 1405.85 446.446   1
   2 -10  14 2129.76 807.596   2
  -2  10 -15 22799.1 4220.26   3
  -2 -10 -15 32015.9 2199.67   1
  -2 -10 -15 27504.3 2857.55   2
  -2  10 -15 30947.0 3998.50   1
   2 -10  15 28997.1 3045.45   2
  -2  10 -16 71606.2 7755.85   3
  -2  10 -16 93952.7 7134.48   1
  -2 -10 -16 84594.5 5107.14   2
   2 -10  16 84689.1 5301.12   2
  -2 -10 -16 69671.0 3667.61   1
   2 -10  17 11111.8 1944.16   2
  -2 -10 -17 9320.10 1713.64   2
  -2  10 -17 5764.69 2220.57   3
  -2  10 -17 10778.2 2415.21   1
   2 -10  18 9642.37 1836.38   2
  -2 -10 -18 9626.00 1786.87   2
  -2  10 -18 10039.2 2343.28   1
  -2  10 -18 8954.96 2755.74   3
  -2  10 -19 1729.90 1398.39   3
  -2 -10 -19 1665.10 784.994   2
   2 -10  19 1551.70 769.046   2
  -2  10 -19 1487.78 876.468   1
   2 -10  20 1727.66 717.273   2
  -2  10 -20 2575.21 1219.33   1
  -2  10 -20 509.054 499.120   3
  -2 -10 -20 1717.42 792.598   2
  -2 -10 -21 3940.22 1212.10   2
  -2  10 -21 5788.69 1856.23   1
  -2  10 -21 3055.62 1738.71   3
   2 -10  21 4297.27 1317.87   2
  -2 -10 -22-331.970 377.823   2
   2 -10  22 396.907 364.650   2
  -2  10 -22-313.105 597.878   1
  -2  10 -22-216.291 397.685   3
   2 -10  23 2583.81 1042.95   2
  -2 -10 -23 2527.88 983.665   2
  -2  10 -23 1227.03 1261.57   3
  -2  10 -23 2890.00 1343.53   1
  -2  10 -24 2404.82 1260.54   1
  -2 -10 -24 849.844 579.033   2
  -2  10 -24 1914.92 1453.00   3
   2 -10  24 2024.85 964.461   2
   2 -10  25 205.645 321.524   2
  -2  10 -25 128.823 205.198   3
  -2 -10 -25 147.357 151.961   2
  -2  10 -26-40.6694 70.5063   1
  -2  10 -26-246.969 331.279   3
   2 -10  26 74.7241 186.875   2
  -2  10 -27 753.961 1112.09   3
  -2 -10 -27 368.363 411.182   2
   2 -10  27 866.931 633.031   2
  -2  10 -28-281.839 670.163   3
   2 -10  28-721.891 628.368   2
  -2 -10 -28 280.705 400.651   2
   2 -10  29 3904.87 1453.11   2
  -2 -10 -29 3214.97 1304.19   2
  -2  10 -29 2452.53 1886.86   3
   2 -10  30 1523.20 915.576   2
  -2 -10 -30 2389.09 1179.70   2
  -2  10 -30 982.533 1210.41   3
  -2 -10 -31 948.384 769.850   2
   2 -10  31 389.702 517.395   2
  -2  10 -31 1117.43 1198.69   3
   2 -10  32 538.750 572.717   2
  -2 -10 -32-231.026 405.161   2
  -2  10 -32 414.527 740.664   3
  -2  10 -33 995.870 1086.27   3
   2 -10  33-6.35926 161.074   2
  -2  10 -34-249.278 737.726   3
  -2  10 -35 1264.92 1391.51   3
  -2  10 -36-759.614 1032.58   3
  -2  10 -37 0.31378 843.153   3
  -2  10 -38 0.31650 325.709   3
  -2  10 -39 585.605 932.762   3
  -2  10 -40 0.32661 670.754   3
   2  12 -38-885.458 1162.88   3
   2  12 -37-890.992 1161.01   3
   2  12 -36 612.166 956.200   3
   2  12 -35-548.281 903.570   3
   2  12 -34 0.32111 534.336   3
   2  12 -33-806.759 1075.63   3
  -2 -12  33 494.338 411.498   1
  -2 -12  32 0.71164 194.145   1
   2  12 -32-989.570 1288.31   3
  -2 -12  31 6.55556 155.412   1
  -2 -12  31-429.722 471.933   2
  -2 -12  30 337.392 339.825   1
   2 -12 -30-713.236 696.737   2
  -2 -12  30 552.371 571.622   2
   2  12 -30-0.29645 269.302   3
   2  12 -29-92.2459 662.657   3
  -2 -12  29 187.615 242.782   2
  -2 -12  29-21.9697 106.968   1
   2 -12 -29-747.239 610.953   2
  -2 -12  28 3383.24 1301.17   2
   2 -12 -28 2961.86 1261.51   2
  -2 -12  28 6751.02 1523.70   1
   2  12 -28 2553.70 1772.96   3
   2  12 -27 1343.99 1446.33   3
  -2 -12  27 1293.61 806.712   2
  -2 -12  27 679.313 484.830   1
   2 -12 -27 670.710 596.862   2
   2 -12 -26 514.963 554.033   2
  -2 -12  26 62.8132 46.9945   1
  -2 -12  26 420.290 474.830   2
   2  12 -26 662.753 1041.33   3
   2  12 -25-49.4295 262.785   3
   2 -12 -25-274.954 359.402   2
  -2 -12  25-6.52408 180.439   2
   2  12 -24-61.4873 90.3337   3
   2 -12 -24 401.718 405.589   2
   2 -12 -23 668.722 540.609   2
   2  12 -23 1683.99 1402.36   3
  -2 -12  23 1160.37 683.861   2
   2  12 -22 80.0135 306.467   3
  -2 -12  22 7.28549 69.6374   2
   2  12 -21 1895.15 1611.23   3
   2 -12 -21 985.850 628.540   2
  -2 -12  21 1322.20 705.002   2
   2  12 -20-1108.59 1063.47   3
   2 -12 -20 352.944 320.617   2
  -2 -12  20-691.950 566.208   2
  -2 -12  19 197.853 152.211   2
   2 -12 -19 186.313 244.389   2
   2  12 -19 231.753 191.098   3
   2 -12 -18 273.932 294.964   2
  -2 -12  18 416.035 371.572   2
   2  12 -18 273.788 442.224   3
  -2 -12  17 1708.50 762.691   2
   2  12 -17 1230.39 1197.72   3
   2 -12 -17 1268.99 651.957   2
  -2 -12  16 1181.23 692.468   2
   2  12 -16-174.420 746.429   3
   2 -12 -16 1107.46 599.199   2
   2 -12 -15 830.127 386.515   1
   2 -12 -15 1189.17 651.224   2
  -2 -12  15 834.772 502.267   2
  -2 -12  14 4234.60 1164.84   2
   2  12 -14 3193.39 1743.59   3
   2 -12 -14 3538.18 1039.93   2
   2 -12 -14 3927.06 812.072   1
   2 -12 -13 4601.71 910.179   1
   2 -12 -13 3722.50 1075.56   2
   2  12 -13 4084.89 1883.20   3
  -2 -12  13 3940.57 1110.02   2
   2  12 -12 1607.66 1186.42   3
  -2 -12  12 2896.80 966.619   2
   2 -12 -12 3045.99 777.532   1
   2 -12 -12 1933.08 732.112   2
   2 -12 -11-77.1239 117.066   1
   2  12 -11 737.907 899.879   3
  -2 -12  11 805.009 504.730   2
   2 -12 -11 71.1500 153.215   2
   2 -12 -10 6031.42 1028.31   1
   2 -12 -10 6059.93 1321.41   2
   2  12 -10 3890.10 1697.40   3
  -2 -12  10 5636.66 1324.11   2
   2  12  -9 86.9045 147.702   3
  -2 -12   9 702.773 464.410   2
   2 -12  -9 1356.28 633.086   2
   2 -12  -9 1251.32 440.831   1
  -2 -12   8 12589.4 1887.51   2
   2 -12  -8 11712.0 1779.72   2
   2 -12  -8 15652.1 1663.95   1
   2 -12  -7 4107.18 838.360   1
  -2 -12   7 4166.98 1056.83   2
   2 -12  -7 3646.46 936.603   2
   2  12  -7 2296.24 1220.29   3
  -2 -12   6 2741.25 888.850   2
   2 -12  -6 2111.49 672.926   1
   2  12  -6 2682.67 1333.42   3
   2 -12  -6 3133.23 944.043   2
   2 -12  -5 18414.0 1810.90   1
   2 -12  -5 16323.3 2048.24   2
  -2 -12   5 15359.1 2018.88   2
  -2 -12   4-400.309 375.792   2
   2 -12  -4 1.27265 179.995   1
   2 -12  -4 31.6798 174.391   2
  -2  12   3 97.7901 270.711   3
  -2 -12   3 334.991 305.704   2
   2 -12  -3 508.963 374.023   2
   2  12  -3-58.4684 213.530   3
  -2 -12   2 25879.1 2640.08   2
   2 -12  -2 23772.7 2453.75   2
  -2 -12   2 28075.8 2379.61   1
   2  12  -2 14423.6 2720.76   3
  -2  12   2 12078.7 2060.72   3
   2  12  -1 1820.34 1024.53   3
   2 -12  -1 5991.66 1471.58   2
  -2  12   1 828.518 561.035   3
  -2 -12   1 5090.72 1184.47   1
  -2 -12   1 5467.03 1433.63   2
  -2  12   0 15227.4 2532.25   3
   2  12   0 15520.5 2651.22   3
   2 -12   0 24793.8 2535.60   2
  -2 -12   0 29529.1 2395.74   1
  -2 -12   0 24940.0 2542.85   2
   2 -12   1 32680.1 2923.91   2
  -2 -12  -1 34709.0 3038.97   2
   2  12   1 15565.1 2548.14   3
  -2 -12  -1 46554.7 2994.64   1
  -2  12  -1 18143.2 2897.25   3
  -2 -12  -2 57761.1 3892.48   2
  -2 -12  -2 63910.2 3493.50   1
   2 -12   2 55718.9 3777.61   2
  -2 -12  -3 3189.11 763.672   1
   2 -12   3 3664.21 983.684   2
  -2 -12  -3 4787.09 1097.25   2
  -2  12  -3 3413.46 1372.57   3
  -2 -12  -4 2930.49 727.515   1
  -2  12  -4 2101.23 999.626   1
  -2 -12  -4 1665.15 606.715   2
   2 -12   4 975.256 516.973   2
  -2  12  -4 1499.89 989.211   3
  -2 -12  -5 37765.3 3191.06   2
  -2  12  -5 37597.8 4254.08   1
  -2 -12  -5 37202.5 2661.43   1
   2 -12   5 36197.0 3149.50   2
  -2 -12  -6 7211.61 1422.05   2
  -2 -12  -6 9230.62 1348.44   1
   2 -12   6 5700.58 1231.49   2
  -2  12  -6 3494.38 1474.07   3
  -2  12  -6 7343.60 1901.86   1
   2 -12   7 268.957 92.5786   2
  -2 -12  -7 316.872 250.246   1
  -2  12  -7-146.358 594.707   1
  -2  12  -7 467.298 474.177   3
  -2 -12  -7 562.536 428.991   2
   2 -12   8 12983.4 1907.15   2
  -2 -12  -8 12126.3 1858.95   2
  -2 -12  -8 14112.1 1710.85   1
  -2  12  -8 8488.37 2488.11   3
  -2  12  -8 12737.4 2489.58   1
  -2 -12  -9 35407.9 3207.14   2
   2 -12   9 36973.9 3298.60   2
  -2 -12  -9 45594.0 3092.72   1
  -2  12  -9 40540.5 4558.44   1
  -2 -12 -10 1887.93 726.108   2
  -2  12 -10 1695.42 928.686   1
   2 -12  10 1766.24 734.469   2
  -2 -12 -10 1493.91 549.536   1
  -2  12 -10 2749.85 1578.53   3
  -2 -12 -11 5404.22 1283.19   2
  -2 -12 -11 4672.56 923.722   1
  -2  12 -11 3854.55 1784.03   3
   2 -12  11 4899.66 1219.96   2
  -2  12 -11 5787.24 1759.88   1
  -2  12 -12-55.0646 418.497   3
   2 -12  12 710.057 470.418   2
  -2 -12 -12 826.058 479.422   2
  -2  12 -12 446.631 318.020   1
  -2 -12 -12 985.650 429.767   1
  -2 -12 -13 700.643 459.743   2
  -2 -12 -13 1094.77 457.942   1
  -2  12 -13 130.577 156.707   1
  -2  12 -13 1070.00 1047.45   3
   2 -12  13 1171.27 601.621   2
  -2 -12 -14-180.103 265.751   2
  -2  12 -14-764.226 855.656   3
  -2 -12 -14-283.029 276.525   1
  -2  12 -14 772.241 660.656   1
   2 -12  14-100.232 124.072   2
  -2  12 -15 267.189 504.463   1
  -2  12 -15 1209.80 1065.21   3
  -2 -12 -15 474.677 293.509   1
   2 -12  15 292.452 348.444   2
  -2 -12 -15 213.730 222.337   2
  -2  12 -16 6401.40 1916.49   1
   2 -12  16 6283.04 1499.86   2
  -2 -12 -16 6367.68 1467.96   2
  -2  12 -16 5487.11 2363.52   3
  -2 -12 -17 860.264 501.275   2
  -2  12 -17 69.8750 55.6580   1
   2 -12  17 584.001 395.558   2
  -2  12 -18 1535.03 1300.79   3
  -2 -12 -18 2510.70 964.718   2
  -2  12 -18 2470.67 1152.96   1
   2 -12  18 2398.22 940.981   2
  -2  12 -19 4653.43 1682.56   1
  -2  12 -19 3503.51 1831.52   3
   2 -12  19 6579.87 1599.25   2
  -2 -12 -19 5693.02 1472.73   2
  -2  12 -20 6065.16 1943.57   1
   2 -12  20 7234.73 1672.47   2
  -2  12 -20 4783.00 2250.97   3
  -2 -12 -20 6054.46 1522.57   2
  -2 -12 -21-210.876 231.138   2
   2 -12  21-161.091 298.342   2
  -2  12 -21-76.4319 397.464   1
  -2  12 -21 673.934 1006.78   3
   2 -12  22 748.856 544.689   2
  -2 -12 -22 175.014 258.140   2
  -2  12 -22 583.145 792.396   3
  -2 -12 -23 166.850 247.976   2
   2 -12  23-2.63435 234.666   2
  -2  12 -23 557.552 806.675   3
  -2 -12 -24 423.161 476.542   2
  -2  12 -24 868.231 1013.72   3
   2 -12  24 405.384 505.215   2
  -2 -12 -25 1078.85 717.826   2
  -2  12 -25 634.235 1051.44   3
   2 -12  25 2026.58 968.364   2
  -2 -12 -26 2472.90 1130.54   2
   2 -12  26 2708.63 1135.69   2
  -2  12 -26-7.34522 93.9233   3
   2 -12  27 974.906 695.396   2
  -2  12 -27-920.358 995.785   3
  -2 -12 -27 803.239 621.568   2
   2 -12  28 564.860 588.918   2
  -2 -12 -28 316.280 410.065   2
  -2  12 -28-911.256 1012.47   3
  -2 -12 -29 1074.97 809.102   2
  -2  12 -29 0.28680 527.886   3
   2 -12  29-192.780 413.643   2
  -2  12 -30 925.125 1110.79   3
  -2 -12 -30 775.644 647.459   2
   2 -12  30 294.881 353.906   2
  -2 -12 -31-89.2752 264.884   2
  -2  12 -31-0.29483 663.882   3
   2 -12  31 307.889 462.854   2
   2 -12  32 1243.80 695.485   1
  -2  12 -32 994.523 1447.07   3
  -2 -12 -32 694.454 681.681   2
   2 -12  32 118.529 341.339   2
  -2  12 -33 440.509 1431.49   3
   2 -12  33 681.411 506.915   1
  -2  12 -34-865.908 1114.99   3
  -2  12 -35 0.31617 936.567   3
  -2  12 -36 836.362 1114.67   3
  -2  12 -37 1758.10 1633.58   3
  -2  12 -38 1635.38 1581.37   3
   2  14 -36-687.453 1029.05   3
   2  14 -35 1330.31 1424.90   3
  -2 -14  34-344.551 380.250   1
   2  14 -34 736.103 1053.31   3
   2  14 -33 1051.44 1252.84   3
  -2 -14  33-7.19943 19.2688   1
  -2 -14  32 765.497 552.487   1
   2  14 -32 159.546 485.052   3
  -2 -14  31 899.480 625.427   1
   2  14 -31-992.388 1201.22   3
  -2 -14  30 1314.80 707.366   1
   2  14 -30 259.046 609.180   3
   2 -14 -30-131.339 275.093   2
  -2 -14  30 994.631 747.124   2
  -2 -14  29 340.775 427.623   2
  -2 -14  29-308.356 356.617   1
   2 -14 -29 376.850 488.259   2
  -2 -14  28 915.203 727.580   2
  -2 -14  28-181.369 311.581   1
   2  14 -28 1030.62 1575.99   3
   2 -14 -28-148.257 282.237   2
  -2 -14  27 1439.18 883.361   2
  -2 -14  27 1373.96 721.302   1
   2 -14 -27 736.524 648.616   2
   2  14 -27 1660.09 1671.91   3
  -2 -14  26-10.6121 83.4706   1
  -2 -14  26-104.150 199.056   2
   2 -14 -26-569.750 581.792   2
   2  14 -26 190.060 503.949   3
   2  14 -25 0.28929 657.267   3
   2 -14 -25-81.4749 248.856   2
  -2 -14  25-446.885 521.786   2
  -2 -14  25 170.588 308.445   1
  -2 -14  24 492.621 563.552   2
   2 -14 -24 1057.66 700.806   2
   2  14 -24 869.478 1529.39   3
  -2 -14  24 301.668 365.019   1
  -2 -14  23 6280.57 1482.83   1
   2 -14 -23 3469.75 1296.73   2
  -2 -14  23 3973.95 1370.60   2
   2  14 -23 3401.83 2297.90   3
   2 -14 -22 771.461 553.458   2
  -2 -14  22 494.455 546.387   2
   2  14 -22 531.651 989.632   3
  -2 -14  22 595.037 392.733   1
   2 -14 -21 596.837 528.661   2
  -2 -14  21 1761.72 742.219   1
  -2 -14  21 1293.52 754.552   2
   2  14 -21 1473.19 1263.10   3
  -2 -14  20 846.136 586.119   2
   2 -14 -20 576.875 493.017   2
   2  14 -20-506.215 769.114   3
  -2 -14  20 1969.01 786.588   1
   2 -14 -19 360.865 416.074   2
  -2 -14  19 865.072 617.279   2
   2  14 -19 226.378 307.106   3
   2 -14 -18 482.159 411.304   2
   2  14 -18-49.5881 388.745   3
  -2 -14  18 553.980 431.113   2
   2 -14 -17 965.345 672.583   2
  -2 -14  17 1669.96 773.848   2
   2  14 -17-73.9047 222.501   3
  -2 -14  16 5251.08 1443.54   2
   2 -14 -16 4789.53 1343.98   2
   2  14 -16 1654.87 1245.87   3
  -2 -14  15 1197.72 676.773   2
   2 -14 -15 697.554 486.019   2
  -2 -14  14 723.366 511.014   2
   2 -14 -14 586.837 484.951   2
   2 -14 -14 1359.90 536.128   1
   2  14 -14-708.881 950.056   3
   2 -14 -13-693.341 483.049   2
   2 -14 -13 154.340 162.965   1
  -2 -14  13-410.326 386.765   2
   2  14 -13-129.930 469.054   3
   2 -14 -12 1030.34 621.296   2
   2 -14 -12 1131.64 561.069   1
  -2 -14  12 166.693 157.709   2
   2  14 -12 366.666 492.271   3
   2 -14 -11 1659.62 676.994   1
  -2 -14  11 1148.34 619.160   2
   2  14 -11 2337.89 1512.88   3
   2 -14 -11 1459.07 709.611   2
   2 -14 -10 860.555 497.284   1
   2 -14 -10 843.078 569.136   2
   2  14 -10 140.546 498.230   3
  -2 -14  10 1494.47 706.149   2
  -2 -14   9 273.767 367.594   2
   2 -14  -9-220.923 233.197   1
   2  14  -9 530.509 670.189   3
   2 -14  -9-408.451 360.966   2
  -2 -14   8-324.291 434.192   2
   2 -14  -8 179.446 121.370   1
   2  14  -8 182.005 487.706   3
   2 -14  -8 469.397 401.178   2
  -2 -14   8 325.774 324.009   1
  -2 -14   7 11990.1 1784.70   1
  -2 -14   7 8144.25 1594.07   2
   2 -14  -7 7745.90 1566.52   2
   2  14  -7 5008.80 1983.67   3
   2 -14  -7 8864.68 1376.57   1
   2  14  -6 2701.25 1440.92   3
  -2 -14   6 5444.40 1296.07   2
   2 -14  -6 6869.41 1222.14   1
   2 -14  -6 5110.59 1249.61   2
  -2 -14   5 7026.80 1463.25   2
   2 -14  -5 10126.0 1502.96   1
  -2 -14   5 12010.1 1704.21   1
   2  14  -5 3714.55 1602.35   3
   2 -14  -5 7517.53 1532.16   2
   2  14  -4 629.650 635.132   3
   2 -14  -4 1426.17 591.942   1
   2 -14  -4 1447.79 678.120   2
  -2 -14   4 824.642 513.816   2
  -2 -14   4 2121.87 706.172   1
  -2 -14   3 5105.10 1229.65   2
   2 -14  -3 6042.27 1150.04   1
  -2 -14   3 6545.97 1249.42   1
   2 -14  -3 5550.57 1277.34   2
   2  14  -3 1964.19 1091.75   3
   2 -14  -2 7434.71 1494.67   2
  -2 -14   2 10798.0 1584.74   1
  -2 -14   2 8147.02 1575.52   2
  -2  14   2 2650.77 1062.59   3
   2  14  -2 4320.42 1612.31   3
   2 -14  -2 11220.3 1584.49   1
  -2  14   1 464.380 420.005   3
  -2 -14   1 1869.79 775.970   2
   2  14  -1 844.039 801.248   3
   2 -14  -1 1978.90 753.159   2
  -2 -14   1 1831.57 642.461   1
   2 -14  -1 1445.63 550.510   1
  -2  14   0 72.1912 65.7576   3
  -2 -14   0-355.318 354.819   1
  -2 -14   0 233.961 385.970   2
   2 -14   0 244.961 233.236   2
   2  14   0-373.220 432.049   3
  -2 -14  -1 14750.6 1843.04   1
   2  14   1 3638.91 1334.51   3
  -2  14  -1 3450.47 1289.77   3
   2 -14   1 9935.15 1744.81   2
  -2 -14  -1 11224.9 1862.72   2
  -2 -14  -2-134.962 291.238   2
  -2 -14  -2 200.946 82.5537   1
   2 -14   2 275.967 298.616   2
  -2  14  -2 87.3491 85.3821   3
  -2 -14  -3-639.689 455.790   2
  -2 -14  -3-45.2077 115.394   1
   2 -14   3 157.342 246.949   2
  -2  14  -3-254.350 432.918   3
   2 -14   4 5471.90 1252.49   2
  -2  14  -4 2738.77 1307.30   3
  -2 -14  -4 5729.96 1331.58   2
  -2 -14  -5 9472.84 1459.95   1
  -2 -14  -5 8138.96 1614.70   2
  -2  14  -5 4271.73 1755.71   3
   2 -14   5 8078.32 1578.12   2
   2 -14   6 287.276 321.883   2
  -2 -14  -6 356.635 368.602   2
  -2  14  -6-245.177 305.552   3
  -2 -14  -6 824.219 459.729   1
  -2  14  -7 530.756 574.810   3
  -2 -14  -7 994.970 490.015   1
   2 -14   7 803.574 513.769   2
  -2 -14  -7 1309.18 694.970   2
  -2 -14  -8 606.634 475.814   1
   2 -14   8 316.660 276.921   2
  -2  14  -8-531.539 966.687   3
  -2 -14  -8 242.828 394.608   2
   2 -14   9 5229.17 1292.97   2
  -2  14  -9 1954.83 1380.40   3
  -2 -14  -9 6819.51 1288.04   1
  -2 -14  -9 5884.98 1398.18   2
   2 -14  10 9888.10 1823.30   2
  -2  14 -10 6871.40 2508.69   3
  -2 -14 -10 10148.3 1862.41   2
  -2 -14 -10 9252.73 1474.22   1
  -2  14 -11 1423.53 1152.47   3
  -2 -14 -11 2856.77 793.757   1
   2 -14  11 3633.55 1145.90   2
  -2 -14 -11 3061.45 1021.24   2
  -2  14 -12 995.226 940.890   3
  -2 -14 -12 1891.63 827.048   2
  -2 -14 -12 2117.55 693.623   1
   2 -14  12 1761.06 754.183   2
  -2 -14 -13 1070.68 594.154   2
   2 -14  13 688.592 496.060   2
  -2 -14 -13 828.357 412.022   1
  -2  14 -13 1741.06 1102.13   3
  -2 -14 -14 3498.89 1113.94   2
  -2 -14 -14 4142.01 985.586   1
   2 -14  14 4050.95 1269.74   2
  -2  14 -14 886.811 909.483   3
  -2 -14 -15 2018.30 834.396   2
  -2  14 -15 2208.49 1595.67   3
   2 -14  15 2353.24 1011.44   2
   2 -14  16 195.121 186.729   2
  -2  14 -16 112.783 608.491   3
  -2 -14 -16 676.062 541.036   2
   2 -14  17 250.273 24.0853   2
  -2  14 -17 205.351 239.596   3
  -2 -14 -17 566.450 458.269   2
  -2  14 -18 1881.65 1302.76   3
  -2 -14 -18 3479.24 1200.34   2
   2 -14  18 4144.14 1369.83   2
  -2  14 -19-608.649 240.622   3
  -2 -14 -19-237.369 333.124   2
  -2  14 -20 759.538 1076.04   3
   2 -14  20 2078.37 944.077   2
  -2 -14 -20 1987.78 936.567   2
  -2  14 -21 2106.61 1559.27   3
  -2 -14 -21 1163.69 723.162   2
   2 -14  21 1345.80 759.772   2
  -2 -14 -22 844.827 611.891   2
  -2  14 -22 1350.03 1388.59   3
   2 -14  22 1132.95 700.154   2
  -2  14 -23 665.358 875.123   3
   2 -14  23 595.767 512.296   2
  -2 -14 -23 31.3314 161.210   2
  -2 -14 -24 622.836 592.491   2
   2 -14  24-531.245 544.890   2
  -2  14 -24-612.602 867.667   3
  -2  14 -25-781.159 338.228   3
   2 -14  25-46.9524 113.740   2
  -2 -14 -25-186.844 326.808   2
  -2 -14 -26 386.920 498.957   2
  -2  14 -26 256.958 578.659   3
   2 -14  26-180.649 337.053   2
  -2 -14 -27 273.264 377.408   2
   2 -14  27 79.5938 253.973   2
  -2  14 -27-276.594 611.804   3
  -2  14 -28 184.238 671.294   3
   2 -14  28 2402.95 1156.97   2
  -2 -14 -28 1333.33 952.681   2
   2 -14  29-624.622 652.417   2
  -2 -14 -29 2.21028 34.2803   2
   2 -14  29 200.191 231.105   1
  -2  14 -29-714.836 995.259   3
  -2  14 -30 1127.43 1428.51   3
   2 -14  30 778.844 675.659   2
  -2 -14 -30 108.062 409.970   2
   2 -14  30 245.141 289.937   1
  -2  14 -31 1213.00 1324.00   3
   2 -14  31 146.980 344.593   2
  -2 -14 -31 208.610 517.494   2
   2 -14  31-288.433 298.294   1
   2 -14  32 105.457 175.499   1
  -2 -14 -32 1003.29 829.879   2
  -2  14 -32 167.594 497.144   3
   2 -14  33 270.914 319.875   1
  -2  14 -33 0.32636 839.109   3
  -2  14 -34-3465.57 2306.95   3
   2 -14  34 83.8342 169.442   1
  -2  14 -35 978.040 1230.98   3
  -2  14 -36 4568.72 3166.76   3
  -2 -16  34 184.050 324.238   1
   2  16 -33 0.33528 426.521   3
  -2 -16  33-369.067 345.053   1
   2  16 -32-714.035 1000.93   3
  -2 -16  32 283.911 361.543   1
   2  16 -31 355.305 730.687   3
  -2 -16  31 98.5818 201.639   1
  -2 -16  30 332.933 372.164   1
   2 -16 -30 409.334 918.200   2
   2  16 -30 908.781 1163.68   3
  -2 -16  29-607.047 525.593   1
   2  16 -29 388.744 752.346   3
  -2 -16  29-131.537 314.795   2
   2 -16 -29 299.525 528.470   2
   2  16 -28 56.9977 286.067   3
   2 -16 -28 128.080 268.011   2
  -2 -16  28-390.125 490.028   2
  -2 -16  28 232.379 353.728   1
  -2 -16  27 501.018 563.714   2
  -2 -16  27 981.955 639.013   1
   2  16 -27-1201.96 1381.20   3
   2 -16 -27 360.527 557.116   2
   2  16 -26 892.311 1393.49   3
   2 -16 -26-248.882 360.260   2
  -2 -16  26 381.374 428.689   2
  -2 -16  26-226.620 305.638   1
   2 -16 -25 409.693 527.942   2
  -2 -16  25 877.742 731.519   2
   2  16 -25 349.817 833.754   3
  -2 -16  25 1162.10 653.695   1
  -2 -16  24 191.628 261.865   1
   2 -16 -24 242.087 353.439   2
   2  16 -24 0.29312 225.414   3
  -2 -16  24-292.967 389.838   2
   2 -16 -23-1159.98 746.464   2
  -2 -16  23 316.300 457.331   1
  -2 -16  23-338.256 430.402   2
   2  16 -22 1400.15 1455.83   3
  -2 -16  22 2349.68 1101.19   2
  -2 -16  22 3127.65 1089.08   1
   2 -16 -22 1077.82 734.576   2
   2  16 -21 894.893 1152.06   3
  -2 -16  21 1172.55 613.092   1
   2 -16 -21 1759.89 914.365   2
  -2 -16  21 458.062 510.211   2
  -2 -16  20 1199.98 865.503   2
  -2 -16  20 2332.83 917.205   1
   2 -16 -20 794.739 587.733   2
   2  16 -20 530.814 999.934   3
   2  16 -19-887.086 1042.75   3
  -2 -16  19-101.324 208.898   2
  -2 -16  19-624.195 497.932   1
   2 -16 -19 30.5470 130.137   2
  -2 -16  18 3034.20 1166.29   2
  -2 -16  18 4765.91 1272.76   1
   2 -16 -18 2401.28 1021.65   2
   2  16 -18 759.532 1082.10   3
   2 -16 -17 0.08944 113.936   2
  -2 -16  17 271.317 391.233   2
   2  16 -17 635.731 809.178   3
  -2 -16  17-358.325 321.035   1
  -2 -16  16 5782.86 1557.03   2
   2  16 -16 1983.68 1585.95   3
   2 -16 -16 5277.78 1484.48   2
   2  16 -15 242.807 643.371   3
  -2 -16  15 2681.31 909.260   1
   2 -16 -15 798.404 628.484   2
  -2 -16  15 1618.42 835.013   2
  -2 -16  14 18.6551 125.125   1
   2  16 -14 191.118 266.602   3
  -2 -16  14 1.03530 114.322   2
   2 -16 -14-40.0708 157.629   2
  -2 -16  13 2417.44 875.754   1
   2  16 -13 2422.90 1523.31   3
   2 -16 -13 1625.80 827.041   2
  -2 -16  13 1731.01 838.871   2
   2 -16 -12 1460.68 637.445   1
  -2 -16  12 1961.68 810.274   1
  -2 -16  12 1306.55 733.848   2
   2  16 -12 1070.48 1128.91   3
   2 -16 -12 541.525 526.638   2
   2 -16 -11 180.445 259.602   1
   2  16 -11 156.018 488.050   3
  -2 -16  11-48.4328 167.236   1
   2 -16 -11 288.887 341.933   2
  -2 -16  11-521.111 424.442   2
   2 -16 -10 752.973 502.764   2
  -2 -16  10 262.127 311.748   2
  -2 -16  10 1216.47 605.917   1
   2  16 -10-195.802 466.408   3
   2 -16 -10 766.005 489.804   1
  -2 -16   9 3727.47 1044.89   1
  -2 -16   9 1629.50 768.641   2
   2 -16  -9 1487.84 716.621   2
   2  16  -9 743.855 849.736   3
   2 -16  -9 2640.33 830.727   1
  -2 -16   8 419.696 381.518   1
  -2 -16   8 165.705 232.342   2
   2 -16  -8 164.513 238.407   2
   2  16  -8 702.940 793.669   3
   2 -16  -8 259.284 276.877   1
   2 -16  -7 2753.20 1044.04   2
   2  16  -7 2402.60 1462.17   3
  -2 -16   7 2907.99 1020.89   2
  -2 -16   7 5975.79 1314.40   1
   2 -16  -7 4386.53 1039.47   1
  -2 -16   6-18.6638 171.592   2
   2 -16  -6 369.751 318.275   2
  -2 -16   6-66.3011 174.615   1
   2 -16  -6-342.828 273.593   1
   2  16  -6-278.626 601.196   3
   2  16  -5 163.668 233.655   3
  -2 -16   5 256.821 218.480   2
  -2 -16   5 835.438 481.989   1
   2 -16  -5 674.651 390.642   1
   2 -16  -5 486.085 441.906   2
   2 -16  -4 199.939 212.503   2
  -2 -16   4-517.322 483.543   2
   2 -16  -4-117.355 198.956   1
   2  16  -4-26.7721 476.706   3
  -2 -16   4-322.724 335.506   1
   2 -16  -3 1359.84 661.269   2
  -2 -16   3 914.753 611.608   2
   2 -16  -3 1876.35 679.791   1
   2  16  -3-113.806 335.218   3
  -2 -16   3 1772.40 685.415   1
   2 -16  -2 1362.62 584.845   1
  -2 -16   2 1322.34 685.461   2
   2 -16  -2 1283.48 691.795   2
   2  16  -2 386.484 560.945   3
  -2 -16   2 1898.15 727.672   1
  -2 -16   1 289.349 205.216   1
   2 -16  -1-51.0502 140.609   2
  -2 -16   1-87.0250 289.779   2
   2 -16  -1 475.744 273.272   1
   2 -16   0 6049.44 1469.19   2
  -2 -16   0 7884.97 1458.43   1
   2 -16   0 8988.56 1525.24   1
  -2 -16   0 5093.75 1314.70   2
  -2 -16  -1 2396.66 920.725   2
  -2 -16  -1 2870.44 876.077   1
   2 -16   1 2669.07 938.514   2
   2 -16   1 3027.47 872.571   1
  -2 -16  -2 1089.71 603.659   2
   2 -16   2 3360.55 925.516   1
  -2 -16  -2 2817.35 864.776   1
   2 -16   2 871.444 438.579   2
   2 -16   3 667.564 431.909   2
  -2 -16  -3 980.241 476.948   1
   2 -16   3 1046.80 527.779   1
  -2 -16  -3 108.260 217.848   2
  -2  16  -4 6.54062 124.568   3
  -2 -16  -4-75.0353 43.9897   2
   2 -16   4-119.399 172.941   2
   2 -16   4-241.152 335.561   1
  -2 -16  -4 1.98069 111.982   1
  -2  16  -5 1772.96 1227.77   3
  -2 -16  -5 1700.06 792.480   2
  -2 -16  -5 1889.38 741.149   1
   2 -16   5 1814.63 799.165   2
   2 -16   6 163.592 259.216   2
  -2  16  -6 751.431 825.238   3
  -2 -16  -6 908.259 543.786   1
  -2 -16  -6 492.575 407.933   2
  -2 -16  -7 2192.50 838.593   1
  -2 -16  -7 1411.36 760.726   2
   2 -16   7 725.550 471.071   2
  -2  16  -7 1084.51 1008.83   3
  -2 -16  -8 1484.98 725.283   2
  -2 -16  -8 1654.22 707.343   1
  -2  16  -8 361.257 614.832   3
   2 -16   8 1573.02 734.233   2
   2 -16   9 159.970 14.7713   2
  -2  16  -9 456.877 678.602   3
  -2 -16  -9 391.008 424.149   2
  -2 -16  -9 478.124 403.938   1
  -2 -16 -10 2213.84 756.053   1
  -2  16 -10 1715.88 1358.43   3
   2 -16  10 1797.50 814.962   2
  -2 -16 -10 1756.64 825.376   2
  -2 -16 -11 488.420 431.595   2
  -2 -16 -11 463.192 339.290   1
   2 -16  11 318.233 363.530   2
  -2  16 -11 288.258 482.071   3
  -2  16 -12 2987.46 1825.87   3
  -2 -16 -12 6363.22 1284.95   1
   2 -16  12 5151.70 1410.54   2
  -2 -16 -12 5698.71 1522.28   2
  -2 -16 -13 2873.26 869.919   1
  -2 -16 -13 1901.08 908.789   2
  -2  16 -13 1128.43 1038.21   3
   2 -16  13 1991.31 886.930   2
   2 -16  14-146.325 239.868   2
  -2  16 -14 0.23447 478.124   3
  -2 -16 -14 324.663 377.188   2
  -2 -16 -15-698.117 530.239   2
   2 -16  15 807.730 665.743   2
  -2  16 -15-341.717 826.551   3
   2 -16  16 2699.28 1083.47   2
  -2  16 -16 2260.74 1685.56   3
  -2 -16 -16 1483.00 822.867   2
  -2  16 -17 137.736 402.819   3
  -2 -16 -17-51.5950 298.723   2
   2 -16  17 314.493 344.874   2
   2 -16  18 101.792 101.761   2
  -2  16 -18-789.514 1029.90   3
  -2 -16 -18-268.653 342.117   2
   2 -16  19 788.755 582.072   2
  -2 -16 -19 480.826 493.174   2
  -2  16 -19 98.5213 437.925   3
  -2 -16 -20 1886.15 970.814   2
   2 -16  20 2001.59 991.329   2
  -2  16 -20 1716.11 1714.80   3
  -2  16 -21-269.365 855.623   3
   2 -16  21 171.390 282.146   2
  -2 -16 -21 224.811 428.399   2
  -2  16 -22 149.856 157.596   3
  -2 -16 -22 90.4729 202.942   2
   2 -16  22 753.336 664.589   2
   2 -16  23 477.129 527.406   2
  -2 -16 -23 811.253 700.279   2
   2 -16  24 244.281 258.890   2
  -2  16 -24-770.926 944.281   3
   2 -16  24 42.0899 210.969   1
  -2 -16 -24-417.292 456.309   2
  -2 -16 -25 416.662 462.673   2
  -2  16 -25 461.409 999.064   3
   2 -16  25 882.817 571.785   1
   2 -16  25 651.034 572.412   2
  -2 -16 -26 818.153 768.494   2
   2 -16  26 1612.19 972.825   2
  -2  16 -26 751.510 1269.26   3
   2 -16  26 1882.29 887.006   1
  -2 -16 -27 144.771 422.251   2
   2 -16  27 246.145 373.981   1
  -2  16 -27 382.552 742.489   3
   2 -16  27-108.395 264.134   2
   2 -16  28 488.762 566.633   2
  -2 -16 -28-352.456 447.729   2
   2 -16  28-124.731 218.114   1
  -2  16 -28-0.31905 382.799   3
  -2 -16 -29-290.229 414.280   2
   2 -16  29-220.827 421.665   2
   2 -16  29-379.684 416.880   1
  -2 -16 -30-676.419 664.971   2
   2 -16  30-75.4949 131.530   1
  -2  16 -30-666.353 998.439   3
   2 -16  30 782.000 723.663   2
   2 -16  31 183.487 169.792   2
  -2 -16 -31 276.317 415.655   2
   2 -16  31 432.278 450.395   1
  -2  16 -31-126.669 435.388   3
  -2  16 -32 404.656 786.038   3
   2 -16  32-34.3751 160.535   1
   2 -16  33-189.489 286.882   1
  -2  16 -33 3842.86 2640.78   3
   2 -16  34 481.471 467.236   1
  -2 -18  32 263.349 339.376   1
  -2 -18  31 88.7030 197.813   1
   2  18 -30 770.510 1331.66   3
  -2 -18  30-161.036 283.851   1
   2 -18 -29-1529.97 961.624   2
  -2 -18  29-119.235 166.198   1
  -2 -18  28 455.694 454.315   1
   2 -18 -28 0.12861 71.2780   2
  -2 -18  28 437.604 534.254   2
  -2 -18  27 300.364 458.812   2
   2 -18 -27-706.338 634.855   2
  -2 -18  27 76.0514 181.415   1
   2  18 -27 299.731 665.121   3
   2 -18 -26 328.085 488.609   2
  -2 -18  26 429.885 501.254   2
   2  18 -26 129.103 583.317   3
  -2 -18  26 316.817 456.307   1
  -2 -18  25 194.855 281.830   1
   2  18 -25-178.154 433.947   3
   2 -18 -25 505.767 593.885   2
  -2 -18  25-110.336 260.416   2
   2 -18 -24 150.781 280.363   2
  -2 -18  24-18.0052 84.1229   1
  -2 -18  24 76.8288 213.547   2
  -2 -18  23-128.261 224.156   1
  -2 -18  23-769.090 676.221   2
   2  18 -23 47.2096 263.204   3
   2 -18 -23-307.356 462.342   2
   2 -18 -22 151.851 272.941   2
  -2 -18  22-357.865 269.792   1
   2  18 -22-393.586 550.440   3
  -2 -18  22 231.306 420.657   2
  -2 -18  21 82.2276 245.128   1
   2  18 -21 523.364 896.977   3
   2 -18 -21 142.055 329.469   2
  -2 -18  21 96.2967 220.481   2
   2 -18 -20-119.956 235.644   2
  -2 -18  20-21.7601 223.605   1
   2  18 -20-864.450 1104.63   3
  -2 -18  20-8.90999 103.574   2
   2 -18 -19-11.3773 113.876   2
   2  18 -19-154.580 445.882   3
  -2 -18  19-2.51963 218.689   2
  -2 -18  19 260.533 284.563   1
   2  18 -18-138.629 327.376   3
   2 -18 -18-409.659 429.949   2
  -2 -18  18-194.765 286.585   2
  -2 -18  18-91.1190 182.168   1
   2  18 -17-516.306 804.761   3
  -2 -18  17-115.661 226.637   2
   2 -18 -17-952.160 649.817   2
  -2 -18  17 0.07831 216.021   1
  -2 -18  16 502.760 348.602   1
   2 -18 -16-254.092 330.913   2
  -2 -18  16 939.033 655.606   2
   2  18 -16 367.119 609.855   3
  -2 -18  15-914.282 556.923   2
  -2 -18  15 0.07618 165.131   1
   2  18 -15 948.784 1094.15   3
   2 -18 -15 111.722 305.408   2
  -2 -18  14-37.6384 178.307   2
   2 -18 -14 131.067 234.023   2
   2 -18 -13-0.09020 117.946   2
  -2 -18  13 982.212 602.069   1
   2  18 -13 427.302 676.664   3
  -2 -18  12 0.07300 145.125   1
   2 -18 -12-6.19529 164.985   2
   2  18 -12 594.215 793.874   3
  -2 -18  12-159.183 257.573   2
  -2 -18  11-84.6716 94.2957   2
   2 -18 -11-49.0617 84.9729   2
   2  18 -11 676.690 841.720   3
  -2 -18  11 290.993 392.106   1
   2 -18 -11 82.2615 213.880   1
   2 -18 -10-274.308 289.964   1
   2 -18 -10 3.49419 237.105   2
  -2 -18  10 294.069 402.618   2
  -2 -18  10 2.41119 168.608   1
   2  18 -10-549.599 787.569   3
   2 -18  -9 624.929 439.376   1
   2  18  -9 632.814 815.119   3
   2 -18  -9 33.0831 159.220   2
  -2 -18   9 1434.29 664.667   1
  -2 -18   9-91.7104 157.444   2
  -2 -18   8-622.441 480.081   2
   2 -18  -8-106.254 338.726   2
  -2 -18   8-27.8210 328.202   1
   2  18  -8-4.71922 215.918   3
   2 -18  -8 242.270 290.093   1
  -2 -18   7 1206.67 616.831   1
   2 -18  -7 275.967 366.738   2
  -2 -18   7-533.794 450.764   2
   2 -18  -7 1025.46 587.986   1
  -2 -18   6-412.387 419.670   1
   2 -18  -6 9.95970 244.459   1
   2 -18  -6-669.591 529.958   2
  -2 -18   6-1050.71 657.420   2
  -2 -18   5 1196.80 638.229   1
   2 -18  -5 905.990 480.421   1
  -2 -18   5 600.585 557.482   2
   2 -18  -5 369.916 395.035   2
  -2 -18   4 1041.17 585.969   1
   2 -18  -4-2.05714 182.758   2
   2 -18  -4 843.536 509.763   1
  -2 -18   4 1032.58 730.478   2
   2 -18  -3 646.980 519.460   2
   2 -18  -3 1622.77 695.951   1
  -2 -18   3 1468.15 752.611   2
  -2 -18   3 1764.90 758.540   1
  -2 -18   2 953.259 705.662   2
   2 -18  -2 2113.14 811.078   1
   2 -18  -2 916.314 710.589   2
  -2 -18   2 1414.74 668.911   1
  -2 -18   1 860.358 577.965   1
   2 -18  -1 434.041 399.028   1
   2 -18  -1 40.4965 239.739   2
  -2 -18   1 988.680 660.316   2
   2 -18   0 401.149 430.305   2
  -2 -18   0-48.5871 193.766   2
  -2 -18   0 37.0037 86.9696   1
   2 -18   0 225.127 282.304   1
  -2 -18  -1 34.6867 96.1932   1
   2 -18   1 416.394 424.652   2
   2 -18   1 321.330 354.805   1
  -2 -18  -1-13.9743 179.071   2
  -2 -18  -2 171.693 339.489   2
   2 -18   2 504.567 422.500   2
  -2 -18  -2-1.45697 94.5916   1
   2 -18   2 413.324 391.375   1
  -2 -18  -3 179.076 267.699   1
   2 -18   3 121.880 214.510   2
  -2 -18  -3-349.078 369.172   2
   2 -18   3 310.810 287.143   1
   2 -18   4 28.7280 63.1628   1
  -2 -18  -4 29.8358 201.092   2
  -2 -18  -4 346.995 299.105   1
   2 -18   5 1597.48 676.791   1
   2 -18   5 191.668 419.761   2
  -2 -18  -5 1373.09 704.579   1
  -2 -18  -5 830.237 709.990   2
  -2 -18  -6 125.681 195.541   1
  -2 -18  -6-120.970 333.541   2
   2 -18   6 759.937 547.916   1
   2 -18   6 109.527 317.169   2
  -2 -18  -7 1070.39 607.194   1
   2 -18   7 1836.44 759.955   1
  -2 -18  -7 499.909 438.740   2
   2 -18   7 720.326 515.119   2
  -2 -18  -8-261.649 320.967   2
   2 -18   8 8.40504 56.8977   2
   2 -18   8-101.699 240.616   1
  -2  18  -8 390.345 667.163   3
  -2 -18  -8-67.7020 207.266   1
   2 -18   9-528.417 428.217   1
  -2  18  -9-170.549 445.015   3
  -2 -18  -9-113.539 186.014   1
   2 -18   9 266.549 428.568   2
  -2 -18  -9-128.783 348.810   2
  -2 -18 -10 569.555 403.761   1
   2 -18  10 293.781 312.874   2
   2 -18  10 491.943 480.527   1
  -2  18 -10 356.010 644.984   3
[truncated: 4,527,563 more chars]
