# Supplementary material for: A modular design of molecular qubits to implement universal quantum gates
Source: Nat Commun. 2016 Apr 25;7:11377. doi: 10.1038/ncomms11377 (PMC4848482; doi:10.1038/ncomms11377)
Supplement: Supplementary Data 1 — Cif files for compounds 3 to 11 [file ncomms11377-s2.zip › Supplementary Datasets/SupplementaryDataset9.cif]

data_Co(ST)2

_audit_update_record
;
2014-10-16 # Formatted by publCIF

;

# publcif _publ_body_element loop start
loop_
_publ_body_element
_publ_body_title
_publ_body_contents

 section 
;
Introduction
; 
;

;
 section 
;
Experimental
; 
;

;
 subsection 
;
Synthesis and crystallization
; 
;

;
 subsection 
;
Refinement
;
;
Crystal data, data collection and structure refinement details are summarized
in Table 1.
;

 section 
;
Results and discussion
; 
;

;
# publcif _publ_body_element loop end
_audit_creation_date              2014-10-14
_audit_creation_method
;
Olex2 1.2
(compiled 2014.08.28 svn.r2986 for OlexSys, GUI svn.r4874)
;
_shelxl_version_number            2014/6
_publ_contact_author_address      
			'The University of Manchester, Chemistry School'
_publ_contact_author_email        eufemio.morenopineda@manchester.ac.uk
_publ_contact_author_name         'Eufemio Moreno Pineda'
_publ_contact_author_phone        ?
_publ_section_references
;
Dolomanov, O. V., Bourhis, L. J., Gildea, R. J., Howard, J. A. K. & Puschmann,
H. (2009). <i>J. Appl. Cryst.</i> <b>42</b>, 339--341.

Sheldrick, G. M. (2008). <i>Acta Cryst.</i> A<b>64</b>, 112--122.
;
_chemical_name_common             ?
_chemical_name_systematic         ?
_chemical_formula_moiety          'C32 H20 Co N6 O4, C H3 O, C H4 O, 2(B F4), O'
_chemical_formula_sum             'C34 H27 B2 Co F8 N6 O7'
_chemical_formula_weight          864.16
_chemical_melting_point           ?
_chemical_oxdiff_formula          CoN6B2F8C100H100
loop_
  _atom_type_symbol
  _atom_type_description
  _atom_type_scat_dispersion_real
  _atom_type_scat_dispersion_imag
  _atom_type_scat_source
 'C' 'C' 0.0181 0.0091 'International Tables Vol C Tables 4.2.6.8 and 6.1.1.4'
 'H' 'H' 0.0000 0.0000 'International Tables Vol C Tables 4.2.6.8 and 6.1.1.4'
 'B' 'B' 0.0090 0.0039 'International Tables Vol C Tables 4.2.6.8 and 6.1.1.4'
 'Co' 'Co' -2.3653 3.6143
 'International Tables Vol C Tables 4.2.6.8 and 6.1.1.4'
 'F' 'F' 0.0727 0.0534 'International Tables Vol C Tables 4.2.6.8 and 6.1.1.4'
 'N' 'N' 0.0311 0.0180 'International Tables Vol C Tables 4.2.6.8 and 6.1.1.4'
 'O' 'O' 0.0492 0.0322 'International Tables Vol C Tables 4.2.6.8 and 6.1.1.4'

_shelx_space_group_comment
;
The symmetry employed for this shelxl refinement is uniquely defined
by the following loop, which should always be used as a source of
symmetry information in preference to the above space-group names.
They are only intended as comments.
;
_space_group_crystal_system       monoclinic
_space_group_IT_number            15
_space_group_name_H-M_alt         'C 1 2/c 1'
_space_group_name_Hall            '-C 2yc'
loop_
  _space_group_symop_operation_xyz
 'x, y, z'
 '-x, y, -z+1/2'
 'x+1/2, y+1/2, z'
 '-x+1/2, y+1/2, -z+1/2'
 '-x, -y, -z'
 'x, -y, z-1/2'
 '-x+1/2, -y+1/2, -z'
 'x+1/2, -y+1/2, z-1/2'

_cell_length_a                    40.103(2)
_cell_length_b                    9.0797(4)
_cell_length_c                    21.8936(12)
_cell_angle_alpha                 90
_cell_angle_beta                  106.060(6)
_cell_angle_gamma                 90
_cell_volume                      7660.9(7)
_cell_formula_units_Z             8
_cell_measurement_reflns_used     6342
_cell_measurement_temperature     100
_cell_measurement_theta_max       72.3750
_cell_measurement_theta_min       2.2930
_shelx_estimated_absorpt_T_max    ?
_shelx_estimated_absorpt_T_min    ?
_exptl_absorpt_coefficient_mu     4.355
_exptl_absorpt_correction_T_max   1.00000
_exptl_absorpt_correction_T_min   0.70163
_exptl_absorpt_correction_type    multi-scan
_exptl_absorpt_process_details
;
CrysAlisPro, Agilent Technologies,
Version 1.171.37.34 (release 22-05-2014 CrysAlis171 .NET)
(compiled May 22 2014,16:03:01)
Empirical absorption correction using spherical harmonics,
 implemented in SCALE3 ABSPACK scaling algorithm.
;
_exptl_absorpt_special_details    ?
_exptl_crystal_colour             'clear red'
_exptl_crystal_colour_lustre      clear
_exptl_crystal_colour_primary     red
_exptl_crystal_density_diffrn     1.499
_exptl_crystal_density_meas       ?
_exptl_crystal_density_method     ?
_exptl_crystal_description        prism
_exptl_crystal_F_000              3504
_exptl_crystal_size_max           0.06
_exptl_crystal_size_mid           0.04
_exptl_crystal_size_min           0.03
_exptl_transmission_factor_max    ?
_exptl_transmission_factor_min    ?
_diffrn_reflns_av_R_equivalents   0.0817
_diffrn_reflns_av_unetI/netI      0.0633
_diffrn_reflns_Laue_measured_fraction_full 0.985
_diffrn_reflns_Laue_measured_fraction_max 0.985
_diffrn_reflns_limit_h_max        48
_diffrn_reflns_limit_h_min        -48
_diffrn_reflns_limit_k_max        10
_diffrn_reflns_limit_k_min        -9
_diffrn_reflns_limit_l_max        26
_diffrn_reflns_limit_l_min        -26
_diffrn_reflns_number             27391
_diffrn_reflns_point_group_measured_fraction_full 0.985
_diffrn_reflns_point_group_measured_fraction_max 0.985
_diffrn_reflns_theta_full         67.679
_diffrn_reflns_theta_max          68.232
_diffrn_reflns_theta_min          2.293
_diffrn_ambient_temperature       100
_diffrn_detector                  'CCD plate'
_diffrn_detector_area_resol_mean  ?
_diffrn_measured_fraction_theta_full 0.985
_diffrn_measured_fraction_theta_max 0.985
_diffrn_measurement_details
;
#__ type_ start__ end____ width___ exp.time_
  1 omega  103.97  244.97   1.5000   30.0000
omega____ theta____ kappa____ phi______ frames
    -       90.0000   73.8669   49.2094 94

#__ type_ start__ end____ width___ exp.time_
  2 phi    -25.79  332.56   1.4994   30.0000
omega____ theta____ kappa____ phi______ frames
 127.8197  100.0000   73.8669     -     239

#__ type_ start__ end____ width___ exp.time_
  3 omega  -83.79  103.71   1.5000   25.0000
omega____ theta____ kappa____ phi______ frames
    -      -55.0000   73.8669 -165.7912 125

#__ type_ start__ end____ width___ exp.time_
  4 omega  121.21  262.21   1.5000   30.0000
omega____ theta____ kappa____ phi______ frames
    -      105.0000   73.8669  139.2094 94

#__ type_ start__ end____ width___ exp.time_
  5 phi    -68.32  152.09   1.4994   30.0000
omega____ theta____ kappa____ phi______ frames
 117.3197  110.5000   73.8669     -     147

#__ type_ start__ end____ width___ exp.time_
  6 phi     80.72  230.66   1.4994   30.0000
omega____ theta____ kappa____ phi______ frames
 169.2097  112.0000   73.8669     -     100

#__ type_ start__ end____ width___ exp.time_
  7 phi    -25.79  214.11   1.4994   30.0000
omega____ theta____ kappa____ phi______ frames
-140.8506  110.0000   73.8669     -     160

#__ type_ start__ end____ width___ exp.time_
  8 omega   80.20  152.19   1.4997   20.0000
omega____ theta____ kappa____ phi______ frames
    -       25.0000   73.8669  -90.7906 48

#__ type_ start__ end____ width___ exp.time_
  9 omega  -37.42   51.08   1.5000   25.0000
omega____ theta____ kappa____ phi______ frames
    -      -32.0000   73.8669  -65.7906 59

#__ type_ start__ end____ width___ exp.time_
 10 phi      5.34  149.28   1.4994   25.0000
omega____ theta____ kappa____ phi______ frames
 -58.1803  -52.0000   73.8669     -     96

#__ type_ start__ end____ width___ exp.time_
 11 omega   18.21  103.71   1.5000   25.0000
omega____ theta____ kappa____ phi______ frames
    -      -55.0000   73.8669   69.2094 57

#__ type_ start__ end____ width___ exp.time_
 12 omega   76.21  152.71   1.5000   30.0000
omega____ theta____ kappa____ phi______ frames
    -      105.5000   73.8669   11.7088 51

#__ type_ start__ end____ width___ exp.time_
 13 phi    217.11  301.07   1.4994   30.0000
omega____ theta____ kappa____ phi______ frames
 165.1497  105.0000   73.8669     -     56
;
_diffrn_measurement_device        'abstract diffractometer'
_diffrn_measurement_device_type
'Saxi-CrysAlisPro-abstract goniometer imported SAXI images'
_diffrn_measurement_method        '\w and \p scans'
_diffrn_orient_matrix_UB_11       -0.0072955000
_diffrn_orient_matrix_UB_12       0.0104857000
_diffrn_orient_matrix_UB_13       -0.0392987000
_diffrn_orient_matrix_UB_21       -0.0727714000
_diffrn_orient_matrix_UB_22       -0.0032962000
_diffrn_orient_matrix_UB_23       -0.0069193000
_diffrn_orient_matrix_UB_31       -0.0010029000
_diffrn_orient_matrix_UB_32       0.1691772000
_diffrn_orient_matrix_UB_33       0.0022853000
_diffrn_radiation_monochromator   graphite
_diffrn_radiation_probe           x-ray
_diffrn_radiation_type            CuK\a
_diffrn_radiation_wavelength      1.54178
_diffrn_source                    'Enhance (Cu) X-ray Source'
_reflns_Friedel_coverage          0.000
_reflns_Friedel_fraction_full     .
_reflns_Friedel_fraction_max      .
_reflns_number_gt                 4255
_reflns_number_total              6898
_reflns_odcompleteness_completeness 98.52
_reflns_odcompleteness_iscentric  1
_reflns_odcompleteness_theta      66.97
_reflns_special_details
;
 Reflections were merged by SHELXL according to the crystal
 class for the calculation of statistics and refinement.
 
 _reflns_Friedel_fraction is defined as the number of unique
 Friedel pairs measured divided by the number that would be
 possible theoretically, ignoring centric projections and
 systematic absences.
;
_reflns_threshold_expression      'I > 2\s(I)'
_computing_cell_refinement
;
CrysAlisPro, Agilent Technologies,
Version 1.171.37.34 (release 22-05-2014 CrysAlis171 .NET)
(compiled May 22 2014,16:03:01)
;
_computing_data_collection
;
CrysAlisPro, Agilent Technologies,
Version 1.171.37.34 (release 22-05-2014 CrysAlis171 .NET)
(compiled May 22 2014,16:03:01)
;
_computing_data_reduction
;
CrysAlisPro, Agilent Technologies,
Version 1.171.37.34 (release 22-05-2014 CrysAlis171 .NET)
(compiled May 22 2014,16:03:01)
;
_computing_molecular_graphics     'Olex2 (Dolomanov et al., 2009)'
_computing_publication_material   'Olex2 (Dolomanov et al., 2009)'
_computing_structure_refinement   'ShelXL (Sheldrick, 2008)'
_computing_structure_solution     'ShelXT (Sheldrick, 2008)'
_refine_diff_density_max          0.779
_refine_diff_density_min          -0.474
_refine_diff_density_rms          0.082
_refine_ls_extinction_coef        .
_refine_ls_extinction_method      none
_refine_ls_goodness_of_fit_ref    1.020
_refine_ls_hydrogen_treatment     constr
_refine_ls_matrix_type            full
_refine_ls_number_parameters      595
_refine_ls_number_reflns          6898
_refine_ls_number_restraints      185
_refine_ls_R_factor_all           0.1321
_refine_ls_R_factor_gt            0.0831
_refine_ls_restrained_S_all       1.043
_refine_ls_shift/su_max           0.000
_refine_ls_shift/su_mean          0.000
_refine_ls_structure_factor_coef  Fsqd
_refine_ls_weighting_details
'w=1/[\s^2^(Fo^2^)+(0.1650P)^2^+8.5290P] where P=(Fo^2^+2Fc^2^)/3'
_refine_ls_weighting_scheme       calc
_refine_ls_wR_factor_gt           0.2314
_refine_ls_wR_factor_ref          0.2723
_refine_special_details           
;
BF4 anions, a methanol and a water molecule were disorder over two different
 positions. The B-F distances were restrained using DFIX and SADI commands. The
 adps were also restrained using RIGU and ISOR commands. The hydrogens
 corresponding to the water molecule and the hydroxi group of the methanol and
 the carboxylates were omitted but included in the formula.   
;


_olex2_refinement_description
;
1. Fixed Uiso
 At 1.2 times of:
  All C(H) groups
 At 1.5 times of:
  All C(H,H,H) groups, All O(H) groups
2. Restrained distances
 B2-F6
 1.4 with sigma of 0.02
 F4-B2
 1.4 with sigma of 0.02
 B2-F5
 1.4 with sigma of 0.02
 B2-F3
 1.4 with sigma of 0.02
 F3-F5
 2.4 with sigma of 0.02
 F5-F6
 2.4 with sigma of 0.02
 B3-F9
 1.4 with sigma of 0.02
 F9-F10
 2.4 with sigma of 0.02
 F10-F7
 2.4 with sigma of 0.02
 F7-F8
 2.4 with sigma of 0.02
 F8-F7
 2.4 with sigma of 0.02
 F7-F9
 2.4 with sigma of 0.02
 B3-F7
 1.4 with sigma of 0.02
 B3-F10
 1.4 with sigma of 0.02
 F8-F9
 2.4 with sigma of 0.02
 B3-F8
 1.4 with sigma of 0.02
 F7A-B1A
 1.4 with sigma of 0.02
 F9A-F7A
 2.4 with sigma of 0.02
 O2-C2
 1.5 with sigma of 0.02
 C2-O1C
 1.45 with sigma of 0.02
 O3-F6
 2.1 with sigma of 0.02
 F8A-F7A \\sim F7A-F10A
 with sigma of 0.02
 F10A-F9A \\sim F9A-F8A
 with sigma of 0.02
 F8A-F10A \\sim F10A-F7A
 with sigma of 0.02
 F7A-B1A \\sim B1A-F8A
 with sigma of 0.02
 F10A-B1A \\sim B1A-F9A
 with sigma of 0.02
 F9A-B1A \\sim B1A-F7A
 with sigma of 0.02
 F7A-B1A \\sim B1A-F8A
 with sigma of 0.02
 O2B-C1B \\sim C1B-O1B
 with sigma of 0.02
 O0AA-C1C \\sim C1C-O2C
 with sigma of 0.02
 C1B-C2B \\sim C2B-C1C
 with sigma of 0.02
 O1C-C2 \\sim C2-O2
 with sigma of 0.02
 O1C-C2 \\sim C2-O2
 with sigma of 0.02
 O1C-C2 \\sim C2-O2
 with sigma of 0.02
3. Uiso/Uaniso restraints and constraints
Uanis(B2) \\sim Ueq, Uanis(F3) \\sim Ueq, Uanis(F4) \\sim Ueq, Uanis(F6) \\sim
Ueq, Uanis(F5) \\sim Ueq: with sigma of 0.01 and sigma for terminal atoms of
0.02
Uanis(O3) \\sim Ueq, Uanis(O3C) \\sim Ueq: with sigma of 0.01 and sigma for
terminal atoms of 0.02
Uanis(O3C) = Uanis(O3)
Uanis(F9) = Uanis(F9A) = Uanis(F8A) = Uanis(F7) = Uanis(F10A) = Uanis(F7A) =
Uanis(F10)
Uanis(O2) = Uanis(O1C)
4. Rigid body (RIGU) restrains
 B2, F3, F4, F6, F5
 with sigma for 1-2 distances of 0.004 and sigma for 1-3 distances of 0.004
 F9A, B1A, F10A, F8A, F7A, B3, F10, F8, F7, F9
 with sigma for 1-2 distances of 0.004 and sigma for 1-3 distances of 0.004
 C1C, C1B, O0AA, O1B, O2C, O2B
 with sigma for 1-2 distances of 0.004 and sigma for 1-3 distances of 0.004
5. Others
 Sof(O3)=1-FVAR(1)
 Sof(O3C)=FVAR(1)
 Sof(F7A)=Sof(F8A)=Sof(F9A)=Sof(F10A)=Sof(B1A)=1-FVAR(2)
 Sof(F7)=Sof(F8)=Sof(F9)=Sof(F10)=Sof(B3)=FVAR(2)
 Sof(O1C)=1-FVAR(3)
 Sof(O2)=FVAR(3)
 Sof(O0AA)=Sof(O2C)=Sof(C1C)=1-FVAR(4)
 Sof(O1B)=Sof(O2B)=Sof(C1B)=FVAR(4)
 Fixed Sof: F3(0.5) F4(0.5) F5(0.5) F6(0.5) B2(0.5)
6.a Aromatic/amide H refined with riding coordinates:
 C3A(H3A), C3B(H3B), C4A(H4A), C4B(H4B), C8A(H8A), C8B(H8B), C9A(H9A),
 C9B(H9B), C10A(H10A), C10B(H10B), C11A(H11A), C11B(H11B), C13A(H13A),
 C13B(H13B), C14A(H14A), C14B(H14B), C15A(H15A), C15B(H15B), C16A(H16A),
 C16B(H16B)
6.b Idealised Me refined as rotating group:
 C2(H2A,H2B,H2C), C1(H1A,H1B,H1C)
6.c Idealised tetrahedral OH refined as rotating group:
 O1(H1)
;
_atom_sites_solution_hydrogens    geom
_atom_sites_solution_primary      direct
_atom_sites_solution_secondary    ?
loop_
  _atom_site_label
  _atom_site_type_symbol
  _atom_site_fract_x
  _atom_site_fract_y
  _atom_site_fract_z
  _atom_site_U_iso_or_equiv
  _atom_site_adp_type
  _atom_site_occupancy
  _atom_site_site_symmetry_order
  _atom_site_calc_flag
  _atom_site_refinement_flags_posn
  _atom_site_refinement_flags_adp
  _atom_site_refinement_flags_occupancy
  _atom_site_disorder_assembly
  _atom_site_disorder_group
 Co01 Co 0.37438(2) 0.23584(9) 0.61606(4) 0.0433(3) Uani 1 1 d . . . . .
 O0AA O 0.2295(5) 0.4071(18) 0.3741(9) 0.065(5) Uani 0.56(5) 1 d . . . A 2
 O1A O 0.48285(13) 0.1346(6) 0.9154(2) 0.0691(13) Uani 1 1 d . . . . .
 O1B O 0.2398(10) 0.418(4) 0.3638(17) 0.127(11) Uani 0.44(5) 1 d . . . A 1
 O2A O 0.50366(13) 0.3466(5) 0.8911(2) 0.0735(13) Uani 1 1 d . . . . .
 O2B O 0.2742(8) 0.298(4) 0.3075(14) 0.105(7) Uani 0.44(5) 1 d . . . A 1
 O2C O 0.2675(4) 0.357(3) 0.3167(6) 0.071(5) Uani 0.56(5) 1 d . . . A 2
 N1A N 0.39872(13) 0.4389(5) 0.6119(2) 0.0522(12) Uani 1 1 d . . . . .
 N1B N 0.39697(12) 0.1412(5) 0.5515(2) 0.0470(11) Uani 1 1 d . . . . .
 N2A N 0.41093(12) 0.2303(5) 0.6947(2) 0.0428(10) Uani 1 1 d . . . . .
 N2B N 0.33720(12) 0.2574(5) 0.5387(2) 0.0458(11) Uani 1 1 d . . . . .
 N3A N 0.36694(13) 0.0252(5) 0.6498(2) 0.0530(12) Uani 1 1 d . . . . .
 N3B N 0.33632(12) 0.3330(5) 0.6503(2) 0.0493(11) Uani 1 1 d . . . . .
 C1A C 0.48296(16) 0.2322(7) 0.8780(3) 0.0565(15) Uani 1 1 d . . . . .
 C1B C 0.2671(8) 0.346(4) 0.3573(10) 0.083(8) Uani 0.44(5) 1 d . . . A 1
 C1C C 0.2594(4) 0.370(2) 0.3687(7) 0.063(4) Uani 0.56(5) 1 d . . . A 2
 C2A C 0.45869(15) 0.2336(6) 0.8132(3) 0.0484(13) Uani 1 1 d . . . . .
 C2B C 0.28852(18) 0.3213(8) 0.4269(3) 0.0666(19) Uani 1 1 d . . . . .
 C3A C 0.43765(15) 0.1108(7) 0.7921(3) 0.0501(14) Uani 1 1 d . . . . .
 H3A H 0.4397 0.0282 0.8180 0.060 Uiso 1 1 calc R . . . .
 C3B C 0.31811(18) 0.2465(8) 0.4270(3) 0.0631(17) Uani 1 1 d . . . . .
 H3B H 0.3219 0.2179 0.3886 0.076 Uiso 1 1 calc R . . . .
 C4A C 0.45577(15) 0.3529(6) 0.7718(3) 0.0496(14) Uani 1 1 d . . . . .
 H4A H 0.4701 0.4345 0.7838 0.060 Uiso 1 1 calc R . . . .
 C4B C 0.28316(17) 0.3638(7) 0.4850(4) 0.0676(19) Uani 1 1 d . . . . .
 H4B H 0.2629 0.4125 0.4862 0.081 Uiso 1 1 calc R . . . .
 C5A C 0.41397(14) 0.1120(6) 0.7332(3) 0.0435(12) Uani 1 1 d . . . . .
 C5B C 0.34244(15) 0.2132(7) 0.4836(3) 0.0511(14) Uani 1 1 d . . . . .
 C6A C 0.43164(14) 0.3495(6) 0.7131(3) 0.0443(12) Uani 1 1 d . . . . .
 C6B C 0.30846(15) 0.3322(6) 0.5404(3) 0.0530(15) Uani 1 1 d . . . . .
 C7A C 0.39002(15) -0.0085(6) 0.7057(3) 0.0502(14) Uani 1 1 d . . . . .
 C7B C 0.37587(16) 0.1385(7) 0.4914(3) 0.0533(15) Uani 1 1 d . . . . .
 C8A C 0.39121(18) -0.1461(7) 0.7337(4) 0.0648(18) Uani 1 1 d . . . . .
 H8A H 0.4074 -0.1665 0.7723 0.078 Uiso 1 1 calc R . . . .
 C8B C 0.3850(2) 0.0664(9) 0.4431(3) 0.0696(19) Uani 1 1 d . . . . .
 H8B H 0.3698 0.0624 0.4025 0.084 Uiso 1 1 calc R . . . .
 C9A C 0.3680(2) -0.2515(8) 0.7035(5) 0.086(3) Uani 1 1 d . . . . .
 H9A H 0.3684 -0.3450 0.7210 0.104 Uiso 1 1 calc R . . . .
 C9B C 0.4172(2) 0.0001(9) 0.4559(4) 0.075(2) Uani 1 1 d . . . . .
 H9B H 0.4238 -0.0501 0.4241 0.090 Uiso 1 1 calc R . . . .
 C10A C 0.3440(2) -0.2172(9) 0.6468(4) 0.083(2) Uani 1 1 d . . . . .
 H10A H 0.3280 -0.2872 0.6258 0.100 Uiso 1 1 calc R . . . .
 C10B C 0.43928(18) 0.0093(8) 0.5161(3) 0.0636(17) Uani 1 1 d . . . . .
 H10B H 0.4614 -0.0312 0.5253 0.076 Uiso 1 1 calc R . . . .
 C11A C 0.3440(2) -0.0771(8) 0.6215(4) 0.0709(19) Uani 1 1 d . . . . .
 H11A H 0.3275 -0.0539 0.5837 0.085 Uiso 1 1 calc R . . . .
 C11B C 0.42813(16) 0.0793(7) 0.5627(3) 0.0543(15) Uani 1 1 d . . . . .
 H11B H 0.4430 0.0835 0.6036 0.065 Uiso 1 1 calc R . . . .
 C12A C 0.42524(15) 0.4659(6) 0.6649(3) 0.0462(13) Uani 1 1 d . . . . .
 C12B C 0.30785(16) 0.3754(7) 0.6052(3) 0.0557(15) Uani 1 1 d . . . . .
 C13A C 0.44445(18) 0.5933(7) 0.6708(3) 0.0588(16) Uani 1 1 d . . . . .
 H13A H 0.4622 0.6114 0.7075 0.071 Uiso 1 1 calc R . . . .
 C13B C 0.28098(18) 0.4492(8) 0.6198(4) 0.0692(19) Uani 1 1 d . . . . .
 H13B H 0.2614 0.4765 0.5877 0.083 Uiso 1 1 calc R . . . .
 C14A C 0.4371(2) 0.6941(7) 0.6216(3) 0.0687(19) Uani 1 1 d . . . . .
 H14A H 0.4501 0.7800 0.6246 0.082 Uiso 1 1 calc R . . . .
 C14B C 0.2834(2) 0.4827(9) 0.6830(4) 0.076(2) Uani 1 1 d . . . . .
 H14B H 0.2657 0.5338 0.6938 0.091 Uiso 1 1 calc R . . . .
 C15A C 0.4103(2) 0.6662(8) 0.5681(3) 0.072(2) Uani 1 1 d . . . . .
 H15A H 0.4048 0.7336 0.5348 0.087 Uiso 1 1 calc R . . . .
 C15B C 0.3123(2) 0.4385(8) 0.7289(4) 0.0696(19) Uani 1 1 d . . . . .
 H15B H 0.3144 0.4582 0.7716 0.084 Uiso 1 1 calc R . . . .
 C16A C 0.3919(2) 0.5373(8) 0.5645(3) 0.0671(19) Uani 1 1 d . . . . .
 H16A H 0.3742 0.5177 0.5280 0.080 Uiso 1 1 calc R . . . .
 C16B C 0.33801(18) 0.3650(7) 0.7114(3) 0.0590(16) Uani 1 1 d . . . . .
 H16B H 0.3576 0.3356 0.7430 0.071 Uiso 1 1 calc R . . . .
 O1C O 0.1898(3) 0.5236(13) 0.7603(6) 0.122(4) Uani 0.686(11) 1 d D . . B 2
 O2 O 0.2120(6) 0.550(2) 0.7303(12) 0.122(4) Uani 0.314(11) 1 d D . . B 1
 C2 C 0.2033(4) 0.3981(17) 0.7450(7) 0.186(8) Uani 1 1 d D . . . .
 H2A H 0.2043 0.3912 0.7893 0.279 Uiso 1 1 calc GR . . B 1
 H2B H 0.2196 0.3305 0.7356 0.279 Uiso 1 1 calc GR . . B 1
 H2C H 0.1803 0.3740 0.7198 0.279 Uiso 1 1 calc GR . . B 1
 O1 O 0.53693(18) 0.3604(8) 1.0113(3) 0.099(2) Uani 1 1 d . . . . .
 H1 H 0.5227 0.3600 0.9763 0.149 Uiso 1 1 calc GR . . . .
 C1 C 0.5216(3) 0.3021(11) 1.0570(5) 0.110(3) Uani 1 1 d . . . . .
 H1A H 0.5340 0.3373 1.0985 0.165 Uiso 1 1 calc GR . . . .
 H1B H 0.5227 0.1965 1.0564 0.165 Uiso 1 1 calc GR . . . .
 H1C H 0.4978 0.3328 1.0473 0.165 Uiso 1 1 calc GR . . . .
 F3 F 0.2191(3) 0.5889(13) 0.5084(6) 0.141(4) Uani 0.5 1 d D U . . .
 F4 F 0.2007(4) 0.8171(15) 0.4905(7) 0.155(5) Uani 0.5 1 d D U . . .
 F5 F 0.2613(5) 0.784(2) 0.5153(9) 0.202(7) Uani 0.5 1 d D U . . .
 F6 F 0.2329(5) 0.7588(17) 0.5923(8) 0.182(6) Uani 0.5 1 d D U . . .
 B2 B 0.2297(5) 0.736(2) 0.5265(10) 0.155(6) Uani 0.5 1 d D U . . .
 F7 F 0.3556(5) 0.582(3) 0.8466(10) 0.1265(15) Uani 0.240(5) 1 d D . . C 1
 F8 F 0.3906(6) 0.365(2) 0.8579(15) 0.121(7) Uani 0.240(5) 1 d D . . C 1
 F9 F 0.4137(6) 0.592(3) 0.8405(10) 0.1265(15) Uani 0.240(5) 1 d D . . C 1
 F10 F 0.4006(6) 0.545(3) 0.9367(8) 0.1265(15) Uani 0.240(5) 1 d D . . C 1
 B3 B 0.3895(6) 0.523(3) 0.8690(11) 0.123(5) Uani 0.240(5) 1 d D . . C 1
 F7A F 0.3648(2) 0.4846(10) 0.9041(4) 0.1265(15) Uani 0.760(5) 1 d D . . C 2
 F8A F 0.3817(2) 0.2908(10) 0.8552(4) 0.1265(15) Uani 0.760(5) 1 d . . . C 2
 F9A F 0.3973(2) 0.5136(11) 0.8316(4) 0.1265(15) Uani 0.760(5) 1 d D . . C 2
 F10A F 0.4228(2) 0.4153(10) 0.9276(3) 0.1265(15) Uani 0.760(5) 1 d . . . C 2
 B1A B 0.3923(3) 0.4314(14) 0.8808(5) 0.099(3) Uani 0.760(5) 1 d D . . C 2
 F1 F 0.47957(10) -0.0020(5) 0.70312(16) 0.0728(11) Uani 1 1 d . . . . .
 F2 F 0.47969(11) -0.1786(5) 0.7767(2) 0.0757(11) Uani 1 1 d . . . . .
 B1 B 0.5000 -0.0911(13) 0.7500 0.055(2) Uani 1 2 d S T P . .
 O3 O 0.1863(5) 0.703(3) 0.6038(12) 0.159(5) Uani 0.420(13) 1 d D U . D 2
 O3C O 0.1760(5) 0.6614(18) 0.6517(9) 0.159(5) Uani 0.580(13) 1 d . U . D -1

loop_
  _atom_site_aniso_label
  _atom_site_aniso_U_11
  _atom_site_aniso_U_22
  _atom_site_aniso_U_33
  _atom_site_aniso_U_23
  _atom_site_aniso_U_13
  _atom_site_aniso_U_12
 Co01 0.0461(5) 0.0387(5) 0.0447(5) -0.0026(4) 0.0119(4) -0.0081(4)
 O0AA 0.045(7) 0.069(8) 0.071(7) 0.003(5) -0.002(5) 0.004(5)
 O1A 0.069(3) 0.069(3) 0.062(3) 0.007(2) 0.005(2) -0.009(2)
 O1B 0.076(15) 0.18(2) 0.105(15) 0.006(14) -0.013(11) 0.061(16)
 O2A 0.066(3) 0.067(3) 0.075(3) 0.002(2) 0.000(2) -0.015(2)
 O2B 0.078(12) 0.111(17) 0.113(14) 0.020(10) 0.005(9) 0.029(10)
 O2C 0.052(6) 0.103(12) 0.049(6) 0.008(5) -0.003(4) 0.029(6)
 N1A 0.061(3) 0.045(3) 0.049(3) -0.005(2) 0.011(2) -0.015(2)
 N1B 0.050(3) 0.041(3) 0.044(2) 0.0017(19) 0.003(2) -0.009(2)
 N2A 0.046(2) 0.034(2) 0.051(3) -0.0054(19) 0.019(2) -0.0070(19)
 N2B 0.041(2) 0.045(3) 0.047(3) 0.001(2) 0.0046(19) -0.006(2)
 N3A 0.057(3) 0.048(3) 0.053(3) -0.008(2) 0.015(2) -0.011(2)
 N3B 0.044(3) 0.040(3) 0.060(3) 0.004(2) 0.007(2) -0.005(2)
 C1A 0.048(3) 0.057(4) 0.064(4) 0.000(3) 0.013(3) -0.001(3)
 C1B 0.056(12) 0.065(13) 0.119(17) 0.026(11) 0.008(11) 0.008(9)
 C1C 0.046(8) 0.069(11) 0.063(7) -0.006(7) -0.006(5) -0.005(6)
 C2A 0.045(3) 0.047(3) 0.054(3) -0.003(3) 0.015(3) -0.003(3)
 C2B 0.058(4) 0.058(4) 0.065(4) 0.016(3) -0.015(3) -0.009(3)
 C3A 0.047(3) 0.045(3) 0.063(4) 0.004(3) 0.022(3) 0.000(3)
 C3B 0.061(4) 0.071(4) 0.047(3) 0.001(3) -0.003(3) -0.016(3)
 C4A 0.042(3) 0.043(3) 0.063(4) -0.006(3) 0.013(3) -0.005(2)
 C4B 0.049(3) 0.056(4) 0.080(5) 0.010(3) -0.013(3) -0.004(3)
 C5A 0.042(3) 0.035(3) 0.058(3) 0.000(2) 0.022(3) -0.002(2)
 C5B 0.044(3) 0.057(4) 0.044(3) 0.000(3) -0.001(2) -0.010(3)
 C6A 0.046(3) 0.036(3) 0.053(3) -0.007(2) 0.017(2) -0.005(2)
 C6B 0.046(3) 0.042(3) 0.064(4) 0.004(3) 0.004(3) -0.013(3)
 C7A 0.047(3) 0.039(3) 0.067(4) -0.004(3) 0.021(3) -0.009(2)
 C7B 0.059(4) 0.054(4) 0.043(3) -0.002(3) 0.009(3) -0.014(3)
 C8A 0.066(4) 0.039(3) 0.087(5) 0.004(3) 0.018(4) -0.007(3)
 C8B 0.073(5) 0.080(5) 0.053(4) -0.006(3) 0.013(3) -0.006(4)
 C9A 0.096(6) 0.035(4) 0.132(8) 0.004(4) 0.039(6) -0.019(4)
 C9B 0.089(5) 0.070(5) 0.076(5) -0.007(4) 0.043(4) -0.002(4)
 C10A 0.085(6) 0.065(5) 0.096(6) -0.015(4) 0.021(5) -0.033(4)
 C10B 0.057(4) 0.063(4) 0.074(4) 0.006(3) 0.023(3) -0.003(3)
 C11A 0.071(4) 0.071(5) 0.069(4) -0.018(4) 0.017(4) -0.023(4)
 C11B 0.052(3) 0.045(3) 0.060(4) 0.009(3) 0.006(3) -0.006(3)
 C12A 0.048(3) 0.037(3) 0.057(3) -0.002(2) 0.020(3) -0.007(2)
 C12B 0.046(3) 0.051(3) 0.069(4) 0.002(3) 0.014(3) -0.008(3)
 C13A 0.067(4) 0.041(3) 0.064(4) -0.006(3) 0.012(3) -0.019(3)
 C13B 0.051(4) 0.063(4) 0.097(6) 0.003(4) 0.024(4) 0.000(3)
 C14A 0.081(5) 0.047(4) 0.076(5) 0.007(3) 0.019(4) -0.027(3)
 C14B 0.065(4) 0.073(5) 0.099(6) -0.005(4) 0.040(4) 0.001(4)
 C15A 0.100(6) 0.051(4) 0.061(4) 0.011(3) 0.016(4) -0.019(4)
 C15B 0.075(5) 0.067(4) 0.077(5) -0.004(4) 0.038(4) -0.006(4)
 C16A 0.087(5) 0.060(4) 0.046(3) 0.004(3) 0.005(3) -0.020(4)
 C16B 0.061(4) 0.055(4) 0.061(4) 0.000(3) 0.018(3) -0.007(3)
 O1C 0.080(6) 0.128(8) 0.153(9) -0.040(7) 0.022(6) -0.012(6)
 O2 0.080(6) 0.128(8) 0.153(9) -0.040(7) 0.022(6) -0.012(6)
 C2 0.187(16) 0.24(2) 0.156(13) -0.074(15) 0.095(13) -0.056(16)
 O1 0.113(5) 0.100(4) 0.070(4) -0.011(3) 0.000(3) -0.027(4)
 C1 0.152(10) 0.083(6) 0.102(7) -0.022(5) 0.047(7) -0.011(6)
 F3 0.142(7) 0.108(6) 0.131(7) 0.012(5) -0.030(6) 0.022(5)
 F4 0.178(9) 0.097(7) 0.156(9) 0.004(7) -0.010(7) 0.017(7)
 F5 0.183(9) 0.197(10) 0.210(11) -0.014(8) 0.027(7) -0.015(7)
 F6 0.217(13) 0.138(10) 0.157(8) -0.008(7) -0.005(7) 0.014(9)
 B2 0.165(9) 0.122(8) 0.154(9) 0.003(6) 0.004(6) 0.012(6)
 F7 0.120(3) 0.146(4) 0.102(3) -0.010(2) 0.011(2) -0.009(3)
 F8 0.100(15) 0.147(10) 0.110(14) -0.007(8) 0.022(11) 0.000(8)
 F9 0.120(3) 0.146(4) 0.102(3) -0.010(2) 0.011(2) -0.009(3)
 F10 0.120(3) 0.146(4) 0.102(3) -0.010(2) 0.011(2) -0.009(3)
 B3 0.114(9) 0.147(12) 0.097(9) -0.012(7) 0.011(6) -0.008(7)
 F7A 0.120(3) 0.146(4) 0.102(3) -0.010(2) 0.011(2) -0.009(3)
 F8A 0.120(3) 0.146(4) 0.102(3) -0.010(2) 0.011(2) -0.009(3)
 F9A 0.120(3) 0.146(4) 0.102(3) -0.010(2) 0.011(2) -0.009(3)
 F10A 0.120(3) 0.146(4) 0.102(3) -0.010(2) 0.011(2) -0.009(3)
 B1A 0.089(6) 0.130(8) 0.063(6) -0.018(5) -0.003(4) -0.019(5)
 F1 0.068(2) 0.088(3) 0.053(2) 0.0026(19) 0.0020(18) 0.024(2)
 F2 0.076(3) 0.073(3) 0.080(3) -0.009(2) 0.025(2) -0.024(2)
 B1 0.041(5) 0.066(6) 0.055(6) 0.000 0.007(4) 0.000
 O3 0.177(10) 0.123(8) 0.147(10) -0.001(8) -0.007(8) 0.009(8)
 O3C 0.177(10) 0.123(8) 0.147(10) -0.001(8) -0.007(8) 0.009(8)

_geom_special_details
;
 All esds (except the esd in the dihedral angle between two l.s. planes)
 are estimated using the full covariance matrix.  The cell esds are taken
 into account individually in the estimation of esds in distances, angles
 and torsion angles; correlations between esds in cell parameters are only
 used when they are defined by crystal symmetry.  An approximate (isotropic)
 treatment of cell esds is used for estimating esds involving l.s. planes.
;
loop_
  _geom_bond_atom_site_label_1
  _geom_bond_atom_site_label_2
  _geom_bond_distance
  _geom_bond_site_symmetry_2
  _geom_bond_publ_flag
 Co01 N1A 2.100(5) . ?
 Co01 N1B 2.065(5) . ?
 Co01 N2A 1.929(5) . ?
 Co01 N2B 1.932(5) . ?
 Co01 N3A 2.101(5) . ?
 Co01 N3B 2.074(5) . ?
 O0AA C1C 1.283(14) . ?
 O1A C1A 1.207(8) . ?
 O1B C1B 1.31(2) . ?
 O2A C1A 1.311(8) . ?
 O2B C1B 1.28(2) . ?
 O2C C1C 1.273(13) . ?
 N1A C12A 1.362(7) . ?
 N1A C16A 1.339(8) . ?
 N1B C7B 1.353(7) . ?
 N1B C11B 1.330(8) . ?
 N2A C5A 1.350(7) . ?
 N2A C6A 1.356(7) . ?
 N2B C5B 1.343(8) . ?
 N2B C6B 1.347(8) . ?
 N3A C7A 1.349(8) . ?
 N3A C11A 1.333(8) . ?
 N3B C12B 1.342(8) . ?
 N3B C16B 1.353(8) . ?
 C1A C2A 1.481(9) . ?
 C1B C2B 1.545(17) . ?
 C1C C2B 1.535(14) . ?
 C2A C3A 1.397(8) . ?
 C2A C4A 1.397(8) . ?
 C2B C3B 1.367(11) . ?
 C2B C4B 1.402(11) . ?
 C3A H3A 0.9300 . ?
 C3A C5A 1.374(8) . ?
 C3B H3B 0.9300 . ?
 C3B C5B 1.382(8) . ?
 C4A H4A 0.9300 . ?
 C4A C6A 1.379(8) . ?
 C4B H4B 0.9300 . ?
 C4B C6B 1.379(9) . ?
 C5A C7A 1.470(8) . ?
 C5B C7B 1.469(9) . ?
 C6A C12A 1.465(8) . ?
 C6B C12B 1.478(9) . ?
 C7A C8A 1.387(8) . ?
 C7B C8B 1.377(9) . ?
 C8A H8A 0.9300 . ?
 C8A C9A 1.371(10) . ?
 C8B H8B 0.9300 . ?
 C8B C9B 1.379(11) . ?
 C9A H9A 0.9300 . ?
 C9A C10A 1.379(12) . ?
 C9B H9B 0.9300 . ?
 C9B C10B 1.373(10) . ?
 C10A H10A 0.9300 . ?
 C10A C11A 1.387(11) . ?
 C10B H10B 0.9300 . ?
 C10B C11B 1.377(9) . ?
 C11A H11A 0.9300 . ?
 C11B H11B 0.9300 . ?
 C12A C13A 1.375(8) . ?
 C12B C13B 1.380(9) . ?
 C13A H13A 0.9300 . ?
 C13A C14A 1.382(9) . ?
 C13B H13B 0.9300 . ?
 C13B C14B 1.395(11) . ?
 C14A H14A 0.9300 . ?
 C14A C15A 1.375(10) . ?
 C14B H14B 0.9300 . ?
 C14B C15B 1.367(11) . ?
 C15A H15A 0.9300 . ?
 C15A C16A 1.375(9) . ?
 C15B H15B 0.9300 . ?
 C15B C16B 1.371(10) . ?
 C16A H16A 0.9300 . ?
 C16B H16B 0.9300 . ?
 O1C C2 1.343(13) . ?
 O2 C2 1.479(15) . ?
 C2 H2A 0.9600 . ?
 C2 H2B 0.9600 . ?
 C2 H2C 0.9600 . ?
 O1 H1 0.8200 . ?
 O1 C1 1.414(11) . ?
 C1 H1A 0.9600 . ?
 C1 H1B 0.9600 . ?
 C1 H1C 0.9600 . ?
 F3 F5 1.56(2) 7_566 ?
 F3 B2 1.420(17) . ?
 F4 B2 1.418(18) . ?
 F5 F3 1.56(2) 7_566 ?
 F5 F5 1.15(3) 7_566 ?
 F5 B2 1.09(3) 7_566 ?
 F5 B2 1.426(17) . ?
 F6 B2 1.428(18) . ?
 B2 F5 1.09(3) 7_566 ?
 F7 B3 1.417(18) . ?
 F8 B3 1.452(19) . ?
 F9 B3 1.435(18) . ?
 F10 B3 1.439(18) . ?
 F7A B1A 1.419(10) . ?
 F8A B1A 1.413(12) . ?
 F9A B1A 1.370(11) . ?
 F10A B1A 1.370(11) . ?
 F1 B1 1.383(8) . ?
 F2 B1 1.378(8) . ?
 B1 F1 1.383(8) 2_656 ?
 B1 F2 1.378(8) 2_656 ?

loop_
  _geom_angle_atom_site_label_1
  _geom_angle_atom_site_label_2
  _geom_angle_atom_site_label_3
  _geom_angle
  _geom_angle_site_symmetry_1
  _geom_angle_site_symmetry_3
  _geom_angle_publ_flag
 N1A Co01 N3A 158.0(2) . . ?
 N1B Co01 N1A 92.22(19) . . ?
 N1B Co01 N3A 89.67(19) . . ?
 N1B Co01 N3B 158.45(19) . . ?
 N2A Co01 N1A 79.29(19) . . ?
 N2A Co01 N1B 103.39(18) . . ?
 N2A Co01 N2B 175.5(2) . . ?
 N2A Co01 N3A 78.96(19) . . ?
 N2A Co01 N3B 98.16(19) . . ?
 N2B Co01 N1A 97.4(2) . . ?
 N2B Co01 N1B 79.65(19) . . ?
 N2B Co01 N3A 104.49(19) . . ?
 N2B Co01 N3B 78.9(2) . . ?
 N3B Co01 N1A 92.24(19) . . ?
 N3B Co01 N3A 94.01(19) . . ?
 C12A N1A Co01 112.6(4) . . ?
 C16A N1A Co01 128.5(4) . . ?
 C16A N1A C12A 118.9(5) . . ?
 C7B N1B Co01 113.5(4) . . ?
 C11B N1B Co01 128.1(4) . . ?
 C11B N1B C7B 118.3(5) . . ?
 C5A N2A Co01 119.6(4) . . ?
 C5A N2A C6A 120.5(5) . . ?
 C6A N2A Co01 119.7(4) . . ?
 C5B N2B Co01 118.9(4) . . ?
 C5B N2B C6B 121.6(5) . . ?
 C6B N2B Co01 119.1(4) . . ?
 C7A N3A Co01 113.4(4) . . ?
 C11A N3A Co01 128.1(5) . . ?
 C11A N3A C7A 118.4(6) . . ?
 C12B N3B Co01 114.7(4) . . ?
 C12B N3B C16B 117.8(6) . . ?
 C16B N3B Co01 127.4(4) . . ?
 O1A C1A O2A 123.6(6) . . ?
 O1A C1A C2A 122.1(6) . . ?
 O2A C1A C2A 114.3(6) . . ?
 O1B C1B C2B 103(2) . . ?
 O2B C1B O1B 131(2) . . ?
 O2B C1B C2B 127(2) . . ?
 O0AA C1C C2B 121.0(13) . . ?
 O2C C1C O0AA 125.6(14) . . ?
 O2C C1C C2B 113.1(11) . . ?
 C3A C2A C1A 119.1(5) . . ?
 C4A C2A C1A 122.9(5) . . ?
 C4A C2A C3A 118.0(5) . . ?
 C3B C2B C1B 108.7(16) . . ?
 C3B C2B C1C 127.2(10) . . ?
 C3B C2B C4B 119.1(6) . . ?
 C4B C2B C1B 132.1(16) . . ?
 C4B C2B C1C 113.7(9) . . ?
 C2A C3A H3A 120.0 . . ?
 C5A C3A C2A 120.1(5) . . ?
 C5A C3A H3A 120.0 . . ?
 C2B C3B H3B 119.8 . . ?
 C2B C3B C5B 120.5(7) . . ?
 C5B C3B H3B 119.8 . . ?
 C2A C4A H4A 120.0 . . ?
 C6A C4A C2A 119.9(5) . . ?
 C6A C4A H4A 120.0 . . ?
 C2B C4B H4B 120.6 . . ?
 C6B C4B C2B 118.7(7) . . ?
 C6B C4B H4B 120.6 . . ?
 N2A C5A C3A 120.8(5) . . ?
 N2A C5A C7A 113.6(5) . . ?
 C3A C5A C7A 125.6(5) . . ?
 N2B C5B C3B 119.6(6) . . ?
 N2B C5B C7B 113.4(5) . . ?
 C3B C5B C7B 127.0(6) . . ?
 N2A C6A C4A 120.6(5) . . ?
 N2A C6A C12A 113.1(5) . . ?
 C4A C6A C12A 126.4(5) . . ?
 N2B C6B C4B 120.5(6) . . ?
 N2B C6B C12B 113.7(5) . . ?
 C4B C6B C12B 125.8(6) . . ?
 N3A C7A C5A 114.1(5) . . ?
 N3A C7A C8A 122.4(6) . . ?
 C8A C7A C5A 123.4(6) . . ?
 N1B C7B C5B 114.2(5) . . ?
 N1B C7B C8B 121.8(6) . . ?
 C8B C7B C5B 123.9(6) . . ?
 C7A C8A H8A 120.7 . . ?
 C9A C8A C7A 118.6(7) . . ?
 C9A C8A H8A 120.7 . . ?
 C7B C8B H8B 120.5 . . ?
 C7B C8B C9B 119.0(7) . . ?
 C9B C8B H8B 120.5 . . ?
 C8A C9A H9A 120.4 . . ?
 C8A C9A C10A 119.3(7) . . ?
 C10A C9A H9A 120.4 . . ?
 C8B C9B H9B 120.4 . . ?
 C10B C9B C8B 119.2(7) . . ?
 C10B C9B H9B 120.4 . . ?
 C9A C10A H10A 120.4 . . ?
 C9A C10A C11A 119.2(7) . . ?
 C11A C10A H10A 120.4 . . ?
 C9B C10B H10B 120.6 . . ?
 C9B C10B C11B 118.9(7) . . ?
 C11B C10B H10B 120.6 . . ?
 N3A C11A C10A 122.0(7) . . ?
 N3A C11A H11A 119.0 . . ?
 C10A C11A H11A 119.0 . . ?
 N1B C11B C10B 122.7(6) . . ?
 N1B C11B H11B 118.7 . . ?
 C10B C11B H11B 118.7 . . ?
 N1A C12A C6A 115.0(5) . . ?
 N1A C12A C13A 121.1(5) . . ?
 C13A C12A C6A 123.9(6) . . ?
 N3B C12B C6B 113.2(6) . . ?
 N3B C12B C13B 121.9(7) . . ?
 C13B C12B C6B 124.9(6) . . ?
 C12A C13A H13A 120.3 . . ?
 C12A C13A C14A 119.3(6) . . ?
 C14A C13A H13A 120.3 . . ?
 C12B C13B H13B 120.2 . . ?
 C12B C13B C14B 119.5(7) . . ?
 C14B C13B H13B 120.2 . . ?
 C13A C14A H14A 120.3 . . ?
 C15A C14A C13A 119.4(6) . . ?
 C15A C14A H14A 120.3 . . ?
 C13B C14B H14B 120.8 . . ?
 C15B C14B C13B 118.5(7) . . ?
 C15B C14B H14B 120.8 . . ?
 C14A C15A H15A 120.5 . . ?
 C16A C15A C14A 118.9(6) . . ?
 C16A C15A H15A 120.5 . . ?
 C14B C15B H15B 120.4 . . ?
 C14B C15B C16B 119.2(7) . . ?
 C16B C15B H15B 120.4 . . ?
 N1A C16A C15A 122.3(6) . . ?
 N1A C16A H16A 118.8 . . ?
 C15A C16A H16A 118.8 . . ?
 N3B C16B C15B 123.1(7) . . ?
 N3B C16B H16B 118.4 . . ?
 C15B C16B H16B 118.4 . . ?
 O2 C2 H2A 109.5 . . ?
 O2 C2 H2B 109.5 . . ?
 O2 C2 H2C 109.5 . . ?
 H2A C2 H2B 109.5 . . ?
 H2A C2 H2C 109.5 . . ?
 H2B C2 H2C 109.5 . . ?
 C1 O1 H1 109.5 . . ?
 O1 C1 H1A 109.5 . . ?
 O1 C1 H1B 109.5 . . ?
 O1 C1 H1C 109.5 . . ?
 H1A C1 H1B 109.5 . . ?
 H1A C1 H1C 109.5 . . ?
 H1B C1 H1C 109.5 . . ?
 B2 F3 F5 42.4(13) . 7_566 ?
 F5 F5 F3 126(3) 7_566 7_566 ?
 F5 F5 B2 48.5(17) 7_566 . ?
 B2 F5 F3 147(2) . 7_566 ?
 B2 F5 F3 61.8(15) 7_566 7_566 ?
 B2 F5 F5 79(2) 7_566 7_566 ?
 B2 F5 B2 127.8(18) 7_566 . ?
 F3 B2 F5 116.9(17) . . ?
 F3 B2 F6 110.9(17) . . ?
 F4 B2 F3 101.5(14) . . ?
 F4 B2 F5 112(2) . . ?
 F4 B2 F6 108.3(17) . . ?
 F5 B2 F3 75.8(16) 7_566 . ?
 F5 B2 F4 92(2) 7_566 . ?
 F5 B2 F5 52.2(19) 7_566 . ?
 F5 B2 F6 156(2) 7_566 . ?
 F5 B2 F6 107.0(14) . . ?
 F7 B3 F8 112.7(15) . . ?
 F7 B3 F9 112.5(17) . . ?
 F7 B3 F10 107.4(16) . . ?
 F9 B3 F8 107.5(16) . . ?
 F9 B3 F10 109.5(16) . . ?
 F10 B3 F8 107(2) . . ?
 F8A B1A F7A 105.7(9) . . ?
 F9A B1A F7A 113.1(10) . . ?
 F9A B1A F8A 105.9(9) . . ?
 F10A B1A F7A 113.0(9) . . ?
 F10A B1A F8A 108.1(9) . . ?
 F10A B1A F9A 110.6(9) . . ?
 F1 B1 F1 108.4(9) . 2_656 ?
 F2 B1 F1 108.7(2) . 2_656 ?
 F2 B1 F1 110.7(3) . . ?
 F2 B1 F1 110.7(3) 2_656 2_656 ?
 F2 B1 F1 108.7(2) 2_656 . ?
 F2 B1 F2 109.6(9) 2_656 . ?

loop_
  _geom_torsion_atom_site_label_1
  _geom_torsion_atom_site_label_2
  _geom_torsion_atom_site_label_3
  _geom_torsion_atom_site_label_4
  _geom_torsion
  _geom_torsion_site_symmetry_1
  _geom_torsion_site_symmetry_2
  _geom_torsion_site_symmetry_3
  _geom_torsion_site_symmetry_4
  _geom_torsion_publ_flag
 Co01 N1A C12A C6A 0.6(6) . . . . ?
 Co01 N1A C12A C13A 179.6(5) . . . . ?
 Co01 N1A C16A C15A -179.3(6) . . . . ?
 Co01 N1B C7B C5B 4.5(6) . . . . ?
 Co01 N1B C7B C8B -173.2(5) . . . . ?
 Co01 N1B C11B C10B 174.7(5) . . . . ?
 Co01 N2A C5A C3A -173.9(4) . . . . ?
 Co01 N2A C5A C7A 6.0(6) . . . . ?
 Co01 N2A C6A C4A 174.0(4) . . . . ?
 Co01 N2A C6A C12A -6.2(6) . . . . ?
 Co01 N2B C5B C3B -170.9(5) . . . . ?
 Co01 N2B C5B C7B 6.0(7) . . . . ?
 Co01 N2B C6B C4B 172.7(5) . . . . ?
 Co01 N2B C6B C12B -6.4(7) . . . . ?
 Co01 N3A C7A C5A 3.8(6) . . . . ?
 Co01 N3A C7A C8A -175.1(5) . . . . ?
 Co01 N3A C11A C10A 174.1(6) . . . . ?
 Co01 N3B C12B C6B 4.8(6) . . . . ?
 Co01 N3B C12B C13B -176.3(5) . . . . ?
 Co01 N3B C16B C15B 175.5(5) . . . . ?
 O0AA C1C C2B C3B 162.9(14) . . . . ?
 O0AA C1C C2B C4B -19(2) . . . . ?
 O1A C1A C2A C3A -7.3(10) . . . . ?
 O1A C1A C2A C4A 172.8(6) . . . . ?
 O1B C1B C2B C3B 180(3) . . . . ?
 O1B C1B C2B C4B -2(4) . . . . ?
 O2A C1A C2A C3A 174.2(6) . . . . ?
 O2A C1A C2A C4A -5.8(9) . . . . ?
 O2B C1B C2B C3B 4(3) . . . . ?
 O2B C1B C2B C4B -178(2) . . . . ?
 O2C C1C C2B C3B -11(2) . . . . ?
 O2C C1C C2B C4B 167.1(14) . . . . ?
 N1A C12A C13A C14A -1.2(10) . . . . ?
 N1B C7B C8B C9B -2.6(11) . . . . ?
 N2A C5A C7A N3A -6.2(7) . . . . ?
 N2A C5A C7A C8A 172.7(6) . . . . ?
 N2A C6A C12A N1A 3.3(7) . . . . ?
 N2A C6A C12A C13A -175.7(6) . . . . ?
 N2B C5B C7B N1B -6.8(8) . . . . ?
 N2B C5B C7B C8B 170.9(6) . . . . ?
 N2B C6B C12B N3B 0.6(7) . . . . ?
 N2B C6B C12B C13B -178.2(6) . . . . ?
 N3A C7A C8A C9A -0.1(11) . . . . ?
 N3B C12B C13B C14B 0.6(10) . . . . ?
 C1A C2A C3A C5A 177.4(5) . . . . ?
 C1A C2A C4A C6A -177.4(6) . . . . ?
 C1B C2B C3B C5B 178.3(14) . . . . ?
 C1B C2B C4B C6B -176.0(17) . . . . ?
 C1C C2B C3B C5B 178.4(12) . . . . ?
 C1C C2B C4B C6B -176.9(10) . . . . ?
 C2A C3A C5A N2A 0.7(8) . . . . ?
 C2A C3A C5A C7A -179.1(5) . . . . ?
 C2A C4A C6A N2A -0.9(9) . . . . ?
 C2A C4A C6A C12A 179.3(5) . . . . ?
 C2B C3B C5B N2B -1.3(10) . . . . ?
 C2B C3B C5B C7B -177.7(6) . . . . ?
 C2B C4B C6B N2B -2.3(9) . . . . ?
 C2B C4B C6B C12B 176.7(6) . . . . ?
 C3A C2A C4A C6A 2.7(8) . . . . ?
 C3A C5A C7A N3A 173.7(5) . . . . ?
 C3A C5A C7A C8A -7.5(10) . . . . ?
 C3B C2B C4B C6B 1.8(10) . . . . ?
 C3B C5B C7B N1B 169.8(6) . . . . ?
 C3B C5B C7B C8B -12.5(11) . . . . ?
 C4A C2A C3A C5A -2.6(8) . . . . ?
 C4A C6A C12A N1A -176.9(6) . . . . ?
 C4A C6A C12A C13A 4.2(9) . . . . ?
 C4B C2B C3B C5B 0.0(10) . . . . ?
 C4B C6B C12B N3B -178.4(6) . . . . ?
 C4B C6B C12B C13B 2.7(10) . . . . ?
 C5A N2A C6A C4A -1.1(8) . . . . ?
 C5A N2A C6A C12A 178.8(5) . . . . ?
 C5A C7A C8A C9A -178.9(7) . . . . ?
 C5B N2B C6B C4B 1.0(9) . . . . ?
 C5B N2B C6B C12B -178.1(5) . . . . ?
 C5B C7B C8B C9B 179.9(7) . . . . ?
 C6A N2A C5A C3A 1.1(8) . . . . ?
 C6A N2A C5A C7A -179.0(5) . . . . ?
 C6A C12A C13A C14A 177.7(6) . . . . ?
 C6B N2B C5B C3B 0.8(9) . . . . ?
 C6B N2B C5B C7B 177.7(5) . . . . ?
 C6B C12B C13B C14B 179.4(6) . . . . ?
 C7A N3A C11A C10A -2.0(11) . . . . ?
 C7A C8A C9A C10A -0.8(12) . . . . ?
 C7B N1B C11B C10B -1.9(9) . . . . ?
 C7B C8B C9B C10B -0.7(11) . . . . ?
 C8A C9A C10A C11A 0.4(14) . . . . ?
 C8B C9B C10B C11B 2.6(11) . . . . ?
 C9A C10A C11A N3A 1.1(13) . . . . ?
 C9B C10B C11B N1B -1.3(10) . . . . ?
 C11A N3A C7A C5A -179.6(6) . . . . ?
 C11A N3A C7A C8A 1.5(9) . . . . ?
 C11B N1B C7B C5B -178.4(5) . . . . ?
 C11B N1B C7B C8B 3.9(9) . . . . ?
 C12A N1A C16A C15A -1.4(11) . . . . ?
 C12A C13A C14A C15A 0.9(11) . . . . ?
 C12B N3B C16B C15B -0.4(9) . . . . ?
 C12B C13B C14B C15B -1.1(11) . . . . ?
 C13A C14A C15A C16A -1.0(12) . . . . ?
 C13B C14B C15B C16B 0.8(11) . . . . ?
 C14A C15A C16A N1A 1.2(13) . . . . ?
 C14B C15B C16B N3B -0.1(11) . . . . ?
 C16A N1A C12A C6A -177.6(6) . . . . ?
 C16A N1A C12A C13A 1.4(9) . . . . ?
 C16B N3B C12B C6B -178.8(5) . . . . ?
 C16B N3B C12B C13B 0.1(9) . . . . ?
 F3 F5 B2 F3 138(2) 7_566 . . . ?
 F3 F5 B2 F4 21(4) 7_566 . . . ?
 F3 F5 B2 F5 95(4) 7_566 . . 7_566 ?
 F3 F5 B2 F6 -97(3) 7_566 . . . ?
 F5 F3 B2 F4 89(2) 7_566 . . . ?
 F5 F3 B2 F5 -33(2) 7_566 . . . ?
 F5 F3 B2 F6 -156(3) 7_566 . . . ?
 F5 F5 B2 F3 42(3) 7_566 . . . ?
 F5 F5 B2 F4 -74(3) 7_566 . . . ?
 F5 F5 B2 F6 167(3) 7_566 . . . ?
 B2 F5 B2 F3 42(3) 7_566 . . . ?
 B2 F5 B2 F4 -74(3) 7_566 . . . ?
 B2 F5 B2 F5 0.003(5) 7_566 . . 7_566 ?
 B2 F5 B2 F6 167(3) 7_566 . . . ?

_iucr_refine_instructions_details
;
TITL xrepw330_a.res in C2/c
CELL 1.54178 40.1032 9.0797 21.8936 90 106.06 90
ZERR 8 0.0023 0.0004 0.0012 0 0.006 0
LATT 7
SYMM -X,+Y,0.5-Z
 
SFAC C H B Co F N O
UNIT 272 216 16 8 64 48 56
DFIX 1.4 B2 F6
DFIX 1.4 F4 B2
DFIX 1.4 B2 F5
DFIX 1.4 B2 F3
DFIX 2.4 F3 F5
DFIX 2.4 F5 F6
DFIX 1.4 B3 F9
DFIX 2.4 F9 F10
DFIX 2.4 F10 F7
DFIX 2.4 F7 F8
DFIX 2.4 F8 F7
DFIX 2.4 F7 F9
DFIX 1.4 B3 F7
DFIX 1.4 B3 F10
DFIX 2.4 F8 F9
DFIX 1.4 B3 F8
DFIX 1.4 F7A B1A
DFIX 2.4 F9A F7A
DFIX 1.5 O2 C2
DFIX 1.45 C2 O1C
DFIX 2.1 O3 F6
SADI F8A F7A F7A F10A
SADI F10A F9A F9A F8A
SADI F8A F10A F10A F7A
SADI F7A B1A B1A F8A
SADI F10A B1A B1A F9A
SADI F9A B1A B1A F7A
SADI F7A B1A B1A F8A
SADI O2B C1B C1B O1B
SADI O0AA C1C C1C O2C
SADI C1B C2B C2B C1C
SADI O1C C2 C2 O2
SADI O1C C2 C2 O2
SADI O1C C2 C2 O2
RIGU B2 F3 F4 F6 F5
RIGU F9A B1A F10A F8A F7A B3 F10 F8 F7 F9
RIGU C1C C1B O0AA O1B O2C O2B
ISOR 0.01 0.02 B2 F3 F4 F6 F5
ISOR 0.01 0.02 O3 O3C
EADP O3C O3
EADP F9 F9A F8A F7 F10A F7A F10
EADP O2 O1C
 
L.S. 20 0 0
PLAN  20
FREE O3 F6
REM Old TITL xrepw330 in C2/c #15
BOND $H
LIST 6
MORE -1
CONF
fmap 2 53
acta
SHEL 100 0.83
REM <HKL>/Volumes/Eufemio's%20HDD/Papers/L-Switchable%20Rings/Crystallography/
REM Precursors/xrepw330%20CoST%20precursor%20(Nature)/struct/olex2_xrepw330/xr
REM epw330.hkl</HKL>
 
WGHT    0.165000    8.529000
FVAR       0.05877   0.57966   0.23977   0.31372   0.44320
CO01  4    0.374383    0.235842    0.616061    11.00000    0.04614    0.03868 =
         0.04466   -0.00261    0.01189   -0.00811
PART 2
O0AA  7    0.229500    0.407102    0.374061   -51.00000    0.04525    0.06925 =
         0.07063    0.00317   -0.00225    0.00374
PART 0
O1A   7    0.482847    0.134643    0.915369    11.00000    0.06865    0.06873 =
         0.06240    0.00698    0.00543   -0.00861
PART 1
O1B   7    0.239841    0.417832    0.363751    51.00000    0.07633    0.17871 =
         0.10462    0.00576   -0.01299    0.06121
PART 0
O2A   7    0.503662    0.346633    0.891086    11.00000    0.06628    0.06734 =
         0.07481    0.00217   -0.00040   -0.01481
PART 1
O2B   7    0.274159    0.297746    0.307503    51.00000    0.07764    0.11134 =
         0.11321    0.01952    0.00509    0.02855
PART 0
PART 2
O2C   7    0.267530    0.357007    0.316710   -51.00000    0.05189    0.10300 =
         0.04879    0.00809   -0.00330    0.02911
PART 0
N1A   6    0.398716    0.438915    0.611932    11.00000    0.06066    0.04461 =
         0.04903   -0.00544    0.01128   -0.01546
N1B   6    0.396970    0.141241    0.551487    11.00000    0.05021    0.04072 =
         0.04410    0.00165    0.00314   -0.00914
N2A   6    0.410929    0.230257    0.694732    11.00000    0.04639    0.03405 =
         0.05099   -0.00543    0.01854   -0.00697
N2B   6    0.337196    0.257357    0.538711    11.00000    0.04101    0.04537 =
         0.04663    0.00132    0.00457   -0.00623
N3A   6    0.366943    0.025195    0.649844    11.00000    0.05742    0.04814 =
         0.05323   -0.00769    0.01495   -0.01104
N3B   6    0.336324    0.333048    0.650275    11.00000    0.04447    0.03960 =
         0.05972    0.00367    0.00736   -0.00535
C1A   1    0.482955    0.232183    0.877966    11.00000    0.04794    0.05656 =
         0.06376   -0.00004    0.01341   -0.00084
PART 1
C1B   1    0.267079    0.346463    0.357295    51.00000    0.05568    0.06462 =
         0.11904    0.02563    0.00846    0.00772
PART 0
PART 2
C1C   1    0.259445    0.370199    0.368734   -51.00000    0.04560    0.06870 =
         0.06253   -0.00610   -0.00584   -0.00515
PART 0
C2A   1    0.458686    0.233592    0.813236    11.00000    0.04516    0.04730 =
         0.05356   -0.00294    0.01486   -0.00346
C2B   1    0.288521    0.321320    0.426891    11.00000    0.05830    0.05758 =
         0.06461    0.01606   -0.01523   -0.00914
C3A   1    0.437648    0.110786    0.792146    11.00000    0.04713    0.04487 =
         0.06256    0.00438    0.02207    0.00017
AFIX  43
H3A   2    0.439673    0.028158    0.818020    11.00000   -1.20000
AFIX   0
C3B   1    0.318111    0.246537    0.426961    11.00000    0.06101    0.07071 =
         0.04674    0.00127   -0.00318   -0.01611
AFIX  43
H3B   2    0.321898    0.217871    0.388648    11.00000   -1.20000
AFIX   0
C4A   1    0.455775    0.352897    0.771782    11.00000    0.04191    0.04324 =
         0.06283   -0.00597    0.01303   -0.00533
AFIX  43
H4A   2    0.470099    0.434532    0.783775    11.00000   -1.20000
AFIX   0
C4B   1    0.283160    0.363839    0.485011    11.00000    0.04874    0.05559 =
         0.07984    0.01047   -0.01307   -0.00371
AFIX  43
H4B   2    0.262934    0.412453    0.486183    11.00000   -1.20000
AFIX   0
C5A   1    0.413968    0.111976    0.733215    11.00000    0.04231    0.03517 =
         0.05810   -0.00024    0.02226   -0.00161
C5B   1    0.342444    0.213211    0.483553    11.00000    0.04382    0.05727 =
         0.04413    0.00046   -0.00115   -0.01021
C6A   1    0.431644    0.349493    0.713078    11.00000    0.04647    0.03560 =
         0.05253   -0.00702    0.01661   -0.00543
C6B   1    0.308456    0.332186    0.540407    11.00000    0.04605    0.04238 =
         0.06392    0.00396    0.00413   -0.01252
C7A   1    0.390016   -0.008509    0.705721    11.00000    0.04749    0.03936 =
         0.06687   -0.00357    0.02080   -0.00916
C7B   1    0.375870    0.138472    0.491423    11.00000    0.05926    0.05417 =
         0.04327   -0.00200    0.00906   -0.01442
C8A   1    0.391209   -0.146112    0.733738    11.00000    0.06624    0.03936 =
         0.08687    0.00400    0.01798   -0.00742
AFIX  43
H8A   2    0.407417   -0.166492    0.772266    11.00000   -1.20000
AFIX   0
C8B   1    0.385015    0.066391    0.443113    11.00000    0.07280    0.08022 =
         0.05303   -0.00561    0.01281   -0.00628
AFIX  43
H8B   2    0.369756    0.062443    0.402514    11.00000   -1.20000
AFIX   0
C9A   1    0.368001   -0.251468    0.703463    11.00000    0.09630    0.03528 =
         0.13166    0.00355    0.03898   -0.01917
AFIX  43
H9A   2    0.368443   -0.345033    0.720952    11.00000   -1.20000
AFIX   0
C9B   1    0.417163    0.000129    0.455876    11.00000    0.08910    0.07049 =
         0.07640   -0.00746    0.04295   -0.00205
AFIX  43
H9B   2    0.423775   -0.050103    0.424085    11.00000   -1.20000
AFIX   0
C10A  1    0.343987   -0.217227    0.646783    11.00000    0.08506    0.06454 =
         0.09649   -0.01453    0.02059   -0.03252
AFIX  43
H10A  2    0.327969   -0.287226    0.625755    11.00000   -1.20000
AFIX   0
C10B  1    0.439280    0.009272    0.516116    11.00000    0.05722    0.06297 =
         0.07372    0.00589    0.02313   -0.00294
AFIX  43
H10B  2    0.461421   -0.031173    0.525311    11.00000   -1.20000
AFIX   0
C11A  1    0.344016   -0.077133    0.621527    11.00000    0.07100    0.07068 =
         0.06932   -0.01842    0.01680   -0.02258
AFIX  43
H11A  2    0.327538   -0.053870    0.583681    11.00000   -1.20000
AFIX   0
C11B  1    0.428127    0.079324    0.562679    11.00000    0.05159    0.04509 =
         0.06043    0.00931    0.00598   -0.00629
AFIX  43
H11B  2    0.442994    0.083498    0.603628    11.00000   -1.20000
AFIX   0
C12A  1    0.425242    0.465942    0.664930    11.00000    0.04790    0.03697 =
         0.05718   -0.00151    0.02042   -0.00718
C12B  1    0.307853    0.375373    0.605197    11.00000    0.04624    0.05091 =
         0.06869    0.00159    0.01390   -0.00842
C13A  1    0.444451    0.593258    0.670798    11.00000    0.06740    0.04090 =
         0.06437   -0.00590    0.01204   -0.01851
AFIX  43
H13A  2    0.462233    0.611351    0.707528    11.00000   -1.20000
AFIX   0
C13B  1    0.280982    0.449215    0.619790    11.00000    0.05062    0.06299 =
         0.09650    0.00334    0.02446    0.00001
AFIX  43
H13B  2    0.261429    0.476481    0.587700    11.00000   -1.20000
AFIX   0
C14A  1    0.437066    0.694058    0.621564    11.00000    0.08097    0.04715 =
         0.07613    0.00675    0.01883   -0.02670
AFIX  43
H14A  2    0.450058    0.779952    0.624613    11.00000   -1.20000
AFIX   0
C14B  1    0.283359    0.482676    0.683044    11.00000    0.06525    0.07295 =
         0.09868   -0.00527    0.03971    0.00081
AFIX  43
H14B  2    0.265687    0.533835    0.693753    11.00000   -1.20000
AFIX   0
C15A  1    0.410349    0.666230    0.568051    11.00000    0.09998    0.05102 =
         0.06150    0.01118    0.01551   -0.01885
AFIX  43
H15A  2    0.404812    0.733556    0.534753    11.00000   -1.20000
AFIX   0
C15B  1    0.312269    0.438526    0.728940    11.00000    0.07505    0.06744 =
         0.07667   -0.00426    0.03815   -0.00552
AFIX  43
H15B  2    0.314437    0.458175    0.771553    11.00000   -1.20000
AFIX   0
C16A  1    0.391946    0.537290    0.564548    11.00000    0.08680    0.06046 =
         0.04570    0.00353    0.00463   -0.02021
AFIX  43
H16A  2    0.374172    0.517723    0.527980    11.00000   -1.20000
AFIX   0
C16B  1    0.338014    0.364971    0.711400    11.00000    0.06121    0.05503 =
         0.06132   -0.00001    0.01782   -0.00713
AFIX  43
H16B  2    0.357569    0.335629    0.743024    11.00000   -1.20000
AFIX   0
 
PART 2
O1C   7    0.189760    0.523621    0.760285   -41.00000    0.07978    0.12791 =
         0.15259   -0.04024    0.02230   -0.01178
PART 0
PART 1
O2    7    0.211962    0.549908    0.730282    41.00000    0.07978    0.12791 =
         0.15259   -0.04024    0.02230   -0.01178
PART 0
C2    1    0.203266    0.398084    0.745036    11.00000    0.18687    0.24329 =
         0.15644   -0.07413    0.09538   -0.05648
PART 1
AFIX 137
H2A   2    0.204330    0.391240    0.789291    11.00000   -1.50000
H2B   2    0.219557    0.330455    0.735581    11.00000   -1.50000
H2C   2    0.180266    0.374036    0.719808    11.00000   -1.50000
AFIX   0
 
PART 0
O1    7    0.536927    0.360437    1.011307    11.00000    0.11334    0.09956 =
         0.07003   -0.01073    0.00006   -0.02692
AFIX 147
H1    2    0.522667    0.359968    0.976284    11.00000   -1.50000
AFIX   0
C1    1    0.521638    0.302054    1.057037    11.00000    0.15234    0.08313 =
         0.10205   -0.02150    0.04692   -0.01142
AFIX 137
H1A   2    0.533969    0.337275    1.098474    11.00000   -1.50000
H1B   2    0.522723    0.196464    1.056373    11.00000   -1.50000
H1C   2    0.497839    0.332780    1.047316    11.00000   -1.50000
AFIX   0
 
F3    5    0.219130    0.588889    0.508410    10.50000    0.14216    0.10801 =
         0.13092    0.01191   -0.03037    0.02204
F4    5    0.200740    0.817103    0.490531    10.50000    0.17784    0.09726 =
         0.15609    0.00372   -0.00998    0.01725
F5    5    0.261294    0.784051    0.515256    10.50000    0.18283    0.19659 =
         0.21006   -0.01440    0.02740   -0.01534
F6    5    0.232891    0.758805    0.592335    10.50000    0.21665    0.13767 =
         0.15654   -0.00813   -0.00531    0.01368
B2    3    0.229695    0.735517    0.526468    10.50000    0.16515    0.12192 =
         0.15419    0.00345    0.00440    0.01227
PART 1
F7    5    0.355632    0.582025    0.846573    31.00000    0.12008    0.14587 =
         0.10167   -0.01000    0.01102   -0.00903
F8    5    0.390619    0.365417    0.857869    31.00000    0.10041    0.14722 =
         0.11035   -0.00723    0.02208   -0.00034
F9    5    0.413733    0.591702    0.840526    31.00000    0.12008    0.14587 =
         0.10167   -0.01000    0.01102   -0.00903
F10   5    0.400600    0.544662    0.936722    31.00000    0.12008    0.14587 =
         0.10167   -0.01000    0.01102   -0.00903
B3    3    0.389505    0.522765    0.869008    31.00000    0.11437    0.14654 =
         0.09694   -0.01181    0.01114   -0.00802
 
PART 0
PART 2
F7A   5    0.364844    0.484561    0.904059   -31.00000    0.12008    0.14587 =
         0.10167   -0.01000    0.01102   -0.00903
F8A   5    0.381660    0.290783    0.855226   -31.00000    0.12008    0.14587 =
         0.10167   -0.01000    0.01102   -0.00903
F9A   5    0.397272    0.513595    0.831594   -31.00000    0.12008    0.14587 =
         0.10167   -0.01000    0.01102   -0.00903
F10A  5    0.422845    0.415342    0.927631   -31.00000    0.12008    0.14587 =
         0.10167   -0.01000    0.01102   -0.00903
B1A   3    0.392311    0.431432    0.880845   -31.00000    0.08908    0.12968 =
         0.06343   -0.01764   -0.00300   -0.01923
 
PART 0
F1    5    0.479568   -0.002027    0.703124    11.00000    0.06817    0.08791 =
         0.05342    0.00263    0.00204    0.02424
F2    5    0.479693   -0.178574    0.776723    11.00000    0.07584    0.07295 =
         0.08033   -0.00904    0.02516   -0.02377
B1    3    0.500000   -0.091119    0.750000    10.50000    0.04138    0.06643 =
         0.05476    0.00000    0.00742    0.00000
 
PART 2
O3    7    0.186282    0.703384    0.603800   -21.00000    0.17726    0.12321 =
         0.14684   -0.00073   -0.00723    0.00861
 
PART 0
PART -1
O3C   7    0.175994    0.661371    0.651743    21.00000    0.17726    0.12321 =
         0.14684   -0.00073   -0.00723    0.00861
HKLF 4
 
REM  xrepw330_a.res in C2/c
REM R1 =  0.0831 for    4255 Fo > 4sig(Fo)  and  0.1321 for all    6898 data
REM    595 parameters refined using    185 restraints
 
END  
     
WGHT      0.1650      8.5427 

REM Highest difference peak  0.779,  deepest hole -0.474,  1-sigma level  0.082
Q1    1   0.2607  0.7651  0.5632  11.00000  0.05    0.78
Q2    1   0.2165  0.6279  0.7246  11.00000  0.05    0.61
Q3    1   0.1844  0.7188  0.5556  11.00000  0.05    0.58
Q4    1   0.1982  0.6278  0.5562  11.00000  0.05    0.50
Q5    1   0.2749  0.6988  0.5393  11.00000  0.05    0.47
Q6    1   0.3961  0.5821  0.9233  11.00000  0.05    0.47
Q7    1   0.2009  0.7740  0.6350  11.00000  0.05    0.45
Q8    1   0.1574  0.8527  0.5453  11.00000  0.05    0.45
Q9    1   0.3783  0.6103  0.8475  11.00000  0.05    0.45
Q10   1   0.3875  0.5357  0.9151  11.00000  0.05    0.44
Q11   1   0.3605  0.3906  0.9208  11.00000  0.05    0.44
Q12   1   0.1988  0.4793  0.7576  11.00000  0.05    0.38
Q13   1   0.4166  0.4153  0.9385  11.00000  0.05    0.36
Q14   1   0.3586  0.4989  0.8625  11.00000  0.05    0.34
Q15   1   0.1788  0.5551  0.7065  11.00000  0.05    0.33
Q16   1   0.1789  0.5223  0.7122  11.00000  0.05    0.33
Q17   1   0.4039  0.4253  0.8767  11.00000  0.05    0.30
Q18   1   0.5188  0.3402  0.9256  11.00000  0.05    0.27
Q19   1   0.1805  0.6538  0.6402  11.00000  0.05    0.27
Q20   1   0.3892  0.4691  0.9395  11.00000  0.05    0.26

REM The information below was added by Olex2.
REM
REM R1 = 0.0831 for 4255 Fo > 4sig(Fo) and 0.1321 for all 29420 data
REM n/a parameters refined using n/a restraints
REM Highest difference peak 0.78, deepest hole -0.47
REM Mean Shift 0, Max Shift 0.000.

REM +++ Tabular Listing of Refinement Information +++
REM R1_all = 0.1321
REM R1_gt = 0.0831
REM wR_ref = 0.2723
REM GOOF = 1.020
REM Shift_max = 0.000
REM Shift_mean = 0
REM Reflections_all = 29420
REM Reflections_gt = 4255
REM Parameters = n/a
REM Hole = -0.47
REM Peak = 0.78
REM Flack = n/a

;
_olex2_submission_special_instructions 'No special instructions were received'
loop_
  _refln_index_h
  _refln_index_k
  _refln_index_l
  _refln_F_squared_meas
  _refln_F_squared_sigma
 -2 0 0 2.62 0.15
 2 0 0 2.2 0.14
 -4 0 0 308.37 1.87
 4 0 0 307.8 1.89
 6 0 0 66.69 1.12
 -6 0 0 65.43 1.1
 -8 0 0 107.86 1.61
 -10 0 0 208.51 2.47
 -10 0 0 205.84 2.66
 -12 0 0 47.6 1.5
 -14 0 0 0.62 0.65
 14 0 0 1.3 0.61
 -16 0 0 5.4 0.85
 -18 0 0 24.92 1.5
 -20 0 0 104.83 2.98
 -22 0 0 19.98 1.58
 -24 0 0 2.85 1.07
 -26 0 0 3.48 1.16
 -28 0 0 44.88 2.58
 -28 0 0 49.98 2.43
 -30 0 0 1.47 1.06
 -30 0 0 0.85 1.13
 -30 0 0 -0.51 0.96
 -32 0 0 14.97 1.82
 -32 0 0 20.79 1.79
 -32 0 0 19.75 1.68
 -32 0 0 15.34 1.54
 32 0 0 17.78 1.82
 -34 0 0 32.19 2.08
 34 0 0 27.4 2.31
 34 0 0 29.71 2.39
 34 0 0 27.04 2.18
 -34 0 0 22.68 2.19
 -34 0 0 27.69 2.1
 -34 0 0 25.42 1.86
 -36 0 0 4.89 1.12
 36 0 0 4.5 1.25
 36 0 0 6.19 1.72
 36 0 0 5.07 1.34
 -36 0 0 6.53 1.19
 -38 0 0 5.52 1.16
 -38 0 0 5.68 1.03
 38 0 0 4.06 1.24
 38 0 0 7.13 1.45
 -40 0 0 2.36 0.74
 40 0 0 2.82 1.32
 -42 0 0 0.04 0.21
 42 0 0 -0.32 0.92
 -42 0 0 0.35 0.74
 -44 0 0 0.1 0.51
 44 0 0 0.13 0.78
 46 0 0 1.55 0.6
 1 -1 0 0.22 0.28
 1 1 0 -0.32 0.15
 3 1 0 37.36 0.61
 5 1 0 0.72 0.31
 5 1 0 0.6 0.23
 7 1 0 98.09 1.27
 -7 1 0 100.25 1.76
 7 1 0 99.75 1.58
 -7 -1 0 97.03 0.91
 -9 -1 0 3.88 0.31
 -9 1 0 4.24 0.59
 9 1 0 4.45 0.6
 -9 -1 0 3.6 0.51
 -11 1 0 1.09 0.63
 -11 -1 0 0.47 0.48
 11 1 0 1.18 0.58
 -13 1 0 0.61 0.64
 13 1 0 -0.02 0.58
 -13 -1 0 0.47 0.52
 15 1 0 12.89 0.98
 -15 -1 0 12.82 0.96
 -15 1 0 13.41 1.14
 17 1 0 0.79 0.67
 -17 1 0 0.6 0.77
 -17 -1 0 1.02 0.69
 19 1 0 25.88 1.53
 -19 -1 0 26.51 1.55
 -19 1 0 27.45 1.7
 -21 1 0 24.92 1.74
 -21 -1 0 26.33 1.63
 -23 -1 0 13.64 1.35
 -23 1 0 15.61 1.61
 -25 1 0 0.38 1.02
 -25 -1 0 -0.14 0.88
 -27 1 0 19.66 2
 -27 1 0 18.29 1.47
 -27 -1 0 18.25 1.69
 -29 1 0 7.35 1.11
 29 1 0 8.98 1.62
 -29 -1 0 6.03 1.27
 -29 -1 0 7.99 1.25
 -29 1 0 8.44 1.6
 -31 1 0 1.15 1.21
 31 1 0 3.23 1.34
 -31 1 0 2.08 0.89
 -31 -1 0 1.66 1.11
 31 1 0 1.52 1.03
 -31 1 0 1.6 0.75
 -31 -1 0 3.24 1.25
 -31 -1 0 2.88 1.21
 31 1 0 1.22 1.33
 33 1 0 2.18 1.22
 -33 1 0 0.8 0.78
 -33 1 0 0.62 1.2
 33 1 0 1.83 1.13
 -33 1 0 2.05 0.99
 -33 -1 0 2.56 1.13
 33 1 0 1.49 1.19
 -33 -1 0 2.03 1.11
 35 1 0 2.49 1.17
 -35 1 0 1.72 0.74
 -35 1 0 4.23 1.03
 -35 -1 0 2.27 1.12
 -35 1 0 2.49 1.52
 35 1 0 0.81 1.17
 35 -1 0 2.21 1.23
 -35 -1 0 2.57 1.06
 -35 -1 0 1.07 1.13
 37 1 0 0.97 1.11
 -37 -1 0 0.65 1.05
 -37 -1 0 1.14 1.06
 37 1 0 0.52 1.34
 -37 -1 0 2.11 1
 37 -1 0 2.08 1.28
 -37 1 0 2.31 0.63
 -39 -1 0 -0.09 1
 -39 -1 0 -0.39 1
 -39 -1 0 0.76 1.08
 39 1 0 1.07 1.3
 -39 1 0 -0.18 0.79
 39 1 0 1.57 1.17
 41 -1 0 4.07 1.4
 41 1 0 5.05 1.21
 41 1 0 2.99 0.98
 -41 1 0 3.94 0.76
 -41 -1 0 4.47 0.92
 -41 -1 0 3.56 0.96
 -41 -1 0 2.01 0.83
 43 -1 0 1.34 0.95
 43 1 0 0.79 0.79
 -43 -1 0 -0.71 0.78
 -43 -1 0 -0.58 0.53
 43 1 0 0.44 0.78
 45 1 0 1.15 0.46
 -45 -1 0 2 0.62
 45 -1 0 1.64 0.83
 0 2 0 134.42 1.73
 2 2 0 28.42 0.84
 -4 -2 0 4.36 0.43
 4 2 0 4.78 0.34
 4 2 0 4.37 0.46
 -4 2 0 5.53 0.65
 -6 -2 0 346.41 2.18
 6 2 0 349.51 2.71
 -8 -2 0 51.15 1.22
 -8 2 0 52.52 1.62
 8 2 0 52.8 1.09
 8 2 0 48.41 1.22
 10 2 0 81.01 1.47
 10 2 0 73.99 1.69
 -10 2 0 71.02 1.99
 -10 -2 0 77.16 1.63
 -12 2 0 2.3 0.71
 12 2 0 4.34 0.51
 12 2 0 2.84 0.59
 -12 -2 0 3.57 0.6
 14 2 0 12.02 0.98
 -14 -2 0 12.13 0.9
 14 2 0 12.39 0.76
 -14 2 0 12.22 1.19
 -16 2 0 11.34 1.26
 -16 -2 0 8.39 0.86
 16 2 0 8.92 0.93
 16 2 0 10.81 0.82
 -18 2 0 -0.01 0.87
 18 2 0 1.37 0.8
 -18 -2 0 -0.4 0.59
 -20 -2 0 21.59 1.39
 20 2 0 21.55 1.51
 22 2 0 2.97 0.85
 -22 -2 0 2.07 0.83
 -22 2 0 2.36 1.22
 -24 -2 0 65.77 2.5
 -24 2 0 72.97 3.19
 -26 2 0 1.76 1.34
 -26 2 0 0.39 0.68
 26 2 0 0.2 0.93
 28 2 0 57.86 2.86
 -28 2 0 62.9 2.29
 28 2 0 65.79 2.97
 -28 2 0 60.72 3.22
 30 2 0 0.83 1.03
 -30 -2 0 0.15 1.08
 -30 2 0 1.72 0.82
 -30 2 0 0.96 0.55
 30 2 0 -1.57 1.22
 -30 2 0 -0.33 1.26
 -32 2 0 12.16 0.7
 -32 2 0 12.63 2
 32 2 0 14.98 1.76
 32 2 0 14.12 1.77
 -32 -2 0 15.88 1.76
 -34 2 0 -0.09 1.39
 -34 2 0 -0.42 0.72
 -34 -2 0 0.93 0.95
 -34 -2 0 1.02 1.21
 34 2 0 -0.64 1.19
 34 2 0 -0.55 1.21
 36 2 0 16.61 1.89
 -36 2 0 18.22 1.23
 36 2 0 20.69 1.88
 -36 -2 0 20.32 1.79
 -36 -2 0 18.92 1.83
 -38 -2 0 -0.91 1.06
 38 2 0 0.89 1
 38 2 0 0.89 1.05
 -38 -2 0 -1.12 0.98
 38 -2 0 -0.86 1.17
 -38 2 0 -0.05 0.49
 40 2 0 -0.8 0.84
 -40 -2 0 -0.28 0.87
 -40 -2 0 -0.91 0.99
 40 2 0 -0.23 1.02
 -40 -2 0 0.11 0.93
 42 2 0 0.88 0.51
 42 2 0 -0.64 0.87
 -42 -2 0 -0.73 0.81
 -42 -2 0 -0.71 0.73
 -42 -2 0 0.16 0.77
 -44 -2 0 -0.46 0.57
 44 -2 0 0.57 0.9
 44 2 0 0.49 0.71
 -44 -2 0 0.42 0.53
 -1 3 0 31.87 1.23
 1 3 0 15.44 0.84
 3 3 0 11.74 0.77
 -3 3 0 12.56 0.92
 3 3 0 11.93 0.76
 3 3 0 10.54 0.37
 -5 3 0 159.61 2.81
 -5 -3 0 149.46 2.22
 5 3 0 159.78 2.23
 -5 3 0 155.1 1.45
 5 3 0 150.39 1.7
 5 3 0 150.96 2.35
 -7 3 0 47.17 1.09
 -7 3 0 45.34 1.72
 -7 -3 0 44.14 1.27
 7 3 0 45.3 1.15
 7 3 0 45.77 1.25
 9 3 0 68.54 1.48
 -9 -3 0 63.39 1.56
 9 3 0 64.41 1.53
 -9 3 0 65.77 2.09
 -11 -3 0 8.18 0.72
 -11 3 0 8.55 1.06
 11 3 0 8.02 0.73
 11 3 0 8.74 0.65
 -13 -3 0 5.54 0.71
 -13 3 0 5.33 1.1
 13 3 0 4.59 0.76
 -15 3 0 22.57 1.65
 -15 -3 0 20.74 1.15
 15 3 0 20.99 1.31
 -17 -3 0 3.91 0.74
 17 3 0 4.52 0.87
 -17 3 0 2.94 1.11
 19 3 0 1.12 0.8
 -19 3 0 0.02 1.08
 21 3 0 3.66 0.86
 21 3 0 3.34 0.85
 -21 3 0 4.3 1.26
 23 3 0 0.27 0.84
 23 3 0 -0.47 0.85
 -23 3 0 0.41 1.18
 -25 3 0 10.92 0.85
 -25 3 0 10.58 1.73
 25 3 0 9.16 1.33
 25 3 0 13.57 1.34
 25 3 0 9.92 1.28
 -27 3 0 -0.27 0.53
 27 3 0 0.57 0.87
 27 3 0 0.66 0.84
 -27 3 0 -0.78 0.87
 27 3 0 -1.12 1.2
 -27 3 0 0.68 1.37
 -29 3 0 1.38 0.56
 29 3 0 -0.15 1.18
 -29 3 0 0.01 1.33
 29 3 0 1.59 0.97
 -29 3 0 0.57 0.72
 31 3 0 2.09 1.3
 -31 3 0 2.26 0.97
 31 3 0 3.46 1.04
 -31 3 0 2.98 0.49
 -31 3 0 2.79 1.45
 33 3 0 0.62 0.91
 -33 3 0 0.24 1.41
 -33 -3 0 -0.7 1.26
 -33 3 0 0.6 0.92
 33 3 0 -0.69 1.06
 35 3 0 0.97 1.11
 35 3 0 0.71 0.78
 -35 -3 0 1.81 1.22
 -35 3 0 -0.22 0.81
 37 3 0 1.73 0.59
 37 3 0 1.59 1.11
 -37 -3 0 4 1.4
 -37 -3 0 2.75 1.22
 39 3 0 2.98 1.01
 -39 -3 0 5.22 1.23
 -39 -3 0 5.53 1.2
 -41 -3 0 -0.2 0.9
 -41 -3 0 1.69 0.83
 41 3 0 -0.35 0.95
 -43 -3 0 3.81 0.76
 43 3 0 2.15 0.84
 -43 -3 0 1.75 0.75
 -45 -3 0 -0.15 0.4
 0 4 0 26.36 1.3
 -2 4 0 5.06 0.82
 2 4 0 4.14 0.24
 4 4 0 195.36 1.93
 -4 4 0 195.78 3.5
 -4 4 0 189.62 1.41
 4 4 0 199.17 3.17
 -6 -4 0 7.79 0.71
 6 4 0 7.87 0.58
 6 4 0 8.22 0.75
 -6 4 0 8.41 1.01
 8 4 0 79.54 1.72
 -8 -4 0 77.78 1.96
 -8 4 0 77.57 2.5
 -10 4 0 3.01 1.02
 10 4 0 2.3 0.58
 -10 -4 0 1.35 0.53
 12 4 0 31.82 1.4
 -12 4 0 32.15 1.9
 -14 4 0 2.84 0.91
 14 4 0 1.55 0.74
 16 4 0 15.1 1.29
 16 4 0 16.13 1.27
 -16 4 0 15.38 1.6
 18 4 0 11.56 1.24
 -18 4 0 11.87 1.64
 18 4 0 11.28 1.21
 20 4 0 34.3 1.95
 20 4 0 36.57 2.03
 -20 4 0 38.63 2.59
 22 4 0 0.22 0.25
 22 4 0 -0.8 0.92
 22 4 0 0.19 0.93
 -22 4 0 -1.91 1.53
 -24 4 0 8.21 1.59
 24 4 0 9.74 1.63
 24 4 0 11.71 1.55
 -24 4 0 8 1.05
 24 4 0 9.88 1.34
 24 4 0 7.27 0.54
 26 4 0 7.71 1.34
 26 4 0 7.34 1.38
 26 4 0 5.15 1.26
 -26 4 0 5.68 1.74
 26 4 0 5.45 0.94
 -26 4 0 5.31 1.1
 28 4 0 11.07 1.48
 -28 4 0 9.73 1.25
 28 4 0 9.62 1.2
 28 4 0 12.38 1.67
 28 4 0 10.24 1.61
 -28 4 0 9.61 1.89
 30 4 0 2.21 1.18
 -30 4 0 1.55 1.5
 30 4 0 0.43 0.97
 30 4 0 2.42 1.32
 -30 4 0 3.03 1.03
 -32 4 0 4.18 1.13
 32 4 0 1.5 1.28
 32 4 0 3.12 1.19
 34 4 0 1.87 1.27
 -34 -4 0 1.9 1.28
 34 4 0 2.56 1.34
 36 4 0 3.7 1.24
 36 4 0 2.68 1.09
 -36 -4 0 1.75 1.2
 38 4 0 1.15 1.05
 -38 -4 0 -0.21 1.06
 38 4 0 0.37 0.9
 40 4 0 0.65 0.79
 -40 -4 0 0.49 0.79
 40 4 0 -0.49 0.94
 -40 -4 0 0.8 0.79
 42 4 0 1.48 0.78
 -42 -4 0 1.69 0.69
 -42 -4 0 2.06 0.72
 42 4 0 1.37 0.82
 44 4 0 0.83 0.6
 -44 -4 0 0.22 0.49
 1 5 0 12.66 0.38
 -1 5 0 14.11 1.24
 3 5 0 2.13 0.3
 -3 5 0 2.08 0.16
 -3 5 0 2.44 0.82
 3 5 0 2.02 0.72
 -5 5 0 0.89 0.79
 5 5 0 0.96 0.37
 -7 5 0 32.2 1.83
 7 5 0 31.2 1.13
 9 5 0 6.46 0.95
 -9 5 0 7.3 1.14
 9 5 0 7.46 0.77
 11 5 0 0.06 0.55
 11 5 0 -0.66 0.83
 -11 5 0 0.48 0.9
 13 5 0 16.72 1.5
 13 5 0 17.71 1.21
 -13 5 0 15.18 1.63
 15 5 0 0.49 0.74
 15 5 0 -0.36 0.84
 -15 5 0 1.08 1.12
 -17 5 0 0.35 1.14
 17 5 0 0.44 0.79
 17 5 0 0.05 0.9
 19 5 0 7.67 1.2
 -19 5 0 8.1 1.64
 19 5 0 9.05 1.34
 -19 5 0 6.96 0.82
 21 5 0 -0.07 1.1
 21 5 0 0.65 0.9
 -21 5 0 0.99 0.57
 -21 5 0 -1.53 1.41
 21 5 0 0.36 0.94
 23 5 0 -0.14 1.04
 23 5 0 -0.31 1.09
 23 5 0 0.5 0.63
 -23 5 0 -0.24 0.68
 23 5 0 -0.09 0.93
 -23 5 0 0.53 1.47
 23 5 0 -0.43 0.98
 25 5 0 -0.49 0.73
 25 5 0 1.47 0.95
 -25 5 0 1.24 1.39
 -25 5 0 -1.01 0.78
 25 5 0 -0.11 0.94
 25 5 0 -0.56 1.3
 25 5 0 -0.69 1.13
 27 5 0 3.13 1.25
 27 5 0 2.24 1.16
 -27 5 0 3.1 1.51
 27 5 0 1.65 0.87
 27 5 0 2.01 1.11
 27 5 0 2.05 1.2
 29 5 0 4.75 1.14
 29 5 0 4.25 1.48
 29 5 0 4.89 1.01
 29 5 0 3.76 1.14
 31 5 0 0.45 1.23
 31 5 0 -0.4 0.76
 31 5 0 -0.54 0.96
 31 5 0 0.25 0.78
 33 5 0 -1.27 1.17
 33 5 0 0.01 0.83
 33 5 0 -0.25 0.96
 -35 -5 0 1.39 1.17
 35 5 0 1.38 1.06
 35 5 0 0.36 1
 37 5 0 1.7 0.91
 37 5 0 -0.6 0.82
 -37 -5 0 0.48 0.99
 -39 -5 0 0.71 0.74
 39 5 0 -0.22 0.8
 39 5 0 1.39 0.77
 41 5 0 -0.27 0.63
 -41 -5 0 -0.11 0.6
 41 5 0 0.53 0.61
 -41 -5 0 -0.12 0.6
 43 5 0 0.4 0.39
 2 6 0 5.01 0.29
 2 6 0 6.67 0.99
 4 6 0 34.89 1.87
 4 6 0 33.54 0.91
 -4 6 0 32.63 1.88
 6 6 0 3.02 0.48
 6 6 0 2.88 0.93
 -6 6 0 1.83 0.91
 8 6 0 7.32 0.72
 8 6 0 8.54 1.25
 10 6 0 12.01 1.43
 -10 6 0 10.82 1.5
 10 6 0 12.07 0.97
 12 6 0 3.53 0.77
 -12 6 0 4.39 1.24
 12 6 0 2.5 0.97
 14 6 0 1.43 1.06
 14 6 0 1.45 0.73
 -14 6 0 3.11 1.28
 14 6 0 2.63 1.2
 16 6 0 7.97 1.43
 16 6 0 9.33 1.13
 16 6 0 7.67 1.4
 -16 6 0 7.95 1.62
 18 6 0 -0.33 0.89
 -18 6 0 0.21 0.53
 -18 6 0 1.31 1.52
 18 6 0 0.72 0.76
 18 6 0 0.72 0.59
 18 6 0 0.16 1.02
 18 6 0 -0.4 1.07
 -20 6 0 7.12 0.88
 20 6 0 7.64 1.23
 20 6 0 7.29 1.05
 -20 6 0 7.88 1.69
 20 6 0 6.81 1.35
 20 6 0 6.7 1.58
 20 6 0 5.93 0.94
 22 6 0 6.76 1.52
 22 6 0 6.16 1.29
 22 6 0 5.83 1.09
 -22 6 0 7.44 1.85
 22 6 0 1.62 1.19
 22 6 0 4.14 0.84
 24 6 0 10.46 1.72
 24 6 0 8.59 1.56
 24 6 0 9.67 1.15
 -24 6 0 9.71 2
 24 6 0 6.34 1.14
 26 6 0 0.46 1.3
 26 6 0 0.09 1.17
 26 6 0 0.69 0.97
 26 6 0 0.65 0.77
 28 6 0 6.53 1.11
 28 6 0 5.23 1.34
 28 6 0 6.89 1.45
 28 6 0 4.3 0.92
 30 6 0 0.41 0.77
 30 6 0 -0.44 0.83
 30 6 0 -1.33 1.28
 30 6 0 0.23 0.98
 32 6 0 3.8 0.83
 32 6 0 3.95 0.95
 32 6 0 4.1 1.08
 32 6 0 4.91 1.32
 34 6 0 1.34 0.78
 34 6 0 -0.48 0.71
 -34 -6 0 1.89 1.14
 34 6 0 -0.51 0.9
 36 6 0 2.16 0.87
 -36 -6 0 4.76 0.99
 36 6 0 2.83 0.74
 38 6 0 -0.33 0.51
 -38 -6 0 -0.02 0.73
 38 6 0 0.27 0.62
 40 6 0 0.76 0.3
 3 7 0 7.28 1.18
 5 7 0 5.49 1.14
 5 7 0 5.93 0.37
 7 7 0 1.93 0.39
 7 7 0 2.88 1.11
 9 7 0 2.34 0.55
 9 7 0 3.37 1.24
 11 7 0 9 1.53
 11 7 0 6.8 0.66
 11 7 0 7.27 0.84
 11 7 0 7.86 1.36
 13 7 0 8.45 0.79
 -13 7 0 7.85 0.66
 -13 7 0 9.14 1.56
 13 7 0 7.1 0.89
 13 7 0 7.66 1.29
 13 7 0 9.69 1.51
 -15 7 0 0.22 0.46
 15 7 0 1.92 1.27
 15 7 0 1.41 0.59
 15 7 0 1.6 1.24
 -15 7 0 0.82 1.36
 15 7 0 1.27 0.72
 15 7 0 0.49 0.26
 -17 7 0 -0.26 1.53
 17 7 0 0.32 0.42
 17 7 0 -0.15 0.62
 17 7 0 -1.03 1.26
 -17 7 0 0.24 0.58
 17 7 0 1.12 0.81
 17 7 0 -0.28 1.18
 19 7 0 -0.59 1.34
 19 7 0 1.41 1.03
 19 7 0 -0.25 0.73
 -19 7 0 -0.32 1.48
 19 7 0 1.02 0.57
 21 7 0 0.96 0.68
 21 7 0 0.08 1.31
 21 7 0 -0.12 1.31
 21 7 0 0.1 0.7
 23 7 0 4.95 1.45
 23 7 0 3.77 1.55
 23 7 0 5.75 0.97
 23 7 0 6.51 0.91
 25 7 0 17.45 1.82
 25 7 0 17.38 1.23
 25 7 0 18.58 1.37
 25 7 0 16.38 1.97
 27 7 0 -0.94 1.08
 27 7 0 0.25 0.74
 27 7 0 -0.34 0.66
 27 7 0 -0.36 1.02
 29 7 0 0.81 1.03
 29 7 0 0.9 0.6
 29 7 0 1.12 1.13
 29 7 0 1.47 0.69
 31 7 0 1.79 0.64
 31 7 0 1.74 0.6
 31 7 0 1.04 1
 31 7 0 2.39 0.92
 -33 -7 0 1.34 0.81
 33 7 0 0.59 0.55
 33 7 0 0.83 0.35
 33 7 0 1.3 0.78
 35 7 0 1.35 0.74
 -35 -7 0 2.05 0.81
 4 8 0 8.18 1.26
 6 8 0 1.18 1.06
 8 8 0 12.17 1.53
 10 8 0 0.94 0.49
 10 8 0 1.11 1.1
 12 8 0 3.77 0.64
 12 8 0 4.72 1.36
 14 8 0 -1.09 0.62
 14 8 0 0.01 1.18
 14 8 0 0.87 1.04
 16 8 0 3.74 1.32
 16 8 0 3.85 0.78
 16 8 0 4.43 1.28
 18 8 0 1.77 1.17
 18 8 0 -0.25 1.2
 18 8 0 1.64 0.69
 20 8 0 3.2 1.23
 20 8 0 5.19 1.26
 20 8 0 4.35 0.86
 22 8 0 0.5 1.12
 22 8 0 -0.05 1.08
 22 8 0 1.4 0.74
 24 8 0 4.62 0.83
 24 8 0 1.33 1.13
 24 8 0 3.39 1.12
 26 8 0 0.83 0.63
 26 8 0 0.09 0.86
 26 8 0 -0.14 0.95
 28 8 0 2.14 1
 28 8 0 4.65 0.96
 28 8 0 2.43 0.64
 30 8 0 -1.03 0.82
 30 8 0 0.5 0.48
 -30 -8 0 0.15 0.69
 32 8 0 2.33 0.75
 -32 -8 0 1.56 0.7
 32 8 0 0.48 0.4
 9 9 0 1.29 1.05
 9 9 0 1.17 0.39
 11 9 0 -0.07 0.44
 11 9 0 0.47 0.92
 13 9 0 -0.78 0.52
 13 9 0 1.97 1.06
 15 9 0 2.47 1.02
 15 9 0 0.53 0.51
 17 9 0 0.19 0.49
 17 9 0 -0.55 1.02
 19 9 0 0.06 0.91
 19 9 0 0.43 0.54
 21 9 0 0.21 0.49
 21 9 0 0.33 0.89
 23 9 0 2.66 0.93
 23 9 0 0.9 0.5
 25 9 0 -0.26 0.64
 25 9 0 1.29 0.47
 27 9 0 0.36 0.36
 10 10 0 0.13 0.25
 12 10 0 1.32 0.32
 14 10 0 0.53 0.32
 16 10 0 -0.28 0.32
 18 10 0 0.04 0.3
 20 10 0 0.33 0.3
 44 0 1 -0.26 0.83
 -44 0 -1 -0.44 0.43
 42 0 1 -0.71 1.06
 -42 0 -1 0.32 0.72
 -40 0 -1 0.26 0.59
 40 0 1 0.48 0.94
 40 0 1 0.22 1.03
 -40 0 -1 1.12 0.95
 38 0 1 -1.08 1.14
 -38 0 -1 0.43 0.79
 38 0 1 0.58 1.11
 -38 0 -1 0.61 0.87
 -36 0 -1 0.14 0.94
 36 0 1 1.12 0.98
 36 0 1 0.12 1.21
 -36 0 -1 -0.04 0.82
 36 0 1 1.56 1.32
 -34 0 -1 0.74 1
 -34 0 -1 -0.06 1.04
 34 0 1 0.79 1.45
 34 0 1 0.66 1.12
 32 0 1 2.15 1.35
 -32 0 -1 -1.51 1.16
 -32 0 -1 0.05 0.93
 -32 0 -1 -0.73 1.11
 -30 0 -1 -0.96 0.99
 -30 0 -1 -0.79 1.13
 -28 0 -1 -0.47 0.8
 -28 0 -1 0.58 1.07
 -26 0 -1 -0.51 1.01
 -24 0 -1 0.55 0.91
 -22 0 -1 0.34 0.82
 -20 0 -1 -0.1 0.83
 -18 0 -1 0.01 0.75
 -16 0 -1 -0.23 0.72
 14 0 1 -0.08 0.54
 -14 0 -1 0.36 0.6
 -14 0 -1 0.26 0.54
 -12 0 -1 -0.47 0.51
 12 0 1 0.88 0.53
 -12 0 -1 0.18 0.56
 -10 0 -1 -0.04 0.46
 -10 0 -1 -0.08 0.46
 -8 0 -1 -0.01 0.41
 -6 0 -1 0.49 0.39
 -4 0 -1 0.09 0.3
 -2 0 -1 -0.02 0.19
 2 0 1 0.62 0.2
 0 0 1 -0.09 0.09
 -2 0 1 0.14 0.09
 2 0 -1 -0.1 0.09
 6 0 -1 0.52 0.27
 -10 0 1 0.15 0.52
 -12 0 1 0.33 0.57
 -14 0 1 0.55 0.7
 14 0 -1 0.15 0.43
 16 0 -1 0.57 0.62
 -16 0 1 -0.15 0.72
 -18 0 1 -0.52 0.75
 -20 0 1 -0.05 0.78
 -22 0 1 -1.17 0.91
 -24 0 1 0.74 0.9
 -26 0 1 -1.29 1.03
 -28 0 1 -0.81 1.11
 -30 0 1 1.67 0.98
 -30 0 1 -1.07 1.16
 -30 0 1 -1.04 1.05
 32 0 -1 0.41 1.24
 -32 0 1 -0.16 0.86
 -32 0 1 0.95 1.22
 32 0 -1 1.56 1.25
 -32 0 1 -0.87 1.13
 -32 0 1 0.07 0.9
 -34 0 1 -0.34 0.96
 -34 0 1 -0.41 1.03
 -34 0 1 -0.36 1
 -34 0 1 0.89 1.28
 34 0 -1 -0.44 1.14
 34 0 -1 -0.21 1.1
 36 0 -1 0.21 1.49
 -36 0 1 0.35 0.98
 -36 0 1 0.35 1.09
 -36 0 1 0.14 0.99
 -38 0 1 -1.18 0.82
 38 0 -1 0.17 1.21
 -38 0 1 -0.35 1.02
 -38 0 1 0.31 0.91
 -40 0 1 0.54 0.7
 40 0 -1 -1.5 1.26
 -42 0 1 -0.31 0.41
 -42 0 1 1.21 0.87
 42 0 -1 -0.57 1.04
 44 0 -1 -1.2 0.96
 -44 0 1 -0.08 0.58
 46 0 -1 0.26 0.6
 45 1 1 -0.22 0.26
 -45 -1 -1 -0.82 0.51
 -43 -1 -1 2.87 0.51
 43 -1 1 2.58 1.02
 -43 -1 -1 2.71 0.72
 43 1 1 2.62 0.8
 43 1 1 3.19 0.82
 -41 -1 -1 -1.03 0.84
 41 1 1 -0.16 0.93
 -41 -1 -1 -0.05 0.71
 -41 1 -1 -0.19 0.56
 41 -1 1 -0.41 1.06
 41 1 1 0.92 0.94
 -39 -1 -1 3.36 1.04
 -39 -1 -1 2.41 0.94
 -39 1 -1 3.02 0.86
 39 -1 1 2.05 1.02
 39 1 1 1.42 1.09
 39 1 1 2.76 1.29
 -37 -1 -1 0.03 0.94
 -37 -1 -1 0.48 0.98
 37 -1 1 -0.76 1.3
 -37 1 -1 1.21 0.93
 -37 1 -1 0.9 0.54
 37 1 1 -0.44 1.15
 -37 -1 -1 1.16 1
 37 1 1 0.98 1.29
 -35 -1 -1 8.06 1.3
 -35 -1 -1 7.98 1.43
 35 1 1 9.4 1.58
 -35 1 -1 7.71 1.15
 35 -1 1 7.31 1.59
 35 1 1 7.43 1.6
 -35 1 -1 7.64 0.91
 -35 -1 -1 4.93 1.17
 -33 1 -1 15.97 1.48
 -33 -1 -1 20.33 1.96
 -33 1 -1 13.07 1.86
 33 1 1 17.23 2.09
 -33 -1 -1 17.33 1.68
 33 1 1 15.01 1.78
 -33 1 -1 18.24 1.36
 33 1 1 14.28 1.6
 31 1 1 17.53 1.83
 -31 1 -1 16.35 1.99
 -31 -1 -1 19.99 1.84
 31 1 1 14.78 1.61
 -31 -1 -1 16.77 1.68
 -31 1 -1 19.24 1.45
 -31 1 -1 19.15 1.7
 -29 1 -1 0.65 1.27
 -29 -1 -1 1.17 1.09
 -29 1 -1 0.92 0.84
 29 1 1 0.81 1.18
 -27 -1 -1 13.2 1.49
 -27 1 -1 12.33 1.24
 27 1 1 14.39 1.71
 -27 1 -1 13.88 1.72
 -25 1 -1 6.22 1.31
 -25 -1 -1 6.6 1.1
 -23 -1 -1 80.95 2.79
 -23 1 -1 81.23 3.13
 -21 -1 -1 5.55 1.02
 -21 1 -1 5.15 1.12
 19 1 1 29.99 1.69
 -19 1 -1 28.97 1.74
 -19 -1 -1 29.22 1.57
 -17 -1 -1 14.1 1.08
 -17 1 -1 12.69 1.26
 17 1 1 12.88 1.11
 -15 -1 -1 44.1 1.61
 -15 -1 -1 44.32 1.26
 -15 1 -1 42.04 1.75
 15 1 1 40.44 1.62
 -13 1 -1 2.81 0.78
 -13 -1 -1 2.64 0.6
 -13 1 -1 2.83 0.7
 -13 -1 -1 2.68 0.47
 13 1 1 3.12 0.68
 -11 1 -1 10.99 0.89
 -11 -1 -1 10.17 0.73
 -11 1 -1 12.51 1
 11 1 1 9.76 0.81
 -11 -1 -1 11.5 0.63
 -9 1 -1 32.12 1.21
 -9 -1 -1 37 0.9
 -9 1 -1 36.06 1.37
 9 1 1 33.72 1.16
 -9 -1 -1 33.27 1.03
 -7 1 -1 3.97 0.69
 -7 1 -1 4.24 0.6
 -7 -1 -1 3.45 0.4
 7 1 1 3.48 0.49
 5 1 1 35.5 0.89
 -5 1 -1 34.34 1.14
 -3 1 -1 133.05 1.83
 3 1 1 0.45 0.18
 -1 1 -1 4.18 0.43
 1 1 1 4.78 0.35
 1 -1 1 3.93 0.41
 1 1 -1 770.49 3.21
 -1 1 1 776.12 3.26
 -1 -1 1 775.65 3.25
 -3 -1 1 0.77 0.18
 3 1 -1 0.66 0.13
 3 1 -1 0.64 0.18
 -3 1 1 0.96 0.35
 -3 -1 1 0.76 0.12
 5 1 -1 249.06 2.02
 5 1 -1 264.85 1.25
 7 1 -1 2.9 0.45
 7 1 -1 3.23 0.27
 -7 1 1 2.94 0.49
 -9 1 1 8.84 0.77
 9 1 -1 7.47 0.6
 -9 -1 1 8.39 0.66
 11 1 -1 106.39 2.04
 -11 1 1 112 2.23
 -11 -1 1 106.37 2.02
 11 1 -1 107.35 1.1
 -13 1 1 24.39 1.27
 13 1 -1 23.67 0.67
 -13 -1 1 23.49 1.15
 13 1 -1 22.7 1.11
 -15 -1 1 1.36 0.59
 -15 1 1 1.27 0.77
 15 1 -1 0.76 0.51
 17 1 -1 7.12 0.93
 -17 -1 1 8.22 0.96
 -17 1 1 8.72 1.06
 19 1 -1 3.36 0.84
 -19 1 1 4.74 1.01
 -19 -1 1 4.36 0.99
 -21 1 1 42.3 2.17
 -21 -1 1 39.61 1.89
 -23 1 1 0.87 0.99
 -23 -1 1 2.42 0.96
 -25 1 1 51.53 2.66
 -25 -1 1 48.08 2.34
 -27 -1 1 0.98 1
 -27 1 1 1.68 1.18
 -29 1 1 24.74 2.25
 -29 -1 1 25.13 1.97
 -29 1 1 31.18 1.85
 29 1 -1 30.73 2.37
 -31 -1 1 2.2 1.14
 -31 1 1 1.31 0.8
 31 1 -1 0.35 1.2
 31 1 -1 2.79 1.27
 31 1 -1 1.74 1.03
 -31 1 1 2.66 1.03
 -31 1 1 2.95 1.39
 -31 -1 1 2.62 1.21
 -33 -1 1 18.25 1.8
 33 1 -1 20.69 2.03
 -33 -1 1 19.65 1.78
 33 1 -1 23.85 2.21
 -33 1 1 20.6 1.66
 -33 1 1 22.99 2.24
 -33 -1 1 20.48 2
 -33 1 1 22.06 1.47
 -35 1 1 3.61 0.88
 -35 -1 1 5.46 1.48
 35 1 -1 7.07 1.66
 35 1 -1 0.98 1.2
 -35 -1 1 4.63 1.35
 -35 1 1 3.03 1.41
 -35 -1 1 3.62 1.13
 35 -1 -1 3.28 1.46
 -35 1 1 5.33 1.16
 37 1 -1 8.92 1.48
 -37 1 1 9.95 0.94
 37 -1 -1 8.29 1.39
 -37 -1 1 10.54 1.41
 37 1 -1 7.85 1.52
 -37 -1 1 8.54 1.38
 -37 -1 1 9.71 1.37
 -39 -1 1 -0.51 1.11
 -39 -1 1 0.49 0.96
 -39 1 1 0.4 0.26
 -39 -1 1 0.13 0.96
 39 1 -1 2.61 1.2
 39 1 -1 2.54 1.4
 -39 1 1 0.12 0.86
 41 -1 -1 0.8 1.3
 -41 -1 1 1.42 0.96
 41 1 -1 1.83 1.19
 -41 -1 1 1.63 0.87
 -41 1 1 1.15 0.7
 41 1 -1 3.21 1.08
 -41 -1 1 2.33 1.05
 -43 -1 1 2.33 0.79
 -43 1 1 1.77 0.41
 43 -1 -1 3.77 1.24
 43 1 -1 1.34 0.9
 -43 -1 1 1.56 0.76
 -43 -1 1 3.34 0.73
 45 1 -1 0.78 0.55
 -45 -1 1 2.23 0.68
 44 2 1 -0.19 0.68
 -44 -2 -1 0.8 0.64
 -44 -2 -1 0.03 0.43
 42 2 1 3.36 0.96
 -42 -2 -1 2.39 0.8
 42 2 1 0.99 0.32
 -42 -2 -1 1.8 0.88
 -40 -2 -1 4.01 0.98
 -40 -2 -1 2.99 1.02
 40 2 1 2.7 0.83
 -40 -2 -1 3.72 0.95
 40 2 1 2.65 1.08
 38 2 1 0.99 0.99
 38 -2 1 1.52 1.13
 -38 -2 -1 3.03 1.19
 -38 2 -1 1.46 0.4
 38 2 1 0.94 0.98
 -38 -2 -1 3.58 1.12
 -36 -2 -1 4.58 1.32
 36 2 1 2.82 1.25
 -36 -2 -1 3.91 1.16
 36 2 1 4.42 1.25
 -36 2 -1 2.81 0.72
 34 2 1 13.96 1.7
 34 2 1 11.25 1.7
 -34 -2 -1 13.24 1.6
 -34 -2 -1 13.95 1.7
 -32 2 -1 -0.23 1.3
 32 2 1 1.69 1.11
 -32 -2 -1 0.57 1.15
 -32 2 -1 -0.56 0.76
 -30 2 -1 1.25 1.52
 -30 2 -1 0.7 0.75
 30 2 1 1.05 1.17
 30 2 1 -0.02 1.13
 -30 2 -1 0.22 0.47
 -28 2 -1 4.43 1.39
 28 2 1 3.24 1.35
 28 2 1 4.92 1.26
 -28 2 -1 2.56 0.83
 -26 2 -1 11.85 1.71
 26 2 1 16.51 1.66
 -26 2 -1 13.78 1.18
 -24 2 -1 0.95 1.19
 -22 2 -1 30.5 2.17
 -22 -2 -1 27.74 1.6
 22 2 1 30.04 1.89
 -20 2 -1 5.15 1.2
 20 2 1 5.87 0.97
 -20 -2 -1 5.91 0.93
 18 2 1 21.61 1.39
 -18 2 -1 21.07 1.67
 -18 -2 -1 20.17 1.24
 -16 -2 -1 9.63 0.86
 16 2 1 9.71 0.96
 -16 2 -1 7.55 1.16
 16 2 1 8.32 0.82
 -14 -2 -1 73.9 1.88
 14 2 1 80.29 1.9
 14 2 1 77.75 2.16
 -14 2 -1 80.38 2.48
 -12 2 -1 0.62 0.79
 12 2 1 1.07 0.5
 -12 -2 -1 1.65 0.52
 -12 -2 -1 0.67 0.2
 12 2 1 0.54 0.55
 -10 2 -1 0.75 0.67
 -10 -2 -1 0.98 0.44
 10 2 1 0.48 0.5
 10 2 1 0.99 0.48
 -10 -2 -1 0.74 0.25
 -8 2 -1 48.01 1.59
 8 2 1 50.37 1.22
 8 2 1 49.78 1.29
 6 2 1 29.84 0.94
 6 2 1 29.47 0.93
 -6 2 -1 28.55 1.2
 -6 2 -1 29.89 1.38
 -4 2 -1 63.68 1.71
 -4 2 -1 62.29 1.59
 4 2 1 64.81 1.07
 -2 2 -1 28.98 1.08
 2 2 1 28.47 0.55
 0 2 -1 16.89 0.81
 0 2 1 18.28 0.78
 -2 2 1 2.13 0.52
 4 2 -1 363.79 3.2
 4 2 -1 358.21 2.31
 4 2 -1 350.96 2.03
 -4 -2 1 372.14 2.7
 -4 2 1 369.25 3.33
 -6 2 1 1209.03 6.51
 -6 -2 1 1215.18 3.7
 6 2 -1 1224.92 4.13
 -8 -2 1 31.14 1.05
 -8 2 1 29.56 1.22
 8 2 -1 31.96 0.98
 8 2 -1 32.58 0.73
 10 2 -1 69.36 1.58
 -10 2 1 67.05 1.88
 -10 -2 1 66.08 1.55
 10 2 -1 70.65 1.11
 -12 -2 1 13.37 0.87
 12 2 -1 13.25 0.88
 12 2 -1 14.19 0.62
 -12 2 1 14.61 1.15
 14 2 -1 20.8 1.15
 -14 -2 1 20.35 1.1
 14 2 -1 22.61 0.81
 16 2 -1 0.51 0.65
 -16 2 1 0.14 0.77
 -16 -2 1 -0.16 0.63
 18 2 -1 0.98 0.74
 -18 2 1 2.2 1.04
 -18 -2 1 0.23 0.65
 -20 -2 1 11.43 1.09
 20 2 -1 11.47 1.12
 -20 2 1 11.38 1.38
 -22 2 1 11.25 1.45
 22 2 -1 13.54 1.34
 -22 -2 1 9.6 1.12
 -24 2 1 4.83 1.36
 -24 -2 1 5.63 1.05
 -26 -2 1 4.89 1.09
 26 2 -1 7.57 1.16
 -26 2 1 7.96 1.62
 -26 2 1 8.16 0.96
 -28 2 1 8.86 1.67
 -28 2 1 8.61 1.06
 -28 -2 1 7.87 1.29
 28 2 -1 10.39 1.58
 28 2 -1 12.49 1.55
 30 2 -1 0.52 0.94
 -30 2 1 0.61 1.36
 -30 -2 1 0.16 1.19
 -30 2 1 -0.02 0.5
 -30 2 1 0.63 0.68
 30 2 -1 0.98 1.02
 32 2 -1 0.68 1.21
 32 2 -1 1.34 1.1
 -32 2 1 1.05 0.47
 -32 -2 1 1.47 1.11
 -32 2 1 0.8 1.35
 -34 2 1 4.85 1.66
 34 2 -1 5.9 1.42
 -34 2 1 6.26 1.02
 -34 -2 1 6.09 1.5
 34 2 -1 4.49 1.28
 -36 2 1 1.41 0.76
 -36 -2 1 -1.23 1.03
 -36 -2 1 1.6 1.24
 36 2 -1 -0.24 1.21
 36 2 -1 0.65 0.99
 38 2 -1 6.89 1.34
 -38 -2 1 6.12 1.32
 -38 2 1 5.78 0.72
 38 2 -1 5.6 1.29
 -38 -2 1 5.8 1.21
 -40 -2 1 0.91 0.89
 40 2 -1 -1.96 1.15
 -40 -2 1 1.02 0.99
 40 2 -1 0.37 0.92
 -40 -2 1 -1.1 1.02
 42 2 -1 1.88 0.63
 -42 -2 1 -0.71 0.8
 -42 -2 1 2.22 0.89
 42 2 -1 1.96 0.97
 -42 -2 1 2.4 0.84
 -44 -2 1 0.77 0.7
 -44 -2 1 0.83 0.81
 -44 -2 1 -0.09 0.57
 44 2 -1 0.43 0.68
 -46 -2 1 0.11 0.46
 -45 -3 -1 0.54 0.33
 43 3 1 0.95 0.67
 -43 -3 -1 0.24 0.57
 -43 -3 -1 0.08 0.63
 -41 -3 -1 0.51 0.7
 41 3 1 -0.61 0.85
 -41 -3 -1 0.42 0.8
 -39 -3 -1 -0.79 0.89
 39 3 1 0.07 0.94
 -39 -3 -1 -0.44 0.9
 -37 3 -1 -0.31 0.77
 37 3 1 -0.26 1.03
 -37 -3 -1 0.38 1.15
 -37 -3 -1 -0.17 1.05
 37 3 1 0.01 0.42
 -35 -3 -1 0.47 1.12
 35 3 1 -0.3 0.77
 35 3 1 0.05 1.07
 -35 3 -1 -0.52 1.07
 -33 -3 -1 -1.02 1.22
 -33 3 -1 1.73 1.15
 33 3 1 1.87 0.96
 33 3 1 0.98 1.08
 -31 3 -1 5.09 0.44
 -31 3 -1 7.13 1.79
 31 3 1 6.63 1.63
 -31 3 -1 6.4 1.25
 31 3 1 7.53 1.22
 29 3 1 0.93 1.21
 29 3 1 -0.48 0.91
 -29 3 -1 0.14 1.28
 -29 3 -1 -0.42 0.84
 -29 3 -1 0.15 0.45
 -27 3 -1 22.88 2.32
 -27 3 -1 20.31 1.67
 27 3 1 21.96 1.66
 27 3 1 19.37 1.86
 -27 3 -1 20.86 1.07
 25 3 1 -0.42 0.94
 -25 3 -1 1.15 1.45
 25 3 1 0.43 0.81
 25 3 1 1.48 0.82
 23 3 1 41.88 1.96
 -23 3 -1 36.33 2.52
 23 3 1 38.04 2.22
 23 3 1 33.14 1.85
 21 3 1 -0.32 0.79
 -21 3 -1 1.59 1.21
 21 3 1 0.25 0.73
 19 3 1 5.71 1.03
 -19 3 -1 3.46 1.22
 -17 3 -1 0.26 1.04
 17 3 1 0.33 0.66
 15 3 1 4.16 0.82
 -15 3 -1 6.09 1.15
 13 3 1 30.95 1.45
 13 3 1 31.04 1.23
 -13 3 -1 28.41 1.71
 11 3 1 16.2 0.9
 -11 -3 -1 13.43 0.82
 11 3 1 12.95 0.93
 -11 3 -1 14.58 1.29
 -9 3 -1 8.72 1.01
 -9 -3 -1 7.1 0.61
 9 3 1 8.41 0.69
 9 3 1 8.9 0.74
 -7 -3 -1 10.58 0.63
 7 3 1 12.07 0.78
 -7 3 -1 12.26 1.07
 7 3 1 10.92 0.67
 5 3 1 30.74 1.16
 -5 3 -1 29.42 0.71
 -5 3 -1 26.98 1.34
 -5 -3 -1 27.93 0.92
 5 3 1 28.28 0.85
 3 3 1 22.81 0.63
 3 3 1 24.05 0.94
 -3 3 -1 22.36 1.15
 -3 3 -1 22.24 0.4
 -1 3 -1 2.34 0.6
 1 3 1 2.25 0.55
 1 3 1 2.43 0.55
 1 3 1 2.07 0.17
 -1 3 1 13.28 0.85
 1 3 -1 14.8 0.96
 -1 3 1 16.12 0.87
 3 3 -1 38.3 1.36
 -3 3 1 37.85 1.32
 -5 3 1 309.79 2.09
 -5 3 1 301.1 3.71
 5 3 -1 304.96 2.3
 7 3 -1 186.26 2.13
 -7 -3 1 180.04 2.68
 -7 3 1 186.27 3.15
 -7 3 1 182 2.07
 9 3 -1 66.78 1.52
 -9 3 1 62.93 2.02
 9 3 -1 64.03 1.24
 -11 -3 1 34.26 1.3
 11 3 -1 34.8 1.29
 -11 3 1 37.32 1.73
 -13 3 1 83.1 2.6
 13 3 -1 78.02 2.06
 -13 -3 1 78.17 2.03
 15 3 -1 1.32 0.69
 -15 3 1 0.45 0.96
 -15 -3 1 1.39 0.71
 -17 3 1 15.67 1.49
 -17 -3 1 14.4 1.13
 17 3 -1 13.4 1.16
 -19 3 1 10.86 1.44
 -19 -3 1 10.37 1
 19 3 -1 11.87 1.21
 -21 3 1 9.03 1.58
 -21 -3 1 7.72 0.98
 21 3 -1 7.33 1.03
 21 3 -1 8.69 1.12
 -23 3 1 0.92 1.23
 23 3 -1 1.3 0.87
 23 3 -1 0.99 0.8
 -25 3 1 67.79 1.83
 -25 3 1 62.9 3.21
 25 3 -1 60.54 2.48
 25 3 -1 65.11 2.84
 27 3 -1 0.95 1.15
 -27 3 1 1.67 1.04
 27 3 -1 0.25 0.83
 -27 3 1 0.75 0.53
 -27 3 1 0.3 1.28
 27 3 -1 0.41 0.83
 -29 3 1 16.93 2.14
 -29 3 1 15.01 1.44
 -29 3 1 15.06 0.94
 29 3 -1 16.41 1.48
 29 3 -1 11.01 1.55
 31 3 -1 2.18 1.09
 -31 3 1 3.18 1.58
 31 3 -1 4.03 1.17
 -31 3 1 3.86 0.55
 -31 3 1 2.55 1.1
 -33 -3 1 8.54 1.53
 33 3 -1 6.17 1.08
 -33 3 1 6.2 1.37
 -33 3 1 5.59 1.6
 33 3 -1 5.58 1.47
 -35 3 1 1.93 1.14
 35 3 -1 1.8 1.05
 -35 -3 1 0.56 1.23
 35 3 -1 0.92 0.8
 37 3 -1 5.01 1.3
 37 3 -1 6.91 0.83
 -37 -3 1 4.75 1.33
 -39 -3 1 1.31 1.06
 39 3 -1 0.76 1.03
 -39 -3 1 2.94 1.19
 -41 -3 1 2.68 0.96
 41 3 -1 3.01 1.07
 -41 -3 1 3.05 0.96
 -43 -3 1 -0.37 0.76
 43 3 -1 -0.27 0.81
 -43 -3 1 1.97 0.79
 -45 -3 1 0.4 0.47
 -45 -3 1 0.3 0.57
 -44 -4 -1 0.16 0.4
 42 4 1 0.21 0.61
 -42 -4 -1 1.43 0.66
 -42 -4 -1 1.49 0.64
 40 4 1 0.02 0.76
 40 4 1 1.52 0.94
 -40 -4 -1 -0.52 0.9
 -40 -4 -1 -0.66 0.83
 38 4 1 2.75 1.13
 -38 -4 -1 4.64 1.19
 36 4 1 2.39 1.22
 36 4 1 0.36 1.15
 -36 -4 -1 1.43 1.11
 -34 -4 -1 3.2 1.21
 34 4 1 1.75 1.15
 34 4 1 2.94 1.38
 -34 4 -1 1.88 1.03
 32 4 1 1.86 1.09
 32 4 1 1.35 1.07
 -32 4 -1 3.01 1.01
 30 4 1 2.97 1.39
 -30 4 -1 1.63 0.89
 -30 4 -1 2.84 1.6
 30 4 1 4.42 1.41
 28 4 1 -0.2 0.94
 28 4 1 0.15 1.2
 28 4 1 0.01 1.18
 -28 4 -1 0.42 1.29
 -28 4 -1 -0.08 0.83
 26 4 1 -0.86 1.2
 26 4 1 0.01 0.31
 26 4 1 2.2 1.24
 -26 4 -1 -0.62 0.85
 -26 4 -1 1.72 1.55
 26 4 1 0.62 1.01
 26 4 1 -2.31 1.03
 26 4 1 0.57 0.78
 24 4 1 -1.46 1.1
 -24 4 -1 -1.02 1.38
 24 4 1 -1.55 1.05
 24 4 1 -0.76 1.04
 -24 4 -1 -0.13 0.76
 24 4 1 0.47 0.37
 22 4 1 5.54 0.49
 -22 4 -1 7.11 1.65
 22 4 1 6.99 1.2
 22 4 1 5.94 1.18
 20 4 1 3.62 1.02
 20 4 1 2.87 0.93
 -20 4 -1 2.53 1.38
 18 4 1 2.5 0.88
 18 4 1 2.05 0.96
 -18 4 -1 2.43 1.25
 16 4 1 0.46 0.73
 16 4 1 -0.45 0.68
 -16 4 -1 0.29 1.02
 -14 4 -1 1.89 1.05
 14 4 1 1.09 0.66
 12 4 1 6.67 0.84
 -12 4 -1 6.68 1.19
 -10 4 -1 13.65 1.39
 10 4 1 12.93 0.98
 8 4 1 9.36 0.73
 8 4 1 8.31 0.77
 -6 4 -1 5.94 1.01
 6 4 1 7.17 0.77
 6 4 1 4.83 0.56
 -4 4 -1 2.19 0.23
 4 4 1 2.08 0.38
 4 4 1 2.2 0.55
 -4 4 -1 1.92 0.8
 -2 4 -1 26.89 1.44
 2 4 1 29.8 1.35
 2 4 1 25.61 0.64
 2 4 1 26.77 1.19
 0 4 1 2.33 0.64
 0 4 -1 2.04 0.73
 0 4 1 1.33 0.16
 2 4 -1 6.18 0.85
 -2 4 1 4.86 0.2
 -2 4 1 5.98 0.2
 -4 4 1 0.14 0.16
 -4 4 1 1.09 0.65
 4 4 -1 0.84 0.65
 4 4 -1 0.17 0.24
 6 4 -1 75.48 1.41
 -6 4 1 73.71 2.24
 -6 -4 1 73.08 2.01
 -8 -4 1 18.54 1.13
 -8 4 1 16.48 1.24
 8 4 -1 17.37 0.86
 -10 -4 1 17.94 1.16
 10 4 -1 19.47 1.02
 -10 4 1 18.73 1.41
 -12 -4 1 3.29 0.74
 12 4 -1 3.02 0.73
 -12 4 1 2.19 0.97
 14 4 -1 0.02 0.66
 -14 -4 1 1.32 0.71
 -14 4 1 1.62 0.99
 -16 4 1 3.39 1.22
 16 4 -1 1.52 0.74
 16 4 -1 2.35 0.84
 -18 4 1 10.93 1.55
 18 4 -1 12.67 1.24
 18 4 -1 11.94 1.33
 20 4 -1 2.64 0.96
 -20 4 1 0.61 1.09
 20 4 -1 1.39 0.94
 -22 4 1 0.59 1.2
 22 4 -1 0.4 0.81
 22 4 -1 -0.1 0.92
 -24 4 1 3.26 0.87
 24 4 -1 3.16 1.07
 24 4 -1 2.17 1.06
 24 4 -1 3.39 1.09
 24 4 -1 2.35 0.37
 -24 4 1 2.31 1.35
 26 4 -1 0.32 1.01
 26 4 -1 1.15 1.18
 -26 4 1 -0.17 1.26
 26 4 -1 0.35 0.29
 26 4 -1 1.98 1.08
 -26 4 1 0.39 0.68
 28 4 -1 0.26 1.15
 -28 4 1 1.6 1.49
 28 4 -1 0.09 1.23
 28 4 -1 -0.32 1.03
 28 4 -1 0.53 1.08
 28 4 -1 0.02 0.67
 -28 4 1 1.09 0.95
 30 4 -1 5.19 1.3
 30 4 -1 6.69 1.3
 30 4 -1 7.42 1.35
 -30 4 1 4.92 1.13
 -30 4 1 3.59 1.53
 32 4 -1 1.03 1.13
 32 4 -1 1.12 1.01
 32 4 -1 0.28 0.99
 -34 -4 1 3.54 1.44
 34 4 -1 2.94 1.33
 34 4 -1 3.07 1.22
 36 4 -1 0.21 0.86
 -36 -4 1 -0.78 1.26
 36 4 -1 1.07 1.07
 38 4 -1 -0.06 1.14
 -38 -4 1 0.93 1.14
 38 4 -1 0.92 0.98
 -40 -4 1 1.9 0.94
 40 4 -1 1.31 0.9
 40 4 -1 -0.56 0.75
 -40 -4 1 1.92 0.93
 42 4 -1 1.39 0.75
 42 4 -1 0.16 0.7
 -42 -4 1 1.3 0.84
 -42 -4 1 0.67 0.8
 -44 -4 1 2.61 0.66
 -44 -4 1 1.91 0.62
 44 4 -1 1.12 0.66
 41 5 1 0.42 0.59
 -41 -5 -1 -0.51 0.59
 41 5 1 0.04 0.5
 -41 -5 -1 0.39 0.55
 39 5 1 1.6 0.81
 39 5 1 0.93 0.61
 -39 -5 -1 2.85 0.88
 37 5 1 0.31 0.75
 37 5 1 0.17 0.96
 -37 -5 -1 0.79 0.99
 35 5 1 3.11 1.17
 -35 -5 -1 4.01 1.21
 35 5 1 5.47 1.08
 33 5 1 0.41 1.03
 33 5 1 -0.03 0.93
 31 5 1 3.23 1.24
 31 5 1 2.51 1.03
 31 5 1 0.87 1.22
 29 5 1 1.41 1.03
 29 5 1 0.42 0.79
 29 5 1 -1.17 1.31
 29 5 1 -1.69 1.2
 27 5 1 4.48 0.93
 27 5 1 2.95 1.22
 -27 5 -1 4.19 1.01
 27 5 1 4.48 1.37
 -27 5 -1 5.25 1.62
 27 5 1 4.87 1.3
 25 5 1 6.03 1.48
 -25 5 -1 6.33 1.73
 25 5 1 6.56 1.37
 25 5 1 6.15 1.04
 25 5 1 5.84 1.23
 -25 5 -1 5.49 0.95
 25 5 1 4.98 1.23
 23 5 1 6.87 1.29
 23 5 1 6.08 1.4
 23 5 1 6.9 1.02
 23 5 1 7.63 1.16
 23 5 1 9.2 1.48
 -23 5 -1 8.49 1.75
 -23 5 -1 8.06 0.99
 -21 5 -1 0.5 0.64
 21 5 1 0.83 0.91
 21 5 1 0.87 1.13
 -21 5 -1 0.65 1.27
 21 5 1 1.13 0.71
 21 5 1 0.59 1.06
 -21 5 -1 1.14 0.68
 -19 5 -1 44.06 1.7
 19 5 1 45.54 2.55
 19 5 1 47.78 2.35
 -19 5 -1 49.38 2.92
 19 5 1 49.71 2.46
 17 5 1 7.96 1.31
 -17 5 -1 10.98 1.67
 17 5 1 8.62 1.15
 -15 5 -1 4.36 1.34
 15 5 1 4.06 0.88
 15 5 1 4.53 1.15
 13 5 1 1.33 0.69
 -13 5 -1 -0.32 1.16
 13 5 1 0.36 0.85
 11 5 1 8.75 0.92
 11 5 1 6.82 1.1
 -11 5 -1 7.31 1.31
 9 5 1 44.84 2.04
 9 5 1 49.71 1.61
 -9 5 -1 45.5 2.31
 -7 5 -1 1.58 0.91
 7 5 1 1.49 0.49
 5 5 1 2.42 0.47
 -5 5 -1 2.26 0.83
 -3 5 -1 45.26 2.03
 -3 5 -1 40.34 0.66
 3 5 1 43.31 1.01
 -1 5 -1 2.66 0.82
 1 5 1 3.03 0.28
 1 5 -1 13.35 1.22
 -1 5 1 11.12 0.35
 -1 5 1 13.96 1.09
 3 5 -1 8 1.04
 3 5 -1 7.74 0.4
 -5 -5 1 50.96 1.92
 -5 5 1 50.89 2.04
 5 5 -1 50.88 1.18
 7 5 -1 27.37 1.03
 -7 5 1 26.51 1.64
 -7 -5 1 27.87 1.48
 9 5 -1 48.63 1.51
 -9 5 1 50.26 2.24
 11 5 -1 18.15 1.12
 11 5 -1 16.49 1.32
 -11 5 1 16.38 1.54
 -13 5 1 15.73 1.57
 13 5 -1 15.81 1.19
 13 5 -1 17.95 1.53
 -15 5 1 -0.1 1.03
 15 5 -1 0.19 0.65
 15 5 -1 -0.47 0.94
 17 5 -1 9.3 1.17
 17 5 -1 8.55 1.23
 -17 5 1 8.67 1.52
 19 5 -1 6.14 1.11
 -19 5 1 5.27 1.58
 19 5 -1 4.03 1.04
 21 5 -1 11.89 1.42
 21 5 -1 13.02 1.66
 -21 5 1 14.36 1.96
 21 5 -1 11.79 1.49
 23 5 -1 0.22 0.72
 23 5 -1 -1.33 1.32
 23 5 -1 0.08 0.93
 23 5 -1 -0.35 1.17
 23 5 -1 0.3 0.62
 -23 5 1 0.38 1.3
 25 5 -1 5.44 0.99
 25 5 -1 4.02 1.08
 25 5 -1 4.64 1.19
 25 5 -1 5.4 1.37
 25 5 -1 3.93 1.38
 -25 5 1 4.4 1.59
 27 5 -1 0.16 1.09
 27 5 -1 1.52 0.83
 27 5 -1 0.86 1.04
 27 5 -1 0.86 1.1
 27 5 -1 0.93 1.08
 -27 5 1 1.46 1.38
 29 5 -1 9.85 1.39
 29 5 -1 8.89 1.39
 29 5 -1 8.39 1.59
 29 5 -1 9.35 1.22
 31 5 -1 2.76 1.27
 31 5 -1 1.94 1.32
 31 5 -1 0.4 0.82
 31 5 -1 2.54 1.15
 33 5 -1 1.25 1.04
 33 5 -1 3.14 1.19
 33 5 -1 1.76 1.17
 35 5 -1 -0.57 1.04
 35 5 -1 -0.19 1
 -35 -5 1 1.66 1.24
 -37 -5 1 1.28 0.99
 37 5 -1 3.32 1.07
 37 5 -1 2.15 0.83
 -39 -5 1 0.03 0.75
 39 5 -1 0.98 0.82
 39 5 -1 0.33 0.75
 -41 -5 1 1.06 0.69
 41 5 -1 1.01 0.59
 41 5 -1 2.26 0.8
 -41 -5 1 0.64 0.65
 43 5 -1 1.85 0.53
 -38 -6 -1 0.47 0.66
 38 6 1 1.08 0.7
 38 6 1 0.67 0.48
 36 6 1 -0.33 0.84
 36 6 1 0.43 0.58
 34 6 1 0.52 0.7
 -34 -6 -1 1.18 1.09
 34 6 1 -0.05 1
 32 6 1 1.81 1.12
 32 6 1 0.09 0.66
 32 6 1 1.52 0.89
 32 6 1 0.17 0.85
 30 6 1 3.01 1.18
 30 6 1 2.45 1.01
 30 6 1 1.8 1.17
 30 6 1 3.95 0.91
 28 6 1 -0.42 0.91
 28 6 1 -0.48 0.79
 28 6 1 1.13 1.21
 26 6 1 3.19 1.51
 26 6 1 1.03 1.14
 26 6 1 1.72 0.95
 26 6 1 3.52 0.93
 24 6 1 4.46 0.89
 -24 6 -1 4.76 1.55
 24 6 1 2.92 0.93
 24 6 1 6.13 1.39
 24 6 1 5.15 1.46
 22 6 1 0.04 1.11
 22 6 1 1.24 0.95
 22 6 1 1.69 0.77
 22 6 1 1.06 1.09
 22 6 1 2.45 0.96
 -22 6 -1 1.61 1.5
 20 6 1 0.9 0.74
 20 6 1 0.2 0.76
 20 6 1 0.76 1.27
 -20 6 -1 0.42 1.42
 20 6 1 -1.41 1.3
 20 6 1 0.09 0.87
 -20 6 -1 0.02 0.62
 18 6 1 6.7 1.15
 -18 6 -1 7.63 1.78
 18 6 1 8.78 1.54
 18 6 1 7.17 0.88
 18 6 1 8.88 1.5
 -18 6 -1 7.3 0.84
 18 6 1 7.36 0.97
 16 6 1 1.77 1.16
 16 6 1 4.34 1.24
 16 6 1 2.67 0.89
 16 6 1 2.33 0.64
 -16 6 -1 2.81 1.36
 -14 6 -1 2.58 1.29
 14 6 1 3.1 1.12
 14 6 1 2.59 1.08
 14 6 1 2.83 0.9
 -12 6 -1 4.43 1.38
 12 6 1 4.04 0.78
 12 6 1 4.1 1.08
 -10 6 -1 2.32 1.12
 10 6 1 3.83 1.16
 10 6 1 4.06 0.72
 8 6 1 0.61 0.87
 -8 6 -1 -0.82 0.97
 8 6 1 0.16 0.5
 -6 6 -1 5.31 1.19
 6 6 1 6.07 0.62
 6 6 1 5.19 1.08
 -4 6 -1 3.12 0.95
 4 6 1 3.43 0.41
 4 6 1 4.24 0.97
 2 6 1 3.71 0.91
 2 6 1 3.48 0.32
 -2 6 -1 2.13 0.91
 0 6 -1 1.64 0.79
 0 6 1 1.46 0.72
 2 6 -1 10.25 0.36
 2 6 -1 15.06 1.24
 4 6 -1 9.12 1.13
 4 6 -1 8.67 0.49
 6 6 -1 1.31 0.41
 6 6 -1 0.44 0.76
 8 6 -1 6.42 1.12
 -8 6 1 4.39 1.08
 8 6 -1 6.01 0.7
 10 6 -1 4.55 0.7
 10 6 -1 6.8 1.22
 -10 6 1 5.72 1.23
 12 6 -1 8.81 1.22
 -12 6 1 8.28 1.38
 12 6 -1 8.56 0.93
 14 6 -1 8 0.99
 14 6 -1 13.35 1.6
 14 6 -1 9.43 1.38
 -14 6 1 10.27 1.61
 16 6 -1 10.76 1.18
 -16 6 1 11.37 1.72
 16 6 -1 9.91 1.35
 16 6 -1 11.68 1.48
 18 6 -1 5.91 1.42
 -18 6 1 4.45 0.69
 18 6 -1 3.94 1.02
 18 6 -1 4.02 0.76
 18 6 -1 3.71 0.82
 18 6 -1 1.51 1.11
 -18 6 1 6.75 1.73
 20 6 -1 1.14 0.71
 20 6 -1 -0.57 0.82
 20 6 -1 -0.28 1.21
 -20 6 1 -0.7 1.36
 20 6 -1 -0.8 1.27
 20 6 -1 -1.62 0.86
 -22 6 1 -0.1 1.44
 22 6 -1 -0.62 0.82
 22 6 -1 0.09 0.96
 22 6 -1 0.76 1.3
 22 6 -1 2.97 1.3
 22 6 -1 -0.11 0.7
 24 6 -1 2.26 0.87
 24 6 -1 2.08 0.92
 24 6 -1 0.26 1.27
 -24 6 1 3.66 1.55
 24 6 -1 2.12 1.35
 26 6 -1 1.71 0.77
 26 6 -1 2.96 1
 26 6 -1 1.22 1.3
 26 6 -1 1.06 1.19
 28 6 -1 0.26 0.83
 28 6 -1 0.86 0.86
 28 6 -1 0.03 1.07
 28 6 -1 0.92 1.13
 30 6 -1 -0.74 0.9
 30 6 -1 1.86 1.11
 30 6 -1 -0.35 1.28
 30 6 -1 0.5 0.75
 32 6 -1 -0.78 1.16
 32 6 -1 -0.66 0.68
 32 6 -1 -0.1 0.87
 32 6 -1 -0.11 0.88
 34 6 -1 0.49 0.8
 34 6 -1 -0.67 0.95
 34 6 -1 -0.89 0.85
 -34 -6 1 1.36 0.96
 36 6 -1 0.27 0.67
 36 6 -1 -0.01 0.93
 -36 -6 1 0.24 0.81
 -38 -6 1 1.29 0.83
 38 6 -1 0.56 0.59
 38 6 -1 0.82 0.79
 40 6 -1 1.02 0.63
 -40 -6 1 1.04 0.66
 40 6 -1 0.09 0.35
 35 7 1 -0.65 0.69
 -35 -7 -1 0.59 0.7
 33 7 1 -0.02 0.25
 -33 -7 -1 0.04 0.69
 33 7 1 0.48 0.81
 33 7 1 -0.43 0.48
 31 7 1 1.63 0.86
 31 7 1 0.75 0.51
 31 7 1 0.94 0.64
 31 7 1 1.21 0.99
 29 7 1 -0.39 0.92
 29 7 1 0.68 0.58
 29 7 1 -0.09 0.97
 29 7 1 0.07 0.64
 27 7 1 7.2 0.86
 27 7 1 8.25 1.44
 27 7 1 7.76 1.59
 27 7 1 8.25 1.02
 25 7 1 0.06 1.2
 25 7 1 2.04 1.28
 25 7 1 -0.66 0.79
 25 7 1 0.21 0.72
 23 7 1 3.3 1.43
 23 7 1 3.71 0.83
 23 7 1 1.36 0.81
 21 7 1 0.27 0.6
 21 7 1 0.15 0.74
 21 7 1 0.97 1.26
 21 7 1 2.62 1.23
 19 7 1 3.21 0.71
 19 7 1 1.34 1.29
 19 7 1 0.5 1.05
 19 7 1 2.82 0.81
 -19 7 -1 2.98 0.74
 17 7 1 1.78 1.4
 -17 7 -1 -0.3 1.31
 -17 7 -1 0.66 0.56
 17 7 1 -1.41 0.81
 17 7 1 0.18 0.63
 17 7 1 1.11 0.46
 17 7 1 0.28 1.14
 15 7 1 2.25 0.79
 -15 7 -1 1.88 0.57
 -15 7 -1 2.37 1.24
 15 7 1 1.2 1.21
 15 7 1 0.17 1.12
 15 7 1 1.35 0.62
 15 7 1 1.89 0.39
 -13 7 -1 0.34 0.4
 -13 7 -1 0.45 1.2
 13 7 1 0.93 1.01
 13 7 1 0.13 1.16
 13 7 1 0.43 0.72
 13 7 1 0.13 0.54
 -11 7 -1 1.07 1.18
 11 7 1 1.98 0.53
 11 7 1 1.47 0.61
 11 7 1 -0.3 1.1
 -9 7 -1 4.67 1.37
 9 7 1 4.71 0.67
 9 7 1 4.32 1.28
 -7 7 -1 4.29 1.18
 7 7 1 3.59 1.17
 7 7 1 3.79 0.52
 5 7 1 0.73 0.28
 5 7 1 0.63 0.95
 3 7 1 0.72 0.87
 1 7 1 2.59 1.03
 5 7 -1 24.5 1.81
 5 7 -1 23.67 0.56
 7 7 -1 3.78 1.12
 7 7 -1 3.7 0.41
 9 7 -1 7.31 1.31
 9 7 -1 6.56 0.66
 9 7 -1 9 1.32
 11 7 -1 0.19 0.52
 11 7 -1 -0.15 1.02
 11 7 -1 -0.32 0.41
 11 7 -1 -1.51 1.16
 13 7 -1 4.3 1.36
 13 7 -1 1.66 1.02
 13 7 -1 1.67 0.54
 13 7 -1 2.03 0.74
 15 7 -1 13.1 1.18
 15 7 -1 12.57 1.66
 15 7 -1 13.07 0.98
 15 7 -1 13.35 1.66
 -15 7 1 12.38 0.89
 17 7 -1 0.3 0.72
 17 7 -1 0.66 0.4
 17 7 -1 -0.26 1.19
 17 7 -1 -1.3 1.31
 17 7 -1 0.79 0.65
 -17 7 1 0.06 1.23
 19 7 -1 0.59 0.53
 19 7 -1 0.04 0.65
 19 7 -1 1.21 1.13
 -19 7 1 2.02 1.35
 19 7 -1 -1.71 1.27
 21 7 -1 8.26 1.02
 21 7 -1 5.82 1.52
 21 7 -1 10.24 1.72
 21 7 -1 8.62 0.91
 23 7 -1 0.99 1.31
 23 7 -1 2.27 1.36
 23 7 -1 2.12 0.83
 23 7 -1 2.09 0.69
 25 7 -1 4.23 1.49
 25 7 -1 2.46 1.29
 25 7 -1 2.06 0.85
 25 7 -1 2.96 0.77
 27 7 -1 1.24 0.72
 27 7 -1 1.14 1.19
 27 7 -1 -0.01 0.72
 27 7 -1 1.35 1.05
 29 7 -1 8.04 1.02
 29 7 -1 7.57 0.86
 29 7 -1 10.19 1.44
 31 7 -1 0.68 0.65
 31 7 -1 1.63 1
 31 7 -1 0.38 0.98
 31 7 -1 -0.99 0.59
 33 7 -1 1.52 0.42
 -33 -7 1 0.01 0.92
 33 7 -1 2.27 0.99
 33 7 -1 1.5 0.79
 33 7 -1 1.91 0.63
 35 7 -1 -0.61 0.45
 35 7 -1 1.74 0.72
 -35 -7 1 0.7 0.71
 37 7 -1 0.61 0.62
 -37 -7 1 2.12 0.66
 32 8 1 0.35 0.35
 -32 -8 -1 1.1 0.61
 30 8 1 -0.42 0.74
 -30 -8 -1 -0.28 0.75
 30 8 1 -0.52 0.46
 28 8 1 1.61 0.58
 28 8 1 0.81 0.72
 28 8 1 2.45 0.97
 26 8 1 -0.66 0.97
 26 8 1 1.26 0.97
 26 8 1 0.26 0.61
 24 8 1 2.52 0.97
 24 8 1 1.6 1.07
 24 8 1 3.9 0.76
 22 8 1 0.95 1.11
 22 8 1 -0.37 1.08
 22 8 1 -0.13 0.67
 20 8 1 4.05 1.22
 20 8 1 3.6 0.84
 20 8 1 4.45 1.26
 18 8 1 2.16 0.75
 18 8 1 2.05 1.13
 18 8 1 2.66 1.22
 16 8 1 -0.24 0.64
 16 8 1 -0.87 1.22
 16 8 1 -0.05 1.12
 14 8 1 1 0.59
 -14 8 -1 1.71 0.53
 12 8 1 1.04 1.22
 -12 8 -1 0.86 0.41
 12 8 1 0.06 0.52
 10 8 1 0.16 0.48
 10 8 1 2.47 1.24
 8 8 1 0.6 0.41
 8 8 1 0.02 1.18
 6 8 1 4.36 1.24
 4 8 1 -0.36 1.02
 6 8 -1 1.75 1.05
 8 8 -1 0.61 1.05
 10 8 -1 0.3 0.4
 10 8 -1 -0.61 1.2
 12 8 -1 4.17 1.22
 12 8 -1 2.57 1.11
 12 8 -1 2.75 0.6
 14 8 -1 0.55 1.05
 14 8 -1 0.11 0.54
 14 8 -1 0.84 1.08
 16 8 -1 1.45 1.12
 16 8 -1 1.83 1.35
 16 8 -1 1.42 0.64
 18 8 -1 5.08 0.79
 18 8 -1 6.3 1.43
 18 8 -1 4.84 1.28
 20 8 -1 1.08 1.15
 20 8 -1 1.82 0.71
 20 8 -1 3.93 1.36
 22 8 -1 3.89 0.82
 22 8 -1 4.17 1.27
 22 8 -1 2.76 1.09
 24 8 -1 1.58 1.05
 24 8 -1 0.42 0.68
 24 8 -1 -0.6 1.07
 26 8 -1 0.92 0.66
 26 8 -1 -0.54 0.88
 26 8 -1 -1.3 1.09
 28 8 -1 -0.14 0.78
 28 8 -1 0.61 0.89
 28 8 -1 0.29 0.55
 30 8 -1 -0.79 0.75
 -30 -8 1 -1.27 0.83
 30 8 -1 0.95 0.51
 32 8 -1 0.19 0.39
 32 8 -1 0.79 0.7
 -32 -8 1 0.39 0.61
 27 9 1 1.22 0.37
 25 9 1 0.73 0.43
 23 9 1 2.28 0.55
 21 9 1 -0.11 0.49
 21 9 1 0.39 0.89
 19 9 1 0.5 0.51
 19 9 1 -0.17 0.92
 17 9 1 0.35 0.55
 17 9 1 0.55 0.91
 15 9 1 5.46 0.68
 15 9 1 6.41 1.26
 13 9 1 4 0.62
 13 9 1 3.92 1.14
 11 9 1 0.28 1.04
 11 9 1 1.46 0.5
 9 9 1 1.15 0.45
 9 9 1 0.11 1.04
 7 9 1 1.09 1.01
 7 9 1 0.89 0.36
 9 9 -1 0.42 1
 9 9 -1 1.01 0.38
 11 9 -1 0.66 1.02
 11 9 -1 -0.19 0.42
 13 9 -1 2.14 1.13
 13 9 -1 2.34 0.53
 15 9 -1 0.61 0.51
 15 9 -1 -0.12 0.97
 17 9 -1 -0.2 1
 17 9 -1 1.68 0.89
 17 9 -1 -0.39 0.53
 19 9 -1 2.24 0.98
 19 9 -1 0.9 0.55
 19 9 -1 0.92 0.87
 21 9 -1 3.66 1.05
 21 9 -1 1.83 0.91
 21 9 -1 2.08 0.58
 23 9 -1 -0.9 0.83
 23 9 -1 0.65 0.49
 23 9 -1 0.11 0.82
 25 9 -1 1.7 0.73
 25 9 -1 3.63 0.58
 27 9 -1 1.32 0.41
 29 9 -1 3.67 0.44
 20 10 1 0.96 0.31
 18 10 1 1.05 0.33
 16 10 1 0.6 0.33
 14 10 1 0.17 0.31
 12 10 1 0.33 0.3
 10 10 1 0.37 0.26
 12 10 -1 0 0.25
 14 10 -1 1.6 0.34
 16 10 -1 0.56 0.34
 18 10 -1 0.3 0.32
 20 10 -1 0.32 0.3
 22 10 -1 -0.16 0.25
 44 0 2 1.45 0.78
 -44 0 -2 0.78 0.28
 -42 0 -2 5.48 0.8
 42 0 2 4.88 1.05
 42 0 2 3.93 0.96
 -40 0 -2 1.41 0.54
 40 0 2 2.31 1.05
 40 0 2 1.9 1.23
 -40 0 -2 0.7 0.81
 -38 0 -2 3.1 1.11
 -38 0 -2 0.75 0.7
 38 0 2 1.07 1.05
 38 0 2 3.35 1.25
 36 0 2 7 1.4
 -36 0 -2 8.39 1.3
 36 0 2 4.98 1.55
 36 0 2 5.71 1.42
 -36 0 -2 6.79 1.06
 34 0 2 5.2 1.29
 -34 0 -2 5.4 1.19
 -34 0 -2 6.28 1.23
 34 0 2 4.01 1.68
 -32 0 -2 46.35 2.37
 32 0 2 39.02 2.59
 -32 0 -2 44.42 2.47
 -30 0 -2 40.09 2.29
 -30 0 -2 40.92 2.28
 30 0 2 44.16 2.75
 -28 0 -2 -0.55 0.93
 -28 0 -2 -0.01 1
 -26 0 -2 31.77 2.13
 -24 0 -2 4.04 1.05
 -22 0 -2 24.71 1.72
 -20 0 -2 4.5 0.97
 -18 0 -2 16.64 1.36
 -18 0 -2 15.85 1.22
 -16 0 -2 0.03 0.61
 -16 0 -2 0.84 0.71
 -14 0 -2 13.65 0.99
 14 0 2 12.48 0.99
 -14 0 -2 12.21 0.96
 12 0 2 99.53 2.19
 -12 0 -2 99.27 2.15
 -10 0 -2 13.01 0.89
 -10 0 -2 11.94 0.81
 -8 0 -2 2.38 0.48
 -8 0 -2 3.2 0.55
 -6 0 -2 230.06 2.53
 -4 0 -2 5.98 0.52
 -2 0 -2 99.67 1.33
 0 0 2 2.35 0.23
 -2 0 2 763.95 2.53
 -4 0 2 0.68 0.2
 -8 0 2 27.52 0.96
 -10 0 2 33.81 1.17
 -12 0 2 160.95 2.62
 -14 0 2 35.59 1.42
 14 0 -2 36.38 1.41
 -16 0 2 -0.24 0.67
 16 0 -2 -0.15 0.6
 -18 0 2 2.21 0.83
 -20 0 2 8.54 1.13
 -22 0 2 6.74 1.12
 -24 0 2 9.64 1.33
 -26 0 2 14.12 1.57
 -28 0 2 6.24 1.39
 -30 0 2 60.39 2.82
 -30 0 2 60.96 3.09
 -30 0 2 57.74 2.58
 -32 0 2 7.96 1.37
 -32 0 2 4.8 1.3
 -32 0 2 7.93 1.43
 32 0 -2 3.61 1.32
 -32 0 2 6.72 1.26
 -34 0 2 15.44 1.68
 -34 0 2 13.62 1.57
 -34 0 2 13.58 1.39
 34 0 -2 15.77 1.88
 -34 0 2 13.7 1.88
 -36 0 2 0.95 0.95
 -36 0 2 1.13 1.05
 36 0 -2 0.51 1.31
 -36 0 2 0.25 1.07
 -36 0 2 -1.06 1.13
 38 0 -2 -0.01 1.42
 -38 0 2 0.27 0.97
 -38 0 2 1.2 0.85
 -38 0 2 0.45 0.94
 -40 0 2 -0.28 0.72
 -40 0 2 0.02 0.89
 40 0 -2 -1.42 1.11
 -42 0 2 6.43 1.06
 42 0 -2 5.88 1.29
 -42 0 2 8.13 1.15
 -42 0 2 7.63 0.75
 -44 0 2 4.57 0.78
 44 0 -2 5.78 1.15
 46 0 -2 0.51 0.69
 -46 0 2 0.77 0.33
 -45 -1 -2 0.51 0.37
 -43 -1 -2 -0.04 0.18
 43 1 2 0.13 0.62
 43 1 2 -0.24 0.73
 -41 1 -2 -0.31 0.45
 41 1 2 -0.79 0.89
 -41 -1 -2 0.92 0.8
 41 1 2 -0.09 0.89
 41 -1 2 1.02 1.04
 -41 -1 -2 -1.05 0.68
 -39 -1 -2 0.47 0.92
 39 -1 2 -0.12 0.96
 39 1 2 -0.18 1.08
 39 -1 2 -1.15 1.13
 -39 1 -2 0.48 0.67
 -39 -1 -2 0.4 0.89
 39 1 2 1.1 1.09
 -37 -1 -2 6.56 1.15
 37 -1 2 8.21 1.39
 37 -1 2 8.88 1.41
 -37 -1 -2 9.22 1.37
 37 1 2 6.74 1.37
 -37 1 -2 5.33 0.48
 -37 1 -2 6.61 1.16
 37 1 2 8.17 1.65
 35 1 2 1.62 1.37
 -35 1 -2 0.56 0.63
 -35 -1 -2 -0.34 0.9
 35 -1 2 -0.21 1.28
 -35 1 -2 0.62 0.9
 35 1 2 1.95 1.43
 -35 -1 -2 0.36 0.9
 -33 1 -2 5 1.6
 33 1 2 2.04 1.14
 33 1 2 1.75 1.07
 -33 -1 -2 1.95 1.17
 -33 -1 -2 2.11 1.15
 -33 1 -2 1.67 0.74
 -33 1 -2 2.81 0.96
 33 1 2 1.42 1.15
 -31 1 -2 5.89 1.01
 31 1 2 4.79 1.21
 31 1 2 5.03 1.5
 -31 1 -2 7.11 1.65
 -31 -1 -2 4.46 1.34
 -31 1 -2 5.35 1.12
 -31 -1 -2 4.29 1.17
 29 1 2 -0.36 1.17
 -29 -1 -2 1.93 1.11
 -29 1 -2 1 0.97
 -29 1 -2 -0.69 1.29
 -29 1 -2 0.94 0.78
 -27 1 -2 -0.75 1.21
 -27 1 -2 1.28 0.88
 27 1 2 0.38 0.9
 -25 1 -2 -0.35 1.11
 -25 -1 -2 0.28 0.86
 -23 -1 -2 0.39 0.77
 -23 1 -2 2.26 1.07
 21 1 2 9.66 1.05
 -21 -1 -2 7.97 1.06
 -21 1 -2 7.2 1.16
 -19 1 -2 1.15 0.89
 -19 -1 -2 0.91 0.7
 17 1 2 36.97 1.77
 -17 -1 -2 41.26 1.66
 -17 1 -2 37.83 1.83
 -17 1 -2 40.34 1.85
 -15 -1 -2 -0.12 0.51
 -15 1 -2 0.98 0.78
 -15 1 -2 1.28 0.8
 -15 -1 -2 0.55 0.54
 15 1 2 0.38 0.59
 -13 -1 -2 24.21 1.12
 13 1 2 24.71 1.24
 -13 1 -2 25.39 1.34
 -13 1 -2 24.65 1.42
 -13 -1 -2 25.38 1.08
 -11 -1 -2 23.58 0.99
 11 1 2 22.23 1.08
 -11 1 -2 22.94 1.28
 -11 -1 -2 22.94 0.96
 -11 1 -2 24.92 1.23
 9 1 2 17.49 0.93
 -9 1 -2 16.35 1
 -9 1 -2 16.53 1.06
 -9 -1 -2 17.46 0.79
 9 1 2 15.69 0.9
 7 1 2 247.83 2.61
 -7 -1 -2 246.97 2.42
 -7 1 -2 252.2 3.2
 -7 1 -2 241.33 2.94
 7 1 2 245.96 2.73
 -5 1 -2 138.65 2.08
 -5 1 -2 143.84 2.32
 5 1 2 141.51 1.84
 5 1 2 144.41 1.79
 3 1 2 2.59 0.37
 3 1 2 2.84 0.43
 -3 1 -2 3.28 0.59
 1 1 2 -0.11 0.37
 -1 1 -2 0.29 0.43
 1 1 -2 67.58 1.15
 -1 1 2 66.84 1.12
 -1 -1 2 64.36 1.14
 -3 -1 2 37.05 0.73
 3 1 -2 37.43 0.75
 -3 1 2 37.21 0.87
 5 1 -2 5.47 0.28
 -5 1 2 5.94 0.5
 -7 -1 2 86.16 1.52
 7 1 -2 87.96 1.46
 -7 1 2 84.46 1.59
 -9 1 2 461.65 4.07
 9 1 -2 469.55 3.7
 -9 -1 2 467.12 3.75
 11 1 -2 23.49 0.49
 -11 1 2 24.36 1.19
 11 1 -2 24.56 1.04
 -11 -1 2 26.37 1.1
 13 1 -2 32.39 1.28
 13 1 -2 32.08 0.69
 -13 -1 2 31.89 1.28
 -15 1 2 0.93 0.77
 -15 -1 2 1.1 0.62
 15 1 -2 0.82 0.46
 17 1 -2 25.84 1.38
 -17 1 2 29.25 1.57
 -17 -1 2 26.59 1.44
 -19 -1 2 15.1 1.25
 19 1 -2 13.2 1.17
 -19 1 2 14.5 1.35
 -21 -1 2 0.56 0.82
 -21 1 2 2.93 0.95
 -23 1 2 0.86 1.03
 -23 -1 2 1.83 0.88
 -25 -1 2 6.98 1.19
 -25 1 2 7.02 1.32
 -27 1 2 1.3 1.16
 -27 -1 2 -0.01 0.96
 -29 1 2 3.21 1.26
 29 1 -2 0.83 1.14
 -29 1 2 1.98 0.93
 -29 -1 2 1.97 1.1
 -31 -1 2 0.01 1
 -31 -1 2 1.58 1.19
 -31 1 2 1 0.85
 -31 1 2 0.08 1.24
 -31 1 2 1.52 0.93
 -31 1 2 0.35 0.98
 31 1 -2 1.8 1.2
 31 1 -2 1.24 1.12
 -33 1 2 0.22 1.34
 -33 1 2 0.54 0.97
 33 1 -2 1.07 1.01
 -33 -1 2 2.66 1.29
 -33 -1 2 1.76 1.21
 -33 1 2 1.16 1.02
 33 1 -2 1.3 1.2
 -33 1 2 2.61 0.84
 -33 -1 2 0.21 1.1
 -35 -1 2 3.35 1.31
 -35 1 2 5.66 1.25
 -35 -1 2 3 1.03
 -35 -1 2 2.33 1.16
 -35 1 2 4.28 0.9
 35 1 -2 5.17 1.33
 35 1 -2 2.98 1.32
 -35 1 2 1.77 1.28
 35 -1 -2 4.28 1.37
 -35 1 2 2.92 1.02
 -37 -1 2 -1.18 0.96
 37 1 -2 2.03 1.22
 -37 -1 2 2 1.25
 -37 1 2 -0.35 0.87
 -37 1 2 -0.15 1.01
 -37 1 2 -0.45 0.67
 -37 -1 2 0.05 1.12
 37 1 -2 1.39 1.39
 39 1 -2 -0.41 0.98
 39 1 -2 0.29 1.1
 -39 -1 2 0.29 1.01
 -39 -1 2 1.3 0.97
 -39 1 2 -0.58 0.87
 -39 -1 2 0.63 0.98
 -39 1 2 0.19 0.41
 -41 -1 2 -0.51 0.76
 -41 1 2 0.04 0.73
 41 1 -2 0.6 1.06
 41 -1 -2 -1.08 1.25
 -41 -1 2 -0.95 0.9
 43 1 -2 1.27 0.94
 43 -1 -2 0.61 1.1
 -43 -1 2 1.79 0.94
 -43 -1 2 1.93 0.72
 -43 1 2 0.83 0.51
 -43 -1 2 1.35 0.79
 45 1 -2 0.41 0.58
 45 -1 -2 1.15 0.82
 -45 -1 2 1.9 0.77
 -45 -1 2 0.62 0.62
 -45 -1 2 0.86 0.26
 -47 -1 2 1.95 0.45
 44 2 2 -1.05 0.64
 -44 -2 -2 -0.16 0.28
 -44 -2 -2 -0.5 0.54
 -42 -2 -2 1.99 0.8
 42 2 2 2.19 0.9
 -42 -2 -2 3.31 0.74
 40 2 2 0.67 0.9
 -40 -2 -2 0.87 0.94
 40 2 2 0.57 0.66
 40 -2 2 -0.15 1.03
 -40 -2 -2 1.22 0.89
 -38 -2 -2 0.49 0.91
 38 2 2 0.92 1.11
 -38 -2 -2 1.86 1.12
 -38 -2 -2 1.44 1.05
 38 2 2 1.78 0.98
 38 -2 2 1.08 0.86
 36 2 2 1.58 1.17
 36 2 2 3.2 1.18
 -36 -2 -2 2.03 1.15
 -36 -2 -2 1.53 1.1
 -36 2 -2 2.51 0.67
 34 2 2 2.94 1.26
 -34 -2 -2 3.21 1.09
 34 2 2 1.89 1.17
 -34 -2 -2 2.16 1.2
 32 2 2 7 1.49
 -32 2 -2 7.75 1.07
 32 2 2 6.13 1.4
 -32 2 -2 3.22 1.61
 -32 -2 -2 5.03 1.32
 30 2 2 22.39 1.88
 -30 2 -2 22.73 1.46
 -30 2 -2 18.88 0.92
 -30 2 -2 17.52 2.12
 30 2 2 20.48 2.1
 28 2 2 5.45 1.07
 28 2 2 4.22 1.46
 -28 2 -2 4.07 0.87
 28 2 2 5.56 1.32
 -28 2 -2 3.9 1.54
 -26 2 -2 38.24 1.75
 26 2 2 41.9 2.42
 -26 2 -2 35.47 2.59
 -24 2 -2 2.76 0.8
 -24 2 -2 2.62 1.31
 -22 2 -2 43.92 2.53
 -20 2 -2 1.41 1.06
 20 2 2 0.98 0.81
 18 2 2 2.01 0.79
 18 2 2 2.1 0.7
 -18 2 -2 2.38 1.06
 16 2 2 5.12 0.77
 16 2 2 5.1 0.87
 -16 -2 -2 5.13 0.76
 -16 2 -2 5.77 1.12
 -14 -2 -2 104.25 2.18
 -14 2 -2 109.62 2.91
 14 2 2 107.38 2.4
 14 2 2 108.35 2.6
 -12 2 -2 11.35 1.15
 -12 -2 -2 11.73 0.64
 -12 -2 -2 9.4 0.69
 12 2 2 11.08 0.9
 12 2 2 12.68 0.92
 -12 2 -2 10.84 1.18
 -10 -2 -2 5 0.55
 10 2 2 5.02 0.67
 -10 -2 -2 4.68 0.5
 -10 2 -2 4.08 0.76
 -10 2 -2 3.99 0.82
 -8 2 -2 1.55 0.78
 -8 2 -2 2.49 0.66
 8 2 2 2.39 0.53
 6 2 2 139.46 2.04
 6 2 2 136.41 2
 -6 2 -2 134.64 2.67
 -6 2 -2 135.32 2.52
 4 2 2 122.44 1.66
 4 2 2 125.07 1.89
 -4 2 -2 122.12 2.28
 -4 2 -2 121.83 2.39
 2 2 2 23.55 0.66
 2 2 2 21.53 0.89
 -2 2 -2 23.7 1.13
 -2 2 -2 23.32 1.05
 0 2 2 111.44 1.84
 0 2 -2 113.74 1.97
 0 2 -2 111.5 1.97
 0 2 2 110.96 1.13
 2 2 -2 402.72 3.33
 -2 2 2 398.26 3.46
 -2 2 2 394.06 1.92
 2 2 -2 398.62 3.66
 -4 2 2 6.02 0.61
 4 2 -2 6.41 0.65
 4 2 -2 6.75 0.52
 -6 -2 2 1250.05 4.07
 -6 -2 2 1200.35 6.29
 6 2 -2 1250.75 6.47
 6 2 -2 1168.16 4.77
 -6 2 2 1215.76 6.29
 8 2 -2 6.52 0.54
 -8 -2 2 7.39 0.68
 -8 2 2 6.61 0.73
 10 2 -2 91.3 1.78
 -10 -2 2 91.52 1.91
 -10 2 2 89.53 2.13
 -12 -2 2 12.57 0.9
 12 2 -2 14.11 0.88
 12 2 -2 14.08 0.43
 -12 2 2 15.35 1.13
 -14 2 2 16.6 1.24
 14 2 -2 18.4 1.07
 -14 -2 2 18.42 1.12
 16 2 -2 0.94 0.59
 -16 2 2 0.84 0.83
 -16 -2 2 1.63 0.69
 18 2 -2 3.25 0.75
 -18 -2 2 3.15 0.8
 -18 2 2 2.56 0.91
 -20 2 2 5.58 1.09
 -20 -2 2 6.02 0.98
 20 2 -2 6.57 0.98
 -22 2 2 10.05 1.43
 -22 -2 2 8.59 1.06
 -24 -2 2 1.11 0.82
 -24 2 2 1.25 1.04
 24 2 -2 0.89 0.73
 -26 -2 2 40.13 2.19
 -26 2 2 39.22 2.52
 -26 2 2 41.1 1.8
 28 2 -2 0.63 0.95
 -28 -2 2 1.06 0.9
 -28 2 2 0.22 0.69
 -28 2 2 1.85 1.42
 30 2 -2 19.06 1.79
 -30 -2 2 16.21 1.67
 -30 2 2 18.53 2.07
 30 2 -2 17.47 1.84
 -30 -2 2 21.41 1.96
 -32 2 2 1.37 0.83
 -32 -2 2 1.37 1.12
 -32 2 2 -0.93 1.37
 32 2 -2 0.79 1.11
 32 2 -2 -0.03 0.97
 -32 2 2 0.4 0.47
 -34 -2 2 18.86 1.86
 -34 2 2 18.22 1.35
 34 2 -2 17.53 1.89
 -34 2 2 15.46 2.13
 34 2 -2 21.82 1.95
 -36 2 2 1.3 0.78
 36 2 -2 1.25 1.14
 36 2 -2 1.17 1.17
 -36 -2 2 2.1 1.27
 -36 -2 2 1.79 1.33
 38 2 -2 6.34 1.42
 -38 -2 2 7.36 1.34
 -38 2 2 5.99 0.78
 -38 -2 2 5.96 1.34
 38 2 -2 4.42 1.3
 40 2 -2 -0.66 0.93
 -40 2 2 0.23 0.21
 40 2 -2 0.72 0.92
 -40 -2 2 -1.36 1.09
 -40 -2 2 0.49 1.07
 -42 -2 2 1.64 0.81
 -42 -2 2 1.02 0.95
 42 2 -2 0.53 0.63
 -44 -2 2 0.16 0.73
 -44 -2 2 1.51 0.77
 -44 -2 2 -0.48 0.68
 -46 -2 2 0.9 0.64
 -46 -2 2 0.41 0.33
 -46 -2 2 1.13 0.63
 43 3 2 1.84 0.68
 -43 -3 -2 3.11 0.6
 41 3 2 -0.06 0.86
 -41 -3 -2 1.18 0.75
 -41 -3 -2 0.69 0.72
 -39 -3 -2 0.22 0.87
 39 3 2 -0.08 0.98
 -39 -3 -2 0.64 0.98
 -37 3 -2 2.9 0.93
 -37 -3 -2 3.01 1.12
 37 3 2 3.22 1.21
 -37 -3 -2 4.64 1.08
 37 3 2 1.12 0.22
 -35 3 -2 1.5 1.11
 35 3 2 -0.37 0.78
 -35 -3 -2 -1.84 1.24
 35 3 2 0.3 1.13
 33 3 2 5.81 1.09
 33 3 2 5.83 1.51
 -33 -3 -2 6.8 1.43
 -33 3 -2 4.94 1.12
 -31 3 -2 1.82 1.08
 31 3 2 -0.17 0.98
 -31 3 -2 -0.87 1.58
 -29 3 -2 7.43 1.35
 29 3 2 4.7 1.32
 -29 3 -2 4.59 0.57
 -29 3 -2 3.38 1.48
 29 3 2 2.64 1.08
 -27 3 -2 0.03 1.3
 -27 3 -2 0.34 0.46
 27 3 2 0.01 1.08
 27 3 2 1.26 0.89
 -27 3 -2 -0.29 0.96
 25 3 2 -0.89 0.84
 25 3 2 -1.12 1.15
 -25 3 -2 -0.24 0.89
 -25 3 -2 -0.67 1.26
 23 3 2 22.44 1.77
 -23 3 -2 24.26 2.25
 -23 3 -2 22.62 1.09
 23 3 2 21.67 1.56
 23 3 2 27.49 1.7
 21 3 2 9.98 1.13
 21 3 2 12.01 1.39
 -21 3 -2 9.52 1.52
 -19 3 -2 0.7 1.07
 19 3 2 0.22 0.79
 17 3 2 0.24 0.68
 -17 3 -2 1.12 1.04
 15 3 2 10.39 1.05
 -15 3 -2 9.62 1.37
 13 3 2 27.36 1.29
 13 3 2 27.63 1.42
 -13 3 -2 29.81 1.77
 11 3 2 6.46 0.77
 -11 3 -2 5.8 1.09
 11 3 2 6.27 0.74
 9 3 2 1.3 0.54
 9 3 2 2.16 0.57
 -9 3 -2 2.49 0.93
 -7 3 -2 14.43 1.13
 7 3 2 14.06 0.83
 7 3 2 13.8 0.81
 -5 3 -2 0.47 0.29
 5 3 2 0.75 0.42
 5 3 2 1.81 0.52
 -5 3 -2 0.48 0.67
 -3 3 -2 99.22 2.34
 3 3 2 96.57 1.44
 -3 3 -2 98.83 1.17
 1 3 2 9.76 0.82
 1 3 2 9.97 0.45
 -1 3 -2 9.67 0.93
 -1 3 2 13.04 0.9
 -1 3 2 13.44 0.77
 1 3 -2 11.1 0.93
 -1 3 2 12.3 0.4
 -3 3 2 2.39 0.65
 -3 3 2 3.05 0.24
 -3 3 2 3.03 0.25
 3 3 -2 2.39 0.65
 -3 3 2 3.1 0.57
 5 3 -2 96.42 2.13
 -5 3 2 93.14 2.01
 -5 3 2 94.78 1.29
 5 3 -2 93.8 1.33
 -7 3 2 613.4 5.45
 7 -3 -2 608.46 4.14
 7 3 -2 614.13 4.02
 7 3 -2 616.36 5.34
 -7 -3 2 624.12 5.23
 -9 -3 2 3.33 0.64
 9 3 -2 2.25 0.49
 -9 3 2 1.56 0.71
 11 3 -2 36.25 1.32
 -11 3 2 38.87 1.74
 13 3 -2 22.68 1.17
 -13 3 2 20.96 1.46
 -13 -3 2 19.95 1.17
 -15 3 2 0.68 0.89
 15 3 -2 1.31 0.58
 -15 -3 2 1.73 0.7
 -17 -3 2 120.87 2.87
 -17 3 2 127.17 3.53
 17 3 -2 129.89 3
 -19 3 2 0.65 1.03
 19 3 -2 0.88 0.7
 -19 -3 2 -0.29 0.68
 21 3 -2 12.11 1.21
 21 3 -2 12.9 1.27
 -21 -3 2 11.7 1.18
 -21 3 2 12.79 1.65
 23 3 -2 0.91 0.73
 23 3 -2 0.9 0.88
 -23 -3 2 1.19 0.86
 -23 3 2 0.78 1.27
 25 3 -2 3.75 1.01
 -25 3 2 4.21 0.64
 25 3 -2 4.41 0.89
 -25 3 2 5.41 1.52
 25 3 -2 3.21 0.87
 -25 -3 2 3.35 0.99
 27 3 -2 4.2 1.25
 27 3 -2 3.77 1.04
 27 3 -2 4.43 1.01
 -27 3 2 4.19 1.44
 -27 3 2 3.87 1
 -27 3 2 3.55 0.69
 -29 3 2 3.46 1.56
 -29 3 2 3.07 0.61
 29 3 -2 2.24 0.92
 29 3 -2 2.51 0.99
 29 3 -2 3.03 1.29
 -29 3 2 3.37 0.99
 -31 3 2 -0.73 1.46
 -31 3 2 1.28 0.5
 -31 3 2 1.13 1.08
 31 3 -2 0.44 0.91
 31 3 -2 1.59 1.24
 33 3 -2 0.78 1.2
 -33 3 2 1.23 1.3
 -33 -3 2 1.94 1.4
 -33 3 2 1.17 1.04
 33 3 -2 -0.25 0.91
 -33 3 2 0.49 0.24
 35 3 -2 6.52 1.08
 35 3 -2 4.42 1.37
 37 3 -2 0.41 1.03
 37 3 -2 0.33 0.68
 -37 -3 2 0.58 1.2
 39 3 -2 2.2 1.08
 -39 -3 2 2.95 1.22
 -39 -3 2 4.38 1.28
 41 3 -2 2.02 1.02
 -41 -3 2 1.32 0.79
 -41 -3 2 1.6 1
 -43 -3 2 -0.18 0.67
 -43 -3 2 0.33 0.81
 43 3 -2 0.29 0.77
 45 3 -2 0.49 0.57
 -45 -3 2 0.09 0.5
 -45 -3 2 -0.72 0.66
 42 4 2 -0.35 0.71
 42 4 2 0.68 0.66
 -42 -4 -2 0.66 0.56
 -40 -4 -2 0.42 0.7
 -40 -4 -2 -0.1 0.68
 40 4 2 0.27 0.86
 40 4 2 1.24 0.92
 -38 -4 -2 1.78 0.88
 -38 -4 -2 -0.26 0.96
 38 4 2 0.16 0.82
 38 4 2 -0.58 1.09
 -36 -4 -2 3 1.19
 36 4 2 0.71 1.08
 36 4 2 -0.04 1.01
 34 4 2 8.99 1.5
 -34 -4 -2 8.81 1.46
 34 4 2 10.77 1.48
 -34 4 -2 9.08 1.23
 -32 4 -2 1 1.02
 32 4 2 0.65 1.3
 32 4 2 -0.86 1.26
 -30 4 -2 0.15 1.28
 -30 4 -2 0.45 0.98
 30 4 2 0.54 1.03
 30 4 2 0.78 1.17
 28 4 2 8.42 1.4
 28 4 2 7.61 1.26
 28 4 2 10.32 1.81
 -28 4 -2 7.49 1.27
 -28 4 -2 9.19 1.73
 -26 4 -2 8.41 1.26
 26 4 2 7.87 1.1
 26 4 2 7.51 1.35
 26 4 2 6.42 0.49
 26 4 2 10.66 1.73
 26 4 2 8.09 1.33
 -26 4 -2 8.7 1.83
 26 4 2 6.43 1.19
 -24 4 -2 2.44 1.38
 -24 4 -2 4.61 1.09
 24 4 2 2.23 0.44
 24 4 2 3.11 1.07
 24 4 2 2.57 0.99
 24 4 2 0.56 0.92
 -22 4 -2 45.54 2.91
 22 4 2 45.17 2.43
 22 4 2 34.96 1.1
 22 4 2 41.4 2.2
 22 4 2 30.71 2.4
 -22 4 -2 38.85 1.9
 20 4 2 2.64 0.92
 -20 4 -2 3.43 1.31
 20 4 2 2.39 0.95
 18 4 2 75.27 2.67
 18 4 2 75.47 2.73
 -18 4 -2 83.02 3.44
 16 4 2 16.63 1.4
 16 4 2 13.53 1.3
 -16 4 -2 13.75 1.68
 -14 4 -2 9.58 1.44
 14 4 2 10.02 1.06
 -12 4 -2 6.59 1.18
 12 4 2 7.79 0.92
 10 4 2 8.82 0.89
 -10 4 -2 7.45 1.24
 10 4 2 8.43 0.86
 8 4 2 21.25 1.07
 8 4 2 20.82 1.22
 -8 4 -2 22.17 1.61
 -6 4 -2 64.11 2.33
 6 4 2 67.42 1.58
 4 4 2 2.09 0.43
 -4 4 -2 3.39 0.98
 4 4 2 4.19 0.76
 -2 4 -2 28.79 0.6
 2 4 2 28.88 0.82
 2 4 2 29.16 1.36
 0 4 2 1.26 0.72
 0 4 2 0.97 0.24
 0 4 -2 1.7 0.82
 0 4 2 0.47 0.5
 2 4 -2 65.89 2.1
 -2 4 2 61.11 0.91
 -2 4 2 64.62 1.8
 -4 4 2 12.48 0.5
 4 4 -2 13.54 0.55
 4 4 -2 12.75 1.07
 -4 4 2 14.73 1.05
 -6 4 2 43.25 1.69
 -6 -4 2 44.33 1.71
 6 4 -2 41.36 1.69
 6 4 -2 43.9 1.12
 8 4 -2 23.73 0.99
 -8 -4 2 24 1.33
 -8 4 2 23.8 1.41
 -10 -4 2 314.64 4.34
 -10 4 2 321.14 4.96
 10 4 -2 322.83 3.73
 -12 -4 2 77.21 2.24
 -12 4 2 83.33 2.74
 12 4 -2 77.4 2.07
 -14 -4 2 21.06 1.35
 14 4 -2 23.99 1.36
 -14 4 2 21.14 1.69
 16 4 -2 0.66 0.83
 -16 4 2 -0.17 1.03
 16 4 -2 1.08 0.75
 -16 -4 2 0.39 0.63
 -18 4 2 7.9 1.39
 18 4 -2 4.47 1.05
 -18 -4 2 5.03 0.88
 18 4 -2 5.28 0.95
 20 4 -2 -0.17 0.99
 -20 4 2 1.2 1.22
 20 4 -2 -0.25 0.77
 22 4 -2 20.3 1.67
 22 4 -2 21.43 1.76
 -22 4 2 23.08 2.16
 24 4 -2 -0.21 0.94
 24 4 -2 -0.44 0.26
 24 4 -2 -0.65 1.01
 -24 4 2 -2.38 1.39
 -24 4 2 -0.89 0.83
 24 4 -2 -0.12 0.91
 26 4 -2 6.34 1.3
 26 4 -2 4.44 1.24
 26 4 -2 5.41 0.42
 -26 4 2 6.99 1.14
 26 4 -2 9.17 1.4
 -26 4 2 9.57 1.88
 -28 4 2 -0.18 0.9
 28 4 -2 0.09 0.74
 -28 4 2 -0.06 1.29
 28 4 -2 -0.16 0.95
 28 4 -2 0.96 1.22
 28 4 -2 -0.36 1.03
 28 4 -2 0.4 1.21
 30 4 -2 12.26 1.53
 -30 4 2 12.57 1.97
 30 4 -2 11.65 1.83
 30 4 -2 12.06 1.52
 32 4 -2 -2.15 1.34
 32 4 -2 0.52 1.31
 -32 4 2 1.79 1.47
 32 4 -2 0.73 0.99
 -34 -4 2 1.98 1.35
 34 4 -2 -0.23 1.26
 34 4 -2 -0.13 1.27
 -36 -4 2 2.59 1.09
 36 4 -2 4.57 1.42
 38 4 -2 2.88 1.02
 -38 -4 2 3.21 1.18
 38 4 -2 1.06 1.06
 40 4 -2 1.33 0.91
 40 4 -2 0.72 0.92
 -40 -4 2 2.56 0.92
 -40 -4 2 0.64 0.9
 42 4 -2 1.31 0.74
 42 4 -2 3.84 0.9
 -42 -4 2 0.93 0.83
 -42 -4 2 2.51 0.92
 44 4 -2 2.63 0.73
 44 4 -2 3.32 0.84
 -44 -4 2 1.98 0.69
 -44 -4 2 3.57 0.69
 41 5 2 -0.25 0.48
 -41 -5 -2 0.89 0.55
 41 5 2 0 0.52
 39 5 2 -0.75 0.76
 -39 -5 -2 0.63 0.71
 -39 -5 -2 -0.39 0.63
 39 5 2 -0.51 0.7
 37 5 2 1.14 0.72
 37 5 2 -0.09 0.77
 -37 -5 -2 0.02 0.77
 35 5 2 2.88 1.05
 -35 -5 -2 2.29 1.12
 35 5 2 1.3 0.82
 33 5 2 0.35 1.05
 33 5 2 0.92 1.11
 31 5 2 1.04 0.97
 31 5 2 4.35 1.23
 29 5 2 1.43 0.85
 -29 5 -2 -0.6 0.8
 29 5 2 -0.26 0.88
 29 5 2 -0.44 1.09
 29 5 2 1.29 1.08
 27 5 2 0.33 1.13
 -27 -5 -2 2.45 1.11
 -27 5 -2 1.64 0.86
 27 5 2 1.14 1.01
 -27 5 -2 1.68 1.52
 27 5 2 3.3 1.23
 27 5 2 1.5 0.92
 25 5 2 6.3 1.22
 -25 5 -2 5.3 1.54
 25 5 2 8.11 1.39
 25 5 2 7.63 1.39
 25 5 2 8.18 1.13
 -25 5 -2 7.4 1.05
 25 5 2 5.65 1.64
 -23 5 -2 -0.2 0.75
 -23 5 -2 1.16 0.75
 23 5 2 1.14 0.71
 23 5 2 0.47 0.78
 23 5 2 -0.36 1.14
 23 5 2 0.38 1.12
 -23 5 -2 1.22 1.51
 23 5 2 1.97 1.05
 -21 5 -2 1.24 1.47
 21 5 2 0.75 0.64
 -21 5 -2 0.22 0.59
 21 5 2 -0.2 0.95
 21 5 2 0.38 1.18
 -21 5 -2 0.23 0.68
 21 5 2 1.51 0.97
 19 5 2 3.8 1.08
 19 5 2 3.48 1.21
 -19 5 -2 2.43 0.67
 19 5 2 2.57 1.21
 -19 5 -2 1.66 1.27
 17 5 2 4.92 1.05
 -17 5 -2 3.6 1.26
 17 5 2 6.36 1.16
 15 5 2 6.06 1.02
 -15 5 -2 6.37 1.44
 15 5 2 7.19 1.21
 13 5 2 0.1 0.97
 -13 5 -2 1.32 1.05
 13 5 2 2.73 0.85
 11 5 2 23.6 1.67
 11 5 2 25.25 1.36
 -11 5 -2 24.21 1.89
 9 5 2 2.36 0.69
 -9 5 -2 2.75 1.13
 9 5 2 2.26 0.94
 7 5 2 31.12 1.26
 -7 5 -2 28.31 1.86
 5 5 2 51 2
 5 5 2 47.64 1.35
 -5 5 -2 46.97 2.26
 -3 5 -2 9.16 1.24
 3 5 2 7.63 0.58
 -1 5 -2 2.79 0.9
 1 5 2 2.26 0.33
 1 5 -2 20.23 1.45
 -1 5 2 17.85 0.58
 3 5 -2 12.97 0.53
 3 5 -2 12.33 1.19
 5 5 -2 0.78 0.34
 5 5 -2 0.3 0.7
 -5 5 2 1.7 0.75
 -7 5 2 2 0.8
 7 5 -2 1.12 0.45
 -7 -5 2 1.34 0.75
 -9 -5 2 44.01 1.92
 9 5 -2 45.44 1.47
 -9 5 2 42.98 2.04
 -11 5 2 55.79 2.46
 11 5 -2 57.97 1.82
 -11 -5 2 55.49 2.11
 11 5 -2 55.96 2.31
 13 5 -2 50.89 2.27
 13 5 -2 54.51 1.95
 -13 5 2 51.35 2.5
 -15 5 2 23.91 1.98
 15 5 -2 24.28 1.72
 15 5 -2 21.95 1.4
 -17 5 2 0.98 1.07
 17 5 -2 1.34 0.76
 17 5 -2 -0.17 0.8
 -19 5 2 -0.09 1.22
 19 5 -2 0.94 0.9
 19 5 -2 -0.96 1.02
 -21 5 2 0.59 1.23
 21 5 -2 1.11 1.15
 21 5 -2 -1.24 0.92
 21 5 -2 -0.35 1.14
 23 5 -2 4.75 1.27
 23 5 -2 2.88 1.09
 23 5 -2 4.29 0.83
 23 5 -2 3.07 1.1
 -23 5 2 3.43 1.45
 -25 5 2 -0.39 1.45
 25 5 -2 0.82 0.78
 25 5 -2 0.1 0.91
 25 5 -2 0.44 1.04
 25 5 -2 0.14 1.04
 25 5 -2 0.34 1.04
 27 5 -2 0.66 1.16
 27 5 -2 -0.1 1.08
 -27 5 2 -2.32 1.55
 27 5 -2 -3.21 1.41
 27 5 -2 -0.67 1.02
 27 5 -2 0.22 0.73
 29 5 -2 6.53 1.24
 29 5 -2 5.33 1.02
 29 5 -2 5.78 1.39
 29 5 -2 7.82 1.47
 -29 5 2 5.21 1.62
 31 5 -2 7.52 1.07
 31 5 -2 7.68 1.53
 31 5 -2 7.48 1.43
 31 5 -2 6.76 1.42
 33 5 -2 3.44 1.15
 33 5 -2 2.33 1.12
 33 5 -2 5.48 1.4
 -33 -5 2 2.4 1.33
 35 5 -2 0.41 1.03
 35 5 -2 -0.23 0.95
 -35 -5 2 0.34 1.06
 35 5 -2 1.41 1.03
 -37 -5 2 1.13 0.93
 37 5 -2 0.24 0.96
 37 5 -2 1.28 1.04
 -39 -5 2 -0.61 0.91
 39 5 -2 1.16 0.95
 39 5 -2 -0.79 0.69
 41 5 -2 0.92 0.64
 -41 -5 2 1.35 0.86
 41 5 -2 0.96 0.81
 -41 -5 2 0.24 0.64
 -43 -5 2 1.08 0.52
 -43 -5 2 1.27 0.55
 43 5 -2 1.13 0.49
 38 6 2 1.23 0.61
 38 6 2 1.59 0.44
 -38 -6 -2 1.45 0.7
 36 6 2 1.15 0.78
 -36 -6 -2 0.05 0.74
 36 6 2 -0.14 0.56
 34 6 2 0.38 0.89
 -34 -6 -2 0.84 1.05
 34 6 2 0.25 0.64
 32 6 2 2.27 1.17
 32 6 2 2.05 0.92
 32 6 2 1.37 0.79
 30 6 2 3.57 0.78
 30 6 2 3.62 0.98
 30 6 2 3.87 1.4
 30 6 2 2.67 1
 28 6 2 -0.28 0.91
 28 6 2 0.39 1.27
 28 6 2 2.36 1.11
 28 6 2 -0.94 0.7
 26 6 2 4.66 1.42
 26 6 2 8.81 1.3
 26 6 2 7.67 1.34
 26 6 2 7.6 1.04
 24 6 2 1.58 0.89
 24 6 2 1.19 1.24
 24 6 2 0.73 1.36
 24 6 2 0.45 0.76
 -22 6 -2 28.58 1.56
 22 6 2 28.08 1.66
 22 6 2 29.65 1.85
 22 6 2 30.28 2.2
 22 6 2 26.73 1.99
 22 6 2 29.21 2.43
 -22 6 -2 26.67 2.49
 20 6 2 17.24 1.87
 -20 6 -2 17.55 2.2
 20 6 2 17.97 1.68
 20 6 2 20.08 2.07
 20 6 2 18.02 1.48
 -20 6 -2 17.82 1.26
 20 6 2 19 1.37
 18 6 2 11.2 1.58
 18 6 2 10.25 1.11
 -18 6 -2 11.67 1.01
 -18 6 -2 12.65 2.02
 18 6 2 12.53 1.74
 18 6 2 11.15 1.06
 18 6 2 13.22 1.43
 -16 6 -2 0.37 0.52
 16 6 2 0.27 0.58
 16 6 2 -1.15 1.1
 16 6 2 0.22 1.18
 16 6 2 1.52 0.84
 -16 6 -2 0.57 1.33
 14 6 2 11.91 1.21
 14 6 2 14.13 1.63
 14 6 2 11.32 1.5
 -14 6 -2 12.59 1.8
 12 6 2 2.87 0.72
 -12 6 -2 4.3 1.44
 12 6 2 4.97 1.25
 10 6 2 9 1.35
 -10 6 -2 11.07 1.65
 10 6 2 7.79 0.92
 -8 6 -2 1.65 1.06
 8 6 2 2.3 1
 8 6 2 2.41 0.61
 -6 6 -2 8.29 1.35
 6 6 2 7.8 0.71
 6 6 2 7.52 1.18
 4 6 2 1.09 0.91
 -4 6 -2 0.95 0.93
 4 6 2 1.5 0.42
 2 6 2 9.4 0.54
 2 6 2 9.21 1.11
 -2 6 -2 10.89 1.31
 0 6 2 1.37 0.81
 0 6 -2 2.65 0.93
 0 6 -2 1.45 0.15
 2 6 -2 18.31 0.55
 -2 6 2 20.64 1.44
 2 6 -2 17.48 1.54
 -4 -6 2 0.56 0.84
 4 6 -2 0.09 0.26
 4 6 -2 1.54 0.78
 4 6 -2 1.18 0.78
 6 6 -2 28.4 1.02
 6 6 -2 31.3 1.77
 8 6 -2 6.57 1.17
 8 6 -2 6.21 0.65
 10 6 -2 33.5 1.41
 10 6 -2 30.01 1.92
 12 6 -2 17.36 1.61
 -12 6 2 16.45 1.67
 12 6 -2 15.62 1.11
 14 6 -2 1.36 0.73
 -14 6 2 3.29 1.29
 14 6 -2 1.75 1.06
 14 6 -2 0.91 1.06
 -16 6 2 0.15 1.18
 16 6 -2 1.63 1.2
 16 6 -2 1.37 0.81
 16 6 -2 1.14 1.01
 18 6 -2 1.42 1.18
 18 6 -2 0.78 0.58
 18 6 -2 1.28 0.81
 18 6 -2 0.68 1.14
 -18 6 2 -0.35 1.37
 20 6 -2 0.67 0.9
 20 6 -2 1.61 0.68
 20 6 -2 0.38 1
 20 6 -2 0.68 0.75
 -20 6 2 1.24 1.31
 20 6 -2 0.79 1.13
 22 6 -2 1.72 0.74
 22 6 -2 2.39 1.31
 -22 6 2 -1.5 1.58
 22 6 -2 0.92 0.86
 22 6 -2 2.58 0.87
 22 6 -2 1.05 1.17
 24 6 -2 2.39 0.85
 24 6 -2 2.8 1.41
 -24 6 2 5.3 1.78
 24 6 -2 3.63 1.12
 24 6 -2 3.97 1.08
 24 6 -2 3.63 1.35
 26 6 -2 3.79 1.32
 26 6 -2 4.25 0.93
 26 6 -2 5.09 1.13
 26 6 -2 3.19 1.39
 28 6 -2 -0.19 1.04
 28 6 -2 0.46 1.19
 28 6 -2 1.11 0.98
 28 6 -2 0.54 0.76
 30 6 -2 5.84 1.04
 30 6 -2 6.07 1.15
 30 6 -2 4.35 1.21
 30 6 -2 5.25 1.43
 32 6 -2 1.09 0.7
 32 6 -2 1.88 1.08
 32 6 -2 1.5 0.86
 -34 -6 2 11.97 1.5
 34 6 -2 7.01 1.13
 34 6 -2 9.79 1.47
 34 6 -2 8.94 1.14
 34 6 -2 8.91 0.96
 -36 -6 2 -0.7 0.96
 36 6 -2 0.31 0.94
 36 6 -2 0.28 0.75
 38 6 -2 4.77 0.94
 38 6 -2 5.22 0.8
 -38 -6 2 5.64 0.9
 40 6 -2 -0.2 0.4
 40 6 -2 0.33 0.6
 -40 -6 2 -0.41 0.64
 35 7 2 -0.16 0.54
 -35 -7 -2 1.16 0.59
 33 7 2 0.46 0.45
 -33 -7 -2 1.39 0.75
 33 7 2 -0.3 0.78
 31 7 2 1.59 0.6
 31 7 2 2.1 0.52
 31 7 2 0.54 0.83
 31 7 2 1.46 0.79
 29 7 2 2.15 1.06
 29 7 2 2.11 0.63
 29 7 2 2.84 0.93
 29 7 2 3.41 0.8
 27 7 2 10.6 1.06
 27 7 2 9.91 0.98
 27 7 2 7.1 1.41
 27 7 2 11.21 1.39
 25 7 2 -0.35 1.02
 25 7 2 -1.22 0.79
 25 7 2 0.48 0.67
 25 7 2 1.54 1.22
 23 7 2 9.03 1.59
 23 7 2 10.24 1.62
 23 7 2 8.65 0.94
 23 7 2 9.09 1.09
 21 7 2 3.75 0.91
 21 7 2 1.89 1.23
 21 7 2 5.6 1.53
 21 7 2 3.33 0.76
 -19 7 -2 0.31 0.64
 19 7 2 0.81 0.59
 19 7 2 0.28 0.68
 19 7 2 1.69 1.4
 19 7 2 0.13 1.23
 17 7 2 5.47 1.43
 17 7 2 3.62 1.24
 -17 7 -2 3.94 1.51
 17 7 2 3.69 0.64
 17 7 2 5.74 0.87
 -17 7 -2 4.5 0.74
 15 7 2 1.57 0.75
 15 7 2 0.8 0.61
 15 7 2 1.48 0.45
 15 7 2 1.68 1.16
 15 7 2 2.22 1.34
 -15 7 -2 1.39 1.37
 -15 7 -2 1.37 0.58
 13 7 2 7.7 0.83
 13 7 2 5.58 0.86
 13 7 2 4.89 0.36
 -13 7 -2 5.78 0.67
 -13 7 -2 6.89 1.54
 13 7 2 4.85 1.29
 11 7 2 0.86 0.61
 -11 7 -2 1.15 1.21
 11 7 2 1.16 1.17
 11 7 2 1.48 0.56
 -9 7 -2 5.71 1.39
 9 7 2 5.74 1.27
 9 7 2 2.99 0.5
 9 7 2 3.35 0.65
 7 7 2 0.01 1.07
 7 7 2 0.61 0.46
 -7 7 -2 -1.59 1.09
 -5 7 -2 0.61 0.96
 5 7 2 0.8 1.04
 5 7 2 0.62 0.36
 -3 7 -2 0.79 1.01
 3 7 2 0.08 0.97
 1 7 2 2.22 0.99
 5 7 -2 12.39 0.41
 5 7 -2 13.51 1.4
 7 7 -2 1.07 1.01
 7 7 -2 0.8 0.87
 7 7 -2 1.05 0.32
 9 7 -2 -0.06 0.93
 9 7 -2 0.75 0.89
 9 7 -2 2.01 0.51
 11 7 -2 0.89 0.52
 11 7 -2 1.35 1.08
 11 7 -2 0.88 0.41
 11 7 -2 0.27 0.88
 13 7 -2 -0.65 1.09
 13 7 -2 -0.27 1.1
 13 7 -2 1.44 0.63
 13 7 -2 1.39 0.49
 15 7 -2 1.03 0.69
 15 7 -2 0.39 0.95
 15 7 -2 1.25 0.6
 15 7 -2 -0.26 1.12
 17 7 -2 7.53 1.45
 17 7 -2 5.36 1.34
 17 7 -2 4.08 0.88
 17 7 -2 5.42 0.53
 17 7 -2 5.33 0.8
 19 7 -2 3.34 0.8
 19 7 -2 3.92 1.47
 19 7 -2 2.82 1.42
 19 7 -2 2.55 0.57
 21 7 -2 0.44 0.68
 21 7 -2 1.3 1.34
 21 7 -2 0.57 0.57
 21 7 -2 0.52 1.23
 23 7 -2 0.9 0.63
 23 7 -2 2.23 1.2
 23 7 -2 2.68 1.38
 23 7 -2 0.99 0.76
 25 7 -2 -0.01 1.3
 25 7 -2 1.67 1.22
 25 7 -2 1.86 0.85
 25 7 -2 0.92 0.66
 27 7 -2 1.72 1.1
 27 7 -2 0.89 0.77
 27 7 -2 1.8 0.77
 27 7 -2 2.02 1.25
 29 7 -2 0.1 0.6
 29 7 -2 -0.89 1.17
 29 7 -2 0.21 0.68
 29 7 -2 -1.44 1.13
 31 7 -2 0.06 0.67
 31 7 -2 1.74 0.92
 -31 -7 2 1.48 1.09
 31 7 -2 -0.3 0.56
 31 7 -2 1.18 0.99
 33 7 -2 -0.42 0.87
 -33 -7 2 -0.08 0.88
 33 7 -2 1.44 0.63
 33 7 -2 0.22 0.43
 33 7 -2 1.19 0.75
 -35 -7 2 0.65 0.82
 35 7 -2 0.85 0.8
 35 7 -2 0.04 0.44
 37 7 -2 1.17 0.57
 -37 -7 2 1.08 0.6
 -30 -8 -2 1.31 0.82
 30 8 2 0.67 0.46
 30 8 2 0.21 0.61
 28 8 2 0.31 0.48
 28 8 2 0.04 0.82
 26 8 2 0.61 0.76
 26 8 2 1.64 0.97
 26 8 2 1.95 0.63
 24 8 2 -0.05 0.98
 24 8 2 -0.39 0.64
 24 8 2 0.1 0.97
 22 8 2 3.39 1.05
 22 8 2 3.85 0.82
 22 8 2 2.24 1.11
 20 8 2 3.46 1.19
 20 8 2 1.35 0.69
 20 8 2 3.07 1.17
 18 8 2 3.32 0.79
 18 8 2 4.25 1.26
 16 8 2 0.48 1.14
 -16 8 -2 1.37 0.56
 16 8 2 2.22 0.7
 14 8 2 6.14 1.45
 -14 8 -2 7.55 0.74
 14 8 2 7.54 0.84
 -12 8 -2 0.8 0.41
 12 8 2 0.77 1.2
 12 8 2 0.9 0.59
 10 8 2 6.68 1.32
 10 8 2 4.78 0.64
 8 8 2 0.27 0.43
 8 8 2 1.44 1.01
 6 8 2 2.75 1.22
 -6 -8 -2 4.15 1.22
 -4 -8 -2 -1.61 1.15
 4 8 2 -0.03 1.03
 2 8 2 2.83 1.1
 8 8 -2 0.3 0.96
 10 8 -2 12.39 1.46
 10 8 -2 11.2 1.55
 10 8 -2 12.07 0.79
 12 8 -2 -0.45 1.08
 12 8 -2 1.83 1.16
 12 8 -2 0.13 0.49
 14 8 -2 6.66 0.77
 14 8 -2 7.48 1.35
 14 8 -2 7.68 1.35
 16 8 -2 -0.64 1.08
 16 8 -2 1 1.05
 16 8 -2 1.11 0.66
 18 8 -2 1.76 0.66
 18 8 -2 2.1 1.23
 18 8 -2 2.51 1.05
 20 8 -2 0.5 0.68
 20 8 -2 0.09 1.18
 20 8 -2 0.75 1.16
 22 8 -2 3.42 1.19
 22 8 -2 4.69 0.85
 22 8 -2 2.78 1.19
 24 8 -2 -0.69 0.66
 24 8 -2 0.46 0.92
 24 8 -2 0.42 0.96
 26 8 -2 3.53 0.77
 26 8 -2 2.8 1.03
 26 8 -2 2.5 1.07
 28 8 -2 0.55 0.6
 28 8 -2 -0.07 0.95
 28 8 -2 1.33 0.94
 30 8 -2 1.23 0.92
 30 8 -2 1.34 0.57
 -30 -8 2 2.7 0.89
 -32 -8 2 1.01 0.66
 32 8 -2 -0.05 0.45
 32 8 -2 0.78 0.68
 27 9 2 -0.15 0.32
 25 9 2 -0.27 0.4
 23 9 2 0.89 0.47
 21 9 2 0.33 0.5
 21 9 2 2.15 0.95
 19 9 2 1.68 0.57
 19 9 2 1.16 0.97
 17 9 2 -1.15 0.9
 17 9 2 -0.07 0.52
 15 9 2 -0.36 0.5
 15 9 2 -1.71 1.07
 13 9 2 0.46 0.52
 13 9 2 0.71 0.95
 11 9 2 0.45 1.03
 11 9 2 0.43 0.47
 9 9 2 3.09 1.17
 9 9 2 2.64 0.52
 7 9 2 4.38 0.51
 7 9 2 5.09 1.26
 5 9 2 2.69 1.1
 9 9 -2 -0.37 0.38
 11 9 -2 2.44 0.49
 11 9 -2 4.67 1.12
 13 9 -2 2.97 1.19
 13 9 -2 0.6 0.47
 15 9 -2 0.39 0.89
 15 9 -2 -0.05 0.46
 15 9 -2 1.36 0.94
 17 9 -2 0.81 0.89
 17 9 -2 0.37 0.9
 17 9 -2 0.42 0.52
 19 9 -2 0.13 0.84
 19 9 -2 0.5 0.57
 19 9 -2 1.22 1
 21 9 -2 0.45 0.86
 21 9 -2 1.59 0.87
 21 9 -2 0.84 0.58
 23 9 -2 0.07 0.81
 23 9 -2 -0.08 0.8
 23 9 -2 0.58 0.49
 25 9 -2 0.54 0.44
 25 9 -2 0.3 0.73
 -25 -9 2 0.35 0.66
 27 9 -2 2.59 0.73
 27 9 -2 0.57 0.41
 29 9 -2 0.67 0.33
 20 10 2 0.04 0.27
 18 10 2 0.72 0.32
 16 10 2 0.26 0.32
 14 10 2 0.64 0.33
 12 10 2 -0.08 0.3
 10 10 2 2.28 0.36
 8 10 2 0.36 0.25
 12 10 -2 0.07 0.24
 14 10 -2 0.83 0.32
 16 10 -2 0.2 0.32
 18 10 -2 0.06 0.31
 20 10 -2 0.27 0.29
 22 10 -2 0.81 0.28
 44 0 3 -0.15 0.58
 -42 0 -3 -0.23 0.54
 42 0 3 -0.58 0.89
 42 0 3 -1.5 0.87
 40 0 3 -1.93 0.94
 -40 0 -3 -0.36 0.23
 -40 0 -3 0.13 0.72
 40 0 3 -0.18 1
 38 0 3 -0.54 1.28
 38 0 3 0.64 1.05
 -38 0 -3 -0.02 0.68
 36 0 3 -0.03 1.41
 -36 0 -3 -0.96 0.85
 36 0 3 0.06 1.15
 -36 0 -3 1.25 1.12
 36 0 3 -0.04 1.06
 -34 0 -3 -1.57 1.05
 -34 0 -3 0.33 0.9
 34 0 3 -0.65 1.17
 34 0 3 -1.88 1.51
 -32 0 -3 -0.7 1.09
 32 0 3 1.02 1.12
 -32 0 -3 1.18 1.04
 -30 0 -3 0.47 1.02
 -30 0 -3 -1.52 1.03
 30 0 3 -0.1 1.22
 -28 0 -3 0.72 0.79
 -26 0 -3 -0.35 0.98
 -26 0 -3 -0.38 1.01
 -24 0 -3 -1.39 1
 -22 0 -3 -0.89 0.89
 -20 0 -3 0.06 0.75
 -18 0 -3 0.32 0.71
 -18 0 -3 -0.67 0.67
 -16 0 -3 0.56 0.75
 -16 0 -3 0.71 0.69
 -14 0 -3 0.3 0.63
 -14 0 -3 0.7 0.7
 -12 0 -3 -0.33 0.57
 -12 0 -3 -0.08 0.36
 -12 0 -3 0.85 0.55
 12 0 3 -0.42 0.55
 -10 0 -3 -0.17 0.6
 -10 0 -3 0.36 0.47
 10 0 3 -0.32 0.47
 -8 0 -3 -0.38 0.42
 -8 0 -3 -0.35 0.55
 -6 0 -3 0.11 0.55
 -4 0 -3 -0.66 0.51
 -2 0 -3 0.18 0.45
 0 0 3 0.34 0.34
 -2 0 3 -0.03 0.25
 -4 0 3 -0.29 0.25
 -6 0 3 0.11 0.27
 -8 0 3 -0.05 0.49
 -10 0 3 0.39 0.53
 -12 0 3 0.34 0.59
 12 0 -3 0.45 0.51
 14 0 -3 -0.27 0.54
 -14 0 3 -0.12 0.62
 -16 0 3 0.33 0.63
 16 0 -3 0.28 0.49
 -18 0 3 0.87 0.8
 -20 0 3 1.21 0.84
 -22 0 3 1.08 0.95
 -24 0 3 -0.48 1.01
 -26 0 3 -0.73 0.98
 -28 0 3 0.23 1.06
 -30 0 3 0.8 1.02
 -30 0 3 0.55 1.21
 -32 0 3 0.46 0.9
 -32 0 3 -0.6 1.13
 -32 0 3 0.37 1.01
 -32 0 3 0.42 0.9
 -34 0 3 -0.64 1.02
 -34 0 3 -0.11 0.86
 -34 0 3 0.25 0.99
 -34 0 3 0.71 1.29
 -36 0 3 0.34 1.21
 36 0 -3 0.38 1.13
 -36 0 3 0.26 0.94
 -36 0 3 0.81 1.05
 -36 0 3 -1.94 1.1
 38 0 -3 0.71 1.08
 -38 0 3 -0.61 1.04
 -38 0 3 -0.35 0.87
 -40 0 3 -1.75 1.03
 -40 0 3 -0.88 0.82
 40 0 -3 1.98 1.37
 -40 0 3 -0.01 0.97
 -42 0 3 0.63 0.59
 -42 0 3 1.31 0.94
 -42 0 3 1.75 0.92
 42 0 -3 1.84 1.1
 -44 0 3 -0.23 0.76
 -44 0 3 -0.54 0.66
 -46 0 3 0.24 0.39
 46 0 -3 0.87 0.74
 43 1 3 -0.58 0.54
 43 1 3 0.04 0.65
 43 -1 3 -0.03 0.75
 -43 -1 -3 0.02 0.58
 41 1 3 2.33 0.95
 41 -1 3 4.51 1.19
 -41 -1 -3 3.39 0.92
 41 1 3 4.48 1
 -41 -1 -3 3.73 0.64
 39 1 3 1.53 1.17
 39 -1 3 0.32 0.89
 39 -1 3 5.12 1.46
 -39 1 -3 0.64 0.66
 -39 -1 -3 1.64 0.85
 -39 -1 -3 2.55 1.01
 39 1 3 1.75 0.99
 39 -1 3 1.76 1.06
 -37 -1 -3 1.17 0.91
 37 1 3 -1.28 1.14
 -37 -1 -3 -0.91 1.1
 37 1 3 0.62 1.11
 37 -1 3 -1.04 1.16
 -37 1 -3 0.55 0.8
 37 -1 3 0.17 1.11
 -35 -1 -3 -0.92 1.1
 35 1 3 1.05 1.3
 -35 -1 -3 2.25 1.16
 35 1 3 0.41 1.09
 35 -1 3 0.49 1.02
 -35 1 -3 -0.04 0.56
 -35 1 -3 0.77 0.94
 -33 1 -3 5.62 1.13
 -33 -1 -3 10.8 1.69
 33 1 3 9.18 1.56
 33 1 3 8.72 1.39
 -33 1 -3 6.61 0.9
 33 1 3 8.35 1.65
 -33 -1 -3 8.44 1.27
 33 -1 3 8.6 1.6
 -31 1 -3 8.75 1.11
 -31 1 -3 6.73 1.6
 -31 1 -3 9.2 1.3
 -31 -1 -3 9.77 1.56
 31 1 3 10.84 1.81
 31 1 3 10.87 1.48
 -29 1 -3 26.97 1.83
 -29 -1 -3 29.59 2.16
 -29 1 -3 29.58 1.71
 29 1 3 31.5 2.38
 29 1 3 30.32 2.13
 -29 1 -3 23.88 2.22
 -27 1 -3 -0.14 1.19
 27 1 3 -0.84 1.33
 -27 1 -3 1.28 0.81
 -25 1 -3 14.46 1.69
 -25 1 -3 12.24 1.27
 -23 1 -3 -0.03 1
 -21 -1 -3 65.85 2.38
 21 1 3 66.96 2.54
 -21 1 -3 70.16 2.82
 -19 1 -3 10.02 1.17
 19 1 3 10.67 1.18
 -19 -1 -3 10.6 1.08
 -19 1 -3 7.45 1.22
 17 1 3 135.92 3.17
 17 1 3 143.32 3.36
 -17 1 -3 138.01 3.42
 -17 -1 -3 141.36 2.92
 -17 1 -3 142.71 3.47
 -15 1 -3 87.24 2.67
 -15 -1 -3 82.33 2.11
 -15 -1 -3 79.78 2.08
 15 1 3 86.63 2.48
 -15 1 -3 81.18 2.47
 -13 1 -3 5.13 0.94
 -13 -1 -3 5 0.66
 -13 -1 -3 5.19 0.69
 13 1 3 5.26 0.83
 -13 1 -3 5.13 0.88
 13 1 3 6.13 0.81
 11 1 3 2.92 0.66
 -11 -1 -3 4.01 0.62
 11 1 3 3.12 0.68
 -11 -1 -3 3.28 0.53
 -11 1 -3 3.41 0.76
 -9 1 -3 202.39 3.35
 9 1 3 197.85 2.85
 -9 -1 -3 203.99 2.72
 9 1 3 203.24 2.86
 -9 1 -3 204.1 3.04
 7 1 3 2.16 0.59
 -7 1 -3 2.28 0.72
 7 1 3 2.76 0.52
 -7 1 -3 2.57 0.63
 -7 -1 -3 1.79 0.5
 -5 1 -3 34.98 1.2
 5 1 3 35.31 1.08
 -5 1 -3 34.38 1.34
 5 1 3 34.51 1.05
 -3 1 -3 256.25 2.78
 3 1 3 260.06 2.43
 3 1 3 252.31 2.49
 -3 1 -3 264.13 3.05
 1 1 3 152.39 1.9
 1 1 3 150.76 1.69
 -1 1 3 61.73 1.02
 -1 1 3 62.7 1.22
 1 1 -3 61.37 1.28
 3 1 -3 37.68 0.96
 -3 1 3 39.29 1.01
 -5 1 3 2.37 0.47
 -5 -1 3 2.37 0.45
 5 1 -3 3.2 0.39
 7 1 -3 1018.45 4.94
 -7 1 3 1011.47 4.95
 -7 -1 3 1018.01 5.39
 -7 1 3 1011.43 5.28
 -9 -1 3 449.23 3.91
 -9 1 3 456.28 4.02
 -11 1 3 5.32 0.69
 -11 -1 3 5.58 0.67
 11 1 -3 5.81 0.33
 11 1 -3 5.48 0.66
 13 1 -3 57.52 0.99
 13 1 -3 62.19 1.72
 -13 1 3 60.36 1.83
 -13 -1 3 61.99 1.74
 -15 -1 3 6.54 0.85
 15 1 -3 6.1 0.74
 -15 1 3 6.06 0.86
 -17 -1 3 0.45 0.7
 -17 1 3 0.64 0.75
 17 1 -3 0.78 0.53
 -19 1 3 45.74 2.02
 19 1 -3 47.05 1.9
 -19 -1 3 45.21 1.91
 -21 1 3 5.39 1.17
 -21 -1 3 4.28 0.9
 -23 -1 3 6.49 1.14
 -23 1 3 8.89 1.33
 -25 1 3 3.11 1.15
 -25 -1 3 1.59 0.96
 -27 1 3 27.39 2.13
 -27 -1 3 30.62 2.04
 -29 1 3 1.54 0.75
 29 1 -3 1.52 0.98
 -29 -1 3 1.7 1.08
 -29 1 3 2.61 1.29
 -31 1 3 12.04 1.77
 -31 1 3 11.21 1.35
 -31 -1 3 11.19 1.44
 -31 1 3 10.79 1.42
 -31 -1 3 8.97 1.52
 31 1 -3 11.19 1.52
 31 1 -3 14.39 1.89
 -33 -1 3 3.2 1.2
 -33 -1 3 2.39 1.25
 -33 1 3 5.11 1.27
 33 1 -3 4.76 1.27
 -33 1 3 2.23 1.08
 -33 -1 3 3.18 1.27
 -33 1 3 3.47 0.91
 -33 1 3 3.99 1.49
 33 1 -3 3.29 1.14
 35 1 -3 8.08 1.59
 35 1 -3 6.46 1.37
 -35 1 3 7.74 1.36
 -35 -1 3 5.68 1.39
 -35 -1 3 9.65 1.44
 -35 -1 3 8.08 1.54
 -35 1 3 5.76 1.59
 -35 1 3 9.76 1.07
 -37 1 3 -0.43 0.99
 37 1 -3 -0.31 1.11
 -37 -1 3 -0.54 1.11
 -37 -1 3 0.09 1.04
 -37 1 3 0.05 0.69
 -37 -1 3 1.87 1.21
 -37 1 3 1.92 1.11
 39 1 -3 14.25 1.9
 -39 -1 3 9.61 1.47
 -39 1 3 9.28 1.3
 -39 -1 3 11.63 1.44
 -39 1 3 9.17 0.72
 -39 1 3 9.43 1.3
 -39 -1 3 10.48 1.52
 41 1 -3 0.92 1
 41 -1 -3 0.31 0.97
 -41 -1 3 1.2 0.81
 -41 -1 3 1.38 0.91
 -41 1 3 1.07 0.93
 -41 1 3 1.63 0.82
 -43 -1 3 3.87 0.92
 -43 -1 3 5.7 0.89
 43 -1 -3 3.87 1.17
 -43 -1 3 4.8 1.06
 43 1 -3 5.09 1.11
 -43 1 3 5.66 0.69
 -45 -1 3 1.79 0.42
 -45 -1 3 2.61 0.8
 45 1 -3 1.34 0.66
 -45 -1 3 1.73 0.72
 45 -1 -3 2.38 0.89
 47 -1 -3 0.99 0.64
 -47 -1 3 0.53 0.44
 -42 -2 -3 0.86 0.56
 -42 -2 -3 -0.26 0.66
 42 2 3 0.84 0.75
 -40 -2 -3 -0.62 0.75
 40 2 3 0.74 0.94
 40 2 3 -0.8 0.56
 -40 2 -3 0.31 0.84
 -40 -2 -3 -0.25 0.79
 40 -2 3 -1.87 1.02
 38 2 3 -0.89 0.98
 38 2 3 -0.38 0.83
 -38 -2 -3 1.21 1.08
 -38 -2 -3 0.79 0.98
 38 -2 3 -1.98 1.23
 36 2 3 3.09 1.2
 -36 2 -3 1.46 0.53
 36 2 3 1.33 1.3
 -36 -2 -3 2.2 1.15
 -34 -2 -3 1.94 1.02
 34 2 3 2.6 1.36
 -34 -2 -3 -0.46 1.24
 34 2 3 3.16 1.28
 32 2 3 14.44 1.83
 -32 -2 -3 10.73 1.42
 -32 2 -3 9.21 1.73
 -32 -2 -3 9.84 1.53
 32 2 3 9.42 1.65
 -32 2 -3 12.79 1.12
 30 2 3 -1.16 0.82
 -30 2 -3 -1.13 0.83
 -30 2 -3 -0.26 0.36
 -30 2 -3 -0.98 1.36
 30 2 3 0.21 1.29
 30 2 3 0.77 1.11
 28 2 3 0.14 1.13
 -28 2 -3 0.74 1.31
 -28 2 -3 -0.04 0.79
 28 2 3 2 0.91
 -28 2 -3 0.54 0.54
 -26 2 -3 6.69 1.54
 26 2 3 8.1 1.25
 -26 2 -3 6.35 0.94
 24 2 3 -0.07 0.97
 -24 2 -3 0.79 1.24
 -24 2 -3 0.98 0.63
 -22 2 -3 20.95 1.96
 -20 2 -3 32.86 2.17
 20 2 3 32.6 1.93
 18 2 3 0.51 0.68
 -18 2 -3 1.19 0.99
 16 2 3 3.1 0.76
 -16 2 -3 3.1 1.05
 -16 2 -3 1.72 0.9
 -14 2 -3 52.95 2.27
 14 2 3 54.21 1.95
 -14 2 -3 52.71 2.15
 14 2 3 56.54 1.96
 -12 -2 -3 7.74 0.7
 -12 2 -3 6.92 1.04
 12 2 3 8.77 0.93
 -12 2 -3 8.17 1.14
 10 2 3 77.37 1.94
 -10 2 -3 79.91 2.45
 10 2 3 73.66 1.93
 -10 -2 -3 77.97 1.69
 -10 2 -3 76.95 2.24
 8 2 3 8 0.78
 -8 2 -3 7.77 0.95
 8 2 3 8.09 0.73
 -8 2 -3 7.2 0.98
 6 2 3 32.42 1.12
 -6 2 -3 31.4 1.5
 -6 2 -3 35.73 1.47
 6 2 3 33.06 1.17
 -4 2 -3 144.31 2.73
 4 2 3 141.11 2.19
 -4 2 -3 148.09 2.62
 4 2 3 147.43 2.02
 2 2 3 13.46 0.82
 -2 2 -3 15.37 0.97
 2 2 3 13.82 0.64
 -2 2 -3 12.41 0.93
 0 2 3 132.39 2.11
 0 2 -3 130 2.27
 0 2 3 127.97 1.53
 0 2 -3 127.1 2.24
 -2 2 3 215.54 1.84
 2 2 -3 207.22 2.83
 2 2 -3 211.11 2.66
 -2 2 3 213.4 2.66
 4 2 -3 -0.57 0.58
 4 2 -3 0.86 0.45
 -4 2 3 0.99 0.61
 4 -2 -3 0.97 0.4
 -6 -2 3 72.91 1.68
 6 -2 -3 71.52 1.35
 -6 -2 3 66.47 0.63
 6 2 -3 69.27 1.2
 6 2 -3 64.06 1.64
 -6 2 3 67.06 1.6
 -8 -2 3 0.62 0.55
 8 2 -3 0.46 0.2
 -8 2 3 0.37 0.52
 8 2 -3 0.47 0.41
 10 2 -3 65.4 1.52
 -10 2 3 67.51 1.83
 -10 -2 3 65.56 1.7
 12 2 -3 39.25 1.33
 -12 2 3 39.47 1.59
 -12 -2 3 38.31 1.44
 -14 2 3 1.43 0.81
 -14 -2 3 2.55 0.73
 14 2 -3 3.06 0.67
 16 2 -3 9.79 0.96
 -16 2 3 10.35 1.14
 -16 -2 3 10.18 0.99
 -18 -2 3 0.3 0.77
 18 2 -3 1.15 0.6
 -18 2 3 0.5 0.83
 -20 2 3 2.28 1.05
 -20 -2 3 2.75 0.92
 20 2 -3 2.45 0.81
 -22 2 3 4.01 1.16
 22 2 -3 4.38 0.96
 -22 -2 3 3.47 0.93
 24 2 -3 30.43 1.91
 -24 -2 3 27.82 1.77
 -24 2 3 30.65 2.1
 24 2 -3 27.32 1.59
 26 2 -3 11.69 1.25
 -26 -2 3 9.94 1.31
 -26 2 3 12.68 1.7
 -28 -2 3 0.14 1
 28 2 -3 -0.36 0.86
 -28 2 3 -0.57 1.19
 -30 -2 3 -0.72 1.1
 -30 2 3 -0.15 0.91
 30 2 -3 -0.62 1.09
 -30 2 3 -0.89 0.76
 -30 -2 3 0.25 1.13
 -30 2 3 0.2 1.23
 30 2 -3 -1.73 1.11
 32 2 -3 1.99 1.19
 -32 -2 3 -1 1.27
 32 2 -3 0.61 1.07
 -32 2 3 0.61 1.01
 -32 2 3 -1.58 1.38
 -32 2 3 -0.2 0.75
 -32 2 3 1.09 0.55
 -32 -2 3 -0.54 1.1
 -34 2 3 -0.7 0.3
 34 2 -3 1.4 1.19
 34 2 -3 -1.44 1.3
 -34 2 3 1.6 1.35
 -34 2 3 0.36 0.79
 -34 -2 3 -1.28 1.17
 -34 2 3 0.51 1
 -36 -2 3 8.41 1.42
 36 2 -3 7 1.46
 -36 2 3 7.23 0.97
 36 2 -3 4.19 1.19
 -36 -2 3 6.97 1.45
 38 2 -3 -0.33 1.03
 -38 -2 3 0.03 1.24
 38 2 -3 1.19 1.13
 -38 2 3 0.13 0.64
 -38 -2 3 0.38 1.17
 40 2 -3 -0.54 0.9
 40 2 -3 -0.55 1.02
 -40 2 3 0.79 0.35
 -40 -2 3 1.06 1.11
 -42 -2 3 0.06 0.74
 42 2 -3 0.7 0.69
 42 2 -3 -0.69 0.83
 -44 -2 3 2.54 0.79
 -44 -2 3 1.08 0.74
 -44 -2 3 1.64 0.8
 -46 -2 3 0.46 0.65
 -46 -2 3 -0.67 0.58
 -46 -2 3 -0.01 0.41
 43 3 3 0.26 0.55
 -43 -3 -3 0.87 0.45
 -41 -3 -3 0.83 0.63
 41 3 3 2 0.85
 -41 -3 -3 1.72 0.71
 -39 -3 -3 -0.15 0.91
 39 3 3 -0.57 0.99
 39 -3 3 -0.07 0.94
 -39 -3 -3 1.26 0.86
 -37 -3 -3 0.83 1.07
 -37 3 -3 1.93 1
 -37 -3 -3 -0.68 0.95
 37 3 3 0.81 0.99
 -35 -3 -3 0.47 0.95
 35 3 3 -2.64 1.34
 35 3 3 0.41 0.65
 -35 -3 -3 -0.56 1.01
 -35 3 -3 0.83 1.12
 33 3 3 3.82 1.42
 33 3 3 1.02 0.88
 -33 -3 -3 1.45 1.17
 -33 3 -3 0.91 0.84
 31 3 3 1.3 1.17
 -31 3 -3 0.64 1.48
 31 3 3 1.81 0.95
 -31 3 -3 1.22 1.19
 29 3 3 30.73 1.89
 -29 3 -3 28.28 2.69
 -29 3 -3 18.86 0.79
 -29 3 -3 22.64 1.82
 29 3 3 22.85 2.2
 27 3 3 16.71 1.58
 27 3 3 12.88 1.74
 -27 3 -3 17.37 2.27
 -27 3 -3 14.47 1.55
 -25 3 -3 26.34 1.16
 25 3 3 23.74 2.29
 -25 3 -3 21.37 2.28
 25 3 3 26.16 1.74
 -25 3 -3 25.59 1.85
 23 3 3 3.22 1.05
 -23 3 -3 3.19 0.56
 23 3 3 2.33 0.93
 -23 3 -3 1.91 1.26
 21 3 3 19.25 1.44
 21 3 3 22.67 1.72
 -21 3 -3 23.49 2.08
 19 3 3 1.23 0.64
 -19 3 -3 2.98 1.37
 19 3 3 2.87 0.93
 -17 3 -3 34.64 2.22
 17 3 3 37.28 1.92
 -15 3 -3 5.95 1.24
 15 3 3 6.48 0.87
 15 3 3 6.14 0.93
 13 3 3 56.44 2.01
 13 3 3 61.19 1.99
 -13 3 -3 60.09 2.45
 11 3 3 7.13 0.89
 -11 3 -3 6.59 1.07
 9 3 3 5.05 0.73
 -9 3 -3 4.96 1.03
 -9 3 -3 3.39 0.89
 9 3 3 2.62 0.58
 7 3 3 36.28 1.38
 -7 3 -3 33.14 1.73
 7 3 3 32.4 1.24
 -7 3 -3 34.91 1.66
 5 3 3 9 0.81
 5 3 3 8.77 0.67
 -5 3 -3 10.78 1.07
 -5 3 -3 9 1.02
 3 3 3 4.79 0.74
 3 3 3 6.72 0.54
 -3 3 -3 5.73 0.42
 -3 3 -3 6.03 0.88
 -3 3 -3 5.77 0.92
 1 3 3 12.48 0.6
 -1 3 -3 13.83 1.08
 1 3 3 12.18 0.94
 -1 3 -3 11.22 0.98
 1 3 -3 25.58 1.3
 1 3 -3 26.14 1.22
 -1 3 3 25.05 1.21
 -1 3 3 24.58 0.72
 -3 3 3 205.39 1.91
 -3 3 3 203.65 3.07
 3 3 -3 209.45 3.31
 -3 3 3 207.11 2.62
 -5 3 3 33.83 1.41
 -5 3 3 32.79 0.89
 5 3 -3 34.01 1.43
 -5 3 3 35.52 1.23
 5 -3 -3 33.82 1.13
 7 3 -3 215.9 3.37
 7 3 -3 210.52 2.43
 -7 -3 3 208.52 3.22
 7 -3 -3 209.75 2.62
 9 -3 -3 0.44 0.38
 9 3 -3 0.59 0.44
 -9 -3 3 0.6 0.63
 -9 3 3 -0.38 0.64
 11 3 -3 114.29 2.23
 -11 3 3 119.37 2.82
 -11 -3 3 117.21 2.53
 -13 3 3 5 1.02
 13 3 -3 4.51 0.68
 -13 -3 3 5.66 0.83
 15 3 -3 78.42 2.2
 -15 -3 3 77.54 2.25
 -15 3 3 77.45 2.63
 -17 3 3 3.17 1.09
 17 3 -3 3.95 0.85
 -17 -3 3 3.97 0.89
 19 3 -3 15.95 1.3
 -19 -3 3 16.96 1.32
 -19 3 3 17.76 1.67
 -21 3 3 14.23 1.6
 21 3 -3 13.09 1.28
 -21 -3 3 14.65 1.32
 21 3 -3 14.42 1.33
 23 3 -3 11.01 1.27
 -23 -3 3 10.45 1.22
 -23 3 3 14.33 1.66
 23 3 -3 11.79 1.25
 -25 3 3 1.26 0.52
 25 3 -3 1.12 0.82
 25 3 -3 0.6 0.73
 -25 -3 3 -0.26 0.84
 25 3 -3 0.84 0.8
 -25 3 3 2.88 1.44
 27 3 -3 15.17 1.39
 27 3 -3 12.33 1.62
 -27 3 3 15.59 2
 -27 -3 3 10.73 1.38
 27 3 -3 17.11 1.6
 -27 3 3 15.54 1
 29 3 -3 5.9 1.3
 -29 -3 3 6.4 1.26
 -29 3 3 6.93 0.77
 -29 3 3 3.85 1.15
 29 3 -3 3.94 0.99
 -29 3 3 4.51 1.57
 29 3 -3 7.19 1.13
 31 3 -3 17.66 1.54
 31 3 -3 19.7 1.68
 -31 3 3 17.05 0.96
 -31 3 3 14.36 1.97
 31 3 -3 16.58 1.82
 -31 -3 3 19.9 2.02
 -31 3 3 16.56 1.72
 33 3 -3 5.29 1.49
 -33 -3 3 4 1.32
 -33 3 3 3.08 0.41
 33 3 -3 3.21 1.02
 -33 3 3 2.07 1.54
 -35 -3 3 14.05 1.81
 35 3 -3 13.62 1.27
 35 3 -3 11.21 1.57
 -37 -3 3 1.82 1.28
 37 3 -3 -0.66 0.69
 37 3 -3 2.21 1.23
 39 3 -3 -0.01 0.2
 -39 -3 3 1.27 0.94
 -39 -3 3 -0.1 0.92
 39 3 -3 0.23 1.04
 -41 -3 3 2.5 0.94
 -41 -3 3 2.05 0.96
 41 3 -3 2.92 1.03
 -43 -3 3 2.13 0.87
 -43 -3 3 2.98 0.88
 43 3 -3 1.85 0.84
 -45 -3 3 0.57 0.58
 -45 -3 3 -0.13 0.6
 -47 -3 3 0.44 0.27
 42 4 3 0.38 0.52
 42 4 3 0.96 0.66
 -42 -4 -3 1.09 0.56
 40 4 3 -0.54 0.8
 -40 -4 -3 1.21 0.68
 -40 -4 -3 0.35 0.7
 40 4 3 0.82 0.8
 38 4 3 -1.07 0.87
 -38 -4 -3 0.05 0.81
 -38 -4 -3 0.14 0.79
 38 4 3 -0.5 0.89
 -36 -4 -3 1.85 0.99
 36 4 3 0.35 0.99
 36 4 3 -0.2 0.93
 -34 4 -3 0.27 0.84
 34 4 3 1.91 1.28
 34 4 3 1.31 1
 32 4 3 -0.32 1.28
 -32 4 -3 1.08 0.99
 32 4 3 0.01 1.21
 -30 4 -3 3.66 1.05
 30 4 3 2.8 1.46
 30 4 3 3.53 1.17
 -28 4 -3 0.62 1.34
 -28 4 -3 -0.28 0.84
 28 4 3 1.86 1.14
 28 4 3 -0.13 1.21
 -26 4 -3 13.96 1.44
 26 4 3 13.09 1.75
 26 4 3 12.11 1.72
 -26 4 -3 13.07 2.08
 26 4 3 13.19 1.47
 24 4 3 0.02 1.01
 -24 4 -3 0.16 0.64
 -24 4 -3 -0.64 0.88
 24 4 3 0.5 0.38
 24 4 3 1 0.81
 -24 4 -3 -0.89 1.42
 24 4 3 1.87 1.07
 24 4 3 1.88 1.03
 22 4 3 13.39 1.59
 -22 4 -3 13.38 1.29
 22 4 3 15.24 1.54
 22 4 3 10.91 0.71
 -22 4 -3 13.59 1.95
 22 4 3 12.44 1.75
 20 4 3 -0.29 0.93
 20 4 3 0.83 0.36
 20 4 3 1.26 0.93
 -20 4 -3 0.77 1.23
 -18 4 -3 1.11 1.24
 18 4 3 3.15 1.01
 18 4 3 4.36 1
 16 4 3 1.75 0.91
 16 4 3 1.3 0.81
 -16 4 -3 1.02 1.1
 -14 4 -3 9.42 1.46
 14 4 3 8.97 1.03
 14 4 3 9.75 1.11
 -12 4 -3 0.68 0.97
 12 4 3 1.09 0.7
 10 4 3 6.73 0.86
 10 4 3 7.36 0.94
 -10 4 -3 7.44 1.16
 -8 4 -3 5.07 1.08
 8 4 3 4.83 0.73
 6 4 3 17.49 1.17
 6 4 3 16.86 0.94
 -6 4 -3 15.95 1.39
 4 4 3 10.97 1.02
 4 4 3 10.48 0.71
 -4 4 -3 8.52 1.11
 2 4 3 49.22 1.77
 2 4 3 44.04 1.15
 -2 4 -3 45.47 1.95
 0 4 3 87.65 1.44
 0 4 3 85.85 2.33
 0 4 -3 86.04 2.53
 -2 4 3 5.17 0.43
 -2 4 3 5.48 0.87
 2 4 -3 5.04 0.95
 -4 4 3 76.02 2.33
 -4 4 3 74.27 1.93
 4 4 -3 75.81 2.35
 6 -4 -3 2.08 0.52
 6 4 -3 2.66 0.44
 6 4 -3 3.29 0.85
 -6 4 3 2.05 0.62
 8 -4 -3 29.32 1.18
 -8 4 3 33.11 1.53
 8 4 -3 28.97 1.1
 -8 -4 3 30.85 1.52
 10 4 -3 0.91 0.49
 -10 -4 3 1.99 0.78
 -10 4 3 1.74 0.76
 12 4 -3 55.76 1.78
 -12 -4 3 53.36 1.99
 -12 4 3 51.44 2.19
 -14 -4 3 9.03 1.05
 14 4 -3 10.88 1.04
 16 4 -3 25.66 1.48
 16 4 -3 26.35 1.61
 -16 -4 3 27.29 1.57
 -16 4 3 26.1 1.87
 18 4 -3 3.52 0.99
 -18 -4 3 3.89 0.93
 -18 4 3 2.42 1.06
 18 4 -3 4.23 0.95
 -20 -4 3 8.75 1.08
 20 4 -3 8.15 1.15
 -20 4 3 6.86 1.34
 20 4 -3 7.35 1.24
 -22 4 3 -0.58 1.18
 -22 -4 3 -0.82 0.92
 22 4 -3 -0.09 0.84
 22 4 -3 0.33 0.96
 24 4 -3 0.81 1.14
 -24 4 3 1.83 1.48
 24 4 -3 -0.72 1.12
 24 4 -3 0.01 0.19
 24 4 -3 0.06 0.83
 -26 4 3 2.02 1.47
 26 4 -3 2.35 1.06
 26 4 -3 0.41 0.94
 26 4 -3 0.86 0.25
 26 4 -3 1.62 1.12
 28 4 -3 2.9 1.05
 28 4 -3 4.58 1.39
 28 4 -3 2.09 0.83
 -28 4 3 3.03 1.42
 28 4 -3 3.29 1.31
 28 4 -3 3.19 1.26
 30 4 -3 0.1 0.96
 30 4 -3 2.37 1.19
 30 4 -3 0.91 1.05
 -30 4 3 3.09 1.47
 -32 4 3 1.66 1.22
 32 4 -3 0.7 1.02
 32 4 -3 2.34 1.11
 32 4 -3 1.39 1.27
 -32 -4 3 3.06 1.46
 -34 -4 3 1.59 1.08
 34 4 -3 -0.09 1.12
 34 4 -3 0.66 1.17
 34 4 -3 1.9 1.02
 36 4 -3 3.28 1.32
 36 4 -3 0.55 0.98
 -36 -4 3 4.02 1.41
 38 4 -3 -0.23 1.1
 -38 -4 3 0.4 1.1
 38 4 -3 -0.97 1.04
 -40 -4 3 2.71 0.88
 40 4 -3 -0.68 1.11
 40 4 -3 1.13 0.98
 -40 -4 3 1.47 1.01
 -42 -4 3 0.52 0.89
 42 4 -3 1.34 0.78
 42 4 -3 1.65 0.88
 -42 -4 3 -0.46 0.87
 44 4 -3 -0.93 0.66
 -44 -4 3 0.25 0.66
 -44 -4 3 0.04 0.65
 44 4 -3 -0.34 0.75
 -46 -4 3 1.09 0.42
 41 5 3 2.59 0.5
 -39 -5 -3 -0.13 0.61
 -39 -5 -3 0.01 0.62
 39 5 3 -0.67 0.71
 39 5 3 -0.79 0.62
 -37 -5 -3 -0.36 0.85
 37 5 3 1.71 0.81
 37 5 3 1.7 0.84
 35 5 3 0.63 0.9
 -35 -5 -3 0.65 0.87
 35 5 3 1.34 0.93
 33 5 3 3.34 1.06
 33 5 3 0.6 1
 -31 5 -3 -1.94 0.9
 31 5 3 -0.07 0.83
 31 5 3 0.93 1.25
 29 5 3 1.85 1.15
 29 5 3 0.68 1.24
 -29 5 -3 1.13 0.8
 29 5 3 2.35 1.02
 27 5 3 14.51 1.62
 -27 5 -3 11.19 1.2
 27 5 3 13.51 1.5
 27 5 3 15.31 1.42
 27 5 3 14.62 2.01
 25 5 3 11.6 1.26
 25 5 3 10.17 1.88
 -25 5 -3 10.9 1.12
 25 5 3 13.51 1.62
 25 5 3 11.17 1.5
 25 5 3 7.08 1.45
 -25 5 -3 9.53 1.88
 -25 -5 -3 12.24 1.55
 23 5 3 17.72 1.62
 23 5 3 18.25 1.82
 -23 5 -3 19.25 1.36
 23 5 3 15.53 1.38
 23 5 3 17.73 1.77
 23 5 3 15.06 2.01
 -23 5 -3 15.29 1.25
 -23 5 -3 16.62 2.21
 21 5 3 45.67 2.51
 21 5 3 44.98 2.26
 -21 5 -3 47.91 1.93
 21 5 3 45.49 2.02
 21 5 3 44.25 2.82
 -21 5 -3 44.15 3.03
 -21 5 -3 46.49 1.9
 21 5 3 48.53 2.51
 19 5 3 4.2 1.2
 -19 5 -3 3.48 0.75
 19 5 3 5.46 1.19
 -19 5 -3 6.15 1.61
 17 5 3 5.66 1.06
 -17 5 -3 5.48 0.77
 17 5 3 6.95 1.28
 -17 5 -3 5.86 1.49
 15 5 3 0.96 0.83
 15 5 3 0.51 0.99
 -15 5 -3 1.55 1.3
 -13 5 -3 4.86 1.35
 13 5 3 3.67 0.89
 13 5 3 2.02 0.88
 -11 5 -3 5.54 1.34
 11 5 3 5.18 1.05
 11 5 3 5.66 0.9
 9 5 3 3.21 0.7
 -9 5 -3 5.86 1.35
 9 5 3 3.77 0.96
 7 5 3 53.13 2.24
 -7 5 -3 52.31 2.5
 7 5 3 54.43 1.7
 5 5 3 41.63 1.37
 -5 5 -3 39.05 2.17
 5 5 3 40.5 1.85
 3 5 3 0.75 0.43
 3 5 3 1.1 0.73
 -3 5 -3 -0.64 0.93
 -1 5 -3 24.8 1.67
 1 5 3 23.94 1.56
 1 5 3 24.33 0.88
 1 5 -3 0.33 0.8
 -1 5 3 1.65 0.35
 3 5 -3 40.26 1.97
 5 5 -3 45.87 1.2
 5 -5 -3 46.36 1.75
 5 5 -3 44.64 2.07
 -7 -5 3 29.58 1.7
 7 5 -3 30.19 1.12
 7 5 -3 30.08 1.77
 -9 -5 3 3.16 0.93
 9 5 -3 3.29 0.61
 -9 5 3 1.52 0.67
 11 5 -3 265.23 3.8
 -11 5 3 257.24 4.88
 11 5 -3 253.53 4.66
 -11 -5 3 256.71 4.59
 13 5 -3 56.13 2.39
 -13 -5 3 53.22 2.2
 -13 5 3 55.12 2.56
 13 5 -3 52.22 1.91
 -15 -5 3 31.8 1.79
 15 5 -3 36.63 1.73
 -15 5 3 32.65 2.16
 15 5 -3 33.88 1.99
 17 5 -3 1.5 1.02
 -17 5 3 1.19 1.15
 17 5 -3 0.58 0.75
 19 5 -3 3.64 1.17
 19 5 -3 5.58 1.07
 -19 5 3 5.72 1.41
 -21 5 3 -1.25 1.35
 21 5 -3 0.23 1.15
 21 5 -3 0.64 0.92
 21 5 -3 0.67 0.89
 23 5 -3 13.81 1.57
 23 5 -3 17.81 1.84
 23 5 -3 20.39 1.93
 23 5 -3 17.6 1.3
 -23 5 3 14.4 1.92
 25 5 -3 0.84 0.71
 25 5 -3 -0.35 1.21
 25 5 -3 0.83 1.19
 25 5 -3 -0.83 1.06
 -25 5 3 -1.05 1.3
 25 5 -3 -0.01 0.97
 27 5 -3 5.5 0.96
 27 5 -3 3.89 1.2
 -27 5 3 4.82 1.7
 27 5 -3 5.54 1.35
 27 5 -3 5.95 1.46
 27 5 -3 5.05 1.19
 29 5 -3 -0.44 1.04
 29 5 -3 1.03 1.28
 29 5 -3 -0.66 0.76
 -29 5 3 -1.2 1.36
 29 5 -3 0.83 1.06
 31 5 -3 10.84 1.55
 31 5 -3 9.82 1.25
 31 5 -3 10.31 1.5
 31 5 -3 9.88 1.74
 -33 -5 3 2.98 1.38
 33 5 -3 -0.51 1.09
 33 5 -3 0.89 1.01
 33 5 -3 -0.39 1.06
 -35 -5 3 4.21 1.22
 35 5 -3 7.01 1.46
 35 5 -3 3.95 1.04
 35 5 -3 4.66 1.08
 -37 -5 3 1.22 1.07
 37 5 -3 -0.13 0.87
 37 5 -3 1.32 0.91
 39 5 -3 2.22 0.93
 -39 -5 3 3.09 1.02
 39 5 -3 3.48 1
 41 5 -3 -0.84 0.73
 41 5 -3 0.34 0.67
 43 5 -3 1.75 0.56
 -43 -5 3 3.36 0.68
 -43 -5 3 2.6 0.63
 38 6 3 0.28 0.31
 -36 -6 -3 0.15 0.69
 36 6 3 0.11 0.49
 36 6 3 0.88 0.74
 -34 -6 -3 3.92 0.97
 34 6 3 1.44 0.89
 34 6 3 3.92 0.85
 32 6 3 0.17 0.99
 32 6 3 -0.12 0.74
 30 6 3 0.98 0.69
 30 6 3 1.17 1
 30 6 3 1.63 0.92
 30 6 3 0.59 0.85
 28 6 3 5.75 0.99
 28 6 3 6.05 1.29
 28 6 3 3.58 1.23
 28 6 3 5.69 1.13
 26 6 3 5.22 1.36
 26 6 3 1.85 0.8
 26 6 3 2.19 0.94
 26 6 3 4.85 1.46
 24 6 3 -0.15 0.77
 24 6 3 2.35 0.96
 24 6 3 -0.24 1.22
 24 6 3 0.29 1.32
 -22 -6 -3 -0.42 1.17
 -22 6 -3 0.09 0.75
 22 6 3 0.38 0.75
 22 6 3 0.25 1.14
 -22 6 -3 -1.26 1.56
 22 6 3 -1.08 1.34
 22 6 3 0.06 0.89
 20 6 3 5.7 1.46
 20 6 3 4.46 0.89
 -20 6 -3 4.96 0.87
 20 6 3 6.2 1.22
 20 6 3 3.42 1.5
 20 6 3 5.31 1.04
 -20 6 -3 4.56 1.62
 -18 6 -3 3.11 0.76
 18 6 3 4.26 1.05
 -18 6 -3 4.38 1.51
 18 6 3 2.29 1.26
 18 6 3 3.97 0.81
 18 6 3 3.03 0.9
 18 6 3 3.17 1.35
 16 6 3 15.2 1.43
 -16 6 -3 17.77 1.1
 16 6 3 16.35 1.72
 -16 6 -3 17.84 2.22
 16 6 3 18.61 1.36
 16 6 3 17.23 1.2
 16 6 3 16.52 1.8
 14 6 3 -0.64 1.01
 14 6 3 0.46 0.79
 14 6 3 0.52 0.92
 14 6 3 0.97 0.61
 12 6 3 2.33 0.72
 12 6 3 3.08 1.09
 -12 6 -3 0.61 1.26
 10 6 3 3.75 0.77
 -10 6 -3 3.89 1.28
 8 6 3 0.29 0.58
 8 6 3 -0.67 1.05
 -8 6 -3 -0.33 1.14
 -6 6 -3 13.77 1.62
 6 6 3 14.26 0.93
 6 6 3 14.02 1.42
 4 6 3 0.55 0.45
 4 6 3 -0.5 0.94
 2 6 3 5.32 0.56
 2 6 3 6.89 1.09
 -2 6 -3 6.15 1.26
 0 6 -3 0.98 0.91
 0 6 3 0.31 0.74
 2 6 -3 1.1 0.94
 -2 6 3 -0.09 0.78
 2 -6 -3 0.86 0.77
 2 6 -3 0.27 0.23
 -4 -6 3 0.77 0.89
 4 6 -3 2.16 0.88
 4 6 -3 1.48 0.32
 6 6 -3 24.38 1.61
 6 6 -3 23.94 0.98
 -6 -6 3 27.21 1.8
 8 6 -3 0.06 0.81
 -8 -6 3 0.44 0.88
 8 6 -3 0.13 0.49
 10 6 -3 -0.14 0.89
 10 6 -3 0.13 0.53
 12 6 -3 7.98 1.3
 12 6 -3 6.89 0.86
 14 6 -3 17.76 1.61
 14 6 -3 17.03 1.29
 14 6 -3 17.42 1.73
 16 6 -3 16.01 1.36
 16 6 -3 13.55 1.66
 -16 6 3 14.9 1.82
 16 6 -3 14.69 1.56
 18 6 -3 34.11 1.92
 18 6 -3 37.75 2.4
 18 6 -3 36.91 2.51
 18 6 -3 32.84 1.57
 -18 6 3 30.15 2.51
 -20 6 3 2.19 1.37
 20 6 -3 3.17 1.31
 20 6 -3 3.11 0.81
 20 6 -3 2.88 1.37
 20 6 -3 2.57 0.97
 20 6 -3 1.59 0.83
 22 6 -3 2.8 1.42
 22 6 -3 -0.08 0.8
 22 6 -3 -0.18 0.71
 22 6 -3 0.86 0.96
 22 6 -3 -0.24 1.24
 -22 6 3 -0.05 1.26
 24 6 -3 0.35 0.99
 -24 6 3 2.15 1.48
 24 6 -3 -0.23 0.92
 24 6 -3 0.4 0.74
 24 6 -3 -1.98 1.37
 24 6 -3 0.02 0.87
 26 6 -3 4.79 0.97
 26 6 -3 4.28 1
 26 6 -3 4.58 1.48
 26 6 -3 1.74 1.14
 28 6 -3 -0.03 1.28
 28 6 -3 3.25 1.4
 28 6 -3 0.1 0.75
 28 6 -3 0.33 0.94
 30 6 -3 0.24 0.82
 30 6 -3 0.82 1.1
 30 6 -3 2.79 1.21
 30 6 -3 0.59 0.88
 32 6 -3 3.2 1.24
 32 6 -3 4.62 1.23
 32 6 -3 3.77 1.01
 32 6 -3 3.83 0.9
 -32 -6 3 2.81 1.28
 34 6 -3 -0.47 0.71
 34 6 -3 -0.1 0.98
 34 6 -3 2.03 0.98
 34 6 -3 -0.43 0.81
 -34 -6 3 0.07 1.12
 36 6 -3 0.24 0.68
 -36 -6 3 0.67 0.92
 36 6 -3 1.72 0.98
 -38 -6 3 -1.33 0.89
 38 6 -3 -0.05 0.58
 38 6 -3 0.94 0.76
 -40 -6 3 -0.94 0.62
 40 6 -3 0.45 0.46
 40 6 -3 -0.22 0.66
 33 7 3 -0.04 0.65
 -33 -7 -3 0.14 0.75
 31 7 3 -0.15 0.76
 31 7 3 0.25 0.55
 31 7 3 -0.1 0.37
 29 7 3 0.66 0.82
 29 7 3 0.45 0.52
 29 7 3 -0.8 0.99
 29 7 3 0.23 0.59
 27 7 3 -0.14 0.58
 27 7 3 1.69 0.76
 27 7 3 -0.06 0.96
 25 7 3 2.11 0.82
 25 7 3 2.6 0.75
 25 7 3 0.72 1.05
 25 7 3 3.16 1.19
 23 7 3 2.14 0.86
 23 7 3 0.14 1.03
 23 7 3 0.78 1.2
 23 7 3 0.54 0.62
 21 7 3 6 1.57
 21 7 3 7.99 1.56
 21 7 3 8.01 0.96
 21 7 3 9.45 1.14
 19 7 3 0.32 1.2
 -19 7 -3 2.95 0.79
 19 7 3 1.53 0.8
 19 7 3 0.54 1.28
 19 7 3 1.94 0.69
 17 7 3 6.68 0.92
 17 7 3 5.54 1.37
 -17 7 -3 7.65 1.7
 17 7 3 6.39 0.78
 -17 7 -3 6.15 0.84
 -17 -7 -3 8.62 1.66
 17 7 3 6.25 1.51
 15 7 3 0.03 1.26
 15 7 3 -0.06 0.45
 15 7 3 0.52 0.73
 -15 7 -3 0.6 1.42
 -15 7 -3 0.18 0.53
 15 7 3 0.17 0.59
 13 7 3 2.51 0.42
 13 7 3 1.59 0.7
 13 7 3 1.32 1.28
 13 7 3 2.29 0.64
 -13 7 -3 2.25 0.57
 11 7 3 1.99 1.22
 11 7 3 0.33 0.52
 -11 7 -3 0.94 0.45
 -11 7 -3 0.23 1.26
 11 7 3 0.34 0.6
 9 7 3 3.18 0.67
 9 7 3 2.29 1.25
 9 7 3 3.25 0.56
 -9 7 -3 1.86 1.29
 7 7 3 1.24 1.03
 7 7 3 1.4 0.55
 -7 7 -3 -0.55 1.14
 7 7 3 0.75 0.42
 5 7 3 3.3 0.49
 -5 7 -3 4.3 1.27
 5 7 3 5.05 1.18
 -3 -7 -3 8.57 1.33
 3 7 3 8.49 1.3
 -3 7 -3 9.77 1.51
 -1 -7 -3 1.23 0.95
 1 7 3 2.56 1.04
 -1 7 -3 1.27 1
 -1 7 3 7.93 1.24
 3 7 -3 3.38 0.97
 5 7 -3 1.04 0.83
 5 7 -3 -0.28 0.18
 7 7 -3 9.38 0.6
 7 7 -3 10.6 1.34
 7 7 -3 10.22 1.4
 9 7 -3 6.88 1.37
 9 7 -3 6.52 1.22
 9 7 -3 4.44 0.59
 11 7 -3 13.93 1
 11 7 -3 14.85 1.72
 11 7 -3 14.3 0.86
 11 7 -3 15.72 1.67
 13 7 -3 1.82 0.52
 13 7 -3 1.85 0.66
 13 7 -3 1.85 1.16
 13 7 -3 0.84 0.98
 15 7 -3 19.09 1.15
 15 7 -3 18.53 1.9
 15 7 -3 18.58 1.78
 15 7 -3 18.37 1.31
 17 7 -3 0.4 0.68
 17 7 -3 1.57 1.31
 17 7 -3 0.25 0.33
 17 7 -3 -0.16 1.09
 17 7 -3 0.59 0.64
 19 7 -3 0.02 1.29
 19 7 -3 0.92 0.49
 19 7 -3 -0.85 0.65
 19 7 -3 0.85 1.26
 21 7 -3 -0.75 1.29
 21 7 -3 -0.54 0.56
 21 7 -3 -0.37 1.05
 21 7 -3 -0.02 0.69
 23 7 -3 1.84 0.78
 23 7 -3 2.79 1.44
 23 7 -3 3.91 1.41
 23 7 -3 1.82 0.7
 25 7 -3 2.81 1.2
 25 7 -3 1.58 0.78
 25 7 -3 0.99 1.31
 25 7 -3 -0.1 0.63
 27 7 -3 4.79 0.83
 27 7 -3 6.74 1.43
 27 7 -3 5.95 0.96
 27 7 -3 5.32 1.36
 29 7 -3 -0.63 0.72
 29 7 -3 -0.06 0.61
 31 7 -3 5.29 1.05
 31 7 -3 5.09 0.73
 -31 -7 3 6.86 1.27
 31 7 -3 4.81 0.86
 31 7 -3 4.63 1.11
 -33 -7 3 -0.8 0.82
 33 7 -3 -0.05 0.75
 33 7 -3 0.8 0.47
 33 7 -3 -0.82 0.56
 33 7 -3 -0.72 0.85
 35 7 -3 3.08 0.94
 35 7 -3 3.27 0.62
 -37 -7 3 0.46 0.64
 37 7 -3 0.6 0.67
 30 8 3 0.08 0.38
 -30 -8 -3 -1.69 0.73
 28 8 3 1.71 0.56
 28 8 3 1.02 0.73
 26 8 3 1.75 0.58
 26 8 3 1.77 0.91
 26 8 3 2.78 0.91
 24 8 3 0.44 0.88
 24 8 3 0.39 0.6
 24 8 3 -0.07 0.89
 22 8 3 0.31 0.66
 22 8 3 0.69 1.05
 22 8 3 -1.25 1
 20 8 3 -0.33 0.98
 20 8 3 0.1 0.69
 18 8 3 1.7 1.06
 18 8 3 2.26 0.73
 16 8 3 4.86 1.35
 -16 8 -3 3.04 0.64
 16 8 3 3.39 0.8
 14 8 3 2.73 1.36
 14 8 3 2.14 0.7
 -14 8 -3 1.25 0.54
 -12 8 -3 0.79 0.46
 12 8 3 2.55 1.21
 12 8 3 2.45 0.65
 10 8 3 0.64 0.48
 -10 8 -3 0.55 0.37
 10 8 3 0.32 1.28
 8 8 3 2.95 1.29
 8 8 3 1.08 0.48
 6 8 3 1.97 1.24
 -6 -8 -3 0.73 1.08
 6 8 3 1.45 0.46
 4 8 3 3.38 1.14
 -4 -8 -3 3.1 1.11
 2 8 3 4.1 1.19
 0 8 3 4.13 1.2
 6 8 -3 9.75 1.39
 8 8 -3 22.74 1.8
 8 8 -3 23.55 1.84
 10 8 -3 0.25 0.41
 10 8 -3 0.64 0.97
 10 8 -3 -1.35 1.08
 12 8 -3 0.77 0.47
 12 8 -3 -0.31 1.09
 12 8 -3 2.17 1.1
 14 8 -3 2.31 0.62
 14 8 -3 1.92 1.06
 14 8 -3 2.72 1.19
 16 8 -3 18.1 1.14
 16 8 -3 15.17 1.63
 16 8 -3 18.67 1.83
 18 8 -3 2.93 1.13
 18 8 -3 5.15 1.36
 18 8 -3 5.36 0.84
 20 8 -3 6.08 0.87
 20 8 -3 7.04 1.51
 20 8 -3 3.66 1.28
 22 8 -3 1.2 0.94
 22 8 -3 1.4 0.71
 24 8 -3 0.14 0.92
 24 8 -3 -0.16 1.13
 24 8 -3 1.55 0.75
 26 8 -3 -0.89 0.94
 26 8 -3 1 0.65
 26 8 -3 0.26 0.98
 28 8 -3 1.41 1.03
 28 8 -3 0.98 0.94
 28 8 -3 0.63 0.59
 -28 -8 3 1.8 0.8
 30 8 -3 0.46 0.88
 30 8 -3 2.14 0.8
 -30 -8 3 -0.81 0.81
 30 8 -3 0.52 0.5
 32 8 -3 2.46 0.86
 32 8 -3 1.72 0.48
 -32 -8 3 2.09 0.69
 25 9 3 0.52 0.38
 23 9 3 -0.03 0.4
 21 9 3 0.97 0.69
 21 9 3 0.93 0.47
 19 9 3 0.05 0.8
 19 9 3 0.06 0.49
 17 9 3 2.27 0.6
 17 9 3 2.42 0.9
 15 9 3 1.72 0.57
 15 9 3 1.71 1.12
 13 9 3 4.19 1.15
 13 9 3 3.83 0.67
 11 9 3 4.24 0.64
 11 9 3 4.33 1.24
 9 9 3 2.86 0.52
 9 9 3 1.96 1.19
 7 9 3 1.94 1.08
 7 9 3 3.34 0.53
 5 9 3 1.24 0.38
 5 9 3 0.37 0.96
 9 9 -3 3.86 0.49
 11 9 -3 0.37 0.87
 11 9 -3 -0.02 0.41
 13 9 -3 0.27 0.95
 13 9 -3 0.72 0.97
 13 9 -3 0.64 0.47
 15 9 -3 0.83 0.5
 15 9 -3 0.3 0.95
 15 9 -3 1.08 0.91
 17 9 -3 2.92 1.11
 17 9 -3 1.37 0.53
 17 9 -3 1.76 0.96
 19 9 -3 2.43 0.94
 19 9 -3 0.6 0.51
 19 9 -3 2.41 0.95
 21 9 -3 -0.41 0.94
 21 9 -3 -0.09 0.51
 23 9 -3 0.1 0.82
 23 9 -3 0.23 0.74
 23 9 -3 1.76 0.55
 25 9 -3 0.15 0.71
 25 9 -3 -0.1 0.43
 27 9 -3 3.52 0.82
 27 9 -3 2.6 0.48
 29 9 -3 0.71 0.35
 18 10 3 1.44 0.34
 16 10 3 1.16 0.35
 14 10 3 0.82 0.35
 12 10 3 1.89 0.38
 10 10 3 0.47 0.3
 8 10 3 2.8 0.36
 12 10 -3 1.71 0.3
 14 10 -3 0.99 0.31
 16 10 -3 -0.04 0.31
 18 10 -3 0.28 0.31
 20 10 -3 0.34 0.28
 22 10 -3 0.19 0.26
 -42 0 -4 1.39 0.45
 42 0 4 0.66 0.73
 42 0 4 0.35 0.73
 40 0 4 3.64 1.01
 -40 0 -4 5.78 0.84
 -38 0 -4 2.41 0.64
 38 0 4 3.69 1.26
 -38 0 -4 3.23 0.96
 38 0 4 1.35 1.04
 -36 0 -4 12.28 1.36
 36 0 4 14.83 1.98
 36 0 4 11.84 1.73
 -36 0 -4 13.13 1.18
 36 0 4 10.42 1.43
 34 0 4 2.51 1.48
 -34 0 -4 1.37 0.95
 -34 0 -4 1.47 1.06
 34 0 4 0.67 1.2
 -32 0 -4 7.13 1.31
 32 0 4 7.93 1.61
 -32 0 -4 8.24 1.26
 32 0 4 6.57 1.52
 -30 0 -4 6.67 1.28
 30 0 4 5.27 1.54
 -30 0 -4 3.48 1.19
 -28 0 -4 6.27 1.09
 -28 0 -4 4.96 1.22
 26 0 4 -0.5 1.01
 -26 0 -4 0.85 0.94
 -24 0 -4 11.33 1.43
 -22 0 -4 5.37 1.07
 -20 0 -4 5.9 1.03
 -18 0 -4 33.89 1.75
 -18 0 -4 37.97 1.87
 -16 0 -4 419.04 5.57
 -16 0 -4 413.52 5.3
 -14 0 -4 50.77 1.81
 -14 0 -4 53.07 2.04
 -12 0 -4 2.17 0.44
 -12 0 -4 2.51 0.75
 -12 0 -4 3.35 0.68
 -10 0 -4 3.5 0.5
 10 0 4 2.51 0.58
 -10 0 -4 3.31 0.73
 -10 0 -4 2.87 0.6
 -8 0 -4 598.63 5.28
 -8 0 -4 609.5 4.55
 -8 0 -4 596.72 4.02
 -6 0 -4 12.45 0.94
 -6 0 -4 6.75 0.5
 -4 0 -4 315.24 3.42
 -2 0 -4 31.98 1.14
 0 0 4 124.43 1.64
 -2 0 4 203.58 1.94
 -4 0 4 196.85 1.82
 -6 0 4 2.5 0.37
 6 0 -4 3.3 0.44
 -8 0 4 293.62 2.27
 8 0 -4 293.3 2.76
 10 0 -4 8.62 0.64
 -10 0 4 9.59 0.77
 12 0 -4 5.6 0.69
 -12 0 4 6.04 0.78
 -14 0 4 7.11 0.89
 14 0 -4 5.58 0.76
 16 0 -4 10.8 0.93
 -16 0 4 12.08 1.06
 -18 0 4 1.72 0.8
 -20 0 4 60.83 2.27
 -22 0 4 81.02 2.77
 -24 0 4 1.46 0.99
 -26 0 4 4.33 1.17
 -28 0 4 21.88 1.95
 -30 0 4 3.56 0.93
 -30 0 4 4.15 1.13
 -30 0 4 3.28 1.37
 -32 0 4 23.78 2.19
 -32 0 4 31.75 2.11
 -32 0 4 27.22 2.02
 -32 0 4 30.25 2.12
 -34 0 4 -0.68 1.05
 -34 0 4 0.76 1.11
 -34 0 4 0.35 0.8
 -34 0 4 -0.25 1.2
 -36 0 4 1.51 0.92
 -36 0 4 3.64 1.03
 -36 0 4 0.4 1.23
 36 0 -4 2 1.41
 -36 0 4 2.24 1.17
 -38 0 4 0.32 0.82
 -38 0 4 -0.52 0.96
 38 0 -4 0.27 1.41
 -38 0 4 0.28 1.1
 -40 0 4 7.95 1.35
 -40 0 4 3.88 1.06
 40 0 -4 6.71 1.42
 -40 0 4 5.73 0.99
 -42 0 4 -1.25 0.96
 -42 0 4 0.33 0.62
 42 0 -4 -0.22 1.22
 -42 0 4 0.54 0.93
 -44 0 4 2.33 0.97
 -44 0 4 4.07 0.84
 44 0 -4 3.5 1.18
 -46 0 4 4.29 0.83
 46 0 -4 2.61 0.85
 -46 0 4 2.93 0.52
 48 0 -4 0.2 0.42
 43 1 4 -0.01 0.26
 43 1 4 0.76 0.62
 43 -1 4 1.08 0.71
 -43 -1 -4 -0.51 0.47
 41 1 4 -0.03 0.74
 -41 -1 -4 0.19 0.39
 41 -1 4 -1.1 1.07
 41 -1 4 1.26 0.82
 -41 -1 -4 -0.23 0.62
 41 1 4 0.47 0.71
 -39 -1 -4 -0.16 0.65
 39 1 4 0.61 0.98
 -39 1 -4 -0.32 0.51
 39 -1 4 1.74 1.04
 39 1 4 0.2 0.97
 39 -1 4 -1.1 0.96
 39 -1 4 -0.83 0.99
 -39 -1 -4 0.11 0.88
 37 1 4 0.3 1.18
 37 1 4 2.32 1.24
 -37 -1 -4 -0.58 0.86
 -37 -1 -4 1.13 0.85
 37 -1 4 1.51 1.06
 -37 1 -4 0.48 0.76
 -35 -1 -4 3.44 1.05
 -35 1 -4 2.73 0.95
 -35 1 -4 3.42 0.54
 35 1 4 3.19 1.3
 -35 -1 -4 5.25 1.44
 35 1 4 3.23 1.01
 35 1 4 3.73 1.38
 35 -1 4 3.46 1.47
 -33 -1 -4 5.35 1.38
 -33 -1 -4 8.21 1.47
 33 1 4 7.14 1.65
 -33 1 -4 5.71 0.86
 -33 1 -4 6.02 1.21
 33 -1 4 8.56 1.61
 33 1 4 4.32 1.13
 -31 1 -4 -0.4 0.78
 31 1 4 -0.03 1.36
 -31 1 -4 -0.14 0.98
 -31 -1 -4 -1.79 1.09
 31 1 4 -1.06 1.18
 29 1 4 2.52 1.28
 -29 1 -4 0.18 0.75
 -29 1 -4 -1.25 1.19
 -29 -1 -4 -0.19 0.85
 -29 1 -4 2.13 1.05
 29 1 4 1.2 1.14
 27 1 4 3.99 1.33
 -27 1 -4 0.55 1.13
 -27 1 -4 3.46 0.96
 -25 1 -4 0.59 0.6
 -25 1 -4 1.38 1.14
 25 1 4 -0.06 1.11
 23 1 4 17.59 1.56
 -23 1 -4 20.81 1.85
 21 1 4 1.16 0.96
 -21 1 -4 2.22 1.1
 -19 1 -4 31.18 1.92
 19 1 4 33.31 1.88
 -19 1 -4 34.9 2.02
 -17 1 -4 0.84 0.84
 17 1 4 1.14 0.87
 -17 1 -4 0.23 0.77
 -15 -1 -4 9.37 0.83
 -15 -1 -4 9.82 0.95
 -15 1 -4 9.65 1.18
 15 1 4 8.75 1.1
 -15 1 -4 9.93 1.09
 15 1 4 8.32 1
 -15 -1 -4 8.07 0.86
 13 1 4 77.25 2.3
 -13 -1 -4 73.12 1.83
 -13 -1 -4 77.42 2.09
 -13 1 -4 77.53 2.29
 13 1 4 76.87 2.25
 -13 1 -4 79.44 2.53
 11 1 4 41.18 1.57
 -11 -1 -4 42.97 1.55
 -11 1 -4 39.47 1.62
 11 1 4 42.64 1.65
 -11 -1 -4 38.68 1.22
 -11 1 -4 41.15 1.8
 -11 -1 -4 41.65 1.38
 -9 -1 -4 32.21 1.28
 -9 -1 -4 31.03 1.16
 -9 1 -4 32.93 1.52
 -9 1 -4 32 1.37
 9 1 4 31.73 1.33
 9 1 4 32.8 1.31
 7 1 4 4.77 0.64
 7 1 4 5.67 0.78
 -7 -1 -4 4.53 0.69
 -7 -1 -4 3.85 0.54
 -7 1 -4 4.12 0.83
 -7 1 -4 3.95 0.73
 5 1 4 6.2 0.71
 -5 1 -4 5.51 0.71
 -5 -1 -4 6.22 0.63
 -5 1 -4 6.2 0.82
 5 1 4 4.84 0.57
 -3 1 -4 13.81 0.95
 -3 1 -4 15.19 0.86
 -3 -1 -4 14.98 0.78
 3 1 4 14.38 0.74
 3 1 4 12.99 0.79
 -1 1 -4 195 2.68
 1 1 4 193.72 2.35
 -1 -1 -4 189.57 2.28
 1 1 4 188.44 2.16
 -1 1 -4 194.53 2.46
 1 1 -4 267.9 2.85
 -1 1 4 270.94 2.44
 -1 1 4 264.75 2.64
 1 -1 -4 266.35 2.65
 1 1 -4 269.97 2.96
 3 1 -4 -0.02 0.45
 3 1 -4 0.34 0.43
 -3 1 4 0.51 0.51
 3 1 -4 -0.18 0.46
 3 -1 -4 0.74 0.4
 5 1 -4 208.41 2.57
 5 1 -4 215.36 2.35
 5 -1 -4 209.37 2.24
 -5 -1 4 213.67 1.41
 -5 -1 4 207.52 2.5
 -5 1 4 207.43 2.37
 5 1 -4 203.98 2.53
 7 1 -4 375.42 3.26
 -7 1 4 376.85 3.32
 -7 -1 4 383.19 3.5
 7 -1 -4 380.53 2.96
 9 -1 -4 319.1 2.76
 9 1 -4 319.79 3.24
 -9 -1 4 313.78 3.39
 -9 1 4 323.9 3.39
 -9 1 4 325.32 3.12
 11 -1 -4 494.66 3.52
 -11 -1 4 506.4 4.45
 11 1 -4 500.9 4.33
 -11 1 4 509.26 4.63
 13 -1 -4 142.49 2.05
 -13 1 4 139.69 2.67
 -13 -1 4 143.55 2.62
 13 1 -4 142.21 2.59
 -15 1 4 -0.18 0.63
 -15 -1 4 -0.38 0.66
 15 1 -4 -0.68 0.59
 17 1 -4 1.76 0.62
 -17 1 4 1.41 0.74
 -17 -1 4 1.02 0.71
 -19 1 4 4.55 1.1
 19 1 -4 5.61 0.9
 -19 -1 4 3.86 0.89
 -21 1 4 -0.46 0.96
 -21 -1 4 0.32 0.85
 -23 1 4 -0.53 1.01
 -23 -1 4 0.31 0.87
 -25 1 4 7.19 1.3
 -25 -1 4 7.99 1.21
 -27 -1 4 13.28 1.56
 -27 1 4 16.46 1.74
 -29 -1 4 2.7 1.2
 29 1 -4 1.93 1.16
 -29 1 4 0.51 1.1
 -29 1 4 0.86 0.79
 -31 1 4 0.14 1.16
 -31 1 4 -0.03 0.97
 31 1 -4 1.75 1.28
 -31 -1 4 -0.24 1.24
 -31 -1 4 0.53 0.94
 -31 1 4 0.55 1.02
 -33 1 4 4.83 1.15
 -33 -1 4 7.05 1.46
 -33 1 4 7.8 1.11
 -33 1 4 6.89 1.54
 -33 -1 4 5.61 1.36
 33 1 -4 5.49 1.29
 -33 -1 4 5.42 1.18
 -35 -1 4 1.57 1.2
 -35 1 4 0.52 0.78
 -35 1 4 1.17 1.14
 -35 1 4 0.61 1.28
 35 1 -4 0.72 1.31
 -35 1 4 2.27 1
 -35 -1 4 1.25 1.05
 -35 -1 4 0.94 1.1
 -37 -1 4 6.71 1.46
 -37 -1 4 7.43 1.42
 -37 1 4 5.66 1.16
 -37 1 4 6.28 0.93
 37 1 -4 8.89 1.71
 -37 1 4 6.05 1.3
 -37 -1 4 6.03 1.19
 -39 -1 4 0.66 1.19
 -39 1 4 -0.19 0.53
 -39 -1 4 -1.85 1.02
 -39 1 4 0.74 1.1
 39 1 -4 0.79 1.24
 -39 1 4 0.18 0.95
 -41 1 4 0.3 0.92
 -41 -1 4 -0.04 0.89
 -41 -1 4 -1.2 0.87
 -41 1 4 0.15 0.78
 41 1 -4 -1.92 1.27
 -41 -1 4 0.84 1.07
 -43 -1 4 4.57 0.84
 43 1 -4 3.9 1.08
 -43 -1 4 2.92 0.88
 43 -1 -4 5.6 1.26
 -43 1 4 2.73 0.64
 -43 1 4 4.57 0.99
 -45 -1 4 1.7 0.79
 -45 -1 4 0.42 0.47
 -45 -1 4 1.44 0.86
 45 -1 -4 1.2 0.97
 45 1 -4 -0.63 0.7
 -47 -1 4 0.38 0.48
 -47 -1 4 1.66 0.7
 47 -1 -4 0.51 0.64
 -42 -2 -4 0.93 0.47
 42 2 4 0.21 0.67
 -42 -2 -4 -0.33 0.66
 -40 -2 -4 2.09 0.74
 40 2 4 0.62 0.97
 -40 2 -4 0.94 0.72
 40 2 4 0.78 0.33
 -40 -2 -4 3.27 0.83
 40 -2 4 0.84 0.8
 38 2 4 2.1 1.11
 38 2 4 -1.37 0.84
 38 -2 4 0.85 0.99
 -38 -2 -4 1.5 1.08
 -38 -2 -4 0.72 0.94
 -36 -2 -4 2.52 1.23
 36 2 4 1.08 1.02
 -36 2 -4 0.76 0.3
 36 2 4 1.01 1.01
 36 -2 4 1.36 1.28
 -34 -2 -4 7.65 1.34
 34 2 4 5.46 1.43
 34 2 4 5.92 1.38
 -32 -2 -4 1.23 1.29
 32 2 4 4.11 1.56
 32 2 4 2.38 1.25
 -32 2 -4 3.77 0.86
 -30 -2 -4 1.99 1.11
 -30 2 -4 0.31 1.35
 30 2 4 -0.88 0.81
 30 2 4 0.57 1.27
 30 2 4 1.73 1.15
 -30 2 -4 0.24 0.74
 -28 2 -4 26.35 1.56
 -28 2 -4 22.95 2.27
 -28 2 -4 23.64 1.02
 28 2 4 23.32 1.63
 26 2 4 5.45 1.36
 -26 2 -4 4.09 1.36
 -26 2 -4 5.67 0.95
 24 2 4 18.49 1.77
 -24 2 -4 16.71 1.3
 -24 2 -4 16.21 1.9
 -22 2 -4 2.08 1.17
 -20 2 -4 26.87 2.01
 18 2 4 10.76 1.23
 -18 2 -4 9.94 1.4
 -18 2 -4 10.43 1.46
 18 2 4 11.91 1.21
 16 2 4 82.13 2.63
 16 2 4 82.78 2.66
 -16 2 -4 86.79 3.07
 -16 2 -4 79.25 2.84
 14 2 4 0.32 0.74
 -14 2 -4 -0.84 0.97
 14 2 4 1.09 0.79
 -14 2 -4 0.01 0.81
 12 2 4 46.51 1.81
 -12 2 -4 47.08 2.11
 -12 -2 -4 46.02 1.54
 -12 2 -4 42.83 1.91
 12 2 4 41.48 1.7
 10 2 4 12.17 1
 -10 -2 -4 10.16 0.83
 10 2 4 10.76 1.01
 -10 2 -4 9.15 1.12
 -10 2 -4 10.86 1.15
 -8 -2 -4 2.43 0.58
 8 2 4 2.19 0.58
 -8 2 -4 1.59 0.8
 -8 2 -4 3.28 0.79
 8 2 4 2.1 0.7
 -6 2 -4 20.22 1.22
 6 2 4 20.33 1
 -6 2 -4 20.84 1.32
 6 2 4 22.24 1.15
 -4 2 -4 30.73 1.36
 -4 2 -4 27.83 1.42
 4 2 4 28.31 1.05
 4 2 4 27.69 1.16
 2 2 4 1.55 0.61
 2 2 4 2.11 0.45
 -2 2 -4 1.44 0.69
 -2 2 -4 1.99 0.62
 0 2 4 46.83 1.43
 0 -2 -4 46.31 1.34
 0 2 -4 46.03 1.51
 0 2 -4 45.57 1.52
 0 2 4 45.06 1.08
 2 2 -4 60.7 1.67
 -2 2 4 59.62 1.18
 2 2 -4 58.11 1.57
 2 -2 -4 59.45 1.47
 -2 2 4 61.14 1.58
 4 -2 -4 8.68 0.66
 4 2 -4 8.91 0.75
 -4 2 4 8.05 0.75
 4 2 -4 8.37 0.83
 -6 -2 4 40.07 1.36
 -6 2 4 42.2 1.37
 -6 -2 4 37.88 0.54
 6 2 -4 42.38 1.14
 6 -2 -4 39.53 1.14
 6 2 -4 40.46 1.4
 -6 2 4 39.33 1.17
 -8 2 4 3.17 0.66
 8 2 -4 3.11 0.41
 8 2 -4 2.55 0.46
 8 -2 -4 2.9 0.42
 -8 -2 4 3.38 0.66
 -8 2 4 3.08 0.6
 -10 -2 4 147.24 2.63
 10 2 -4 141.28 1.37
 -10 2 4 142.63 2.63
 10 2 -4 149.04 2.39
 10 -2 -4 144.3 1.98
 -12 -2 4 41.32 1.52
 -12 2 4 41.45 1.62
 12 -2 -4 40.87 1.07
 12 2 -4 41.67 1.4
 14 2 -4 4.18 0.75
 -14 -2 4 3.74 0.74
 -14 2 4 3.6 0.87
 -16 -2 4 177.83 3.38
 -16 2 4 181.74 3.65
 16 2 -4 172.68 3.24
 -18 -2 4 19.32 1.38
 -18 2 4 17.97 1.5
 18 2 -4 16.94 1.21
 -20 2 4 49.41 2.31
 20 2 -4 46.76 1.98
 -20 -2 4 45.29 2.02
 -22 2 4 14.35 1.57
 -22 -2 4 13.91 1.32
 22 2 -4 12.58 1.26
 24 2 -4 4.61 0.87
 24 2 -4 4.79 1.02
 -24 -2 4 4.55 1.06
 -24 2 4 4.23 1.11
 26 2 -4 5.93 1.02
 -26 2 4 6.1 1.38
 -26 -2 4 5.4 1.14
 -28 2 4 4.37 1.36
 28 2 -4 4.18 0.97
 28 2 -4 6.47 1.27
 -28 -2 4 4.1 1.12
 -28 2 4 6.24 0.94
 30 2 -4 1.5 1.15
 30 2 -4 2.46 1.08
 -30 -2 4 2.37 1.21
 -30 -2 4 3.03 1.22
 -30 2 4 2.36 0.77
 -30 2 4 2.11 1.01
 -30 2 4 1.68 1.37
 -32 2 4 13.33 1.63
 -32 -2 4 13.24 1.7
 32 2 -4 12.62 1.57
 -32 -2 4 15.25 1.79
 32 2 -4 15.61 1.65
 -32 2 4 11.75 1.84
 -32 2 4 15.97 0.97
 -32 2 4 15.5 1.35
 -34 2 4 0.33 0.35
 34 2 -4 -0.31 1.19
 -34 2 4 0.2 1.11
 -34 -2 4 0.94 1.31
 34 2 -4 -0.67 1.1
 -34 -2 4 0.65 1.12
 -34 2 4 -0.34 1.25
 -34 2 4 0.52 0.8
 -36 2 4 14.02 1.58
 -36 -2 4 15.12 1.68
 36 2 -4 13.13 1.71
 -36 2 4 13.48 1.24
 -36 -2 4 17.85 1.92
 36 2 -4 14.27 1.7
 -38 -2 4 0.57 1.18
 38 2 -4 -0.19 1
 38 2 -4 -0.81 1.11
 -38 2 4 -1.77 1.09
 -38 2 4 0.52 0.65
 -38 -2 4 0.15 0.9
 -40 -2 4 0.1 0.96
 40 2 -4 1.18 0.97
 -40 2 4 0.8 0.41
 40 2 -4 0.82 0.95
 -40 -2 4 0.73 0.91
 -42 -2 4 -0.14 0.8
 -42 -2 4 0.89 0.95
 -42 -2 4 0.2 0.89
 42 2 -4 0.56 0.69
 -44 -2 4 1.48 0.85
 44 2 -4 0.49 0.2
 -44 -2 4 2.18 0.75
 -44 -2 4 2.33 0.78
 -46 -2 4 -0.03 0.52
 -46 -2 4 1.02 0.51
 -43 -3 -4 0.17 0.3
 -41 -3 -4 0.77 0.65
 -41 -3 -4 0.96 0.65
 41 3 4 1.41 0.8
 39 -3 4 0.13 0.79
 -39 3 -4 -0.28 0.65
 39 3 4 0.4 0.81
 -37 3 -4 0.43 0.87
 37 3 4 2.33 1.15
 -37 -3 -4 0.43 1.04
 -37 -3 -4 -0.91 0.88
 -35 -3 -4 0.47 1.03
 -35 -3 -4 -0.66 1.15
 -35 3 -4 0.1 0.93
 35 3 4 -0.22 1.08
 35 3 4 -0.06 0.43
 -33 3 -4 0.79 0.85
 -33 -3 -4 -0.18 0.98
 33 3 4 0.52 0.83
 33 3 4 2.41 1.32
 31 3 4 0.63 0.9
 31 3 4 -1.17 1.27
 -29 3 -4 0.23 0.83
 29 3 4 1.02 1.32
 -29 3 -4 -0.36 1.33
 -29 3 -4 0.37 0.19
 29 3 4 0.53 0.99
 27 3 4 27.52 1.85
 -27 3 -4 24.39 1.96
 -27 3 -4 25.03 2.41
 27 3 4 21.63 2.18
 -25 3 -4 -0.27 0.74
 25 3 4 1.44 0.97
 25 3 4 1.07 1.05
 -25 3 -4 3.19 1.52
 -25 3 -4 0.49 0.45
 23 3 4 8.55 1.2
 23 3 4 4.96 1.42
 -23 3 -4 8.32 0.76
 -23 3 -4 6.62 1.62
 21 3 4 22.79 1.57
 -21 3 -4 18.23 1.92
 -21 -3 -4 23.43 1.64
 21 3 4 18.66 1.68
 -21 3 -4 20.14 1
 21 3 4 20.61 1.48
 19 3 4 6.85 0.99
 -19 3 -4 7.83 1.47
 19 3 4 6.56 1.12
 -17 3 -4 0.06 1.04
 17 3 4 0.14 0.85
 -15 3 -4 0.56 1.08
 15 3 4 -0.49 0.82
 15 3 4 1.39 0.82
 13 3 4 45.66 1.93
 13 3 4 47.63 1.93
 -13 3 -4 47.19 2.35
 -13 3 -4 48.31 2.27
 11 3 4 41.95 1.72
 -11 3 -4 37.16 2.09
 11 3 4 35.56 1.62
 -11 3 -4 36.59 1.98
 -9 3 -4 44.2 2.12
 -9 3 -4 46.83 2.06
 9 3 4 47.16 1.67
 9 3 4 46.96 1.75
 -7 3 -4 22.5 1.58
 -7 3 -4 22.31 1.48
 7 3 4 23.22 1.23
 7 3 4 20.23 1.07
 5 3 4 7.55 0.74
 5 3 4 8.26 0.92
 -5 3 -4 5.95 0.98
 -5 3 -4 7.87 1.04
 3 3 4 74.77 1.62
 -3 3 -4 69.29 2.17
 -3 3 -4 70.01 2.27
 3 3 4 73.7 1.96
 -1 3 -4 3.37 0.81
 1 3 4 3.62 0.72
 -1 3 -4 3.75 0.83
 1 3 4 3.18 0.48
 1 3 -4 15.46 1.14
 1 3 -4 15.4 1.08
 -1 3 4 16.11 0.71
 -1 3 4 16.2 1.09
 3 3 -4 47.34 1.58
 3 -3 -4 47.69 1.5
 -3 3 4 47.19 1.64
 3 3 -4 45.22 1.69
 -3 3 4 49.82 1.12
 5 3 -4 1.11 0.5
 5 -3 -4 1.47 0.56
 -5 3 4 1.3 0.7
 5 3 -4 1.13 0.66
 -5 3 4 0.9 0.42
 -7 3 4 31.94 1.28
 -7 -3 4 32.89 1.45
 7 3 -4 31.25 1.48
 -7 3 4 33.93 1.46
 7 -3 -4 35.52 1.23
 9 3 -4 0.32 0.48
 -9 -3 4 1.46 0.7
 -9 3 4 1.91 0.7
 9 -3 -4 0.68 0.41
 -11 -3 4 0.55 0.72
 -11 3 4 0.8 0.69
 11 3 -4 1.58 0.6
 -13 -3 4 0.7 0.69
 -13 3 4 1.2 0.78
 13 3 -4 0.76 0.61
 -15 3 4 0.14 0.8
 15 3 -4 0.22 0.64
 -15 -3 4 -0.41 0.72
 -17 -3 4 23.52 1.5
 -17 3 4 23.57 1.66
 17 3 -4 24.24 1.44
 -19 -3 4 5 0.95
 -19 3 4 5.78 1.2
 19 3 -4 6.22 0.95
 -21 -3 4 4.22 0.99
 -21 3 4 4.76 1.31
 21 3 -4 4.93 0.99
 21 3 -4 3.3 0.82
 23 3 -4 0.62 0.7
 -23 3 4 0.52 1.1
 -23 -3 4 1.78 0.94
 23 3 -4 1.77 0.84
 -25 -3 4 3.5 1.02
 -25 3 4 3.96 0.69
 25 3 -4 4.05 0.98
 25 3 -4 2.9 0.9
 -25 3 4 3.24 1.29
 25 3 -4 3.39 0.86
 27 3 -4 2.46 1.11
 -27 3 4 3.09 0.68
 -27 -3 4 1.9 1.02
 27 3 -4 3.44 0.96
 -27 3 4 5.26 1.44
 27 3 -4 2.58 0.99
 -29 3 4 0.97 1.04
 29 3 -4 -0.06 1.02
 -29 -3 4 2.35 1.1
 29 3 -4 2.06 0.84
 -29 3 4 1.03 1.32
 -29 3 4 1.58 0.62
 29 3 -4 1.11 1.02
 31 3 -4 -0.7 0.9
 -31 3 4 -0.82 0.56
 -31 -3 4 0.7 1.08
 -31 -3 4 -0.3 0.98
 31 3 -4 0.08 0.9
 -31 3 4 0.09 1.35
 -31 3 4 0.42 1.1
 31 3 -4 -0.77 0.97
 -33 3 4 1.42 1.22
 33 3 -4 0.32 0.92
 -33 -3 4 1.2 1.1
 33 3 -4 2.29 1.19
 -33 3 4 0.6 0.37
 33 3 -4 0.19 0.87
 35 3 -4 6.34 1.5
 35 3 -4 5.32 1.01
 -37 -3 4 6.01 1.24
 37 3 -4 3.57 1.17
 37 3 -4 4.38 0.83
 -39 -3 4 -0.04 1.16
 -39 -3 4 -0.25 1.2
 39 3 -4 -1.18 0.99
 39 3 -4 0.14 0.26
 -41 -3 4 2.59 1.11
 -41 -3 4 2.1 1.12
 41 3 -4 0.91 0.94
 43 3 -4 1.47 0.8
 -43 -3 4 1.72 0.99
 -43 -3 4 1.85 0.73
 -45 -3 4 -0.73 0.6
 -45 -3 4 -0.91 0.63
 -45 -3 4 -0.53 0.58
 -47 -3 4 0.93 0.35
 -42 -4 -4 0.57 0.42
 -40 -4 -4 2.72 0.77
 40 4 4 3.05 0.88
 40 4 4 3.11 0.73
 -38 -4 -4 1.38 0.88
 38 4 4 -0.74 0.92
 38 4 4 0.18 0.82
 -38 -4 -4 0.47 0.71
 -36 -4 -4 5.08 1.07
 36 4 4 4.16 1.1
 -36 4 -4 5.08 1.01
 -36 -4 -4 6.32 1.15
 36 4 4 5.74 1.25
 34 4 4 0.75 1.16
 -34 -4 -4 4.11 1.11
 34 4 4 1.99 1.05
 -34 4 -4 0.3 0.88
 32 4 4 2.17 1.35
 32 4 4 2.62 1.36
 -32 4 -4 3.35 1.1
 -30 4 -4 1.16 0.83
 30 4 4 1.82 1.03
 30 4 4 -0.82 1.34
 -28 4 -4 -1.01 1.49
 28 4 4 0.31 1.31
 28 4 4 -1.88 1.38
 26 4 4 4.96 1.56
 -26 4 -4 8.11 1.24
 26 4 4 8.12 1.35
 -26 4 -4 7.8 1.84
 24 4 4 23.56 0.91
 24 4 4 25.12 1.6
 -24 4 -4 27.07 2.52
 24 4 4 30.57 2.31
 24 4 4 25.37 2.41
 24 4 4 28.71 1.9
 -24 4 -4 27.35 1.76
 -24 -4 -4 27.37 1.99
 -24 4 -4 27.2 1.63
 24 4 4 25.13 2.07
 -22 4 -4 5.3 1.02
 22 4 4 4.79 0.57
 22 4 4 5.88 1.23
 -22 -4 -4 7.03 1.22
 22 4 4 4.84 1.49
 -22 4 -4 4.58 1.54
 22 4 4 7.55 1.27
 -20 4 -4 71.37 2.54
 20 4 4 74.16 3.03
 -20 4 -4 80.51 3.63
 20 4 4 74.57 2.82
 20 4 4 72.35 3.32
 18 4 4 2.98 1.02
 18 4 4 0.55 0.82
 -18 4 -4 0.34 1.31
 16 4 4 26.12 1.74
 16 4 4 24.02 1.65
 -16 4 -4 24.73 2.07
 14 4 4 4.57 0.97
 14 4 4 5.22 0.96
 -14 4 -4 4.7 1.22
 -12 4 -4 72.45 2.93
 12 4 4 74.58 2.39
 12 4 4 67.55 2.42
 10 4 4 -0.23 0.63
 10 4 4 0.51 0.7
 -10 4 -4 1.46 1.06
 8 4 4 6.36 0.94
 8 4 4 5.57 0.79
 -8 4 -4 7.78 1.27
 6 4 4 3.96 0.76
 6 4 4 5.7 0.75
 -6 4 -4 4.77 1.1
 4 4 4 91.89 2.53
 -4 4 -4 90.4 2.84
 4 4 4 94.69 2
 2 4 4 27.46 1.05
 -2 4 -4 27.85 1.66
 2 4 4 24.96 1.42
 0 4 -4 96.68 2.81
 0 4 4 99.76 1.77
 0 4 4 96.4 2.56
 2 4 -4 0.58 0.75
 -2 4 4 -0.19 0.77
 -2 4 4 1.6 0.41
 4 -4 -4 83.72 2.17
 -4 4 4 85.03 2.46
 4 4 -4 85.84 2.57
 -6 4 4 16.83 1.33
 6 -4 -4 17.5 1.07
 -6 4 4 15.97 1.02
 6 4 -4 16.31 1.29
 8 4 -4 129.52 3.14
 -8 -4 4 128.49 3.01
 8 4 -4 122.91 2.22
 -8 4 4 120.3 2.72
 8 -4 -4 125.78 2.48
 -10 -4 4 -1.07 0.81
 10 4 -4 0.73 0.54
 -12 -4 4 204.05 3.87
 12 4 -4 217.93 3.41
 -12 4 4 211.57 4.16
 14 4 -4 1.19 0.69
 -14 -4 4 -0.65 0.74
 -14 4 4 0.81 1
 -16 -4 4 3.01 0.93
 -16 4 4 3.47 1.13
 16 4 -4 1.81 0.72
 16 4 -4 2.2 0.83
 -18 4 4 5.48 1.25
 18 4 -4 5.72 0.99
 18 4 -4 6.87 1.05
 -18 -4 4 7.23 1.09
 20 4 -4 5.4 1.01
 -20 -4 4 4.4 1.02
 -20 4 4 4.24 1.35
 20 4 -4 3.1 1.01
 -22 -4 4 1.29 0.86
 22 4 -4 3.81 1.02
 -22 4 4 2.15 1.27
 22 4 -4 1.74 1.01
 24 4 -4 15.74 1.71
 24 4 -4 15.79 1.59
 -24 -4 4 11.81 1.44
 24 4 -4 12.06 1.53
 -24 4 4 14.02 1.86
 26 4 -4 1.8 1.1
 -26 -4 4 0.1 0.89
 26 4 -4 2.02 0.99
 -26 4 4 0.26 1.35
 26 4 -4 1.92 1.21
 28 4 -4 2.57 1.13
 28 4 -4 1.53 1.2
 28 4 -4 0.67 1.16
 28 4 -4 0.92 0.69
 28 4 -4 1.28 0.98
 -28 4 4 1.98 1.4
 30 4 -4 -0.3 1.15
 30 4 -4 0.86 0.99
 -30 4 4 0.71 1.4
 30 4 -4 -0.15 1.23
 32 4 -4 10.79 1.67
 -32 4 4 9.39 1.86
 -32 -4 4 8.83 1.69
 32 4 -4 10.56 1.55
 32 4 -4 8.3 1.6
 34 4 -4 -0.71 1
 34 4 -4 2.02 1.26
 34 4 -4 -1.57 1.25
 -34 -4 4 1.98 1.23
 36 4 -4 5.43 1.32
 -36 -4 4 6.72 1.51
 36 4 -4 5.7 1.3
 -38 -4 4 -2.23 1
 38 4 -4 -1.03 1.09
 38 4 -4 -1.51 1.12
 -40 -4 4 3.44 1.07
 40 4 -4 1.63 0.99
 40 4 -4 2.88 0.92
 42 4 -4 1.61 1.02
 42 4 -4 -0.54 0.78
 -42 -4 4 -0.6 0.9
 -42 -4 4 -0.01 0.7
 -44 -4 4 0.41 0.69
 44 4 -4 0.52 0.76
 -44 -4 4 0.14 0.7
 44 4 -4 -0.25 0.61
 -46 -4 4 0.77 0.45
 -39 -5 -4 1.13 0.69
 39 5 4 0.21 0.51
 39 5 4 -0.76 0.57
 37 5 4 -0.3 0.67
 -37 -5 -4 -0.06 0.72
 37 5 4 0.03 0.68
 35 5 4 1.99 0.93
 -35 -5 -4 1.56 0.98
 35 5 4 0.71 0.76
 33 5 4 0.62 0.91
 33 5 4 1.43 0.85
 31 5 4 2.56 1.21
 -31 5 -4 1.08 0.82
 31 5 4 0.55 0.83
 29 5 4 -1.87 1.14
 -29 5 -4 0.88 0.83
 29 5 4 0.57 1.12
 27 5 4 1.13 0.83
 27 5 4 2.89 1.19
 27 5 4 0.56 1.19
 27 5 4 0.56 0.94
 -27 5 -4 0.03 0.82
 -25 5 -4 -0.44 0.76
 -25 -5 -4 0.3 1
 25 5 4 -0.62 0.78
 25 5 4 0.15 1.09
 25 5 4 -0.09 1.08
 25 5 4 -1.06 1.07
 -25 5 -4 1.74 1.54
 -23 5 -4 12.43 1.24
 23 5 4 10.73 1.54
 23 5 4 13.79 1.63
 -23 5 -4 10.47 1.97
 -23 5 -4 12.3 1.23
 23 5 4 13.99 1.33
 23 5 4 11.31 1.86
 23 5 4 14.27 1.66
 -23 -5 -4 11.47 1.6
 -21 5 -4 2.4 0.81
 21 5 4 2.23 0.99
 -21 5 -4 2.8 1.39
 21 5 4 0.88 1.06
 21 5 4 1.59 0.82
 21 5 4 1.96 1.3
 -21 -5 -4 3.3 1.27
 21 5 4 2 1.05
 -21 5 -4 2.86 0.79
 19 5 4 1.37 1.13
 19 5 4 0.8 0.66
 19 5 4 1.6 1.22
 19 5 4 0.29 0.91
 -19 5 -4 2.1 0.72
 -19 5 -4 1.37 1.3
 -19 5 -4 1.29 0.69
 17 5 4 0.69 0.93
 -17 5 -4 0.37 0.6
 17 5 4 -0.18 1
 -17 5 -4 -0.6 1.33
 17 5 4 0.91 1.01
 -15 5 -4 8.62 1.54
 15 5 4 7.56 1.3
 15 5 4 7.47 1.18
 13 5 4 1.28 0.92
 13 5 4 4.3 0.96
 -13 5 -4 3.72 1.34
 11 5 4 4.8 0.89
 11 5 4 4.01 1.13
 -11 5 -4 4.21 1.33
 9 5 4 0.55 0.81
 9 5 4 0.28 0.67
 -9 5 -4 2.11 1.13
 7 5 4 2.24 0.83
 7 5 4 0.89 0.67
 7 5 4 0.89 0.67
 -7 5 -4 0.17 1.07
 5 5 4 4.6 0.69
 5 5 4 5.32 0.99
 5 5 4 3.38 0.81
 -5 5 -4 6.23 1.24
 3 5 4 5.38 0.64
 -3 5 -4 6.36 1.18
 3 5 4 3.8 0.85
 1 5 4 5.45 0.97
 1 5 4 5.2 0.59
 -1 5 -4 7.14 1.22
 -1 5 4 9.44 1.19
 1 5 -4 10.27 1.23
 -1 5 4 11.1 0.7
 3 -5 -4 66.39 2.24
 3 5 -4 69.49 2.61
 5 -5 -4 9.31 1.03
 5 5 -4 7.95 0.66
 5 5 -4 7.06 1.06
 7 5 -4 3.25 0.99
 7 5 -4 3.06 0.55
 -7 -5 4 3.25 0.93
 7 -5 -4 3.84 0.74
 -9 -5 4 39.11 2.04
 9 5 -4 39.12 1.44
 -11 -5 4 9.06 1.2
 11 5 -4 8.48 0.85
 11 5 -4 8.27 1.17
 -13 -5 4 30.48 1.84
 -13 5 4 29.66 1.91
 13 5 -4 29.84 1.55
 13 5 -4 31.6 1.9
 -15 -5 4 10.64 1.26
 15 5 -4 11.21 1.2
 15 5 -4 9.14 1.28
 -15 5 4 9.15 1.35
 17 5 -4 1.32 0.74
 -17 5 4 1.38 1.1
 17 5 -4 0.04 1.02
 -17 -5 4 2.53 0.92
 19 5 -4 0.62 0.88
 -19 -5 4 -0.22 0.89
 19 5 -4 1.52 0.8
 -19 5 4 -0.6 1.2
 21 5 -4 1.57 0.87
 -21 5 4 2.24 1.36
 21 5 -4 1.37 0.96
 21 5 -4 0.72 1.16
 23 5 -4 4.75 1.2
 23 5 -4 4.27 0.89
 23 5 -4 1.47 1.15
 -23 5 4 2.9 1.36
 23 5 -4 2.41 1.15
 25 5 -4 8.16 1.24
 25 5 -4 10.27 1.72
 25 5 -4 7.39 1.1
 25 5 -4 8.86 1.4
 25 5 -4 8.63 1.53
 -25 5 4 7.05 1.63
 27 5 -4 -0.58 1.27
 27 5 -4 -0.07 0.96
 27 5 -4 -1.02 0.82
 27 5 -4 0.58 1.15
 27 5 -4 0.74 0.99
 -27 5 4 1.98 1.51
 29 5 -4 1.87 1.18
 -29 5 4 -0.02 1.32
 29 5 -4 -0.83 0.85
 29 5 -4 1.3 1.17
 29 5 -4 0.05 1.07
 31 5 -4 -0.4 1.1
 31 5 -4 1.44 1.28
 31 5 -4 -0.13 0.8
 31 5 -4 -1.21 1.19
 -33 -5 4 0.31 1.21
 33 5 -4 -0.18 1.18
 33 5 -4 0.62 0.99
 33 5 -4 1.63 1.09
 35 5 -4 -0.21 0.91
 35 5 -4 -1.58 1.14
 -35 -5 4 -0.77 1.1
 35 5 -4 -0.14 1.03
 37 5 -4 -0.23 0.94
 -37 -5 4 0.54 1.1
 37 5 -4 0.15 0.96
 39 5 -4 -0.61 0.82
 39 5 -4 -1.08 0.85
 -39 -5 4 -1.73 1
 41 5 -4 -0.56 0.79
 41 5 -4 1.05 0.78
 -41 -5 4 -0.63 0.81
 -43 -5 4 -0.78 0.66
 -43 -5 4 -0.55 0.61
 43 5 -4 -0.72 0.55
 36 6 4 0.53 0.61
 36 6 4 0.78 0.47
 -34 -6 -4 3.07 0.97
 34 6 4 1.42 0.61
 32 6 4 0.4 0.95
 32 6 4 -0.86 0.76
 30 6 4 1.09 0.7
 30 6 4 1.01 0.99
 30 6 4 1.31 0.79
 28 6 4 3.53 1.29
 28 6 4 1.69 0.76
 28 6 4 2.15 1.06
 28 6 4 1.62 0.82
 26 6 4 -0.45 1.01
 26 6 4 -1.36 1.14
 26 6 4 0.51 0.74
 26 6 4 -0.19 0.87
 24 6 4 1.66 0.89
 24 6 4 1.03 1.3
 24 6 4 0.51 1.12
 24 6 4 0.65 0.95
 -22 6 -4 2.92 0.86
 22 6 4 2.91 0.9
 22 6 4 3.05 1.27
 22 6 4 1.26 1.17
 22 6 4 3.3 1.04
 -20 -6 -4 27.16 2.21
 -20 6 -4 27.19 2.55
 20 6 4 27.46 2.09
 20 6 4 22.07 1.83
 -20 6 -4 24.91 1.18
 20 6 4 20.34 2.16
 20 6 4 25.37 1.61
 -20 6 -4 24.27 1.46
 20 6 4 25.98 1.74
 -18 6 -4 1.78 0.55
 18 6 4 1.85 0.98
 18 6 4 1.53 1.18
 18 6 4 1.56 0.79
 -18 6 -4 1.61 0.69
 18 6 4 1.87 1.26
 18 6 4 1.78 0.83
 -18 6 -4 2.7 1.62
 -18 -6 -4 1.43 1.17
 -16 6 -4 1.86 0.45
 16 6 4 3.13 1.31
 -16 6 -4 1.05 0.6
 -16 6 -4 1.38 1.21
 16 6 4 1.06 0.65
 16 6 4 1.62 1.04
 16 6 4 0.9 1.04
 16 6 4 1.76 0.81
 14 6 4 1.41 1.12
 14 6 4 2.68 0.68
 14 6 4 3.76 1.04
 -14 6 -4 3.48 1.45
 -14 6 -4 2.97 0.63
 -14 6 -4 2.67 0.37
 14 6 4 2.87 0.79
 -12 6 -4 13.85 1.85
 12 6 4 12.82 1.2
 12 6 4 14.72 1.62
 10 6 4 2.23 0.96
 10 6 4 3.54 0.83
 -10 6 -4 2.27 1.31
 8 6 4 1.13 0.59
 8 6 4 2.96 1.04
 -8 6 -4 0.55 1.18
 6 6 4 3.18 0.7
 -6 6 -4 3.11 1.24
 6 6 4 3.44 1.15
 -4 6 -4 8.34 1.36
 4 6 4 8.96 0.78
 4 6 4 9.69 1.35
 -2 6 -4 0.32 1.05
 2 6 4 1.71 0.52
 2 6 4 1.55 0.97
 -2 -6 -4 1.55 0.93
 0 -6 -4 46.37 2.19
 0 6 -4 46.04 2.45
 0 6 4 50.17 2.3
 2 6 -4 4.45 1.15
 2 -6 -4 6.26 1.04
 -2 6 4 5.63 0.94
 2 6 -4 5.73 0.48
 4 6 -4 14.04 0.76
 -4 6 4 15.89 1.38
 4 -6 -4 16.38 1.32
 4 6 -4 12.37 1.41
 6 6 -4 3.6 1.08
 -6 -6 4 3.03 1.03
 6 6 -4 4.18 0.57
 6 6 -4 4.68 1
 8 6 -4 28.15 1.25
 8 6 -4 25.39 1.73
 -8 -6 4 28.79 1.89
 -10 -6 4 2.16 0.95
 10 6 -4 1.65 0.59
 12 6 -4 60.8 2.05
 -12 -6 4 56.58 2.53
 12 6 -4 58.3 2.64
 14 6 -4 2.95 1.27
 14 6 -4 1.31 0.74
 14 6 -4 1.82 1.1
 16 6 -4 11.72 1.51
 16 6 -4 9.66 1.2
 16 6 -4 10.5 1.46
 18 6 -4 1.23 0.87
 18 6 -4 1.03 0.6
 18 6 -4 2.28 1.34
 20 6 -4 1.9 0.71
 -20 6 4 2.31 1.3
 20 6 -4 1.35 1.21
 20 6 -4 2.4 0.81
 20 6 -4 2.53 1.4
 20 6 -4 1.24 0.86
 22 6 -4 15.94 1.62
 22 6 -4 15.97 1.84
 22 6 -4 16.37 1.4
 22 6 -4 16.41 1.27
 -22 6 4 16.51 2.14
 22 6 -4 19.66 2
 24 6 -4 4.81 1.2
 24 6 -4 5.87 1.38
 24 6 -4 7.27 1.07
 24 6 -4 6.72 1.18
 -24 6 4 5.31 1.66
 24 6 -4 5.53 1.53
 26 6 -4 -0.09 0.77
 26 6 -4 -1.24 1.37
 26 6 -4 -1.69 1.3
 26 6 -4 -0.05 0.91
 28 6 -4 5.31 1.43
 28 6 -4 5.34 1.36
 28 6 -4 3.15 1
 28 6 -4 5.25 0.99
 30 6 -4 -1.43 1.26
 30 6 -4 -1.15 0.89
 30 6 -4 -0.05 1.06
 30 6 -4 -0.54 0.87
 32 6 -4 2.98 1.09
 32 6 -4 1.95 0.83
 32 6 -4 2.79 1.2
 32 6 -4 2.48 1
 -32 -6 4 5.42 1.33
 34 6 -4 0.61 0.85
 34 6 -4 1.49 0.68
 34 6 -4 0.12 1
 -34 -6 4 1.86 1.16
 34 6 -4 0.46 0.83
 -36 -6 4 9.83 1.22
 36 6 -4 6.76 1.26
 36 6 -4 8.79 1.02
 38 6 -4 0.53 0.8
 -38 -6 4 0.14 0.72
 38 6 -4 -0.41 0.64
 -40 -6 4 0.88 0.71
 40 6 -4 1.52 0.7
 40 6 -4 0.99 0.46
 33 7 4 1.72 0.71
 -33 -7 -4 1.71 0.71
 31 7 4 -0.18 0.24
 31 7 4 0.46 0.46
 29 7 4 1.74 0.63
 29 7 4 2.31 0.78
 29 7 4 2.46 0.57
 27 7 4 4.88 0.86
 27 7 4 5.48 1.16
 27 7 4 5.13 1.29
 27 7 4 5.6 0.76
 25 7 4 1.89 0.78
 25 7 4 2.19 0.68
 25 7 4 0.53 0.97
 25 7 4 1.82 1.14
 23 7 4 1.36 0.77
 23 7 4 2.14 1.28
 23 7 4 1.58 1.17
 23 7 4 1.35 0.7
 -21 7 -4 -1.29 0.73
 21 7 4 0.46 1.09
 21 7 4 1.14 0.78
 21 7 4 -0.47 1.19
 21 7 4 1.04 0.76
 19 7 4 5.54 1.54
 19 7 4 3.65 0.91
 19 7 4 1.31 1.27
 -19 7 -4 2.65 0.79
 19 7 4 3.74 0.77
 17 7 4 1.11 1.38
 -17 7 -4 0.46 0.62
 17 7 4 -1.08 0.65
 17 7 4 0.86 0.7
 -15 -7 -4 4.05 1.45
 15 7 4 3.92 0.67
 15 7 4 3.48 0.77
 -15 7 -4 4.29 0.77
 -15 7 -4 2.71 1.53
 15 7 4 4.92 1.48
 -13 -7 -4 1.53 1.21
 13 7 4 2 0.77
 13 7 4 2.12 0.49
 13 7 4 2.36 0.68
 -13 7 -4 4.58 1.69
 -13 7 -4 1.66 0.59
 13 7 4 0.25 1.27
 -11 7 -4 1.42 1.33
 11 7 4 2.06 0.71
 11 7 4 2.71 1.38
 -11 7 -4 2.86 0.55
 11 7 4 1.87 0.32
 -11 -7 -4 3.85 1.39
 11 7 4 2.87 0.66
 9 7 4 1.86 1.11
 -9 -7 -4 -0.66 1.25
 9 7 4 1.04 0.56
 9 7 4 0.58 0.57
 -9 7 -4 2.04 1.31
 7 7 4 6.02 0.69
 7 7 4 4.43 1.27
 -7 7 -4 4.14 1.34
 7 7 4 4.61 0.73
 -7 -7 -4 4.86 1.35
 5 7 4 7.41 0.76
 -5 -7 -4 7.29 1.37
 -5 7 -4 7.25 1.46
 5 7 4 9.92 1.52
 -3 -7 -4 12.89 1.6
 3 7 4 13.26 1.57
 -3 7 -4 11.64 1.59
 -1 7 -4 3.87 1.17
 -1 -7 -4 5.16 1.24
 1 7 4 5.06 1.18
 1 7 -4 1.81 1.03
 1 7 -4 2.02 0.89
 -1 7 4 3.76 1.14
 1 -7 -4 2.87 1.05
 3 7 -4 0.31 1.01
 3 7 -4 1.23 0.86
 -3 7 4 2.83 1.03
 -3 -7 4 1.37 1.06
 3 7 -4 1.68 0.22
 5 7 -4 1.84 0.32
 5 7 -4 1.99 1.1
 7 7 -4 13.84 1.49
 7 7 -4 12.08 0.75
 7 7 -4 11.55 1.4
 9 7 -4 10.4 1.43
 9 7 -4 10.34 0.83
 9 7 -4 9.37 1.42
 11 7 -4 6.74 1.22
 11 7 -4 6.53 0.66
 11 7 -4 5.98 0.75
 11 7 -4 7.24 1.29
 13 7 -4 2.1 0.61
 13 7 -4 4.2 1.34
 13 7 -4 2.93 1.19
 13 7 -4 2.49 0.71
 15 7 -4 0.8 0.95
 15 7 -4 0.65 0.77
 15 7 -4 0.84 1.04
 15 7 -4 -0.09 0.55
 17 7 -4 29.53 2.19
 17 7 -4 28.88 1.73
 17 7 -4 26.56 0.85
 17 7 -4 28.47 2.21
 17 7 -4 30.57 1.52
 19 7 -4 5.12 0.87
 19 7 -4 4.88 0.61
 19 7 -4 4.72 1.35
 19 7 -4 4.88 1.33
 21 7 -4 -0.74 1.29
 21 7 -4 2.51 0.79
 21 7 -4 -0.03 1.3
 21 7 -4 1.57 0.61
 23 7 -4 0.75 0.81
 23 7 -4 1.89 1.25
 23 7 -4 -0.97 1.19
 23 7 -4 -0.02 0.62
 25 7 -4 2.32 1.25
 25 7 -4 1.05 1.08
 25 7 -4 2.34 0.87
 25 7 -4 2.74 0.76
 27 7 -4 0.23 0.62
 27 7 -4 0.36 0.77
 27 7 -4 -1.44 1.2
 27 7 -4 -1.3 1.12
 29 7 -4 2 1.09
 29 7 -4 1.46 0.72
 29 7 -4 2.42 0.73
 29 7 -4 2.69 1.25
 -29 -7 4 1.32 1.03
 31 7 -4 0.82 0.99
 -31 -7 4 1.98 1.05
 31 7 -4 0.74 0.63
 31 7 -4 0.24 0.56
 31 7 -4 -0.85 0.88
 -33 -7 4 -0.3 0.88
 33 7 -4 0.3 0.44
 33 7 -4 -0.06 0.58
 33 7 -4 -0.62 0.89
 -35 -7 4 0.66 0.72
 35 7 -4 0.42 0.82
 35 7 -4 -1.01 0.54
 37 7 -4 1.12 0.72
 -37 -7 4 -0.19 0.63
 -30 -8 -4 -0.13 0.57
 28 8 4 -0.9 0.5
 26 8 4 0.68 0.53
 24 8 4 0.47 0.61
 24 8 4 0.22 0.86
 22 8 4 2.07 0.72
 22 8 4 0.29 0.9
 20 8 4 2.22 0.75
 20 8 4 5.19 1.31
 18 8 4 1.79 1.21
 -18 8 -4 0.8 0.55
 18 8 4 0.15 0.65
 -16 8 -4 17.95 1.08
 16 8 4 16.53 1.76
 16 8 4 16.44 1.17
 14 8 4 2.35 0.7
 14 8 4 2.88 1.37
 -14 8 -4 2.13 0.63
 12 8 4 1.3 0.63
 12 8 4 -0.17 1.08
 -12 8 -4 1.25 0.53
 -10 8 -4 -0.07 0.42
 10 8 4 -0.11 1.27
 10 8 4 0.29 0.53
 8 8 4 4.48 0.68
 8 8 4 3.4 1.26
 6 8 4 3.69 0.57
 6 8 4 3.23 1.22
 4 8 4 1.57 1.02
 4 8 4 0.73 0.39
 -4 -8 -4 1.16 1.09
 2 8 4 1.49 1.2
 0 8 4 1.76 1.02
 4 8 -4 1.08 0.96
 6 8 -4 2.73 1.07
 8 8 -4 10.83 1.58
 10 8 -4 0.16 1.05
 10 8 -4 -0.2 0.44
 10 8 -4 1.26 1.06
 12 8 -4 10.88 1.55
 12 8 -4 9.71 1.44
 12 8 -4 8.91 0.78
 14 8 -4 1.96 1.19
 14 8 -4 3.13 0.67
 14 8 -4 2.5 1.17
 16 8 -4 1.55 1.14
 16 8 -4 1.91 0.63
 16 8 -4 2.05 1.14
 18 8 -4 16.28 1.77
 18 8 -4 13.9 1.08
 20 8 -4 3.09 1.28
 20 8 -4 3 0.74
 20 8 -4 2.78 1.11
 22 8 -4 0.99 1.15
 22 8 -4 0.54 1.17
 22 8 -4 0.65 0.69
 24 8 -4 -0.31 0.95
 24 8 -4 1.06 0.66
 24 8 -4 1.42 0.98
 26 8 -4 -0.58 1.04
 26 8 -4 0.31 0.64
 26 8 -4 -0.35 0.98
 -26 -8 4 -0.2 0.94
 28 8 -4 2.09 1.04
 -28 -8 4 2.29 0.93
 28 8 -4 4.47 1.08
 28 8 -4 3.15 0.75
 30 8 -4 -0.15 0.7
 -30 -8 4 -0.04 0.7
 30 8 -4 -0.28 0.83
 30 8 -4 -0.01 0.5
 -32 -8 4 1.09 0.61
 32 8 -4 1.66 0.8
 32 8 -4 1.03 0.48
 34 8 -4 0.24 0.58
 34 8 -4 0.25 0.37
 25 9 4 -0.47 0.33
 23 9 4 0.07 0.39
 21 9 4 0.69 0.45
 19 9 4 0.39 0.85
 19 9 4 -0.14 0.47
 17 9 4 1.08 0.58
 17 9 4 -0.4 0.89
 15 9 4 2 0.58
 15 9 4 2.86 1.09
 13 9 4 1.02 0.53
 13 9 4 0.97 0.99
 11 9 4 1.42 1.04
 11 9 4 2.26 0.57
 -11 9 -4 1.91 0.4
 9 9 4 3.7 1.25
 -9 9 -4 2.8 0.42
 9 9 4 1.87 0.51
 7 9 4 8.58 0.71
 7 9 4 6.67 1.28
 5 9 4 2.66 0.5
 5 9 4 1.63 1.11
 3 9 4 0.91 0.4
 3 9 4 0.45 0.96
 9 9 -4 9.56 1.25
 9 9 -4 8.38 0.63
 11 9 -4 -1.39 0.92
 11 9 -4 -0.06 0.41
 13 9 -4 6.73 1.22
 13 9 -4 5.15 1.05
 13 9 -4 4.5 0.6
 15 9 -4 4.54 0.65
 15 9 -4 5.17 1.17
 15 9 -4 6.31 1.11
 17 9 -4 1.93 0.86
 17 9 -4 1.04 1
 17 9 -4 -0.11 0.52
 19 9 -4 -0.4 0.83
 19 9 -4 0.12 0.52
 19 9 -4 0.57 0.82
 21 9 -4 2.78 1.01
 21 9 -4 1.48 0.82
 21 9 -4 2.22 0.58
 23 9 -4 2.57 0.93
 23 9 -4 1.4 0.87
 23 9 -4 1.9 0.55
 25 9 -4 1.03 0.81
 25 9 -4 0.42 0.46
 27 9 -4 2.05 0.76
 27 9 -4 0.3 0.39
 29 9 -4 0.2 0.32
 18 10 4 0.44 0.27
 16 10 4 1.14 0.35
 14 10 4 -0.39 0.35
 12 10 4 0.26 0.32
 10 10 4 -0.46 0.33
 8 10 4 2.16 0.38
 6 10 4 0.29 0.27
 12 10 -4 1.62 0.3
 14 10 -4 0.26 0.27
 16 10 -4 0.38 0.3
 18 10 -4 1.81 0.36
 20 10 -4 -0.05 0.27
 22 10 -4 0.49 0.27
 42 0 5 0.09 0.64
 42 0 5 -0.27 0.71
 40 0 5 -0.5 0.98
 40 0 5 -0.14 0.8
 -38 0 -5 -0.22 0.78
 38 0 5 1.55 1.07
 38 0 5 -0.37 1.1
 -38 0 -5 -0.22 0.36
 -36 0 -5 0.13 0.67
 -36 0 -5 -0.71 0.88
 36 0 5 1.13 0.95
 36 0 5 1.42 1.19
 36 0 5 1.28 1.32
 -34 0 -5 1.76 0.93
 34 0 5 -1.4 1.18
 34 0 5 1.37 1.26
 -34 0 -5 -0.95 1.11
 32 0 5 1.19 1.36
 -32 0 -5 -0.39 1.02
 32 0 5 1.24 1.08
 -32 0 -5 1.63 0.95
 -30 0 -5 1.44 0.91
 30 0 5 -1.59 1.39
 -30 0 -5 0.25 0.89
 -28 0 -5 -0.23 1.11
 -28 0 -5 0.62 0.97
 28 0 5 -0.19 1.22
 -26 0 -5 1.63 0.99
 24 0 5 0.13 1.02
 -24 0 -5 0.42 0.93
 -20 0 -5 -0.22 0.76
 -18 0 -5 -0.92 0.79
 -18 0 -5 0.24 0.73
 -16 0 -5 -0.38 0.74
 -16 0 -5 -0.52 0.7
 -14 0 -5 0.11 0.79
 -14 0 -5 0.29 0.63
 -12 0 -5 -0.45 0.73
 -12 0 -5 -0.35 0.43
 -12 0 -5 0.46 0.61
 -10 0 -5 -0.09 0.64
 -10 0 -5 -0.04 0.41
 10 0 5 0.18 0.51
 -10 0 -5 -0.21 0.52
 -8 0 -5 0 0.44
 8 0 5 0.2 0.39
 -8 0 -5 0.04 0.64
 -8 0 -5 0.37 0.43
 6 0 5 -0.33 0.48
 -6 0 -5 -0.67 0.34
 -6 0 -5 0.4 0.45
 -6 0 -5 0.11 0.62
 -4 0 -5 0.21 0.39
 -4 0 -5 0.09 0.7
 -2 0 -5 0.54 0.63
 -2 0 -5 -0.5 0.42
 2 0 5 -0.21 0.49
 0 0 5 -0.31 0.5
 0 0 -5 0.18 0.45
 2 0 -5 0.25 0.47
 -2 0 5 -0.37 0.42
 4 0 -5 -0.07 0.39
 -4 0 5 0.53 0.43
 -6 0 5 0.19 0.39
 6 0 -5 0.25 0.44
 -6 0 5 0.27 0.45
 -8 0 5 0.14 0.37
 -8 0 5 -0.18 0.48
 8 0 -5 0.26 0.44
 -10 0 5 -0.1 0.38
 -10 0 5 -0.07 0.52
 10 0 -5 -0.09 0.47
 10 0 -5 -0.38 0.45
 12 0 -5 -0.17 0.47
 12 0 -5 0.28 0.48
 -12 0 5 -0.66 0.61
 -14 0 5 0.22 0.58
 14 0 -5 0.09 0.53
 -16 0 5 -0.47 0.65
 -18 0 5 0.11 0.69
 -20 0 5 1.3 0.94
 -22 0 5 -0.47 0.83
 -24 0 5 -0.09 0.99
 -26 0 5 1.12 1.05
 -28 0 5 0.16 1.09
 -30 0 5 -0.76 1.15
 -30 0 5 0.46 0.8
 -30 0 5 1.88 0.91
 -32 0 5 -1.33 1.03
 -32 0 5 -0.88 1.15
 -32 0 5 0.59 1.08
 -32 0 5 0.97 1.1
 -34 0 5 -0.56 1.04
 -34 0 5 0.68 1.04
 -34 0 5 1.39 1.44
 -34 0 5 -0.41 0.79
 -36 0 5 0.28 0.99
 -36 0 5 0.45 0.93
 36 0 -5 -1.45 1.48
 -36 0 5 1.6 1.39
 -38 0 5 0.1 0.92
 38 0 -5 -2.02 1.61
 -38 0 5 1.29 1.14
 -38 0 5 -1.12 1.07
 40 0 -5 -0.21 1.33
 -40 0 5 -0.36 0.82
 -40 0 5 -0.19 1.09
 -40 0 5 -0.52 0.9
 -42 0 5 -0.27 0.64
 -42 0 5 -1.42 1
 42 0 -5 0.88 0.99
 -42 0 5 -0.49 0.81
 44 0 -5 -0.67 0.88
 -44 0 5 0.45 0.89
 -44 0 5 -1.04 0.79
 46 0 -5 1.43 0.84
 -46 0 5 -0.21 0.68
 -46 0 5 -0.06 0.48
 48 0 -5 0.38 0.47
 43 1 5 2.24 0.73
 -41 -1 -5 1.99 0.69
 41 -1 5 3.47 1.03
 41 1 5 1.32 0.6
 41 1 5 1.12 0.82
 41 -1 5 1.24 0.76
 -39 -1 -5 0.8 0.61
 -39 1 -5 1.14 0.36
 -39 -1 -5 -0.61 0.87
 39 -1 5 0.16 0.99
 39 1 5 0.91 0.9
 39 1 5 -0.44 1.01
 39 -1 5 2.32 1.03
 39 -1 5 1.19 0.82
 -37 1 -5 0.5 0.64
 -37 -1 -5 0.92 0.88
 37 1 5 -0.01 1.1
 37 1 5 0.11 1.09
 37 -1 5 -0.07 1.02
 37 -1 5 -0.41 1.25
 -37 -1 -5 -0.45 0.92
 -35 -1 -5 3.54 1.21
 35 -1 5 1.71 1.11
 -35 -1 -5 3.62 1
 -35 1 -5 3.94 0.98
 35 1 5 5.26 1.28
 35 1 5 3.58 1.26
 35 1 5 3.34 0.91
 -33 1 -5 0.08 0.61
 -33 1 -5 -0.87 0.9
 -33 -1 -5 1.11 1.07
 33 1 5 0.59 1.27
 33 -1 5 -0.62 1.26
 -33 -1 -5 -0.72 0.96
 33 1 5 0.46 0.96
 -31 -1 -5 1.64 1.17
 -31 1 -5 1.11 0.77
 -31 -1 -5 1.92 0.95
 31 1 5 0.06 1.41
 31 -1 5 1.19 1.41
 -31 1 -5 1.36 1.01
 31 1 5 0.96 0.91
 29 1 5 1.72 1.07
 -29 1 -5 0.91 0.97
 29 1 5 -0.3 1.04
 -29 1 -5 0.85 0.75
 -29 -1 -5 1.24 1.25
 -27 1 -5 3.17 0.94
 27 1 5 2.43 1.17
 -27 -1 -5 3.95 1.23
 -27 1 -5 3.41 1.05
 27 1 5 4.26 1.37
 -25 1 -5 5.56 0.97
 25 1 5 5.4 1.44
 -25 1 -5 4.57 1.27
 23 1 5 14.8 1.54
 -23 1 -5 18.82 1.75
 -23 1 -5 15.99 1.36
 -21 1 -5 0.61 0.88
 -21 1 -5 0.18 0.93
 21 1 5 0.45 0.92
 -19 1 -5 4.15 1
 19 1 5 4.98 1.07
 -19 1 -5 4.61 1.07
 -17 1 -5 0.79 0.82
 17 1 5 0.15 0.8
 -17 1 -5 0.69 0.85
 -15 1 -5 140.11 3.66
 -15 -1 -5 149.15 2.81
 -15 -1 -5 142.21 3.21
 -15 1 -5 143.32 3.37
 15 1 5 133.67 3.32
 -13 1 -5 12.71 1.26
 -13 -1 -5 12.24 1.07
 13 1 5 10.63 1.15
 13 1 5 10.63 1.01
 -13 1 -5 11.03 1.13
 -11 1 -5 73.34 2.47
 -11 1 -5 70 2.16
 -11 -1 -5 68.27 2.06
 -11 -1 -5 71.02 1.83
 11 1 5 67.74 2.09
 11 1 5 70.26 2.18
 9 1 5 77.69 2.12
 -9 -1 -5 75.01 1.81
 -9 1 -5 77.74 2.4
 -9 1 -5 83 2.18
 -9 -1 -5 77.12 2.11
 9 1 5 76.81 2.05
 -7 -1 -5 204.11 3.17
 -7 1 -5 206.31 3.55
 7 1 5 207.93 3.12
 -7 1 -5 203.43 3.14
 7 1 5 204.54 3.05
 -7 -1 -5 200.24 2.82
 -7 1 -5 204.17 2.52
 5 1 5 33.6 1.23
 -5 -1 -5 32.55 1.17
 -5 1 -5 31.89 1.28
 -5 1 -5 34.35 1.47
 -5 -1 -5 30.77 1.26
 5 1 5 32.76 1.29
 -5 1 -5 34.45 1.1
 -3 -1 -5 2.74 0.57
 3 1 5 1.91 0.47
 3 1 5 3.05 0.67
 -3 1 -5 2.93 0.73
 -3 1 -5 2.83 0.58
 -1 1 -5 39.96 1.18
 -1 1 -5 36.41 1.24
 1 1 5 39.08 1.26
 -1 1 -5 37.01 1.43
 1 1 5 36.23 1.12
 -1 -1 -5 37.24 1.2
 1 1 -5 102.72 2.07
 1 1 -5 101.84 1.92
 1 1 -5 99.62 1.8
 -1 1 5 101.06 1.87
 -1 1 5 100.11 1.71
 1 -1 -5 97.29 1.78
 3 -1 -5 12.6 0.73
 3 1 -5 13.82 0.9
 3 1 -5 13.58 0.8
 -3 -1 5 13.71 0.62
 -3 1 5 11.88 0.79
 3 1 -5 12.28 0.81
 -5 1 5 20.75 0.93
 5 1 -5 21.37 0.96
 5 -1 -5 21.07 0.88
 5 1 -5 20.22 0.96
 -5 -1 5 21.13 0.98
 -5 -1 5 21.23 0.63
 5 1 -5 21.15 0.99
 -7 1 5 3.82 0.63
 -7 -1 5 4.34 0.32
 -7 -1 5 3.98 0.68
 7 1 -5 4.54 0.69
 7 -1 -5 4.69 0.56
 -9 1 5 373.25 3.52
 -9 1 5 383.76 3.78
 -9 -1 5 380.24 3.86
 -9 -1 5 375.03 1.8
 9 1 -5 376.11 3.69
 9 -1 -5 371.42 3.34
 11 -1 -5 44.98 1.22
 -11 1 5 45.35 1.47
 -11 -1 5 46.93 1.52
 -11 1 5 47.42 1.36
 11 1 -5 46.1 1.46
 -13 1 5 438.17 4.68
 -13 -1 5 446.31 4.69
 13 1 -5 442.74 4.55
 13 -1 -5 440.41 3.89
 15 -1 -5 192.76 2.72
 -15 1 5 188.13 3.32
 -15 -1 5 197.53 3.36
 15 1 -5 189.66 3.25
 -17 1 5 27.38 1.52
 17 1 -5 25.12 1.36
 -17 -1 5 26.65 1.49
 -19 1 5 8.96 1.15
 19 1 -5 6.49 0.93
 -19 -1 5 7.11 1.04
 -21 1 5 100.64 3.07
 -21 -1 5 96.95 2.87
 -23 -1 5 7.56 1.21
 -23 1 5 8.49 1.28
 -25 -1 5 13.64 1.44
 -25 1 5 22.01 1.88
 -27 1 5 1.01 1.12
 -27 -1 5 1.71 1.03
 29 1 -5 2.43 0.98
 -29 -1 5 0.37 1.09
 -29 1 5 2.91 1.27
 -31 1 5 0.29 0.99
 31 1 -5 -1.02 0.95
 -31 -1 5 1.28 1.25
 -31 1 5 -0.81 1.27
 -31 -1 5 -1.01 1.06
 -33 1 5 15.61 2.01
 33 1 -5 17.93 2
 -33 -1 5 17.05 1.93
 -33 1 5 18.32 1.76
 -33 -1 5 15.66 1.55
 -33 1 5 16.85 1.54
 -33 1 5 20.28 1.44
 -33 -1 5 21.34 2
 -35 1 5 1.01 0.84
 -35 -1 5 1.85 1.25
 -35 -1 5 1.03 1.02
 35 1 -5 2.22 1.42
 -35 1 5 2.35 1.11
 -35 1 5 2.57 1.49
 -35 -1 5 1.31 1.17
 -35 1 5 0.35 0.85
 -37 1 5 5.25 0.92
 -37 -1 5 6.92 1.33
 -37 -1 5 3.91 1.11
 37 1 -5 5.44 1.51
 -37 1 5 3.61 1.14
 -37 1 5 5.53 1.08
 -39 1 5 0.3 0.56
 -39 -1 5 0.84 1.12
 -39 -1 5 0.61 1.17
 -39 1 5 -0.25 0.92
 -39 1 5 -0.24 0.93
 39 1 -5 1 1.36
 -39 -1 5 -0.93 1.13
 -41 -1 5 7.99 1.36
 -41 1 5 8.91 1.1
 41 1 -5 6.5 1.33
 -41 -1 5 8.6 1.42
 -41 1 5 6.34 1.28
 -41 -1 5 10.36 1.31
 -43 -1 5 2.74 1.01
 -43 1 5 2.03 0.67
 43 1 -5 1.47 0.99
 -43 -1 5 2.2 0.83
 43 -1 -5 1.21 1.18
 -43 -1 5 2.34 1.07
 -43 1 5 0.82 0.85
 -45 -1 5 1.94 0.57
 -45 -1 5 2.28 0.76
 -45 -1 5 1.51 0.86
 -45 1 5 0.92 0.75
 45 1 -5 2.03 0.72
 47 1 -5 -0.33 0.27
 47 -1 -5 0.78 0.72
 -47 -1 5 -0.63 0.68
 -47 -1 5 0.22 0.51
 42 2 5 0.41 0.67
 -42 -2 -5 -0.39 0.51
 -40 2 -5 0.27 0.71
 40 2 5 0.99 0.88
 -40 -2 -5 -1.24 0.78
 -40 -2 -5 -0.17 0.59
 40 -2 5 1.28 0.88
 -38 2 -5 1.84 1
 -38 -2 -5 0.16 0.81
 38 -2 5 -0.64 0.92
 38 2 5 -0.99 0.65
 -38 -2 -5 1.81 0.99
 38 2 5 -0.64 0.97
 38 -2 5 0.92 0.87
 36 2 5 0.51 0.95
 -36 -2 -5 0.29 1.03
 -36 -2 -5 1.84 1.02
 36 2 5 -0.89 0.91
 36 -2 5 2.25 1.36
 34 2 5 0.19 1.23
 34 2 5 -0.06 1.07
 -34 -2 -5 -0.02 1.15
 -32 2 -5 3.54 0.79
 -32 -2 -5 2.11 1.16
 32 2 5 5.74 1.37
 32 2 5 3.5 1.3
 -30 -2 -5 -0.69 1.16
 -30 2 -5 -1.01 0.76
 30 2 5 0.54 1.26
 -30 2 -5 0.85 1.21
 30 2 5 -0.05 0.77
 -28 2 -5 0.1 0.35
 -28 2 -5 -0.64 0.8
 28 2 5 0.61 1.11
 -28 2 -5 0.74 1.25
 28 2 5 2.05 0.91
 -26 2 -5 19.85 1.4
 -26 2 -5 22.98 2.24
 26 2 5 22.22 1.63
 -26 2 -5 23.02 1.11
 24 2 5 0.42 0.82
 -24 2 -5 1.78 0.74
 -24 2 -5 0.52 1.14
 -22 2 -5 25.88 1.5
 22 2 5 25.94 1.93
 -22 2 -5 22.69 2.11
 -20 2 -5 0.96 1.02
 20 2 5 2.38 1.04
 18 2 5 9.85 1.26
 -18 2 -5 8.85 1.38
 -18 2 -5 11 1.47
 18 2 5 9.69 1.22
 -18 -2 -5 10.91 1.14
 16 2 5 116.37 3.25
 16 2 5 122.23 3.41
 -16 -2 -5 132.24 3.1
 -16 2 -5 128.47 3.85
 -16 2 -5 125.01 3.57
 -14 -2 -5 1.77 0.78
 -14 2 -5 1.65 0.96
 14 2 5 0.05 0.8
 14 2 5 0.94 0.74
 -14 2 -5 0.65 0.89
 -12 -2 -5 40.37 1.59
 -12 2 -5 39.47 1.9
 -12 2 -5 41.37 2.1
 12 2 5 39.2 1.71
 -12 -2 -5 41.35 1.65
 12 2 5 42.21 1.87
 10 2 5 21.29 1.24
 -10 -2 -5 22.09 1.24
 10 2 5 22.01 1.36
 -10 2 -5 23.26 1.6
 -10 2 -5 21.49 1.42
 -10 -2 -5 21.13 1.19
 -8 -2 -5 40.92 1.55
 8 2 5 42.2 1.55
 -8 -2 -5 42.72 1.54
 -8 2 -5 41.8 1.78
 8 2 5 41.74 1.65
 -8 2 -5 42.46 1.93
 -6 -2 -5 -0.23 0.57
 6 2 5 1.33 0.68
 6 2 5 0.29 0.49
 -6 2 -5 1.18 0.8
 -6 2 -5 0.01 0.71
 -4 -2 -5 2.96 0.66
 -4 2 -5 2.4 0.84
 4 2 5 2.07 0.52
 4 2 5 3.13 0.72
 -4 2 -5 3.06 0.85
 -2 -2 -5 62.98 1.71
 -2 2 -5 61.85 1.99
 2 2 5 61.3 1.7
 2 2 5 61.29 1.5
 -2 2 -5 63.16 1.89
 0 -2 -5 4.98 0.71
 0 2 5 4.82 0.53
 0 2 5 4.2 0.69
 0 2 -5 4.38 0.76
 0 2 -5 5.38 0.8
 -2 2 5 0.43 0.62
 2 2 -5 0.07 0.53
 2 2 -5 -0.05 0.62
 2 -2 -5 0.49 0.54
 -2 2 5 0.39 0.4
 4 2 -5 35.16 1.32
 -4 2 5 36.25 1.38
 4 2 -5 36.87 1.43
 4 -2 -5 36.12 1.25
 -6 -2 5 7.34 0.33
 -6 2 5 6.14 0.73
 6 2 -5 6.61 0.85
 -6 2 5 7.33 0.6
 6 2 -5 6.89 0.72
 -6 -2 5 6.26 0.81
 6 -2 -5 6.74 0.66
 8 2 -5 30.66 1.09
 -8 2 5 30.99 1.28
 -8 -2 5 30.99 1.33
 -8 2 5 31.23 1.18
 8 -2 -5 29.29 1.07
 10 2 -5 87.41 1.92
 -10 -2 5 85.32 2.14
 10 -2 -5 84.74 1.69
 10 2 -5 87.74 1.53
 -10 2 5 83.3 2.04
 -10 2 5 83.99 2.05
 12 -2 -5 197.8 2.58
 12 2 -5 195.13 1.83
 -12 2 5 194.37 3.31
 12 2 -5 197.81 3.13
 -12 -2 5 200.3 3.31
 14 -2 -5 25.97 1.01
 14 2 -5 27.42 1.34
 -14 -2 5 29.2 1.44
 -16 2 5 7.17 1.02
 -16 -2 5 8.91 1.1
 16 2 -5 9.95 1.01
 -18 2 5 -0.72 0.82
 18 2 -5 -0.13 0.67
 -18 -2 5 -0.3 0.82
 20 2 -5 0.4 0.73
 -20 -2 5 1.08 0.89
 -20 2 5 0.86 0.89
 22 2 -5 1.81 0.79
 -22 -2 5 2.51 0.96
 -22 2 5 2.01 1.03
 -24 2 5 21.02 1.85
 24 2 -5 19.95 1.56
 24 2 -5 19.46 1.45
 -24 -2 5 18.48 1.58
 -26 -2 5 1.99 1
 26 2 -5 2.46 0.86
 -26 2 5 3.38 1.25
 28 2 -5 10.37 1.45
 28 2 -5 9.66 1.23
 -28 2 5 13.34 1.23
 -28 -2 5 10.79 1.4
 -28 2 5 8.71 1.58
 -30 -2 5 1.31 1.14
 30 2 -5 0.69 0.89
 -30 2 5 0.09 0.95
 -30 -2 5 0.67 1.14
 -30 2 5 0.68 1.25
 30 2 -5 1.07 1.09
 30 2 -5 0.55 0.94
 -30 2 5 1.71 0.82
 -32 -2 5 -0.86 1.19
 -32 2 5 0.71 0.57
 -32 -2 5 0.19 1.27
 32 2 -5 2.97 1.16
 -32 2 5 1.95 1.33
 -32 2 5 -1.21 0.93
 -32 2 5 -0.18 0.74
 32 2 -5 0.42 1.06
 -34 -2 5 3.45 1.43
 -34 2 5 2.57 0.92
 34 2 -5 2.39 1.21
 -34 2 5 2.45 0.46
 34 2 -5 0.41 1.12
 -34 2 5 4.79 1.63
 -34 2 5 3.28 1.18
 -34 -2 5 3.92 1.34
 -36 -2 5 1.31 1.32
 36 2 -5 0.88 1.14
 -36 2 5 1.38 0.84
 -36 2 5 -0.04 1.05
 36 2 -5 -0.57 1.04
 -36 -2 5 0.36 1.22
 38 2 -5 -0.66 1.13
 -38 -2 5 -0.04 1.12
 38 2 -5 -0.42 0.99
 -38 2 5 -0.06 1.03
 -38 2 5 0.03 0.66
 -38 -2 5 -0.4 1
 -40 -2 5 1.45 1.16
 -40 2 5 -1.15 1.01
 -40 2 5 0.45 0.45
 40 2 -5 -0.01 0.91
 -40 -2 5 1.64 1.22
 -42 -2 5 -0.44 0.97
 -42 -2 5 -0.67 0.97
 -42 -2 5 -0.29 1.02
 42 2 -5 0.25 0.74
 -42 2 5 -0.36 0.91
 -44 -2 5 1.13 0.74
 -44 -2 5 0.65 0.9
 -44 -2 5 1.4 0.91
 44 2 -5 0.09 0.26
 -46 -2 5 0.89 0.52
 -46 -2 5 0.18 0.59
 -46 -2 5 1.11 0.72
 46 -2 -5 0.01 0.74
 -41 -3 -5 0.34 0.48
 41 3 5 0.92 0.7
 39 3 5 -0.13 0.79
 -39 -3 -5 1.72 0.68
 -39 -3 -5 -0.25 0.71
 -39 3 -5 0.73 0.67
 37 3 5 0.2 0.95
 -37 3 -5 2.42 0.93
 -37 -3 -5 1.67 1
 35 3 5 3.91 1.12
 -35 3 -5 4.86 1.11
 33 3 5 0.77 0.98
 -33 -3 -5 1.39 1.06
 -33 -3 -5 0.05 0.98
 33 3 5 1.5 0.74
 -33 3 -5 0.47 1.04
 31 3 5 2.44 1.2
 -31 3 -5 1.15 1.09
 31 3 5 1.91 0.92
 -29 3 -5 5.37 1.12
 29 3 5 8.59 1.27
 -29 3 -5 8.33 1.86
 29 3 5 7.18 1.67
 27 3 5 8.32 1.33
 27 3 5 9.34 1.74
 -27 3 -5 5.13 1.25
 -25 3 -5 5.24 0.63
 25 3 5 6.03 1.67
 -25 3 -5 5.31 1.19
 25 3 5 6.9 1.19
 -25 3 -5 5.25 1.65
 -23 3 -5 21.74 1.7
 -23 3 -5 26.37 1.14
 23 3 5 20.1 2.2
 -23 3 -5 22.2 2.11
 21 3 5 21.4 1.6
 -21 -3 -5 17.23 1.55
 -21 3 -5 19.15 1.02
 -21 3 -5 17.94 1.97
 21 3 5 16.05 1.6
 19 3 5 30.26 1.68
 -19 -3 -5 34.58 1.89
 19 3 5 30.49 1.98
 -19 3 -5 36.64 2.4
 -17 -3 -5 31.3 1.82
 17 3 5 26.67 1.56
 -17 3 -5 28.24 2.1
 17 3 5 27.69 1.83
 15 3 5 53.13 2.33
 15 3 5 54 2.27
 -15 3 -5 54.05 2.7
 -15 3 -5 49.69 2.5
 13 3 5 6.01 0.97
 13 3 5 7.22 1.08
 -13 3 -5 6.51 1.24
 -13 3 -5 5.35 1.17
 11 3 5 11.76 1.17
 11 3 5 10.74 1.08
 -11 3 -5 13.2 1.39
 -11 3 -5 14.22 1.52
 9 3 5 63.19 2.15
 -9 3 -5 63.13 2.58
 -9 3 -5 59.95 2.35
 9 3 5 63.77 2.04
 7 3 5 1.95 0.67
 7 3 5 2 0.74
 -7 3 -5 2.55 0.99
 -7 3 -5 2.09 0.85
 5 3 5 45.84 1.52
 -5 3 -5 47.78 1.98
 -5 3 -5 46.25 2.07
 5 3 5 50.33 1.81
 3 3 5 16.77 0.94
 -3 3 -5 16.37 1.25
 -3 3 -5 16.81 1.35
 3 3 5 17.5 1.16
 -1 3 -5 17.43 1.3
 1 3 5 20.08 0.92
 1 3 5 20.13 1.2
 -1 -3 -5 18.76 1.17
 -1 3 -5 18.64 1.33
 -1 3 5 97.62 1.79
 -1 3 5 95.75 2.38
 1 -3 -5 103.07 2.33
 1 3 -5 101.43 2.58
 1 3 -5 99.2 2.55
 -3 3 5 44.85 1.24
 3 3 -5 47.17 1.83
 3 3 -5 45.34 1.69
 3 -3 -5 44.28 1.53
 -3 3 5 46.86 1.72
 5 -3 -5 126.89 2.44
 -5 3 5 131.51 2.81
 5 3 -5 130.6 2.58
 5 3 -5 131.78 2.88
 -7 3 5 5 0.8
 7 -3 -5 5.12 0.66
 -7 -3 5 4.34 0.83
 7 3 -5 3.97 0.57
 -7 3 5 4.74 0.64
 7 3 -5 6.36 0.93
 9 -3 -5 30.78 1.18
 -9 3 5 34.03 1.41
 9 3 -5 31.91 1.23
 -9 -3 5 32.08 1.55
 -9 3 5 30.24 1.45
 11 -3 -5 23.4 1.03
 -11 3 5 22.99 1.35
 11 3 -5 23.6 1.19
 -11 -3 5 23.13 1.36
 -13 -3 5 49.85 1.94
 -13 3 5 50.5 2
 13 3 -5 51.71 1.76
 -15 -3 5 0.16 0.79
 15 3 -5 0.81 0.66
 -15 3 5 -0.84 0.93
 -17 -3 5 35.62 1.82
 -17 3 5 38.95 2.06
 17 3 -5 40.03 1.84
 -19 -3 5 15.99 1.42
 19 3 -5 13.89 1.25
 -19 3 5 14.22 1.52
 21 3 -5 44.68 2.13
 21 3 -5 43.73 2.12
 -21 3 5 40.98 2.36
 -21 -3 5 37.24 2.05
 23 3 -5 13.82 1.39
 23 3 -5 11.47 1.27
 -23 3 5 13.91 1.64
 -23 -3 5 12.8 1.43
 25 3 -5 13.33 1.21
 25 3 -5 12.7 1.5
 -25 3 5 11.77 0.91
 25 3 -5 10.71 1.29
 -25 -3 5 10.47 1.37
 -25 3 5 9.91 1.54
 -27 3 5 -0.08 1.3
 27 3 -5 0.41 0.78
 -27 3 5 0.44 0.55
 27 3 -5 -0.11 0.89
 27 3 -5 -0.85 0.87
 -27 -3 5 2.22 1.13
 29 3 -5 10.4 1.25
 29 3 -5 8.57 1.52
 -29 -3 5 10.8 1.5
 29 3 -5 10.23 1.37
 -29 3 5 8.94 1.68
 -29 3 5 8.91 0.86
 -29 -3 5 8.49 1.39
 -29 3 5 7.55 1.47
 -31 3 5 0.67 1.04
 -31 3 5 0.72 0.54
 31 3 -5 0.72 1.03
 -31 -3 5 0.09 1.04
 -31 -3 5 0.18 1.05
 31 3 -5 0.44 1.13
 -31 3 5 -1.93 1.43
 31 3 -5 0.01 0.83
 33 3 -5 10.65 1.63
 33 3 -5 13.84 1.35
 -33 -3 5 12.45 1.68
 -33 3 5 10.49 0.67
 -33 -3 5 10.04 1.61
 -33 3 5 9.19 1.73
 -33 3 5 9.27 1.49
 -35 3 5 0.71 1.11
 35 3 -5 0.54 0.82
 35 3 -5 0.36 1.15
 -35 -3 5 0.87 1.31
 -37 3 5 13.79 1.48
 37 3 -5 15.76 1.74
 -37 -3 5 14.43 1.67
 37 3 -5 12.98 1.07
 -39 -3 5 0.37 0.89
 39 3 -5 -0.11 0.94
 39 3 -5 0.34 0.29
 -39 -3 5 0.46 1.15
 -41 -3 5 2.64 0.98
 41 3 -5 2.43 0.94
 -41 -3 5 -0.35 0.95
 -43 -3 5 0.03 0.79
 -43 -3 5 0.22 0.78
 -45 -3 5 3.37 0.75
 -45 -3 5 2.37 0.84
 -45 -3 5 2.15 0.75
 -47 -3 5 0.38 0.37
 -47 -3 5 0.62 0.6
 -40 -4 -5 1.01 0.55
 40 4 5 -0.33 0.53
 40 4 5 0.03 0.67
 -38 -4 -5 0.13 0.65
 38 4 5 0.22 0.68
 38 4 5 1.62 0.91
 -36 4 -5 2.42 0.73
 -36 -4 -5 3.69 1
 -36 -4 -5 2.28 0.82
 36 4 5 1.27 0.84
 36 4 5 0.23 0.92
 -34 -4 -5 2.28 0.99
 34 4 5 4.66 1.16
 34 4 5 2.41 1
 -34 4 -5 2.13 0.83
 -32 4 -5 0.53 0.82
 32 4 5 -0.1 0.85
 32 4 5 -1.09 1.07
 30 4 5 -0.33 1.22
 -30 4 -5 0.1 0.83
 30 4 5 0.76 1.25
 28 4 5 0.88 1.24
 28 4 5 -0.38 1.27
 -28 4 -5 0.96 1.03
 -26 4 -5 0.91 0.82
 26 4 5 0.2 1.3
 26 4 5 0.28 0.97
 -26 4 -5 3.11 1.6
 -24 4 -5 2.75 1.06
 24 4 5 4.34 1.41
 24 4 5 2.05 0.34
 24 4 5 3.82 1.12
 24 4 5 -0.19 1.27
 -24 4 -5 2.02 0.87
 -24 4 -5 4.62 1.46
 22 4 5 0.15 0.4
 -22 4 -5 0.46 1.34
 22 4 5 -0.5 1.06
 22 4 5 0.59 1.05
 22 4 5 0.13 0.86
 -22 4 -5 -1.52 1.07
 -22 4 -5 0.8 0.73
 22 4 5 2.01 0.82
 -22 -4 -5 1.4 1.03
 -22 4 -5 -0.11 0.68
 -20 -4 -5 0.5 0.99
 -20 4 -5 0.66 0.81
 20 4 5 0.25 0.97
 -20 4 -5 2.65 1.48
 20 4 5 1.45 0.47
 -20 4 -5 1.46 0.96
 20 4 5 0.4 0.85
 20 4 5 0.6 1.17
 -18 -4 -5 1.01 1.01
 18 4 5 0.57 0.93
 18 4 5 0.27 0.88
 18 4 5 0.41 0.35
 -18 4 -5 -0.01 1.23
 16 4 5 20.72 1.66
 16 4 5 20.63 1.61
 -16 4 -5 23.92 2.15
 14 4 5 5.51 1.06
 14 4 5 6.8 1.09
 -14 4 -5 5.16 1.32
 12 4 5 8.75 1.15
 12 4 5 10.35 1.17
 12 4 5 10 1.19
 -12 4 -5 5.9 1.36
 10 4 5 1.5 0.87
 -10 4 -5 0.97 1.13
 10 4 5 -0.2 0.68
 8 4 5 2 0.75
 8 4 5 1.66 0.64
 -8 4 -5 1.25 0.98
 -8 4 -5 1.36 0.95
 -6 4 -5 2.6 1
 6 4 5 2.41 0.77
 -6 4 -5 2.44 1.01
 6 4 5 2.43 0.65
 4 4 5 1.24 0.72
 4 4 5 0.25 0.58
 -4 4 -5 0.76 0.84
 -4 4 -5 -0.12 1.03
 2 4 5 1.06 0.56
 2 4 5 1.67 0.81
 -2 4 -5 2.08 0.9
 -2 4 -5 0.34 0.92
 0 4 5 1.41 0.47
 0 -4 -5 1.75 0.79
 0 4 -5 1.33 0.8
 0 4 5 1.65 0.78
 0 4 -5 1.21 0.82
 2 4 -5 3.82 1.05
 2 -4 -5 4.5 0.9
 -2 4 5 3.92 0.85
 -2 4 5 3.31 0.54
 4 4 -5 3.62 0.99
 4 -4 -5 2.35 0.74
 6 -4 -5 34.53 1.5
 -6 4 5 32.48 1.7
 6 4 -5 31.39 1.73
 8 -4 -5 13.52 1.01
 8 4 -5 11.75 1.22
 8 4 -5 11.01 0.81
 -8 -4 5 12.87 1.27
 -10 -4 5 1.03 0.85
 10 4 -5 1.05 0.55
 -10 4 5 1.21 0.69
 -12 -4 5 6.29 1.1
 12 4 -5 4.34 0.75
 -12 4 5 7.37 0.96
 -14 -4 5 4.5 1.05
 14 4 -5 4.64 0.82
 -14 4 5 3.69 1.04
 -16 -4 5 14.29 1.4
 16 4 -5 11.5 1.26
 16 4 -5 14.82 1.29
 -16 4 5 16.13 1.6
 18 4 -5 2.61 0.86
 -18 -4 5 0.53 0.88
 -18 4 5 2.23 1.13
 18 4 -5 2.13 0.95
 20 4 -5 5.4 1.08
 -20 -4 5 3.38 1.06
 -20 4 5 3.23 1.28
 20 4 -5 4.09 0.96
 -22 -4 5 4.31 1.09
 22 4 -5 4.15 1.04
 22 4 -5 4.91 1.27
 -22 4 5 6.02 1.46
 24 4 -5 3.76 1.22
 24 4 -5 3.03 1.08
 24 4 -5 2.24 0.94
 -24 -4 5 1.89 0.98
 -24 4 5 1.63 1.17
 26 4 -5 1.49 1.12
 26 4 -5 2.25 1.02
 -26 4 5 2.84 1.33
 -26 -4 5 -0.57 1.01
 26 4 -5 0.83 1.04
 -26 4 5 1.15 1.35
 -28 -4 5 1.06 1.02
 28 4 -5 -0.37 1.03
 28 4 -5 -0.72 1.17
 28 4 -5 -0.86 1
 28 4 -5 0.58 0.77
 -28 4 5 0.73 1.17
 28 4 -5 0.71 1.05
 -28 4 5 -1.29 1.4
 -30 4 5 1.63 1.19
 30 4 -5 1.16 1.24
 -30 4 5 2.94 1.57
 30 4 -5 2.24 1.18
 30 4 -5 1.07 1.18
 -30 -4 5 2.55 1.4
 32 4 -5 0.04 1.25
 -32 -4 5 0.04 1.35
 32 4 -5 1.26 1.14
 32 4 -5 1.38 1.19
 -32 4 5 -3.03 1.57
 34 4 -5 0.46 1.19
 34 4 -5 0.16 1.29
 34 4 -5 0.47 1.06
 -34 -4 5 0.37 1
 36 4 -5 2.17 1.19
 -36 -4 5 0.55 1.22
 36 4 -5 -0.75 1.21
 38 4 -5 0.14 1.09
 38 4 -5 -0.03 1.2
 -38 -4 5 1.24 1.06
 40 4 -5 2.19 1.04
 40 4 -5 2.12 1.19
 -40 -4 5 0.41 1.01
 -42 -4 5 0.01 0.86
 -42 -4 5 1.11 0.78
 42 4 -5 1.88 0.83
 42 4 -5 0.82 0.77
 -44 -4 5 0.43 0.69
 -44 -4 5 1.23 0.63
 44 4 -5 -0.57 0.63
 44 4 -5 0.01 0.68
 -46 -4 5 0.72 0.45
 46 4 -5 -0.84 0.61
 39 5 5 1.98 0.51
 37 5 5 -0.81 0.76
 -37 -5 -5 0.5 0.59
 37 5 5 -0.58 0.62
 -37 -5 -5 1.05 0.65
 35 5 5 1.54 0.78
 -35 -5 -5 3.66 1
 35 5 5 2.64 0.92
 -33 -5 -5 8.83 1.31
 33 5 5 5.74 1.07
 31 5 5 -0.52 1.07
 31 5 5 -0.14 0.99
 -31 5 -5 0.83 0.76
 29 5 5 0.35 1.14
 -29 5 -5 0.8 0.81
 27 5 5 2.18 0.89
 -27 5 -5 -0.51 0.85
 27 5 5 -0.95 1.35
 27 5 5 0.07 0.89
 -25 5 -5 1.93 0.81
 25 5 5 2.96 1.07
 25 5 5 2.28 1.44
 25 5 5 2.26 0.84
 25 5 5 1.68 1.2
 -23 5 -5 3.3 0.89
 23 5 5 2.3 1.22
 -23 5 -5 3.05 1.5
 23 5 5 4 1.39
 23 5 5 4 0.98
 23 5 5 2.6 1.06
 23 5 5 1.79 1.12
 -23 5 -5 2.91 0.81
 -23 -5 -5 4.67 1.3
 21 5 5 23.81 1.57
 -21 -5 -5 29.3 2.23
 21 5 5 26.55 2
 21 5 5 24.57 2.05
 -21 5 -5 26.52 1.58
 21 5 5 27.77 1.96
 -21 5 -5 25.28 2.43
 -21 5 -5 26.1 1.6
 21 5 5 24.72 2.3
 19 5 5 23.06 1.49
 -19 5 -5 21.19 1.37
 -19 5 -5 21.83 2.27
 -19 5 -5 22.75 1.41
 19 5 5 21.94 1.88
 19 5 5 24.93 1.91
 -19 -5 -5 25.63 2.06
 19 5 5 25.05 1.86
 19 5 5 19.43 1.99
 -17 5 -5 0.86 0.64
 17 5 5 0.87 1.07
 -17 -5 -5 0.08 1.07
 17 5 5 0.01 0.91
 17 5 5 -1.31 0.98
 -17 5 -5 0.4 1.31
 -15 5 -5 13.58 1.02
 15 5 5 15.3 1.56
 -15 -5 -5 13.61 1.65
 15 5 5 12.14 1.36
 -15 5 -5 10.42 1.6
 13 5 5 -0.8 1.07
 13 5 5 -0.22 0.82
 -13 5 -5 0.28 1.25
 11 5 5 46.03 2.29
 -11 5 -5 44.1 2.61
 9 5 5 1.42 0.92
 9 5 5 1.46 0.71
 -9 5 -5 0.54 1.17
 7 5 5 5.28 0.86
 7 5 5 5.49 1.08
 -7 5 -5 5.45 1.34
 7 5 5 7.54 1.1
 5 5 5 8.12 0.87
 -5 5 -5 7.89 1.39
 5 5 5 9.75 1.21
 5 5 5 8.69 1.2
 -3 5 -5 29.37 2.02
 -3 -5 -5 26.3 1.72
 3 5 5 23.29 1.64
 3 5 5 28.02 1.7
 3 5 5 25.46 1.23
 -1 5 -5 1.9 1.07
 1 5 5 1.89 0.85
 1 5 5 2 0.52
 1 5 5 1.9 0.84
 -1 -5 -5 3.54 1.01
 -1 5 5 59.82 1.61
 -1 5 5 57.92 2.39
 1 -5 -5 57.39 2.29
 1 5 -5 61.22 2.59
 3 -5 -5 22.71 1.52
 -3 5 5 21.26 1.58
 3 5 -5 25.06 1.81
 5 -5 -5 33.93 1.68
 5 5 -5 33.61 1.95
 7 -5 -5 6.9 0.92
 7 5 -5 6.04 0.7
 -7 -5 5 8.48 1.21
 7 5 -5 7.82 1.29
 -9 -5 5 133.59 3.55
 9 5 -5 128.19 2.67
 -11 -5 5 3.98 1.05
 11 5 -5 2.33 0.7
 11 5 -5 2.4 0.92
 13 5 -5 45.85 1.87
 -13 -5 5 51 2.33
 13 5 -5 48.7 2.25
 15 5 -5 0.78 0.75
 -15 -5 5 0.43 0.91
 -15 5 5 1.54 0.99
 15 5 -5 -0.09 0.83
 17 5 -5 23.98 1.77
 -17 -5 5 25.45 1.83
 17 5 -5 21.89 1.57
 -17 5 5 24.92 2.05
 19 5 -5 -0.17 0.8
 -19 -5 5 -0.13 0.94
 19 5 -5 -1.58 1.03
 -19 5 5 0.16 1.1
 21 5 -5 14.67 1.7
 -21 -5 5 12.79 1.53
 21 5 -5 12.42 1.63
 -21 5 5 15.6 2.01
 21 5 -5 16.03 1.53
 23 5 -5 2.22 1.07
 23 5 -5 3.33 1.27
 23 5 -5 2.72 0.78
 23 5 -5 2.75 1.24
 -23 5 5 1.27 1.28
 25 5 -5 2.76 1.18
 25 5 -5 3.81 1.48
 -25 5 5 2.84 1.47
 25 5 -5 2.46 0.86
 25 5 -5 2.54 1.3
 25 5 -5 3.23 0.94
 27 5 -5 1.78 1.36
 27 5 -5 -0.38 1.04
 -27 5 5 1.15 1.41
 27 5 -5 -0.2 0.74
 27 5 -5 1.73 1.31
 27 5 -5 0.46 1.06
 29 5 -5 5.67 1.48
 -29 5 5 2.38 1.43
 29 5 -5 4.76 1.18
 29 5 -5 5.2 1.05
 29 5 -5 6.76 1.43
 31 5 -5 1.56 1.34
 31 5 -5 0.36 1.11
 -31 -5 5 1.3 1.27
 31 5 -5 2.36 0.96
 31 5 -5 2.5 1
 33 5 -5 3.56 1.34
 -33 -5 5 5.71 1.53
 33 5 -5 2.88 1.15
 33 5 -5 2.71 1.2
 35 5 -5 -0.4 1.15
 35 5 -5 -0.79 1.1
 -35 -5 5 0.87 1.03
 -37 -5 5 8.02 1.36
 37 5 -5 8.93 1.41
 37 5 -5 8.37 1.39
 39 5 -5 1.48 0.96
 -39 -5 5 1.34 0.92
 39 5 -5 -1.21 0.92
 41 5 -5 2.88 0.75
 41 5 -5 1.31 0.77
 -41 -5 5 2.39 0.86
 -43 -5 5 0.25 0.52
 43 5 -5 0.69 0.63
 -43 -5 5 -0.81 0.57
 36 6 5 0.34 0.34
 34 6 5 -0.27 0.65
 -34 -6 -5 0.96 0.8
 34 6 5 0.02 0.56
 32 6 5 -0.18 0.86
 32 6 5 0.91 0.63
 30 6 5 0.08 0.89
 30 6 5 -0.24 0.69
 28 6 5 1.61 1.15
 28 6 5 1.72 0.74
 28 6 5 0.92 0.82
 28 6 5 3.9 1.07
 26 6 5 5.81 1.22
 26 6 5 4.84 0.94
 26 6 5 6.96 1.16
 24 6 5 0.83 0.9
 24 6 5 2.01 1.14
 24 6 5 2.53 0.88
 22 6 5 3.38 1.24
 -22 6 -5 4.32 0.91
 22 6 5 2.86 0.86
 -22 6 -5 3.32 0.67
 22 6 5 1.63 1.4
 22 6 5 3.79 0.99
 20 6 5 2.25 1.16
 -20 6 -5 0.91 0.58
 -20 -6 -5 1.46 1.37
 -20 6 -5 0.44 0.78
 20 6 5 0.91 1.37
 20 6 5 1.82 0.85
 -20 6 -5 0.7 1.41
 20 6 5 1.44 0.86
 -18 6 -5 14.76 1.19
 18 6 5 17.29 1.84
 18 6 5 15.96 1.6
 -18 -6 -5 15.05 1.83
 18 6 5 14.23 1.37
 18 6 5 14.63 1.26
 18 6 5 14.51 1.95
 -18 6 -5 15.09 2.02
 -18 6 -5 16.46 0.99
 16 6 5 0.92 0.76
 16 6 5 -0.59 1.22
 -16 6 -5 1 1.44
 -16 -6 -5 1.34 1.25
 16 6 5 0.04 0.67
 16 6 5 2.41 0.96
 -16 6 -5 1.3 0.5
 -16 6 -5 0.57 0.62
 14 6 5 12.51 1.34
 14 6 5 10.15 1.52
 -14 6 -5 10.93 0.68
 14 6 5 11.9 1.04
 14 6 5 12.05 1.18
 -14 -6 -5 12.35 1.68
 -14 6 -5 9.82 1.68
 -14 6 -5 10.64 0.94
 12 6 5 3.44 1.27
 -12 -6 -5 2.06 1.22
 -12 6 -5 2.51 0.58
 12 6 5 3.74 0.97
 -12 6 -5 1.48 0.29
 12 6 5 2.05 0.67
 -12 6 -5 3.05 1.43
 10 6 5 1.64 1.11
 -10 -6 -5 1.94 1.09
 10 6 5 2.49 0.85
 -10 6 -5 3.95 1.51
 -8 -6 -5 3.23 1.22
 8 6 5 3.11 1.23
 8 6 5 2.23 0.81
 -8 6 -5 1.28 1.24
 -6 6 -5 11.26 1.65
 6 6 5 14.03 1.06
 6 6 5 12.39 1.4
 -6 -6 -5 15.14 1.63
 -4 6 -5 5.25 1.41
 4 6 5 4.75 0.72
 4 6 5 4.49 1.16
 -4 -6 -5 3.34 1.11
 -2 6 -5 1.97 1.09
 2 6 5 0.85 0.79
 2 6 5 -0.19 0.52
 -2 -6 -5 0.65 0.92
 2 6 5 -0.31 0.88
 0 6 -5 0.57 1.04
 0 -6 -5 0.48 0.88
 0 6 5 1.2 0.96
 -2 6 5 9.01 1.3
 2 -6 -5 7.69 1.2
 2 6 -5 8.82 1.43
 4 6 -5 1.16 0.98
 4 -6 -5 1.79 0.84
 -4 6 5 1.41 0.95
 4 6 -5 0.83 0.41
 6 6 -5 2.8 1.12
 6 6 -5 2.58 0.61
 -6 6 5 1.44 0.85
 -6 -6 5 1.7 0.98
 8 6 -5 2.94 0.59
 -8 -6 5 2.46 1.05
 8 6 -5 3.86 1
 10 6 -5 11.71 1.41
 10 6 -5 11.84 1
 -10 -6 5 11.25 1.43
 12 6 -5 0.87 0.88
 12 6 -5 2.09 0.67
 12 6 -5 0.71 0.96
 -12 -6 5 3.07 1.1
 14 6 -5 20.93 1.76
 -14 -6 5 21.96 1.84
 14 6 -5 21.68 1.45
 14 6 -5 19.95 1.91
 16 6 -5 0.72 0.75
 16 6 -5 0.79 0.94
 16 6 -5 0.89 1.17
 18 6 -5 0.35 0.76
 18 6 -5 1.58 0.73
 18 6 -5 2.53 1.08
 18 6 -5 0.91 0.57
 18 6 -5 0.77 1.22
 20 6 -5 5.96 0.94
 20 6 -5 6.64 1.49
 20 6 -5 5.67 1.08
 20 6 -5 6.41 1.49
 20 6 -5 5.95 0.98
 22 6 -5 0.2 0.8
 22 6 -5 0.12 0.88
 22 6 -5 -0.51 0.71
 22 6 -5 -0.78 1.32
 22 6 -5 -1.2 1.17
 24 6 -5 -1.45 1.27
 24 6 -5 -0.13 0.76
 24 6 -5 0.39 1.31
 24 6 -5 0.78 0.89
 24 6 -5 -0.45 0.93
 26 6 -5 1.48 1.41
 26 6 -5 0.54 0.77
 26 6 -5 0.02 0.93
 26 6 -5 0.67 1.21
 28 6 -5 -0.28 1.25
 28 6 -5 1.32 0.85
 28 6 -5 0.3 1.22
 28 6 -5 -0.61 0.92
 30 6 -5 0.77 0.99
 30 6 -5 -0.38 0.81
 30 6 -5 2.03 1.33
 30 6 -5 2.24 1.35
 -32 -6 5 1.92 1.09
 32 6 -5 -0.5 1.21
 32 6 -5 0.81 0.78
 32 6 -5 -0.67 1.09
 32 6 -5 1 0.92
 -34 -6 5 -0.9 1.12
 34 6 -5 1.04 0.68
 34 6 -5 -0.32 1.04
 34 6 -5 2.31 1.09
 34 6 -5 1.05 0.82
 -36 -6 5 -0.02 0.9
 36 6 -5 -2.2 1.06
 36 6 -5 -0.01 0.72
 -38 -6 5 1.88 0.78
 38 6 -5 0.18 0.82
 38 6 -5 -0.05 0.61
 40 6 -5 1.6 0.64
 40 6 -5 1.01 0.48
 -40 -6 5 0.62 0.71
 31 7 5 1.38 0.77
 29 7 5 0.91 0.79
 29 7 5 0.69 0.43
 29 7 5 0.74 0.54
 27 7 5 -0.89 0.87
 27 7 5 0.43 0.65
 27 7 5 0.59 1
 27 7 5 0.73 0.55
 25 7 5 0.4 0.98
 25 7 5 0.39 0.67
 25 7 5 0.51 0.62
 25 7 5 -0.51 0.86
 23 7 5 -1.01 1.19
 23 7 5 -0.24 0.67
 23 7 5 0.55 0.75
 23 7 5 0.17 0.97
 21 7 5 7.53 1.44
 21 7 5 5.56 1.48
 21 7 5 8.56 1.08
 21 7 5 6.94 0.91
 -21 7 -5 6.09 0.92
 19 7 5 7.34 1.38
 19 7 5 7.75 1.01
 -19 7 -5 8.95 0.99
 19 7 5 9.49 0.98
 -17 7 -5 1.24 0.66
 17 7 5 0.42 0.71
 17 7 5 1.27 0.67
 17 7 5 1.2 1.3
 15 7 5 15.82 1.27
 -15 7 -5 17.66 1.16
 15 7 5 19.89 1.98
 15 7 5 15.98 1.06
 13 7 5 0.8 0.63
 13 7 5 0.99 1.27
 -13 7 -5 0.7 0.55
 13 7 5 0.54 0.5
 -13 -7 -5 -0.86 1.31
 -13 7 -5 0.41 1.34
 -11 7 -5 1.91 0.57
 11 7 5 0.15 0.67
 11 7 5 2.49 1.31
 -11 7 -5 2.17 1.44
 11 7 5 2.27 0.65
 -11 -7 -5 0.89 1.14
 11 7 5 0.74 0.41
 -9 7 -5 -0.74 1.32
 9 7 5 0.88 0.63
 -9 -7 -5 -1.08 1.19
 9 7 5 0.62 0.55
 -9 7 -5 0.79 0.46
 9 7 5 2.81 1.19
 9 7 5 0.65 0.25
 -7 7 -5 2.09 1.38
 7 7 5 0.34 0.57
 7 7 5 0.93 1.23
 7 7 5 1.48 0.54
 -7 -7 -5 1.08 1.24
 -5 -7 -5 1.72 1.18
 5 7 5 1.87 0.6
 -5 7 -5 1.19 1.29
 5 7 5 3.03 1.12
 -3 7 -5 5.65 1.48
 -3 7 -5 7.53 1.29
 3 7 5 6.86 1.39
 -3 -7 -5 7.66 1.45
 -1 -7 -5 22.17 1.9
 -1 7 -5 17.4 1.66
 1 7 5 20.13 1.79
 -1 7 -5 17.01 0.69
 -1 7 -5 19.26 1.87
 1 -7 -5 2.21 1.02
 -1 7 5 1.21 1.14
 1 7 -5 2.14 1.09
 1 7 -5 0.81 0.25
 1 7 -5 1.47 1.17
 -3 7 5 5.27 1.16
 3 7 -5 8.75 1.34
 -3 -7 5 7.69 1.35
 3 7 -5 7.38 0.54
 3 7 -5 7.89 1.47
 -5 -7 5 2.75 1.16
 -5 7 5 1.39 1.05
 5 7 -5 0.37 0.32
 5 7 -5 2.04 0.94
 7 7 -5 -0.66 0.98
 7 7 -5 0.42 0.4
 -7 -7 5 -1.04 1.11
 9 7 -5 6.59 0.73
 9 7 -5 6.05 1.17
 9 7 -5 7.06 1.37
 11 7 -5 0.96 0.56
 11 7 -5 0.46 0.46
 11 7 -5 -0.83 1.14
 11 7 -5 -0.75 1.06
 13 7 -5 47.98 2.52
 13 7 -5 41.83 1.8
 13 7 -5 45.37 1.6
 13 7 -5 43.97 2.53
 15 7 -5 2.75 0.69
 15 7 -5 4.27 1.42
 15 7 -5 2.06 1.23
 15 7 -5 2.93 0.83
 17 7 -5 30.08 2.33
 17 7 -5 26.88 1.65
 17 7 -5 25.81 2.05
 17 7 -5 28.1 1.43
 17 7 -5 24.07 0.82
 19 7 -5 0.23 0.45
 19 7 -5 1.68 1.3
 19 7 -5 0.29 0.64
 21 7 -5 -0.83 1.18
 21 7 -5 0.31 0.72
 21 7 -5 -0.14 0.52
 23 7 -5 -0.93 1.28
 23 7 -5 0.18 0.74
 23 7 -5 0.19 0.65
 23 7 -5 -0.76 1.24
 25 7 -5 3.41 1.36
 25 7 -5 1.39 0.82
 25 7 -5 -0.04 0.61
 25 7 -5 0.44 1.24
 27 7 -5 0.66 0.65
 27 7 -5 0.17 1.24
 27 7 -5 0.05 0.75
 27 7 -5 0.79 1.05
 -29 -7 5 5.91 1.25
 29 7 -5 5.69 1.22
 29 7 -5 5.83 1.25
 29 7 -5 3.82 0.88
 29 7 -5 4.08 0.77
 31 7 -5 0.72 0.63
 31 7 -5 0.32 0.58
 31 7 -5 1.41 1.07
 -31 -7 5 0.85 0.87
 31 7 -5 1.02 1.11
 -33 -7 5 5.48 1.1
 33 7 -5 4.22 1.08
 33 7 -5 3.43 0.73
 33 7 -5 4.21 0.58
 33 7 -5 3.56 0.97
 -35 -7 5 1.77 0.83
 35 7 -5 1.4 0.83
 35 7 -5 -0.21 0.5
 -37 -7 5 2.19 0.65
 37 7 -5 2.87 0.77
 28 8 5 -0.07 0.37
 26 8 5 0.44 0.46
 24 8 5 0.15 0.56
 24 8 5 0.55 0.81
 22 8 5 0.67 0.6
 22 8 5 1.51 0.96
 20 8 5 0.08 0.67
 20 8 5 0.32 0.92
 18 8 5 -0.59 1.07
 -18 8 -5 0.43 0.55
 18 8 5 0.78 0.66
 16 8 5 0.35 1.08
 -16 8 -5 0.65 0.55
 16 8 5 0.16 0.64
 -14 8 -5 5.17 0.74
 14 8 5 4.77 1.27
 14 8 5 4.89 0.86
 12 8 5 0.79 1.15
 -12 8 -5 0.68 0.52
 12 8 5 0.72 0.59
 10 8 5 5.57 1.47
 10 8 5 3.98 0.72
 -10 8 -5 3.35 0.57
 -8 8 -5 0.45 0.42
 8 8 5 0.07 0.5
 8 8 5 -0.52 1.11
 6 8 5 1.49 1.2
 6 8 5 0.08 0.46
 -6 8 -5 0.47 0.4
 4 8 5 0.26 1.11
 4 8 5 0.49 0.45
 2 8 5 -0.19 1.11
 0 8 -5 0.9 0.97
 0 8 5 1 1.05
 -2 8 5 0.41 1.05
 2 8 -5 1.44 1.11
 4 8 -5 0.79 0.97
 6 8 -5 2.31 1.1
 8 8 -5 0.55 0.43
 8 8 -5 -0.24 1.04
 10 8 -5 10.92 1.53
 10 8 -5 11.67 0.84
 12 8 -5 0.96 1.02
 12 8 -5 -0.31 1.01
 12 8 -5 0.74 0.51
 14 8 -5 4.29 1.28
 14 8 -5 4.35 0.7
 14 8 -5 5.52 1.21
 16 8 -5 -0.65 1.17
 16 8 -5 1.7 1.15
 16 8 -5 0.39 0.58
 18 8 -5 12.91 1.62
 18 8 -5 14.14 1.08
 20 8 -5 1.29 1
 20 8 -5 0.84 0.69
 20 8 -5 1.39 1.08
 22 8 -5 2.45 1.1
 22 8 -5 4.23 1.34
 22 8 -5 1.86 0.77
 24 8 -5 2.66 1.14
 24 8 -5 2.44 1.19
 24 8 -5 1.81 0.7
 26 8 -5 1.15 1.05
 26 8 -5 0.27 0.66
 26 8 -5 0.12 1.05
 -28 -8 5 -0.12 0.8
 28 8 -5 -0.53 0.81
 28 8 -5 2.13 1.03
 28 8 -5 0.73 0.6
 30 8 -5 -0.99 0.82
 30 8 -5 1.16 0.85
 -30 -8 5 -0.14 0.65
 30 8 -5 -0.07 0.53
 32 8 -5 1.07 0.49
 32 8 -5 -0.13 0.74
 -32 -8 5 1.79 0.61
 34 8 -5 -0.86 0.59
 34 8 -5 -0.21 0.37
 23 9 5 -0.28 0.35
 21 9 5 0.6 0.42
 19 9 5 1.67 0.54
 19 9 5 1.05 0.75
 17 9 5 -0.12 0.48
 17 9 5 0.45 0.77
 15 9 5 10.62 1.29
 15 9 5 8.35 0.77
 13 9 5 -0.64 0.95
 -13 9 -5 -0.16 0.4
 13 9 5 0.29 0.52
 11 9 5 1.87 1.02
 -11 9 -5 1.72 0.43
 11 9 5 2.16 0.59
 9 9 5 2.95 1.17
 -9 9 -5 2.16 0.42
 9 9 5 3.01 0.6
 7 9 5 -0.57 1.07
 -7 9 -5 0.4 0.31
 7 9 5 0.6 0.45
 5 9 5 1.26 1.09
 5 9 5 0.31 0.43
 3 9 5 3.64 1.2
 3 9 5 2.04 0.47
 1 9 5 -0.05 0.98
 1 9 5 0.07 0.37
 -1 9 5 2.15 0.41
 5 9 -5 9 1.24
 7 9 -5 -0.12 0.9
 7 9 -5 1.14 0.39
 9 9 -5 2.36 0.45
 9 9 -5 1.37 0.91
 11 9 -5 -0.28 0.91
 11 9 -5 -0.39 0.45
 13 9 -5 1.19 0.89
 13 9 -5 2.24 0.55
 15 9 -5 -0.43 1.04
 15 9 -5 0.11 0.47
 15 9 -5 0.49 0.93
 17 9 -5 3.53 1.08
 17 9 -5 3.17 0.99
 17 9 -5 2.32 0.58
 19 9 -5 2.19 0.59
 19 9 -5 2.48 0.94
 19 9 -5 3.37 0.91
 21 9 -5 4.71 1.04
 21 9 -5 1.95 0.87
 21 9 -5 3.34 0.6
 23 9 -5 0.77 0.84
 23 9 -5 1.7 0.81
 23 9 -5 0.85 0.48
 25 9 -5 1.23 0.49
 25 9 -5 0.51 0.75
 27 9 -5 0.74 0.68
 27 9 -5 0.02 0.4
 29 9 -5 -0.48 0.35
 16 10 5 0.74 0.31
 14 10 5 0.11 0.3
 12 10 5 -0.3 0.35
 10 10 5 4.48 0.48
 8 10 5 0.83 0.35
 6 10 5 1.84 0.35
 4 10 5 0.8 0.31
 2 10 5 1.85 0.31
 12 10 -5 0.44 0.24
 14 10 -5 0.18 0.26
 16 10 -5 0.71 0.3
 18 10 -5 0.41 0.32
 20 10 -5 -0.05 0.27
 22 10 -5 1.67 0.29
 42 0 6 3.69 0.7
 42 0 6 2.02 0.7
 40 0 6 2.85 0.87
 40 0 6 3.64 0.94
 38 0 6 1.86 0.99
 38 0 6 3.76 1.22
 -38 0 -6 2.99 0.81
 36 0 6 -0.25 1.1
 -36 0 -6 1.1 0.62
 -36 0 -6 0.25 0.82
 36 0 6 -1.45 1.22
 36 0 6 0.57 0.89
 -34 0 -6 11.08 1.34
 34 0 6 8.86 1.61
 34 0 6 9.96 1.44
 -34 0 -6 10.91 1.16
 -32 0 -6 1.88 1.07
 -32 0 -6 -0.15 0.97
 32 0 6 -0.21 1.36
 32 0 6 1.67 1.24
 -30 0 -6 20.18 1.79
 30 0 6 17.96 2.18
 -30 0 -6 16.52 1.58
 30 0 6 14.41 1.91
 -28 0 -6 5.66 1.3
 -28 0 -6 7.7 1.31
 28 0 6 7.16 1.36
 -26 0 -6 12.58 1.54
 -26 0 -6 11.33 1.43
 -24 0 -6 1.79 1.02
 22 0 6 36.47 2.28
 -18 0 -6 9.65 1.24
 -16 0 -6 27.89 1.79
 -16 0 -6 28.31 1.57
 -14 0 -6 36.83 1.6
 -14 0 -6 35.7 1.87
 -12 0 -6 54.12 1.82
 -12 0 -6 56.72 2.21
 -12 0 -6 60.75 1.66
 -10 0 -6 697.06 5.76
 -10 0 -6 701.45 7.04
 -10 0 -6 695.01 5.26
 -8 0 -6 19.34 1.29
 8 0 6 17.76 1.04
 -8 0 -6 20.17 1.03
 -6 0 -6 75.29 2.18
 -6 0 -6 71.68 1.67
 6 0 6 71.13 1.84
 -6 0 -6 74.92 1.67
 -4 0 -6 5.19 0.56
 -4 0 -6 5.67 0.85
 4 0 6 5.56 0.6
 4 0 6 6.3 0.79
 -4 0 -6 5.38 0.63
 -2 0 -6 103.77 1.93
 2 0 6 101.67 2.01
 -2 0 -6 103.35 2.32
 0 0 -6 38.12 1.21
 0 0 6 36.26 1.19
 -2 0 6 30.72 1.08
 2 0 -6 30.77 1.12
 4 0 -6 0.66 0.45
 -4 0 6 1.01 0.49
 6 0 -6 2.7 0.52
 -6 0 6 2.58 0.49
 -6 0 6 2.93 0.46
 8 0 -6 26.12 1.05
 -8 0 6 27.18 0.91
 8 0 -6 24.81 1.03
 -8 0 6 26.03 1.03
 10 0 -6 76.85 1.87
 -10 0 6 77.26 1.82
 10 0 -6 77.27 1.75
 -10 0 6 80.76 1.51
 -12 0 6 195.16 3.02
 12 0 -6 197.15 2.87
 12 0 -6 195.05 3.1
 14 0 -6 17.48 1.12
 -14 0 6 16.97 1.1
 -16 0 6 58.39 1.99
 -18 0 6 110.1 2.84
 -20 0 6 0.22 0.79
 -22 0 6 63.18 2.46
 -24 0 6 18.78 1.63
 -26 0 6 29.09 2.04
 -28 0 6 0.27 1.12
 -30 0 6 7.3 1.27
 -30 0 6 5.94 1.21
 -30 0 6 6.62 1.47
 -32 0 6 1.43 0.97
 -32 0 6 1.39 1.06
 -32 0 6 1.09 1.32
 -34 0 6 26.09 1.93
 -34 0 6 22.78 1.86
 -34 0 6 25.18 2.26
 -36 0 6 1.64 1.03
 -36 0 6 1.73 1.09
 36 0 -6 2.26 1.5
 -36 0 6 2.8 1.39
 -36 0 6 1.31 1.17
 38 0 -6 16.22 2.13
 -38 0 6 13.77 1.66
 -38 0 6 10.72 1.55
 -38 0 6 13.13 1.37
 -40 0 6 0.09 0.98
 -40 0 6 -0.3 0.78
 -40 0 6 0.26 1.03
 40 0 -6 1.84 1.51
 -42 0 6 5.16 0.78
 42 0 -6 5.27 1.4
 -42 0 6 6.05 1.17
 -42 0 6 3.32 1.13
 -44 0 6 0.27 0.73
 -44 0 6 0.28 0.18
 44 0 -6 0.08 1.03
 -44 0 6 -0.61 0.82
 -46 0 6 3.02 0.59
 -46 0 6 2.3 0.76
 48 0 -6 0.92 0.49
 -48 0 6 1.71 0.66
 -41 -1 -6 0.19 0.5
 41 -1 6 -1.18 0.78
 41 -1 6 0.9 0.66
 41 1 6 -0.23 0.76
 41 1 6 -0.17 0.4
 39 -1 6 -0.62 0.86
 39 1 6 -0.19 0.83
 -39 -1 -6 0.17 0.46
 -39 -1 -6 0.08 0.63
 39 1 6 -0.75 0.74
 39 -1 6 -0.47 0.88
 39 -1 6 0.84 0.83
 37 -1 6 0.37 0.86
 -37 -1 -6 -0.56 0.72
 37 -1 6 0.77 1.13
 37 1 6 -1.64 1.11
 -37 -1 -6 0.14 0.78
 37 1 6 -1.16 1.11
 -35 1 -6 0.19 0.75
 -35 -1 -6 -0.33 0.91
 35 1 6 2.01 1.14
 35 1 6 1.48 1.21
 -35 -1 -6 2.2 1.05
 35 -1 6 1.27 0.94
 -33 -1 -6 -1.35 1.09
 -33 1 -6 0.83 0.47
 33 1 6 -0.65 1.27
 33 1 6 0.06 0.89
 33 -1 6 -0.9 1.36
 -33 1 -6 -0.75 0.92
 -33 -1 -6 0.11 0.93
 -31 -1 -6 3.98 1.35
 -31 -1 -6 0.72 1.12
 -31 1 -6 1.19 1.02
 31 1 6 0.55 1.26
 -31 1 -6 1.64 0.7
 31 1 6 0.29 0.95
 31 -1 6 1.73 1.13
 -29 1 -6 1.19 0.92
 -29 1 -6 2.51 0.81
 -29 -1 -6 3.4 1.06
 29 1 6 0.05 1.39
 29 1 6 0.8 1.03
 27 1 6 5.38 1.58
 -27 1 -6 4.78 0.96
 -27 -1 -6 4.95 1.32
 -27 1 -6 4.86 1.06
 27 1 6 3.78 1.13
 -25 1 -6 -0.68 0.85
 25 1 6 -1.38 1.25
 -23 1 -6 8.4 1.15
 23 1 6 8.19 1.4
 23 1 6 7.33 1.36
 -23 1 -6 7.07 1.37
 21 1 6 6.19 1.25
 -21 1 -6 5.3 1.2
 19 1 6 2.71 1.04
 -19 1 -6 2.43 1.17
 -19 1 -6 1.14 0.93
 17 1 6 0.75 0.86
 -17 1 -6 0.79 0.85
 -17 1 -6 2.38 0.98
 -15 -1 -6 26.89 1.38
 -15 1 -6 23.5 1.71
 15 1 6 23.28 1.68
 -15 -1 -6 25.92 1.59
 -15 1 -6 24.51 1.59
 -13 -1 -6 19.6 1.36
 13 1 6 18.52 1.31
 13 1 6 17.28 1.42
 -13 1 -6 16.83 1.33
 -13 1 -6 17.53 1.52
 11 1 6 6.72 1
 -11 -1 -6 7.58 1.01
 -11 -1 -6 7.88 0.86
 -11 1 -6 7.12 0.94
 11 1 6 7.87 0.95
 -11 1 -6 6.26 1
 9 1 6 18.53 1.2
 -9 1 -6 16.98 1.17
 9 1 6 15.04 1.15
 -9 1 -6 18.02 1.35
 -9 -1 -6 16.9 1.06
 -9 -1 -6 16.92 1.21
 -7 1 -6 63.86 1.6
 7 1 6 65.2 1.96
 -7 -1 -6 64.8 1.78
 7 1 6 64.5 1.89
 -7 1 -6 69.07 2.29
 -7 -1 -6 66.26 2.04
 -7 1 -6 67.59 1.94
 -5 -1 -6 16.59 1.01
 -5 -1 -6 12.6 1.03
 -5 1 -6 16.35 1.24
 -5 1 -6 15.33 0.88
 5 1 6 15.56 1.06
 5 1 6 15.83 0.98
 -5 1 -6 15.46 1.02
 -3 -1 -6 0.36 0.5
 3 1 6 0.25 0.58
 -3 1 -6 0.88 0.41
 -3 1 -6 -0.09 0.7
 -3 1 -6 0.3 0.56
 3 1 6 -0.28 0.44
 -1 1 -6 85 2.18
 -1 1 -6 86.55 1.85
 -1 1 -6 81.43 1.89
 -1 -1 -6 77.92 1.78
 1 1 6 82.98 1.8
 1 1 6 83.07 1.89
 1 1 -6 11.95 0.82
 1 -1 -6 12.08 0.8
 -1 1 6 12.31 0.87
 1 1 -6 11.09 0.95
 -1 1 6 12.52 0.8
 1 1 -6 10.85 0.82
 3 -1 -6 16.15 0.89
 -3 -1 6 15.47 0.73
 -3 1 6 17.58 0.95
 3 1 -6 15.58 0.98
 3 1 -6 15.74 0.93
 3 1 -6 15.75 0.91
 -5 1 6 122.06 2.14
 -5 -1 6 118.84 2.18
 5 1 -6 119.56 2.22
 -5 -1 6 119.06 1.61
 5 -1 -6 118.51 2.07
 5 1 -6 121.88 2.24
 5 1 -6 120.82 2.29
 7 -1 -6 8.41 0.7
 7 1 -6 8.22 0.77
 -7 1 6 10.67 0.73
 -7 -1 6 8.32 0.47
 -7 1 6 8.47 0.73
 -7 -1 6 7.46 0.78
 9 -1 -6 0.43 0.48
 -9 -1 6 0.6 0.53
 9 1 -6 0.58 0.47
 -9 -1 6 0.75 0.25
 -9 1 6 0.41 0.49
 -9 1 6 1.18 0.52
 -11 1 6 63.54 1.77
 11 -1 -6 64.17 1.6
 11 1 -6 65.68 1.8
 -11 -1 6 63.22 1.79
 -11 1 6 67.35 1.69
 13 1 -6 47.73 1.65
 -13 -1 6 48.8 1.69
 13 -1 -6 43.42 1.36
 -13 1 6 44.84 1.63
 15 -1 -6 1.81 0.56
 15 1 -6 0.52 0.59
 -15 -1 6 1.84 0.81
 -15 1 6 0.36 0.64
 17 1 -6 19.47 1.29
 -17 -1 6 20.34 1.39
 -17 1 6 19.24 1.31
 -19 -1 6 1.38 0.85
 19 1 -6 1.26 0.64
 -19 1 6 2.64 0.94
 -21 1 6 3.16 0.98
 -21 -1 6 2.58 1
 -23 -1 6 0.6 0.99
 -23 1 6 1.05 1.01
 -25 -1 6 0.33 1
 -25 1 6 2.61 1.12
 -27 -1 6 2.64 1.16
 -27 1 6 2.25 1.09
 -29 1 6 -0.04 1.13
 -29 1 6 1.27 0.81
 29 1 -6 1.43 1.16
 -29 -1 6 0.87 1.08
 -31 1 6 0.43 0.95
 31 1 -6 -1.7 1.28
 -31 -1 6 1.52 1.19
 -31 1 6 0.95 0.87
 -31 -1 6 0.18 1.1
 -31 1 6 0.86 1.2
 33 1 -6 -1.45 1.3
 -33 1 6 -0.42 0.79
 -33 -1 6 0.45 1.21
 -33 -1 6 1.18 1.1
 -33 1 6 -0.29 1.04
 -33 1 6 2.4 1.19
 -33 -1 6 -0.39 1.2
 -33 1 6 -1.03 1.25
 -35 1 6 -0.58 0.81
 -35 -1 6 0.37 1.17
 35 1 -6 -0.01 1.1
 -35 -1 6 0.37 0.95
 -35 1 6 0.43 1.19
 -35 1 6 1.21 0.81
 -35 -1 6 -0.96 1.32
 -35 1 6 0.64 1.11
 -37 1 6 -0.17 0.71
 -37 -1 6 -1.36 0.93
 -37 -1 6 0.09 1.13
 -37 -1 6 0.22 1
 -37 1 6 0.85 0.94
 -37 1 6 2.01 1.23
 37 1 -6 3.26 1.49
 -39 1 6 0.09 0.59
 -39 -1 6 1.85 1.09
 -39 1 6 1.33 0.94
 -39 -1 6 0.91 0.97
 39 1 -6 -0.25 1.29
 -39 1 6 -0.05 1.09
 -39 -1 6 0.8 0.88
 -41 1 6 -0.4 1.03
 -41 -1 6 0.11 0.81
 41 1 -6 1.76 1.18
 -41 -1 6 0.97 1.02
 -41 -1 6 0.09 1.09
 -41 1 6 1.31 0.84
 -43 1 6 -0.44 0.86
 -43 -1 6 0.26 0.73
 -43 1 6 1.36 0.7
 43 1 -6 0.9 0.98
 -43 -1 6 1.47 0.92
 43 -1 -6 0.53 1.1
 -43 -1 6 -1.17 0.86
 -45 1 6 2.79 0.86
 -45 -1 6 1.68 0.78
 -45 -1 6 -0.45 0.52
 45 1 -6 0.49 0.71
 45 -1 -6 -0.39 0.8
 -45 -1 6 -0.43 0.74
 -47 -1 6 -0.05 0.7
 -47 -1 6 0 0.54
 47 -1 -6 0.71 0.79
 47 1 -6 0.02 0.3
 -47 1 6 -1.52 0.7
 42 2 6 0.2 0.51
 -40 2 -6 1.09 0.65
 -40 -2 -6 0.25 0.49
 40 -2 6 -0.46 0.96
 40 2 6 0.69 0.75
 -40 -2 -6 1.1 0.65
 -38 -2 -6 0.79 0.76
 38 2 6 1.05 0.85
 -38 -2 -6 1.95 0.89
 38 2 6 1.03 0.45
 38 -2 6 3.03 1.01
 -38 2 -6 2.42 0.9
 38 -2 6 3.06 1.15
 -36 -2 -6 0.8 0.96
 36 2 6 -0.52 0.87
 36 2 6 1.71 0.81
 -36 -2 -6 1.85 1.07
 36 -2 6 1.97 1.08
 34 2 6 3.27 1.11
 -34 2 -6 2.61 0.39
 -34 -2 -6 5.24 1.33
 34 -2 6 4.33 1.41
 34 2 6 5.18 1.47
 -32 -2 -6 -0.16 0.95
 32 2 6 0.86 1.17
 32 2 6 -0.37 1.16
 -32 2 -6 1.49 0.63
 -30 -2 -6 6.84 1.67
 30 2 6 4.95 1.49
 30 2 6 5.55 1.49
 -30 2 -6 3.59 0.84
 30 2 6 1.71 0.76
 -28 2 -6 0.07 0.74
 28 2 6 -1.44 1.33
 28 2 6 2 0.86
 -26 2 -6 7.51 1.03
 26 2 6 7.96 1.11
 -26 2 -6 6.25 1.53
 -26 2 -6 7.45 0.65
 26 2 6 8.19 1.44
 24 2 6 1.7 0.98
 -24 2 -6 0.61 0.69
 -24 2 -6 0.14 1.12
 -22 2 -6 3.68 0.81
 22 2 6 2.66 1.14
 -22 2 -6 3.71 1.29
 -20 2 -6 1.44 0.69
 20 2 6 0.51 0.96
 -20 2 -6 2.03 1.14
 -20 2 -6 1.4 0.99
 -18 2 -6 22.39 1.82
 18 2 6 26.14 1.91
 -18 2 -6 25.75 2.04
 -18 -2 -6 25.99 1.59
 16 2 6 13.67 1.3
 16 2 6 13.7 1.43
 -16 2 -6 12.69 1.55
 -16 2 -6 13.46 1.48
 -16 -2 -6 13.68 1.19
 14 2 6 22.42 1.56
 14 2 6 19.43 1.5
 -14 2 -6 18.66 1.54
 -14 2 -6 19.57 1.67
 -14 -2 -6 21.45 1.39
 -12 -2 -6 4 0.8
 12 2 6 4.67 1
 12 2 6 2.9 0.75
 -12 2 -6 3.95 1.11
 -12 -2 -6 3.29 0.82
 -12 2 -6 2.1 0.94
 10 2 6 110.02 2.86
 -10 -2 -6 109.58 2.67
 -10 -2 -6 109.21 2.71
 10 2 6 110.95 2.78
 -10 2 -6 115.31 3.29
 -10 2 -6 108.29 2.99
 8 2 6 107.81 2.72
 -8 -2 -6 101.44 2.54
 8 2 6 99.19 2.47
 -8 2 -6 98.79 2.7
 -8 2 -6 107.73 3.1
 -8 -2 -6 103.85 2.51
 6 2 6 5.59 0.79
 -6 -2 -6 6.33 0.83
 -6 2 -6 7.1 1
 6 2 6 7.8 1.01
 -6 2 -6 7.74 1.11
 -4 -2 -6 43.07 1.59
 4 2 6 46.59 1.69
 -4 2 -6 43.25 1.87
 4 2 6 46.28 1.54
 -4 2 -6 45.12 1.73
 -2 -2 -6 70.32 1.88
 2 2 6 69.72 1.73
 2 2 6 68.5 1.91
 -2 2 -6 65.65 2.17
 -2 2 -6 70.77 2.07
 0 2 6 1.52 0.48
 0 2 -6 1.38 0.72
 0 2 6 2.59 0.79
 0 -2 -6 0.53 0.59
 0 2 -6 1.2 0.67
 2 -2 -6 2.61 0.58
 -2 2 6 2 0.49
 -2 2 6 3.29 0.76
 2 2 -6 1.7 0.68
 2 2 -6 2.65 0.72
 4 2 -6 1.38 0.74
 -4 2 6 1.8 0.7
 4 -2 -6 0.75 0.5
 4 2 -6 1.08 0.65
 6 2 -6 5.29 0.78
 6 2 -6 7.28 0.79
 -6 -2 6 5.53 0.39
 -6 2 6 5.89 0.77
 -6 -2 6 4.92 0.81
 -6 2 6 6.22 0.58
 6 -2 -6 4.69 0.65
 8 2 -6 46.17 1.47
 -8 -2 6 46.92 1.66
 -8 2 6 47.69 1.61
 8 -2 -6 45.07 1.39
 -8 2 6 44.13 1.41
 -10 -2 6 101.69 2.4
 10 2 -6 97.6 2
 10 2 -6 100.82 2.23
 -10 2 6 98.58 2.26
 10 -2 -6 100.99 2.01
 -12 2 6 31.51 1.45
 -12 -2 6 36.57 1.62
 12 2 -6 35.8 1.11
 12 2 -6 35.85 1.46
 -12 2 6 31.86 1.42
 12 -2 -6 31.48 1.17
 -14 2 6 121.48 2.88
 14 -2 -6 117.56 2.21
 -14 -2 6 119.16 2.81
 14 2 -6 118.68 2.7
 16 2 -6 9.3 0.99
 -16 -2 6 10.11 1.12
 18 2 -6 44.18 1.93
 -18 -2 6 39.44 1.91
 -18 2 6 41.6 1.98
 20 2 -6 51.12 2.15
 -20 -2 6 51.77 2.25
 -20 2 6 52.04 2.35
 -22 -2 6 8.07 1.19
 -22 2 6 9.39 1.3
 22 2 -6 9.57 1.19
 -24 -2 6 0.37 0.93
 24 2 -6 0.07 0.77
 -24 2 6 -0.72 1.03
 -26 2 6 30.19 2.21
 26 2 -6 30.49 1.81
 -26 2 6 30.86 1.63
 -26 -2 6 27.61 2.04
 28 2 -6 2.35 0.91
 -28 -2 6 0.67 1.1
 -28 2 6 0.08 1.11
 -28 2 6 0.07 0.68
 28 2 -6 2.83 1.02
 30 2 -6 3.29 1.03
 30 2 -6 3.17 1.18
 -30 -2 6 3.19 1.35
 -30 -2 6 2.83 1.17
 -30 2 6 2.29 0.84
 -30 2 6 2.27 1.2
 -30 2 6 4.89 1.49
 -32 2 6 0.56 0.56
 32 2 -6 0.53 1.07
 -32 2 6 0.17 0.74
 -32 2 6 0.92 1.12
 32 2 -6 1.76 1.11
 -32 -2 6 1.53 1.24
 -32 2 6 0.05 1.38
 -32 -2 6 1.48 1.04
 -34 -2 6 2.81 1.13
 -34 2 6 5.53 1.41
 -34 2 6 4.09 0.93
 34 2 -6 3.42 1.09
 -34 -2 6 1.88 1.18
 -34 2 6 4.56 1.62
 -34 2 6 4.2 0.55
 -36 2 6 1.07 1.1
 36 2 -6 0.41 1.17
 -36 -2 6 -0.24 1.28
 -36 2 6 0.5 0.75
 -36 -2 6 1.34 1.14
 38 2 -6 10.42 1.54
 -38 -2 6 10.67 1.45
 -38 2 6 10.51 1.01
 -38 2 6 10.57 1.4
 -38 -2 6 11.19 1.66
 -40 2 6 -0.28 0.95
 -40 -2 6 0.33 0.87
 -40 -2 6 0.36 1.16
 40 2 -6 1.7 1
 -40 2 6 0.88 0.49
 42 2 -6 1.64 0.77
 -42 -2 6 1.29 0.99
 -42 -2 6 1.51 1
 -42 -2 6 1.6 0.86
 -42 2 6 1.2 0.89
 -44 -2 6 -0.29 0.9
 -44 -2 6 0.03 0.76
 -44 2 6 -0.8 0.73
 -44 -2 6 -0.59 0.68
 44 2 -6 0.36 0.29
 -46 -2 6 1.94 0.76
 -46 -2 6 2.14 0.59
 -46 -2 6 1.91 0.71
 46 -2 -6 0.41 0.77
 -48 -2 6 -0.33 0.56
 -41 -3 -6 0.43 0.35
 41 3 6 -0.55 0.65
 -39 -3 -6 1.31 0.77
 -39 -3 -6 1.4 0.69
 -39 3 -6 1.8 0.62
 39 -3 6 -0.31 0.83
 39 3 6 0.12 0.72
 -37 -3 -6 0.35 0.8
 37 3 6 -1.01 0.9
 -37 3 -6 0.47 0.74
 37 -3 6 -0.4 0.96
 -35 -3 -6 0.6 1.07
 35 3 6 0.23 0.97
 -35 3 -6 0.14 0.78
 -33 3 -6 -0.2 0.83
 33 3 6 0.27 0.91
 -33 -3 -6 0.79 1
 33 3 6 0.82 0.53
 31 3 6 1.43 1.06
 31 3 6 0.4 0.8
 -31 3 -6 2.91 0.96
 -29 3 -6 4.02 1.22
 29 3 6 5.12 1.08
 29 3 6 4.24 1.44
 -27 3 -6 0.73 1.11
 27 3 6 2.36 1.48
 -27 3 -6 1.28 1.25
 27 3 6 0.09 0.92
 -25 3 -6 8.88 0.65
 25 3 6 12.29 1.38
 25 3 6 7.22 1.59
 -25 3 -6 12.39 1.5
 -25 3 -6 8.39 1.71
 -23 3 -6 8.84 0.73
 23 3 6 11.4 1.34
 -23 3 -6 7.6 1.16
 -23 3 -6 9.38 1.8
 -21 3 -6 0.58 0.49
 -21 3 -6 -0.46 0.94
 -21 3 -6 -0.93 1.01
 -21 -3 -6 0.58 0.83
 21 3 6 -0.83 0.89
 -21 3 -6 -1.13 1.19
 -19 3 -6 2.78 0.55
 19 3 6 0.73 0.96
 19 3 6 3.26 0.94
 -19 -3 -6 2.82 0.93
 -19 3 -6 4.06 1.29
 -17 -3 -6 15.94 1.46
 -17 3 -6 15.45 1.77
 17 3 6 17.98 1.59
 17 3 6 16.36 1.33
 -17 3 -6 14.32 1.75
 17 3 6 11.84 1.46
 15 3 6 6.69 1.13
 15 3 6 9.08 1.09
 15 3 6 6.52 1.13
 -15 3 -6 8.12 1.39
 -15 -3 -6 7.72 1.14
 -15 3 -6 6.53 1.37
 -13 3 -6 3.28 1.14
 -13 -3 -6 2.75 0.93
 -13 3 -6 2.65 1.13
 13 3 6 2.23 0.9
 13 3 6 5.07 1.06
 -11 -3 -6 1.44 0.83
 11 3 6 1.5 0.73
 -11 3 -6 2.09 1.05
 11 3 6 1.66 0.87
 -11 3 -6 0.42 0.93
 9 3 6 29.22 1.55
 -9 -3 -6 29.64 1.53
 -9 3 -6 29 1.91
 -9 3 -6 33.89 1.92
 -9 -3 -6 29.88 1.65
 9 3 6 28.81 1.66
 -7 3 -6 21.28 1.62
 7 3 6 18.33 1.24
 -7 -3 -6 21.85 1.46
 7 3 6 19.51 1.35
 -7 3 -6 21.37 1.6
 -5 -3 -6 0.55 0.77
 -5 3 -6 -0.38 0.85
 5 3 6 -0.26 0.57
 5 3 6 -0.9 0.8
 -5 3 -6 0.33 0.83
 -3 -3 -6 8.42 1.06
 3 3 6 6.71 0.77
 3 3 6 7.19 0.95
 -3 3 -6 7.21 1.05
 -3 3 -6 7.17 1.01
 1 3 6 15.42 0.93
 1 3 6 16.9 1.18
 -1 3 -6 17.35 1.34
 -1 -3 -6 15.31 1.11
 -1 3 -6 17.05 1.31
 1 3 -6 10.12 1.11
 1 -3 -6 8.85 0.92
 -1 3 6 9.03 0.77
 -1 3 6 9.24 1.02
 1 3 -6 9.46 1.05
 3 3 -6 1.77 0.8
 3 3 -6 1.53 0.72
 -3 3 6 1.95 0.51
 -3 3 6 2.08 0.74
 3 -3 -6 1.65 0.66
 5 3 -6 0.29 0.79
 -5 3 6 -0.55 0.79
 5 3 -6 0.4 0.65
 5 -3 -6 0.08 0.56
 7 3 -6 2.84 0.84
 7 -3 -6 2.09 0.6
 -7 3 6 1.74 0.78
 7 3 -6 2.7 0.67
 -7 -3 6 2.48 0.82
 9 3 -6 0.19 0.45
 9 -3 -6 0.19 0.53
 -9 3 6 0.36 0.53
 -9 -3 6 0.27 0.78
 -9 3 6 0.66 0.83
 9 3 -6 0.96 0.6
 11 -3 -6 33.76 1.28
 11 3 -6 33.63 1.44
 -11 -3 6 36.34 1.73
 -11 3 6 38.04 1.6
 -11 3 6 34.12 1.69
 13 3 -6 11.28 1.02
 -13 -3 6 13.2 1.27
 -13 3 6 11.44 1.16
 15 3 -6 4.61 0.84
 -15 -3 6 3.43 1
 -15 3 6 4.07 1.01
 -17 -3 6 3.95 1
 17 3 -6 2.68 0.82
 -17 3 6 2.13 0.85
 -19 -3 6 30.4 1.86
 19 3 -6 32.13 1.77
 19 3 -6 29.93 1.79
 -19 3 6 31.72 1.98
 -21 -3 6 13.68 1.43
 21 3 -6 13.99 1.42
 21 3 -6 15.03 1.39
 -21 3 6 13.19 1.62
 23 3 -6 0.87 0.9
 -23 -3 6 1.54 1.08
 23 3 -6 -0.19 0.83
 -23 3 6 0.42 1.12
 -25 3 6 0.13 0.5
 25 3 -6 0.44 0.71
 -25 -3 6 0.36 1.02
 25 3 -6 0.29 0.9
 25 3 -6 0.12 0.87
 -25 3 6 1.09 1.28
 -27 3 6 9.02 1.52
 27 3 -6 8.91 1.08
 -27 3 6 7.25 0.79
 27 3 -6 8.07 1.37
 27 3 -6 4.8 1.26
 -27 -3 6 7.05 1.31
 -27 -3 6 8.02 1.4
 -27 3 6 7.23 1.56
 -29 -3 6 11.81 1.65
 29 3 -6 10.52 1.23
 -29 3 6 5.29 1.22
 29 3 -6 9.05 1.45
 -29 3 6 9.34 0.86
 29 3 -6 9.24 1.42
 -29 -3 6 7.76 1.47
 -29 3 6 8 1.61
 -31 3 6 3.78 0.66
 -31 -3 6 5.52 1.51
 31 3 -6 3.26 1.15
 -31 3 6 4.73 1.43
 31 3 -6 2.86 1.32
 -31 -3 6 3.3 1.19
 -31 3 6 3.99 1.36
 31 3 -6 4.34 1.03
 -33 3 6 1.92 0.48
 -33 3 6 5.77 1.45
 -33 -3 6 5.4 1.49
 33 3 -6 1.56 1.2
 33 3 -6 2.85 1.03
 -33 -3 6 4.46 1.41
 -33 3 6 2.76 1.49
 35 3 -6 0.88 0.82
 35 3 -6 1.18 1.21
 -35 -3 6 0.45 1.29
 -35 3 6 1.05 1.11
 -37 -3 6 0.98 1.16
 37 3 -6 1.58 1.02
 -37 3 6 2.28 1.18
 37 3 -6 1.65 0.76
 -39 -3 6 1.24 1.03
 39 3 -6 1.76 0.99
 39 3 -6 1.41 0.29
 -39 3 6 1.58 0.98
 -41 -3 6 1.21 1.06
 -41 -3 6 1.6 1.11
 41 3 -6 -0.1 0.88
 -41 3 6 -0.36 0.82
 -43 -3 6 0.49 0.9
 -43 -3 6 -0.28 0.89
 -45 -3 6 -0.65 0.76
 -45 -3 6 0.9 0.69
 -45 -3 6 0.46 0.69
 -47 -3 6 -0.14 0.38
 -47 -3 6 -0.8 0.54
 -40 -4 -6 2.23 0.55
 -38 -4 -6 2.32 0.79
 38 4 6 1.03 0.74
 38 4 6 0.55 0.79
 38 -4 6 2.18 0.88
 -36 -4 -6 3.24 0.91
 36 4 6 0.17 0.85
 36 4 6 2.07 0.92
 -36 4 -6 0.64 0.63
 -34 4 -6 9.14 1.11
 -34 -4 -6 9.15 1.29
 34 4 6 7.17 1.35
 -34 -4 -6 9.2 1.18
 -32 -4 -6 6.69 1.21
 -32 4 -6 4.46 1.07
 32 4 6 2.74 1.17
 32 4 6 2.96 1.25
 -30 4 -6 -0.59 1.01
 30 4 6 -1.16 1.23
 30 4 6 1.37 1.28
 28 4 6 0.23 0.93
 28 4 6 -0.35 1.03
 26 4 6 1.52 1.37
 -26 4 -6 1.8 0.84
 26 4 6 4.75 1.39
 -26 4 -6 1.34 1.37
 -24 4 -6 0.39 0.95
 24 4 6 0.83 1.27
 -24 4 -6 -0.04 0.81
 24 4 6 -0.3 1.37
 -24 4 -6 -0.48 1.39
 22 4 6 4.53 0.51
 22 4 6 5.91 1.12
 -22 -4 -6 6.14 1.21
 -22 4 -6 2.32 0.77
 22 4 6 4.1 1.57
 -22 4 -6 5.08 1.22
 22 4 6 4.95 0.99
 -22 4 -6 5.01 1.04
 22 4 6 5.91 1.27
 -22 4 -6 3.38 1.49
 20 4 6 19.47 0.94
 -20 4 -6 22.14 1.56
 -20 -4 -6 22.84 1.87
 -20 4 -6 22.24 1.46
 20 4 6 20.24 1.87
 20 4 6 22.69 1.7
 -20 4 -6 21.47 2.17
 20 4 6 22.54 2.24
 -20 4 -6 23.33 1.87
 -18 -4 -6 9.09 1.37
 18 4 6 8.84 0.67
 18 4 6 8.94 1.6
 18 4 6 9.55 1.44
 -18 4 -6 9.4 1.17
 18 4 6 8.21 1.16
 -18 4 -6 10.33 1.7
 16 4 6 3.52 1.15
 -16 4 -6 3.39 1.34
 -16 -4 -6 3.26 1.11
 16 4 6 2.65 0.41
 16 4 6 1.68 0.92
 14 4 6 46.77 2.27
 14 4 6 41.6 2.11
 -14 4 -6 42.17 2.53
 12 4 6 21.05 1.68
 -12 -4 -6 25 1.82
 12 4 6 24.61 1.65
 12 4 6 21.83 1.58
 -12 4 -6 22.99 1.97
 10 4 6 12.4 1.35
 -10 -4 -6 11.18 1.32
 10 4 6 12.26 1.28
 10 4 6 10.48 1.12
 -10 4 -6 10.09 1.48
 -10 4 -6 10.6 1.48
 -8 -4 -6 -0.55 0.88
 -8 4 -6 -0.85 1.08
 8 4 6 0.6 0.66
 8 4 6 0.58 0.79
 -8 4 -6 1.31 1.09
 6 4 6 41.65 1.7
 6 4 6 39.84 1.94
 -6 4 -6 41.94 2.28
 -6 4 -6 41.89 2.19
 -6 -4 -6 42.01 2
 -4 -4 -6 -0.24 0.8
 -4 4 -6 1.46 0.97
 4 4 6 0.3 0.59
 4 4 6 0.31 0.77
 -4 4 -6 -0.78 0.98
 -2 4 -6 19 1.59
 2 4 6 20.19 1.14
 2 4 6 19.98 1.43
 -2 -4 -6 20.3 1.49
 -2 4 -6 17.09 1.55
 0 -4 -6 18.46 1.37
 0 4 6 16.61 1.36
 0 4 6 15.31 0.94
 0 4 -6 16.63 1.52
 0 4 -6 17.27 1.48
 2 -4 -6 112.76 2.85
 -2 4 6 111.07 2.2
 2 4 -6 110.37 3.09
 -2 4 6 113.51 3.03
 2 4 -6 107.35 3.13
 4 4 -6 1.18 0.86
 4 -4 -6 1.57 0.73
 -4 4 6 1.12 0.81
 4 4 -6 1.43 0.8
 -6 4 6 108.56 2.92
 6 4 -6 102.05 2.99
 6 -4 -6 107.57 2.64
 -8 4 6 18.82 1.43
 -8 -4 6 19.87 1.48
 8 4 -6 18.92 1.1
 8 -4 -6 19.04 1.2
 8 4 -6 16.84 1.42
 10 4 -6 8.01 0.89
 -10 -4 6 8.86 1.14
 10 -4 -6 9.98 0.92
 12 4 -6 12.85 1.16
 -12 -4 6 11.77 1.25
 -12 4 6 12.26 1.19
 -14 -4 6 6.54 1.12
 14 4 -6 6.82 0.98
 -14 4 6 8.05 1.25
 -16 -4 6 15.31 1.45
 16 4 -6 16.33 1.44
 -16 4 6 14.19 1.49
 16 4 -6 14.13 1.25
 18 4 -6 4.75 1.01
 -18 -4 6 3.74 1.05
 18 4 -6 3.71 1.09
 -18 4 6 3.99 1.25
 -20 -4 6 0.16 0.95
 20 4 -6 -0.07 0.8
 -20 4 6 -0.32 1.03
 20 4 -6 -0.18 0.99
 -22 -4 6 37.46 2.25
 -22 4 6 33.69 2.47
 22 4 -6 39.09 2.24
 22 4 -6 35.16 2.1
 24 4 -6 0.76 0.96
 24 4 -6 1.49 1.2
 -24 -4 6 1.16 1.01
 24 4 -6 1.56 1.14
 -24 4 6 0.91 1.18
 26 4 -6 9.67 1.56
 -26 4 6 10 1.57
 26 4 -6 9.92 1.39
 26 4 -6 9.99 1.46
 -26 4 6 10.74 1.9
 -26 -4 6 11.06 1.47
 -28 -4 6 1.43 1.12
 28 4 -6 -1.24 1.27
 28 4 -6 2.7 1.14
 28 4 -6 1.14 1.11
 28 4 -6 -0.21 0.64
 -28 -4 6 1.19 1.07
 28 4 -6 -0.63 1.3
 -28 4 6 -2.18 1.51
 -28 4 6 1.46 1.23
 -30 -4 6 1.02 1.12
 30 4 -6 1.4 1.12
 -30 -4 6 3.55 1.12
 30 4 -6 1.27 1.11
 -30 4 6 1.47 1.19
 30 4 -6 2.81 1.26
 -30 4 6 -0.1 1.35
 -32 4 6 0.31 1.08
 32 4 -6 0.28 1.08
 -32 -4 6 -1.2 1.19
 32 4 -6 1.18 1.25
 32 4 -6 -2.91 1.31
 -32 4 6 0.09 1.3
 -34 -4 6 3.86 1.36
 -34 4 6 1.95 1.13
 34 4 -6 2.86 1.24
 34 4 -6 2.99 1.45
 -36 4 6 -0.46 0.99
 -36 -4 6 -1.28 1.28
 36 4 -6 -0.55 1.12
 36 4 -6 -0.3 1.17
 -38 -4 6 5.02 1.19
 38 4 -6 7.25 1.32
 38 4 -6 5.61 1.42
 -40 -4 6 -1.64 1.11
 40 4 -6 0.85 0.9
 40 4 -6 -0.35 1.05
 -42 -4 6 4.28 1.04
 -42 -4 6 3.92 1.03
 42 4 -6 2.85 0.94
 42 4 -6 4.44 1.14
 -44 -4 6 1.42 0.62
 44 4 -6 -0.61 0.79
 -44 -4 6 0.67 0.72
 -46 -4 6 0.76 0.47
 46 4 -6 0.64 0.52
 -37 -5 -6 0.31 0.7
 37 5 6 0.6 0.6
 37 5 6 0.68 0.59
 35 5 6 0.15 0.8
 35 5 6 0.01 0.73
 -35 -5 -6 1.14 0.69
 -33 -5 -6 1.97 0.98
 33 5 6 0.07 0.86
 33 5 6 0.07 0.64
 31 5 6 -0.45 0.77
 31 5 6 1.37 1.02
 -31 5 -6 -0.16 0.67
 -29 5 -6 0.43 0.75
 29 5 6 -0.34 1.12
 29 5 6 0.5 0.79
 -27 5 -6 3.19 0.91
 27 5 6 3.07 1.49
 27 5 6 4.83 1.2
 25 5 6 1.91 0.94
 25 5 6 0.2 1.38
 -25 5 -6 2.73 0.91
 25 5 6 2.27 0.84
 25 5 6 0.87 1.16
 23 5 6 5.05 1.25
 -23 5 -6 4.48 0.97
 -23 5 -6 2.1 0.81
 23 5 6 2.26 0.88
 23 5 6 2.28 1.46
 -23 5 -6 4.82 1.57
 -23 -5 -6 3.72 1.21
 23 5 6 3.09 1.11
 21 5 6 8.9 1.49
 21 5 6 7.7 1.54
 -21 5 -6 11.33 1.18
 -21 5 -6 7.94 1.29
 -21 5 -6 8.8 1.12
 21 5 6 8.3 1.12
 21 5 6 9.23 1.35
 21 5 6 7.14 1.34
 -21 5 -6 9.55 1.78
 -21 -5 -6 8.79 1.48
 -19 5 -6 7.53 1.03
 -19 5 -6 8.22 1.36
 19 5 6 8.67 1.26
 19 5 6 6.95 1.53
 -19 -5 -6 8.38 1.49
 -19 5 -6 9.16 1.07
 19 5 6 6.68 1.03
 -19 5 -6 5.58 1.49
 19 5 6 7.82 1.41
 19 5 6 4.99 1.24
 17 5 6 6.1 1.32
 -17 5 -6 6.12 0.9
 -17 5 -6 4.27 0.81
 17 5 6 4.92 1.38
 -17 -5 -6 6.32 1.38
 17 5 6 5.31 0.86
 17 5 6 6.46 1.29
 -17 5 -6 3.88 1.18
 -17 5 -6 3.38 1.53
 -15 5 -6 -0.17 0.89
 15 5 6 -0.44 1.11
 15 5 6 0.56 0.91
 -15 -5 -6 0.83 1.12
 -15 5 -6 -0.44 0.66
 -15 5 -6 2.49 1.5
 13 5 6 9.55 1.39
 13 5 6 11.57 1.34
 -13 5 -6 13.48 1.91
 -13 5 -6 9.74 0.93
 -13 -5 -6 11.5 1.59
 -11 -5 -6 10.15 1.42
 11 5 6 9.03 1.14
 11 5 6 11.94 1.47
 -11 5 -6 10.2 1.66
 -9 -5 -6 1.83 1.17
 9 5 6 1.85 0.82
 9 5 6 2.31 0.93
 -9 5 -6 0.41 1.1
 7 5 6 7.21 1.14
 7 5 6 9.72 1.31
 7 5 6 8.77 1.09
 -7 -5 -6 10.05 1.39
 -7 5 -6 9 1.52
 -5 -5 -6 11.01 1.41
 5 5 6 7.29 1.15
 5 5 6 10.89 1.02
 -5 5 -6 10.73 1.51
 5 5 6 10.23 1.29
 3 5 6 0.85 0.83
 -3 -5 -6 -0.87 0.95
 3 5 6 0.15 0.61
 3 5 6 1.04 0.88
 -3 5 -6 -0.42 1.04
 -1 5 -6 4.88 1.22
 -1 -5 -6 5.62 1.04
 1 5 6 4.53 0.69
 1 5 6 6.07 1.07
 1 5 6 5.16 1.03
 1 -5 -6 15.51 1.39
 -1 5 6 16.8 1.4
 -1 5 6 16.61 1.45
 1 5 -6 16.8 1.65
 -1 5 6 16.8 1.03
 -3 5 6 18.67 1.44
 3 -5 -6 22.62 1.55
 -3 5 6 20.29 1.6
 3 5 -6 18.08 1.73
 -5 5 6 26.89 1.83
 5 5 -6 23.02 1.77
 5 -5 -6 27.19 1.62
 7 5 -6 5.61 0.72
 7 -5 -6 6.22 0.96
 -7 -5 6 7.23 1.2
 7 5 -6 8.12 1.29
 9 5 -6 2.71 0.67
 -9 -5 6 6.12 1.25
 9 5 -6 4.83 0.95
 11 5 -6 0.56 0.73
 -11 -5 6 1.86 1.02
 11 5 -6 0.82 0.79
 -13 -5 6 1.89 1.11
 13 5 -6 0.46 0.71
 13 5 -6 -0.6 0.83
 15 5 -6 0.49 0.69
 -15 -5 6 0.01 0.95
 15 5 -6 1.21 1.02
 -17 -5 6 -0.03 0.95
 17 5 -6 -1.37 1.05
 17 5 -6 0.38 0.76
 19 5 -6 -0.47 1.09
 19 5 -6 1.71 0.93
 -19 -5 6 1 1.15
 -19 5 6 0.65 1.18
 19 5 -6 0.25 0.92
 21 5 -6 4.7 1.04
 -21 5 6 4.99 1.29
 21 5 -6 6.04 1.45
 21 5 -6 8.7 1.47
 -21 -5 6 6.58 1.36
 -21 5 6 7.64 1.53
 23 5 -6 3.91 1.31
 23 5 -6 2.99 1.08
 -23 -5 6 2.76 1.21
 23 5 -6 3.26 0.81
 23 5 -6 5.37 1.31
 -23 5 6 2.85 1.31
 -23 5 6 2.62 1.35
 23 5 -6 4.32 1.15
 25 5 -6 1.69 0.99
 25 5 -6 1.93 1.3
 25 5 -6 0.53 1.26
 25 5 -6 1.13 0.78
 -25 -5 6 1.33 1.1
 -25 5 6 0.24 1.19
 25 5 -6 2.36 0.91
 -25 5 6 0.63 1.29
 -27 5 6 1.95 1.26
 27 5 -6 -0.09 1.28
 27 5 -6 1.88 1
 27 5 -6 -0.17 0.82
 27 5 -6 1.32 1
 -27 5 6 -0.16 1.31
 27 5 -6 4.02 1.46
 29 5 -6 0.25 0.73
 -29 5 6 -1.71 1.28
 29 5 -6 -0.11 1.18
 29 5 -6 0.3 1.1
 -29 5 6 0.93 1.42
 -29 -5 6 -0.53 1.32
 29 5 -6 1.34 1.26
 -31 -5 6 2.43 1.35
 31 5 -6 -0.36 1.18
 31 5 -6 -0.46 1.14
 31 5 -6 0.95 0.78
 31 5 -6 -0.17 1.12
 33 5 -6 6.44 1.41
 33 5 -6 3.5 1.15
 -33 -5 6 6.76 1.45
 33 5 -6 3.33 1.26
 -35 -5 6 0.22 1.07
 35 5 -6 -0.26 0.94
 35 5 -6 -0.73 1.02
 -37 -5 6 0.38 1.06
 37 5 -6 0.68 1.02
 37 5 -6 1.55 1.12
 -39 -5 6 1.58 1
 39 5 -6 -0.39 0.78
 39 5 -6 2.19 0.96
 41 5 -6 1.22 0.77
 -41 -5 6 0.76 0.82
 -43 -5 6 0.95 0.6
 43 5 -6 1.68 0.61
 36 6 6 0.04 0.21
 34 6 6 0.33 0.62
 -34 -6 -6 0.34 0.62
 34 6 6 0.64 0.46
 -32 -6 -6 -0.06 0.83
 32 6 6 0.67 0.76
 32 6 6 0.42 0.61
 30 6 6 0.14 0.89
 30 6 6 -0.3 0.71
 28 6 6 -0.23 1.02
 28 6 6 0.47 0.79
 28 6 6 0.15 0.7
 26 6 6 0.26 1.09
 26 6 6 0.53 0.7
 26 6 6 0.7 0.83
 26 6 6 0.55 0.93
 24 6 6 1.21 1
 24 6 6 -0.58 1.16
 24 6 6 0.42 0.82
 24 6 6 -0.34 0.85
 -24 6 -6 1.13 0.57
 22 6 6 -1.37 1.15
 22 6 6 1.52 0.84
 22 6 6 2.35 1.34
 -22 6 -6 0.08 0.77
 -22 6 -6 0.4 0.56
 22 6 6 -0.21 0.83
 20 6 6 6.3 1.49
 -20 6 -6 5.17 0.75
 -20 6 -6 3.75 0.85
 20 6 6 5.12 1.33
 20 6 6 7.2 1.1
 20 6 6 6.96 1.19
 -18 6 -6 5.85 1.86
 18 6 6 5.53 1.32
 -18 6 -6 3.94 0.87
 -18 -6 -6 5.84 1.52
 -18 6 -6 4.12 0.66
 18 6 6 4.17 0.9
 18 6 6 5.33 1.11
 -16 6 -6 1.42 0.54
 16 6 6 1.4 0.95
 16 6 6 1.98 1.26
 -16 -6 -6 1.04 1.16
 16 6 6 1.8 0.83
 -16 6 -6 1.08 0.71
 16 6 6 0.83 0.84
 -16 6 -6 1.1 1.33
 -14 6 -6 12 0.78
 14 6 6 13.48 1.43
 -14 6 -6 13.26 1.07
 -14 -6 -6 13.71 1.84
 14 6 6 10.07 1.52
 14 6 6 12.53 1.12
 14 6 6 12.27 1.2
 -14 6 -6 12.16 1.91
 -14 6 -6 14.27 1.54
 12 6 6 -0.67 1.11
 -12 6 -6 -1.2 1.11
 -12 -6 -6 -0.71 1.22
 12 6 6 0.11 0.72
 12 6 6 1.54 0.73
 -12 6 -6 1.03 0.57
 -12 6 -6 0.15 0.32
 -12 6 -6 1.17 1.39
 10 6 6 10.22 1.54
 -10 6 -6 8.47 0.47
 -10 -6 -6 10.02 1.64
 10 6 6 10.62 0.96
 10 6 6 9.23 1.13
 -10 6 -6 10.94 0.87
 -10 6 -6 8.1 1.32
 -10 6 -6 12.39 1.92
 -8 6 -6 4.09 1.16
 -8 -6 -6 3.28 1.26
 8 6 6 4.02 1.29
 8 6 6 3.36 0.79
 -8 6 -6 3.66 1.38
 6 6 6 10.95 1.4
 6 6 6 10.4 1.08
 -6 -6 -6 11.96 1.62
 -6 6 -6 12.25 1.8
 -4 6 -6 9.74 1.6
 -4 -6 -6 12.89 1.59
 4 6 6 14.02 1.58
 4 6 6 9.02 0.92
 -2 -6 -6 5.67 1.23
 2 6 6 7.23 1.21
 2 6 6 8.07 0.88
 -2 6 -6 7.29 1.48
 2 6 6 8.01 1.36
 0 6 -6 6.2 1.45
 0 6 6 5.83 1.16
 0 -6 -6 6.26 1.18
 0 6 6 6.3 1.22
 2 -6 -6 46.53 2.27
 -2 6 6 44.61 2.29
 2 6 -6 41.2 2.53
 4 6 -6 1.61 1.02
 4 -6 -6 3.3 0.95
 4 6 -6 3.28 0.61
 -4 6 6 2.68 0.94
 6 6 -6 9.83 0.86
 -6 -6 6 11.41 1.52
 -6 6 6 10.81 1.24
 6 6 -6 10.97 1.56
 -8 6 6 6.93 1.09
 8 6 -6 5.96 0.78
 8 6 -6 6.71 1.08
 -8 -6 6 6.07 1.24
 -10 -6 6 19.09 1.81
 10 6 -6 16.65 1.46
 10 6 -6 16.14 1.14
 -12 -6 6 1.24 1.17
 12 6 -6 -0.97 1.08
 12 6 -6 -0.15 0.68
 12 6 -6 0.93 0.95
 -14 -6 6 22.27 1.9
 14 6 -6 26.64 2.11
 14 6 -6 26.62 1.59
 14 6 -6 26.35 1.95
 16 6 -6 17.32 1.74
 16 6 -6 19.25 1.46
 16 6 -6 20.04 1.9
 -16 -6 6 23.39 1.99
 16 6 -6 17.44 1.15
 18 6 -6 6.02 0.96
 18 6 -6 5.51 1.1
 18 6 -6 6.96 1.34
 -18 -6 6 5.38 1.36
 18 6 -6 5.09 1.3
 18 6 -6 4.66 0.81
 20 6 -6 10.46 1.34
 20 6 -6 11.34 1.54
 20 6 -6 11.62 1.27
 20 6 -6 10.72 1.1
 20 6 -6 11.84 1.69
 22 6 -6 -1.05 1.27
 22 6 -6 2.25 0.96
 22 6 -6 0.86 0.73
 22 6 -6 0.51 1.15
 22 6 -6 1.12 0.84
 24 6 -6 6.07 1.54
 24 6 -6 6.93 1.44
 24 6 -6 5.12 0.92
 24 6 -6 5.72 1.12
 26 6 -6 4.09 1.39
 26 6 -6 3.93 1.26
 26 6 -6 3.52 0.88
 26 6 -6 1.99 0.94
 28 6 -6 0.15 0.83
 28 6 -6 2.09 1.21
 28 6 -6 0.18 1.19
 28 6 -6 0.16 0.92
 -28 -6 6 0.68 1.27
 -30 -6 6 9.06 1.55
 30 6 -6 7.56 1.06
 30 6 -6 6.05 1.44
 30 6 -6 5.72 1.38
 30 6 -6 5.24 1.05
 -32 -6 6 -0.07 1.12
 32 6 -6 -0.07 1
 32 6 -6 1.55 0.81
 32 6 -6 -0.84 1.03
 32 6 -6 0.54 0.83
 34 6 -6 3.41 1.02
 -34 -6 6 4.42 1.09
 34 6 -6 2.96 0.76
 34 6 -6 4.43 0.96
 36 6 -6 0.04 0.9
 -36 -6 6 -1.13 0.99
 36 6 -6 0.53 0.7
 -38 -6 6 3.39 0.91
 38 6 -6 2.83 0.85
 38 6 -6 2.21 0.72
 -40 -6 6 0.76 0.67
 40 6 -6 1.18 0.68
 40 6 -6 -0.51 0.48
 -31 -7 -6 0.47 0.63
 29 7 6 -0.37 0.75
 29 7 6 0.23 0.24
 29 7 6 0.53 0.49
 27 7 6 2.54 0.97
 27 7 6 1.53 0.8
 27 7 6 1.82 0.61
 27 7 6 1.14 0.52
 25 7 6 1.22 1
 25 7 6 -0.05 0.62
 25 7 6 0.19 0.59
 25 7 6 -0.44 0.87
 23 7 6 0.03 0.67
 23 7 6 -0.03 0.91
 23 7 6 -0.66 0.66
 21 7 6 1.62 1.12
 21 7 6 2.18 0.84
 21 7 6 0.49 0.66
 -21 7 -6 1.76 0.77
 19 7 6 0.28 0.73
 19 7 6 -0.8 1.2
 -19 7 -6 -0.45 0.73
 19 7 6 0.18 0.69
 17 7 6 0.76 1.19
 17 7 6 1.14 0.8
 -17 7 -6 1.69 0.75
 17 7 6 0.69 0.67
 15 7 6 0.37 1.15
 -15 7 -6 0.39 0.63
 15 7 6 0.04 0.71
 15 7 6 0.52 0.61
 -13 -7 -6 1.45 1.26
 13 7 6 0.73 1.21
 -13 7 -6 1.02 0.6
 13 7 6 1.81 0.65
 13 7 6 0.54 0.65
 -13 7 -6 0.1 1.3
 -11 7 -6 6.54 1.46
 11 7 6 5.79 1.32
 -11 -7 -6 6.57 1.51
 -11 7 -6 5.91 0.74
 11 7 6 6.79 0.87
 11 7 6 4.81 0.65
 11 7 6 4.84 0.91
 -9 7 -6 4.07 1.53
 -9 7 -6 2.86 1.11
 9 7 6 3.7 1.3
 9 7 6 3.71 0.82
 -9 7 -6 4.04 0.65
 9 7 6 4.81 0.77
 9 7 6 3.6 0.51
 -9 -7 -6 3.18 1.38
 -7 7 -6 -0.13 1.35
 -7 7 -6 1.84 1.12
 7 7 6 -0.01 0.63
 -7 7 -6 0.94 0.49
 7 7 6 2.35 0.65
 -7 -7 -6 0.97 1.28
 7 7 6 0.63 0.23
 -5 7 -6 17.14 0.91
 5 7 6 16.77 1.73
 -5 7 -6 13.62 1.57
 -5 7 -6 14.5 1.91
 -5 -7 -6 17.05 1.86
 -3 7 -6 3.35 1.26
 3 7 6 1.39 1.19
 -3 7 -6 0.05 0.98
 -3 -7 -6 3.06 1.25
 -1 7 -6 7.3 1.55
 -1 7 -6 4.69 0.53
 1 7 6 5.37 1.32
 -1 -7 -6 4.85 1.24
 -1 7 -6 5.07 1.24
 1 7 -6 6.73 1.51
 1 7 -6 3.68 1.05
 1 7 -6 4.13 0.5
 -1 7 6 7.07 1.35
 1 -7 -6 4.29 1.17
 3 7 -6 2.04 1.28
 3 7 -6 0.74 0.4
 -3 7 6 -0.97 1.12
 -3 -7 6 2.79 1.3
 3 7 -6 -0.33 0.93
 5 7 -6 3.26 1.11
 5 7 -6 1.58 0.45
 -5 -7 6 2.77 1.31
 -5 7 6 1.31 1.07
 7 7 -6 1.75 0.55
 -7 -7 6 4.26 1.29
 7 7 -6 1.97 1.08
 9 7 -6 12.12 1.6
 9 7 -6 12.8 0.98
 -9 -7 6 12.05 1.56
 9 7 -6 13.2 0.87
 11 7 -6 18.76 1.21
 11 7 -6 21.87 1.86
 11 7 -6 18.89 1.06
 -11 -7 6 18.14 1.84
 13 7 -6 0.97 1.12
 13 7 -6 -0.15 0.63
 13 7 -6 0.82 1.06
 13 7 -6 0.95 0.61
 15 7 -6 43.8 1.98
 15 7 -6 51.84 2.67
 15 7 -6 50.02 1.8
 15 7 -6 50.17 2.92
 17 7 -6 22.79 2.15
 17 7 -6 16.07 1.39
 17 7 -6 23.02 2.02
 17 7 -6 15.89 0.71
 17 7 -6 18 1.23
 19 7 -6 5.62 0.62
 19 7 -6 6.85 1.6
 19 7 -6 9.58 1.61
 19 7 -6 6.47 0.92
 21 7 -6 -0.91 1.26
 21 7 -6 1.37 0.78
 21 7 -6 2.54 1.38
 21 7 -6 0.72 0.56
 23 7 -6 3.47 0.73
 23 7 -6 2.73 1.28
 23 7 -6 1.97 1.31
 23 7 -6 4.06 0.92
 25 7 -6 -0.42 0.73
 25 7 -6 0.8 1.02
 25 7 -6 1.35 1.17
 25 7 -6 -0.43 0.62
 27 7 -6 7.44 0.89
 27 7 -6 5.8 1.39
 27 7 -6 5.5 1.29
 27 7 -6 6.22 1
 -27 -7 6 7.82 1.33
 -29 -7 6 1.32 1.04
 29 7 -6 1.57 1.15
 29 7 -6 0.08 1.08
 29 7 -6 0.41 0.69
 29 7 -6 -0.23 0.62
 -31 -7 6 -0.29 0.88
 31 7 -6 0.96 1.04
 31 7 -6 1.33 0.59
 31 7 -6 0.39 0.81
 31 7 -6 1.07 0.7
 -33 -7 6 -1.77 0.88
 33 7 -6 -1.25 0.92
 33 7 -6 -0.47 0.59
 33 7 -6 0.25 0.41
 -35 -7 6 0.36 0.65
 35 7 -6 1.35 0.8
 35 7 -6 0.09 0.5
 37 7 -6 -0.8 0.59
 -37 -7 6 0.98 0.6
 26 8 6 0.9 0.47
 24 8 6 0.28 0.51
 22 8 6 1.1 0.57
 22 8 6 0.33 0.85
 20 8 6 4.43 0.76
 20 8 6 5.01 1.02
 18 8 6 0.65 1.07
 -18 8 -6 0.45 0.59
 18 8 6 0.99 0.69
 16 8 6 1.31 1.16
 -16 8 -6 1.93 0.64
 16 8 6 2.03 0.71
 14 8 6 21.08 1.86
 -14 8 -6 18.96 1.13
 14 8 6 19.52 1.24
 12 8 6 1.63 1.29
 -12 8 -6 0.1 0.53
 12 8 6 0.03 0.59
 -10 8 -6 0.83 0.5
 10 8 6 0.96 0.57
 10 8 6 0.73 1.17
 -8 8 -6 0.44 0.44
 8 8 6 0.93 1.27
 8 8 6 -0.65 0.57
 6 8 6 -0.1 1.09
 -6 8 -6 0.82 0.47
 6 8 6 1.27 0.57
 -4 8 -6 2.04 1.05
 4 8 6 2.4 1.19
 -4 8 -6 0.2 0.39
 4 8 6 1.03 0.53
 2 8 6 0.68 1.12
 -2 8 -6 1.21 1.02
 0 8 -6 -0.21 1.04
 0 8 6 0.44 1.06
 2 8 -6 0.78 0.98
 -2 8 6 -1.2 1.15
 4 8 -6 0.3 1.02
 -4 8 6 -0.38 1.01
 6 8 -6 3.77 0.54
 6 8 -6 3.82 1.1
 8 8 -6 -0.01 0.95
 8 8 -6 0.43 0.46
 10 8 -6 0.44 1.08
 10 8 -6 0.27 0.49
 12 8 -6 0.6 1.13
 12 8 -6 2.12 0.62
 12 8 -6 3.03 1.13
 14 8 -6 18.27 1.86
 14 8 -6 16.02 1.08
 14 8 -6 19.16 1.73
 16 8 -6 -0.37 0.6
 16 8 -6 1.55 1.12
 16 8 -6 -0.7 1.03
 18 8 -6 6.93 1.31
 18 8 -6 7.2 1.29
 18 8 -6 7.65 0.93
 20 8 -6 9.69 1.42
 20 8 -6 5.87 0.87
 20 8 -6 6.69 1.4
 22 8 -6 2.47 1
 22 8 -6 1.88 1.06
 22 8 -6 4 0.81
 24 8 -6 -0.05 1.02
 24 8 -6 -0.52 0.68
 24 8 -6 -1.13 1.07
 26 8 -6 1 0.64
 26 8 -6 0.58 0.95
 26 8 -6 -0.48 0.97
 28 8 -6 2.83 0.95
 28 8 -6 2.44 0.99
 28 8 -6 2.97 0.71
 30 8 -6 -0.3 0.85
 30 8 -6 0.16 0.49
 32 8 -6 0.44 0.44
 32 8 -6 0.02 0.65
 34 8 -6 1.77 0.66
 34 8 -6 2.05 0.43
 23 9 6 0.29 0.33
 21 9 6 1.07 0.41
 19 9 6 1.04 0.45
 17 9 6 1.03 0.51
 17 9 6 1.85 0.84
 15 9 6 -0.15 0.52
 15 9 6 0.86 0.92
 13 9 6 4.92 1.12
 13 9 6 4.42 0.69
 -13 9 -6 3.33 0.51
 11 9 6 0.48 0.91
 11 9 6 0.85 0.55
 -11 9 -6 0.07 0.39
 9 9 6 7.99 0.76
 9 9 6 8.75 1.29
 -9 9 -6 8.59 0.63
 7 9 6 2.34 1.13
 -7 9 -6 1.39 0.39
 7 9 6 1.45 0.5
 5 9 6 2.93 1.13
 -5 9 -6 3.38 0.45
 5 9 6 2.44 0.53
 -3 9 -6 0.05 0.3
 3 9 6 -0.17 0.45
 1 9 6 1.55 0.45
 1 9 6 3.87 1.13
 -1 9 6 1.89 0.44
 3 9 -6 2.04 0.97
 5 9 -6 0.11 0.32
 5 9 -6 0.49 0.86
 7 9 -6 0.6 0.38
 7 9 -6 -1.13 0.88
 9 9 -6 0.44 0.88
 9 9 -6 0.26 0.4
 11 9 -6 0 0.44
 11 9 -6 -1.73 1
 13 9 -6 0.83 0.87
 13 9 -6 2.02 0.54
 15 9 -6 3.47 0.62
 15 9 -6 3.49 1.08
 17 9 -6 2.19 0.96
 17 9 -6 1.98 0.89
 17 9 -6 2.39 0.56
 19 9 -6 2.42 0.93
 19 9 -6 2.89 0.86
 19 9 -6 1.8 0.55
 21 9 -6 1.56 0.74
 21 9 -6 1.39 0.96
 21 9 -6 0.38 0.47
 23 9 -6 5.23 1.01
 23 9 -6 5.14 0.64
 25 9 -6 2.41 0.82
 25 9 -6 2.81 0.54
 27 9 -6 0.36 0.38
 27 9 -6 2.1 0.75
 29 9 -6 0.68 0.34
 16 10 6 0.19 0.26
 14 10 6 3.45 0.41
 12 10 6 -0.42 0.33
 10 10 6 3.99 0.46
 8 10 6 0.27 0.33
 6 10 6 0.23 0.32
 4 10 6 0.56 0.31
 2 10 6 0.36 0.29
 0 10 6 1.11 0.29
 10 10 -6 2.16 0.28
 12 10 -6 1.27 0.74
 12 10 -6 1.34 0.28
 14 10 -6 1.99 0.76
 14 10 -6 0.46 0.27
 16 10 -6 0.36 0.63
 16 10 -6 0.59 0.29
 18 10 -6 0.69 0.3
 20 10 -6 1.29 0.3
 -40 0 -7 -0.13 0.2
 40 0 7 0.81 0.71
 -38 0 -7 -0.1 0.59
 38 0 7 1.06 0.94
 38 0 7 -1.17 0.96
 -36 0 -7 0.07 0.38
 -36 0 -7 0.05 0.82
 36 0 7 -0.95 1.15
 36 0 7 0.04 0.8
 -34 0 -7 -1.56 0.74
 34 0 7 -1.11 1.29
 -34 0 -7 -1.97 1.05
 34 0 7 0.46 1.08
 -32 0 -7 0.45 0.83
 -32 0 -7 0.12 1.03
 32 0 7 -0.68 1.43
 32 0 7 -1.19 1.23
 -30 0 -7 -0.76 1.05
 30 0 7 -0.55 1.01
 30 0 7 -1.38 1.51
 -30 0 -7 0.9 0.86
 -28 0 -7 0.5 0.93
 -28 0 -7 -0.41 0.99
 28 0 7 0.85 1.25
 -26 0 -7 0.87 0.82
 26 0 7 -1.72 1.28
 -26 0 -7 -0.44 1.01
 -24 0 -7 1.09 0.85
 -22 0 -7 0.24 0.67
 20 0 7 0.74 0.94
 18 0 7 -0.22 0.98
 -18 0 -7 -0.17 0.89
 -16 0 -7 -1.06 0.86
 16 0 7 -0.57 1
 14 0 7 1.15 0.96
 -14 0 -7 -0.13 0.89
 -12 0 -7 -0.48 0.86
 -10 0 -7 0.58 0.53
 10 0 7 0.44 0.86
 -10 0 -7 0.67 0.84
 -10 0 -7 0.15 0.55
 -8 0 -7 -0.19 0.76
 8 0 7 0.19 0.76
 -8 0 -7 0.14 0.5
 -6 0 -7 0.31 0.48
 6 0 7 1 0.74
 -6 0 -7 -0.13 0.78
 -6 0 -7 0.01 0.43
 4 0 7 0.23 0.4
 -4 0 -7 0.55 0.52
 4 0 7 0.38 0.7
 -4 0 -7 -1.09 0.77
 -4 0 -7 0.06 0.43
 -2 0 -7 0.33 0.4
 -2 0 -7 -0.8 0.53
 2 0 7 -0.52 0.61
 2 0 7 0.1 0.46
 -2 0 -7 -0.46 0.71
 0 0 7 -0.88 0.59
 0 0 -7 -0.19 0.75
 0 0 -7 -0.64 0.42
 0 0 -7 0.21 0.56
 2 0 -7 -0.31 0.39
 -2 0 7 0.47 0.39
 -2 0 7 -0.54 0.56
 2 0 -7 0.08 0.5
 -4 0 7 0.07 0.51
 4 0 -7 -0.13 0.53
 6 0 -7 -0.22 0.57
 -6 0 7 -0.06 0.44
 -6 0 7 -0.94 0.47
 -8 0 7 0.38 0.48
 8 0 -7 0.12 0.53
 8 0 -7 0.33 0.52
 -8 0 7 -0.18 0.46
 10 0 -7 -0.33 0.55
 -10 0 7 -0.31 0.43
 10 0 -7 -0.45 0.51
 -10 0 7 -0.72 0.58
 12 0 -7 -0.22 0.55
 -12 0 7 0.2 0.42
 -12 0 7 0.52 0.62
 12 0 -7 -0.04 0.59
 14 0 -7 0.16 0.62
 14 0 -7 0.24 0.58
 -14 0 7 0.1 0.65
 -16 0 7 0.05 0.74
 -18 0 7 0.15 0.81
 -20 0 7 0.16 0.86
 -22 0 7 -0.1 0.87
 -24 0 7 0.49 0.99
 -26 0 7 1.47 1.12
 -28 0 7 -0.25 1.08
 -30 0 7 1.47 1.04
 -30 0 7 -1.08 1.14
 -30 0 7 -0.5 0.75
 -32 0 7 0.84 0.81
 -32 0 7 0.13 0.89
 -32 0 7 -0.16 1.03
 -32 0 7 1.26 1.24
 -34 0 7 -0.49 0.99
 -34 0 7 -1.35 1.08
 34 0 -7 -0.11 1.37
 -34 0 7 -0.83 1.34
 -34 0 7 -0.24 1.14
 -36 0 7 -0.69 1.02
 -36 0 7 0.33 1.3
 36 0 -7 1.91 1.14
 -36 0 7 1.3 1.11
 -36 0 7 2.81 1.14
 -38 0 7 0.72 1.09
 -38 0 7 -0.15 0.88
 38 0 -7 -0.73 1.46
 -38 0 7 -1.06 1.21
 -40 0 7 -0.58 0.79
 -40 0 7 -1.16 1.18
 -40 0 7 0.97 1.09
 40 0 -7 -0.07 1.3
 -42 0 7 -0.49 0.64
 -42 0 7 -0.91 1.05
 -42 0 7 0.95 0.85
 42 0 -7 1.66 1.27
 44 0 -7 0.64 0.92
 -44 0 7 -0.18 0.22
 -44 0 7 1.43 1.04
 46 0 -7 -0.75 0.82
 -46 0 7 0.81 0.56
 -48 0 7 0.53 0.61
 48 0 -7 0.06 0.48
 41 1 7 0.42 0.64
 39 1 7 1.78 0.95
 39 -1 7 1.31 0.85
 39 1 7 2.68 0.72
 -39 -1 -7 1.23 0.58
 39 -1 7 2.18 0.98
 37 -1 7 2.9 1.06
 -37 -1 -7 2.73 0.7
 37 1 7 0.73 0.9
 -37 -1 -7 3.26 0.95
 37 1 7 2.8 0.9
 37 -1 7 1.63 1.19
 -35 -1 -7 1.25 0.81
 -35 1 -7 0.92 0.72
 35 1 7 0.56 0.99
 35 1 7 0.07 0.98
 35 -1 7 -1.43 1.33
 -35 -1 -7 2.44 1.07
 35 -1 7 -1.37 1.01
 -33 1 -7 5.24 1.04
 -33 -1 -7 6.63 1.31
 -33 -1 -7 6.4 1.24
 33 1 7 5.43 1.47
 33 1 7 6.02 1.03
 33 -1 7 7.93 1.57
 -31 -1 -7 6.37 1.4
 -31 1 -7 3.94 0.7
 -31 -1 -7 6.8 1.38
 31 1 7 4.99 1.34
 -31 1 -7 4 1.07
 31 1 7 4.33 1.11
 31 -1 7 3.74 1.32
 -29 -1 -7 13.57 1.69
 29 1 7 10.95 1.75
 -29 -1 -7 15.33 1.6
 -29 1 -7 13.83 1.37
 29 1 7 13.75 1.51
 29 -1 7 15.96 2.02
 -29 1 -7 13.54 1.16
 -27 1 -7 -0.02 0.93
 27 1 7 0.59 1.15
 -27 -1 -7 -0.57 1.25
 27 1 7 -0.1 1
 -27 1 -7 0.67 0.78
 -25 1 -7 8.27 1.27
 25 1 7 11.25 1.55
 -25 1 -7 11.2 1.2
 25 1 7 11.02 1.49
 -25 -1 -7 12.07 1.48
 -23 1 -7 1.53 0.99
 23 1 7 0.27 0.86
 -21 1 -7 22.2 1.62
 21 1 7 20.8 1.83
 -19 1 -7 32.23 1.99
 19 1 7 31.76 2.08
 -19 1 -7 33.1 2.31
 17 1 7 12.23 1.49
 -17 1 -7 13.39 1.56
 -17 1 -7 15.13 1.41
 -15 -1 -7 6.36 0.89
 -15 1 -7 5.87 1.06
 -15 1 -7 4.5 1.05
 -15 -1 -7 5.79 1
 15 1 7 5.13 1.12
 -13 -1 -7 50.57 1.82
 -13 1 -7 46.6 2.31
 13 1 7 45.6 2.13
 -13 1 -7 42.89 1.95
 -13 -1 -7 45.53 2.11
 11 1 7 60.66 2.22
 -11 -1 -7 65.98 2.38
 -11 -1 -7 63.15 2.01
 -11 1 -7 63.86 2.56
 -11 1 -7 59.74 2.14
 11 1 7 60.53 2.27
 -9 1 -7 400.57 5.82
 -9 -1 -7 391.18 4.62
 9 1 7 391.37 5.19
 9 1 7 402.82 5.11
 -9 1 -7 394.83 5.04
 -9 -1 -7 385.8 5.36
 -7 -1 -7 2.61 0.86
 7 1 7 1.07 0.5
 -7 1 -7 1.68 0.53
 -7 1 -7 2.02 0.91
 7 1 7 1.9 0.83
 -7 -1 -7 0.6 0.62
 -7 1 -7 0.96 0.68
 -5 -1 -7 2.44 0.63
 -5 1 -7 3.44 0.56
 5 1 7 1.33 0.61
 5 1 7 3.47 0.84
 -5 -1 -7 2.43 0.77
 -5 1 -7 2.25 0.83
 -5 1 -7 1.81 0.63
 -3 1 -7 -0.02 0.51
 3 1 7 0 0.55
 -3 1 -7 -0.02 0.77
 -3 -1 -7 0.58 0.59
 3 1 7 0.77 0.66
 -3 1 -7 0.61 0.61
 -1 1 -7 48.72 1.86
 -1 1 -7 49.39 1.57
 -1 -1 -7 48.1 1.53
 1 1 7 48.26 1.55
 1 1 7 46.99 1.59
 -1 1 -7 44.29 1.5
 -1 1 7 69.16 1.85
 1 -1 -7 71.97 1.83
 -1 1 7 68.89 1.75
 1 1 -7 70.56 1.85
 -1 -1 7 70.06 1.66
 1 1 -7 67.68 1.78
 3 1 -7 17.13 1.03
 3 1 -7 16.55 1.15
 -3 -1 7 14.66 0.82
 -3 1 7 14.89 0.98
 3 -1 -7 15.63 0.98
 3 1 -7 12.91 0.91
 5 1 -7 1.29 0.58
 -5 -1 7 1.29 0.58
 5 -1 -7 1.78 0.59
 5 1 -7 1.91 0.66
 -5 1 7 2.05 0.68
 -5 -1 7 1.72 0.46
 5 1 -7 1.35 0.71
 -5 1 7 2.22 0.46
 -7 -1 7 150.45 2.65
 -7 1 7 157.43 2.36
 7 -1 -7 153.43 2.57
 -7 -1 7 160.83 1.97
 7 1 -7 155.54 2.75
 -7 1 7 155.47 2.56
 7 1 -7 153.31 2.76
 9 -1 -7 28.36 1.19
 -9 -1 7 28.84 1.3
 -9 1 7 28.65 1.22
 -9 -1 7 28.4 0.81
 9 1 -7 27.82 1.31
 -11 1 7 68.33 1.75
 -11 -1 7 69.55 1.1
 -11 -1 7 65.51 1.94
 11 -1 -7 66.96 1.75
 -11 1 7 68.14 1.88
 11 1 -7 65.67 1.89
 -13 -1 7 22.14 1.26
 -13 1 7 23.62 1.12
 13 -1 -7 21.15 1.06
 -13 1 7 20.27 1.18
 13 1 -7 22.13 1.23
 -15 1 7 106.88 2.6
 -15 -1 7 103.64 2.64
 15 1 -7 99.87 2.54
 15 -1 -7 98.29 2.22
 17 -1 -7 43.09 1.58
 -17 1 7 44.86 1.86
 17 1 -7 40.57 1.74
 -17 -1 7 42.55 1.89
 19 1 -7 34.81 1.77
 -19 -1 7 33.53 1.8
 -19 1 7 32.45 1.76
 -21 -1 7 20.18 1.55
 -21 1 7 15.72 1.41
 -23 1 7 41.48 2.16
 -23 -1 7 38.47 2.1
 -25 -1 7 1.5 0.93
 -25 1 7 2.65 1.23
 -27 -1 7 22.43 1.86
 -27 1 7 23.25 1.96
 -29 -1 7 7.4 1.37
 -29 1 7 6.15 1.05
 29 1 -7 6.51 1.43
 -29 -1 7 5.63 1.43
 -29 1 7 4.88 1.38
 -31 1 7 1.23 0.87
 -31 1 7 0.26 1.05
 31 1 -7 2.84 1.05
 -31 -1 7 1.29 0.92
 -31 1 7 -1.2 1.06
 -31 -1 7 2.49 1.31
 -31 1 7 2.06 1.33
 -33 1 7 1.99 1.14
 -33 1 7 -0.88 0.8
 -33 -1 7 1.6 1.04
 33 1 -7 0.62 0.96
 -33 1 7 1.35 1
 -33 1 7 -0.62 1.35
 -33 -1 7 0.78 1.18
 -33 -1 7 0.92 1.23
 -35 -1 7 6.33 1.4
 35 1 -7 7.11 1.56
 -35 1 7 4.97 0.98
 -35 1 7 4.13 1.4
 -35 1 7 6.92 1.39
 -35 -1 7 6.04 1.29
 -35 -1 7 5.29 1.55
 -35 1 7 6.05 1.03
 37 1 -7 0.72 1.24
 -37 1 7 1.56 0.81
 -37 -1 7 3.46 1.3
 -37 -1 7 0.48 0.99
 -37 1 7 2.15 1.1
 -37 -1 7 0.19 0.85
 -37 1 7 2.12 0.98
 -39 1 7 6.4 1.11
 39 1 -7 6.06 1.49
 -39 1 7 7.03 1.29
 -39 -1 7 5 1.22
 -39 -1 7 4.86 1.2
 -39 1 7 4.83 0.74
 -39 -1 7 6.74 1.19
 -41 -1 7 1.56 0.88
 41 -1 -7 -1.1 1.33
 -41 1 7 1.26 0.77
 -41 -1 7 -0.22 0.9
 41 1 -7 2.98 1.3
 -41 -1 7 0.68 0.96
 -41 1 7 1.48 0.94
 43 1 -7 3.74 1.08
 -43 -1 7 6.34 1.21
 -43 1 7 6.72 0.82
 43 -1 -7 4.84 1.18
 -43 1 7 5.24 1.18
 -43 -1 7 5.6 0.99
 -43 -1 7 5.66 1.22
 -45 -1 7 0.83 0.54
 -45 1 7 -0.17 0.18
 -45 -1 7 0.27 0.73
 -45 1 7 -0.46 0.74
 -45 -1 7 -0.15 0.91
 45 -1 -7 1.97 1.09
 45 1 -7 -0.44 0.71
 -47 1 7 0.83 0.65
 47 1 -7 0.27 0.3
 47 -1 -7 0.14 0.64
 -47 -1 7 2.33 0.59
 -47 -1 7 1.53 0.75
 -40 -2 -7 0.3 0.22
 -40 2 -7 -0.43 0.58
 -40 -2 -7 -0.11 0.55
 40 2 7 0.1 0.63
 -38 -2 -7 1.29 0.68
 -38 2 -7 0.76 0.82
 38 -2 7 -0.17 0.78
 38 2 7 -0.02 0.89
 -38 -2 -7 1.17 0.67
 38 -2 7 1.1 0.85
 -36 -2 -7 0.11 0.83
 -36 2 -7 0.81 0.8
 -36 -2 -7 -0.13 0.76
 36 2 7 -0.9 0.68
 36 -2 7 1.5 1.16
 36 2 7 0.91 1.01
 34 2 7 -0.46 1.1
 34 2 7 1.53 0.9
 -34 -2 -7 -1.12 0.87
 34 -2 7 0.93 1.14
 -32 -2 -7 -1.28 1.01
 -32 2 -7 1.2 0.55
 32 2 7 1.04 1.25
 32 2 7 0.24 1.1
 30 2 7 8.32 1.6
 -30 2 -7 6.52 0.85
 30 2 7 7.69 1.44
 30 2 7 5.33 0.83
 -30 -2 -7 8.86 1.64
 -28 2 -7 13.06 1.18
 28 2 7 13.75 1.71
 -28 -2 -7 13.35 1.67
 28 2 7 13.57 1.27
 -26 2 -7 0.43 0.31
 26 2 7 -0.47 1.07
 26 2 7 0.8 0.84
 -26 2 -7 1.06 0.77
 -24 2 -7 0.5 0.74
 -24 2 -7 1.83 0.54
 24 2 7 2.29 1.25
 -24 2 -7 0.45 1.19
 24 2 7 1.14 0.85
 -22 2 -7 -0.01 0.71
 22 2 7 1.99 1.18
 -22 2 -7 0.9 1.16
 20 2 7 1.6 1.04
 -20 2 -7 0.73 0.69
 20 2 7 0.25 0.93
 -20 2 -7 1.5 1.02
 18 2 7 0.01 0.98
 -18 2 -7 0.64 0.94
 -18 2 -7 0.26 1.03
 -16 -2 -7 8.38 1.09
 -16 2 -7 7.94 1.27
 16 2 7 7.22 1.19
 -16 2 -7 5.5 1.22
 -14 -2 -7 39.73 1.86
 14 2 7 36.94 2.04
 -14 2 -7 37.74 2.25
 -14 2 -7 34.13 2.06
 14 2 7 38.65 2.02
 -12 -2 -7 1.06 0.77
 -12 -2 -7 0.15 0.71
 12 2 7 0.6 0.71
 12 2 7 -0.52 0.92
 -12 2 -7 0.41 0.88
 -12 2 -7 -0.44 0.81
 -10 -2 -7 2.78 0.84
 10 2 7 3.98 0.87
 10 2 7 3.35 0.96
 -10 2 -7 4.99 1.21
 -10 2 -7 4.55 1.03
 -10 -2 -7 3.16 0.85
 -8 -2 -7 -0.21 0.7
 8 2 7 0.36 0.66
 -8 2 -7 0.75 0.89
 8 2 7 -0.17 0.78
 -8 -2 -7 -0.24 0.71
 -8 2 -7 0.18 0.82
 -6 -2 -7 1.15 0.69
 6 2 7 0.07 0.64
 6 2 7 0.88 0.9
 -6 2 -7 0.04 0.89
 -6 2 -7 0.49 0.74
 4 2 7 51.02 1.72
 -4 2 -7 50.14 2.13
 -4 -2 -7 52.75 1.82
 -4 2 -7 49.77 1.66
 -4 2 -7 48.99 1.92
 4 2 7 52.09 1.91
 -2 2 -7 24.44 1.5
 2 2 7 23.53 1.17
 -2 2 -7 26.93 1.47
 2 2 7 21.78 1.31
 -2 -2 -7 24.81 1.3
 0 2 7 125.22 2.42
 0 -2 -7 133.32 2.64
 0 2 7 130.82 2.69
 0 2 -7 133.11 3.08
 0 2 -7 135.79 2.73
 0 2 -7 135.91 2.87
 2 2 -7 0.38 0.69
 2 -2 -7 0.53 0.61
 2 2 -7 0.17 0.71
 -2 2 7 0.03 0.52
 -2 2 7 0.7 0.77
 4 2 -7 1.53 0.74
 4 -2 -7 1.74 0.64
 -4 -2 7 2 0.46
 4 2 -7 2.64 0.73
 -4 2 7 0.7 0.74
 6 -2 -7 3.37 0.67
 -6 2 7 3.59 0.75
 -6 -2 7 4.08 0.44
 -6 -2 7 2.59 0.78
 6 2 -7 3.31 0.82
 6 2 -7 3.96 0.81
 8 -2 -7 -0.22 0.54
 -8 -2 7 0.43 0.64
 8 2 -7 0.35 0.62
 -8 2 7 0.25 0.52
 -8 2 7 0.83 0.67
 10 2 -7 44.44 1.6
 -10 2 7 42.43 1.65
 -10 -2 7 49.1 1.82
 10 2 -7 43.4 1.54
 -10 2 7 43.33 1.59
 10 -2 -7 43.05 1.46
 12 -2 -7 7.84 0.75
 12 2 -7 8.18 0.78
 -12 2 7 8.1 0.94
 12 2 -7 7.92 0.85
 -12 -2 7 6.31 0.94
 -12 2 7 7.96 0.9
 -14 -2 7 67.35 2.24
 14 2 -7 73.09 2.25
 -14 2 7 70.66 2.24
 14 -2 -7 67.52 1.83
 16 -2 -7 2.1 0.57
 16 2 -7 2.25 0.79
 -16 -2 7 2.16 0.82
 -16 2 7 2.37 0.83
 18 2 -7 60.89 2.28
 -18 2 7 65.07 2.47
 -18 -2 7 66.59 2.45
 -20 -2 7 96.06 3.01
 20 2 -7 94.95 2.94
 -20 2 7 97.41 3.11
 22 2 -7 31.39 1.75
 22 2 -7 34.4 1.93
 -22 -2 7 33.58 2.05
 -22 2 7 32.64 2.06
 24 2 -7 6.76 1.12
 -24 -2 7 6.2 1.28
 -24 2 7 6.82 1.34
 26 2 -7 0.89 0.87
 -26 2 7 0.21 0.71
 -26 2 7 2.19 1.18
 26 2 -7 0.44 0.87
 -26 -2 7 -0.33 0.99
 -28 -2 7 2.24 1.08
 -28 2 7 1.59 0.74
 28 2 -7 0.56 0.74
 -28 -2 7 2.13 1.15
 -28 2 7 2.75 1.21
 -30 2 7 -1.67 1.22
 -30 2 7 -1.2 0.86
 -30 -2 7 0.37 1.04
 -30 -2 7 2.29 1.22
 30 2 -7 -0.47 1.01
 -30 2 7 -0.7 1.25
 -32 2 7 0.53 1.16
 -32 2 7 -0.64 0.83
 -32 2 7 -1.11 0.61
 -32 -2 7 0.64 1.22
 32 2 -7 -0.9 0.99
 -32 2 7 0.38 1.34
 -32 -2 7 -0.39 1.2
 -34 -2 7 0.95 1.13
 -34 2 7 -0.07 0.81
 -34 2 7 -0.28 0.39
 -34 2 7 2.39 1.23
 -34 -2 7 0.18 1.1
 -34 2 7 1.17 1.35
 34 2 -7 -0.3 1.1
 -36 2 7 2.98 1.23
 -36 -2 7 2.34 1.06
 -36 -2 7 1.53 1.34
 36 2 -7 3.06 1.16
 -36 2 7 2.43 0.79
 -38 2 7 2.16 1.19
 -38 -2 7 3.38 1.3
 38 2 -7 0.03 1.03
 -38 2 7 0.55 0.67
 -38 -2 7 1.26 1.04
 -40 -2 7 2.82 1.05
 -40 -2 7 1.21 1.21
 -40 2 7 0.39 0.94
 40 2 -7 1.52 0.97
 -40 2 7 0.16 0.48
 42 2 -7 0.45 0.71
 -42 -2 7 1.32 1
 -42 2 7 -1.29 0.96
 -42 -2 7 -0.97 1.07
 -42 -2 7 1.25 0.84
 -44 -2 7 0.22 0.72
 -44 -2 7 0.6 0.9
 -44 -2 7 -0.6 0.97
 -44 2 7 0.38 0.78
 44 2 -7 0.18 0.25
 -46 -2 7 -0.45 0.52
 46 -2 -7 -1.63 0.87
 -46 -2 7 -0.07 0.57
 -46 -2 7 -0.32 0.8
 -46 2 7 -0.98 0.66
 -48 -2 7 1.3 0.66
 -39 -3 -7 1.56 0.55
 39 3 7 -0.23 0.71
 39 -3 7 1.87 0.72
 -37 3 -7 0.43 0.7
 37 -3 7 2.46 1.06
 37 3 7 1.18 0.83
 -37 -3 -7 1.83 0.86
 -37 -3 -7 1.59 0.73
 -35 -3 -7 2.82 0.9
 -35 3 -7 2.73 0.94
 35 3 7 1.29 1.04
 -33 3 -7 6.66 1.24
 -33 -3 -7 8.31 1.26
 -31 3 -7 2.85 1.21
 -31 -3 -7 1.55 1.34
 31 3 7 1.74 1.06
 31 3 7 1.99 0.73
 -29 3 -7 3.03 1.21
 29 3 7 2.2 0.94
 29 3 7 2.19 1.25
 27 3 7 -1.23 0.96
 -27 3 -7 2.04 1.15
 27 3 7 2.25 1.41
 -27 3 -7 0.88 1.29
 -25 3 -7 4.96 0.44
 25 3 7 8.94 1.32
 -25 3 -7 7.97 1.21
 25 3 7 3.34 1.36
 -25 3 -7 7.24 1.59
 -23 3 -7 2.76 1.08
 -23 3 -7 1.42 0.81
 23 3 7 0.01 0.9
 -23 3 -7 0.72 1.28
 -23 3 -7 0.35 0.42
 -21 3 -7 12.41 1.47
 -21 3 -7 16.59 0.94
 -21 3 -7 15.7 1.68
 -21 3 -7 15.37 1.93
 -19 3 -7 15.9 0.92
 19 3 7 15.32 1.41
 -19 -3 -7 15.71 1.54
 -19 3 -7 14.3 1.83
 17 3 7 2.51 0.84
 17 3 7 2.21 0.83
 -17 3 -7 2.83 0.55
 17 3 7 2.71 1.03
 -17 -3 -7 0.56 0.86
 17 3 7 2.26 1.19
 -17 3 -7 3.53 1.24
 15 3 7 15.26 1.28
 -15 -3 -7 15.54 1.48
 15 3 7 17.86 1.55
 15 3 7 15.04 1.6
 -15 3 -7 17.97 1.89
 -15 3 -7 19.5 1.87
 -13 3 -7 8.64 1.39
 13 3 7 9.88 1.23
 13 3 7 11.52 1.45
 -13 3 -7 9.85 1.4
 -13 -3 -7 10.55 1.23
 -11 -3 -7 27.92 1.69
 11 3 7 28.77 1.7
 11 3 7 29.69 1.87
 -11 3 -7 27.78 2.09
 -11 3 -7 25.74 1.87
 -9 -3 -7 9.97 1.22
 -9 -3 -7 10.35 1.12
 9 3 7 8.05 1.02
 9 3 7 8.17 1.1
 -9 3 -7 8.81 1.26
 -9 3 -7 8.63 1.23
 7 3 7 32.39 1.75
 7 3 7 33.36 1.63
 -7 3 -7 35.37 2.11
 -7 3 -7 35.07 1.92
 -7 -3 -7 32.79 1.74
 -5 -3 -7 76.69 2.47
 5 3 7 79.09 2.51
 -5 3 -7 78.65 2.86
 5 3 7 75.61 2.23
 -5 3 -7 78.99 2.75
 -3 3 -7 13.82 1.43
 3 3 7 13.48 1.23
 3 3 7 13.21 1.03
 -3 3 -7 13.19 1.3
 -3 -3 -7 13.18 1.16
 -1 -3 -7 16.71 1.22
 1 3 7 18.46 1.3
 -1 3 -7 19.1 1.47
 -1 3 -7 18.11 1.45
 1 3 7 19.23 1.13
 1 3 -7 3.82 1.03
 1 -3 -7 2.14 0.79
 -1 3 7 2.55 0.78
 1 3 -7 3.13 0.92
 -1 3 7 2.32 0.62
 3 -3 -7 12.74 1.1
 3 3 -7 11.24 1.18
 -3 3 7 12.34 1.12
 3 3 -7 12.54 1.23
 5 3 -7 14.46 1.23
 -5 3 7 15.38 1.25
 5 -3 -7 14 1.06
 5 3 -7 12.77 1.26
 -7 3 7 115.47 2.87
 -7 -3 7 115.8 2.9
 7 3 -7 116.32 2.76
 7 -3 -7 116.21 2.6
 7 3 -7 106.15 2.88
 9 3 -7 18.57 1.14
 9 -3 -7 20.06 1.18
 -9 -3 7 18.82 1.4
 -9 3 7 17.2 1.24
 11 -3 -7 20.68 1.15
 -11 3 7 24.23 1.44
 -11 -3 7 22.91 1.5
 11 3 -7 22.8 1.3
 -11 3 7 22.42 1.29
 -13 -3 7 4.15 0.99
 13 3 -7 5.87 0.9
 13 -3 -7 4.98 0.7
 -15 -3 7 113.87 3.16
 -15 3 7 114.45 3.14
 15 3 -7 118.08 3.02
 -17 -3 7 7.87 1.16
 17 3 -7 8.66 1.06
 -17 3 7 9.1 1.22
 19 3 -7 10.42 1.22
 19 3 -7 11.07 1.24
 -19 3 7 10.39 1.32
 -19 -3 7 10.21 1.34
 21 3 -7 26.26 1.74
 21 3 -7 26.71 1.8
 -21 3 7 21.4 1.8
 -21 -3 7 23.52 1.79
 23 3 -7 8.08 1.33
 23 3 -7 6.33 1.13
 -23 -3 7 7.32 1.37
 -23 3 7 4.9 1.26
 -25 3 7 2.63 1.27
 25 3 -7 1.55 1.09
 25 3 -7 2.98 0.83
 25 3 -7 3.37 1.08
 -25 -3 7 2.28 1.09
 -25 3 7 1.91 0.57
 27 3 -7 14.76 1.7
 27 3 -7 18.89 1.37
 -27 3 7 19.33 1.9
 -27 -3 7 19.34 1.81
 -27 -3 7 18.55 1.86
 27 3 -7 19.58 1.78
 -27 3 7 19.51 1.13
 -27 3 7 16.05 1.86
 -29 3 7 0.07 0.59
 -29 3 7 3.07 1.35
 29 3 -7 1.12 0.81
 29 3 -7 1.9 1.19
 -29 3 7 -1.48 1.21
 -29 -3 7 1.39 1.24
 29 3 -7 2.14 1.19
 -29 -3 7 -0.13 1.14
 -31 3 7 4.63 1.33
 -31 3 7 4.87 1.52
 -31 3 7 3.78 0.67
 31 3 -7 5.45 1.28
 -31 -3 7 4.82 1.28
 31 3 -7 2.65 0.98
 -31 -3 7 5.02 1.34
 -33 3 7 -0.34 0.99
 -33 3 7 -0.05 0.41
 33 3 -7 0.08 0.8
 33 3 -7 1.27 1.13
 -33 -3 7 1.72 1.11
 -33 -3 7 -0.35 1.05
 -33 3 7 2.26 1.49
 35 3 -7 4.76 0.92
 -35 3 7 5.73 1.3
 35 3 -7 3.97 1.21
 -35 -3 7 7.42 1.4
 -37 -3 7 1.26 1
 37 3 -7 0.09 1.08
 37 3 -7 -0.15 0.63
 -37 3 7 1.51 1.19
 -39 3 7 9.64 1.32
 -39 -3 7 8.74 1.49
 -39 -3 7 8.94 1.47
 -41 -3 7 -2.12 1.1
 -41 -3 7 -0.27 0.93
 -41 3 7 0.6 0.87
 -43 -3 7 4.14 0.99
 -43 3 7 3.04 0.81
 -43 -3 7 2.87 1.04
 -45 -3 7 0.37 0.59
 -45 -3 7 1.09 0.7
 -45 -3 7 -0.05 0.77
 -47 -3 7 0.02 0.39
 -47 -3 7 0.1 0.6
 -38 -4 -7 0.45 0.58
 38 4 7 0.15 0.63
 38 4 7 -0.14 0.53
 38 -4 7 -0.52 0.74
 -36 -4 -7 0.15 0.82
 36 4 7 0.51 0.71
 -36 4 -7 -0.66 0.61
 36 4 7 0.49 0.65
 -34 4 -7 -0.45 0.76
 34 4 7 -0.54 0.93
 -34 -4 -7 1.02 1.04
 34 4 7 0.29 1.02
 -32 4 -7 2.19 0.84
 32 4 7 -0.26 1.02
 32 4 7 2.35 1.15
 -30 4 -7 0.51 0.78
 30 4 7 0.83 1.06
 30 4 7 1.15 1.18
 28 4 7 1.23 1.05
 28 4 7 -0.59 1.27
 -28 4 -7 -0.57 0.82
 26 4 7 1.62 1.46
 -26 4 -7 1.94 0.97
 26 4 7 0.98 1.3
 -24 4 -7 3.77 1.1
 24 4 7 4.55 1.61
 -24 4 -7 5.04 1.01
 24 4 7 4.58 1.27
 -24 4 -7 7.73 1.72
 -22 4 -7 9.24 1.46
 -22 4 -7 9.44 1.31
 -22 4 -7 10.79 1.23
 22 4 7 7.76 1.63
 -22 4 -7 10.75 1.94
 -20 4 -7 8.67 1.42
 20 4 7 8.85 0.68
 -20 4 -7 11.15 1.2
 20 4 7 7.13 1.67
 20 4 7 11.45 1.54
 20 4 7 10.81 1.35
 -20 -4 -7 11.84 1.5
 20 4 7 8.85 1.11
 -20 4 -7 8.96 1.23
 -20 4 -7 9.21 1.78
 -18 4 -7 3.47 1.23
 18 4 7 3.33 0.55
 -18 -4 -7 2.3 1.11
 18 4 7 1.93 1.06
 18 4 7 2.68 1.29
 -18 4 -7 2.97 0.79
 -18 4 -7 1.96 1.31
 18 4 7 3.95 1.19
 16 4 7 14.12 0.79
 -16 4 -7 15.8 1.31
 16 4 7 13.76 1.47
 -16 -4 -7 17.54 1.7
 16 4 7 14.27 1.58
 -16 4 -7 17.43 2.02
 -14 -4 -7 9.42 1.42
 -14 4 -7 8.06 1.54
 14 4 7 7.13 1.21
 14 4 7 9.2 1.2
 12 4 7 6.98 1.28
 12 4 7 5.27 1.09
 12 4 7 7.64 1.2
 -12 -4 -7 5.75 1.16
 -12 4 -7 5.18 1.27
 -10 -4 -7 -0.85 0.93
 10 4 7 0.22 0.78
 10 4 7 0.86 0.82
 -10 4 -7 0.34 1.06
 10 4 7 -0.1 0.86
 -10 4 -7 -1.64 1.27
 8 4 7 19.27 1.38
 8 4 7 17.59 1.51
 8 4 7 19.05 1.42
 -8 -4 -7 22.91 1.72
 -8 4 -7 19.54 1.74
 -8 4 -7 25.03 2.06
 6 4 7 0.66 0.93
 6 4 7 -0.68 0.72
 -6 4 -7 -0.33 1
 -6 -4 -7 0.41 0.9
 6 4 7 -0.17 0.76
 -6 4 -7 0.42 1.12
 -4 -4 -7 22.8 1.66
 4 4 7 23.16 1.39
 4 4 7 20.79 1.54
 -4 4 -7 24.98 1.91
 -4 4 -7 21.4 1.82
 -2 -4 -7 1.84 0.9
 2 4 7 1.78 0.68
 -2 4 -7 0.84 0.93
 2 4 7 1.35 0.88
 -2 4 -7 -0.32 1.13
 0 -4 -7 19.42 1.43
 0 4 7 18.93 1.48
 0 4 7 16.69 1.11
 0 4 -7 15.93 1.56
 0 4 -7 18.02 1.62
 -2 4 7 31.98 1.38
 2 -4 -7 34.14 1.73
 -2 4 7 30.74 1.74
 2 4 -7 32.29 1.87
 2 4 -7 30.59 1.93
 4 -4 -7 51.38 2.05
 -4 4 7 48.01 2.13
 4 4 -7 47.84 2.15
 4 4 -7 45.2 2.17
 6 -4 -7 11.63 1.1
 6 4 -7 10.77 1.34
 -6 4 7 10.13 1.14
 -8 4 7 10.72 1.24
 -8 -4 7 13.86 1.43
 8 4 -7 10.6 1.29
 8 -4 -7 10.67 1.02
 10 -4 -7 5.06 0.82
 -10 4 7 5.39 0.97
 -10 -4 7 5.58 1.06
 10 4 -7 4.58 0.75
 12 4 -7 -0.18 0.69
 -12 -4 7 0.49 0.91
 14 4 -7 15.89 1.34
 -14 -4 7 13.43 1.43
 14 4 -7 12.75 1.28
 16 4 -7 0.97 0.86
 16 4 -7 1.58 0.87
 -16 -4 7 1.27 1.07
 -16 4 7 1.2 0.99
 18 4 -7 0.76 0.79
 -18 -4 7 -0.21 0.94
 18 4 -7 0.64 0.74
 -18 4 7 -0.72 0.99
 20 4 -7 4.72 1.1
 -20 -4 7 5.46 1.3
 20 4 -7 5.13 1.06
 -20 4 7 4.91 1.28
 22 4 -7 0.47 0.88
 -22 -4 7 0.01 1.13
 22 4 -7 0.81 0.92
 -22 4 7 0.13 1.11
 24 4 -7 5.6 1.15
 24 4 -7 4.54 1.19
 -24 -4 7 2.44 1.13
 24 4 -7 6.23 1.39
 -24 4 7 4.52 1.39
 -24 4 7 4.08 1.43
 -26 4 7 -0.52 1.15
 -26 -4 7 -0.2 1.13
 26 4 -7 -0.41 1.08
 26 4 -7 -0.14 1.06
 -26 -4 7 0.43 1.25
 26 4 -7 0.96 1.05
 26 4 -7 1.31 0.74
 -26 4 7 0.62 1.36
 -28 -4 7 9.95 1.5
 28 4 -7 9.09 1.51
 28 4 -7 12.08 1.69
 28 4 -7 9.68 1.52
 -28 -4 7 8.69 1.51
 28 4 -7 10.8 1.19
 28 4 -7 7.64 1.56
 -28 4 7 8.29 1.67
 -28 4 7 8.79 1.64
 30 4 -7 0.38 1.2
 30 4 -7 -0.7 1.14
 -30 4 7 -0.57 1.24
 -30 -4 7 1.32 1.27
 30 4 -7 -0.41 1.13
 -30 4 7 -0.21 1.27
 -30 -4 7 0.39 1.13
 32 4 -7 6.35 1.46
 -32 -4 7 3.19 1.25
 32 4 -7 5.87 1.45
 -32 4 7 6.23 1.45
 -32 -4 7 5.66 1.4
 32 4 -7 4.44 1.49
 -32 4 7 4.35 1.51
 -34 -4 7 2.37 1.31
 34 4 -7 3.21 1.38
 34 4 -7 2.38 1.22
 -34 4 7 1.99 1.16
 36 4 -7 -0.11 1.07
 -36 -4 7 0.79 1.11
 36 4 -7 -1.11 1.16
 -38 -4 7 2.26 1.06
 38 4 -7 0.94 0.99
 38 4 -7 1.13 1.17
 -38 4 7 0.68 0.85
 -40 -4 7 0.25 1
 40 4 -7 1.73 0.92
 40 4 -7 -0.6 0.93
 -42 -4 7 0.45 0.77
 42 4 -7 1.08 0.78
 -42 -4 7 0.46 0.91
 42 4 -7 0.67 0.96
 -44 -4 7 0.84 0.72
 -44 -4 7 -0.27 0.75
 44 4 -7 1.59 0.73
 -46 -4 7 0.4 0.45
 46 4 -7 0.08 0.61
 37 5 7 -0.31 0.47
 -35 -5 -7 1.88 0.88
 35 5 7 1.77 0.71
 35 5 7 3.04 0.73
 -33 -5 -7 1.57 0.79
 33 5 7 1.33 0.68
 -31 5 -7 1.71 0.64
 31 5 7 1.42 0.92
 31 5 7 3.67 1.06
 29 5 7 1.23 1.02
 -29 5 -7 2.85 0.85
 29 5 7 1.33 1.02
 -27 5 -7 5.26 0.94
 27 5 7 6.1 1.51
 27 5 7 8.57 1.41
 25 5 7 1.12 1.32
 25 5 7 1.23 0.84
 -25 5 -7 1.98 0.81
 23 5 7 3.39 1.14
 23 5 7 2.63 1.35
 -23 5 -7 4.12 0.89
 23 5 7 3.65 0.91
 -23 5 -7 4.1 0.91
 23 5 7 4.11 1.3
 -23 5 -7 3.2 1.14
 21 5 7 1.2 1.21
 21 5 7 2.03 0.91
 -21 -5 -7 3.12 1.24
 -21 5 -7 1.67 0.85
 21 5 7 1.16 1.06
 -21 5 -7 1.08 1.03
 21 5 7 2.95 1.12
 -21 5 -7 2.77 1.51
 -21 5 -7 0.28 0.82
 19 5 7 2.08 1.41
 19 5 7 0.03 0.73
 -19 5 -7 1.01 1.05
 -19 -5 -7 0.91 1.1
 -19 5 -7 0.91 0.75
 19 5 7 -0.25 0.94
 -19 5 -7 0.77 0.73
 19 5 7 2.45 1.19
 -19 5 -7 0.7 1.25
 17 5 7 12.2 1.54
 17 5 7 13.83 1.57
 -17 5 -7 13.28 1.17
 17 5 7 13.08 1.83
 -17 5 -7 12.45 1.97
 17 5 7 13.6 1.26
 -17 5 -7 17.25 1.8
 -17 -5 -7 11.94 1.56
 -17 5 -7 11.66 1.11
 -15 5 -7 -0.3 0.69
 -15 5 -7 -0.06 0.99
 -15 5 -7 1.02 0.68
 -15 -5 -7 1.58 1.17
 15 5 7 0.64 0.92
 15 5 7 1.21 0.74
 15 5 7 0.62 1
 -15 5 -7 -0.65 1.48
 -13 5 -7 47.21 2.99
 -13 5 -7 50.15 1.86
 -13 5 -7 49.25 2.54
 -13 -5 -7 58.9 2.9
 13 5 7 50.74 2.46
 13 5 7 49.84 2.49
 -11 5 -7 1.79 0.63
 11 5 7 2.8 0.9
 11 5 7 2.74 1.16
 -11 -5 -7 3.3 1.21
 -11 5 -7 0.35 1.25
 -9 5 -7 29.7 2.34
 -9 -5 -7 27.69 2.02
 9 5 7 29.1 1.74
 9 5 7 27.72 1.86
 -7 -5 -7 -0.02 1.01
 7 5 7 0.47 0.72
 7 5 7 0.2 0.95
 7 5 7 1.64 0.96
 -7 5 -7 1.08 1.29
 5 5 7 52.26 2.04
 -5 -5 -7 60.25 2.74
 5 5 7 54.73 2.51
 5 5 7 50.91 2.38
 -5 5 -7 55.16 2.86
 -3 -5 -7 20.06 1.71
 3 5 7 18.17 1.29
 -3 5 -7 19.8 1.9
 3 5 7 19.75 1.65
 3 5 7 18.89 1.6
 -1 5 -7 11.01 1.53
 1 5 7 9.44 0.92
 1 5 7 8.12 1.26
 1 5 7 8.89 1.22
 -1 -5 -7 8.68 1.18
 1 5 -7 1.91 1.07
 -1 5 7 1.72 0.92
 -1 5 7 2 0.99
 3 -5 -7 59.4 2.36
 -3 5 7 54.75 2.43
 -3 5 7 55.63 2.36
 3 5 -7 54.29 2.63
 -5 5 7 15.72 1.42
 5 -5 -7 16.44 1.4
 -5 5 7 14.86 1.51
 5 5 -7 16.81 1.64
 7 5 -7 40.05 1.64
 -7 5 7 40.13 2.22
 -7 -5 7 41.3 2.27
 7 -5 -7 40.39 1.89
 7 5 -7 39.14 2.29
 -7 5 7 43.81 2.13
 9 -5 -7 19.06 1.33
 -9 5 7 19.34 1.54
 9 5 -7 19.5 1.25
 9 5 -7 20.09 1.46
 -9 -5 7 19.93 1.68
 -11 5 7 6.29 1.06
 11 5 -7 6.68 1.02
 -11 -5 7 8.65 1.42
 11 5 -7 7.03 0.96
 -13 -5 7 11.54 1.49
 13 5 -7 11.31 1.35
 13 5 -7 11.42 1.17
 15 5 -7 2.72 0.9
 -15 -5 7 1.66 1.09
 15 5 -7 3.16 1.17
 17 5 -7 0.7 0.85
 -17 -5 7 1.49 1.16
 17 5 -7 0.9 0.94
 -19 -5 7 7.98 1.44
 19 5 -7 6.66 1.29
 19 5 -7 7.55 1.52
 19 5 -7 7.45 1.17
 21 5 -7 0.66 1.16
 21 5 -7 0.63 0.83
 -21 -5 7 -0.2 1.08
 21 5 -7 2.93 1.24
 -21 5 7 1.96 1.21
 -23 5 7 -0.17 1.24
 23 5 -7 2.25 1.17
 23 5 -7 2.02 1.08
 23 5 -7 1.19 0.75
 23 5 -7 0.25 1.16
 -23 -5 7 1.18 1.08
 23 5 -7 1.8 1.05
 -25 5 7 2.24 1.36
 25 5 -7 1.96 1.02
 25 5 -7 3.31 0.94
 -25 -5 7 1.58 1.31
 25 5 -7 0.76 1.28
 -25 5 7 0.41 1.27
 25 5 -7 1.18 0.91
 25 5 -7 3.05 1.34
 27 5 -7 1.36 1.24
 27 5 -7 -0.1 0.99
 -27 5 7 1.69 1.29
 27 5 -7 0.72 1.24
 27 5 -7 1.05 0.85
 -27 5 7 0.86 1.31
 -27 -5 7 -0.34 1.1
 -27 -5 7 0.47 1.2
 27 5 -7 -0.35 0.88
 -29 5 7 0.28 1.21
 29 5 -7 -1.77 1.25
 29 5 -7 0.81 0.79
 29 5 -7 1.75 1.3
 -29 -5 7 0.53 1.3
 29 5 -7 -1.2 1.15
 -29 5 7 0.75 1.33
 31 5 -7 1.72 1.15
 -31 5 7 -1.41 1.15
 -31 -5 7 1.83 1.29
 31 5 -7 -0.56 1.13
 31 5 -7 -0.21 0.87
 31 5 -7 0.56 0.95
 -33 -5 7 0.75 1.22
 -33 5 7 0.94 0.99
 33 5 -7 -0.69 1.05
 33 5 -7 -0.12 1.04
 35 5 -7 1.5 0.99
 -35 -5 7 2.84 1.25
 35 5 -7 -0.22 0.88
 -37 -5 7 1.36 0.95
 37 5 -7 0.68 1
 37 5 -7 -0.36 0.99
 39 5 -7 0.79 0.8
 -39 -5 7 2.31 1.01
 39 5 -7 0.63 0.84
 41 5 -7 0.46 0.74
 -41 -5 7 0.74 0.81
 41 5 -7 -0.92 0.83
 -43 -5 7 3.9 0.7
 43 5 -7 2.36 0.69
 -43 -5 7 4.64 0.76
 34 6 7 0.15 0.34
 32 6 7 -0.39 0.65
 32 6 7 1.18 0.56
 -32 -6 -7 1.26 0.65
 30 6 7 -0.5 0.79
 30 6 7 0.04 0.64
 28 6 7 -0.07 0.95
 28 6 7 0.52 0.7
 26 6 7 -0.05 1.05
 26 6 7 0.1 0.74
 26 6 7 1.02 0.83
 26 6 7 -0.37 0.89
 24 6 7 0.3 0.94
 -24 6 -7 0.09 0.51
 24 6 7 1.27 1.19
 24 6 7 1.08 0.8
 24 6 7 1.85 0.98
 22 6 7 2.83 1.15
 22 6 7 2.77 1.38
 22 6 7 2.01 0.9
 -22 6 -7 4.64 0.97
 22 6 7 3.4 0.97
 -22 6 -7 3.78 0.67
 -20 6 -7 7.01 1.05
 20 6 7 7.18 1.36
 -20 6 -7 7.79 0.81
 -20 6 -7 5.99 1.25
 20 6 7 5.38 1.54
 20 6 7 7.68 1.03
 20 6 7 8.7 1.26
 -18 6 -7 -0.86 0.61
 -18 6 -7 0.9 0.98
 -18 6 -7 -0.87 0.79
 18 6 7 0.53 0.81
 18 6 7 -0.66 0.9
 18 6 7 0.71 1.08
 16 6 7 3.26 1.27
 -16 -6 -7 3.7 1.3
 16 6 7 1.52 0.92
 -16 6 -7 3.71 0.83
 16 6 7 4.06 0.9
 -16 6 -7 3.06 0.65
 -16 6 -7 3.3 1.28
 16 6 7 3.64 1
 -16 6 -7 5.64 1.69
 -14 6 -7 1.57 0.72
 -14 6 -7 0.94 0.93
 -14 6 -7 2.37 0.54
 14 6 7 4.35 1.4
 14 6 7 1.55 0.98
 -14 -6 -7 1.44 1.23
 14 6 7 0.89 0.69
 -14 6 -7 1.07 1.41
 -12 6 -7 7.66 1.44
 -12 6 -7 4.18 0.7
 -12 -6 -7 2.88 1.28
 12 6 7 6.19 1.45
 12 6 7 4.54 0.88
 12 6 7 3.44 0.96
 -12 6 -7 6.29 1.52
 -12 6 -7 4.35 0.57
 -10 -6 -7 1.6 1.37
 -10 6 -7 2.24 0.97
 10 6 7 2.33 0.72
 10 6 7 1.73 0.93
 10 6 7 3.67 1.28
 -10 6 -7 1.72 0.61
 -10 6 -7 2.07 0.43
 -10 6 -7 2.4 1.41
 -8 -6 -7 0.31 1.22
 -8 6 -7 1.18 1.07
 8 6 7 -0.62 0.78
 8 6 7 -0.5 0.95
 -8 6 -7 0.08 0.48
 8 6 7 0.23 0.58
 -8 6 -7 -0.02 0.26
 -8 6 -7 -0.01 1.38
 -6 6 -7 0.32 0.95
 -6 6 -7 1.03 0.19
 -6 -6 -7 1.17 1.18
 6 6 7 0.71 0.73
 6 6 7 0.75 1
 -4 6 -7 3.89 1.31
 4 6 7 4.14 0.85
 -4 -6 -7 4.15 1.14
 4 6 7 6.26 1.25
 -4 6 -7 5.59 1.11
 -2 6 -7 0.46 0.78
 -2 6 -7 0.06 1.12
 -2 -6 -7 -0.05 1.01
 2 6 7 0.47 1
 2 6 7 2.06 1.22
 0 -6 -7 9.09 1.43
 0 6 7 8.43 1.39
 0 6 7 8.31 1.3
 0 6 -7 9.1 1.56
 2 6 -7 0.15 1.17
 -2 6 7 -0.18 0.98
 -2 6 7 0.98 1.08
 2 -6 -7 0.52 0.95
 4 6 -7 2.74 1.24
 -4 -6 7 1.33 1.16
 4 -6 -7 1.03 0.93
 -4 6 7 2.7 1.15
 6 6 -7 0.07 1.1
 6 6 -7 0.89 0.58
 -6 -6 7 -0.27 1.13
 -6 6 7 1.44 1.07
 6 -6 -7 0.88 0.93
 8 6 -7 -1.14 1.03
 8 6 -7 0.05 0.6
 -8 -6 7 0.33 1.17
 -8 6 7 0.85 0.92
 -10 -6 7 3.31 1.3
 10 6 -7 2.27 1.07
 10 6 -7 2.7 0.72
 10 6 -7 2 0.95
 -10 6 7 3.3 1.16
 12 6 -7 4.16 1.24
 12 6 -7 2.5 0.76
 -12 -6 7 4.76 1.3
 12 6 -7 4.79 1.19
 -14 -6 7 6.7 1.44
 14 6 -7 6.6 1.36
 14 6 -7 5.74 1.03
 14 6 -7 5.83 1.3
 16 6 -7 15.43 1.83
 16 6 -7 12.09 1.29
 16 6 -7 14.04 1.65
 -16 -6 7 13.54 1.62
 16 6 -7 12.79 1.03
 18 6 -7 6.12 1.29
 18 6 -7 3.54 0.96
 18 6 -7 4.59 0.82
 -18 -6 7 2.78 1.22
 18 6 -7 5.09 1.4
 18 6 -7 3.78 0.93
 20 6 -7 2.95 0.78
 -20 -6 7 5.2 1.36
 20 6 -7 2.12 1.12
 20 6 -7 4.7 1
 20 6 -7 3.83 1.32
 20 6 -7 3.76 0.96
 22 6 -7 -0.47 1.3
 22 6 -7 -0.07 0.84
 22 6 -7 -0.18 0.74
 22 6 -7 0.72 1.28
 22 6 -7 -1 0.85
 24 6 -7 2.71 1.43
 24 6 -7 -0.15 0.8
 24 6 -7 1.12 0.94
 -26 -6 7 -0.14 1.15
 26 6 -7 0.43 1.06
 26 6 -7 -0.14 1.28
 26 6 -7 1.28 0.95
 26 6 -7 0.94 0.79
 -28 -6 7 0.88 1.15
 28 6 -7 -0.18 0.97
 28 6 -7 0.98 0.84
 28 6 -7 0.88 1.35
 28 6 -7 0.41 0.9
 30 6 -7 1.39 1.2
 30 6 -7 0.04 1.18
 30 6 -7 1.07 0.86
 -30 -6 7 2.01 1.27
 30 6 -7 -1.21 0.95
 -32 -6 7 2.89 1.19
 32 6 -7 2.95 1.12
 32 6 -7 3.59 1.31
 32 6 -7 0.82 0.73
 32 6 -7 1.13 0.89
 34 6 -7 -1.01 1.01
 34 6 -7 0.19 0.63
 -34 -6 7 1.39 0.99
 34 6 -7 0.62 0.86
 -36 -6 7 0.59 0.84
 36 6 -7 1.16 0.87
 36 6 -7 0.14 0.69
 -38 -6 7 -0.21 0.67
 38 6 -7 -1.01 0.77
 38 6 -7 -0.3 0.59
 -40 -6 7 0.39 0.57
 40 6 -7 0.54 0.63
 40 6 -7 -0.04 0.45
 27 7 7 2.3 0.64
 27 7 7 2.03 0.43
 25 7 7 1.63 0.65
 25 7 7 -0.62 0.53
 25 7 7 0.01 0.82
 23 7 7 -0.29 0.68
 23 7 7 -0.86 0.62
 23 7 7 0.09 0.93
 21 7 7 0.27 1
 21 7 7 1.4 0.77
 -21 7 -7 0.44 0.7
 21 7 7 1.23 0.65
 19 7 7 -0.06 1.11
 19 7 7 2.27 0.86
 -19 7 -7 2.83 0.82
 19 7 7 2.2 0.78
 17 7 7 9.84 1.49
 17 7 7 7.86 1.05
 17 7 7 7.57 0.94
 -17 7 -7 8.72 1.02
 -15 7 -7 5.13 0.84
 15 7 7 6.73 1.52
 15 7 7 5.77 0.86
 15 7 7 5.99 0.97
 13 7 7 7.41 0.95
 -13 7 -7 6.91 1.33
 13 7 7 10.28 1.69
 -13 7 -7 7.85 0.94
 13 7 7 9.72 0.94
 -11 7 -7 0.87 1.36
 -11 -7 -7 -0.73 1.15
 -11 7 -7 0.41 1.03
 -11 7 -7 -0.03 0.59
 11 7 7 1.08 1.31
 11 7 7 0.07 0.64
 11 7 7 0.44 0.56
 9 7 7 6.6 1.56
 -9 7 -7 4.27 1.24
 9 7 7 3.37 0.89
 -9 7 -7 3.44 0.71
 9 7 7 5.49 0.82
 -9 -7 -7 5.54 1.49
 -9 7 -7 4.65 1.49
 9 7 7 4.25 0.62
 -7 7 -7 2.01 1.48
 -7 7 -7 1.08 1.1
 7 7 7 1.51 0.65
 7 7 7 1.33 0.42
 7 7 7 2.57 1.25
 7 7 7 1.85 0.73
 -7 -7 -7 0.33 1.13
 -7 7 -7 2.2 0.63
 -5 7 -7 1.01 1.37
 5 7 7 0.53 1.12
 -5 -7 -7 2.26 1.38
 -5 7 -7 0.74 0.49
 -5 7 -7 0.18 1.04
 5 7 7 -0.01 0.24
 -3 7 -7 5.59 1.53
 3 7 7 4.75 1.35
 -3 7 -7 6.98 0.69
 -3 -7 -7 5.03 1.37
 -3 7 -7 6.02 1.25
 -1 7 -7 4.47 1.27
 -1 7 -7 4.31 1.16
 -1 -7 -7 4.71 1.27
 1 7 7 3.45 1.3
 -1 7 -7 3.67 0.55
 1 7 -7 4.86 1.49
 -1 -7 7 3.79 1.25
 1 7 -7 5.24 1.27
 1 7 -7 3.71 0.5
 1 7 -7 4.67 0.61
 -1 7 7 3.75 1.35
 1 -7 -7 4.14 1.24
 3 7 -7 1.51 1.24
 3 7 -7 0.52 0.98
 3 7 -7 0.36 0.46
 -3 -7 7 2.17 1.37
 -3 7 7 1.12 1.11
 3 -7 -7 0.73 1.08
 3 7 -7 0.58 0.39
 5 7 -7 9.57 0.74
 -5 7 7 8.21 1.39
 5 7 -7 8.51 0.8
 -5 -7 7 7.3 1.42
 5 7 -7 7.81 1.37
 7 7 -7 -1.55 1.06
 7 7 -7 0.75 0.53
 -7 7 7 0.92 1.05
 -7 -7 7 -0.64 1.17
 7 7 -7 0.21 0.45
 9 7 -7 0.4 1.05
 9 7 -7 0.62 0.57
 9 7 -7 1.31 0.56
 -9 -7 7 0.77 1.14
 11 7 -7 14 1.76
 11 7 -7 13.62 1.11
 11 7 -7 15.97 1.61
 -11 -7 7 10.67 1.55
 11 7 -7 14.13 1.01
 13 7 -7 4.13 1.38
 13 7 -7 2.9 1.23
 13 7 -7 1.01 0.66
 13 7 -7 1.83 0.62
 -13 -7 7 1.6 1.21
 15 7 -7 19.42 1.23
 15 7 -7 18.97 1.41
 15 7 -7 20.8 1.87
 15 7 -7 23.67 2.13
 17 7 -7 1.46 1.22
 17 7 -7 -0.18 0.65
 17 7 -7 -0.51 1.07
 17 7 -7 0.02 0.34
 19 7 -7 27.16 2.23
 19 7 -7 23.19 1.98
 19 7 -7 24.3 1.45
 19 7 -7 21.79 1.01
 21 7 -7 3.61 1.44
 21 7 -7 4.05 0.87
 21 7 -7 2.61 0.62
 23 7 -7 -0.6 1.01
 23 7 -7 1.6 0.77
 23 7 -7 1.38 1.25
 23 7 -7 0.85 0.6
 25 7 -7 -0.48 1.13
 25 7 -7 -0.09 1.12
 25 7 -7 0.8 0.78
 25 7 -7 -0.31 0.63
 27 7 -7 3.02 1.26
 27 7 -7 2.06 0.7
 27 7 -7 3.36 1.23
 27 7 -7 2.58 0.86
 -29 -7 7 2.17 1.01
 29 7 -7 0.27 0.89
 29 7 -7 0.58 0.99
 29 7 -7 -0.18 0.69
 29 7 -7 1.43 0.65
 31 7 -7 2.43 1.07
 -31 -7 7 4.18 1
 31 7 -7 2.29 0.72
 31 7 -7 2.23 0.59
 33 7 -7 1.41 0.99
 33 7 -7 -0.7 0.56
 33 7 -7 0.33 0.37
 -33 -7 7 -0.07 0.76
 -35 -7 7 1.19 0.66
 35 7 -7 1.17 0.55
 35 7 -7 0.66 0.8
 37 7 -7 -0.76 0.66
 26 8 7 -0.58 0.4
 24 8 7 0.92 0.49
 22 8 7 -0.46 0.57
 22 8 7 0.82 0.67
 20 8 7 0.46 0.6
 20 8 7 3.03 0.94
 18 8 7 0.47 0.97
 -18 8 -7 0.13 0.57
 18 8 7 0.13 0.6
 16 8 7 0.66 0.9
 -16 8 -7 1.61 0.66
 16 8 7 2.57 0.74
 14 8 7 -0.88 1.03
 -14 8 -7 -0.4 0.59
 14 8 7 0.96 0.7
 -12 8 -7 0.89 0.6
 12 8 7 0.34 1.04
 12 8 7 0.12 0.6
 10 8 7 1.08 1.2
 -10 8 -7 0.52 0.51
 10 8 7 1.42 0.69
 8 8 7 11.25 1.64
 -8 8 -7 10.63 0.85
 8 8 7 10.69 0.94
 -6 8 -7 0.85 1.03
 -6 8 -7 0.39 0.48
 6 8 7 0.06 0.57
 4 8 7 3.45 1.35
 -4 8 -7 1.88 1.07
 -4 8 -7 2.45 0.55
 4 8 7 1.95 0.58
 -2 8 -7 1.11 1.04
 -2 8 -7 0.6 0.45
 2 8 7 0.47 1.12
 0 8 -7 1.36 0.98
 0 8 7 4.01 1.3
 0 8 -7 4.43 0.58
 2 8 -7 -0.23 0.98
 -2 8 7 -0.44 1.09
 2 8 -7 -0.3 0.4
 4 8 -7 3.38 1.14
 -4 8 7 5.52 1.31
 4 8 -7 4.03 0.58
 6 8 -7 -0.17 1.09
 6 8 -7 0.33 0.47
 8 8 -7 5.83 1.31
 8 8 -7 7.77 0.76
 10 8 -7 0 0.51
 10 8 -7 0.01 0.99
 12 8 -7 2.83 1.26
 12 8 -7 2.28 0.63
 14 8 -7 0.55 1.02
 14 8 -7 -0.3 0.61
 14 8 -7 0.84 1.01
 16 8 -7 6.15 1.31
 16 8 -7 7.71 1.35
 16 8 -7 6.9 0.84
 18 8 -7 1.31 1.15
 18 8 -7 2.62 1.14
 18 8 -7 1.12 0.63
 20 8 -7 1.61 1.05
 20 8 -7 2.22 0.8
 20 8 -7 0.87 1.04
 22 8 -7 -1.07 1.14
 22 8 -7 0.29 0.66
 22 8 -7 1.58 0.99
 24 8 -7 0.84 0.68
 24 8 -7 1.84 1.05
 24 8 -7 1 1.02
 26 8 -7 -0.35 0.98
 26 8 -7 1.44 1
 26 8 -7 -0.41 0.63
 28 8 -7 -0.4 0.92
 28 8 -7 0.35 0.59
 30 8 -7 1.31 0.58
 30 8 -7 0.21 0.74
 32 8 -7 0.58 0.69
 32 8 -7 0.14 0.45
 34 8 -7 0.84 0.51
 21 9 7 0.63 0.36
 19 9 7 0.56 0.4
 17 9 7 0.94 0.45
 15 9 7 2.68 0.96
 15 9 7 1.48 0.52
 13 9 7 4.24 1.07
 13 9 7 3.79 0.61
 -13 9 -7 3.84 0.52
 11 9 7 -0.43 0.91
 -11 9 -7 0.19 0.42
 11 9 7 -0.1 0.5
 9 9 7 5.04 1.16
 -9 9 -7 5.54 0.56
 9 9 7 6.21 0.71
 7 9 7 0.26 0.95
 -7 9 -7 -0.24 0.38
 -5 9 -7 0.58 0.37
 5 9 7 0.92 0.51
 5 9 7 -0.42 1.12
 -3 9 -7 1.39 0.4
 3 9 7 1.62 0.52
 1 9 7 4.18 1.14
 1 9 7 4.46 0.59
 -1 9 -7 5.31 0.52
 -1 9 7 1.94 1.02
 1 9 -7 -0.23 0.88
 1 9 -7 0.73 0.34
 -1 9 7 1.36 0.45
 3 9 -7 3.42 0.46
 3 9 -7 1.79 1.03
 5 9 -7 1.61 1.02
 5 9 -7 -0.23 0.37
 7 9 -7 4.81 1.09
 7 9 -7 5.18 0.59
 9 9 -7 0.3 0.42
 9 9 -7 0.5 1.01
 11 9 -7 5.58 1.14
 11 9 -7 6.25 0.65
 13 9 -7 0.47 0.47
 13 9 -7 -0.93 0.99
 15 9 -7 6.42 0.71
 15 9 -7 6.12 1.18
 17 9 -7 -0.17 0.5
 17 9 -7 -1.52 0.96
 19 9 -7 5.87 1
 19 9 -7 4.4 0.65
 19 9 -7 6.07 1.18
 21 9 -7 0.03 0.76
 21 9 -7 -0.12 0.46
 23 9 -7 3.02 0.84
 23 9 -7 2.23 0.54
 25 9 -7 -0.1 0.42
 25 9 -7 -0.13 0.67
 27 9 -7 0.02 0.37
 27 9 -7 -0.01 0.65
 29 9 -7 0.43 0.32
 14 10 7 0.04 0.26
 12 10 7 0.83 0.34
 10 10 7 0.03 0.32
 8 10 7 5 0.49
 6 10 7 0.83 0.36
 4 10 7 1.04 0.34
 2 10 7 1.96 0.36
 0 10 7 1.95 0.34
 -2 10 7 0.48 0.26
 -4 10 7 0.69 0.25
 -6 10 7 1.16 0.26
 -8 10 7 0.07 0.22
 -10 10 7 0.33 0.22
 10 10 -7 0.05 0.22
 12 10 -7 0.02 0.23
 12 10 -7 -0.44 0.66
 14 10 -7 0.9 0.65
 14 10 -7 0.69 0.29
 16 10 -7 0.37 0.62
 16 10 -7 0.48 0.29
 18 10 -7 0.9 0.3
 20 10 -7 3.25 0.35
 40 0 8 2.13 0.77
 40 0 8 1.77 0.64
 -38 0 -8 0.05 0.44
 38 0 8 -0.44 0.77
 -36 0 -8 4.11 0.84
 36 0 8 4.9 1.17
 36 0 8 5.46 1.28
 36 0 8 3.6 0.84
 -34 0 -8 0.5 0.6
 34 0 8 1.57 1.13
 -34 0 -8 2.01 0.91
 34 0 8 3.28 1
 -32 0 -8 14.1 1.46
 32 0 8 13.9 1.59
 -32 0 -8 14.28 1.23
 -30 0 -8 3.34 1.05
 -30 0 -8 3.42 1.24
 30 0 8 3.13 1.28
 -28 0 -8 21.6 1.74
 28 0 8 22.65 2.22
 28 0 8 23.56 2.08
 -28 0 -8 24.23 1.8
 -26 0 -8 0.2 1.03
 -26 0 -8 3.05 1.09
 26 0 8 2.35 1.36
 -24 0 -8 28.35 2.05
 24 0 8 29.24 2.19
 -24 0 -8 27.43 1.89
 -22 0 -8 6.7 1.27
 20 0 8 0.47 1.11
 -20 0 -8 1.47 0.98
 18 0 8 3.82 1.3
 16 0 8 73.34 2.97
 -16 0 -8 74.1 3.06
 14 0 8 9.64 1.37
 -14 0 -8 9.48 1.3
 -12 0 -8 173.23 4.21
 12 0 8 167.49 3.94
 -10 0 -8 50.67 1.73
 -10 0 -8 46.64 2.21
 10 0 8 49.3 2.16
 -8 0 -8 280.66 4.9
 8 0 8 284.81 4.5
 -8 0 -8 282.23 3.83
 -6 0 -8 323.88 4.04
 -6 0 -8 329.75 5.11
 6 0 8 318.37 4.52
 -6 0 -8 321.23 3.75
 -4 0 -8 14.5 1.27
 -4 0 -8 12.91 0.94
 4 0 8 13.26 1.07
 -4 0 -8 13.15 0.82
 -2 0 -8 214.58 3.84
 2 0 8 211.52 3.31
 -2 0 -8 206.44 3.16
 -2 0 -8 206.98 2.74
 0 0 -8 62.79 1.82
 0 0 -8 62.83 2.12
 0 0 8 64.53 1.82
 0 0 -8 61.89 1.5
 2 0 -8 12.81 0.94
 -2 0 8 12.42 0.89
 -2 0 8 12.33 0.78
 4 0 -8 2.38 0.62
 -4 0 8 2.1 0.62
 6 0 -8 0.06 0.59
 -6 0 8 0.64 0.52
 8 0 -8 2.22 0.68
 -8 0 8 1.37 0.57
 -8 0 8 1.5 0.53
 10 0 -8 1.08 0.59
 -10 0 8 1.13 0.47
 -10 0 8 1.26 0.58
 10 0 -8 0.31 0.53
 12 0 -8 16.79 1.09
 -12 0 8 18.1 1.13
 12 0 -8 16.49 1.08
 -12 0 8 18.02 0.91
 14 0 -8 0.97 0.64
 -14 0 8 -0.11 0.49
 -14 0 8 0.65 0.67
 -16 0 8 41.67 1.81
 -18 0 8 3.89 0.92
 -20 0 8 8.59 1.09
 -22 0 8 1.16 0.88
 -24 0 8 5.73 1.14
 -26 0 8 5.77 1.26
 -28 0 8 4.4 1.25
 -30 0 8 -0.16 1.02
 -30 0 8 -0.8 0.98
 -30 0 8 -0.13 1.15
 -32 0 8 18.68 1.79
 -32 0 8 20.52 1.86
 -32 0 8 18.45 2.03
 -32 0 8 22 1.75
 -34 0 8 3.05 1
 34 0 -8 2.57 1.17
 -34 0 8 3.1 1.28
 -34 0 8 0.39 1.28
 -34 0 8 3.41 1.32
 -36 0 8 2.62 1.1
 -36 0 8 1.11 0.92
 36 0 -8 1.33 1.25
 -36 0 8 1.84 1.28
 -36 0 8 -0.04 0.91
 -38 0 8 1.52 1.3
 -38 0 8 1.12 0.94
 -38 0 8 0.35 1.14
 38 0 -8 0.8 1.44
 -40 0 8 9.42 1.43
 40 0 -8 6.2 1.55
 -40 0 8 4.46 1.41
 -40 0 8 8.44 1.07
 -42 0 8 0.48 0.82
 -42 0 8 0.35 0.65
 -42 0 8 2.99 1.27
 42 0 -8 -0.26 1.22
 44 0 -8 4.58 1.04
 -44 0 8 3.96 0.82
 -44 0 8 2.69 0.28
 -46 0 8 -1.14 0.76
 46 0 -8 0.05 0.74
 -46 0 8 -0.38 0.5
 48 0 -8 5.05 0.64
 -48 0 8 2.81 0.74
 -39 -1 -8 1.26 0.53
 39 -1 8 -0.84 0.75
 39 1 8 1.18 0.44
 39 -1 8 0.31 0.7
 39 1 8 0.25 0.67
 -37 -1 -8 -0.61 0.43
 37 -1 8 0.4 0.97
 37 1 8 0.76 0.99
 37 1 8 1.46 0.8
 37 -1 8 -1.52 1.12
 -37 -1 -8 0.39 0.63
 37 -1 8 0.56 0.8
 -35 -1 -8 1.34 0.86
 -35 -1 -8 0.76 0.68
 35 1 8 0.29 1.08
 35 1 8 1.98 1.07
 -35 1 -8 1.5 0.56
 35 -1 8 1.17 1.02
 35 -1 8 2.8 1.12
 -33 -1 -8 4.17 1.02
 33 1 8 3.22 1.28
 -33 1 -8 3.08 0.84
 -33 -1 -8 5.21 1.04
 33 1 8 4.45 0.9
 33 -1 8 3.93 1.37
 -31 1 -8 1.01 0.93
 -31 1 -8 0.73 0.42
 -31 -1 -8 1.45 0.94
 31 -1 8 2.31 1.09
 -31 -1 -8 4.34 1.31
 31 1 8 -0.37 1.16
 31 1 8 3.3 1.01
 -29 -1 -8 4.05 1.14
 -29 1 -8 4.63 1.08
 29 1 8 4.99 1.61
 -29 -1 -8 5.09 1.26
 29 -1 8 5.07 1.61
 -29 1 -8 5.58 0.84
 29 1 8 3.05 1.12
 -27 1 -8 8.29 1.3
 -27 -1 -8 8.06 1.56
 -27 -1 -8 6.16 1.16
 27 1 8 9.38 1.47
 27 1 8 8.88 1.77
 -27 1 -8 8.23 1.06
 -25 1 -8 2.64 1.06
 25 1 8 3.45 1.44
 -25 -1 -8 2.03 1
 -25 1 -8 2 0.86
 25 1 8 0.86 1.09
 -23 1 -8 13.27 1.42
 23 1 8 16.73 1.91
 23 1 8 13.79 1.51
 -23 1 -8 13.24 1.28
 21 1 8 2.29 1.13
 -21 1 -8 2.29 0.74
 -19 1 -8 1.16 0.8
 19 1 8 0.52 0.95
 -17 1 -8 -0.02 0.91
 17 1 8 1.06 1.06
 -15 1 -8 0.24 0.91
 15 1 8 -0.16 0.91
 -15 -1 -8 -0.44 0.85
 -15 1 -8 -0.76 0.78
 -13 -1 -8 16.25 1.21
 -13 1 -8 16.65 1.6
 13 1 8 14.07 1.41
 -13 -1 -8 14.75 1.42
 -13 1 -8 15.01 1.31
 -11 -1 -8 2.15 0.74
 -11 1 -8 0.7 0.87
 -11 -1 -8 1.53 0.84
 -11 1 -8 1.31 0.7
 11 1 8 0.85 0.9
 -9 -1 -8 2.94 0.97
 9 1 8 1.93 0.7
 9 1 8 1.1 0.82
 -9 -1 -8 3.14 0.79
 -9 1 -8 2.77 1.01
 -9 1 -8 2.34 0.74
 -7 1 -8 16.02 1.4
 -7 -1 -8 14.51 1.27
 7 1 8 12.84 1.2
 7 1 8 12.92 1.11
 -7 -1 -8 16.02 1.1
 -7 1 -8 13.94 1.02
 -7 1 -8 14.15 1.09
 -5 -1 -8 3.62 0.94
 -5 -1 -8 2.6 0.71
 5 1 8 3.08 0.8
 -5 1 -8 4.68 1.02
 -5 1 -8 3.8 0.82
 5 1 8 2 0.67
 -3 1 -8 62.31 2.31
 -3 -1 -8 68.22 1.99
 3 1 8 66.53 2.03
 3 1 8 63.34 2.03
 -3 1 -8 64.25 1.92
 -3 1 -8 64.1 1.98
 -1 1 -8 0.16 0.6
 1 1 8 0.96 0.51
 -1 1 -8 0.25 0.63
 -1 1 -8 1.85 0.84
 -1 -1 -8 0.14 0.59
 1 -1 8 0.78 0.65
 1 1 8 0.11 0.72
 1 -1 -8 10.01 0.9
 -1 -1 8 11.26 0.87
 -1 1 8 12.37 1.01
 1 1 -8 9.68 1.07
 1 1 -8 10.14 0.93
 1 1 -8 9.95 0.87
 3 -1 -8 16.5 1.06
 -3 -1 8 18.05 0.91
 -3 1 8 17.51 1.08
 3 1 -8 17.33 1.24
 3 1 -8 17.44 1.12
 3 1 -8 18.27 1.08
 -5 1 8 1.95 0.7
 5 -1 -8 1.03 0.6
 -5 -1 8 1.51 0.49
 5 1 -8 0.48 0.63
 -5 1 8 1.08 0.45
 5 1 -8 1.85 0.75
 -5 -1 8 1.16 0.58
 -7 1 8 8.38 0.83
 7 -1 -8 9.98 0.91
 -7 1 8 8.09 0.72
 7 1 -8 8.91 0.92
 -7 -1 8 10.29 0.92
 -7 -1 8 9.47 0.66
 7 1 -8 9.61 0.99
 -9 -1 8 3.05 0.44
 -9 1 8 3.45 0.68
 -9 1 8 3.53 0.54
 -9 -1 8 3.46 0.71
 9 1 -8 3.21 0.76
 9 -1 -8 3.85 0.69
 11 -1 -8 23.24 1.22
 -11 1 8 20.81 1.15
 11 1 -8 20.65 1.19
 -11 -1 8 21.98 0.77
 -11 1 8 24.24 1.19
 -11 -1 8 19.22 1.24
 11 1 -8 22.58 1.33
 13 -1 -8 15.37 1.03
 -13 1 8 16.01 1
 -13 -1 8 14.16 1.17
 -13 1 8 14.88 1.08
 13 1 -8 14.06 1.05
 15 -1 -8 4.88 0.76
 15 1 -8 5.2 0.81
 -15 -1 8 4.08 0.92
 -15 1 8 5.48 0.89
 -17 1 8 0.2 0.72
 17 -1 -8 -0.44 0.63
 17 1 -8 0.65 0.68
 -17 -1 8 0.48 0.89
 -19 -1 8 0.2 0.86
 -19 1 8 0.55 0.76
 -21 -1 8 4.37 1.07
 -21 1 8 3.39 1.03
 -23 -1 8 3.33 1.11
 -23 1 8 4.53 1.09
 -25 -1 8 5.19 1.16
 -25 1 8 8.28 1.41
 -27 1 8 1.99 0.76
 -27 -1 8 1.01 1.09
 -27 1 8 2.15 1.18
 -29 1 8 0.75 0.91
 29 1 -8 0.45 1.04
 -29 -1 8 2.02 1.31
 -29 1 8 1.67 1.18
 -29 1 8 -0.68 1.11
 -29 -1 8 1.93 1.11
 -31 1 8 0.95 0.78
 -31 1 8 0.57 0.78
 -31 1 8 1.91 1.2
 -31 -1 8 2.17 1.18
 31 1 -8 0.86 1.12
 -31 -1 8 -2.66 1.34
 -31 1 8 0.06 1.23
 -33 -1 8 3.13 1.09
 -33 1 8 0.5 0.82
 -33 -1 8 1.43 1.34
 -33 1 8 1.34 0.85
 33 1 -8 0.55 1.27
 -33 -1 8 0.87 1.12
 -33 1 8 1.8 1.24
 -33 1 8 0.05 1.41
 -35 -1 8 2.9 1.38
 -35 1 8 1.49 0.83
 -35 -1 8 0.8 0.86
 -35 1 8 -0.99 1.24
 -35 1 8 2.56 1.15
 35 1 -8 0.8 1.34
 -35 -1 8 0.09 1.27
 -35 1 8 0.47 1.18
 -37 1 8 0.22 0.73
 -37 -1 8 -1.62 1.07
 -37 -1 8 0.87 1.13
 -37 1 8 -1.42 1.16
 -37 1 8 -0.77 0.86
 -37 -1 8 1.65 1.1
 37 1 -8 0.38 1.04
 -39 1 8 1.33 1.11
 -39 1 8 0.32 0.95
 -39 1 8 0.52 0.63
 -39 -1 8 0.86 0.88
 -39 -1 8 2.69 1.07
 -39 -1 8 -0.84 0.92
 39 1 -8 3.19 1.45
 -41 -1 8 0.39 0.93
 -41 -1 8 -0.44 1.03
 -41 -1 8 -0.86 0.86
 41 -1 -8 -0.34 1.33
 -41 1 8 -1.22 1.08
 41 1 -8 0.16 1.08
 -41 1 8 -0.93 0.82
 -43 1 8 0.06 0.63
 -43 -1 8 0.22 0.77
 -43 -1 8 0.13 0.89
 43 -1 -8 -0.67 0.98
 43 1 -8 0.33 0.91
 -43 1 8 -0.95 0.92
 -45 -1 8 0.35 0.54
 -45 1 8 -0.21 0.17
 -45 -1 8 1.32 0.8
 -45 1 8 0.45 0.87
 45 -1 -8 1.77 1.05
 45 1 -8 -1.09 0.72
 -45 -1 8 -0.41 0.74
 -47 1 8 0.83 0.67
 47 1 -8 0.26 0.26
 47 -1 -8 0.26 0.72
 -47 -1 8 0.01 0.53
 -47 -1 8 -0.2 0.75
 40 2 8 0.83 0.58
 -38 2 -8 0.71 0.67
 -38 -2 -8 0.52 0.67
 38 2 8 0.42 0.69
 -38 -2 -8 0.91 0.52
 38 -2 8 2.07 0.76
 38 -2 8 -0.59 0.75
 38 -2 8 -0.03 0.93
 -36 -2 -8 3.83 1.01
 -36 -2 -8 4.48 0.91
 -36 2 -8 3.31 0.83
 36 2 8 1.74 0.91
 36 2 8 2.11 0.48
 36 -2 8 4.08 1.02
 34 2 8 5.97 0.98
 -34 -2 -8 4.43 1.21
 34 2 8 2.99 1.1
 -34 -2 -8 4.82 1.12
 34 -2 8 2.07 0.93
 -32 -2 -8 2.18 1.2
 32 2 8 -1.58 1.29
 32 2 8 1.2 1.03
 32 -2 8 -1.52 1.26
 -30 -2 -8 1.87 1.3
 -30 2 -8 0.71 0.6
 30 2 8 -1.15 1.31
 30 2 8 -2.13 1.19
 -28 2 -8 4.07 0.82
 -28 -2 -8 3.61 1.16
 28 2 8 3.92 1.17
 28 2 8 2.77 0.81
 -26 2 -8 3.61 0.92
 26 2 8 0.95 1.14
 26 2 8 1.96 0.82
 -24 2 -8 1.68 0.45
 24 2 8 2.65 1.26
 -24 2 -8 1.11 0.77
 24 2 8 0.84 0.79
 -22 2 -8 0.19 0.52
 22 2 8 0.42 0.96
 -22 2 -8 1.42 1.15
 -22 2 -8 1.86 0.79
 22 2 8 0.64 0.82
 -20 2 -8 9.73 1.06
 -20 2 -8 8.1 1.26
 20 2 8 11.52 1.38
 -20 2 -8 12.88 1.66
 18 2 8 5.93 1.11
 -18 2 -8 4.9 0.8
 18 2 8 7.84 1.47
 -18 2 -8 5.08 1.26
 -16 -2 -8 12.07 1.31
 -16 2 -8 9.37 1.48
 -16 2 -8 12.16 1.45
 16 2 8 7.44 1.24
 -14 -2 -8 63.13 2.41
 14 2 8 56.76 2.61
 -14 2 -8 59.23 2.99
 -14 2 -8 58.89 2.6
 -12 -2 -8 13.94 1.29
 -12 2 -8 11.21 1.48
 12 2 8 11.52 1.27
 12 2 8 14.31 1.54
 -12 -2 -8 11.26 1.21
 -12 2 -8 9.8 1.24
 -10 2 -8 7.39 1.27
 10 2 8 5.13 0.88
 10 2 8 6.25 1.18
 -10 -2 -8 3.9 0.95
 -10 2 -8 5.53 1.04
 -10 -2 -8 5.24 1
 -8 2 -8 61.38 2.64
 -8 -2 -8 59.12 2.15
 -8 -2 -8 59.72 2.37
 8 2 8 60.3 2.19
 8 2 8 62.88 2.49
 -8 2 -8 63.01 2.39
 -6 -2 -8 43 1.83
 -6 2 -8 42.16 2.17
 -6 -2 -8 40.68 1.96
 6 2 8 39.69 1.73
 6 2 8 43.48 2.01
 -6 2 -8 40.03 1.89
 -4 2 -8 105.83 2.59
 -4 -2 -8 112.33 2.78
 4 2 8 116.31 2.72
 -4 2 -8 114.83 3
 4 2 8 119.4 2.99
 -4 2 -8 109.46 3.22
 -2 2 -8 23.88 1.33
 -2 -2 -8 20.69 1.28
 2 2 8 19.05 1.18
 2 2 8 20.99 1.37
 -2 2 -8 21.23 1.56
 -2 2 -8 21.06 1.38
 0 2 -8 44.03 1.85
 0 -2 -8 47.11 1.76
 0 2 8 44.84 1.79
 0 2 -8 42.67 2.02
 0 2 8 46.6 1.67
 0 2 -8 44.18 1.79
 2 2 -8 78.8 2.29
 2 -2 -8 74.02 2.11
 -2 2 8 73.61 2.21
 2 2 -8 79.04 2.53
 2 2 -8 79.21 2.33
 4 2 -8 18.52 1.37
 4 -2 -8 15.8 1.12
 -4 -2 8 16.19 0.85
 -4 2 8 15.33 1.16
 4 2 -8 15.36 1.19
 6 -2 -8 77.4 2.11
 6 2 -8 78.26 2.37
 -6 -2 8 76.99 2.24
 -6 -2 8 82.53 1.56
 -6 2 8 77.31 2.22
 6 2 -8 75.75 2.28
 8 -2 -8 71.53 2.03
 -8 2 8 75.91 2.22
 8 2 -8 73.18 2.27
 -8 -2 8 72.14 2.21
 10 -2 -8 22.58 1.21
 -10 2 8 18.64 1.27
 -10 -2 8 20.21 1.34
 10 2 -8 21.87 1.31
 -10 2 8 20.64 1.16
 -12 -2 8 200.18 3.74
 -12 2 8 191.02 3.46
 12 -2 -8 201.19 3.3
 12 2 -8 193.81 3.52
 12 2 -8 185.33 3.34
 14 -2 -8 87.51 2.22
 14 2 -8 85.59 2.52
 -14 2 8 88 2.45
 -14 -2 8 94.31 2.71
 -14 2 8 90.21 2.57
 16 -2 -8 89.49 2.29
 16 2 -8 87.79 2.67
 -16 2 8 90.57 2.77
 -16 -2 8 88.17 2.72
 -18 2 8 46.65 2.16
 -18 -2 8 50.11 2.21
 18 2 -8 49.21 2.13
 20 2 -8 78.02 2.79
 -20 -2 8 74.55 2.77
 -20 2 8 78.59 2.8
 22 2 -8 110.9 3.18
 -22 2 8 113.86 3.55
 22 2 -8 115.29 3.49
 -22 -2 8 118.88 3.61
 24 2 -8 22.73 1.72
 -24 2 8 23.51 1.9
 -24 -2 8 22.74 1.91
 -26 2 8 3.95 0.86
 26 2 -8 3.18 0.88
 -26 -2 8 2.4 1.17
 -26 2 8 4.41 1.3
 28 2 -8 23.68 1.83
 -28 2 8 18.73 1.75
 -28 -2 8 21.92 1.82
 -28 2 8 21.23 1.48
 -28 2 8 17.63 1.96
 -28 -2 8 19.15 1.88
 -30 2 8 2.54 0.69
 -30 -2 8 2.19 1.28
 -30 2 8 3.23 0.87
 -30 2 8 2.47 1.15
 30 2 -8 1.28 1.01
 -30 -2 8 3.71 1.29
 -30 2 8 4.47 1.4
 -32 2 8 3.02 0.66
 -32 2 8 2.01 0.84
 -32 2 8 5.22 1.45
 -32 -2 8 3.4 1.13
 32 2 -8 1.98 1.09
 -32 -2 8 4.74 1.4
 -32 2 8 5.27 1.54
 -34 2 8 3.14 0.9
 -34 2 8 2.92 1.34
 -34 -2 8 3.58 1.34
 34 2 -8 5.23 1.3
 -34 -2 8 3.89 1.37
 -34 2 8 2.91 1.48
 -34 2 8 3.25 0.48
 -36 -2 8 -0.03 1.28
 -36 -2 8 1.05 1.25
 -36 2 8 2.19 1.32
 36 2 -8 1.08 1.05
 -36 2 8 1.6 0.78
 -38 -2 8 1.46 1.28
 -38 2 8 -1.45 0.71
 -38 -2 8 -0.83 1.19
 38 2 -8 0.73 1.01
 -38 2 8 0.36 0.94
 40 2 -8 9.16 1.19
 -40 -2 8 7.31 1.44
 -40 2 8 6.8 0.67
 -40 2 8 7.26 1.32
 -40 -2 8 9.8 1.39
 -42 2 8 1.93 1.02
 -42 -2 8 1.26 1.08
 -42 -2 8 2.18 1.06
 -42 -2 8 0.5 0.97
 42 2 -8 1.06 0.7
 -44 -2 8 2.13 0.74
 -44 -2 8 2.16 0.97
 -44 -2 8 4.47 1.05
 44 2 -8 0.66 0.18
 -44 2 8 3.93 0.94
 -46 -2 8 0.13 0.5
 -46 2 8 -0.2 0.68
 -46 -2 8 0.79 0.72
 -46 -2 8 1.37 0.83
 46 -2 -8 2.27 1.01
 -48 -2 8 -0.05 0.54
 -39 -3 -8 0.16 0.34
 39 3 8 0.55 0.59
 39 -3 8 0.34 0.63
 -37 -3 -8 0.83 0.63
 -37 3 -8 0.06 0.62
 37 3 8 2.23 0.74
 -37 -3 -8 0.69 0.75
 37 -3 8 0.75 0.8
 35 3 8 -0.74 0.83
 -35 -3 -8 -0.43 0.86
 -35 3 -8 -0.34 0.67
 35 -3 8 -1.1 0.95
 -33 3 -8 -0.31 0.9
 33 3 8 -0.33 1.06
 -33 -3 -8 -1.63 1.12
 -31 3 -8 -0.12 0.97
 31 3 8 1.26 1.17
 31 3 8 -1 0.49
 -31 -3 -8 1.33 1.23
 -29 3 -8 2.05 1.13
 29 3 8 0.59 0.74
 29 3 8 1.02 1.27
 27 3 8 2.01 1.51
 27 3 8 2.34 0.95
 -27 3 -8 2.91 1.23
 -25 3 -8 2.82 1.24
 25 3 8 1.24 1.02
 25 3 8 0.56 1.18
 -25 3 -8 2.21 1.34
 -23 3 -8 1.38 1.15
 -23 3 -8 0.43 0.35
 23 3 8 0.53 0.96
 -23 3 -8 0.68 1.27
 -21 3 -8 1.87 0.5
 -21 3 -8 0.52 1.01
 -21 3 -8 1.41 0.78
 21 3 8 3.05 1.09
 -21 3 -8 1.92 1.08
 21 3 8 1.97 0.54
 -21 3 -8 1.34 1.27
 -19 3 -8 0.2 0.49
 -19 3 -8 -0.46 0.94
 -19 -3 -8 0.02 1
 -19 3 -8 -1.54 1.15
 19 3 8 1.73 0.98
 -19 3 -8 1.57 1.25
 -17 3 -8 10.48 0.8
 17 3 8 9.07 1.17
 -17 -3 -8 11.15 1.4
 17 3 8 8.7 1.41
 17 3 8 6.61 1.39
 -17 3 -8 8.45 1.51
 -15 3 -8 10.21 0.78
 -15 -3 -8 12.23 1.43
 15 3 8 9.83 1.42
 -15 3 -8 9.71 1.49
 15 3 8 6.29 1.28
 15 3 8 9.64 1.15
 15 3 8 13.33 1.26
 13 3 8 14.73 1.44
 13 3 8 17.86 1.76
 13 3 8 13.28 1.28
 -13 3 -8 16.39 1.93
 -13 -3 -8 17.63 1.57
 -13 3 -8 13.47 1.55
 11 3 8 2.13 0.91
 -11 -3 -8 4.16 1.08
 11 3 8 3.61 0.93
 11 3 8 3.43 0.85
 -11 3 -8 3.55 1.27
 -11 3 -8 1.79 1.05
 -9 -3 -8 24.76 1.67
 9 3 8 26.72 1.67
 9 3 8 22.91 1.75
 -9 3 -8 24.47 1.98
 -9 3 -8 23.19 1.81
 -7 -3 -8 16.04 1.41
 7 3 8 16.44 1.31
 7 3 8 15.4 1.45
 -7 3 -8 15.88 1.51
 -7 3 -8 16.69 1.64
 5 3 8 18.95 1.48
 5 3 8 18.52 1.3
 -5 3 -8 19.2 1.72
 -5 3 -8 17.31 1.52
 -5 -3 -8 17.71 1.43
 3 3 8 0.16 0.63
 -3 -3 -8 -0.34 0.83
 3 3 8 0.1 0.75
 -3 3 -8 -0.23 0.92
 -3 3 -8 0.44 0.89
 1 3 8 0.76 0.82
 -1 3 -8 0.07 0.86
 -1 -3 -8 -0.13 0.81
 1 3 8 -0.72 0.63
 -1 3 -8 -0.7 0.92
 1 3 -8 0.55 0.79
 -1 3 8 0.79 0.63
 1 -3 -8 0.54 0.78
 -1 3 8 0.13 0.72
 1 3 -8 0.73 0.87
 3 -3 -8 34.31 1.67
 3 3 -8 34.9 1.93
 -3 3 8 30.82 1.62
 3 3 -8 34.21 1.85
 5 3 -8 47.19 2.09
 5 -3 -8 51.6 1.9
 -5 3 8 47.95 2
 5 3 -8 49.67 2.1
 7 3 -8 2.34 0.85
 7 -3 -8 2.52 0.73
 -7 3 8 2.58 0.89
 7 3 -8 2.4 0.87
 -7 -3 8 2.52 0.88
 -9 3 8 -0.52 0.81
 9 -3 -8 0.54 0.64
 -9 -3 8 -0.78 0.87
 11 -3 -8 11.42 1.01
 11 3 -8 11.21 1.03
 -11 3 8 9.31 1.07
 -13 3 8 7.55 1.11
 13 3 -8 8.18 1
 13 -3 -8 5.62 0.81
 -13 -3 8 8.09 1.18
 -13 3 8 8.41 1.02
 15 3 -8 40.37 1.94
 -15 -3 8 44.2 2.14
 -17 -3 8 24.49 1.72
 17 3 -8 24.54 1.6
 17 3 -8 24.03 1.62
 -17 3 8 24.52 1.74
 19 3 -8 51.57 2.26
 -19 -3 8 53.21 2.48
 19 3 -8 56.56 2.44
 -19 3 8 48.84 2.47
 -21 -3 8 32.04 2.11
 21 3 -8 33.95 2
 21 3 -8 29.1 1.95
 -21 3 8 27.24 2.05
 23 3 -8 0.23 0.61
 23 3 -8 0.6 0.88
 -23 3 8 1.1 0.55
 -23 3 8 1.72 1.15
 -23 -3 8 -0.25 1.14
 23 3 -8 0.92 0.99
 25 3 -8 11.35 1.15
 25 3 -8 10.76 1.41
 25 3 -8 8.79 1.38
 -25 -3 8 11.12 1.59
 -25 3 8 12.3 1.69
 -25 3 8 10.72 0.92
 -27 3 8 1 1.2
 -27 3 8 -0.16 0.56
 27 3 -8 0.93 1.06
 27 3 -8 0.55 0.73
 27 3 -8 -1.99 1.23
 -27 -3 8 -0.04 0.9
 -27 -3 8 0.23 1.07
 -27 3 8 1.31 1.17
 29 3 -8 16.53 1.4
 -29 3 8 12.77 1.71
 -29 -3 8 15.07 1.74
 -29 3 8 14.3 0.99
 29 3 -8 15.3 1.7
 -29 3 8 13.17 1.82
 -29 -3 8 11.92 1.68
 31 3 -8 0.92 0.84
 -31 -3 8 1.51 1.03
 31 3 -8 -0.41 1.08
 -31 3 8 0.55 1.01
 -31 -3 8 -1.66 1.21
 -31 3 8 0.34 0.52
 -31 3 8 0.71 1.32
 -33 -3 8 2.31 1.33
 -33 3 8 1.53 0.45
 33 3 -8 1.23 1.11
 33 3 -8 0.32 0.77
 -33 3 8 1.63 1.23
 -33 -3 8 2.15 1.32
 -33 3 8 2.44 1.29
 35 3 -8 -0.69 1.08
 35 3 -8 0.36 0.76
 -35 -3 8 1.31 1.29
 -35 3 8 0.53 1.13
 -37 -3 8 0.64 1.22
 37 3 -8 -0.31 0.62
 -37 3 8 -1.49 1.1
 -39 3 8 1.5 1.05
 -39 -3 8 2.25 1.24
 -39 -3 8 2.54 1.24
 -41 -3 8 -0.43 0.87
 -41 -3 8 -0.68 0.93
 -41 3 8 -0.88 0.9
 -43 -3 8 0.09 0.98
 -43 -3 8 1.81 0.79
 -43 3 8 -0.01 0.72
 -45 -3 8 -0.61 0.63
 -45 -3 8 -0.29 0.66
 -45 -3 8 0.84 0.83
 -47 -3 8 -0.42 0.4
 -47 -3 8 0.28 0.58
 -38 -4 -8 0.34 0.46
 -36 -4 -8 -0.29 0.72
 36 4 8 -0.2 0.61
 36 4 8 1.73 0.81
 36 -4 8 -1.35 0.89
 34 4 8 -0.89 0.84
 -34 -4 -8 -0.37 0.72
 -34 4 -8 0.94 0.69
 34 4 8 0.02 0.91
 -32 -4 -8 2.24 0.94
 -32 4 -8 3.86 0.82
 32 4 8 0.74 0.8
 32 4 8 3.12 1.08
 30 4 8 0.04 0.9
 30 4 8 2.83 1.09
 -30 4 -8 2.74 0.95
 -28 4 -8 3.38 1.11
 28 4 8 2.29 1.26
 28 4 8 1.88 1.07
 -26 4 -8 3.78 1.08
 26 4 8 2.73 1.15
 26 4 8 2.89 1.38
 -24 4 -8 0.6 0.91
 24 4 8 -0.49 1.33
 -24 4 -8 0.14 0.83
 24 4 8 0.05 1.28
 -22 4 -8 5.25 1.06
 -22 4 -8 5.7 1.48
 22 4 8 6.65 1.63
 -22 4 -8 6.49 1.07
 -22 4 -8 6.45 1.58
 -20 4 -8 10.32 1.52
 20 4 8 7.95 0.55
 20 4 8 11.41 1.15
 -20 4 -8 8.14 1.1
 20 4 8 8.02 1.68
 -20 4 -8 10.72 1.85
 -20 4 -8 10.11 1.28
 20 4 8 6.94 1.19
 -20 -4 -8 10.95 1.51
 -18 4 -8 -0.04 0.96
 -18 4 -8 1.06 0.73
 -18 -4 -8 -0.15 1.1
 -18 4 -8 1.38 0.87
 18 4 8 0.8 1.02
 -18 4 -8 1.94 1.44
 18 4 8 0.25 1.24
 18 4 8 0.27 0.4
 18 4 8 0.13 0.74
 18 4 8 3.11 1.08
 16 4 8 21.01 0.98
 -16 4 -8 24.18 1.62
 -16 -4 -8 28.39 2.12
 -16 4 -8 27.58 2.06
 16 4 8 26.22 2.05
 16 4 8 20.65 2.09
 16 4 8 23.35 1.76
 -16 4 -8 24.43 2.23
 14 4 8 11.27 0.73
 -14 -4 -8 15.48 1.64
 14 4 8 15.23 1.58
 14 4 8 12.44 1.48
 -14 4 -8 11.42 1.71
 12 4 8 36.91 2.06
 12 4 8 35.42 2.1
 12 4 8 33.55 2.22
 -12 -4 -8 37.25 2.23
 -12 4 -8 37.1 2.5
 10 4 8 33.11 1.93
 10 4 8 34.44 2.25
 -10 4 -8 31.13 2.29
 10 4 8 30.44 1.82
 -10 -4 -8 34.75 2.12
 -8 -4 -8 4.94 1.14
 8 4 8 3.97 1
 8 4 8 4.44 1.16
 -8 4 -8 3.05 1.28
 8 4 8 4.31 1.02
 -8 4 -8 6.01 1.32
 -6 4 -8 5.6 1.38
 -6 -4 -8 3.54 1.12
 6 4 8 4.67 0.93
 6 4 8 4.59 1.06
 6 4 8 3.32 0.94
 -6 4 -8 3.43 1.24
 4 4 8 91.35 2.86
 4 4 8 95.57 2.7
 -4 4 -8 92.92 3.59
 -4 -4 -8 100.29 3.14
 -4 4 -8 96.96 3.39
 2 4 8 0.68 0.85
 -2 4 -8 0.62 0.93
 2 4 8 0.43 0.67
 -2 -4 -8 0.09 0.91
 2 4 8 -0.95 0.88
 -2 4 -8 -0.13 0.99
 0 -4 -8 8.21 1.16
 0 4 8 8.4 1.19
 0 4 8 6.02 0.84
 0 4 -8 8.14 1.28
 0 4 -8 7.06 1.31
 2 4 -8 0.96 1.02
 2 -4 -8 0.08 0.82
 -2 4 8 -0.02 0.75
 2 4 -8 0.06 0.84
 4 4 -8 2.47 1.09
 -4 4 8 3.63 1.04
 4 4 -8 1.66 0.81
 4 -4 -8 4.5 0.98
 6 4 -8 -0.25 0.97
 -6 4 8 0.58 0.84
 -6 -4 8 -0.26 0.93
 6 -4 -8 0.48 0.76
 8 4 -8 5.76 1.18
 8 -4 -8 6.06 0.92
 -8 -4 8 3.31 1.14
 -8 4 8 3.98 0.99
 -10 4 8 1.54 0.89
 10 -4 -8 1.46 0.77
 10 4 -8 1.78 0.73
 -10 -4 8 3.23 1.09
 12 4 -8 2.63 0.84
 12 -4 -8 3.67 0.78
 -12 -4 8 4.19 1.12
 -14 -4 8 5.6 1.26
 14 4 -8 5.09 0.96
 14 4 -8 4.24 0.91
 16 4 -8 47.06 2.24
 16 4 -8 47.53 2.18
 -16 -4 8 46.33 2.4
 18 4 -8 2.22 0.91
 -18 -4 8 3.89 1.28
 18 4 -8 1.2 0.93
 20 4 -8 6.57 1.14
 20 4 -8 8.93 1.39
 -20 -4 8 5.96 1.34
 -20 4 8 7.01 1.39
 22 4 -8 3.93 1.15
 -22 -4 8 4.32 1.31
 22 4 -8 4.5 1.27
 -22 4 8 2.98 1.23
 -24 4 8 3.08 1.26
 24 4 -8 2.54 1.27
 24 4 -8 1 1.01
 24 4 -8 1.53 1.17
 -24 -4 8 1.41 1.11
 -24 -4 8 0.81 1.11
 -24 4 8 2.12 1.39
 26 4 -8 -0.07 1.12
 26 4 -8 1.22 1.14
 -26 -4 8 0.36 1.12
 26 4 -8 -0.35 0.65
 -26 -4 8 0.12 1.18
 26 4 -8 -0.07 1.06
 -26 4 8 -0.37 1.2
 -26 4 8 3.44 1.43
 -28 4 8 11.68 1.57
 -28 -4 8 14.87 1.71
 28 4 -8 12.55 1.76
 -28 -4 8 11.42 1.7
 28 4 -8 14.25 1.82
 28 4 -8 11.86 1.68
 28 4 -8 11.6 1.2
 -28 4 8 13.59 1.9
 28 4 -8 12.91 1.58
 -30 -4 8 -0.84 1.18
 30 4 -8 2.79 1.36
 -30 -4 8 2.13 1.25
 -30 4 8 1.43 1.32
 30 4 -8 0.93 1.3
 -30 4 8 -0.97 1.3
 30 4 -8 -0.1 1.14
 -32 -4 8 0.95 1.23
 32 4 -8 0.1 1.02
 -32 4 8 3.12 1.36
 32 4 -8 2.83 1.11
 -34 4 8 3.15 1.33
 34 4 -8 3.82 1.18
 34 4 -8 1.39 1.01
 -34 -4 8 2.18 1.3
 -36 -4 8 6.83 1.36
 -36 4 8 6.31 1.31
 36 4 -8 6 1.17
 36 4 -8 5.72 1.23
 -38 -4 8 1.17 1.15
 -38 4 8 1.15 0.98
 38 4 -8 -0.35 1
 38 4 -8 3.4 1.34
 -40 4 8 2.84 0.93
 40 4 -8 0.69 0.88
 40 4 -8 3 1.02
 -40 -4 8 3.5 0.97
 -42 -4 8 -1.07 0.73
 -42 -4 8 -0.11 0.84
 42 4 -8 -0.82 0.92
 -44 -4 8 4.62 0.88
 -44 -4 8 4 0.84
 44 4 -8 4.49 0.95
 -46 -4 8 1.55 0.5
 46 4 -8 0.7 0.55
 -35 -5 -8 1.57 0.76
 35 5 8 0.03 0.57
 35 5 8 0.73 0.56
 33 5 8 0.35 0.69
 33 5 8 0.4 0.65
 -31 -5 -8 -0.01 0.83
 -31 5 -8 0.27 0.52
 31 5 8 1.77 0.91
 31 5 8 1.35 0.86
 -29 5 -8 1.08 0.69
 29 5 8 -0.25 1.01
 29 5 8 0.85 1.03
 -27 5 -8 1.63 0.81
 27 5 8 0.57 1.05
 -25 5 -8 0.97 0.85
 25 5 8 -0.72 1.2
 25 5 8 0.69 1.11
 23 5 8 -0.29 1.22
 23 5 8 -0.23 1.01
 -23 5 -8 -0.29 0.81
 23 5 8 -0.85 0.82
 -23 5 -8 -0.31 0.84
 23 5 8 -1.62 1.09
 -21 5 -8 0.37 0.78
 21 5 8 2.25 1.15
 21 5 8 2.92 1.31
 -21 5 -8 0.42 0.78
 21 5 8 0.84 0.86
 -21 5 -8 0.08 1.02
 21 5 8 -0.18 0.83
 19 5 8 0.26 1.08
 -19 -5 -8 0.4 1.19
 -19 5 -8 -0.66 1.17
 19 5 8 -0.66 1.04
 -19 5 -8 2.19 0.9
 19 5 8 -0.47 0.77
 -19 5 -8 0.49 0.8
 -19 5 -8 1.51 1.38
 -17 5 -8 0.18 0.97
 17 5 8 -0.06 1.1
 -17 -5 -8 -0.57 1.2
 17 5 8 0.49 0.91
 -17 5 -8 0.05 0.74
 -17 5 -8 0.29 0.76
 17 5 8 0.3 0.7
 -17 5 -8 -0.29 1.43
 -15 5 -8 0.56 0.7
 15 5 8 0.86 1.14
 15 5 8 -0.2 0.93
 -15 5 -8 -0.1 0.65
 -15 -5 -8 1.18 1.22
 15 5 8 0.1 0.74
 -15 5 -8 -0.01 1.1
 -15 5 -8 -0.54 1.37
 -13 5 -8 6.22 0.94
 -13 -5 -8 7.49 1.59
 13 5 8 6.12 1.26
 13 5 8 6.45 1.29
 13 5 8 6.18 0.97
 -13 5 -8 6.53 0.89
 -13 5 -8 7.37 1.43
 -13 5 -8 7.96 1.69
 -11 5 -8 2.31 0.7
 11 5 8 1.45 1.09
 -11 -5 -8 2.16 1.15
 -11 5 -8 -0.31 0.86
 11 5 8 1.76 0.95
 -11 5 -8 1 1.38
 -9 5 -8 5.34 0.78
 -9 -5 -8 7.09 1.32
 9 5 8 5.71 1.13
 9 5 8 5.23 1.28
 9 5 8 5.86 1.32
 -9 5 -8 6.24 1.58
 -7 -5 -8 1.09 1.02
 7 5 8 0.09 0.75
 7 5 8 -0.14 0.91
 7 5 8 1.25 1.01
 -7 5 -8 -0.55 1.2
 -5 -5 -8 1.53 1.09
 5 5 8 1.26 0.94
 5 5 8 0.66 0.74
 5 5 8 -0.13 0.95
 -5 5 -8 2.01 1.24
 -3 5 -8 -0.02 1.18
 -3 -5 -8 0.92 0.99
 3 5 8 1.72 0.95
 3 5 8 0.05 0.7
 3 5 8 1.44 0.93
 1 5 8 6.16 0.98
 1 5 8 4.89 1.09
 -1 5 -8 8.27 1.52
 1 5 8 4.42 1.06
 -1 -5 -8 6.31 1.32
 1 -5 -8 17.86 1.64
 -1 5 8 15.04 1.5
 -1 5 8 15.8 1.51
 1 5 -8 17.45 1.82
 3 5 -8 7.22 1.34
 3 -5 -8 11.16 1.36
 -3 5 8 10.71 1.33
 -3 5 8 11.5 1.3
 5 5 -8 1.7 1.11
 -5 5 8 1.28 0.98
 5 -5 -8 2.04 0.92
 -5 5 8 1.11 0.96
 7 5 -8 3.07 1.09
 7 -5 -8 4.81 0.98
 -7 -5 8 3.17 1.16
 -7 5 8 2.42 0.95
 -7 5 8 4.87 1.07
 -9 -5 8 1.77 1.19
 9 5 -8 1.48 0.83
 -9 5 8 2.85 1.04
 9 5 -8 1.99 0.76
 9 -5 -8 2.65 0.84
 -11 5 8 -0.63 0.83
 11 5 -8 -0.3 0.71
 -11 -5 8 -0.42 1.07
 11 5 -8 1.82 0.97
 -13 5 8 2.84 1.01
 13 5 -8 2.69 0.86
 -13 -5 8 4.07 1.14
 13 5 -8 4.84 1.13
 15 5 -8 2.9 0.94
 -15 -5 8 2.21 1.29
 15 5 -8 1.89 1.06
 17 5 -8 2.26 0.9
 17 5 -8 1.66 1.03
 -17 -5 8 0.48 1.12
 17 5 -8 0.93 0.96
 19 5 -8 -0.14 0.91
 19 5 -8 -0.54 0.89
 -19 -5 8 0.03 1.05
 19 5 -8 0.75 1.16
 -19 5 8 -0.33 1.22
 -21 5 8 2.68 1.29
 21 5 -8 3.98 1.15
 21 5 -8 3.75 1.09
 -21 -5 8 1.98 1.3
 21 5 -8 1.27 0.68
 21 5 -8 1.91 1.16
 -23 -5 8 1.08 1.13
 -23 5 8 2.3 1.3
 23 5 -8 3.35 1.41
 23 5 -8 1.88 1.06
 23 5 -8 1.93 0.8
 23 5 -8 2.51 1.36
 23 5 -8 1.12 1.05
 -25 5 8 3.23 1.38
 -25 -5 8 5.71 1.45
 25 5 -8 2.62 1.34
 25 5 -8 3.41 1.18
 25 5 -8 4.58 1.3
 25 5 -8 2.75 0.83
 -25 -5 8 2.29 1.25
 25 5 -8 3.71 1.1
 -27 5 8 -1.14 1.24
 27 5 -8 -1.19 1.19
 27 5 -8 0.1 0.96
 27 5 -8 0.04 0.75
 -27 -5 8 -1.75 1.23
 -27 -5 8 -0.84 1.04
 27 5 -8 0.27 0.9
 27 5 -8 -0.86 1.35
 -29 5 8 -1.82 1.26
 -29 -5 8 2.36 1.32
 29 5 -8 1.48 1.14
 29 5 -8 0.51 1.26
 29 5 -8 0.31 0.78
 29 5 -8 0.76 0.96
 -31 -5 8 1.58 1.18
 31 5 -8 0.67 1.25
 -31 5 8 -1 1.25
 31 5 -8 1.04 1.24
 31 5 -8 0.65 0.74
 31 5 -8 1.99 1.2
 -33 -5 8 2.64 1.22
 -33 5 8 1.93 1.06
 33 5 -8 2.08 1.09
 33 5 -8 2.45 1.08
 -35 -5 8 8.89 1.4
 35 5 -8 7.1 1.23
 -35 5 8 6.64 1.25
 35 5 -8 7.42 1.35
 37 5 -8 0.11 0.91
 -37 -5 8 1.44 1.1
 37 5 -8 0.74 1.04
 -39 -5 8 0.25 0.8
 39 5 -8 -0.91 0.74
 39 5 -8 -1.66 0.96
 41 5 -8 0.88 0.72
 -41 -5 8 0.5 0.68
 41 5 -8 1.29 0.81
 -43 -5 8 -0.08 0.56
 -43 -5 8 1.39 0.64
 43 5 -8 -0.28 0.59
 32 6 8 -0.76 0.45
 30 6 8 0.97 0.74
 30 6 8 1.4 0.62
 28 6 8 2.34 0.96
 28 6 8 1.82 0.72
 26 6 8 2.76 1.05
 26 6 8 4.16 0.91
 24 6 8 0.05 0.91
 24 6 8 0.25 1.02
 24 6 8 0.75 0.75
 24 6 8 1.52 0.77
 -24 6 -8 0.86 0.47
 22 6 8 1.52 1.05
 -22 6 -8 1.18 0.8
 22 6 8 1.4 0.75
 -22 6 -8 1.41 0.56
 22 6 8 1.06 0.91
 20 6 8 -1.51 1.11
 20 6 8 0.97 0.77
 -20 6 -8 -0.01 1.02
 -20 6 -8 0.07 0.56
 -20 6 -8 -0.16 0.76
 20 6 8 0.7 0.91
 -18 6 -8 0.09 0.54
 -18 6 -8 1.23 1.14
 -18 6 -8 0.77 0.79
 18 6 8 0.9 0.89
 18 6 8 0.61 0.85
 18 6 8 1.09 1.17
 -16 6 -8 1.87 1.06
 -16 6 -8 3.41 0.68
 -16 -6 -8 2.39 1.3
 16 6 8 2.75 1.15
 -16 6 -8 2.6 0.85
 16 6 8 4.07 0.94
 16 6 8 3.96 0.99
 -16 6 -8 4.09 1.67
 -14 6 -8 5.15 0.7
 -14 6 -8 3.2 1.23
 14 6 8 3.51 1.07
 14 6 8 6.25 1.5
 -14 6 -8 3.5 0.83
 14 6 8 4.52 0.88
 -14 -6 -8 6.78 1.59
 -14 6 -8 5.4 1.6
 -12 6 -8 5.52 0.67
 -12 6 -8 5.66 1.37
 -12 -6 -8 5.03 1.47
 12 6 8 5.74 1.25
 12 6 8 5.66 0.95
 12 6 8 2.85 0.93
 -12 6 -8 4.01 0.78
 -12 6 -8 5.28 1.62
 -10 6 -8 1.87 1.11
 -10 -6 -8 0.1 1.14
 10 6 8 0.67 0.87
 10 6 8 1.77 1.26
 -10 6 -8 0.77 0.61
 10 6 8 0.44 0.64
 -10 6 -8 0.76 0.43
 -10 6 -8 0.47 1.44
 -8 6 -8 20.08 0.88
 -8 6 -8 20.22 1.82
 8 6 8 19.93 1.56
 -8 6 -8 21.06 2.16
 8 6 8 21.42 1.98
 8 6 8 19.61 1.3
 -8 6 -8 21.68 1.23
 -8 -6 -8 21.92 2.07
 -6 6 -8 2.12 1.37
 -6 6 -8 2.1 0.38
 -6 6 -8 1.14 1.05
 -6 -6 -8 2.03 1.29
 -6 6 -8 1.79 0.59
 6 6 8 1.45 0.75
 6 6 8 1.62 1.2
 -4 6 -8 1.48 1.26
 -4 6 -8 0.67 0.26
 -4 6 -8 -0.35 1.07
 -4 -6 -8 0.24 1.12
 4 6 8 0.92 0.72
 4 6 8 -0.62 1.09
 -2 6 -8 6.88 0.39
 2 6 8 10.71 1.38
 -2 -6 -8 10.12 1.59
 -2 6 -8 10.7 1.47
 -2 6 -8 11.13 1.71
 0 6 -8 8.17 1.51
 0 -6 -8 11.48 1.56
 0 6 -8 8.49 1.34
 0 6 8 10 1.47
 0 6 -8 5.83 0.32
 2 6 -8 0.26 1.27
 2 -6 -8 0.64 1
 2 6 -8 0.72 0.91
 -2 6 8 -0.13 1.05
 4 -6 -8 9.41 1.34
 4 6 -8 7.23 1.25
 -4 6 8 10.39 1.49
 -4 -6 8 6.7 1.33
 4 6 -8 9.43 1.56
 6 6 -8 3.02 1.39
 6 6 -8 2.55 0.68
 -6 -6 8 3.53 1.34
 6 -6 -8 3.68 1.04
 -6 6 8 4.68 1.26
 6 6 -8 2.9 1.02
 8 6 -8 31.16 2.15
 8 6 -8 30.29 1.57
 -8 -6 8 32.21 2.36
 -8 6 8 35.75 2.22
 10 6 -8 30.61 2.14
 10 6 -8 32.5 1.66
 10 6 -8 31.55 1.91
 -10 6 8 26.68 1.96
 -10 -6 8 27.51 2.29
 12 6 -8 1.39 0.78
 -12 -6 8 3.79 1.31
 12 6 -8 0.04 0.94
 12 6 -8 3.84 1.34
 14 6 -8 3.85 1.22
 14 6 -8 3.91 0.9
 -14 -6 8 4.55 1.33
 14 6 -8 3.7 0.72
 14 6 -8 3.94 1.16
 -16 -6 8 1.38 1.17
 16 6 -8 -0.46 1.23
 16 6 -8 0.91 0.88
 16 6 -8 0.72 0.62
 16 6 -8 2.43 1.18
 16 6 -8 0.75 0.7
 18 6 -8 -0.52 1.23
 18 6 -8 0.43 0.8
 -18 -6 8 1.13 1.23
 18 6 -8 0.78 0.69
 18 6 -8 -0.4 1.06
 18 6 -8 -0.47 0.74
 20 6 -8 17.1 1.8
 20 6 -8 15.27 1.55
 -20 -6 8 14.49 1.81
 20 6 -8 15.05 1.23
 20 6 -8 13.9 1.32
 20 6 -8 13.6 1.83
 22 6 -8 7.74 1.65
 22 6 -8 3.96 1.07
 -22 -6 8 4.9 1.4
 22 6 -8 5.58 0.97
 22 6 -8 4.93 1.44
 22 6 -8 4.75 1.02
 24 6 -8 5.17 1.13
 24 6 -8 2.38 1.26
 24 6 -8 2.95 0.84
 24 6 -8 4.26 1.41
 26 6 -8 2.32 1.1
 26 6 -8 0.99 1.2
 26 6 -8 1.28 0.82
 26 6 -8 0.17 0.87
 -28 -6 8 7.8 1.43
 28 6 -8 7.91 1.44
 28 6 -8 6.85 1.08
 28 6 -8 6.12 1.53
 28 6 -8 6.42 1.15
 30 6 -8 3.78 1.19
 -30 -6 8 5.57 1.26
 30 6 -8 2.39 1.19
 30 6 -8 3.22 0.87
 30 6 -8 3.31 1.01
 32 6 -8 4.25 1.21
 -32 -6 8 3.59 1.15
 32 6 -8 3.57 0.87
 32 6 -8 2.81 0.91
 -34 -6 8 1.33 0.99
 34 6 -8 -0.66 0.71
 34 6 -8 0.23 1.02
 34 6 -8 -0.12 0.77
 36 6 -8 3.82 0.96
 -36 -6 8 4.04 0.93
 36 6 -8 3.14 0.83
 38 6 -8 -0.53 0.75
 38 6 -8 0.79 0.64
 -38 -6 8 -0.84 0.72
 40 6 -8 0.23 0.57
 -40 -6 8 0.55 0.56
 40 6 -8 1.02 0.48
 27 7 8 -0.03 0.47
 27 7 8 0.07 0.17
 25 7 8 1.21 0.6
 25 7 8 0.24 0.45
 23 7 8 -0.11 0.61
 23 7 8 -0.83 0.58
 23 7 8 -0.13 0.81
 21 7 8 0.56 0.98
 21 7 8 0.44 0.72
 -21 7 -8 -0.38 0.67
 21 7 8 -0.22 0.63
 19 7 8 1.29 1.13
 -19 7 -8 2.01 0.74
 19 7 8 0.08 0.76
 19 7 8 0.41 0.63
 17 7 8 -1.52 1.06
 -17 7 -8 0.33 0.71
 17 7 8 0.05 0.76
 17 7 8 -0.03 0.69
 -15 7 -8 -0.14 0.72
 15 7 8 0.8 0.79
 15 7 8 0.34 1.16
 15 7 8 0.7 0.7
 -15 7 -8 0.66 0.99
 -13 7 -8 0.41 0.99
 13 7 8 2.02 1.24
 -13 7 -8 2.4 0.78
 13 7 8 1.33 0.78
 13 7 8 1.56 0.69
 -11 7 -8 0.94 0.98
 11 7 8 0.33 0.69
 -11 7 -8 0.66 0.61
 11 7 8 0.42 0.62
 11 7 8 0.65 1.18
 -9 7 -8 -1.66 1.45
 -9 7 -8 -0.5 1.07
 9 7 8 0.19 1.22
 -9 7 -8 0.2 0.56
 -9 -7 -8 1.03 1.31
 9 7 8 0.65 0.71
 9 7 8 -0.1 0.55
 -7 7 -8 7.4 1.66
 -7 -7 -8 10.11 1.72
 7 7 8 8.43 0.94
 7 7 8 8.76 1.58
 -7 7 -8 9.25 0.89
 7 7 8 9.08 0.79
 -7 7 -8 9.32 1.49
 -5 7 -8 -0.04 1.29
 -5 7 -8 0.5 1.18
 5 7 8 1.33 0.64
 5 7 8 2.68 1.41
 -5 7 -8 1.71 0.62
 -5 -7 -8 -0.08 1.22
 5 7 8 1.57 0.48
 -3 7 -8 -0.43 1.15
 -3 7 -8 0.57 0.5
 -3 -7 -8 -0.46 1.15
 -3 7 -8 0.87 1.11
 3 7 8 1.12 1.16
 -1 7 -8 -0.53 1.3
 1 7 8 1.84 1.37
 -1 -7 -8 0.08 1.12
 -1 7 -8 0.66 0.46
 -1 7 -8 -0.7 1.08
 1 7 -8 3.2 1.09
 1 7 -8 5.99 1.49
 1 -7 -8 3.61 1.26
 -1 7 8 5.59 1.4
 1 7 -8 4.87 0.73
 -1 -7 8 4.15 1.3
 1 7 -8 4.42 0.61
 3 7 -8 -0.39 1.1
 3 7 -8 1.75 1.08
 3 7 -8 -0.17 0.51
 -3 -7 8 -0.94 1.23
 -3 7 8 0.41 1.24
 3 7 -8 0.31 0.42
 3 -7 -8 -0.61 1
 5 7 -8 6.72 1.37
 5 7 -8 4.94 0.74
 5 7 -8 5.24 0.68
 -5 -7 8 5.24 1.56
 -5 7 8 5.98 1.43
 7 7 -8 12.09 1.46
 7 7 -8 10.44 0.91
 -7 7 8 10.26 1.45
 -7 -7 8 13.36 1.84
 7 7 -8 11.61 0.9
 9 7 -8 5.21 0.72
 -9 7 8 5.17 1.25
 9 7 -8 3.59 0.75
 -9 -7 8 4.55 1.36
 9 7 -8 3.28 1.08
 11 7 -8 7.07 1.48
 11 7 -8 6.81 0.81
 11 7 -8 7.16 0.96
 -11 -7 8 6.43 1.44
 13 7 -8 3.64 0.82
 -13 -7 8 2.55 1.2
 13 7 -8 3.67 0.75
 13 7 -8 3.81 1.21
 13 7 -8 4.98 1.39
 15 7 -8 1.54 1.24
 -15 -7 8 -1.25 1.15
 15 7 -8 0.37 0.66
 15 7 -8 0.17 1.06
 15 7 -8 -0.02 0.2
 17 7 -8 2.95 1.15
 17 7 -8 2.51 0.75
 17 7 -8 1.41 1.13
 17 7 -8 1.83 0.42
 19 7 -8 0.08 0.98
 19 7 -8 2.15 1.2
 19 7 -8 1.86 0.8
 19 7 -8 1.15 0.49
 21 7 -8 0.42 0.71
 21 7 -8 1.11 1.17
 21 7 -8 1.07 0.54
 23 7 -8 1.46 1.14
 23 7 -8 -0.25 1.21
 23 7 -8 -2.36 0.87
 23 7 -8 0.88 0.59
 25 7 -8 3.63 1.32
 25 7 -8 2.63 1.25
 25 7 -8 2.05 0.84
 25 7 -8 1.5 0.64
 27 7 -8 1.77 1.2
 27 7 -8 -0.05 1.09
 27 7 -8 2.98 0.84
 27 7 -8 1.81 0.71
 29 7 -8 7.4 1.28
 29 7 -8 6.08 0.93
 29 7 -8 4.33 0.7
 31 7 -8 0.62 0.95
 31 7 -8 -0.49 0.62
 31 7 -8 0.57 0.51
 33 7 -8 0.82 0.6
 33 7 -8 0.38 0.3
 35 7 -8 1.22 0.78
 35 7 -8 0.43 0.47
 37 7 -8 0.4 0.62
 24 8 8 3.27 0.53
 22 8 8 1.11 0.52
 20 8 8 1.39 0.55
 20 8 8 1.47 0.82
 18 8 8 3.32 1.05
 -18 8 -8 1.84 0.58
 18 8 8 2.56 0.7
 -16 8 -8 0.77 0.55
 16 8 8 0.9 0.63
 14 8 8 1.4 1
 -14 8 -8 2.16 0.63
 14 8 8 0.05 0.66
 -12 8 -8 6.56 0.77
 12 8 8 6.32 0.86
 10 8 8 2.54 1.22
 -10 8 -8 0.03 0.85
 10 8 8 0.68 0.63
 -10 8 -8 1.42 0.61
 8 8 8 4.79 1.3
 8 8 8 4.44 0.8
 -8 8 -8 4.12 1.15
 -8 8 -8 4.78 0.7
 -6 8 -8 -0.51 1.03
 -6 8 -8 0.74 0.53
 6 8 8 -2.24 1.32
 6 8 8 -0.27 0.61
 4 8 8 0.39 1.26
 -4 8 -8 0.32 0.49
 4 8 8 0.84 0.59
 -2 8 -8 1.48 1.02
 2 8 8 1.37 1.16
 -2 8 -8 2.66 0.57
 2 8 8 1.71 0.62
 0 8 8 1.53 1.26
 0 8 -8 1.08 0.54
 0 8 -8 0.7 0.98
 -2 8 8 1.37 1.16
 2 8 -8 1.14 0.51
 2 8 -8 1.35 1.08
 4 8 -8 2.4 1.19
 -4 8 8 2.5 1.18
 4 8 -8 1.64 0.52
 6 8 -8 1.76 1.17
 -6 8 8 0.94 1.11
 6 8 -8 0.78 0.51
 8 8 -8 1.42 0.56
 8 8 -8 0.89 1.1
 10 8 -8 0.43 1.16
 10 8 -8 0.72 0.58
 12 8 -8 1.34 0.93
 12 8 -8 3.43 0.72
 14 8 -8 0.39 1.15
 14 8 -8 0.22 0.61
 16 8 -8 13.59 1.49
 16 8 -8 11.43 1.01
 16 8 -8 12.69 1.66
 18 8 -8 0.72 1.02
 18 8 -8 -0.27 0.68
 18 8 -8 -1.07 1.17
 20 8 -8 4.96 1.37
 20 8 -8 5.75 0.9
 20 8 -8 3.99 1.15
 22 8 -8 1.88 1.07
 22 8 -8 0.73 0.65
 22 8 -8 3.03 1.17
 24 8 -8 0.58 0.92
 24 8 -8 1.31 0.68
 24 8 -8 2.67 0.92
 26 8 -8 1.39 0.84
 26 8 -8 1.51 0.64
 28 8 -8 -0.65 0.86
 28 8 -8 0.62 0.56
 30 8 -8 0.61 0.67
 30 8 -8 1.16 0.54
 32 8 -8 0.26 0.44
 32 8 -8 0.96 0.61
 19 9 8 0.23 0.36
 17 9 8 0.84 0.41
 15 9 8 -0.05 0.43
 -13 9 -8 0.39 0.39
 13 9 8 0.47 0.48
 11 9 8 1.49 0.92
 -11 9 -8 2.65 0.5
 11 9 8 2.92 0.59
 9 9 8 0.51 0.86
 9 9 8 0.59 0.5
 -9 9 -8 0.79 0.41
 7 9 8 7 1.31
 -7 9 -8 5.75 0.6
 7 9 8 5.13 0.69
 -5 9 -8 0.69 0.41
 5 9 8 0.51 0.5
 3 9 8 4.87 1.18
 -3 9 -8 4.41 1.06
 -3 9 -8 4.3 0.54
 3 9 8 4.41 0.63
 -1 9 -8 -0.83 0.88
 -1 9 -8 0.11 0.37
 1 9 8 -0.28 0.45
 1 9 8 0.15 1.02
 1 9 -8 2.6 1.05
 -1 9 8 1.7 0.5
 1 9 -8 1.75 0.44
 -1 9 8 1.3 0.95
 3 9 -8 -0.8 0.94
 3 9 -8 -0.72 0.42
 -3 9 8 0.94 0.46
 5 9 -8 0.31 0.95
 5 9 -8 0.49 0.41
 7 9 -8 -0.06 0.97
 7 9 -8 0.07 0.41
 9 9 -8 1.06 0.88
 9 9 -8 1.71 0.5
 11 9 -8 0.22 0.91
 11 9 -8 0.67 0.48
 13 9 -8 0.63 0.91
 13 9 -8 -0.45 0.49
 15 9 -8 2.81 1.02
 15 9 -8 0.24 0.48
 17 9 -8 5.4 1.09
 17 9 -8 2.37 0.56
 19 9 -8 -0.09 0.49
 19 9 -8 -1.27 0.84
 21 9 -8 4.07 1
 21 9 -8 3.07 0.59
 23 9 -8 -0.62 0.82
 23 9 -8 -0.09 0.45
 25 9 -8 0.7 0.73
 25 9 -8 0.27 0.4
 27 9 -8 0.21 0.35
 27 9 -8 0.06 0.58
 29 9 -8 0.49 0.32
 12 10 8 1.04 0.3
 10 10 8 0.13 0.3
 8 10 8 1.73 0.37
 6 10 8 0.51 0.32
 4 10 8 0.03 0.31
 2 10 8 0.11 0.32
 0 10 8 0.38 0.3
 -2 10 8 0.84 0.31
 -4 10 8 -0.18 0.27
 -6 10 8 -0.26 0.27
 8 10 -8 0.75 0.65
 8 10 -8 1.48 0.25
 -8 10 8 0.67 0.29
 10 10 -8 0.87 0.73
 10 10 -8 0.56 0.24
 -10 10 8 0.93 0.28
 -12 10 8 4.5 0.37
 12 10 -8 3.85 0.36
 12 10 -8 3.98 0.8
 14 10 -8 2.06 0.71
 14 10 -8 1.67 0.31
 16 10 -8 -1.73 0.66
 16 10 -8 1.19 0.31
 18 10 -8 0.95 0.28
 20 10 -8 0.15 0.24
 38 0 9 0.03 0.78
 38 0 9 -0.44 0.7
 36 0 9 1.6 1.03
 36 0 9 -0.59 0.98
 -36 0 -9 0.15 0.56
 -34 0 -9 0.11 0.27
 -34 0 -9 0.28 0.77
 34 0 9 -1.04 1.18
 34 0 9 -0.05 0.81
 -32 0 -9 0.67 0.65
 -32 0 -9 -0.29 0.95
 32 0 9 1.19 1.36
 32 0 9 1.66 1.11
 -30 0 -9 0.8 0.85
 30 0 9 -0.47 1.43
 -30 0 -9 0.23 1.01
 30 0 9 -0.1 1.11
 -28 0 -9 -1.19 0.9
 -28 0 -9 1.02 0.96
 28 0 9 0.69 1.19
 28 0 9 -0.24 1
 -26 0 -9 0.7 0.86
 -26 0 -9 -0.49 1.01
 26 0 9 1.1 1.11
 26 0 9 1.3 1.29
 -24 0 -9 1.86 1.15
 -24 0 -9 1.76 1.05
 24 0 9 0.74 0.97
 -22 0 -9 0.68 1.04
 -22 0 -9 2.94 1.19
 -20 0 -9 0.88 0.78
 18 0 9 0.09 1.08
 16 0 9 0.16 0.84
 -16 0 -9 -0.63 1
 14 0 9 0.07 0.98
 -14 0 -9 -0.68 1.05
 12 0 9 -0.44 1.01
 -12 0 -9 -0.49 0.89
 -10 0 -9 -0.6 0.5
 10 0 9 0.31 0.79
 -10 0 -9 -0.17 0.9
 -8 0 -9 -0.33 0.59
 -8 0 -9 -0.09 0.91
 8 0 9 -0.85 0.93
 -6 0 -9 -0.56 0.66
 -6 0 -9 -0.21 0.88
 6 0 9 -0.21 0.84
 4 0 9 0.78 0.75
 -4 0 -9 -0.71 0.88
 -4 0 -9 0.02 0.62
 -2 0 -9 -0.32 0.46
 -2 0 -9 -0.41 0.83
 2 0 9 -0.38 0.67
 -2 0 -9 -0.59 0.67
 0 0 -9 0.28 0.43
 0 0 9 0.12 0.68
 0 0 9 -0.51 0.46
 0 0 -9 0.17 0.83
 0 0 -9 -0.44 0.67
 2 0 -9 -0.78 0.66
 -2 0 9 -0.18 0.58
 2 0 -9 0.82 0.77
 -2 0 9 -0.16 0.43
 4 0 -9 -0.63 0.73
 -4 0 9 0.5 0.66
 -4 0 9 0.71 0.5
 6 0 -9 -0.27 0.61
 -6 0 9 -0.33 0.54
 -8 0 9 0.28 0.57
 8 0 -9 0.02 0.61
 -8 0 9 0.08 0.56
 10 0 -9 0.43 0.62
 10 0 -9 0.12 0.61
 -10 0 9 -0.09 0.48
 -10 0 9 0.11 0.58
 -12 0 9 -0.42 0.53
 -12 0 9 0.21 0.66
 12 0 -9 0.2 0.63
 -14 0 9 -0.47 0.43
 -14 0 9 0.44 0.66
 14 0 -9 0.14 0.67
 -16 0 9 -0.45 0.72
 16 0 -9 0.44 0.73
 -18 0 9 -1.45 0.88
 -20 0 9 0.33 0.87
 -22 0 9 0.24 0.84
 -24 0 9 -0.09 1
 -26 0 9 0.76 0.99
 -28 0 9 0.39 0.75
 -28 0 9 -0.93 1.11
 -30 0 9 0.02 0.99
 -30 0 9 0.2 1.01
 -30 0 9 -0.42 1.18
 -32 0 9 -0.52 0.95
 -32 0 9 -2.17 1.12
 -32 0 9 0.19 0.78
 -32 0 9 0.15 1.17
 -34 0 9 0.66 1.06
 -34 0 9 -1.79 1.03
 -34 0 9 -0.01 0.8
 34 0 -9 1.1 1.4
 -34 0 9 1.39 1.4
 -36 0 9 0.45 0.92
 -36 0 9 0.98 1
 36 0 -9 -0.5 1.38
 -36 0 9 -1.42 1.25
 -36 0 9 0.57 1.19
 -38 0 9 0.11 1.14
 -38 0 9 0.69 0.93
 -38 0 9 -0.16 1.06
 38 0 -9 -1 1.16
 -40 0 9 0.27 0.78
 40 0 -9 -1.95 1.32
 -40 0 9 0.46 1.23
 -40 0 9 -0.29 1.03
 -42 0 9 -2.68 1.21
 -42 0 9 0.07 0.63
 -42 0 9 0.38 0.81
 42 0 -9 -0.55 1.16
 -44 0 9 1.7 0.88
 44 0 -9 -0.4 0.8
 -44 0 9 0.22 0.71
 -46 0 9 0.66 0.84
 46 0 -9 -1.31 0.72
 -46 0 9 0.72 0.51
 -48 0 9 0.7 0.61
 48 0 -9 0.44 0.46
 39 -1 9 1.28 0.66
 39 1 9 0.18 0.68
 -37 -1 -9 -0.48 0.6
 37 1 9 1.18 0.94
 37 1 9 -0.15 0.59
 37 -1 9 -0.46 0.93
 37 -1 9 2.12 0.98
 37 -1 9 0.87 0.65
 -35 -1 -9 1.72 0.61
 35 1 9 1.7 1.02
 35 1 9 2.29 0.92
 35 -1 9 0.45 1.14
 35 -1 9 3.38 1.06
 -35 -1 -9 1.2 0.85
 -33 -1 -9 5.34 0.98
 33 1 9 4.64 1.34
 -33 -1 -9 4.58 1.16
 33 1 9 2.71 1.1
 33 -1 9 4.58 1.45
 -33 1 -9 3.41 0.72
 33 1 9 3.98 0.74
 33 -1 9 1.94 1.03
 -31 1 -9 5.72 1.06
 31 1 9 7.15 1.54
 -31 -1 -9 4.96 1.3
 -31 -1 -9 7.05 1.26
 31 1 9 5.93 1.04
 31 -1 9 8.13 1.63
 -29 -1 -9 0.84 1.08
 -29 1 -9 1.89 0.58
 -29 -1 -9 1.71 1.21
 -29 1 -9 1.49 1
 29 1 9 -0.12 1.26
 29 1 9 2.28 1.07
 29 -1 9 0.87 1.23
 -27 1 -9 11.57 1.39
 -27 -1 -9 9.94 1.39
 27 1 9 13.96 1.96
 27 1 9 10.23 1.39
 -27 1 -9 11.95 1.07
 -27 -1 -9 12.24 1.54
 27 -1 9 9.83 1.72
 -25 1 -9 10.25 1.34
 25 1 9 8.45 1.74
 25 1 9 13.47 1.59
 -25 1 -9 9.95 1.1
 -25 -1 -9 9.86 1.51
 -23 1 -9 13.86 1.37
 23 1 9 16.8 1.99
 23 1 9 17.98 1.66
 -23 1 -9 14.59 1.29
 -21 1 -9 9.65 1.29
 21 1 9 8.6 1.56
 -21 1 -9 8.55 1.12
 19 1 9 8.67 1.4
 -19 1 -9 9.65 1.24
 -17 1 -9 0.06 0.75
 17 -1 9 2.94 1.2
 17 1 9 3.51 1.14
 15 1 9 3.33 1.09
 -15 1 -9 3.91 1.25
 -13 -1 -9 0.25 0.67
 13 1 9 -0.22 0.96
 -13 1 -9 0.21 0.92
 -13 -1 -9 1.33 0.81
 -13 1 -9 0.44 0.73
 -11 1 -9 9.03 1.3
 -11 -1 -9 9.03 1.08
 11 1 9 8.77 1.2
 -11 -1 -9 10.46 1.35
 -11 1 -9 9.55 1.09
 -9 1 -9 4.22 1.05
 -9 -1 -9 3.89 0.98
 9 1 9 4.4 1.05
 -9 -1 -9 5.58 0.87
 -9 1 -9 4.84 0.9
 7 1 9 35.39 1.74
 7 1 9 36.38 1.87
 -7 1 -9 38.35 2.08
 -7 -1 -9 37.26 1.97
 -7 1 -9 34.82 1.53
 -7 -1 -9 34.61 1.62
 -7 1 -9 37.42 1.76
 -5 1 -9 17.05 1.19
 -5 1 -9 16.35 1.5
 5 -1 9 13.78 1.23
 5 1 9 13.44 1.14
 5 1 9 15.04 1.32
 -5 -1 -9 14.56 1.42
 -5 1 -9 14.08 1.2
 -5 -1 -9 15.09 1.17
 -3 1 -9 197.79 3.52
 -3 -1 -9 196.16 3.46
 -3 -1 -9 193.04 3.99
 3 1 9 194.75 3.55
 3 -1 9 199.61 3.58
 3 1 9 191.05 3.61
 -3 1 -9 197.38 4.11
 -3 1 -9 196 3.43
 -1 -1 -9 21.02 1.27
 1 1 9 22.17 1.3
 1 1 9 23.78 1.44
 1 -1 9 21.67 1.29
 -1 1 -9 24.05 1.37
 -1 1 -9 21.38 1.57
 -1 1 -9 22.62 1.27
 1 1 -9 2.29 0.65
 1 1 -9 1.62 0.8
 1 1 -9 1.72 0.91
 1 -1 -9 1.15 0.68
 -1 -1 9 1.87 0.64
 -1 1 9 1.85 0.85
 3 1 -9 4.17 0.78
 3 1 -9 4.32 0.76
 3 -1 -9 4.76 0.84
 -3 -1 9 2.59 0.7
 3 1 -9 3.51 0.88
 -3 -1 9 3.84 0.66
 -3 1 9 4.04 0.82
 5 1 -9 18.44 1.25
 -5 -1 9 19.84 1
 -5 1 9 20.35 1.24
 -5 -1 9 17.93 1.14
 5 1 -9 19.95 1.39
 5 -1 -9 18.19 1.2
 -7 1 9 1.04 0.69
 7 -1 -9 0.99 0.68
 -7 -1 9 0.55 0.47
 7 1 -9 1.13 0.74
 -7 -1 9 1.8 0.71
 -7 1 9 0.59 0.46
 7 1 -9 0.51 0.72
 9 -1 -9 80.66 2.18
 9 1 -9 82.1 2.42
 -9 -1 9 81.33 1.7
 -9 1 9 84.12 2.17
 -9 -1 9 78.89 2.19
 -9 1 9 83.69 2.02
 9 1 -9 78.76 2.29
 -11 1 9 14.97 1.08
 11 1 -9 12.66 1.18
 11 1 -9 13.14 1.12
 -11 -1 9 14.71 1.19
 11 -1 -9 13.51 1.08
 13 -1 -9 51.29 1.84
 13 1 -9 55.25 2.05
 -13 1 9 55.42 1.8
 -13 -1 9 50.42 1.91
 -13 1 9 57.29 1.93
 15 -1 -9 5.88 0.85
 15 1 -9 4.29 0.86
 -15 1 9 4.88 0.79
 -15 -1 9 5.57 1.03
 -15 1 9 3.64 0.84
 -17 -1 9 84.33 2.72
 17 1 -9 84.67 2.68
 -17 1 9 88.95 2.65
 17 -1 -9 91.73 2.51
 -19 1 9 0.23 0.78
 -19 -1 9 1.25 0.86
 -21 -1 9 45.35 2.26
 -21 1 9 41.79 2.05
 -23 -1 9 1.05 0.92
 -23 1 9 1.54 1.04
 -25 1 9 13.82 1.54
 -25 -1 9 12.52 1.53
 27 1 -9 6.88 1.19
 -27 1 9 6.77 1.01
 -27 1 9 6.8 1.39
 -27 -1 9 5.67 1.32
 -29 1 9 12.99 1.56
 29 1 -9 10.62 1.43
 -29 -1 9 12.07 1.52
 -29 1 9 12.7 1.43
 -29 -1 9 10.84 1.68
 -29 1 9 11.57 1.71
 31 1 -9 13.65 1.77
 -31 -1 9 12.67 1.58
 -31 1 9 11.23 1.34
 -31 1 9 10.74 1.41
 -31 -1 9 10.03 1.59
 -31 1 9 9.42 1.71
 -31 1 9 12.07 1.27
 -33 1 9 3.54 0.89
 -33 -1 9 2.08 0.97
 -33 -1 9 4.87 1.45
 -33 1 9 6.4 1.28
 33 1 -9 6.5 1.36
 -33 1 9 4.09 1.21
 -33 1 9 3.22 1.38
 -33 -1 9 5.23 1.43
 -35 1 9 5.1 0.95
 -35 -1 9 4.97 1.44
 -35 -1 9 3.92 1.17
 -35 1 9 6.42 1.28
 35 1 -9 3.91 1.13
 -35 1 9 4.39 1.29
 -35 -1 9 5.54 1.6
 -35 1 9 4.96 1.4
 -37 1 9 0.08 0.66
 -37 -1 9 -0.6 0.94
 -37 1 9 0.52 1.13
 -37 -1 9 -1.47 1.3
 -37 1 9 0.5 0.9
 -37 -1 9 2.77 1.35
 37 1 -9 0.81 1.2
 -39 1 9 3.25 1.01
 -39 1 9 1.62 0.58
 -39 -1 9 2.03 1.07
 -39 -1 9 0.02 0.82
 39 1 -9 -0.27 1.13
 -39 -1 9 1.11 1.14
 -39 1 9 0.9 1.14
 -41 -1 9 2.09 0.92
 -41 1 9 5.09 0.95
 -41 -1 9 1.81 1.13
 -41 -1 9 4.68 1.09
 41 -1 -9 3.72 1.29
 41 1 -9 2.97 1.14
 -41 1 9 4.72 1.35
 -43 -1 9 1.94 0.8
 -43 -1 9 -0.29 1.12
 -43 -1 9 0.46 0.87
 -43 1 9 1.35 0.64
 43 1 -9 2.44 0.99
 43 -1 -9 0.84 1.01
 -43 1 9 1.5 1.08
 -45 -1 9 2.62 0.86
 -45 -1 9 4.79 0.88
 45 1 -9 3.86 0.76
 -45 -1 9 4.44 0.67
 -45 1 9 3.85 0.93
 -47 1 9 0.86 0.67
 47 1 -9 0.44 0.2
 47 -1 -9 0.26 0.71
 -47 -1 9 0.39 0.49
 -47 -1 9 -0.03 0.65
 -38 -2 -9 0.38 0.49
 -38 2 -9 1.63 0.68
 38 2 9 0.75 0.66
 38 -2 9 1 0.7
 38 -2 9 1.15 0.64
 -36 2 -9 0.81 0.78
 -36 -2 -9 0.12 0.58
 36 2 9 1.13 0.85
 36 -2 9 1.89 0.79
 -36 -2 -9 -0.24 0.69
 -34 -2 -9 2.11 0.95
 -34 2 -9 0.16 0.79
 -34 -2 -9 0.1 0.67
 34 2 9 1.02 0.63
 34 2 9 1.18 0.93
 34 -2 9 2.32 1.17
 -32 -2 -9 -0.83 1.03
 32 2 9 0.42 1
 32 2 9 0.6 0.87
 -32 -2 -9 1.77 0.95
 32 -2 9 0.7 1.19
 -30 2 -9 1.87 0.48
 -30 -2 -9 2.84 1.06
 30 2 9 -0.01 1.16
 30 2 9 2.23 1.11
 -28 -2 -9 1.75 1.29
 28 2 9 0.58 1.08
 -28 2 -9 1.81 0.69
 28 2 9 -0.42 0.63
 -26 2 -9 8 1
 26 2 9 6.11 1.41
 26 2 9 8.1 1.03
 -26 -2 -9 9.75 1.65
 -24 2 -9 -0.4 0.75
 24 2 9 -0.64 1.3
 24 2 9 2.14 0.87
 -22 2 -9 11.4 1.15
 22 2 9 10.31 1.26
 -22 2 -9 9.02 0.71
 -20 2 -9 -0.92 1.05
 20 2 9 -0.97 1.09
 20 2 9 -0.16 0.82
 -20 2 -9 0.75 0.74
 -18 2 -9 7.73 1.25
 18 2 9 9.4 1.36
 -18 2 -9 8.46 1.04
 -18 2 -9 7.16 1.37
 -16 2 -9 0.2 0.57
 -16 -2 -9 -0.14 0.8
 16 2 9 1.96 1.14
 16 2 9 -0.04 0.84
 -16 2 -9 0.85 1
 -14 2 -9 0.35 0.96
 14 2 9 0.96 1.06
 -14 -2 -9 -0.57 0.83
 -14 2 -9 1.32 0.98
 -12 -2 -9 -0.19 0.77
 12 2 9 -0.86 0.9
 -12 2 -9 -0.21 1.06
 -12 2 -9 0.48 0.86
 10 2 9 13.75 1.54
 -10 -2 -9 16.61 1.38
 10 2 9 15.12 1.38
 -10 2 -9 13.94 1.59
 -10 -2 -9 16.66 1.51
 -10 2 -9 16.96 1.53
 -8 -2 -9 18.7 1.39
 8 2 9 18.01 1.38
 8 2 9 21.31 1.71
 -8 2 -9 16.53 1.66
 -8 -2 -9 17.56 1.57
 -8 2 -9 19.18 1.54
 -6 -2 -9 4.88 0.98
 6 2 9 5.89 0.95
 6 2 9 7.54 1.21
 -6 -2 -9 7.71 1.08
 -6 2 -9 6.92 1.17
 -6 2 -9 5.82 1.02
 4 2 9 12.91 1.17
 4 2 9 12.94 1.34
 -4 2 -9 13.9 1.47
 -4 2 -9 15.49 1.25
 -4 2 -9 16.5 1.37
 -4 -2 -9 13.57 1.2
 -2 2 -9 2.81 1.04
 -2 2 -9 2.84 0.79
 2 2 9 2.25 0.76
 2 2 9 0.74 0.85
 -2 -2 -9 1.25 0.74
 -2 2 -9 1.67 0.79
 0 2 9 10.65 1.03
 0 -2 -9 12.02 1.13
 0 2 9 10.2 1.12
 0 2 -9 14 1.38
 0 2 -9 13.31 1.26
 0 2 -9 11.17 1.17
 2 2 -9 38.35 1.93
 2 2 -9 41.35 1.85
 -2 -2 9 38.2 1.47
 -2 2 9 35.71 1.72
 2 -2 -9 35.66 1.64
 2 2 -9 36.17 1.73
 4 2 -9 1.14 0.72
 4 -2 -9 0.37 0.73
 -4 -2 9 0.69 0.46
 -4 2 9 1.61 0.88
 4 2 -9 1.28 0.83
 6 -2 -9 13.25 1.11
 -6 -2 9 13.34 0.79
 -6 2 9 13.85 1.2
 -6 -2 9 15.47 1.24
 6 2 -9 16.36 1.34
 6 2 -9 13.44 1.19
 8 -2 -9 20.53 1.26
 8 2 -9 20.97 1.47
 -8 2 9 20.59 1.34
 -8 -2 9 20.75 1.39
 10 2 -9 1.64 0.78
 -10 2 9 0.16 0.76
 -10 -2 9 0.45 0.86
 10 -2 -9 0.89 0.66
 12 2 -9 0.26 0.78
 12 -2 -9 -0.3 0.65
 12 2 -9 -0.97 0.71
 -12 2 9 -0.87 0.72
 -12 -2 9 -0.82 0.86
 -12 2 9 0.47 0.69
 14 -2 -9 3.19 0.74
 -14 -2 9 2.3 0.99
 14 2 -9 0.74 0.74
 -14 2 9 2.97 0.83
 -16 -2 9 7.43 1.18
 16 2 -9 4.67 0.98
 -16 2 9 7.51 1.04
 16 -2 -9 4.94 0.82
 18 -2 -9 0.01 0.61
 18 2 -9 -0.19 0.75
 -18 -2 9 -0.05 0.94
 -18 2 9 0.14 0.83
 -20 -2 9 25.73 1.92
 20 2 -9 26.04 1.72
 -20 2 9 25.81 1.81
 22 2 -9 0.45 0.93
 -22 -2 9 0.46 1.03
 -22 2 9 0.15 0.92
 -22 2 9 1.39 0.83
 -24 -2 9 1.83 1.14
 -24 2 9 1.96 1.1
 26 2 -9 16.28 1.51
 -26 -2 9 14.03 1.68
 -26 2 9 14.4 1.3
 -26 2 9 15.29 1.73
 -28 -2 9 2.47 1.2
 -28 2 9 1.63 0.92
 -28 2 9 0.94 1.21
 -28 2 9 1.91 1.13
 28 2 -9 1.34 0.94
 -28 -2 9 0.4 1.08
 -30 2 9 1 0.96
 -30 2 9 0.4 0.59
 -30 2 9 1.8 0.87
 -30 -2 9 1.17 1.17
 30 2 -9 0.19 0.91
 -30 -2 9 1.14 1.21
 -30 2 9 -0.57 1.19
 -32 2 9 3.2 0.67
 -32 2 9 3.91 0.99
 -32 2 9 0.66 1.2
 32 2 -9 4.63 1.32
 -32 -2 9 1.34 1.09
 -32 -2 9 2.94 1.45
 -32 2 9 4.32 1.54
 -34 2 9 0.28 0.35
 -34 2 9 -0.69 1.3
 -34 -2 9 -0.74 1.29
 34 2 -9 -1.56 1.19
 -34 -2 9 -1.15 1.25
 -34 2 9 0.54 1.26
 -34 2 9 1.18 0.85
 -36 2 9 2.62 1.38
 -36 -2 9 0.85 1.06
 36 2 -9 0.71 1.06
 -36 -2 9 0.64 1.07
 -36 2 9 -0.07 0.72
 -38 2 9 1.72 1.09
 -38 -2 9 3.5 1.29
 38 2 -9 1.22 1.07
 -38 2 9 2.39 0.74
 -38 -2 9 4.02 1.35
 -40 2 9 0.19 1.12
 -40 -2 9 -0.14 0.98
 -40 2 9 0.31 0.46
 40 2 -9 1.12 0.87
 -40 -2 9 -0.2 1.14
 -42 -2 9 0.44 0.97
 -42 -2 9 -0.26 0.86
 -42 -2 9 1.21 1.07
 42 2 -9 0.08 0.66
 -42 2 9 0.81 0.99
 -44 -2 9 0.23 0.72
 -44 2 9 -1.26 0.88
 -44 -2 9 -1.18 0.98
 -44 -2 9 -1.15 0.81
 -46 -2 9 -0.17 0.51
 -46 -2 9 -0.08 0.8
 -46 -2 9 -0.65 0.65
 46 -2 -9 0.24 0.83
 -46 2 9 0.62 0.69
 -48 -2 9 -0.41 0.55
 37 3 9 1.23 0.66
 -37 -3 -9 2.3 0.56
 -37 3 -9 2.06 0.63
 37 -3 9 2.08 0.81
 -35 -3 -9 2.14 0.72
 -35 3 -9 3.08 0.85
 -35 -3 -9 2.2 0.72
 35 3 9 1.87 0.73
 35 -3 9 3.83 1.04
 -33 3 -9 2.38 0.93
 33 3 9 1.53 0.99
 -33 -3 -9 1.52 0.95
 33 -3 9 1.06 1.17
 -31 -3 -9 -0.37 0.95
 31 3 9 0.88 0.92
 -31 3 -9 0.85 0.95
 -29 3 -9 0.55 1
 29 3 9 0.41 1.02
 29 3 9 1.35 0.65
 -29 -3 -9 0.79 1.2
 27 3 9 1.88 1.16
 -27 3 -9 1.32 1.01
 27 3 9 3.71 0.94
 -25 3 -9 0.65 1
 25 3 9 0.55 1.34
 25 3 9 0.23 0.98
 23 3 9 11.18 1.37
 -23 3 -9 8.72 1.42
 -23 3 -9 6.75 1.62
 -21 3 -9 3.44 1.11
 -21 3 -9 3.68 0.52
 21 3 9 4.46 1.16
 -21 3 -9 2.77 1.1
 21 3 9 2.53 0.43
 -21 3 -9 2.8 1.28
 -19 3 -9 10.87 0.8
 19 3 9 10.34 1.34
 -19 3 -9 7.89 1.34
 -19 3 -9 8.43 1.28
 -19 3 -9 7.13 0.98
 19 3 9 8.55 0.81
 -19 3 -9 8.78 1.62
 -17 3 -9 -1.3 1.09
 -17 -3 -9 -0.56 0.99
 -17 3 -9 1.58 0.81
 17 3 9 0.62 0.86
 -17 3 -9 1.15 0.51
 -17 3 -9 1.42 1.09
 -15 3 -9 31.79 1.25
 15 3 9 32.47 1.84
 -15 -3 -9 31.87 2.04
 15 3 9 28.22 2.01
 15 3 9 26.85 2.22
 -15 3 -9 26.26 2.13
 -13 3 -9 14.62 0.87
 -13 -3 -9 15.99 1.58
 13 3 9 16.41 1.34
 13 3 9 11.71 1.41
 13 3 9 14.32 1.64
 13 3 9 10.89 1.25
 -13 3 -9 16.26 1.76
 11 3 9 5.9 1.25
 11 3 9 8.51 1.22
 -11 3 -9 6.26 1.36
 -11 3 -9 7.09 1.34
 11 3 9 7.83 1.07
 -11 -3 -9 6.58 1.17
 -9 -3 -9 21.3 1.68
 9 3 9 21.97 1.6
 9 3 9 18.49 1.69
 9 3 9 20.36 1.47
 -9 3 -9 20.29 1.91
 -9 3 -9 22.15 1.81
 -7 -3 -9 82.64 2.83
 7 3 9 78.24 2.65
 7 3 9 79.44 2.92
 -7 3 -9 80.93 3.35
 -7 -3 -9 77.65 2.83
 -7 3 -9 79.86 3.04
 -5 -3 -9 48.18 2.18
 5 3 9 42.42 1.93
 5 3 9 41.91 2.15
 -5 3 -9 45 2.49
 -5 3 -9 44.81 2.3
 -3 -3 -9 43.11 2.02
 3 3 9 41.37 1.85
 3 3 9 42.04 2.11
 -3 3 -9 42.3 2.36
 -3 3 -9 38.07 2.09
 -1 3 -9 1.86 0.87
 1 3 9 1.8 0.74
 -1 3 -9 1.54 0.92
 -1 -3 -9 2.81 0.93
 1 3 9 1.57 0.9
 1 -3 -9 18.55 1.42
 -1 3 9 18.72 1.26
 -1 3 9 18.4 1.47
 1 3 -9 18.75 1.67
 1 3 -9 17.68 1.47
 3 -3 -9 15.83 1.29
 3 3 -9 19.02 1.6
 -3 3 9 19.31 1.43
 3 3 -9 17.72 1.48
 -5 3 9 13.93 1.31
 5 3 -9 13.51 1.33
 5 3 -9 13.34 1.35
 5 -3 -9 12.79 1.14
 7 3 -9 4.77 1.09
 -7 3 9 3.65 1.03
 -7 -3 9 4.7 1.03
 7 3 -9 3.68 0.94
 7 -3 -9 4.97 0.91
 9 -3 -9 37 1.7
 -9 3 9 37.45 1.91
 -9 -3 9 39.14 1.96
 -11 -3 9 4.5 1.13
 11 -3 -9 4.68 0.9
 -11 3 9 4.36 1.04
 11 3 -9 3.88 0.82
 13 -3 -9 35.9 1.64
 13 3 -9 33.5 1.72
 -13 3 9 33.19 1.8
 -13 -3 9 34.94 1.98
 15 -3 -9 6.32 0.88
 15 3 -9 6.37 1.04
 -15 -3 9 5.12 1.2
 17 3 -9 18.99 1.53
 17 3 -9 20.05 1.55
 -17 -3 9 20.85 1.69
 -17 3 9 18.7 1.59
 19 3 -9 2.12 0.93
 19 3 -9 3.61 1.02
 -19 -3 9 0.8 1.05
 -19 3 9 2.37 0.91
 -19 3 9 1.61 0.93
 21 3 -9 36.42 2.17
 -21 -3 9 39.83 2.36
 -21 3 9 39.65 2.35
 21 3 -9 37.92 2.15
 23 3 -9 24.53 1.45
 -23 3 9 26.11 1.27
 23 3 -9 23.34 1.87
 -23 -3 9 25.83 2.08
 -23 3 9 23.63 2.01
 23 3 -9 20.21 1.71
 25 3 -9 4.69 1.13
 -25 3 9 3.5 0.72
 25 3 -9 3.59 1.17
 -25 3 9 4.13 1.26
 25 3 -9 4.51 0.89
 -25 -3 9 4.92 1.29
 -25 3 9 4.64 1.27
 -27 3 9 0.31 1.17
 27 3 -9 -0.65 0.81
 27 3 -9 0.93 1.07
 -27 -3 9 -0.02 1.03
 -27 -3 9 -0.28 1.12
 -27 3 9 0.92 1.16
 -27 3 9 0.48 0.56
 -29 3 9 0.12 0.59
 29 3 -9 1.9 1.2
 -29 3 9 0.88 1.23
 -29 -3 9 1.01 1.24
 29 3 -9 1.3 0.82
 -29 -3 9 0.99 1.15
 -29 3 9 0.92 1.25
 -31 3 9 0.56 0.54
 -31 3 9 -0.2 0.97
 -31 -3 9 1.86 1.09
 31 3 -9 -0.69 1.04
 31 3 -9 1.34 0.87
 -31 -3 9 1.1 1.3
 -31 3 9 0.1 1.22
 -33 3 9 3.21 0.48
 -33 -3 9 3.83 1.36
 33 3 -9 3.02 0.91
 -33 -3 9 2.38 1.37
 -33 3 9 2.86 1.32
 -33 3 9 4.46 1.41
 -35 -3 9 0.75 1.06
 35 3 -9 -1.07 0.83
 -35 3 9 0.35 1.22
 -37 -3 9 3.74 1.22
 37 3 -9 3.85 0.68
 -37 3 9 3.66 1.23
 -39 -3 9 1.29 0.96
 -39 -3 9 0.42 0.96
 -39 3 9 0.01 0.97
 -41 -3 9 2.54 0.96
 -41 3 9 4.74 1
 -41 -3 9 2.79 1.11
 -43 -3 9 0.78 0.73
 -43 3 9 1.89 0.83
 -45 3 9 0.66 0.61
 -45 -3 9 3.17 0.79
 -45 -3 9 1.68 0.76
 -45 -3 9 2.45 0.79
 -47 -3 9 0.22 0.38
 -47 -3 9 0.09 0.59
 -36 -4 -9 1.08 0.59
 36 4 9 -0.09 0.59
 36 4 9 0.32 0.59
 36 -4 9 0.23 0.7
 -34 4 -9 -0.75 0.61
 -34 -4 -9 0.98 0.67
 34 4 9 0.64 0.74
 34 4 9 0.63 0.73
 -32 -4 -9 0.74 0.98
 -32 4 -9 -0.22 0.7
 32 4 9 1.31 0.82
 32 4 9 -1.08 1.04
 -30 4 -9 2 0.82
 30 4 9 1.7 1.05
 30 4 9 2.24 0.93
 -28 4 -9 0.01 0.95
 28 4 9 -0.25 1.02
 28 4 9 -0.54 0.95
 -26 4 -9 0.58 0.99
 26 4 9 -0.24 1.14
 26 4 9 0.69 0.92
 -24 4 -9 -0.24 1.02
 -24 4 -9 0.19 0.79
 24 4 9 0.15 1.23
 24 4 9 -0.92 1.08
 -22 4 -9 1.11 1.19
 22 4 9 -0.09 1.36
 -22 4 -9 -0.08 0.81
 -22 4 -9 -0.16 1.04
 -22 4 -9 1.72 1.48
 -20 4 -9 1.38 1.03
 -20 4 -9 2.36 1.16
 -20 -4 -9 1.57 1.08
 20 4 9 2.92 1.45
 -20 4 -9 1.68 0.75
 -20 4 -9 0.71 1.39
 -18 4 -9 -0.15 0.92
 -18 4 -9 0.6 1
 18 4 9 0.01 0.95
 -18 4 -9 -0.27 0.8
 18 4 9 0.56 1.17
 18 4 9 0.52 0.35
 18 4 9 -0.1 0.77
 -18 -4 -9 0.31 1.01
 -18 4 -9 -2.21 1.51
 16 4 9 3.68 0.54
 -16 -4 -9 5.68 1.34
 -16 4 -9 3.05 1.19
 16 4 9 4.57 1.16
 -16 4 -9 4.8 1.17
 16 4 9 3.46 1.13
 -16 4 -9 2.07 0.81
 16 4 9 3.71 0.92
 -16 4 -9 3.43 1.49
 14 4 9 3.34 0.54
 -14 4 -9 2.66 0.89
 -14 -4 -9 3.67 1.25
 14 4 9 1.7 0.91
 14 4 9 4.31 1.15
 -14 4 -9 3.1 1.29
 -14 4 -9 2.69 1.29
 -12 4 -9 0.27 0.73
 -12 -4 -9 1.77 1.01
 12 4 9 0.13 0.97
 12 4 9 0.48 0.91
 12 4 9 0.79 1.05
 12 4 9 0.92 0.4
 -12 4 -9 0.52 1.14
 -10 -4 -9 2.62 1.07
 10 4 9 1.66 0.85
 10 4 9 3.5 1.18
 10 4 9 2.29 1.01
 -10 4 -9 3.03 1.31
 -8 -4 -9 6.35 1.23
 8 4 9 2.81 0.93
 8 4 9 5.23 1.12
 8 4 9 2.51 1.1
 -8 4 -9 4.79 1.26
 -6 -4 -9 1.74 1.13
 6 4 9 0.52 0.75
 6 4 9 0.25 0.95
 -6 4 -9 -0.2 1.07
 6 4 9 1.44 0.91
 -6 4 -9 0.19 1.11
 -4 -4 -9 10.68 1.4
 4 4 9 9.89 1.14
 4 4 9 8.39 1.35
 -4 4 -9 10.95 1.5
 4 4 9 9.32 1.24
 -4 4 -9 9.18 1.51
 2 4 9 19.16 1.42
 -2 -4 -9 20.88 1.69
 2 4 9 20.84 1.68
 -2 4 -9 20.18 1.89
 2 4 9 15.96 1.34
 -2 4 -9 19.32 1.77
 0 -4 -9 18.55 1.6
 0 4 9 16.28 1.29
 0 4 9 16.4 1.51
 0 4 -9 17.51 1.78
 0 4 9 15.42 1.43
 0 4 -9 15.25 1.6
 -2 4 9 75.09 2.65
 -2 4 9 69.92 2.71
 2 4 -9 73.75 3.07
 2 4 -9 73.07 2.95
 4 4 -9 0.56 0.96
 -4 4 9 -0.5 0.83
 -4 4 9 0.83 0.96
 4 4 -9 -0.35 0.96
 4 -4 -9 0.99 0.87
 6 4 -9 0.25 1
 6 -4 -9 0.55 0.79
 -6 4 9 -0.01 0.79
 -6 -4 9 1.38 1.04
 -6 4 9 1.36 0.89
 8 -4 -9 1.35 0.82
 -8 4 9 0.71 0.85
 -8 4 9 2.16 0.9
 -8 -4 9 2.53 1.04
 -10 4 9 13.14 1.39
 10 -4 -9 12.53 1.2
 -10 4 9 13.19 1.43
 -10 -4 9 12.51 1.51
 10 4 -9 11.25 1.14
 12 -4 -9 -0.17 0.68
 12 4 -9 0.37 0.7
 -12 4 9 0.56 0.85
 -12 -4 9 0.61 0.97
 12 4 -9 -0.49 0.78
 -12 4 9 -0.17 0.81
 14 4 -9 2.87 0.83
 -14 -4 9 2.41 1.16
 14 4 -9 4.29 1.02
 -14 4 9 4.84 1.06
 16 4 -9 5.74 1.09
 -16 -4 9 5.8 1.35
 16 4 -9 3.89 1.02
 -16 4 9 4.49 1.07
 18 4 -9 10.48 1.39
 18 4 -9 11.04 1.47
 -18 -4 9 8.23 1.41
 -20 -4 9 4.33 1.34
 20 4 -9 5.38 1.16
 20 4 -9 4.2 1.14
 -22 4 9 1.01 1.16
 22 4 -9 0.96 0.92
 22 4 -9 2.52 1.17
 -22 -4 9 2.34 1.27
 22 4 -9 1.35 0.94
 -24 4 9 2.27 1.14
 -24 -4 9 4.54 1.17
 24 4 -9 1.31 1.07
 24 4 -9 2.29 1.1
 24 4 -9 3.42 1.24
 -24 -4 9 2.32 1.24
 -24 4 9 4.2 1.42
 26 4 -9 1.2 1
 26 4 -9 -1.01 1.17
 -26 4 9 1.26 1.23
 26 4 -9 -0.15 1.07
 26 4 -9 0.18 0.75
 -26 -4 9 1.29 1.2
 -26 -4 9 0.52 1.09
 26 4 -9 1.01 0.91
 -26 4 9 0.22 1.28
 28 4 -9 1.47 1.3
 -28 -4 9 2.41 1.27
 -28 4 9 2.76 1.31
 28 4 -9 1.9 1.09
 28 4 -9 1.26 0.96
 28 4 -9 1.92 0.87
 -28 -4 9 2.55 1.37
 28 4 -9 3.19 1.19
 -28 4 9 0.75 1.25
 -30 4 9 5.78 1.31
 -30 -4 9 6.12 1.32
 30 4 -9 4.51 1.29
 -30 -4 9 7.51 1.52
 30 4 -9 7.16 1.44
 -30 4 9 4.99 1.4
 32 4 -9 0.75 1.13
 -32 4 9 -0.83 1.29
 32 4 -9 -1.75 1.38
 34 4 -9 1.18 1.09
 -34 4 9 1.66 1.19
 34 4 -9 -0.18 1.29
 -34 -4 9 1.48 1.15
 -36 -4 9 5.22 1.26
 36 4 -9 3.3 1.2
 -36 4 9 2.33 1.1
 36 4 -9 5.39 1.43
 -38 -4 9 -1.85 1.09
 38 4 -9 1.59 0.91
 -38 4 9 1.43 1.02
 38 4 -9 0.27 1.21
 -40 -4 9 1.5 1.04
 -40 4 9 -0.23 0.83
 40 4 -9 -0.9 1.03
 -42 -4 9 0.45 0.68
 -42 4 9 -0.74 0.75
 -42 -4 9 -0.04 0.73
 42 4 -9 1.57 0.85
 -44 -4 9 -0.34 0.63
 -44 -4 9 0.32 0.64
 44 4 -9 1.07 0.84
 -46 -4 9 -0.01 0.41
 46 4 -9 0.51 0.51
 35 5 9 -0.32 0.45
 -33 -5 -9 0.35 0.64
 33 5 9 0.79 0.61
 33 5 9 1.36 0.6
 -31 5 -9 -0.58 0.47
 31 5 9 0.17 0.77
 31 5 9 -0.28 0.59
 29 5 9 -0.45 0.91
 -29 5 -9 1.61 0.64
 29 5 9 2.06 0.94
 -27 5 -9 1.34 0.73
 27 5 9 1.07 1.03
 27 5 9 3.34 1.14
 -25 5 -9 5.37 1.03
 25 5 9 5.63 1.4
 25 5 9 5.12 1.27
 -23 5 -9 1.25 0.81
 23 5 9 1.49 1.27
 -23 5 -9 1.61 0.83
 23 5 9 0.93 1.08
 21 5 9 1.64 1.08
 -21 5 -9 0.76 0.81
 21 5 9 0.63 1.22
 21 5 9 4.4 1.06
 -21 5 -9 -0.03 1.14
 -21 5 -9 1.52 0.84
 21 5 9 1.11 1.07
 -19 5 -9 0.7 0.87
 19 5 9 1.18 1.06
 -19 5 -9 1.05 1.13
 -19 5 -9 0.93 0.78
 -19 -5 -9 0.2 1.18
 19 5 9 2 0.9
 -19 5 -9 -1.13 1.49
 -17 5 -9 9.61 1.16
 17 5 9 6.66 1.37
 -17 -5 -9 7.91 1.47
 17 5 9 8.73 1.4
 -17 5 -9 8.9 1.13
 17 5 9 7.23 1.03
 -17 5 -9 8.33 1.46
 -17 5 -9 10.03 1.87
 -15 5 -9 23.69 1.48
 -15 5 -9 20.51 1.98
 -15 5 -9 25.29 1.55
 -15 -5 -9 25.71 2.17
 15 5 9 23.68 1.98
 15 5 9 22.95 1.96
 15 5 9 24.38 1.59
 -15 5 -9 19.56 2.2
 13 5 9 3.79 1.31
 -13 5 -9 0.47 1.2
 -13 -5 -9 1.43 1.34
 -13 5 -9 1.73 0.75
 13 5 9 2.05 1.15
 -13 5 -9 0.3 0.69
 13 5 9 -0.65 0.77
 -13 5 -9 1.62 1.38
 -11 5 -9 22.09 1.98
 -11 5 -9 21.04 1.35
 -11 -5 -9 23.66 2.08
 11 5 9 23.93 1.88
 11 5 9 19.92 1.74
 11 5 9 22.53 1.41
 -11 5 -9 26.01 2.41
 -11 5 -9 20.45 1.33
 -9 5 -9 0.69 0.63
 -9 5 -9 0.54 0.91
 -9 -5 -9 1.33 1.15
 9 5 9 2.08 0.96
 9 5 9 0.04 1.09
 -9 5 -9 1.11 1.33
 -7 5 -9 33.56 2.18
 -7 -5 -9 35.46 2.4
 7 5 9 36.75 2.03
 7 5 9 36.62 2.19
 -7 5 -9 35.08 2.54
 -7 5 -9 30.13 1.5
 -5 -5 -9 9.63 1.48
 5 5 9 10.3 1.26
 5 5 9 8.36 1.47
 5 5 9 9.76 1.43
 -5 5 -9 9.3 1.73
 -3 5 -9 3.2 1.26
 -3 -5 -9 6.31 1.39
 3 5 9 3.09 0.86
 3 5 9 4.3 1.02
 3 5 9 2.59 1.04
 -1 5 -9 1.06 1.23
 -1 5 -9 1.32 1.11
 1 5 9 0.28 0.98
 -1 -5 -9 0.28 1.04
 1 5 9 1.09 0.99
 1 -5 -9 22.28 1.76
 -1 5 9 20.4 1.76
 -1 5 9 21.09 1.74
 1 5 -9 19.01 1.93
 3 5 -9 -0.55 1.16
 -3 5 9 1.24 1.09
 3 -5 -9 1.24 0.96
 -3 5 9 1.44 0.95
 5 5 -9 4.78 1.37
 -5 5 9 5.3 1.14
 -5 -5 9 4 1.24
 -5 5 9 2.3 0.98
 5 -5 -9 3.35 1.01
 7 5 -9 1.49 1.15
 -7 -5 9 2.93 1.33
 -7 5 9 1.65 0.96
 -7 5 9 2.08 1.1
 7 -5 -9 3.92 1.07
 9 -5 -9 15.76 1.41
 9 5 -9 12.89 1.18
 -9 5 9 14.41 1.5
 -9 -5 9 18.05 1.84
 -9 5 9 18.61 1.69
 -11 5 9 2.98 1.09
 11 5 -9 3.66 0.86
 -11 -5 9 4.38 1.34
 11 5 -9 4.16 0.97
 13 5 -9 26.52 1.74
 13 5 -9 30.16 1.91
 -13 -5 9 28.97 2.14
 -13 5 9 29.69 1.98
 15 5 -9 11.46 1.26
 15 5 -9 13.53 1.59
 -15 -5 9 10.47 1.5
 -15 5 9 10.37 1.35
 17 5 -9 2.35 1.18
 17 5 -9 3.17 1
 -17 -5 9 0.64 1.2
 17 5 -9 2.21 1.12
 19 5 -9 4.32 1.37
 19 5 -9 1.95 0.97
 -19 -5 9 2.87 1.32
 19 5 -9 3.19 1.1
 -19 5 9 4.25 1.34
 -21 5 9 12.44 1.74
 -21 -5 9 12.79 1.79
 21 5 -9 11.25 1.52
 21 5 -9 10.77 1.46
 21 5 -9 12.74 1.78
 21 5 -9 9.87 1.11
 21 5 -9 13.63 1.49
 -23 5 9 0.55 1.27
 23 5 -9 -0.53 1.12
 23 5 -9 0.32 0.97
 23 5 -9 0.55 1.15
 -23 -5 9 1.73 1.3
 23 5 -9 0.23 0.76
 23 5 -9 0.62 0.88
 25 5 -9 -0.62 1.25
 25 5 -9 1.18 1.06
 25 5 -9 0.54 1.28
 25 5 -9 1.19 0.81
 -25 -5 9 -1.22 1.34
 -25 5 9 -0.29 1.38
 25 5 -9 -0.15 1.02
 -27 5 9 -0.44 1.29
 27 5 -9 0.01 1.18
 27 5 -9 -0.7 1.3
 27 5 -9 0.04 0.75
 -27 -5 9 -0.95 1.15
 27 5 -9 -1.13 1.04
 -27 -5 9 0.07 1.15
 -29 -5 9 2.31 1.12
 -29 5 9 1.48 1.34
 29 5 -9 0.8 1.35
 29 5 -9 1.49 1.24
 29 5 -9 2.07 0.82
 29 5 -9 1.88 1.13
 -31 5 9 -3.24 1.36
 31 5 -9 -0.4 1.2
 31 5 -9 -0.83 0.77
 31 5 -9 -0.96 1.04
 -31 -5 9 0.96 1.2
 -33 5 9 -0.88 1.14
 -33 -5 9 1.13 1.09
 33 5 -9 -0.73 1.15
 33 5 -9 2.54 1.18
 -35 5 9 -0.54 1.09
 -35 -5 9 -2.07 1.17
 35 5 -9 0.01 0.98
 35 5 -9 1.1 1.08
 -37 -5 9 1.88 1.05
 37 5 -9 -0.25 0.96
 37 5 -9 0.35 0.87
 39 5 -9 -0.15 0.77
 39 5 -9 -0.56 0.85
 -39 -5 9 -0.43 0.75
 41 5 -9 1.7 0.69
 -41 -5 9 1.43 0.76
 41 5 -9 1.95 0.84
 -43 -5 9 -0.09 0.56
 -43 -5 9 0.12 0.53
 43 5 -9 0.05 0.57
 32 6 9 0.42 0.32
 -30 -6 -9 0.3 0.66
 30 6 9 0.8 0.5
 28 6 9 0.73 0.65
 26 6 9 0.92 0.68
 -24 6 -9 0.75 0.38
 24 6 9 0.96 0.63
 24 6 9 1 0.72
 -22 6 -9 0.19 0.48
 22 6 9 -0.62 0.94
 -22 6 -9 0.33 0.72
 22 6 9 0.84 0.81
 22 6 9 0.4 0.79
 20 6 9 2.64 1.04
 -20 6 -9 4.06 0.65
 -20 6 -9 2.39 1.03
 20 6 9 3.17 0.9
 -20 6 -9 5.06 0.98
 20 6 9 3.65 0.97
 18 6 9 3.41 1.17
 -18 6 -9 2.62 1.2
 -18 6 -9 3.53 0.92
 18 6 9 2.18 0.88
 18 6 9 5.21 1.13
 -18 6 -9 2.82 0.64
 -16 6 -9 1.6 0.62
 16 6 9 2.25 1.1
 -16 6 -9 3.09 0.87
 16 6 9 2.69 0.94
 -16 6 -9 0.68 1.07
 -14 6 -9 0.44 0.58
 -14 6 -9 1.09 1.1
 -14 -6 -9 0.88 1.3
 14 6 9 -0.48 1.16
 -14 6 -9 -0.07 0.71
 14 6 9 0.59 0.75
 -14 6 -9 1.81 1.26
 -12 6 -9 -1.73 1.49
 12 6 9 1.42 1.25
 -12 6 -9 0.41 0.52
 -12 6 -9 1.76 1.25
 -12 -6 -9 2.36 1.22
 12 6 9 0.84 0.9
 -12 6 -9 0.64 0.7
 12 6 9 1.54 0.81
 -10 6 -9 -0.15 1.46
 -10 6 -9 0.86 1.13
 10 6 9 -1.26 0.92
 10 6 9 1.02 1.28
 -10 -6 -9 0.27 1.24
 -10 6 -9 0.27 0.64
 10 6 9 -0.55 0.77
 -10 6 -9 0.3 0.52
 -8 6 -9 1.67 1.46
 -8 6 -9 2.21 1.23
 -8 -6 -9 1.21 1.26
 8 6 9 0.62 0.87
 8 6 9 0.6 1.22
 -8 6 -9 0.59 0.6
 -8 6 -9 -0.62 0.46
 8 6 9 -0.78 0.71
 -6 6 -9 -0.48 1.23
 -6 6 -9 0.31 1.09
 6 6 9 0.17 0.82
 -6 6 -9 0.21 0.41
 6 6 9 0.82 1.09
 -6 6 -9 0.62 0.55
 6 6 9 -0.29 0.68
 -6 -6 -9 1.06 1.16
 -4 6 -9 1.52 1.45
 -4 6 -9 0.18 0.36
 -4 6 -9 0.33 1.01
 -4 -6 -9 2.24 1.28
 -4 6 -9 0.45 0.51
 4 6 9 -0.51 1.18
 -2 6 -9 2.53 1.35
 -2 6 -9 2.01 1.06
 -2 6 -9 2.08 0.55
 2 6 9 4.05 1.3
 -2 -6 -9 1.53 1.21
 -2 6 -9 1.73 0.39
 0 6 -9 -0.51 1.29
 0 -6 -9 0.02 1.08
 0 6 -9 0.11 0.3
 0 6 9 -1.8 1.14
 0 6 -9 0.3 0.99
 2 -6 -9 21.31 1.94
 -2 6 9 23.07 1.93
 2 6 -9 17.75 1.66
 2 6 -9 16.54 0.74
 2 6 -9 23.24 2.17
 4 6 -9 1.1 0.33
 4 6 -9 1.87 1.41
 4 6 -9 -0.78 1.03
 -4 -6 9 1.52 1.24
 4 -6 -9 -0.24 0.99
 -4 6 9 0.75 1.02
 6 6 -9 0.77 0.83
 6 -6 -9 1.8 1.06
 6 6 -9 1.58 0.74
 -6 -6 9 1.63 1.27
 -6 6 9 2.67 1.28
 8 6 -9 6.44 1.3
 8 6 -9 6.83 0.98
 -8 6 9 7.23 1.41
 -8 -6 9 7.39 1.44
 10 6 -9 0.7 1.12
 10 6 -9 0.08 0.68
 -10 -6 9 -0.23 1.16
 10 6 -9 -0.03 0.5
 -12 -6 9 8.25 1.59
 12 6 -9 8.11 1.06
 12 6 -9 10.38 1.36
 -12 6 9 10.8 1.49
 12 6 -9 7.66 1.43
 12 6 -9 7.12 0.81
 14 6 -9 2.11 1.2
 14 6 -9 0.9 0.79
 -14 -6 9 1.54 1.3
 14 6 -9 0.72 1.02
 14 6 -9 0.49 0.63
 14 6 -9 -0.35 0.67
 16 6 -9 11.41 1.28
 16 6 -9 14.6 1.7
 -16 -6 9 13.55 1.82
 16 6 -9 12.38 1.1
 16 6 -9 14.19 1.25
 16 6 -9 13.95 1.79
 -18 -6 9 2.9 1.3
 18 6 -9 5.07 1.53
 18 6 -9 1.21 0.84
 18 6 -9 5.1 1.33
 18 6 -9 4.03 0.86
 18 6 -9 2.29 0.87
 20 6 -9 0.2 1.25
 20 6 -9 1.44 1.03
 20 6 -9 0.88 1.12
 -20 -6 9 1.58 1.34
 20 6 -9 0.72 0.73
 20 6 -9 1.75 0.92
 22 6 -9 2.27 1.27
 22 6 -9 1.16 1.26
 -22 -6 9 0.14 1.24
 22 6 -9 0.48 0.79
 22 6 -9 1.49 0.92
 24 6 -9 6.6 1.58
 24 6 -9 8.25 1.13
 24 6 -9 7.99 1.49
 24 6 -9 7.1 1.21
 26 6 -9 1.11 1.24
 26 6 -9 -0.18 1.02
 26 6 -9 2.01 0.84
 26 6 -9 1.72 0.93
 28 6 -9 -0.41 1.24
 28 6 -9 -0.87 1.05
 28 6 -9 0.48 0.83
 28 6 -9 -0.2 0.84
 -30 -6 9 0.56 0.93
 30 6 -9 0.89 1.07
 30 6 -9 -0.09 0.78
 30 6 -9 0.89 0.87
 -32 -6 9 0.08 0.89
 32 6 -9 -0.59 0.95
 32 6 -9 -0.17 0.71
 32 6 -9 -0.19 0.86
 34 6 -9 2.08 1.07
 -34 -6 9 3.85 1.03
 34 6 -9 3.51 0.93
 34 6 -9 3.34 0.84
 -36 -6 9 0.51 0.74
 36 6 -9 0.05 0.77
 36 6 -9 0.9 0.72
 -38 -6 9 0.13 0.66
 38 6 -9 1.15 0.73
 38 6 -9 0.96 0.59
 40 6 -9 -0.34 0.43
 25 7 9 1.13 0.53
 25 7 9 0.71 0.31
 23 7 9 3.22 0.7
 23 7 9 3.4 0.58
 23 7 9 3.57 0.9
 21 7 9 0.71 0.84
 -21 7 -9 1.18 0.66
 21 7 9 1.68 0.72
 21 7 9 0.57 0.59
 19 7 9 2.04 1.01
 -19 7 -9 0.39 0.69
 19 7 9 -0.48 0.69
 19 7 9 0.89 0.65
 -19 7 -9 0.75 0.8
 17 7 9 1.73 1.04
 -17 7 -9 2.1 0.79
 17 7 9 -0.47 0.74
 17 7 9 0.43 0.67
 -17 7 -9 -0.19 0.95
 15 7 9 -0.34 1.11
 -15 7 -9 2.8 0.82
 -15 7 -9 2.62 1.11
 15 7 9 1.5 0.64
 15 7 9 1.28 0.73
 -13 7 -9 5.64 1.29
 13 7 9 4.96 1.33
 -13 7 -9 5.75 0.89
 13 7 9 7.03 0.88
 13 7 9 7.76 1.05
 11 7 9 1.95 1.27
 -11 7 -9 2.26 0.71
 11 7 9 1.89 0.8
 11 7 9 1.35 0.73
 -11 7 -9 1.96 1
 -9 7 -9 0.04 0.94
 9 7 9 1.57 1.27
 -9 7 -9 0.67 0.63
 9 7 9 -0.84 0.73
 9 7 9 1.24 0.66
 -7 7 -9 3.1 1.09
 -7 7 -9 4.95 0.77
 7 7 9 5.03 0.86
 -5 7 -9 1.3 1.45
 -5 7 -9 0.46 0.94
 -5 -7 -9 1.57 1.29
 5 7 9 0.56 1.17
 -5 7 -9 1.06 0.61
 5 7 9 2.05 0.74
 -3 7 -9 1.66 1.16
 -3 7 -9 0.62 1.07
 -3 -7 -9 5.76 1.45
 3 7 9 4.11 1.45
 -3 7 -9 1.98 0.62
 -1 7 -9 7.87 1.7
 -1 7 -9 11.33 1.59
 -1 -7 -9 11.92 1.75
 1 7 9 9.62 1.61
 -1 7 -9 10.12 0.9
 1 7 -9 6.01 1.62
 1 7 -9 2.75 0.65
 -1 -7 9 1.88 1.33
 1 -7 -9 3.15 1.2
 -1 7 9 4.01 1.33
 1 7 -9 1.85 0.58
 1 7 -9 3.66 1.2
 3 7 -9 2.06 1.27
 3 7 -9 3.56 1.31
 3 7 -9 2.07 0.66
 -3 -7 9 2.36 1.38
 3 7 -9 1.71 0.58
 -3 7 9 4.98 1.51
 3 -7 -9 3.04 1.12
 5 7 -9 1.33 1.03
 5 7 -9 2.87 0.74
 -5 -7 9 3.15 1.33
 5 7 -9 3.55 0.67
 -5 7 9 4.46 1.48
 7 7 -9 0.22 0.58
 -7 -7 9 0.18 1.25
 7 7 -9 0.21 0.56
 -7 7 9 0.41 1.07
 7 7 -9 0.53 0.87
 9 7 -9 2.18 0.77
 -9 -7 9 0.26 1.14
 9 7 -9 0.67 0.57
 -9 7 9 2.08 1.21
 9 7 -9 2.14 1.1
 11 7 -9 -0.09 0.67
 -11 -7 9 0.63 1.13
 11 7 -9 0.56 0.62
 -11 7 9 0.75 1.09
 11 7 -9 -1.85 1.13
 13 7 -9 12.69 1.74
 13 7 -9 8.84 1.36
 -13 -7 9 10.66 1.68
 13 7 -9 9.99 1
 15 7 -9 2.55 1.24
 15 7 -9 2.78 1.14
 -15 -7 9 3.48 1.36
 15 7 -9 2.61 0.79
 15 7 -9 1.77 0.33
 17 7 -9 3.84 1.19
 17 7 -9 5.55 0.9
 17 7 -9 4.73 1.3
 17 7 -9 5.31 0.55
 19 7 -9 -1.24 1.1
 19 7 -9 0.26 1.11
 19 7 -9 0.42 0.71
 19 7 -9 0.44 0.45
 21 7 -9 6.88 1.51
 21 7 -9 6.39 0.96
 21 7 -9 6.55 1.36
 21 7 -9 6.75 0.75
 23 7 -9 1.04 1.1
 23 7 -9 1.38 0.79
 23 7 -9 2.24 0.65
 23 7 -9 2.77 1.23
 25 7 -9 1.09 1.07
 25 7 -9 1.99 1.2
 25 7 -9 0.18 0.73
 25 7 -9 1.97 0.67
 27 7 -9 0.99 1.08
 27 7 -9 -0.53 0.71
 27 7 -9 1.19 0.62
 29 7 -9 2.62 0.81
 29 7 -9 2.99 0.64
 29 7 -9 2.97 1.14
 31 7 -9 -0.53 0.6
 31 7 -9 -0.05 0.42
 31 7 -9 0.99 1.02
 33 7 -9 0.85 0.76
 33 7 -9 1.21 0.6
 33 7 -9 0.49 0.21
 35 7 -9 -0.24 0.69
 35 7 -9 1.28 0.53
 37 7 -9 0.55 0.61
 22 8 9 0 0.41
 20 8 9 1.28 0.54
 18 8 9 0.38 0.71
 -18 8 -9 -0.15 0.52
 18 8 9 0.29 0.57
 16 8 9 -0.97 0.98
 -16 8 -9 1.19 0.6
 16 8 9 0.55 0.61
 14 8 9 0.89 0.94
 -14 8 -9 0.37 0.56
 14 8 9 1.73 0.69
 12 8 9 2.55 1.12
 -12 8 -9 0.56 0.61
 12 8 9 1.25 0.66
 -12 8 -9 3.68 0.99
 -10 8 -9 -0.3 0.86
 10 8 9 2.14 1.16
 -10 8 -9 2.03 0.65
 10 8 9 1.03 0.69
 -8 8 -9 0.51 0.93
 -8 8 -9 1.82 0.63
 8 8 9 1.42 0.68
 8 8 9 3.1 1.18
 -6 8 -9 7.89 0.83
 6 8 9 6.32 0.82
 6 8 9 7.65 1.48
 -6 8 -9 7.61 1.31
 -4 8 -9 0.37 0.96
 4 8 9 -1.34 1.13
 -4 8 -9 -0.12 0.52
 4 8 9 -0.56 0.62
 -2 8 -9 4.18 1.25
 2 8 9 6.75 1.53
 -2 8 -9 5.96 0.72
 2 8 9 5.28 0.76
 0 8 -9 -0.3 1.06
 0 8 9 -0.77 1.26
 0 8 -9 0.54 0.52
 2 8 -9 2.15 0.62
 2 8 -9 1.11 1.09
 4 8 -9 -0.39 0.9
 -4 8 9 0.84 1.14
 4 8 -9 0.46 0.55
 -6 8 9 14.2 1.74
 6 8 -9 10.86 0.91
 6 8 -9 10.19 1.45
 8 8 -9 0.01 0.93
 8 8 -9 0.21 0.56
 10 8 -9 8.08 1.45
 10 8 -9 9.16 0.89
 12 8 -9 -0.53 1.11
 12 8 -9 0.51 0.64
 14 8 -9 0.8 1.17
 14 8 -9 2.22 0.72
 16 8 -9 0.64 1.08
 16 8 -9 0.71 0.68
 18 8 -9 0.05 0.93
 18 8 -9 0.68 1.1
 18 8 -9 0.33 0.64
 20 8 -9 -0.83 1.08
 20 8 -9 0.52 0.65
 22 8 -9 0.03 0.87
 22 8 -9 1.08 0.68
 24 8 -9 -1.68 0.96
 24 8 -9 -0.7 0.65
 26 8 -9 -0.18 0.86
 26 8 -9 0.1 0.56
 28 8 -9 -1.07 0.59
 28 8 -9 -1.13 0.75
 30 8 -9 0.54 0.75
 30 8 -9 1.48 0.55
 32 8 -9 0.32 0.63
 32 8 -9 0.39 0.4
 19 9 9 1.39 0.36
 17 9 9 -0.09 0.37
 15 9 9 0.98 0.42
 -13 9 -9 1.84 0.44
 13 9 9 1.99 0.51
 -11 9 -9 0.28 0.38
 11 9 9 0.84 0.51
 9 9 9 3.01 1
 -9 9 -9 2.13 0.46
 9 9 9 1.9 0.54
 7 9 9 1.58 0.98
 -7 9 -9 1.73 0.46
 7 9 9 1.79 0.53
 -5 9 -9 -0.44 0.82
 -5 9 -9 0.06 0.4
 5 9 9 -0.03 0.5
 5 9 9 1.07 0.88
 -3 9 -9 1.6 0.88
 -3 9 -9 1.7 0.45
 3 9 9 2.17 0.54
 3 9 9 1.84 1
 -1 9 -9 -1.25 0.85
 1 9 9 -0.57 0.94
 -1 9 -9 0.62 0.42
 1 9 9 0.76 0.49
 -1 9 9 1.04 0.96
 1 9 -9 1.2 0.94
 1 9 -9 2.28 0.46
 -1 9 9 1.94 0.54
 -3 9 9 -0.49 1
 3 9 -9 -1.22 0.95
 3 9 -9 0.24 0.44
 -3 9 9 0.38 0.47
 5 9 -9 2.21 0.49
 5 9 -9 2.92 0.94
 7 9 -9 2.3 0.98
 7 9 -9 0.19 0.44
 9 9 -9 1.25 1.01
 9 9 -9 0.92 0.47
 11 9 -9 0.48 0.85
 11 9 -9 0 0.47
 13 9 -9 3.9 1.12
 13 9 -9 1.2 0.5
 15 9 -9 2.05 1.01
 15 9 -9 0.67 0.51
 17 9 -9 2.8 1.04
 17 9 -9 3.46 0.62
 19 9 -9 0.7 0.8
 19 9 -9 -0.1 0.44
 21 9 -9 2.95 0.96
 21 9 -9 0.87 0.47
 23 9 -9 0.13 0.7
 23 9 -9 1.19 0.48
 25 9 -9 -1.56 0.74
 25 9 -9 -0.4 0.4
 27 9 -9 0.42 0.56
 27 9 -9 0.48 0.35
 10 10 9 0.05 0.25
 8 10 9 0.11 0.3
 6 10 9 2.18 0.38
 4 10 9 0.93 0.34
 2 10 9 3.46 0.43
 0 10 9 0.5 0.33
 -2 10 9 0.31 0.3
 4 10 -9 0.23 0.17
 -4 10 9 0.56 0.31
 6 10 -9 0.98 0.22
 -6 10 9 1.07 0.31
 8 10 -9 -0.22 0.64
 8 10 -9 -0.08 0.19
 -8 10 9 0.26 0.27
 10 10 -9 0.16 0.22
 -10 10 9 0.35 0.27
 12 10 -9 0.87 0.67
 12 10 -9 0.47 0.24
 -12 10 9 0.39 0.26
 14 10 -9 0.16 0.61
 14 10 -9 0.58 0.26
 -14 10 9 0.39 0.24
 16 10 -9 -0.29 0.26
 18 10 -9 0 0.25
 38 0 10 1.62 0.76
 38 0 10 1.44 0.55
 -36 0 -10 1.52 0.42
 36 0 10 1.31 0.95
 36 0 10 2.65 0.93
 -34 0 -10 2.57 0.72
 34 0 10 1.55 0.96
 34 0 10 2 0.79
 -32 0 -10 10.55 1.2
 32 0 10 14.15 1.76
 32 0 10 12.85 1.38
 -32 0 -10 8.82 0.74
 -30 0 -10 7.62 1.23
 30 0 10 9.57 1.8
 30 0 10 8.04 1.36
 -30 0 -10 6.34 0.94
 -28 0 -10 3.32 1.01
 -28 0 -10 4.53 1.24
 28 0 10 3.66 1.49
 28 0 10 4.34 1.38
 -26 0 -10 0.7 0.97
 -26 0 -10 -0.98 0.88
 26 0 10 1.05 1.05
 26 0 10 1.73 1.2
 -24 0 -10 0.53 1.04
 24 0 10 1.48 1.32
 -24 0 -10 0.78 1.01
 -22 0 -10 1.45 1.13
 -22 0 -10 2.2 0.98
 22 0 10 0.88 0.95
 -20 0 -10 17.31 1.62
 -18 0 -10 20.15 1.64
 16 0 10 0.2 1.03
 -14 0 -10 1.65 1.07
 14 0 10 0.83 0.94
 12 0 10 35.4 2.12
 -12 0 -10 36.83 2.31
 10 0 10 1.8 0.88
 -10 0 -10 0.85 0.99
 -8 0 -10 5.12 0.86
 8 0 10 5.36 1.15
 -8 0 -10 5.56 1.16
 -6 0 -10 9.54 1.05
 -6 0 -10 8.75 1.28
 6 0 10 8.47 1.14
 -4 0 -10 8.47 0.98
 4 0 10 9.99 1.12
 -4 0 -10 9.38 1.31
 -2 0 -10 233.58 4.65
 -2 0 -10 231.05 3.92
 2 0 10 232.7 4.04
 0 0 -10 31.9 1.56
 0 0 10 32.15 1.57
 0 0 -10 30.78 1.83
 -2 0 10 56.15 1.94
 -2 0 10 55.41 1.59
 2 0 -10 56.25 2.29
 2 0 -10 55.18 1.97
 -4 0 10 167.74 2.72
 -4 0 10 178.48 3.22
 4 0 -10 175.16 3.38
 6 0 -10 48.87 1.88
 -6 0 10 51.05 1.71
 -6 0 10 49.43 1.56
 8 0 -10 62.12 2.08
 -8 0 10 66.75 1.94
 -8 0 10 64.39 1.9
 10 0 -10 27.96 1.49
 -10 0 10 29.74 1.3
 -10 0 10 29.16 1.35
 12 0 -10 76.57 2.32
 -12 0 10 73.32 2.2
 -14 0 10 63.73 1.75
 -14 0 10 62.3 2.15
 14 0 -10 59.8 2.17
 16 0 -10 24.37 1.51
 -16 0 10 25.8 1.55
 -18 0 10 38.37 1.92
 -20 0 10 11.13 1.29
 -22 0 10 6.08 1.19
 -24 0 10 0.68 0.95
 -26 0 10 26.48 2.04
 -28 0 10 4.94 1.03
 -28 0 10 4.69 1.07
 -28 0 10 4.81 1.27
 -30 0 10 20.46 1.84
 -30 0 10 17.65 1.68
 -30 0 10 16 1.84
 -32 0 10 2.18 1.04
 -32 0 10 1.49 1.23
 -32 0 10 0.58 1.06
 32 0 -10 1.73 1.35
 -32 0 10 0.62 1.24
 -34 0 10 6.25 1.42
 -34 0 10 9.17 1.57
 34 0 -10 5.37 1.43
 -34 0 10 6.2 1.55
 -34 0 10 8.17 1.23
 36 0 -10 8.37 1.49
 -36 0 10 9.86 1.62
 -36 0 10 7.23 1.43
 -36 0 10 8.55 1.34
 -38 0 10 2.38 0.97
 38 0 -10 1.11 1.34
 -38 0 10 2.66 1.14
 -38 0 10 1.5 0.89
 -40 0 10 -0.51 0.78
 -40 0 10 0.72 1.12
 40 0 -10 0.16 1.14
 -40 0 10 1.2 0.97
 -42 0 10 -0.67 1.09
 -42 0 10 1.68 0.88
 -42 0 10 1.12 0.65
 42 0 -10 1.88 1.14
 -44 0 10 0.84 0.68
 44 0 -10 -0.48 0.8
 -44 0 10 -0.68 0.9
 46 0 -10 7.6 0.98
 -46 0 10 6.51 1.06
 -46 0 10 5.48 0.64
 -48 0 10 1.34 0.63
 48 0 -10 0.67 0.42
 -37 -1 -10 -0.02 0.45
 37 1 10 -1.59 0.82
 37 -1 10 0.87 0.8
 37 1 10 0.31 0.32
 37 -1 10 -1.12 0.81
 -35 -1 -10 0.3 0.32
 35 1 10 0.5 0.71
 35 -1 10 1.23 0.94
 35 1 10 0.67 0.83
 -35 -1 -10 1.68 0.74
 35 -1 10 0.42 0.75
 -33 -1 -10 0.55 0.65
 -33 1 -10 1.27 0.48
 33 1 10 0.6 0.98
 -33 -1 -10 1.85 0.92
 33 1 10 0.92 1.05
 33 -1 10 3.19 1.25
 33 -1 10 2.03 0.99
 -31 -1 -10 3.04 1.16
 31 1 10 0.78 1.19
 -31 1 -10 0.97 0.72
 -31 -1 -10 2.14 0.89
 31 1 10 1.38 0.71
 31 -1 10 1.42 0.94
 -29 -1 -10 1.17 1.03
 -29 -1 -10 2.47 1.13
 -29 1 -10 3.3 1
 29 1 10 2.81 1.33
 29 1 10 1.4 0.93
 29 -1 10 2.11 1.2
 -27 1 -10 0.34 0.61
 -27 1 -10 0.14 0.89
 -27 -1 -10 -2.31 1.21
 27 1 10 1.26 1.28
 27 1 10 1.34 1.02
 27 -1 10 -2.78 1.48
 -27 -1 -10 -0.19 1.14
 -25 -1 -10 1.54 0.9
 -25 -1 -10 2.43 1.3
 -25 1 -10 -0.26 1.03
 25 1 10 -0.06 1.43
 -25 1 -10 1.62 0.8
 25 1 10 0.53 0.99
 -23 1 -10 3.63 0.91
 -23 -1 -10 4.61 1.1
 -23 1 -10 2.75 0.92
 23 1 10 1.86 1.06
 -21 1 -10 2.15 0.9
 21 1 10 3.47 1.31
 21 1 10 2.32 0.92
 -21 1 -10 2.3 0.92
 -19 1 -10 -1.26 1.03
 19 1 10 0.44 0.93
 -17 1 -10 0.7 0.88
 -17 1 -10 1.8 0.88
 17 1 10 0.31 0.75
 15 -1 10 9.48 1.58
 15 1 10 10.24 1.59
 13 -1 10 -0.31 0.86
 13 1 10 0.77 1.02
 -13 1 -10 -0.44 1.11
 -13 -1 -10 -0.16 0.87
 -13 -1 -10 0.05 0.71
 -11 -1 -10 -0.05 0.76
 11 -1 10 0.04 0.84
 11 1 10 0.7 0.9
 -11 -1 -10 1.7 0.97
 -11 1 -10 1.25 1.06
 -9 -1 -10 6.61 0.99
 9 -1 10 5.11 1.06
 9 1 10 4.27 1.13
 -9 1 -10 4.83 1.13
 -9 1 -10 6.37 0.98
 -9 -1 -10 6.58 1.21
 -7 1 -10 3.91 0.8
 -7 -1 -10 0.26 0.68
 -7 1 -10 0.25 1
 -7 -1 -10 1.02 0.93
 7 1 10 0.39 0.89
 7 -1 10 0.74 0.9
 -7 1 -10 1.41 0.75
 -5 1 -10 4.68 0.83
 5 -1 10 3.57 1
 -5 1 -10 3.97 0.99
 5 1 10 4.98 1.08
 -5 -1 -10 4.22 0.82
 -5 -1 -10 4.81 1.13
 -5 1 -10 6.46 0.91
 -3 1 -10 25.98 1.5
 3 1 10 26.37 1.51
 3 -1 10 24.61 1.5
 3 1 10 26.16 1.65
 -3 1 -10 27.77 1.82
 -3 -1 -10 24.63 1.72
 -3 1 -10 28.23 1.47
 -3 -1 -10 25.69 1.5
 -1 1 -10 0.87 0.71
 -1 1 -10 0.15 0.65
 -1 -1 -10 0.22 0.89
 -1 -1 -10 -0.53 0.7
 1 -1 10 0.63 0.75
 1 1 10 0.84 0.89
 -1 1 -10 0.38 0.89
 1 1 -10 -0.25 0.6
 1 -1 -10 0.56 0.76
 1 1 -10 0.53 0.9
 1 1 -10 -0.12 0.72
 -1 -1 10 0.21 0.67
 -1 1 10 0.29 0.78
 3 1 -10 6.14 0.97
 3 1 -10 4.71 0.79
 3 -1 -10 7.37 0.98
 -3 -1 10 6.52 0.82
 -3 1 10 5.41 0.95
 3 1 -10 6.62 1.12
 -3 -1 10 4.92 0.83
 5 -1 -10 11.85 1.1
 5 1 -10 10.13 1.04
 -5 -1 10 12.33 0.92
 -5 1 10 11.13 1.07
 -5 -1 10 12.79 1.08
 5 1 -10 11.02 1.25
 7 -1 -10 4.19 0.86
 -7 -1 10 5.09 0.65
 -7 1 10 6.23 0.91
 7 1 -10 6.12 1.04
 -7 -1 10 4.03 0.78
 7 1 -10 6.27 0.99
 9 1 -10 53.86 2.09
 -9 -1 10 53 1.51
 -9 1 10 52.82 1.88
 -9 -1 10 50.12 1.89
 9 1 -10 54.41 2.18
 -9 1 10 53.44 1.72
 9 -1 -10 54.15 1.99
 11 1 -10 0.47 0.81
 -11 1 10 0.09 0.63
 11 -1 -10 -0.17 0.71
 11 1 -10 0.98 0.73
 11 1 -10 0.17 0.75
 -11 -1 10 -0.48 0.73
 -11 1 10 2.59 0.64
 13 -1 -10 1.11 0.71
 13 1 -10 0.14 0.71
 -13 1 10 1.55 0.7
 -13 -1 10 0.01 0.71
 -13 1 10 -0.34 0.65
 -15 1 10 -0.09 0.63
 15 1 -10 -0.31 0.67
 -15 -1 10 0.19 0.83
 -15 1 10 -0.47 0.72
 15 -1 -10 -0.58 0.7
 -17 1 10 10.82 1.1
 17 -1 -10 11.6 1.1
 19 -1 -10 0.11 0.68
 -19 -1 10 -0.05 0.89
 -19 1 10 -0.01 0.75
 -21 -1 10 18.69 1.69
 -21 1 10 17.5 1.49
 -23 -1 10 10.06 1.48
 -23 1 10 6.91 1.14
 -25 -1 10 3.45 1.27
 -25 1 10 2.67 1.11
 27 1 -10 12.52 1.49
 -27 1 10 13.49 1.32
 -27 -1 10 10.35 1.52
 -27 1 10 9.54 1.49
 29 1 -10 13.75 1.6
 -29 1 10 13.56 1.51
 -29 -1 10 15.92 1.64
 -29 1 10 10.78 1.21
 -29 -1 10 12.45 1.76
 -29 1 10 10.98 1.66
 -31 1 10 2.37 0.96
 -31 -1 10 2.01 1.32
 -31 1 10 2.64 1.07
 -31 -1 10 2.51 1.13
 31 1 -10 0.47 1.13
 -31 1 10 2.13 1.31
 -31 -1 10 0.41 1.24
 -31 1 10 0.89 1.13
 -33 1 10 6.41 1.03
 -33 -1 10 6.5 1.42
 33 1 -10 7.21 1.61
 -33 -1 10 8.26 1.61
 -33 1 10 4.02 1.02
 -33 1 10 5.58 1.45
 -33 -1 10 4.86 1.35
 -33 1 10 3.49 1.29
 -35 1 10 -0.28 0.77
 -35 -1 10 1.06 1.1
 -35 1 10 0.35 0.86
 -35 1 10 -0.19 1.17
 -35 -1 10 -0.69 1.31
 -35 -1 10 1.4 1.32
 35 1 -10 0.12 1.25
 -35 1 10 1.49 1.2
 -37 1 10 4.41 1.4
 -37 1 10 1.99 1.07
 -37 1 10 2.49 0.84
 -37 -1 10 2 1.23
 -37 -1 10 1.62 1.15
 37 1 -10 1.48 1.26
 -37 -1 10 1.61 1.05
 -39 1 10 1.3 0.58
 -39 -1 10 -0.69 1.07
 -39 -1 10 0.73 1.18
 -39 -1 10 3.14 1.15
 -39 1 10 1.97 1
 39 1 -10 -0.92 1.11
 -39 1 10 2.21 1.13
 -41 -1 10 -1.71 0.88
 -41 1 10 0.88 0.8
 -41 1 10 0.83 1.16
 -41 -1 10 2.15 0.92
 41 -1 -10 0.74 0.98
 41 1 -10 0.13 0.93
 -41 -1 10 1.33 1.21
 -43 1 10 1.12 1.03
 -43 -1 10 -0.1 0.69
 -43 -1 10 0.71 0.86
 43 1 -10 0.31 0.81
 43 -1 -10 0.64 0.91
 -43 -1 10 1.55 1.09
 -43 1 10 -1.04 0.59
 -45 -1 10 1.52 0.91
 -45 -1 10 0.04 0.5
 -45 -1 10 0.37 0.62
 45 1 -10 -0.29 0.6
 45 -1 -10 1.84 1
 -45 1 10 0.57 0.72
 -47 -1 10 -0.07 0.46
 -47 -1 10 -0.43 0.68
 -47 1 10 -0.54 0.65
 47 -1 -10 1.68 0.78
 -36 -2 -10 2.01 0.46
 36 2 10 0.33 0.64
 36 -2 10 1.89 0.77
 -36 2 -10 0.95 0.59
 -36 -2 -10 2.43 0.72
 -34 -2 -10 2.3 0.79
 -34 -2 -10 4.03 0.8
 -34 2 -10 1.94 0.9
 34 2 10 0.51 0.93
 34 2 10 1.12 0.3
 34 -2 10 2.25 1.01
 -32 -2 -10 0.16 0.81
 -32 2 -10 1.48 0.87
 32 2 10 1.03 0.93
 32 2 10 0.78 0.74
 32 -2 10 3.31 1.25
 -32 -2 -10 2.19 0.91
 -30 -2 -10 0.42 0.91
 -30 -2 -10 0.46 0.99
 30 2 10 0.57 1.13
 30 2 10 -0.29 0.92
 -28 2 -10 1.17 0.57
 -28 -2 -10 1.65 1.03
 28 2 10 -0.02 1.12
 28 2 10 0.9 0.49
 -26 2 -10 3.87 0.8
 -26 -2 -10 5.12 1.44
 26 2 10 4.74 1.26
 26 2 10 4.12 0.85
 -24 2 -10 8.87 1.04
 24 2 10 10.56 1.65
 24 2 10 7.41 1.1
 22 2 10 0.91 1.19
 -22 2 -10 -0.1 0.79
 22 2 10 1.78 0.84
 -20 2 -10 2.37 0.55
 -20 2 -10 2.08 0.82
 20 2 10 1.21 1.11
 -18 2 -10 1.33 0.74
 -18 2 -10 0.11 1.08
 18 2 10 2.09 1.09
 -16 2 -10 10.29 1.05
 -16 2 -10 10.11 1.36
 16 2 10 11.77 1.47
 -16 2 -10 10.32 1.46
 -14 -2 -10 14.85 1.47
 14 2 10 14.51 1.43
 -14 2 -10 14.04 1.15
 14 2 10 16.16 1.76
 -14 2 -10 15.23 1.6
 -12 -2 -10 22.2 1.71
 12 2 10 19.53 1.83
 -12 2 -10 22.85 2.15
 -12 2 -10 22.57 1.82
 10 2 10 8.49 1.48
 -10 2 -10 6.87 1.4
 -10 -2 -10 6.88 1.18
 -10 2 -10 9.68 1.29
 -10 -2 -10 8.6 1.2
 -8 -2 -10 4.79 1.06
 8 2 10 2.43 0.81
 -8 2 -10 2.33 1.09
 -8 -2 -10 3.69 1.11
 8 2 10 2.3 1.11
 -8 2 -10 3.86 1.02
 -6 -2 -10 44.41 2.06
 6 2 10 43.65 2.09
 6 2 10 43.94 2.21
 -6 2 -10 43.03 2.46
 -6 -2 -10 41.95 2.21
 -6 2 -10 43.7 2.12
 -4 -2 -10 34.26 1.78
 4 2 10 33.45 1.77
 4 2 10 32.34 1.93
 -4 2 -10 31.93 2.09
 -4 -2 -10 30.78 1.91
 -4 2 -10 33.76 1.9
 -2 -2 -10 19.92 1.44
 2 2 10 21.04 1.39
 2 -2 10 21.33 1.4
 2 2 10 21.75 1.53
 -2 2 -10 22.88 1.76
 -2 2 -10 22.1 1.53
 -2 2 -10 24.76 1.59
 0 -2 -10 18.6 1.42
 0 -2 10 18.36 1.26
 0 2 10 17.31 1.45
 0 2 -10 15.61 1.54
 0 2 -10 17.89 1.43
 0 2 -10 15.94 1.33
 2 -2 -10 14.57 1.27
 -2 -2 10 12.55 1.02
 -2 2 10 13.06 1.26
 2 2 -10 13.85 1.42
 2 2 -10 13.2 1.29
 2 2 -10 11.86 1.18
 4 2 -10 4.87 0.99
 4 -2 -10 3.81 0.89
 -4 -2 10 4.38 0.65
 -4 2 10 3.68 0.89
 -4 -2 10 4.28 0.92
 4 2 -10 4.48 1.02
 4 2 -10 2.53 0.96
 6 -2 -10 10.55 1.11
 -6 2 10 13.14 1.21
 -6 -2 10 11.09 1.19
 6 2 -10 13.24 1.35
 8 -2 -10 4.48 0.92
 -8 2 10 2.88 0.84
 -8 -2 10 5.41 1.05
 8 2 -10 3.26 0.86
 10 2 -10 2.74 0.9
 -10 2 10 3.42 0.93
 -10 -2 10 3.52 0.93
 10 -2 -10 3.34 0.86
 -12 2 10 2.42 0.84
 12 2 -10 2.28 0.84
 12 2 -10 2.41 0.82
 -12 -2 10 1.66 0.89
 12 -2 -10 2.26 0.79
 14 -2 -10 105.4 2.81
 14 2 -10 109.5 3.06
 -14 2 10 100.19 2.79
 -14 -2 10 103.38 3.08
 -14 2 10 106.17 2.86
 16 -2 -10 32.62 1.65
 16 2 -10 35.28 1.94
 -16 2 10 35.38 1.8
 -16 -2 10 40.64 2.11
 -16 2 10 37.22 1.89
 -18 -2 10 80.03 2.92
 18 -2 -10 78.86 2.51
 18 2 -10 78.73 2.79
 -18 2 10 75.33 2.76
 20 2 -10 6.05 1.03
 -20 2 10 6.92 1.2
 -20 -2 10 7.48 1.25
 -20 2 10 6.47 1.08
 -22 -2 10 126.35 3.92
 -22 2 10 120.36 3.72
 -22 2 10 121.2 3.47
 24 2 -10 34.98 2.02
 -24 2 10 34.12 1.76
 -24 2 10 29.06 2.04
 -24 -2 10 33.32 2.25
 -24 2 10 33.2 2.02
 26 2 -10 3.2 0.99
 -26 -2 10 1.95 1.2
 -26 2 10 3.2 1.18
 -26 2 10 1.86 0.81
 -26 2 10 2.67 0.98
 -28 -2 10 3.44 1.21
 -28 2 10 1.25 0.76
 -28 2 10 3.43 1.11
 28 2 -10 1.13 0.99
 -28 -2 10 2.23 1.2
 -28 2 10 0.69 1.2
 -30 2 10 0.32 0.63
 -30 2 10 0.09 0.8
 -30 -2 10 2.83 1.27
 30 2 -10 1.03 0.92
 -30 2 10 1.26 1.22
 -30 -2 10 0.95 1.11
 -30 2 10 0.71 1.23
 -32 2 10 0.03 0.54
 -32 2 10 -0.39 0.87
 -32 -2 10 2.27 1.28
 32 2 -10 1.71 1.13
 -32 -2 10 1.27 1.18
 -32 2 10 -0.51 1.19
 -32 2 10 -1.4 1.2
 -34 2 10 4.32 1.39
 -34 2 10 5.98 1.02
 34 2 -10 5.48 1.24
 -34 2 10 6.64 1.62
 -34 -2 10 3.57 1.45
 -34 -2 10 6.53 1.35
 -34 2 10 4.1 0.42
 -36 2 10 3.22 1.35
 -36 -2 10 2.67 1.31
 -36 -2 10 2.61 1.29
 -36 2 10 2.4 0.83
 36 2 -10 3.95 1.17
 -38 2 10 2.98 1.24
 -38 -2 10 1.96 1.02
 -38 2 10 2.44 0.75
 -38 -2 10 -0.04 1.15
 38 2 -10 2.51 1.04
 -40 -2 10 0.98 0.98
 -40 2 10 0.47 0.4
 -40 -2 10 1.35 1.07
 -40 2 10 0.31 1.07
 40 2 -10 1.08 0.86
 -42 -2 10 4.48 1.07
 -42 -2 10 5.04 1.13
 -42 2 10 4.05 1.08
 42 2 -10 4.35 0.73
 -42 -2 10 5.68 1.27
 -44 -2 10 1.31 0.7
 -44 2 10 1.57 0.91
 -44 -2 10 0.88 0.73
 -44 -2 10 -0.1 0.87
 -46 -2 10 2.19 0.68
 -46 -2 10 1.87 0.54
 -46 -2 10 0.68 0.77
 46 -2 -10 3.37 0.96
 -46 2 10 1.12 0.69
 -48 -2 10 1.17 0.6
 -37 -3 -10 0.14 0.26
 37 -3 10 1.03 0.6
 -35 3 -10 0.72 0.58
 -35 -3 -10 -0.83 0.6
 35 3 10 0.42 0.68
 -35 -3 -10 0.68 0.62
 35 -3 10 -1.19 0.78
 -33 -3 -10 1.37 0.91
 -33 3 -10 0.11 0.72
 33 3 10 -0.18 0.84
 33 -3 10 -0.35 0.99
 -31 -3 -10 -0.83 0.79
 31 3 10 -0.51 0.87
 -31 3 -10 -0.75 0.88
 -29 -3 -10 2.97 1.02
 -29 3 -10 0.59 0.93
 29 3 10 1.11 1.07
 29 3 10 0.16 0.23
 -27 3 -10 0.45 0.91
 27 3 10 1.64 0.76
 27 3 10 2.56 1.28
 -27 -3 -10 1.16 1.2
 -25 3 -10 5.42 1.19
 25 3 10 4.03 1.43
 25 3 10 5.63 1.02
 -23 3 -10 3.02 1.01
 23 3 10 1.69 1.26
 23 3 10 2.91 1.12
 -21 3 -10 4.11 0.35
 -21 3 -10 5.21 1.34
 -21 3 -10 3.85 1.04
 -19 3 -10 13.97 0.78
 19 3 10 16.94 1.53
 -19 3 -10 17.32 1.61
 -19 3 -10 17.58 1.79
 -19 3 -10 15.08 1.85
 19 3 10 13.58 0.75
 -17 3 -10 3.19 1.16
 -17 3 -10 4.79 0.62
 -17 -3 -10 3.85 1.15
 -17 3 -10 4.43 0.98
 17 3 10 2.19 0.93
 17 3 10 2.68 0.6
 -17 3 -10 3.64 1.1
 -17 3 -10 1.57 1.1
 -15 3 -10 -1.2 1.02
 -15 -3 -10 -0.24 0.97
 -15 3 -10 -0.08 0.48
 15 3 10 0.25 0.81
 -15 3 -10 0.53 1.07
 -15 3 -10 -0.57 1.11
 -13 3 -10 0.34 0.45
 -13 -3 -10 0.23 0.94
 13 3 10 -0.04 0.82
 13 3 10 1.25 0.97
 13 3 10 -0.44 1.12
 13 3 10 0.56 0.77
 -13 3 -10 0.78 1.09
 -11 -3 -10 1.86 1.12
 11 3 10 0.73 0.74
 11 3 10 1.48 1.25
 11 3 10 0.69 0.77
 11 3 10 0.73 0.68
 -11 3 -10 0.95 0.48
 -11 3 -10 0.63 1.07
 -9 -3 -10 0.21 0.95
 9 3 10 -0.25 0.82
 9 3 10 0.26 0.88
 -9 3 -10 0.08 1.14
 9 3 10 1.49 0.81
 -9 3 -10 0.18 1.01
 -7 -3 -10 2.23 1.07
 7 3 10 1.49 0.91
 7 3 10 0.44 0.78
 -7 3 -10 2.19 1.17
 -7 -3 -10 1.47 0.88
 -7 3 -10 1.98 1.05
 7 3 10 2.35 0.8
 5 3 10 6.22 1.05
 -5 -3 -10 7.81 1.26
 5 3 10 5.51 0.94
 5 3 10 7.45 1.26
 -5 3 -10 8.48 1.45
 -5 3 -10 7.95 1.29
 -3 -3 -10 4.43 1.1
 3 3 10 5.01 0.95
 3 3 10 5.98 1.16
 -3 3 -10 7.55 1.33
 -3 3 -10 8.24 1.31
 -1 3 -10 5.77 1.17
 -1 -3 -10 6.56 1.12
 1 3 10 5.12 0.87
 1 3 10 5.93 1.06
 -1 3 -10 9.31 1.46
 1 3 -10 2.69 1.1
 1 -3 -10 -0.42 0.94
 -1 -3 10 0.07 0.59
 -1 3 10 0.12 0.8
 1 3 -10 -0.29 0.98
 3 -3 -10 39.52 1.96
 -3 3 10 37.18 1.94
 3 3 -10 41.64 2.31
 3 3 -10 37.83 2.09
 5 3 -10 -0.04 0.9
 -5 3 10 -0.09 0.92
 5 -3 -10 -0.32 0.79
 -5 -3 10 -1.03 0.99
 5 3 -10 -0.07 0.91
 7 3 -10 37.24 2.05
 7 -3 -10 39.17 1.85
 -7 3 10 37.12 2.01
 -7 -3 10 40.05 2.03
 7 3 -10 34.09 2.05
 9 -3 -10 2.1 0.8
 -9 3 10 1.8 0.9
 -9 -3 10 3.24 0.98
 11 -3 -10 30.52 1.66
 -11 3 10 31.38 1.8
 -11 -3 10 31.38 1.94
 11 3 -10 30.57 1.69
 13 -3 -10 1.48 0.7
 13 3 -10 0.65 0.76
 -13 3 10 1.63 0.86
 -13 -3 10 1.01 1.03
 -15 -3 10 26.42 1.89
 15 -3 -10 25.96 1.53
 15 3 -10 24.47 1.62
 -15 3 10 22.01 1.69
 -15 3 10 24.29 1.7
 15 3 -10 25.98 1.73
 17 3 -10 4.67 1.04
 -17 -3 10 4.64 1.26
 -17 3 10 6.01 1.05
 17 3 -10 3.99 0.95
 19 3 -10 -1.89 1.02
 19 3 -10 0.74 0.85
 -19 -3 10 0.29 1.13
 -19 3 10 -0.52 0.86
 -19 3 10 0.59 0.98
 21 3 -10 8.76 0.96
 -21 3 10 11.25 0.93
 21 3 -10 9 1.27
 21 3 -10 10.07 1.38
 -21 -3 10 8.24 1.43
 -21 3 10 10.88 1.5
 -21 3 10 9.27 1.31
 -23 3 10 12.55 1
 23 3 -10 12.75 1.13
 23 3 -10 11.09 1.51
 -23 3 10 13.14 1.72
 -23 -3 10 14.46 1.83
 -25 3 10 0.9 0.61
 -25 3 10 0.9 0.95
 -25 -3 10 2.24 0.99
 25 3 -10 0.86 0.68
 -25 -3 10 2.38 1.23
 -25 3 10 1.01 1.06
 -27 3 10 18.77 1.87
 27 3 -10 18.11 1.42
 -27 3 10 18.63 1.15
 -27 -3 10 19.89 1.8
 -27 -3 10 15.09 1.95
 -27 3 10 19.27 1.96
 -29 3 10 9.52 1.53
 29 3 -10 10.4 1.17
 -29 -3 10 10.87 1.52
 -29 3 10 9.49 0.89
 -29 3 10 8.41 1.6
 -29 -3 10 8.72 1.66
 -31 3 10 0.63 0.54
 -31 -3 10 0.59 1.03
 -31 3 10 1.39 1.15
 31 3 -10 0.86 0.76
 -31 -3 10 -0.33 1.31
 -31 3 10 0.65 1.28
 -33 -3 10 1.32 1.27
 -33 3 10 0.77 0.37
 33 3 -10 1.22 0.86
 -33 3 10 4.02 1.41
 -33 -3 10 0.23 1.28
 -33 3 10 0.87 1.33
 -35 3 10 0.13 1.23
 35 3 -10 -0.36 0.7
 -35 -3 10 1.24 1.09
 -37 3 10 -0.69 1.21
 -37 -3 10 -1.22 1.16
 37 3 -10 -0.73 0.45
 -39 -3 10 -0.9 0.95
 -39 -3 10 -0.08 1.1
 -39 3 10 2.25 1.06
 -41 -3 10 1.64 0.96
 -41 -3 10 1.06 0.99
 -41 3 10 0.19 0.93
 -43 -3 10 0.65 0.7
 -43 -3 10 -0.84 0.89
 -43 3 10 0.17 0.79
 -45 -3 10 0.72 0.64
 -45 3 10 1.56 0.72
 -47 -3 10 -0.37 0.36
 -47 -3 10 0.09 0.55
 -36 -4 -10 1.46 0.47
 -34 -4 -10 4.23 0.84
 -34 4 -10 3.59 0.57
 34 4 10 1.53 0.61
 34 4 10 4.25 0.75
 34 -4 10 4.48 0.8
 -32 4 -10 0.91 0.59
 32 4 10 -0.38 0.65
 32 4 10 1.16 0.65
 -30 -4 -10 3.73 1.19
 -30 4 -10 2.71 0.83
 30 4 10 -0.17 0.88
 30 4 10 1.34 1.08
 28 4 10 2.7 1.18
 -28 4 -10 4.72 1.01
 28 4 10 3.87 1.18
 -26 4 -10 -1.94 1.01
 26 4 10 1.17 1.07
 26 4 10 0.9 0.97
 -24 4 -10 2.08 1.14
 24 4 10 1.43 1.25
 24 4 10 0.77 1.01
 22 4 10 2.93 1.29
 -22 4 -10 2.5 0.97
 -22 4 -10 3.89 1.24
 -20 4 -10 1.19 0.98
 20 4 10 0.14 1.13
 -20 4 -10 2.69 0.82
 -20 4 -10 0.98 1.02
 -20 4 -10 2.17 1.37
 -18 4 -10 2.22 1.06
 -18 -4 -10 2.07 1.18
 18 4 10 -0.01 1.2
 -18 4 -10 0.71 0.87
 -18 4 -10 0.76 0.92
 -18 4 -10 3.34 1.39
 -16 4 -10 4.66 1.19
 16 4 10 4.5 0.48
 -16 -4 -10 5.53 1.27
 16 4 10 5.38 1.14
 -16 4 -10 4.77 1.01
 16 4 10 6.36 1.31
 16 4 10 5.22 0.91
 -16 4 -10 5.03 0.95
 -16 4 -10 3.71 1.38
 14 4 10 48.04 1.35
 -14 -4 -10 61.86 2.96
 14 4 10 52.58 2.76
 14 4 10 54.45 2.58
 -14 4 -10 55.56 2.87
 14 4 10 54.04 2.17
 -14 4 -10 52.25 2.12
 -14 4 -10 54.19 3.14
 -14 4 -10 52.07 2.34
 12 4 10 3.61 0.52
 -12 -4 -10 7.74 1.46
 -12 4 -10 4.1 1.04
 12 4 10 3.15 1.15
 12 4 10 4.48 1.16
 -12 4 -10 4.58 1.43
 -12 4 -10 2.95 1.22
 -10 4 -10 15.72 1.69
 10 4 10 16.19 0.81
 -10 -4 -10 19.08 1.87
 10 4 10 16.61 1.61
 10 4 10 16.51 1.55
 -10 4 -10 17.65 1.94
 -10 4 -10 15.52 1.32
 -8 -4 -10 25.62 1.97
 8 4 10 18.65 0.77
 8 4 10 24.79 1.86
 8 4 10 26.16 2.09
 8 4 10 20.42 1.65
 -8 4 -10 27.47 2.26
 -6 -4 -10 13.32 1.57
 6 4 10 12.95 1.44
 6 4 10 15.1 1.66
 6 4 10 12.49 1.38
 -6 4 -10 12.51 1.65
 -4 4 -10 4.15 1.32
 4 4 10 1.75 0.98
 4 4 10 5.31 1.04
 4 4 10 2.96 0.98
 -4 4 -10 5.08 1.39
 -4 -4 -10 4.77 1.3
 -2 -4 -10 21.99 1.83
 2 4 10 24.63 1.63
 2 4 10 21.15 1.8
 -2 4 -10 22.11 2.1
 2 4 10 23.75 1.66
 -2 4 -10 21.16 1.89
 0 4 -10 8.35 1.35
 0 -4 -10 9.64 1.32
 0 4 -10 9.71 1.5
 0 4 10 6.68 1.26
 0 4 10 8.71 1.25
 2 -4 -10 18.74 1.6
 -2 4 10 13.07 1.47
 2 4 -10 16.77 1.77
 -2 4 10 15.71 1.45
 2 4 -10 16.55 1.7
 -4 4 10 16.91 1.48
 4 -4 -10 18.56 1.54
 -4 4 10 14.21 1.44
 4 4 -10 16.82 1.75
 4 4 -10 15.89 1.68
 6 4 -10 2.1 1.08
 6 -4 -10 1.61 0.91
 -6 4 10 1.89 0.93
 -6 -4 10 1.52 0.99
 -6 4 10 0.73 0.88
 8 -4 -10 3.12 0.98
 -8 4 10 3.06 1.04
 -8 -4 10 4.05 1.14
 -8 4 10 3.65 1.03
 10 4 -10 7.2 1.06
 10 -4 -10 9.3 1.15
 10 4 -10 6.48 0.93
 -10 4 10 8.8 1.32
 -10 4 10 6.81 1.26
 -10 -4 10 5.93 1.24
 12 -4 -10 4.93 0.95
 12 4 -10 5.27 0.99
 12 4 -10 5.06 0.96
 -12 4 10 5.63 1.18
 -12 -4 10 4.61 1.19
 -12 4 10 3.52 0.93
 14 4 -10 33.56 1.95
 14 -4 -10 29.66 1.66
 14 4 -10 35.15 1.97
 -14 -4 10 36.47 2.27
 -14 4 10 34.5 2.09
 16 4 -10 9.27 1.33
 16 4 -10 7.09 1.17
 -16 -4 10 10.55 1.58
 -16 4 10 8.85 1.36
 18 4 -10 8.43 1.4
 18 4 -10 5 1.16
 -18 4 10 6.94 1.25
 -18 -4 10 7.17 1.36
 20 4 -10 0.6 0.87
 20 4 -10 -1.37 1.12
 -20 -4 10 0.39 1.1
 22 4 -10 17.76 1.73
 -22 4 10 16.87 1.81
 22 4 -10 19.22 1.88
 -22 -4 10 19.39 2.05
 22 4 -10 20.67 1.91
 -24 4 10 -0.01 1.15
 24 4 -10 -0.11 1.15
 24 4 -10 -0.24 1.14
 24 4 -10 1.18 1.19
 24 4 -10 0.45 0.65
 -24 -4 10 -0.09 1.25
 -26 4 10 9.75 1.63
 -26 -4 10 10.73 1.46
 -26 -4 10 12.24 1.82
 26 4 -10 9.42 1.14
 26 4 -10 12.14 1.54
 26 4 -10 10.54 1.47
 -28 -4 10 -0.21 1.05
 28 4 -10 -0.86 1.14
 28 4 -10 0.38 0.8
 -28 -4 10 1 1.26
 -28 4 10 -0.36 1.24
 28 4 -10 0.72 1.26
 -30 -4 10 4.3 1.31
 30 4 -10 4.57 1.25
 -30 -4 10 1.06 1.16
 -30 4 10 3.77 1.32
 30 4 -10 3.18 1.2
 -32 4 10 3.22 1.36
 -32 -4 10 2.99 1.28
 32 4 -10 0.78 1.18
 32 4 -10 2.45 1.35
 34 4 -10 5.6 1.22
 -34 -4 10 5.16 1.36
 34 4 -10 5.26 1.39
 -34 4 10 6.98 1.4
 -36 -4 10 -0.65 0.91
 36 4 -10 -0.43 0.92
 -36 4 10 -0.7 0.98
 36 4 -10 -1.03 1.15
 -38 -4 10 3.61 1.07
 -38 4 10 2.6 1.03
 38 4 -10 4.52 1.21
 -40 4 10 0.39 0.79
 40 4 -10 2.12 1.16
 -40 -4 10 1.32 0.94
 -42 -4 10 4.67 0.93
 -42 4 10 3.1 0.76
 -42 -4 10 3.44 0.88
 42 4 -10 2.29 0.91
 -44 -4 10 -0.74 0.66
 -44 -4 10 1.3 0.7
 44 4 -10 0.24 0.81
 -46 -4 10 2.25 0.49
 -33 -5 -10 -1.3 0.69
 33 5 10 0.98 0.5
 -31 -5 -10 -1.19 0.9
 31 5 10 -0.14 0.61
 31 5 10 -0.05 0.64
 -29 5 -10 -0.5 0.5
 29 5 10 -0.01 0.76
 29 5 10 0.35 0.62
 -27 5 -10 -0.77 0.66
 27 5 10 -0.92 0.87
 27 5 10 0.05 0.85
 -25 5 -10 2.31 0.76
 25 5 10 3.86 1.19
 -23 5 -10 4.14 0.94
 -23 5 -10 4.17 0.92
 23 5 10 4.39 1.24
 -21 5 -10 5.03 1.07
 -21 5 -10 3.54 1.24
 -21 5 -10 5.28 0.99
 21 5 10 5.49 1.31
 19 5 10 -0.08 1.03
 -19 5 -10 -1.55 1.18
 -19 5 -10 -0.36 0.78
 19 5 10 0.77 0.74
 -19 5 -10 0.1 0.78
 -17 -5 -10 0.22 1.04
 17 5 10 1.89 1.05
 -17 5 -10 0.76 0.84
 17 5 10 1.01 0.88
 -17 5 -10 2.39 1.38
 -17 5 -10 1.19 0.83
 -17 5 -10 0.27 1.06
 -15 -5 -10 13.25 1.7
 15 5 10 10.49 1.56
 15 5 10 15.1 1.67
 15 5 10 11.35 1.21
 -15 5 -10 13.68 1.28
 -15 5 -10 10.79 1.53
 -15 5 -10 13.15 2.02
 -15 5 -10 14.17 1.3
 -13 5 -10 9.15 1.14
 -13 -5 -10 8.02 1.58
 13 5 10 7.58 1.39
 13 5 10 7.13 1.41
 -13 5 -10 7.55 0.99
 13 5 10 6.64 1.04
 -13 5 -10 6.22 1.43
 -13 5 -10 7.96 1.73
 -11 5 -10 6.4 0.99
 -11 5 -10 3.69 1.27
 -11 -5 -10 6.08 1.46
 11 5 10 4.75 1.16
 11 5 10 6.07 1.24
 -11 5 -10 5.25 0.86
 11 5 10 5.49 0.99
 -11 5 -10 5.53 1.66
 -9 5 -10 0.84 1.09
 -9 5 -10 0.66 0.67
 -9 -5 -10 1.64 1.29
 9 5 10 1.12 0.98
 -9 5 -10 1.12 0.69
 9 5 10 0.86 1.15
 9 5 10 0.47 0.68
 -9 5 -10 -0.38 1.34
 -7 5 -10 -0.35 1.33
 -7 5 -10 0.1 1.07
 -7 -5 -10 0.61 1.23
 7 5 10 0.19 0.93
 7 5 10 1.41 1.13
 -7 5 -10 1.01 0.65
 -5 5 -10 3.52 1.33
 -5 5 -10 4.11 0.79
 -5 5 -10 4.85 1.31
 -5 -5 -10 4.48 1.32
 5 5 10 4.3 1.06
 5 5 10 4.13 1.2
 -3 5 -10 1.82 1.21
 -3 -5 -10 2.73 1.24
 -3 5 -10 2.7 0.71
 -3 5 -10 3.63 1.13
 3 5 10 3.34 0.97
 3 5 10 2.23 0.98
 -1 -5 -10 12.77 1.62
 1 5 10 10.61 1.42
 -1 5 -10 10.23 1.64
 -1 5 10 14.65 1.72
 1 -5 -10 14.03 1.63
 -1 5 10 13.62 1.47
 1 5 -10 14.73 1.78
 3 5 -10 3.61 1.36
 -3 5 10 4.68 1.18
 -3 5 10 4.89 1.26
 3 -5 -10 1.96 0.99
 -5 5 10 1.68 1.2
 5 5 -10 1.82 1.25
 5 -5 -10 -0.16 0.98
 -5 5 10 0.05 1.02
 -5 -5 10 1.73 1.2
 -7 5 10 4.99 1.2
 -7 5 10 6.84 1.36
 -7 -5 10 5.04 1.38
 7 -5 -10 3.84 1.09
 9 -5 -10 8.36 1.2
 9 5 -10 9.52 1.15
 -9 -5 10 10.07 1.5
 -9 5 10 10.59 1.43
 11 -5 -10 3.74 1
 -11 5 10 3.18 1.22
 11 5 -10 2.29 0.87
 -11 -5 10 2.35 1.17
 11 5 -10 2.74 0.95
 13 5 -10 2.17 1.1
 -13 5 10 0.06 0.99
 13 5 -10 0.4 0.8
 -13 -5 10 2.44 1.29
 13 5 -10 2.43 0.91
 15 5 -10 1.09 0.86
 -15 5 10 -0.24 1.05
 -15 -5 10 0.81 1.1
 15 5 -10 0.85 0.96
 15 5 -10 0.19 0.96
 17 5 -10 0.67 1.13
 17 5 -10 1.29 0.98
 -17 5 10 0.06 1.05
 17 5 -10 0.58 1.12
 -17 -5 10 1.17 1.23
 19 5 -10 0.41 1.09
 19 5 -10 0.49 0.98
 19 5 -10 1.06 1.01
 19 5 -10 1.36 0.73
 -19 -5 10 2.25 1.33
 -21 5 10 -1.44 1.43
 21 5 -10 0.59 1.22
 21 5 -10 0.01 1.1
 21 5 -10 0.35 0.92
 21 5 -10 -1 0.75
 -21 -5 10 -0.09 1.28
 21 5 -10 1.25 1.15
 23 5 -10 0.9 1.27
 23 5 -10 0.91 1.07
 23 5 -10 0.17 0.76
 -23 -5 10 -0.98 1.27
 23 5 -10 0.57 0.98
 23 5 -10 0.02 1.2
 -23 5 10 1.58 1.36
 25 5 -10 2.51 1.28
 25 5 -10 1.99 1.15
 25 5 -10 2.72 1.17
 25 5 -10 1.06 0.87
 -25 -5 10 1.93 1.24
 25 5 -10 2.18 1.27
 -25 5 10 0.72 1.27
 -27 5 10 -1.12 1.16
 27 5 -10 -0.79 1.23
 27 5 -10 1.84 0.95
 -27 -5 10 -0.1 1.18
 27 5 -10 0.52 1.08
 -29 5 10 -1.68 1.22
 -29 -5 10 1.42 1.19
 29 5 -10 0.26 1.14
 29 5 -10 0.43 0.79
 29 5 -10 1.49 1.22
 -31 -5 10 -0.21 0.99
 -31 5 10 -0.07 1.29
 31 5 -10 -2.32 1.22
 31 5 -10 -1.23 0.78
 31 5 -10 0.28 1.09
 -33 -5 10 4.02 1.26
 33 5 -10 1.99 1.14
 -33 5 10 0.66 1.03
 33 5 -10 1.74 1.1
 -35 -5 10 0.94 1.04
 35 5 -10 1.53 1.09
 35 5 -10 0.36 0.86
 -37 -5 10 -0.9 0.93
 37 5 -10 0.68 0.88
 37 5 -10 0.08 0.85
 -39 -5 10 1.9 0.81
 39 5 -10 -0.67 0.74
 39 5 -10 -0.08 0.83
 -41 -5 10 1.74 0.74
 41 5 -10 1.3 0.67
 -43 -5 10 0.39 0.56
 43 5 -10 0.2 0.53
 30 6 10 0.34 0.38
 28 6 10 0.1 0.51
 26 6 10 0.27 0.63
 24 6 10 0.86 0.7
 22 6 10 2.52 0.97
 -22 6 -10 0.48 0.7
 22 6 10 1.09 0.73
 -22 6 -10 2.17 0.47
 22 6 10 2.45 0.87
 20 6 10 7.24 1.26
 -20 6 -10 6.59 0.71
 -20 6 -10 7.16 1.02
 20 6 10 6.44 0.99
 20 6 10 8.03 1.11
 -20 6 -10 4.65 1.12
 18 6 10 -0.08 1.09
 -18 6 -10 -1.34 1.1
 -18 6 -10 0.45 0.57
 -18 6 -10 -0.05 0.73
 18 6 10 1.2 0.85
 18 6 10 0.92 0.83
 -16 6 -10 -1.45 1.16
 16 6 10 1.98 1.24
 -16 6 -10 -0.73 0.79
 16 6 10 0.64 0.73
 -16 6 -10 0.35 0.59
 -14 6 -10 1.29 0.62
 14 6 10 0.27 1.16
 -14 6 -10 2.38 0.83
 14 6 10 1.95 0.91
 -14 6 -10 0.22 1.01
 -12 6 -10 1.23 1.48
 -12 6 -10 1.76 0.64
 -12 -6 -10 1.03 1.18
 12 6 10 2.99 1.21
 -12 6 -10 0.98 0.75
 12 6 10 1.47 0.77
 -12 6 -10 1.8 1.05
 -10 6 -10 7.55 1.71
 -10 6 -10 7.27 1.32
 -10 -6 -10 8.04 1.68
 -10 6 -10 7 0.79
 10 6 10 6.48 1.23
 10 6 10 6.06 1.44
 -10 6 -10 7.25 0.95
 10 6 10 6.19 0.99
 -8 6 -10 1.42 1.32
 8 6 10 1.64 1.12
 -8 -6 -10 1.03 1.3
 -8 6 -10 0.81 1
 -8 6 -10 2.66 0.6
 8 6 10 2.93 1.06
 -8 6 -10 1.68 0.72
 8 6 10 3.04 0.89
 -6 -6 -10 14.37 1.85
 6 6 10 16.32 1.78
 -6 6 -10 13.6 1.12
 6 6 10 17.04 1.3
 -6 6 -10 15.61 1.65
 -6 6 -10 13.79 2.05
 -6 6 -10 13.46 0.87
 -4 6 -10 15.11 1.61
 -4 -6 -10 18.04 1.94
 -4 6 -10 14.43 1.11
 -4 6 -10 16.27 0.93
 4 6 10 16.15 1.69
 -4 6 -10 14.65 1.94
 -2 6 -10 5.63 1.66
 -2 6 -10 3.65 1.14
 -2 -6 -10 2.19 1.3
 -2 6 -10 3.97 0.71
 2 6 10 5.79 1.28
 -2 6 -10 3.03 0.54
 0 6 -10 2.21 1.21
 0 6 -10 4.67 1.58
 0 -6 -10 3.06 1.29
 0 6 -10 3.68 0.7
 0 6 -10 5.06 0.7
 0 6 10 3.86 1.35
 0 6 -10 3.5 0.52
 2 6 -10 20.75 1.76
 2 -6 -10 21.63 1.95
 2 6 -10 19.65 0.94
 -2 -6 10 24.45 2.25
 -2 6 10 22.92 2.02
 2 6 -10 18.7 1.13
 2 6 -10 21.76 1.16
 2 6 -10 21.89 2.29
 4 6 -10 8.08 1.62
 4 6 -10 4.72 1.27
 4 -6 -10 9.29 1.43
 4 6 -10 6.92 0.63
 -4 6 10 9.47 1.65
 4 6 -10 6.16 0.77
 -4 -6 10 5.72 1.52
 6 6 -10 4.58 1.15
 6 -6 -10 3.42 1.21
 6 6 -10 2.95 0.64
 6 6 -10 3.52 0.82
 -6 -6 10 4.61 1.42
 6 6 -10 4 0.69
 -6 6 10 2.59 1.34
 8 6 -10 1.32 0.91
 8 6 -10 -0.04 0.7
 -8 -6 10 0.09 1.34
 8 6 -10 0.47 0.51
 8 -6 -10 0.18 0.9
 8 6 -10 0.18 0.59
 -8 6 10 0.21 1.15
 -10 6 10 6.08 1.52
 10 6 -10 6.21 1.18
 10 6 -10 5.38 0.95
 -10 -6 10 4.67 1.43
 10 6 -10 6.74 0.84
 10 6 -10 4.92 0.76
 -12 6 10 5.43 1.32
 12 6 -10 4.47 0.94
 12 6 -10 3.41 1.12
 12 6 -10 2.95 1.01
 -12 -6 10 2.82 1.29
 12 6 -10 3.96 0.75
 12 6 -10 3.89 0.77
 -14 6 10 -2.04 1.18
 14 6 -10 0.61 1.27
 14 6 -10 1.34 0.87
 14 6 -10 -0.78 1.07
 -14 -6 10 -0.15 1.16
 14 6 -10 1.42 0.67
 14 6 -10 -0.15 0.7
 16 6 -10 1.07 1.07
 16 6 -10 1.94 0.92
 16 6 -10 -0.44 1.11
 -16 -6 10 1.44 1.25
 16 6 -10 -0.42 0.65
 16 6 -10 0.76 0.79
 18 6 -10 6.98 1.43
 18 6 -10 5.87 1.08
 18 6 -10 3.68 1.3
 -18 -6 10 7.01 1.44
 18 6 -10 4.86 0.9
 18 6 -10 6.4 1.03
 20 6 -10 4.08 1.29
 20 6 -10 3.43 1.03
 20 6 -10 4.15 1.29
 20 6 -10 4.93 0.89
 -20 -6 10 4.47 1.47
 20 6 -10 4.43 0.98
 -22 -6 10 29.61 2.43
 22 6 -10 35.16 2.46
 22 6 -10 37.1 1.87
 22 6 -10 34.23 2.4
 22 6 -10 33.47 1.97
 24 6 -10 1.96 1.27
 24 6 -10 2.33 1.33
 24 6 -10 1.69 0.85
 24 6 -10 1.34 0.89
 26 6 -10 9.16 1.58
 26 6 -10 9.08 1.2
 26 6 -10 7.84 1.22
 28 6 -10 8.24 1.46
 28 6 -10 5.43 0.94
 28 6 -10 7.07 1.18
 30 6 -10 4.5 1.27
 30 6 -10 3.4 0.9
 30 6 -10 3.67 1.01
 32 6 -10 -0.33 0.85
 32 6 -10 1.21 0.78
 32 6 -10 0.73 0.84
 34 6 -10 3.84 0.96
 34 6 -10 4.64 0.81
 34 6 -10 6.25 0.99
 -36 -6 10 0.34 0.72
 36 6 -10 -0.76 0.75
 36 6 -10 -0.1 0.65
 -38 -6 10 3.31 0.72
 38 6 -10 2.42 0.77
 38 6 -10 1.89 0.63
 40 6 -10 0.3 0.37
 23 7 10 0.31 0.56
 23 7 10 -0.02 0.33
 21 7 10 1.11 0.79
 21 7 10 1.24 0.63
 21 7 10 0.31 0.48
 -19 7 -10 0.29 0.76
 19 7 10 0.75 0.93
 -19 7 -10 0.14 0.65
 19 7 10 0.99 0.67
 19 7 10 0.17 0.58
 17 7 10 0.91 0.97
 -17 7 -10 0.6 0.69
 17 7 10 0.28 0.74
 -17 7 -10 0.63 0.89
 17 7 10 -0.04 0.63
 -15 7 -10 3.36 1.04
 -15 7 -10 3.65 0.9
 15 7 10 4.41 0.89
 15 7 10 2.15 1.12
 15 7 10 2.31 0.71
 -13 7 -10 1.71 1.08
 13 7 10 1.97 1
 -13 7 -10 2.49 0.8
 13 7 10 2.32 0.78
 13 7 10 2.11 0.73
 -11 7 -10 -0.05 1.08
 11 7 10 -1.4 1.21
 -11 7 -10 0.01 0.69
 11 7 10 0.09 0.76
 11 7 10 0.17 0.69
 -9 7 -10 2.24 0.75
 -9 7 -10 2.49 1.24
 9 7 10 1.45 1.25
 9 7 10 2.75 0.86
 9 7 10 3.47 0.75
 -7 7 -10 1.25 1.19
 7 7 10 3.64 1.38
 -7 7 -10 1.22 0.66
 7 7 10 1.29 0.75
 -5 7 -10 8.23 1.52
 5 7 10 6.57 1.52
 -5 7 -10 6.73 0.84
 5 7 10 6.29 0.91
 -3 7 -10 -0.15 1.35
 -3 7 -10 1.08 1.03
 3 7 10 -2.03 1.33
 -3 -7 -10 -0.18 1.15
 -3 7 -10 -0.33 0.62
 3 7 10 0.58 0.64
 -1 7 -10 0.93 1.15
 -1 7 -10 0.03 1.06
 -1 -7 -10 1.03 1.14
 1 -7 10 1.52 1.26
 1 7 10 2.71 1.42
 -1 7 -10 0.73 0.58
 1 7 -10 1.53 1.37
 1 7 -10 1.22 1.15
 1 -7 -10 1.29 1.15
 -1 -7 10 2.82 1.46
 -1 7 10 1.62 1.4
 1 7 -10 1.77 0.65
 3 7 -10 2.64 1.2
 3 -7 -10 2.59 1.2
 3 7 -10 2.7 0.7
 -3 -7 10 3.85 1.57
 -3 7 10 3.27 1.4
 3 7 -10 3.56 0.72
 5 7 -10 4.68 1.11
 5 7 -10 4.59 0.85
 5 7 -10 4.47 0.74
 -5 -7 10 4.28 1.45
 -5 7 10 3.43 1.39
 7 7 -10 2.12 1.06
 7 7 -10 1.61 0.7
 -7 -7 10 2.37 1.23
 7 7 -10 1.79 0.67
 -7 7 10 3.93 1.54
 9 7 -10 3.76 1.15
 -9 -7 10 1.62 1.29
 9 7 -10 1.93 0.69
 -9 7 10 2.5 1.29
 11 7 -10 0.5 1.16
 -11 -7 10 0.37 1.18
 11 7 -10 1.09 0.69
 -11 7 10 1.4 1.17
 13 7 -10 3.16 1.3
 -13 -7 10 2.93 1.35
 13 7 -10 3.49 0.8
 15 7 -10 7.02 1.52
 15 7 -10 6.75 1.26
 15 7 -10 5.33 0.87
 15 7 -10 4.72 0.47
 17 7 -10 1.2 0.75
 17 7 -10 1.05 0.43
 17 7 -10 2.05 1.1
 19 7 -10 2.85 1.31
 19 7 -10 1 1.1
 19 7 -10 0.37 0.72
 19 7 -10 1.3 0.52
 21 7 -10 3.82 1.3
 21 7 -10 0.42 1.22
 21 7 -10 3.08 0.87
 21 7 -10 2.39 0.63
 23 7 -10 9.81 1.46
 23 7 -10 8.28 1.08
 23 7 -10 8.45 0.81
 25 7 -10 -0.04 1.14
 25 7 -10 -0.75 0.73
 25 7 -10 0.52 0.58
 27 7 -10 1.91 1.1
 27 7 -10 1.7 0.79
 27 7 -10 2.22 0.63
 29 7 -10 0.48 0.63
 29 7 -10 1.21 0.51
 29 7 -10 2.32 1.01
 31 7 -10 0.63 0.87
 31 7 -10 0.83 0.6
 31 7 -10 0.51 0.36
 33 7 -10 0.25 0.78
 33 7 -10 1.12 0.63
 35 7 -10 2.58 0.76
 35 7 -10 2.25 0.55
 22 8 10 0.66 0.38
 20 8 10 2.94 0.56
 18 8 10 0.75 0.53
 16 8 10 4.38 0.99
 -16 8 -10 2.42 0.59
 16 8 10 3.38 0.67
 14 8 10 0.45 0.81
 -14 8 -10 0.88 0.84
 -14 8 -10 0.03 0.54
 14 8 10 0.42 0.6
 12 8 10 0.76 0.89
 -12 8 -10 1.66 0.9
 -12 8 -10 0.34 0.56
 12 8 10 1.52 0.66
 -10 8 -10 0.1 0.92
 10 8 10 0.94 0.98
 -10 8 -10 0.81 0.6
 10 8 10 2.04 0.72
 8 8 10 4.15 1.16
 -8 8 -10 3.19 1.01
 -8 8 -10 5.11 0.74
 8 8 10 3.04 0.76
 6 8 10 1.66 1.17
 -6 8 -10 1.59 1.04
 -6 8 -10 1.02 0.59
 6 8 10 1.83 0.71
 -4 8 -10 0.59 1.09
 4 8 10 -0.41 1.15
 -4 8 -10 0.06 0.58
 4 8 10 -0.43 0.64
 -2 8 -10 4.02 1.11
 2 8 10 6.93 1.55
 -2 8 -10 4.37 0.71
 2 8 10 4.04 0.76
 0 8 -10 8.07 1.46
 0 8 10 6.99 1.42
 0 8 -10 7.95 0.84
 0 8 10 6.91 0.82
 2 8 -10 0.54 0.92
 -2 8 10 0.27 1.17
 2 8 -10 1.38 0.6
 4 8 -10 2.2 1.13
 -4 8 10 1.74 1.29
 4 8 -10 0.87 0.62
 -6 8 10 10.03 1.55
 6 8 -10 7.79 0.86
 6 8 -10 8.68 1.5
 8 8 -10 -0.33 1.06
 -8 8 10 0.33 1.11
 8 8 -10 0.37 0.62
 10 8 -10 3.44 1.23
 10 8 -10 1.73 0.67
 12 8 -10 6.04 1.36
 12 8 -10 4.66 0.8
 14 8 -10 0.22 1.08
 14 8 -10 1.63 0.73
 16 8 -10 4.69 1.25
 16 8 -10 2.04 0.71
 18 8 -10 2.56 1.07
 18 8 -10 3.34 0.8
 20 8 -10 3.1 1.21
 20 8 -10 1.3 0.68
 22 8 -10 0.1 0.82
 22 8 -10 -0.23 0.63
 24 8 -10 0.9 0.92
 24 8 -10 -0.63 0.64
 26 8 -10 1.88 0.65
 26 8 -10 1.57 0.87
 28 8 -10 0.59 0.49
 28 8 -10 0.6 0.69
 30 8 -10 1.17 0.49
 30 8 -10 0.2 0.7
 32 8 -10 0.76 0.41
 32 8 -10 0.29 0.57
 17 9 10 1.84 0.37
 15 9 10 0.45 0.37
 -13 9 -10 2.43 0.43
 13 9 10 2.77 0.49
 -11 9 -10 0.26 0.38
 11 9 10 0.39 0.45
 9 9 10 0.31 0.71
 -9 9 -10 1.27 0.43
 9 9 10 1.45 0.52
 7 9 10 1.06 0.9
 -7 9 -10 -1.07 0.74
 -7 9 -10 0.26 0.41
 7 9 10 -0.4 0.46
 -5 9 -10 2.37 0.83
 -5 9 -10 1.61 0.47
 5 9 10 2.16 0.52
 5 9 10 0.92 0.9
 3 9 10 2.73 1.08
 -3 9 -10 1.12 0.84
 -3 9 -10 1.1 0.43
 3 9 10 0.4 0.5
 1 9 10 6.2 1.24
 -1 9 -10 7.16 1.11
 -1 9 -10 6.05 0.61
 1 9 10 5.23 0.66
 -1 9 10 -0.44 0.95
 1 9 -10 0.09 0.84
 1 9 -10 0.58 0.45
 -1 9 10 0.58 0.47
 3 9 -10 0.56 0.86
 -3 9 10 0.5 0.93
 3 9 -10 -0.29 0.45
 -3 9 10 0.48 0.47
 5 9 -10 2.48 1.04
 5 9 -10 1.31 0.47
 -5 9 10 2.41 0.55
 7 9 -10 1.1 0.48
 7 9 -10 0.06 0.86
 9 9 -10 -0.59 0.9
 9 9 -10 0.02 0.47
 11 9 -10 3.42 0.59
 11 9 -10 1.85 0.99
 13 9 -10 0.52 0.91
 13 9 -10 0.17 0.5
 15 9 -10 0.74 0.84
 15 9 -10 0.94 0.52
 17 9 -10 0.91 0.89
 17 9 -10 0.18 0.48
 19 9 -10 0.09 0.81
 19 9 -10 0.35 0.48
 21 9 -10 -0.01 0.7
 21 9 -10 0.82 0.48
 23 9 -10 0.45 0.61
 23 9 -10 1.21 0.45
 25 9 -10 -0.56 0.63
 25 9 -10 1.34 0.42
 27 9 -10 0.34 0.34
 6 10 10 0.14 0.27
 4 10 10 0.16 0.29
 2 10 10 0.98 0.34
 0 10 -10 0.09 0.14
 0 10 10 -0.66 0.32
 2 10 -10 0.33 0.16
 -2 10 10 0.72 0.32
 4 10 -10 0.36 0.19
 -4 10 10 0.33 0.3
 6 10 -10 0.68 0.2
 -6 10 10 0.24 0.29
 8 10 -10 -0.06 0.63
 8 10 -10 0.23 0.2
 -8 10 10 0.21 0.28
 10 10 -10 0.13 0.64
 10 10 -10 0.63 0.25
 -10 10 10 0.64 0.28
 12 10 -10 0.42 0.63
 12 10 -10 0.31 0.24
 -12 10 10 0.29 0.27
 14 10 -10 2.27 0.3
 -14 10 10 2.12 0.3
 16 10 -10 0.48 0.25
 -16 10 10 0.23 0.2
 36 0 11 -0.46 0.67
 36 0 11 0.01 0.64
 -34 0 -11 -1.12 0.51
 34 0 11 -2.33 0.96
 34 0 11 0.08 0.51
 32 0 11 -0.63 0.92
 -32 0 -11 -0.11 0.75
 32 0 11 -0.87 0.77
 -30 0 -11 1.19 0.62
 30 0 11 -1.35 1.36
 -30 0 -11 0.54 0.8
 30 0 11 1.7 1.05
 -28 0 -11 -0.24 0.77
 28 0 11 0.07 1.31
 -28 0 -11 0.74 0.96
 28 0 11 -1.12 1.07
 -26 0 -11 0.13 0.92
 -26 0 -11 -1.5 1.15
 26 0 11 1.98 1.53
 26 0 11 -1.68 1.26
 -24 0 -11 -0.18 0.96
 -24 0 -11 -1.76 0.95
 24 0 11 -1.06 1.23
 24 0 11 -1 1.1
 -22 0 -11 0.4 0.97
 -22 0 -11 0.75 1.05
 22 0 11 -0.15 1.22
 -20 0 -11 1.19 1.13
 20 0 11 -0.04 0.85
 -18 0 -11 1.26 0.88
 -16 0 -11 -0.5 0.91
 14 0 11 -0.9 0.98
 12 0 11 1.41 0.95
 -12 0 -11 0.6 1.01
 -10 0 -11 -0.25 0.93
 10 0 11 0.99 1.07
 8 0 11 0.19 0.92
 -8 0 -11 -0.34 0.7
 -8 0 -11 -0.53 1.02
 -6 0 -11 0.06 0.69
 6 0 11 -0.17 0.93
 -6 0 -11 -0.43 0.93
 -4 0 -11 -0.52 0.98
 -4 0 -11 0.23 0.71
 4 0 11 -0.32 0.75
 -2 0 -11 -1.06 0.98
 -2 0 -11 -0.4 0.72
 2 0 11 -0.17 0.79
 0 0 -11 1.25 0.78
 0 0 -11 0.8 0.97
 0 0 11 0.68 0.83
 2 0 -11 0.3 0.77
 2 0 -11 1.48 0.94
 -2 0 11 -0.37 0.78
 4 0 -11 -0.37 0.8
 -4 0 11 -0.59 0.71
 4 0 -11 0.5 0.94
 -4 0 11 -0.08 0.56
 6 0 -11 1.09 0.89
 -6 0 11 0.43 0.56
 -6 0 11 -0.23 0.65
 8 0 -11 1.1 0.8
 -8 0 11 0.16 0.67
 10 0 -11 -0.05 0.73
 -10 0 11 -0.21 0.55
 -10 0 11 -0.59 0.69
 12 0 -11 0.1 0.77
 -12 0 11 0.2 0.52
 -12 0 11 0.27 0.65
 14 0 -11 0.66 0.81
 -14 0 11 0.22 0.72
 16 0 -11 -0.64 0.82
 -16 0 11 -0.18 0.77
 -18 0 11 -0.48 0.84
 -20 0 11 -1.27 0.95
 -22 0 11 -0.36 0.86
 -24 0 11 -0.54 0.99
 -26 0 11 0.74 1.03
 -28 0 11 1.88 0.99
 -28 0 11 -0.62 0.99
 -28 0 11 1.23 1.15
 -30 0 11 0.55 1.23
 -30 0 11 -1.93 1.03
 -30 0 11 -0.41 0.86
 -30 0 11 1 1.28
 -32 0 11 0.34 1.06
 -32 0 11 -1.12 1.12
 -32 0 11 -0.38 1.04
 32 0 -11 -0.45 1.14
 -32 0 11 0.32 1.18
 -34 0 11 -1.47 1.06
 -34 0 11 0.51 0.82
 34 0 -11 1.67 1.35
 -34 0 11 -0.59 1.12
 -34 0 11 0.26 1.32
 -36 0 11 -0.36 0.96
 -36 0 11 0.21 0.78
 36 0 -11 -0.1 1.31
 -36 0 11 0.07 1.24
 -38 0 11 -0.5 0.82
 -38 0 11 -1.52 1.32
 -38 0 11 0.08 1.04
 38 0 -11 -0.91 1.3
 -40 0 11 1.33 1.18
 -40 0 11 0.04 0.72
 -40 0 11 0.62 0.82
 40 0 -11 -0.82 1.06
 -42 0 11 0.55 0.83
 -42 0 11 0.54 0.61
 -42 0 11 -0.66 0.87
 42 0 -11 -1.34 0.9
 -44 0 11 -0.39 0.68
 44 0 -11 0.84 0.89
 -44 0 11 0.61 0.81
 -46 0 11 -0.37 0.81
 46 0 -11 -1.14 0.72
 -46 0 11 0.02 0.43
 -48 0 11 -0.93 0.63
 37 -1 11 1.13 0.62
 37 1 11 -0.3 0.65
 35 1 11 1.94 0.9
 35 1 11 1.45 0.54
 35 -1 11 1.04 0.86
 -35 -1 -11 1.99 0.61
 35 -1 11 2.44 0.66
 -33 -1 -11 2.57 0.58
 -33 -1 -11 3.79 0.89
 33 1 11 1.12 0.95
 33 1 11 2.64 0.89
 33 -1 11 1.84 0.99
 33 -1 11 2.58 0.97
 -31 1 -11 3.39 0.65
 -31 -1 -11 4.84 0.88
 -31 -1 -11 6.26 1.08
 31 1 11 4.68 1.24
 31 -1 11 5.17 1.48
 31 1 11 3.65 0.68
 31 -1 11 5.75 1.16
 -29 -1 -11 4.78 1.21
 -29 -1 -11 6.59 1.17
 -29 1 -11 4.81 0.89
 29 1 11 5.91 1.43
 29 1 11 3.37 0.87
 29 -1 11 6.63 1.25
 -27 1 -11 1.33 0.41
 -27 -1 -11 0.35 1.04
 -27 1 -11 2.77 0.99
 -27 -1 -11 0.58 1.02
 27 1 11 1.73 1.26
 27 1 11 1.59 0.94
 27 -1 11 0.97 1.2
 -25 -1 -11 -0.31 1.16
 -25 1 -11 1.41 0.69
 -25 -1 -11 1.72 1.18
 -25 1 -11 2.03 0.96
 25 1 11 1.99 1.27
 25 1 11 2.61 1.1
 25 -1 11 1.62 1.41
 -23 1 -11 5.39 1.2
 -23 -1 -11 3.87 1.09
 -23 -1 -11 6.5 1.49
 23 1 11 6.29 1.51
 -23 1 -11 6.45 0.98
 23 1 11 5 1.11
 23 -1 11 4.69 1.42
 -21 1 -11 1.6 0.86
 -21 1 -11 0.59 0.89
 21 1 11 1.1 1.27
 21 1 11 -0.91 1.07
 -19 1 -11 0.53 0.81
 -19 1 -11 0.62 0.93
 19 1 11 0.54 1.15
 19 1 11 -0.1 0.85
 -17 1 -11 20.35 1.63
 17 1 11 19.77 1.81
 15 1 11 18.62 1.64
 -15 1 -11 17.5 1.42
 -15 1 -11 17.3 1.65
 -13 1 -11 1.19 0.86
 13 -1 11 -0.42 1.09
 13 1 11 0.38 1.07
 -13 -1 -11 1.86 1.11
 -11 -1 -11 0.35 0.86
 11 -1 11 1.07 1.12
 11 1 11 0.72 1
 -11 1 -11 1.91 1.15
 -11 -1 -11 2.24 1.07
 -9 -1 -11 42.24 1.99
 9 -1 11 39.45 2.21
 9 1 11 40.13 2.24
 -9 1 -11 39.7 2.47
 -9 -1 -11 44.49 2.48
 -7 -1 -11 9.26 1.14
 7 -1 11 9.42 1.27
 7 1 11 9.34 1.31
 -7 1 -11 11.26 1.5
 -7 -1 -11 9.82 1.4
 -5 1 -11 1.97 0.79
 -5 1 -11 1.72 1.02
 -5 -1 -11 1.88 0.84
 -5 1 -11 2.26 0.85
 5 -1 11 1.24 0.85
 -5 -1 -11 1.81 1.01
 5 1 11 2.34 0.98
 -3 -1 -11 11.03 1.15
 -3 1 -11 10.28 1.14
 3 -1 11 11.32 1.27
 3 1 11 10.74 1.33
 -3 1 -11 9.84 1.33
 -3 -1 -11 12.54 1.48
 -3 1 -11 8.98 1
 -1 1 -11 61.47 2.67
 -1 -1 -11 61.28 2.23
 -1 1 -11 58.84 2.26
 1 -1 11 58.89 2.2
 1 1 11 62.28 2.4
 -1 -1 -11 58.85 2.57
 -1 1 -11 59.17 2.07
 1 1 -11 25.84 1.57
 -1 -1 11 27.29 1.51
 -1 1 11 24.7 1.59
 -1 -1 11 26.63 1.43
 1 1 -11 24.35 1.79
 1 -1 -11 25.38 1.55
 1 1 -11 25.44 1.44
 3 -1 -11 10.58 1.09
 3 1 -11 11.27 1.2
 -3 -1 11 10.4 0.99
 -3 1 11 11.53 1.16
 -3 -1 11 11.81 1.04
 3 1 -11 11.46 1.36
 5 -1 -11 9.35 1.09
 -5 -1 11 8.52 1
 5 1 -11 8.39 1.15
 -5 -1 11 11.59 1.03
 -5 1 11 8.62 1.11
 5 1 -11 10.35 1.29
 7 1 -11 1.88 0.92
 7 -1 -11 1.51 0.88
 -7 -1 11 1.69 0.64
 -7 1 11 2.33 0.82
 -7 -1 11 2.9 0.85
 7 1 -11 1.83 0.95
 9 1 -11 22.56 1.56
 9 -1 -11 22.87 1.5
 -9 -1 11 26.58 1.5
 -9 1 11 25.83 1.48
 9 1 -11 21.83 1.63
 11 -1 -11 2.24 0.79
 11 1 -11 2.52 0.93
 11 1 -11 1.59 0.74
 -11 1 11 2.43 0.79
 -11 -1 11 2.83 0.89
 -11 1 11 2.33 0.72
 11 1 -11 3.46 1.03
 13 -1 -11 48.96 2.05
 13 1 -11 47.88 2.13
 -13 1 11 54.38 2
 13 1 -11 53.33 2.31
 -13 -1 11 50.08 2.05
 13 1 -11 54.93 2.24
 15 -1 -11 6.64 1
 -15 1 11 7.7 0.91
 15 1 -11 6.99 1.07
 -15 -1 11 8.11 1.19
 -15 1 11 6.62 0.9
 17 -1 -11 0.32 0.76
 -17 -1 11 1.44 0.97
 -17 1 11 0.07 0.76
 -19 -1 11 8.46 1.28
 -19 1 11 8.32 1.17
 19 -1 -11 8.17 1.11
 -21 -1 11 1.13 1
 -21 1 11 1.25 0.92
 -23 -1 11 8.94 1.41
 -23 1 11 8.04 1.29
 -25 1 11 1.43 0.8
 25 1 -11 2.74 1.2
 -25 -1 11 0.37 1.03
 -25 1 11 3.23 1.15
 27 1 -11 7.32 1.33
 -27 1 11 10.97 1.58
 -27 -1 11 9.32 1.24
 -27 1 11 9.96 1.24
 -27 -1 11 6.47 1.48
 -27 1 11 7.16 1.44
 -29 1 11 2.18 0.96
 -29 1 11 0.32 0.92
 -29 -1 11 -0.75 1.09
 -29 1 11 2.26 1.13
 29 1 -11 2.36 1.05
 -29 1 11 1.27 1.14
 -29 -1 11 -0.32 1.1
 -31 1 11 1.99 0.82
 -31 -1 11 5.06 1.46
 -31 1 11 4.48 1.01
 -31 1 11 5.64 1.32
 -31 -1 11 4.21 1.25
 31 1 -11 4.02 1.15
 -31 -1 11 2.7 1.33
 -31 1 11 4.23 1.46
 -33 1 11 6.45 1.4
 -33 -1 11 5.17 1.32
 -33 1 11 5.17 1.04
 -33 -1 11 5.22 1.32
 33 1 -11 5.98 1.55
 -33 -1 11 4.15 1.56
 -33 1 11 5.98 1.29
 -33 1 11 6.15 1.55
 -35 1 11 0.39 1
 -35 1 11 0.64 0.78
 -35 -1 11 1.62 1.22
 -35 -1 11 2.27 1.38
 35 1 -11 0.61 1.08
 -35 1 11 0.38 1.16
 -35 -1 11 -0.04 1.22
 -35 1 11 0.66 1.28
 -37 1 11 0.98 0.68
 -37 -1 11 -0.33 0.96
 -37 -1 11 2.87 1.41
 -37 1 11 1.31 0.89
 -37 -1 11 0.96 0.95
 37 1 -11 3.96 1.35
 -37 1 11 0.09 1.18
 -39 1 11 1.08 0.51
 -39 -1 11 0.35 0.93
 -39 -1 11 1 1.14
 -39 1 11 0.67 0.86
 -39 -1 11 0.07 1.17
 39 1 -11 0.47 1.09
 -39 1 11 1.64 1.15
 -41 -1 11 3.73 1.01
 -41 -1 11 2.29 1.04
 -41 1 11 1.4 1.1
 41 1 -11 1.96 1.09
 41 -1 -11 -0.54 1.12
 -41 -1 11 2.07 0.99
 -41 1 11 2.35 0.8
 -43 -1 11 1.23 0.75
 -43 1 11 0.14 0.98
 43 1 -11 1.02 0.83
 43 -1 -11 0.73 0.96
 -43 -1 11 1.17 0.92
 -43 1 11 1.32 0.57
 -43 -1 11 0.75 0.86
 -45 1 11 0.49 0.71
 -45 -1 11 0.1 0.45
 -45 -1 11 -0.29 0.67
 -45 -1 11 1.91 0.99
 45 1 -11 1.84 0.63
 45 -1 -11 -0.71 0.94
 -47 -1 11 4.85 0.9
 47 -1 -11 3.64 0.74
 -47 1 11 3.73 0.79
 -47 -1 11 2.46 0.55
 36 2 11 0.7 0.67
 36 -2 11 0.01 0.64
 36 -2 11 -0.93 0.54
 -34 -2 -11 -0.1 0.54
 -34 2 -11 -0.7 0.68
 -34 -2 -11 -0.74 0.62
 34 2 11 0.75 0.71
 34 -2 11 0.93 0.73
 -32 -2 -11 0.77 0.81
 -32 -2 -11 -0.07 0.78
 -32 2 -11 -0.2 0.88
 32 2 11 0.44 0.86
 32 2 11 -0.06 0.48
 32 -2 11 1.03 1.05
 -30 -2 -11 0.34 0.75
 -30 -2 -11 0.39 0.83
 30 2 11 -0.77 1.09
 30 2 11 -0.62 0.8
 30 -2 11 0.31 1.15
 -28 -2 -11 -0.16 0.96
 28 2 11 0.3 1.03
 28 2 11 -1.19 1.03
 -28 -2 -11 -1.33 1.14
 -28 2 -11 -0.24 0.21
 28 -2 11 0.5 1.29
 -26 -2 -11 0.7 0.92
 -26 2 -11 0.58 0.62
 26 2 11 -0.82 1.2
 26 2 11 -0.45 0.57
 -24 2 -11 3.76 0.8
 -24 -2 -11 6.1 1.5
 24 2 11 3.96 1.32
 24 2 11 3.43 0.86
 -22 2 -11 -0.18 0.77
 22 2 11 -0.19 1.06
 22 2 11 -0.13 0.77
 -20 2 -11 13.5 1.2
 20 2 11 10.41 1.54
 20 2 11 9.75 1.18
 -18 2 -11 -0.2 0.76
 -18 2 -11 0.12 1.08
 18 2 11 0.99 1.16
 -18 2 -11 -0.23 0.47
 18 2 11 -0.58 0.84
 -16 2 -11 0.08 0.68
 -16 2 -11 -0.56 0.87
 16 2 11 -1.53 1.09
 -14 2 -11 6.18 1.29
 -14 2 -11 5.91 0.93
 -14 -2 -11 8.4 1.35
 14 2 11 5.95 1.17
 -12 2 -11 0.58 0.64
 -12 -2 -11 0.12 0.9
 12 -2 11 1.61 1.09
 12 2 11 0.75 1.24
 12 2 11 0.2 0.77
 -12 2 -11 2.51 1.1
 -10 -2 -11 5.37 1.08
 10 -2 11 2.98 1
 10 2 11 4.14 1.19
 -10 -2 -11 4.73 1.16
 -10 2 -11 5.68 1.18
 8 2 11 4.49 0.92
 8 -2 11 4.73 1.08
 8 2 11 6.36 1.32
 -8 2 -11 6.2 1.49
 -8 -2 -11 5.61 1.22
 -8 -2 -11 5.42 1.12
 -8 2 -11 4.97 1.07
 -6 2 -11 1.36 0.86
 -6 -2 -11 1.59 0.92
 6 -2 11 0.01 0.86
 6 2 11 2.56 1
 6 2 11 1.37 1.04
 -6 -2 -11 0.97 0.94
 -6 2 -11 -0.23 1.07
 -4 -2 -11 33.69 1.88
 4 2 11 34.67 1.89
 4 -2 11 37.38 1.97
 4 2 11 32.38 1.97
 -4 2 -11 34.44 2.27
 -4 -2 -11 33.5 2.11
 -4 2 -11 34.78 1.96
 -2 2 -11 -1.14 0.84
 -2 -2 -11 1.1 0.93
 2 -2 11 0.7 0.82
 2 2 11 0.48 0.88
 -2 2 -11 2.5 1.15
 -2 2 -11 0.75 0.79
 0 2 -11 13.16 1.36
 0 -2 11 11.16 1.09
 0 -2 -11 11.53 1.25
 0 2 11 10.58 1.23
 0 2 -11 13.07 1.51
 0 2 -11 10.69 1.2
 2 2 -11 8.36 1.21
 2 -2 -11 6.02 1.03
 -2 -2 11 6.72 0.91
 -2 2 11 7.33 1.16
 2 2 -11 5.77 1.23
 2 2 -11 6.08 1.02
 4 -2 -11 9.5 1.19
 4 2 -11 9.14 1.23
 -4 -2 11 8.38 0.87
 -4 2 11 7.43 1.1
 -4 -2 11 9.43 1.12
 4 2 -11 8.82 1.31
 4 2 -11 9.44 1.17
 6 -2 -11 24.03 1.56
 -6 2 11 22.19 1.54
 -6 -2 11 22.93 1.54
 6 2 -11 23.03 1.75
 8 -2 -11 1.79 0.85
 -8 2 11 1.69 0.86
 8 2 -11 2.91 1.05
 -8 -2 11 1.29 0.9
 -10 -2 11 93.54 2.91
 -10 2 11 96.06 2.89
 10 2 -11 97.52 3.22
 10 -2 -11 101.11 2.85
 12 -2 -11 41.54 1.92
 12 2 -11 37.84 1.94
 -12 2 11 41.3 1.98
 -12 -2 11 41.14 2.03
 14 -2 -11 8.52 1.08
 14 2 -11 10.08 1.21
 -14 2 11 9.62 1.08
 -14 -2 11 12.35 1.44
 16 -2 -11 3.49 0.9
 16 2 -11 4.39 0.96
 -16 2 11 2.99 0.97
 -16 2 11 3.54 0.93
 -16 2 11 3.8 0.81
 -16 -2 11 3.15 1.01
 18 -2 -11 1.34 0.78
 18 2 -11 1.86 0.91
 -18 -2 11 1.41 0.98
 -18 2 11 2.23 0.89
 -18 2 11 1.3 0.91
 -20 2 11 1.42 1.01
 20 -2 -11 0.75 0.8
 -20 -2 11 0.84 1.06
 -20 2 11 0.46 0.84
 -22 2 11 1.63 0.9
 -22 2 11 0.11 0.7
 22 2 -11 0.95 0.86
 -22 -2 11 1.72 1.12
 -22 2 11 0.49 0.89
 24 2 -11 -0.06 0.73
 -24 -2 11 0.34 1.15
 -24 2 11 -0.5 1.01
 -24 2 11 0.91 0.75
 -24 2 11 1.21 0.99
 -26 2 11 1.02 1.08
 -26 2 11 1.49 0.98
 -26 -2 11 -0.31 1.17
 -26 2 11 0.66 1.04
 26 2 -11 0.22 0.97
 -26 2 11 0.86 0.71
 -26 -2 11 -2.13 1.19
 -28 2 11 0.56 0.75
 -28 2 11 1.32 0.67
 28 2 -11 0.9 0.89
 -28 -2 11 0.31 1.24
 -28 2 11 0.3 1.1
 -28 -2 11 2.11 1.01
 -28 2 11 1.27 1.17
 -30 2 11 1.29 0.64
 -30 2 11 0.22 1.05
 -30 -2 11 1.07 1.06
 30 2 -11 0.74 0.99
 -30 -2 11 -0.6 1.28
 -30 2 11 -0.09 1.09
 -30 2 11 -0.4 0.82
 -32 -2 11 1.68 1.13
 -32 2 11 0.65 0.5
 -32 2 11 1.37 1.22
 32 2 -11 -0.51 0.94
 -32 -2 11 0.83 1.25
 -32 2 11 0.86 0.82
 -32 2 11 -2.2 1.27
 -34 -2 11 4.91 1.24
 -34 2 11 5.02 1.26
 -34 2 11 5.37 1.02
 34 2 -11 5.51 1.33
 -34 -2 11 3.89 1.46
 -34 2 11 4.56 1.43
 -36 -2 11 -1.09 1.12
 -36 2 11 2.14 1.16
 -36 -2 11 1.09 1.25
 36 2 -11 0.85 1.06
 -36 2 11 0.41 0.73
 -38 -2 11 0.86 1.19
 -38 2 11 -0.42 0.63
 -38 2 11 -1.34 0.98
 -38 -2 11 1.37 1.03
 38 2 -11 -1.4 0.99
 -40 2 11 0.83 1.09
 -40 -2 11 0.16 1.07
 -40 2 11 -0.13 0.31
 -40 -2 11 0.7 1.02
 40 2 -11 -0.88 0.76
 -42 -2 11 0.42 0.78
 -42 -2 11 0.63 0.77
 -42 2 11 -0.02 0.84
 -42 -2 11 0.45 0.93
 42 2 -11 0.24 0.5
 -44 -2 11 0.74 0.66
 -44 2 11 0.01 0.81
 -44 -2 11 1.1 0.83
 -44 -2 11 0.69 0.82
 -46 -2 11 0.3 0.46
 -46 -2 11 -0.27 0.62
 -46 -2 11 1.5 0.65
 -46 2 11 -0.47 0.67
 -35 3 -11 2.94 0.61
 -35 -3 -11 3.7 0.54
 35 -3 11 4.78 0.81
 -33 -3 -11 3.88 0.78
 -33 3 -11 2.2 0.64
 -33 -3 -11 2.51 0.68
 33 -3 11 3.81 1.01
 -31 -3 -11 0.13 0.77
 -31 3 -11 1.45 0.81
 31 3 11 0.63 0.79
 -29 -3 -11 2.53 1.01
 -29 3 -11 2.47 0.99
 29 3 11 0.27 0.99
 -27 3 -11 2.02 1.05
 -27 -3 -11 2.18 0.96
 27 3 11 2.06 1.23
 27 3 11 0.92 0.44
 -25 3 -11 4.09 1.23
 25 3 11 5.33 1.52
 25 3 11 4.51 0.91
 23 3 11 2.39 1.28
 23 3 11 2.8 0.94
 -23 3 -11 1.08 0.99
 -21 3 -11 6.41 1.19
 21 3 11 11.45 1.4
 -19 3 -11 32.51 2.28
 19 3 11 36.39 2.07
 -19 3 -11 30.91 2.07
 -17 3 -11 4.36 0.56
 -17 3 -11 4.56 1.17
 17 3 11 4.66 1.09
 17 3 11 3.43 0.52
 -17 3 -11 3.77 1.15
 -17 3 -11 3.44 1.29
 -15 3 -11 -0.16 1.06
 -15 3 -11 1.12 0.46
 -15 -3 -11 1.63 1.02
 -15 3 -11 2.48 0.92
 15 3 11 2.72 1
 15 3 11 1.06 0.53
 -15 3 -11 1.6 0.92
 -15 3 -11 2.25 1.17
 -13 3 -11 5.87 0.67
 -13 -3 -11 5.14 1.22
 13 3 11 5.17 1.03
 -13 3 -11 4.74 1.17
 -13 3 -11 3.24 1.05
 -13 3 -11 6.77 1.42
 -11 3 -11 1.54 0.5
 11 3 11 0.19 0.84
 11 3 11 0.57 0.91
 -11 -3 -11 0.85 1
 11 3 11 1.09 0.76
 -11 3 -11 -1.25 1.23
 -9 3 -11 4.03 0.59
 -9 -3 -11 4.48 1.22
 9 3 11 1.61 0.87
 9 3 11 3.29 1.18
 9 3 11 3.91 0.84
 9 3 11 4.39 1.08
 -9 3 -11 4.55 1.28
 -7 -3 -11 21.71 1.81
 7 3 11 21.94 1.72
 7 3 11 25.32 1.98
 7 3 11 21.83 1.6
 -7 -3 -11 23.38 1.95
 -7 3 -11 22.01 1.9
 -5 -3 -11 11.31 1.45
 5 3 11 11.17 1.33
 5 3 11 11.74 1.42
 -5 3 -11 11.18 1.6
 5 3 11 10.01 1.2
 -5 -3 -11 9.35 1.36
 -5 3 -11 12.67 1.56
 -3 3 -11 5.72 1.21
 -3 -3 -11 8.86 1.36
 3 3 11 7.31 1.09
 3 -3 11 7.24 1.1
 3 3 11 8.83 1.31
 -3 3 -11 9.7 1.66
 3 3 11 7.62 1.16
 -1 3 -11 2.99 0.93
 1 3 11 4.96 1.15
 -1 -3 -11 5.21 1.15
 1 3 11 4.69 0.99
 1 -3 11 4.02 0.87
 -1 3 -11 4.48 1.27
 1 -3 -11 21.26 1.64
 -1 3 11 19.7 1.6
 1 3 -11 22.27 1.96
 -1 3 11 18.61 1.4
 1 3 -11 21.68 1.72
 3 3 -11 3.29 1.08
 -3 3 11 2.24 0.94
 3 3 -11 2.63 1.02
 3 -3 -11 2.73 1.04
 -3 3 11 3.11 0.89
 5 3 -11 1.08 0.93
 5 -3 -11 1.44 0.86
 -5 3 11 1.15 0.9
 5 3 -11 3.03 1.08
 -5 -3 11 2.29 0.99
 -5 3 11 1.32 0.72
 7 -3 -11 7.56 1.13
 -7 3 11 5.31 1.06
 7 3 -11 5.97 1.15
 -7 3 11 6.54 0.97
 -7 -3 11 5.52 1.11
 -9 3 11 6.64 1.13
 -9 -3 11 7.76 1.28
 -9 3 11 6.29 1.06
 9 -3 -11 6.16 1.06
 11 -3 -11 13.76 1.32
 -11 3 11 13.81 1.39
 -11 -3 11 15.06 1.54
 -11 3 11 14.4 1.45
 11 3 -11 13.96 1.33
 13 -3 -11 2.11 0.85
 13 3 -11 -0.21 0.82
 -13 3 11 0.24 0.87
 -13 3 11 1.21 0.88
 -13 -3 11 0.79 1.05
 15 3 -11 17.9 1.54
 -15 3 11 17.05 1.57
 -15 -3 11 18.11 1.69
 -15 3 11 17.04 1.57
 15 -3 -11 17.25 1.37
 17 -3 -11 4.09 0.91
 17 3 -11 1.28 0.85
 -17 -3 11 2.78 1.28
 -17 3 11 2.11 1.01
 19 3 -11 62.18 2.02
 -19 3 11 60.57 1.93
 19 3 -11 61.44 2.77
 -19 -3 11 56.38 2.76
 -19 3 11 59.18 2.71
 21 3 -11 10.8 1.03
 -21 -3 11 9.12 1.5
 -21 3 11 9.21 0.9
 21 3 -11 10.19 1.36
 -21 3 11 8.56 1.33
 -23 3 11 40.15 2.34
 23 3 -11 41.59 1.85
 -23 3 11 40.38 1.66
 23 3 -11 37.56 2.47
 -23 -3 11 37.36 2.44
 -23 3 11 38.36 2.27
 25 3 -11 9.55 1.06
 -25 3 11 9.77 1.6
 -25 -3 11 8.79 1.31
 -25 3 11 8.99 0.91
 -25 -3 11 7.63 1.65
 -25 3 11 9.04 1.57
 -27 3 11 6.18 0.83
 27 3 -11 8.49 1.11
 -27 3 11 4.9 1.3
 -27 -3 11 8.13 1.45
 -27 -3 11 5.03 1.43
 -27 3 11 6.89 1.52
 -29 3 11 8.84 1.54
 -29 -3 11 7.46 1.42
 -29 3 11 6.62 0.8
 29 3 -11 7.5 1.03
 -29 -3 11 5.37 1.48
 -29 3 11 6.39 1.49
 -31 3 11 0.45 0.55
 -31 -3 11 -0.48 1.18
 -31 3 11 0.44 1.33
 31 3 -11 1.34 0.86
 -31 -3 11 -1.36 1.16
 -31 3 11 -0.4 1.21
 -33 3 11 0.05 0.28
 -33 3 11 -0.47 1.14
 33 3 -11 -0.41 0.73
 -33 -3 11 -0.24 1.17
 35 3 -11 5.86 0.8
 -35 -3 11 7.7 1.36
 -35 3 11 8.53 1.59
 -37 -3 11 2.41 1.18
 -37 3 11 3.57 1.31
 37 3 -11 0.88 0.28
 -39 -3 11 5.73 1.32
 -39 3 11 5.1 1.21
 -39 -3 11 6.5 1.34
 -41 -3 11 -0.41 1.02
 -41 3 11 1.76 1
 -41 -3 11 0.19 0.95
 -43 -3 11 2.21 0.84
 -43 -3 11 0.88 0.75
 -43 3 11 2.58 0.87
 -45 -3 11 0.59 0.54
 -45 3 11 0.89 0.59
 -45 -3 11 -0.63 0.67
 -47 -3 11 0.98 0.33
 -34 -4 -11 0.11 0.47
 34 4 11 0.66 0.57
 -32 4 -11 0.43 0.5
 32 4 11 -1.3 0.66
 32 4 11 -0.69 0.69
 -30 4 -11 -0.35 0.6
 30 4 11 -0.99 0.75
 -30 -4 -11 -1.09 0.99
 30 4 11 -0.39 0.76
 -28 -4 -11 -0.09 1.13
 -28 4 -11 0.62 0.74
 28 4 11 0.16 0.85
 28 4 11 -0.84 0.99
 -26 4 -11 0.58 0.82
 26 4 11 0.37 0.95
 26 4 11 1.49 1.17
 -24 4 -11 2.48 1.1
 24 4 11 0.49 1.08
 24 4 11 1.38 1.29
 -22 4 -11 -0.49 1.01
 22 4 11 -0.2 1.21
 -20 4 -11 1.08 1.17
 -20 4 -11 -0.97 0.98
 20 4 11 0.59 1.17
 -20 4 -11 0.24 0.83
 -18 4 -11 0.01 0.86
 -18 4 -11 -0.29 1.11
 -18 -4 -11 0.73 1.08
 -18 4 -11 1.68 0.81
 -18 4 -11 0.68 1.23
 -16 4 -11 0.46 0.8
 -16 4 -11 -0.19 1.06
 -16 -4 -11 1.38 1.18
 16 4 11 -0.64 1.01
 -16 4 -11 0.79 0.79
 -16 4 -11 3.1 1.47
 -14 4 -11 10.84 1.57
 14 4 11 7.04 0.52
 -14 4 -11 10.04 1.32
 -14 -4 -11 11.28 1.56
 14 4 11 9.85 1.55
 14 4 11 9.72 1.34
 -14 4 -11 9.14 1.15
 14 4 11 8.02 1.02
 -14 4 -11 8.26 1.62
 12 4 11 3.16 0.48
 -12 -4 -11 6.14 1.5
 -12 4 -11 3.38 1.06
 12 4 11 5.62 1.37
 12 4 11 6.5 1.3
 -12 4 -11 4.34 0.88
 12 4 11 5.23 0.97
 -12 4 -11 5.77 1.29
 -12 4 -11 2.86 1.33
 -10 4 -11 1.18 0.7
 -10 4 -11 4.9 1.24
 10 4 11 2.57 1.09
 -10 -4 -11 2.61 1.19
 10 4 11 2.58 1.1
 10 4 11 1.99 0.45
 -10 4 -11 2.36 1.23
 -8 4 -11 7.13 1.52
 -8 4 -11 8.26 1.21
 8 4 11 5.77 0.55
 -8 -4 -11 8.1 1.45
 8 4 11 10.06 1.48
 8 4 11 7.39 1.28
 -8 4 -11 7.76 1.3
 -6 4 -11 -1.52 1.12
 -6 -4 -11 -0.28 1.11
 6 4 11 0.69 0.93
 6 4 11 -0.02 0.28
 6 4 11 0.31 0.96
 4 4 11 5.04 1.19
 -4 -4 -11 8.53 1.44
 4 4 11 7.25 1.22
 4 4 11 4.02 1.07
 -4 4 -11 9.41 1.58
 -2 4 -11 3.35 1.26
 2 4 11 2.47 0.89
 -2 -4 -11 1.1 1.06
 2 4 11 3.9 1.17
 0 -4 -11 8.75 1.41
 0 4 11 7.43 1.31
 0 4 -11 11.33 1.77
 0 4 11 8.85 1.28
 0 4 -11 8.88 1.53
 2 4 -11 -0.1 1.09
 2 -4 -11 2.23 1.1
 -2 4 11 0.95 0.96
 2 4 -11 1.89 1.28
 -2 4 11 -0.18 0.95
 4 -4 -11 40.66 2.22
 -4 4 11 34.7 2.17
 -4 -4 11 38.96 2.32
 -4 4 11 37.55 2.09
 4 4 -11 39.35 2.42
 6 -4 -11 12.53 1.39
 -6 4 11 15.74 1.6
 -6 -4 11 14.67 1.61
 -6 4 11 14.48 1.5
 6 4 -11 12.1 1.53
 -8 -4 11 -0.99 1.09
 8 -4 -11 0.45 0.97
 -8 4 11 0.42 0.9
 -8 4 11 -0.19 0.89
 10 4 -11 7.3 1.1
 10 -4 -11 4.75 1.09
 -10 4 11 6.04 1.18
 -10 4 11 9.49 1.39
 -10 -4 11 8.35 1.34
 12 4 -11 7.95 1.12
 -12 4 11 8.56 1.34
 -12 -4 11 9.38 1.51
 -12 4 11 10.05 1.44
 12 -4 -11 9.1 1.21
 14 -4 -11 0.95 0.86
 14 4 -11 0.57 0.81
 -14 4 11 -0.37 0.98
 -14 -4 11 1.4 1.15
 -14 4 11 1.18 1.1
 16 4 -11 -0.02 0.84
 -16 -4 11 -0.44 1.17
 -16 4 11 -0.89 1.06
 18 4 -11 1.83 0.89
 -18 -4 11 1.74 1.08
 -18 4 11 2.16 1.04
 20 4 -11 -0.59 0.92
 20 4 -11 -0.14 0.93
 -20 -4 11 0.52 1.13
 -20 4 11 0.1 0.9
 -20 4 11 0.01 1.01
 -22 4 11 -0.08 0.99
 22 4 -11 -1 1.04
 22 4 -11 1.17 1.16
 -22 -4 11 -0.14 1.21
 24 4 -11 2.72 1.24
 24 4 -11 3.35 1.14
 24 4 -11 1.07 0.71
 -24 -4 11 -0.69 1.18
 24 4 -11 -0.88 1.27
 -24 4 11 2.05 1.35
 -26 4 11 0.01 1
 26 4 -11 -1.25 1.09
 26 4 -11 -0.78 1.15
 26 4 -11 0.71 0.8
 -26 -4 11 0.52 1.35
 26 4 -11 0.66 0.99
 -28 4 11 1.62 1.22
 28 4 -11 0.75 1.09
 -28 -4 11 0.38 1.04
 -28 -4 11 -0.14 1.27
 28 4 -11 -0.05 1.33
 -30 4 11 0.82 1.09
 -30 -4 11 1.28 1.09
 30 4 -11 -0.37 1
 30 4 -11 1.97 1.42
 -32 -4 11 1.66 1.07
 32 4 -11 1.86 1.08
 -32 4 11 1.95 1.3
 32 4 -11 3.11 1.2
 -34 4 11 0.52 1.05
 -34 -4 11 -0.79 1.13
 34 4 -11 0.59 1.27
 -36 -4 11 0.15 1.06
 36 4 -11 -1.2 1.17
 -36 4 11 0.44 1.09
 -38 4 11 -0.62 0.9
 -38 -4 11 1.15 0.87
 38 4 -11 1.55 1.02
 -40 -4 11 1.47 0.87
 -40 4 11 -0.8 0.86
 40 4 -11 -1.78 1.12
 -40 -4 11 0.22 0.82
 -42 4 11 0.03 0.73
 -42 -4 11 1.03 0.88
 -42 -4 11 -0.9 0.78
 42 4 -11 0.44 0.89
 -44 -4 11 -0.08 0.64
 -44 -4 11 0.32 0.59
 44 4 -11 0.36 0.61
 -31 -5 -11 -0.39 0.58
 31 5 11 0.45 0.53
 -29 5 -11 0.76 0.41
 29 5 11 0.17 0.68
 -27 5 -11 0.27 0.53
 27 5 11 0.68 0.75
 -25 5 -11 -0.2 0.63
 25 5 11 0.38 0.77
 -23 5 -11 0.71 0.69
 23 5 11 0.25 0.95
 -23 5 -11 0.74 0.75
 -21 5 -11 7.21 1.07
 -21 5 -11 6.97 1.31
 -21 5 -11 7.63 1.06
 21 5 11 6.4 1.29
 -19 5 -11 0.77 0.81
 -19 5 -11 -0.75 1.19
 -19 5 -11 -0.42 0.81
 -17 5 -11 0.08 0.86
 -17 5 -11 2 1.29
 17 5 11 0.73 1.02
 -17 5 -11 0.06 0.73
 17 5 11 -0.28 0.77
 -15 5 -11 14.31 1.37
 -15 -5 -11 14.68 1.84
 -15 5 -11 15.86 1.8
 15 5 11 11.31 1.48
 -15 5 -11 12.32 1.29
 15 5 11 14.8 1.34
 -15 5 -11 13.56 1.96
 -13 5 -11 46.64 2.07
 -13 -5 -11 44.44 2.73
 13 5 11 35.9 2.45
 13 5 11 39.69 2.41
 -13 5 -11 39.5 1.95
 13 5 11 38.87 1.92
 -13 5 -11 34.93 2.67
 -13 5 -11 39.14 2.5
 -11 5 -11 3.27 1.53
 -11 5 -11 3.69 0.95
 -11 5 -11 2.07 1.15
 -11 -5 -11 2.27 1.32
 11 5 11 1.86 1.02
 11 5 11 3.5 1.27
 -11 5 -11 4.34 0.9
 11 5 11 5.42 0.99
 -9 -5 -11 33.66 2.42
 -9 5 -11 28.04 1.62
 9 5 11 26.87 2.05
 9 5 11 32.23 2.2
 -9 5 -11 29.42 1.61
 9 5 11 25.95 1.6
 -9 5 -11 29.8 2.59
 -9 5 -11 31.43 2.22
 -7 5 -11 7.78 1.71
 -7 5 -11 5.83 0.94
 -7 5 -11 6.02 1.3
 -7 -5 -11 7.75 1.55
 7 5 11 7.47 1.39
 -7 5 -11 6.24 0.91
 7 5 11 6.29 0.95
 7 5 11 6.95 1.32
 -5 5 -11 6.96 1.54
 -5 5 -11 7.87 1.43
 -5 -5 -11 6.6 1.5
 -5 5 -11 7.06 0.91
 5 5 11 8.53 0.97
 5 5 11 7.19 1.43
 -5 5 -11 6.65 0.95
 -3 5 -11 10 1.75
 -3 5 -11 9.53 1.45
 -3 -5 -11 10.73 1.62
 3 5 11 10.29 1.43
 -3 5 -11 9.84 1.03
 -1 -5 -11 24.5 2.07
 -1 5 -11 21.89 1.35
 1 5 11 22.38 1.79
 -1 5 -11 20 1.76
 -1 5 -11 20.57 2.12
 1 5 -11 6.72 1.6
 -1 5 11 4.15 1.16
 1 -5 -11 5.66 1.33
 1 5 -11 3.5 1.02
 3 5 -11 8.66 1.29
 3 -5 -11 9.89 1.42
 -3 -5 11 5.76 1.46
 -3 5 11 8.91 1.42
 3 5 -11 10.97 1.76
 5 5 -11 3.07 1.31
 5 5 -11 2.97 1.07
 5 -5 -11 2.43 1.11
 -5 5 11 3.46 1.3
 -5 -5 11 1.93 1.29
 7 5 -11 7.67 1.28
 7 -5 -11 6.52 1.25
 -7 5 11 7.34 1.44
 -7 -5 11 9.71 1.64
 9 5 -11 5.79 1.18
 9 5 -11 7.43 1.12
 -9 -5 11 5.57 1.4
 9 -5 -11 5.06 1.18
 -9 5 11 5.98 1.31
 11 -5 -11 8.03 1.19
 11 5 -11 7.8 1.14
 -11 5 11 8.6 1.49
 -11 -5 11 8.22 1.55
 11 5 -11 7.78 1.25
 13 5 -11 1.51 1.04
 -13 5 11 0.44 1.03
 13 5 -11 -0.24 0.89
 -13 -5 11 -2.3 1.33
 15 5 -11 0.89 0.93
 15 5 -11 2.01 1.16
 15 5 -11 2.86 1.07
 -15 5 11 -0.07 1.16
 -15 -5 11 3.39 1.43
 15 5 -11 2.48 0.78
 17 5 -11 6.33 1.23
 17 5 -11 6.52 1.21
 -17 5 11 7.67 1.42
 -17 -5 11 10.89 1.81
 17 5 -11 9.65 1.06
 17 5 -11 9.43 1.33
 17 5 -11 4.41 1.12
 19 5 -11 0.3 1.04
 19 5 -11 1.43 0.95
 19 5 -11 0.35 1.16
 -19 5 11 0.59 1.07
 -19 -5 11 0.3 1.26
 19 5 -11 0.41 0.67
 19 5 -11 0.43 0.96
 21 5 -11 1.97 1.16
 21 5 -11 1.13 0.96
 -21 -5 11 1.75 1.43
 21 5 -11 0.55 0.73
 21 5 -11 -1.25 1.09
 23 5 -11 7.52 1.44
 23 5 -11 7.48 1.1
 -23 -5 11 7.84 1.64
 23 5 -11 7.53 1.38
 -23 5 11 8.55 1.59
 23 5 -11 7.46 1.48
 25 5 -11 0.29 1.23
 -25 5 11 0.73 1.27
 25 5 -11 1.87 0.85
 -25 -5 11 1.17 1.29
 25 5 -11 0.01 1.15
 27 5 -11 14.35 1.78
 -27 5 11 14.72 1.77
 27 5 -11 10.18 1.18
 27 5 -11 16.68 1.8
 29 5 -11 11.42 1.61
 -29 5 11 7.24 1.41
 29 5 -11 9.94 1.24
 29 5 -11 13.1 1.73
 -31 5 11 0.04 1.22
 31 5 -11 1.35 1.17
 31 5 -11 0.81 0.78
 31 5 -11 -0.6 1.18
 -33 5 11 0.98 1.18
 -33 -5 11 -1.06 0.94
 33 5 -11 0.2 0.99
 33 5 -11 0.46 0.91
 -35 -5 11 3.03 0.98
 35 5 -11 2.43 1.02
 -37 -5 11 1.79 0.89
 37 5 -11 2.54 0.91
 37 5 -11 0.53 0.96
 -39 -5 11 0.32 0.72
 39 5 -11 0.55 0.73
 -41 -5 11 -0.99 0.63
 41 5 -11 -0.46 0.64
 43 5 -11 1.91 0.53
 30 6 11 -0.11 0.19
 28 6 11 2.93 0.53
 26 6 11 -0.2 0.56
 24 6 11 0.77 0.69
 -22 6 -11 0.2 0.22
 -22 6 -11 -0.27 0.61
 22 6 11 0.11 0.75
 -20 6 -11 -0.56 1
 20 6 11 1.08 0.93
 -20 6 -11 0.95 0.43
 -20 6 -11 0.77 0.67
 20 6 11 2.61 0.85
 20 6 11 1.19 0.8
 -18 6 -11 0.49 0.53
 18 6 11 1.88 1.02
 -18 6 -11 0.5 0.79
 -18 6 -11 0.43 0.95
 18 6 11 0.62 0.69
 18 6 11 -0.74 0.83
 -16 6 -11 4.63 0.69
 -16 6 -11 6.04 1.33
 16 6 11 4.63 1.29
 -16 6 -11 3.85 0.89
 16 6 11 3.13 0.85
 -14 6 -11 -0.02 1.16
 14 6 11 1.74 1.1
 -14 6 -11 0.63 0.75
 14 6 11 2.2 0.85
 -14 6 -11 1.19 0.6
 -12 6 -11 0.16 0.57
 -12 6 -11 0.08 1.18
 12 6 11 0.44 1.04
 -12 6 -11 -0.03 0.78
 12 6 11 0.72 0.82
 -10 6 -11 0.78 0.6
 -10 6 -11 1.11 1.21
 10 6 11 -1.43 1.31
 -10 6 -11 1.74 0.79
 10 6 11 -0.01 0.72
 -8 6 -11 -0.51 1.22
 -8 6 -11 -0.46 0.58
 -8 6 -11 0.75 1.22
 8 6 11 2.14 1.27
 -8 6 -11 1.27 0.78
 8 6 11 0.37 0.79
 -8 -6 -11 -0.13 1.17
 -6 6 -11 1.63 1.41
 -6 6 -11 1.44 1.16
 -6 -6 -11 1.59 1.21
 -6 6 -11 2.7 0.6
 6 6 11 0.18 1.12
 -6 6 -11 1.77 0.73
 6 6 11 2.49 0.81
 -4 6 -11 2.34 1.47
 -4 6 -11 1.08 0.55
 -4 6 -11 3.4 1.17
 -4 -6 -11 1.47 1.28
 -4 6 -11 1.88 0.74
 4 6 11 0.64 1.15
 4 6 11 3.3 0.85
 -2 6 -11 2.11 1.26
 -2 -6 -11 0.62 1.15
 -2 6 -11 0.98 0.98
 -2 6 -11 1.55 0.66
 2 6 11 0.78 1.09
 -2 6 -11 1.03 0.53
 0 6 -11 4.1 1.47
 0 6 -11 2.36 1.15
 0 -6 -11 2.34 1.27
 0 6 -11 2.36 0.68
 0 6 -11 2.32 0.65
 0 6 11 3.5 1.36
 0 6 -11 2.53 0.57
 2 6 -11 0.89 1.43
 2 -6 -11 0.91 1.14
 2 6 -11 1.24 0.55
 2 6 -11 -0.44 0.85
 -2 -6 11 -0.91 1.37
 2 6 -11 -0.09 0.58
 2 6 -11 1.34 0.66
 -2 6 11 -1 1.2
 4 6 -11 3.03 1.41
 4 6 -11 3 0.59
 4 6 -11 4.71 1.32
 4 -6 -11 3.37 1.26
 -4 -6 11 2.38 1.41
 4 6 -11 3.06 0.73
 4 6 -11 3.04 0.66
 -4 6 11 4.43 1.46
 6 6 -11 3.18 1.19
 6 6 -11 1.37 0.81
 -6 -6 11 0.85 1.34
 6 6 -11 2.46 0.71
 6 6 -11 1.61 0.65
 6 -6 -11 2.9 1.12
 -6 6 11 0.5 1.15
 8 6 -11 1.6 1.17
 8 -6 -11 -0.63 1.12
 8 6 -11 1.73 0.85
 -8 -6 11 0.17 1.33
 8 6 -11 1.57 0.65
 8 6 -11 2.46 0.73
 -8 6 11 1.99 1.25
 -10 6 11 3.04 1.43
 10 6 -11 -0.33 1.12
 -10 -6 11 -0.44 1.24
 10 6 -11 0.59 0.61
 10 6 -11 0.75 0.65
 10 6 -11 1.19 0.77
 -12 6 11 3.69 1.44
 12 6 -11 2.39 1.27
 12 6 -11 2.5 0.93
 -12 -6 11 3.47 1.45
 12 6 -11 3.97 0.82
 12 6 -11 3.92 0.82
 14 6 -11 10.94 1.51
 14 6 -11 10.11 1.31
 -14 6 11 9.87 1.66
 -14 -6 11 12.25 1.78
 14 6 -11 11.52 1.12
 14 6 -11 10.81 1.11
 16 6 -11 12.24 1.77
 16 6 -11 11.82 1.34
 -16 6 11 11.09 1.57
 -16 -6 11 12.82 1.69
 16 6 -11 12.06 1.17
 16 6 -11 12.38 1.25
 18 6 -11 8.46 1.54
 18 6 -11 5.99 1.19
 18 6 -11 8.19 1.05
 -18 -6 11 7.22 1.46
 18 6 -11 7.49 1.08
 -20 -6 11 10.83 1.75
 20 6 -11 13.64 1.3
 20 6 -11 14.24 1.37
 20 6 -11 13.22 1.77
 22 6 -11 1.32 1.36
 22 6 -11 1.47 0.84
 22 6 -11 -0.66 0.9
 24 6 -11 7.35 1.07
 24 6 -11 8.28 1.21
 24 6 -11 7.12 1.39
 26 6 -11 0.18 1.1
 26 6 -11 1.28 0.84
 26 6 -11 1.58 0.96
 28 6 -11 2.51 1.16
 28 6 -11 3.45 0.97
 28 6 -11 1.09 0.9
 30 6 -11 0.39 0.87
 30 6 -11 1.66 0.76
 30 6 -11 1.23 0.91
 32 6 -11 2.24 1.06
 32 6 -11 1.4 0.72
 32 6 -11 1.4 0.82
 34 6 -11 0.55 0.85
 34 6 -11 -0.3 0.74
 36 6 -11 2.25 0.87
 36 6 -11 1.55 0.67
 38 6 -11 1.22 0.63
 38 6 -11 0.09 0.5
 40 6 -11 0.8 0.34
 21 7 11 1.16 0.6
 21 7 11 0.73 0.39
 19 7 11 0.76 0.77
 -19 7 -11 1.76 0.66
 19 7 11 1.18 0.65
 19 7 11 1.07 0.51
 17 7 11 0.54 0.78
 -17 7 -11 0.02 0.85
 -17 7 -11 0.34 0.63
 17 7 11 -0.12 0.64
 17 7 11 -0.66 0.6
 -15 7 -11 0.8 0.99
 -15 7 -11 1.49 0.74
 15 7 11 1.06 0.69
 15 7 11 0.34 0.88
 15 7 11 1.41 0.64
 -13 7 -11 0.68 0.93
 13 7 11 2.86 1.18
 13 7 11 0.92 0.75
 -13 7 -11 1.33 0.72
 13 7 11 1.7 0.68
 -11 7 -11 6.44 1.27
 11 7 11 7.07 1.35
 -11 7 -11 6.98 1
 11 7 11 6.76 1.01
 11 7 11 5.82 0.87
 -9 7 -11 1.32 1
 9 7 11 1.97 1.08
 -9 7 -11 0.36 0.69
 9 7 11 0.26 0.75
 -7 7 -11 1.09 0.93
 7 7 11 -0.54 1.2
 -7 7 -11 1.84 0.73
 7 7 11 1.12 0.8
 -5 7 -11 0.9 1.1
 5 7 11 -0.15 1.19
 -5 7 -11 -0.6 0.71
 5 7 11 -0.22 0.71
 -3 7 -11 -0.2 1.17
 -3 7 -11 1.05 0.66
 3 7 11 1.05 0.72
 3 7 11 1.62 1.31
 -1 7 -11 3.79 1.13
 -1 7 -11 5.56 0.86
 1 7 11 5.56 1.54
 1 7 -11 5.16 1.36
 1 7 -11 6.06 0.88
 -1 7 11 6.69 1.59
 3 7 -11 5.18 0.83
 -3 7 11 4.82 1.32
 3 7 -11 5.64 1.4
 -5 -7 11 -0.04 1.33
 5 7 -11 1.81 0.71
 -5 7 11 3.6 1.42
 5 7 -11 0.53 1.01
 7 7 -11 9.38 1.44
 -7 7 11 11.84 1.75
 -7 -7 11 8.17 1.69
 7 7 -11 8.6 0.96
 9 7 -11 1.42 1.08
 9 7 -11 1.43 0.73
 -9 7 11 0.91 1.26
 11 7 -11 0.73 1.19
 11 7 -11 1.85 0.75
 -11 7 11 1.23 1.15
 13 7 -11 0.76 1.06
 13 7 -11 -0.72 0.69
 -13 7 11 1.49 1.07
 13 7 -11 0.06 0.25
 15 7 -11 5.29 1.47
 15 7 -11 3.68 0.85
 15 7 -11 4.19 0.49
 17 7 -11 8.24 0.67
 17 7 -11 9.71 1.08
 19 7 -11 2.56 1.32
 19 7 -11 4.08 0.92
 19 7 -11 4.34 0.61
 21 7 -11 0.41 0.76
 21 7 -11 1.06 0.54
 23 7 -11 2.36 0.82
 23 7 -11 2.12 0.59
 25 7 -11 -0.18 0.99
 25 7 -11 0.27 0.72
 25 7 -11 -0.57 0.52
 27 7 -11 4.44 0.82
 27 7 -11 3.9 0.6
 29 7 -11 0.64 0.81
 29 7 -11 1.48 0.73
 29 7 -11 0.64 0.42
 31 7 -11 1.61 0.89
 31 7 -11 1.06 0.57
 31 7 -11 1.13 0.26
 33 7 -11 0.01 0.51
 33 7 -11 -0.62 0.77
 35 7 -11 1.31 0.63
 35 7 -11 0.38 0.45
 20 8 11 1.62 0.44
 18 8 11 0.37 0.48
 -16 8 -11 1.56 0.55
 16 8 11 1.85 0.58
 14 8 11 1.15 0.8
 -14 8 -11 0.41 0.52
 14 8 11 0.06 0.56
 -14 8 -11 1.24 0.77
 -12 8 -11 1.26 0.81
 -12 8 -11 1.23 0.57
 12 8 11 0.96 0.59
 12 8 11 1.22 0.84
 10 8 11 2.06 0.89
 -10 8 -11 2.02 0.61
 10 8 11 1.72 0.65
 -10 8 -11 0.43 0.87
 -8 8 -11 1.97 1.04
 8 8 11 0.27 0.95
 -8 8 -11 2.44 0.66
 8 8 11 1.75 0.65
 -6 8 -11 0.47 0.91
 6 8 11 0.88 1
 -6 8 -11 -0.15 0.55
 6 8 11 1.05 0.66
 -4 8 -11 2.37 1.02
 4 8 11 4.66 1.3
 4 8 11 3 0.75
 -4 8 -11 4.62 0.74
 -2 8 -11 1.05 1.08
 2 8 11 0.35 1.13
 -2 8 -11 0.05 0.55
 2 8 11 0.02 0.62
 0 8 -11 9.45 1.37
 0 8 -11 9.46 0.92
 0 8 11 7.65 0.87
 2 8 -11 0.01 1.03
 -2 8 11 -0.21 1.13
 2 8 -11 0.47 0.63
 4 8 -11 1.15 1.09
 -4 8 11 2.49 1.18
 4 8 -11 0.86 0.61
 6 8 -11 1.31 1.25
 -6 8 11 -0.76 1.24
 6 8 -11 0.25 0.62
 -8 8 11 10.46 1.51
 8 8 -11 13.93 1.07
 8 8 -11 11.02 1.53
 10 8 -11 3.76 1.18
 -10 8 11 2.65 1.06
 10 8 -11 2.59 0.69
 12 8 -11 3.25 0.79
 12 8 -11 2.75 1.19
 14 8 -11 1.7 1.18
 14 8 -11 0.11 0.67
 16 8 -11 4.24 1.17
 16 8 -11 2.98 0.78
 18 8 -11 1.57 1.06
 18 8 -11 0.05 0.64
 20 8 -11 -0.83 1.07
 20 8 -11 0.36 0.67
 22 8 -11 1.29 0.87
 22 8 -11 0.86 0.64
 24 8 -11 1.68 0.88
 24 8 -11 2.02 0.67
 26 8 -11 -0.27 0.79
 26 8 -11 0.47 0.57
 28 8 -11 0.58 0.64
 28 8 -11 2.02 0.6
 30 8 -11 -1.53 0.64
 30 8 -11 0.48 0.44
 32 8 -11 0.87 0.37
 15 9 11 1.5 0.37
 13 9 11 -0.55 0.37
 -11 9 -11 0.45 0.35
 11 9 11 1.05 0.43
 -9 9 -11 0.23 0.37
 9 9 11 -0.11 0.41
 7 9 11 -0.61 0.83
 -7 9 -11 0.97 0.7
 -7 9 -11 0.81 0.43
 7 9 11 -0.2 0.45
 5 9 11 1.41 0.87
 -5 9 -11 2.69 0.86
 -5 9 -11 0.99 0.41
 5 9 11 1.85 0.54
 -3 9 -11 1.05 0.77
 -3 9 -11 1.52 0.49
 3 9 11 0.72 0.48
 3 9 11 -0.12 0.89
 1 9 11 1.04 1.01
 -1 9 -11 1.19 0.82
 -1 9 -11 0.72 0.43
 1 9 11 0.93 0.52
 1 9 -11 0.77 0.83
 -1 9 11 1.74 0.96
 1 9 -11 1.55 0.48
 -1 9 11 0.56 0.49
 3 9 -11 1.85 1
 -3 9 11 0.92 0.88
 3 9 -11 1.67 0.49
 -3 9 11 0.82 0.51
 -5 9 11 0.23 0.91
 5 9 -11 0.44 0.94
 5 9 -11 0.19 0.48
 -5 9 11 0.1 0.52
 7 9 -11 -0.42 0.92
 7 9 -11 0.09 0.45
 9 9 -11 1.71 0.86
 9 9 -11 -0.35 0.48
 11 9 -11 1.15 0.93
 11 9 -11 1.09 0.53
 13 9 -11 0.65 0.84
 13 9 -11 0.6 0.48
 15 9 -11 -0.6 0.74
 15 9 -11 1.54 0.52
 17 9 -11 1.15 0.79
 17 9 -11 0.72 0.51
 19 9 -11 0.64 0.82
 19 9 -11 0.56 0.47
 21 9 -11 1.68 0.76
 21 9 -11 1.61 0.48
 23 9 -11 -0.73 0.62
 23 9 -11 0.06 0.39
 25 9 -11 -0.22 0.61
 25 9 -11 0.14 0.34
 4 10 11 0.18 0.25
 2 10 11 1.29 0.31
 0 10 11 1.87 0.34
 -2 10 11 0.62 0.28
 4 10 -11 0.06 0.15
 -4 10 11 0.2 0.29
 6 10 -11 1.11 0.21
 -6 10 11 1.94 0.33
 8 10 -11 0.36 0.19
 -8 10 11 0.62 0.28
 10 10 -11 -0.11 0.2
 -10 10 11 -0.13 0.25
 12 10 -11 0.25 0.21
 -12 10 11 0.63 0.25
 36 0 12 1.05 0.63
 -34 0 -12 0.94 0.17
 34 0 12 2.57 0.83
 34 0 12 3.56 0.83
 -32 0 -12 6.07 0.76
 32 0 12 8.04 1.29
 32 0 12 5.85 0.81
 -30 0 -12 4.89 0.95
 30 0 12 2.93 1.16
 30 0 12 3.41 0.92
 -28 0 -12 6.53 1.19
 28 0 12 5.88 1.64
 -28 0 -12 5.8 0.84
 28 0 12 4.24 1.18
 -26 0 -12 1.54 1.03
 -26 0 -12 0.87 0.83
 26 0 12 2.43 1.19
 26 0 12 3.03 1.29
 -24 0 -12 3.71 1.11
 -24 0 -12 5.15 1.03
 24 0 12 5.56 1.59
 24 0 12 5.33 1.37
 -22 0 -12 3.1 1.07
 -22 0 -12 2.58 1.2
 22 0 12 3.63 1.55
 22 0 12 0.93 1.04
 -20 0 -12 5.81 1.12
 20 0 12 5.58 1.43
 -18 0 -12 3.98 1.23
 18 0 12 3.58 1.23
 -16 0 -12 0.78 0.92
 -14 0 -12 4 1.03
 12 0 12 14.81 1.72
 10 0 12 10.35 1.55
 8 0 12 32.6 2.06
 -8 0 -12 33.34 1.83
 -8 0 -12 35.3 2.46
 -6 0 -12 2.88 1.07
 -6 0 -12 2.49 0.82
 6 0 12 3.27 1.03
 -4 0 -12 37.52 1.93
 4 0 12 35.84 2
 -4 0 -12 39.29 2.42
 2 0 12 0.87 0.94
 -2 0 -12 -0.38 1.05
 -2 0 -12 1.65 0.86
 0 0 -12 69.04 2.49
 0 0 12 73.14 2.57
 0 0 -12 70.14 2.99
 2 0 -12 15.15 1.39
 -2 0 12 15.75 1.37
 2 0 -12 14.89 1.61
 4 0 -12 7.23 1.06
 -4 0 12 10.02 1.12
 4 0 -12 11.05 1.41
 -6 0 12 3.09 0.85
 6 0 -12 3.29 1.02
 6 0 -12 2.39 0.94
 8 0 -12 21.7 1.57
 -8 0 12 23.42 1.4
 -8 0 12 21.82 1.26
 10 0 -12 18.9 1.44
 -10 0 12 19.16 1.23
 -10 0 12 22.83 1.32
 12 0 -12 24.97 1.65
 -12 0 12 22.81 1.4
 -14 0 12 33.63 1.74
 14 0 -12 34.69 1.94
 16 0 -12 15.68 1.45
 -16 0 12 15.92 1.36
 -18 0 12 32.09 1.94
 -20 0 12 0.3 0.89
 -22 0 12 20.16 1.73
 -24 0 12 5.68 1.25
 -26 0 12 0.03 0.73
 -26 0 12 1.45 1.18
 -26 0 12 0.5 1
 -28 0 12 16.69 1.7
 -28 0 12 17.56 1.73
 -28 0 12 16.59 1.86
 -30 0 12 3.95 1.17
 -30 0 12 1.95 1.15
 30 0 -12 4.4 1.31
 -30 0 12 1.9 1.21
 -30 0 12 3.49 1.24
 -32 0 12 1 1.08
 -32 0 12 0.46 1.14
 -32 0 12 2.61 0.99
 32 0 -12 1.74 1.1
 -32 0 12 3.02 1.45
 -34 0 12 0.29 1.02
 -34 0 12 -0.81 0.99
 -34 0 12 0.51 1.11
 34 0 -12 0.89 1.35
 -34 0 12 0.91 1.2
 -36 0 12 0.42 0.94
 36 0 -12 0.14 1.14
 -36 0 12 0.17 0.97
 -36 0 12 0.39 1.13
 -38 0 12 -0.25 0.88
 -38 0 12 0.58 1.2
 -38 0 12 0.89 1.06
 38 0 -12 1.43 1.3
 -40 0 12 0.31 0.71
 -40 0 12 3.36 1.28
 40 0 -12 3.1 1.29
 -40 0 12 1.17 1.01
 -42 0 12 1.93 1.06
 -42 0 12 1.67 0.58
 -42 0 12 -0.26 0.87
 42 0 -12 2.37 1.1
 -44 0 12 0.34 0.95
 -44 0 12 -0.74 0.66
 44 0 -12 0.11 0.82
 46 0 -12 0.26 0.56
 -46 0 12 -0.05 0.39
 -46 0 12 0.5 0.69
 -48 0 12 2.15 0.61
 -35 -1 -12 0.18 0.33
 35 1 12 -0.02 0.65
 35 -1 12 0.92 0.78
 -33 -1 -12 -0.27 0.58
 33 1 12 0.95 0.63
 33 -1 12 1.9 1.06
 33 1 12 1.41 0.87
 33 -1 12 0.04 0.69
 -31 -1 -12 -0.09 0.57
 -31 1 -12 0.05 0.23
 -31 -1 -12 1.41 0.87
 31 1 12 1.01 1.06
 31 1 12 0.78 0.86
 31 -1 12 0.54 1.05
 31 -1 12 0.91 0.98
 -29 1 -12 0.58 0.6
 29 1 12 0.31 1.05
 29 -1 12 2.1 1.45
 -29 -1 -12 0.13 0.95
 29 1 12 0.18 0.6
 -29 -1 -12 0.62 0.8
 29 -1 12 1.51 1.05
 -27 1 -12 0.32 0.76
 -27 -1 -12 -0.57 1
 -27 -1 -12 -1.02 1.1
 27 1 12 0.3 1.03
 27 1 12 0.2 0.76
 27 -1 12 -0.02 1.12
 -25 1 -12 -1.26 0.52
 -25 -1 -12 0.07 1.08
 -25 -1 -12 0.87 0.89
 25 1 12 -1.09 1.29
 25 1 12 -0.01 0.95
 -25 1 -12 0.05 0.87
 25 -1 12 -0.51 1.31
 -23 -1 -12 0.34 1.19
 -23 1 -12 -0.28 0.64
 -23 -1 -12 1.4 1.11
 -23 1 -12 1.62 1.02
 23 1 12 -1.49 1.13
 23 1 12 0.79 1.01
 23 -1 12 0.98 1.15
 -21 1 -12 2.04 0.81
 -21 -1 -12 1.82 1.21
 -21 1 -12 3.35 1.08
 21 1 12 0.31 1.04
 21 1 12 2.34 1
 21 -1 12 0.41 1.35
 -19 1 -12 5.06 0.99
 -19 1 -12 6.51 1.24
 19 1 12 5.54 1.47
 19 1 12 3.64 1.2
 -17 1 -12 -0.63 0.86
 17 1 12 1.32 1.22
 -17 1 -12 -0.59 0.85
 17 1 12 -0.01 0.93
 -15 1 -12 0.89 1.03
 -15 1 -12 1.41 0.97
 15 1 12 0.06 1.03
 -13 1 -12 0.23 0.64
 -13 1 -12 -0.03 0.85
 13 1 12 0.09 0.81
 -11 1 -12 -0.23 0.82
 -11 -1 -12 -0.43 0.86
 11 -1 12 0.63 0.91
 11 1 12 0.3 1.11
 -9 -1 -12 1.9 0.91
 9 -1 12 2.4 1.1
 9 1 12 1.09 1.04
 -9 -1 -12 0.61 1.07
 -7 -1 -12 13.24 1.34
 7 -1 12 12.02 1.37
 7 1 12 14.57 1.62
 -7 1 -12 15.83 1.85
 -7 -1 -12 11.76 1.56
 -5 -1 -12 10.95 1.24
 -5 1 -12 7.43 1.04
 5 -1 12 7.83 1.19
 5 1 12 10.86 1.42
 -5 1 -12 8.66 1.45
 -5 -1 -12 11.66 1.54
 -3 1 -12 4.49 0.99
 -3 -1 -12 3.97 1.03
 3 1 12 5.45 1.19
 3 -1 12 2.63 0.93
 -3 1 -12 3.11 1.13
 -3 -1 -12 3.47 1.12
 -1 -1 -12 30.29 1.75
 -1 1 -12 26.99 1.7
 1 -1 12 30.94 1.75
 1 1 12 29.24 1.85
 -1 1 -12 31.22 2.1
 -1 -1 -12 29.71 2.09
 -1 1 -12 29.32 1.56
 1 -1 -12 5.72 1.02
 1 1 -12 5.52 1.04
 -1 -1 12 5.73 0.94
 -1 1 12 4.97 1.03
 1 1 -12 5.08 1.22
 1 -1 -12 6.28 1.3
 1 1 -12 7.05 0.93
 3 -1 -12 0.21 0.82
 3 1 -12 1.01 0.91
 -3 -1 12 -0.31 0.71
 -3 1 12 -0.09 0.8
 3 1 -12 0.23 0.96
 -3 -1 12 2.71 0.8
 5 -1 -12 20.68 1.52
 5 1 -12 20.63 1.63
 -5 -1 12 21.87 1.37
 -5 1 12 20.84 1.51
 -5 -1 12 19.15 1.34
 5 1 -12 22.98 1.81
 7 -1 -12 0.81 0.9
 7 1 -12 0.23 0.95
 -7 -1 12 1.74 0.69
 -7 1 12 1.08 0.81
 -7 -1 12 1.41 0.74
 7 1 -12 1.58 0.99
 9 1 -12 8.71 1.21
 -9 1 12 7 0.99
 -9 -1 12 8.94 1.05
 9 1 -12 7.81 1.21
 9 -1 -12 9.35 1.2
 11 1 -12 1.63 1.02
 -11 1 12 -0.36 0.67
 11 -1 -12 1 0.83
 11 1 -12 1.04 0.83
 -11 -1 12 0.93 0.75
 13 -1 -12 6.64 1.13
 13 1 -12 6.1 1.24
 -13 1 12 5.57 0.93
 13 1 -12 5.86 1.09
 -13 1 12 5.35 0.88
 -13 -1 12 4.41 0.99
 15 -1 -12 6.73 1.02
 -15 1 12 5.49 0.88
 -15 -1 12 8.05 1.14
 -15 1 12 8.27 1.06
 17 -1 -12 1.58 0.8
 -17 -1 12 2.54 1.04
 -17 1 12 2.15 0.82
 19 -1 -12 0.96 0.89
 -19 -1 12 0.01 0.97
 -19 1 12 0.1 0.86
 -21 -1 12 -0.82 1.05
 -21 1 12 0.52 0.81
 -23 -1 12 1.83 1.12
 -23 1 12 2.54 1.01
 -23 1 12 1.86 0.75
 -25 1 12 1.63 0.85
 25 1 -12 1.87 1.08
 -25 -1 12 2.53 1.28
 -25 1 12 2.01 1.08
 -27 1 12 -0.99 1.26
 -27 1 12 -0.61 0.91
 -27 -1 12 -0.62 1.06
 27 1 -12 -0.82 1.03
 -27 -1 12 -0.05 1.15
 -27 1 12 0.2 1.04
 -29 1 12 0.23 0.96
 -29 -1 12 1.35 0.99
 -29 1 12 1.24 0.95
 -29 -1 12 0.65 1.09
 -29 1 12 1.33 1.16
 29 1 -12 2.57 1.2
 -29 -1 12 1.86 1.29
 -29 1 12 2.28 1.23
 -31 -1 12 5.29 1.4
 -31 1 12 7.16 1.32
 -31 1 12 8.3 1.31
 31 1 -12 8.28 1.37
 -31 -1 12 6.5 1.62
 -31 1 12 6.88 1.52
 -31 -1 12 8.9 1.53
 -31 1 12 7.4 1.13
 -33 1 12 2.65 0.8
 -33 -1 12 1.99 0.99
 -33 -1 12 3.7 1.35
 -33 1 12 0.13 1.26
 33 1 -12 2.8 1.26
 -33 -1 12 2.96 1.3
 -33 1 12 3.44 1.11
 -33 1 12 3 1.35
 -35 1 12 1.45 0.82
 -35 -1 12 -0.56 0.97
 -35 1 12 0.23 0.91
 -35 1 12 1.71 1.42
 -35 -1 12 1.17 1.29
 -35 -1 12 -0.35 1.22
 35 1 -12 0.99 1.08
 -37 1 12 0.75 0.62
 -37 -1 12 0.64 1.09
 -37 1 12 0.09 0.99
 -37 1 12 -2.27 1.33
 -37 -1 12 0.1 1.21
 37 1 -12 0.06 1.04
 -37 -1 12 2.18 1.3
 -39 1 12 0.63 0.38
 -39 -1 12 0.32 0.98
 -39 1 12 1.25 1.2
 -39 -1 12 1.03 0.89
 39 1 -12 0.51 1.05
 39 -1 -12 0.17 1.12
 -39 -1 12 0.17 0.96
 -39 1 12 0.01 0.82
 -41 -1 12 -0.21 1.03
 -41 -1 12 -0.41 0.82
 -41 -1 12 -0.3 1.13
 -41 1 12 2.03 1.06
 41 1 -12 1.97 0.97
 41 -1 -12 -0.08 1.19
 -41 1 12 0.79 0.71
 -43 1 12 -0.94 0.82
 -43 -1 12 0.54 0.83
 -43 -1 12 0.18 0.63
 -43 1 12 0.32 0.47
 -43 -1 12 -0.72 1.03
 43 -1 -12 -1.16 1.09
 -45 1 12 -0.36 0.76
 -45 -1 12 0.66 0.36
 -45 -1 12 1.2 0.71
 -45 -1 12 -0.16 0.72
 45 1 -12 0.65 0.47
 45 -1 -12 -0.57 0.74
 -47 1 12 0.01 0.61
 -47 -1 12 0.21 0.61
 47 -1 -12 1.77 0.64
 -47 -1 12 0.52 0.44
 -34 -2 -12 0.83 0.2
 -34 -2 -12 1.13 0.55
 34 2 12 0.88 0.64
 34 -2 12 2.26 0.65
 -32 -2 -12 2.41 0.67
 -32 2 -12 2.15 0.78
 -32 -2 -12 2.84 0.76
 32 2 12 0.35 0.86
 32 -2 12 2.33 0.86
 -30 -2 -12 2.54 0.92
 -30 2 -12 3.08 1.03
 30 2 12 2.38 1.03
 30 2 12 1.17 0.63
 -30 -2 -12 2.16 0.85
 30 -2 12 3.04 1.2
 -28 -2 -12 2.8 0.98
 -28 -2 -12 2.25 0.93
 28 2 12 -0.01 0.98
 28 2 12 3.41 0.97
 28 -2 12 2.11 1.3
 -26 -2 -12 1.55 0.88
 26 2 12 2.39 1.14
 -26 2 -12 1.46 0.38
 26 -2 12 3.29 1.34
[truncated: 228,242 more chars]
